# Supplementary material for: Unraveling the Transmission Ecology of Polio
Source: PLoS Biol. 2015 Jun 19;13(6):e1002172. doi: 10.1371/journal.pbio.1002172 (PMC4474890; doi:10.1371/journal.pbio.1002172)
Supplement: S1 Data — File containing monthly polio cases per state in the US from January 1931–December 1954, digitized from the US Morbidity and Mortality Weekly Reports. Provided by the CDC. (CSV) [file pbio.1002172.s002.csv]

year	month	state	cases	time
1931	1	Alabama	3	1931.08333333333
1931	2	Alabama	3	1931.16666666667
1931	3	Alabama	2	1931.25
1931	4	Alabama	0	1931.33333333333
1931	5	Alabama	6	1931.41666666667
1931	6	Alabama	4	1931.5
1931	7	Alabama	6	1931.58333333333
1931	8	Alabama	4	1931.66666666667
1931	9	Alabama	10	1931.75
1931	10	Alabama	1	1931.83333333333
1931	11	Alabama	4	1931.91666666667
1931	12	Alabama	11	1932
1932	1	Alabama	4	1932.08333333333
1932	2	Alabama	4	1932.16666666667
1932	3	Alabama	0	1932.25
1932	4	Alabama	2	1932.33333333333
1932	5	Alabama	1	1932.41666666667
1932	6	Alabama	0	1932.5
1932	7	Alabama	3	1932.58333333333
1932	8	Alabama	4	1932.66666666667
1932	9	Alabama	7	1932.75
1932	10	Alabama	6	1932.83333333333
1932	11	Alabama	2	1932.91666666667
1932	12	Alabama	2	1933
1933	1	Alabama	5	1933.08333333333
1933	2	Alabama	2	1933.16666666667
1933	3	Alabama	1	1933.25
1933	4	Alabama	2	1933.33333333333
1933	5	Alabama	1	1933.41666666667
1933	6	Alabama	2	1933.5
1933	7	Alabama	1	1933.58333333333
1933	8	Alabama	1	1933.66666666667
1933	9	Alabama	6	1933.75
1933	10	Alabama	1	1933.83333333333
1933	11	Alabama	3	1933.91666666667
1933	12	Alabama	3	1934
1934	1	Alabama	3	1934.08333333333
1934	2	Alabama	1	1934.16666666667
1934	3	Alabama	2	1934.25
1934	4	Alabama	0	1934.33333333333
1934	5	Alabama	1	1934.41666666667
1934	6	Alabama	5	1934.5
1934	7	Alabama	4	1934.58333333333
1934	8	Alabama	15	1934.66666666667
1934	9	Alabama	10	1934.75
1934	10	Alabama	5	1934.83333333333
1934	11	Alabama	3	1934.91666666667
1934	12	Alabama	1	1935
1935	1	Alabama	3	1935.08333333333
1935	2	Alabama	3	1935.16666666667
1935	3	Alabama	1	1935.25
1935	4	Alabama	2	1935.33333333333
1935	5	Alabama	2	1935.41666666667
1935	6	Alabama	10	1935.5
1935	7	Alabama	15	1935.58333333333
1935	8	Alabama	9	1935.66666666667
1935	9	Alabama	4	1935.75
1935	10	Alabama	3	1935.83333333333
1935	11	Alabama	5	1935.91666666667
1935	12	Alabama	4	1936
1936	1	Alabama	3	1936.08333333333
1936	2	Alabama	6	1936.16666666667
1936	3	Alabama	2	1936.25
1936	4	Alabama	1	1936.33333333333
1936	5	Alabama	0	1936.41666666667
1936	6	Alabama	17	1936.5
1936	7	Alabama	192	1936.58333333333
1936	8	Alabama	114	1936.66666666667
1936	9	Alabama	39	1936.75
1936	10	Alabama	31	1936.83333333333
1936	11	Alabama	7	1936.91666666667
1936	12	Alabama	8	1937
1937	1	Alabama	2	1937.08333333333
1937	2	Alabama	3	1937.16666666667
1937	3	Alabama	4	1937.25
1937	4	Alabama	2	1937.33333333333
1937	5	Alabama	3	1937.41666666667
1937	6	Alabama	10	1937.5
1937	7	Alabama	9	1937.58333333333
1937	8	Alabama	13	1937.66666666667
1937	9	Alabama	16	1937.75
1937	10	Alabama	10	1937.83333333333
1937	11	Alabama	6	1937.91666666667
1937	12	Alabama	6	1938
1938	1	Alabama	6	1938.08333333333
1938	2	Alabama	2	1938.16666666667
1938	3	Alabama	4	1938.25
1938	4	Alabama	2	1938.33333333333
1938	5	Alabama	5	1938.41666666667
1938	6	Alabama	13	1938.5
1938	7	Alabama	21	1938.58333333333
1938	8	Alabama	8	1938.66666666667
1938	9	Alabama	15	1938.75
1938	10	Alabama	11	1938.83333333333
1938	11	Alabama	2	1938.91666666667
1938	12	Alabama	10	1939
1939	1	Alabama	2	1939.08333333333
1939	2	Alabama	6	1939.16666666667
1939	3	Alabama	2	1939.25
1939	4	Alabama	3	1939.33333333333
1939	5	Alabama	2	1939.41666666667
1939	6	Alabama	3	1939.5
1939	7	Alabama	7	1939.58333333333
1939	8	Alabama	4	1939.66666666667
1939	9	Alabama	3	1939.75
1939	10	Alabama	3	1939.83333333333
1939	11	Alabama	6	1939.91666666667
1939	12	Alabama	3	1940
1940	1	Alabama	4	1940.08333333333
1940	2	Alabama	3	1940.16666666667
1940	3	Alabama	2	1940.25
1940	4	Alabama	2	1940.33333333333
1940	5	Alabama	1	1940.41666666667
1940	6	Alabama	1	1940.5
1940	7	Alabama	13	1940.58333333333
1940	8	Alabama	9	1940.66666666667
1940	9	Alabama	4	1940.75
1940	10	Alabama	9	1940.83333333333
1940	11	Alabama	2	1940.91666666667
1940	12	Alabama	4	1941
1941	1	Alabama	0	1941.08333333333
1941	2	Alabama	0	1941.16666666667
1941	3	Alabama	6	1941.25
1941	4	Alabama	2	1941.33333333333
1941	5	Alabama	2	1941.41666666667
1941	6	Alabama	14	1941.5
1941	7	Alabama	166	1941.58333333333
1941	8	Alabama	354	1941.66666666667
1941	9	Alabama	196	1941.75
1941	10	Alabama	73	1941.83333333333
1941	11	Alabama	49	1941.91666666667
1941	12	Alabama	20	1942
1942	1	Alabama	5	1942.08333333333
1942	2	Alabama	1	1942.16666666667
1942	3	Alabama	4	1942.25
1942	4	Alabama	0	1942.33333333333
1942	5	Alabama	6	1942.41666666667
1942	6	Alabama	7	1942.5
1942	7	Alabama	11	1942.58333333333
1942	8	Alabama	16	1942.66666666667
1942	9	Alabama	7	1942.75
1942	10	Alabama	12	1942.83333333333
1942	11	Alabama	5	1942.91666666667
1942	12	Alabama	1	1943
1943	1	Alabama	3	1943.08333333333
1943	2	Alabama	2	1943.16666666667
1943	3	Alabama	2	1943.25
1943	4	Alabama	3	1943.33333333333
1943	5	Alabama	1	1943.41666666667
1943	6	Alabama	4	1943.5
1943	7	Alabama	6	1943.58333333333
1943	8	Alabama	7	1943.66666666667
1943	9	Alabama	3	1943.75
1943	10	Alabama	6	1943.83333333333
1943	11	Alabama	2	1943.91666666667
1943	12	Alabama	1	1944
1944	1	Alabama	0	1944.08333333333
1944	2	Alabama	2	1944.16666666667
1944	3	Alabama	1	1944.25
1944	4	Alabama	2	1944.33333333333
1944	5	Alabama	3	1944.41666666667
1944	6	Alabama	8	1944.5
1944	7	Alabama	34	1944.58333333333
1944	8	Alabama	25	1944.66666666667
1944	9	Alabama	17	1944.75
1944	10	Alabama	7	1944.83333333333
1944	11	Alabama	3	1944.91666666667
1944	12	Alabama	3	1945
1945	1	Alabama	2	1945.08333333333
1945	2	Alabama	7	1945.16666666667
1945	3	Alabama	2	1945.25
1945	4	Alabama	18	1945.33333333333
1945	5	Alabama	5	1945.41666666667
1945	6	Alabama	28	1945.5
1945	7	Alabama	23	1945.58333333333
1945	8	Alabama	24	1945.66666666667
1945	9	Alabama	21	1945.75
1945	10	Alabama	10	1945.83333333333
1945	11	Alabama	6	1945.91666666667
1945	12	Alabama	8	1946
1946	1	Alabama	1	1946.08333333333
1946	2	Alabama	2	1946.16666666667
1946	3	Alabama	2	1946.25
1946	4	Alabama	2	1946.33333333333
1946	5	Alabama	2	1946.41666666667
1946	6	Alabama	88	1946.5
1946	7	Alabama	89	1946.58333333333
1946	8	Alabama	126	1946.66666666667
1946	9	Alabama	38	1946.75
1946	10	Alabama	18	1946.83333333333
1946	11	Alabama	10	1946.91666666667
1946	12	Alabama	5	1947
1947	1	Alabama	2	1947.08333333333
1947	2	Alabama	7	1947.16666666667
1947	3	Alabama	6	1947.25
1947	4	Alabama	1	1947.33333333333
1947	5	Alabama	2	1947.41666666667
1947	6	Alabama	5	1947.5
1947	7	Alabama	1	1947.58333333333
1947	8	Alabama	10	1947.66666666667
1947	9	Alabama	8	1947.75
1947	10	Alabama	7	1947.83333333333
1947	11	Alabama	1	1947.91666666667
1947	12	Alabama	1	1948
1948	1	Alabama	3	1948.08333333333
1948	2	Alabama	5	1948.16666666667
1948	3	Alabama	5	1948.25
1948	4	Alabama	3	1948.33333333333
1948	5	Alabama	4	1948.41666666667
1948	6	Alabama	6	1948.5
1948	7	Alabama	35	1948.58333333333
1948	8	Alabama	54	1948.66666666667
1948	9	Alabama	49	1948.75
1948	10	Alabama	33	1948.83333333333
1948	11	Alabama	5	1948.91666666667
1948	12	Alabama	11	1949
1949	1	Alabama	9	1949.08333333333
1949	2	Alabama	3	1949.16666666667
1949	3	Alabama	2	1949.25
1949	4	Alabama	3	1949.33333333333
1949	5	Alabama	13	1949.41666666667
1949	6	Alabama	22	1949.5
1949	7	Alabama	62	1949.58333333333
1949	8	Alabama	37	1949.66666666667
1949	9	Alabama	50	1949.75
1949	10	Alabama	32	1949.83333333333
1949	11	Alabama	15	1949.91666666667
1949	12	Alabama	9	1950
1950	1	Alabama	6	1950.08333333333
1950	2	Alabama	9	1950.16666666667
1950	3	Alabama	3	1950.25
1950	4	Alabama	3	1950.33333333333
1950	5	Alabama	7	1950.41666666667
1950	6	Alabama	9	1950.5
1950	7	Alabama	74	1950.58333333333
1950	8	Alabama	72	1950.66666666667
1950	9	Alabama	42	1950.75
1950	10	Alabama	26	1950.83333333333
1950	11	Alabama	18	1950.91666666667
1950	12	Alabama	12	1951
1951	1	Alabama	9	1951.08333333333
1951	2	Alabama	7	1951.16666666667
1951	3	Alabama	9	1951.25
1951	4	Alabama	8	1951.33333333333
1951	5	Alabama	8	1951.41666666667
1951	6	Alabama	49	1951.5
1951	7	Alabama	121	1951.58333333333
1951	8	Alabama	222	1951.66666666667
1951	9	Alabama	137	1951.75
1951	10	Alabama	57	1951.83333333333
1951	11	Alabama	37	1951.91666666667
1951	12	Alabama	22	1952
1952	1	Alabama	5	1952.08333333333
1952	2	Alabama	5	1952.16666666667
1952	3	Alabama	6	1952.25
1952	4	Alabama	1	1952.33333333333
1952	5	Alabama	2	1952.41666666667
1952	6	Alabama	16	1952.5
1952	7	Alabama	62	1952.58333333333
1952	8	Alabama	62	1952.66666666667
1952	9	Alabama	68	1952.75
1952	10	Alabama	28	1952.83333333333
1952	11	Alabama	23	1952.91666666667
1952	12	Alabama	10	1953
1953	1	Alabama	8	1953.08333333333
1953	2	Alabama	2	1953.16666666667
1953	3	Alabama	0	1953.25
1953	4	Alabama	9	1953.33333333333
1953	5	Alabama	32	1953.41666666667
1953	6	Alabama	108	1953.5
1953	7	Alabama	95	1953.58333333333
1953	8	Alabama	97	1953.66666666667
1953	9	Alabama	52	1953.75
1953	10	Alabama	40	1953.83333333333
1953	11	Alabama	9	1953.91666666667
1953	12	Alabama	9	1954
1954	1	Alabama	9	1954.08333333333
1954	2	Alabama	6	1954.16666666667
1954	3	Alabama	4	1954.25
1954	4	Alabama	16	1954.33333333333
1954	5	Alabama	32	1954.41666666667
1954	6	Alabama	35	1954.5
1954	7	Alabama	77	1954.58333333333
1954	8	Alabama	69	1954.66666666667
1954	9	Alabama	63	1954.75
1954	10	Alabama	40	1954.83333333333
1954	11	Alabama	16	1954.91666666667
1954	12	Alabama	5	1955
1931	1	Arizona	1	1931.08333333333
1931	2	Arizona	0	1931.16666666667
1931	3	Arizona	0	1931.25
1931	4	Arizona	0	1931.33333333333
1931	5	Arizona	1	1931.41666666667
1931	6	Arizona	0	1931.5
1931	7	Arizona	0	1931.58333333333
1931	8	Arizona	1	1931.66666666667
1931	9	Arizona	1	1931.75
1931	10	Arizona	4	1931.83333333333
1931	11	Arizona	1	1931.91666666667
1931	12	Arizona	2	1932
1932	1	Arizona	0	1932.08333333333
1932	2	Arizona	1	1932.16666666667
1932	3	Arizona	1	1932.25
1932	4	Arizona	0	1932.33333333333
1932	5	Arizona	0	1932.41666666667
1932	6	Arizona	0	1932.5
1932	7	Arizona	0	1932.58333333333
1932	8	Arizona	2	1932.66666666667
1932	9	Arizona	1	1932.75
1932	10	Arizona	2	1932.83333333333
1932	11	Arizona	0	1932.91666666667
1932	12	Arizona	0	1933
1933	1	Arizona	7	1933.08333333333
1933	2	Arizona	0	1933.16666666667
1933	3	Arizona	0	1933.25
1933	4	Arizona	0	1933.33333333333
1933	5	Arizona	0	1933.41666666667
1933	6	Arizona	1	1933.5
1933	7	Arizona	0	1933.58333333333
1933	8	Arizona	0	1933.66666666667
1933	9	Arizona	2	1933.75
1933	10	Arizona	0	1933.83333333333
1933	11	Arizona	1	1933.91666666667
1933	12	Arizona	5	1934
1934	1	Arizona	4	1934.08333333333
1934	2	Arizona	0	1934.16666666667
1934	3	Arizona	0	1934.25
1934	4	Arizona	4	1934.33333333333
1934	5	Arizona	16	1934.41666666667
1934	6	Arizona	6	1934.5
1934	7	Arizona	9	1934.58333333333
1934	8	Arizona	19	1934.66666666667
1934	9	Arizona	34	1934.75
1934	10	Arizona	12	1934.83333333333
1934	11	Arizona	4	1934.91666666667
1934	12	Arizona	2	1935
1935	1	Arizona	0	1935.08333333333
1935	2	Arizona	0	1935.16666666667
1935	3	Arizona	1	1935.25
1935	4	Arizona	1	1935.33333333333
1935	5	Arizona	1	1935.41666666667
1935	6	Arizona	2	1935.5
1935	7	Arizona	0	1935.58333333333
1935	8	Arizona	2	1935.66666666667
1935	9	Arizona	8	1935.75
1935	10	Arizona	1	1935.83333333333
1935	11	Arizona	4	1935.91666666667
1935	12	Arizona	1	1936
1936	1	Arizona	0	1936.08333333333
1936	2	Arizona	1	1936.16666666667
1936	3	Arizona	0	1936.25
1936	4	Arizona	0	1936.33333333333
1936	5	Arizona	1	1936.41666666667
1936	6	Arizona	0	1936.5
1936	7	Arizona	1	1936.58333333333
1936	8	Arizona	0	1936.66666666667
1936	9	Arizona	2	1936.75
1936	10	Arizona	0	1936.83333333333
1936	11	Arizona	3	1936.91666666667
1936	12	Arizona	1	1937
1937	1	Arizona	0	1937.08333333333
1937	2	Arizona	0	1937.16666666667
1937	3	Arizona	0	1937.25
1937	4	Arizona	3	1937.33333333333
1937	5	Arizona	0	1937.41666666667
1937	6	Arizona	0	1937.5
1937	7	Arizona	6	1937.58333333333
1937	8	Arizona	2	1937.66666666667
1937	9	Arizona	6	1937.75
1937	10	Arizona	2	1937.83333333333
1937	11	Arizona	0	1937.91666666667
1937	12	Arizona	1	1938
1938	1	Arizona	1	1938.08333333333
1938	2	Arizona	1	1938.16666666667
1938	3	Arizona	1	1938.25
1938	4	Arizona	0	1938.33333333333
1938	5	Arizona	1	1938.41666666667
1938	6	Arizona	1	1938.5
1938	7	Arizona	2	1938.58333333333
1938	8	Arizona	0	1938.66666666667
1938	9	Arizona	0	1938.75
1938	10	Arizona	1	1938.83333333333
1938	11	Arizona	2	1938.91666666667
1938	12	Arizona	0	1939
1939	1	Arizona	0	1939.08333333333
1939	2	Arizona	0	1939.16666666667
1939	3	Arizona	2	1939.25
1939	4	Arizona	4	1939.33333333333
1939	5	Arizona	3	1939.41666666667
1939	6	Arizona	20	1939.5
1939	7	Arizona	6	1939.58333333333
1939	8	Arizona	11	1939.66666666667
1939	9	Arizona	25	1939.75
1939	10	Arizona	9	1939.83333333333
1939	11	Arizona	0	1939.91666666667
1939	12	Arizona	5	1940
1940	1	Arizona	0	1940.08333333333
1940	2	Arizona	0	1940.16666666667
1940	3	Arizona	3	1940.25
1940	4	Arizona	0	1940.33333333333
1940	5	Arizona	0	1940.41666666667
1940	6	Arizona	0	1940.5
1940	7	Arizona	0	1940.58333333333
1940	8	Arizona	2	1940.66666666667
1940	9	Arizona	0	1940.75
1940	10	Arizona	2	1940.83333333333
1940	11	Arizona	0	1940.91666666667
1940	12	Arizona	0	1941
1941	1	Arizona	0	1941.08333333333
1941	2	Arizona	0	1941.16666666667
1941	3	Arizona	0	1941.25
1941	4	Arizona	1	1941.33333333333
1941	5	Arizona	3	1941.41666666667
1941	6	Arizona	1	1941.5
1941	7	Arizona	0	1941.58333333333
1941	8	Arizona	2	1941.66666666667
1941	9	Arizona	2	1941.75
1941	10	Arizona	0	1941.83333333333
1941	11	Arizona	3	1941.91666666667
1941	12	Arizona	1	1942
1942	1	Arizona	0	1942.08333333333
1942	2	Arizona	1	1942.16666666667
1942	3	Arizona	1	1942.25
1942	4	Arizona	0	1942.33333333333
1942	5	Arizona	0	1942.41666666667
1942	6	Arizona	3	1942.5
1942	7	Arizona	3	1942.58333333333
1942	8	Arizona	5	1942.66666666667
1942	9	Arizona	5	1942.75
1942	10	Arizona	4	1942.83333333333
1942	11	Arizona	4	1942.91666666667
1942	12	Arizona	6	1943
1943	1	Arizona	4	1943.08333333333
1943	2	Arizona	2	1943.16666666667
1943	3	Arizona	5	1943.25
1943	4	Arizona	8	1943.33333333333
1943	5	Arizona	14	1943.41666666667
1943	6	Arizona	11	1943.5
1943	7	Arizona	10	1943.58333333333
1943	8	Arizona	16	1943.66666666667
1943	9	Arizona	14	1943.75
1943	10	Arizona	10	1943.83333333333
1943	11	Arizona	1	1943.91666666667
1943	12	Arizona	3	1944
1944	1	Arizona	0	1944.08333333333
1944	2	Arizona	0	1944.16666666667
1944	3	Arizona	0	1944.25
1944	4	Arizona	0	1944.33333333333
1944	5	Arizona	3	1944.41666666667
1944	6	Arizona	2	1944.5
1944	7	Arizona	2	1944.58333333333
1944	8	Arizona	7	1944.66666666667
1944	9	Arizona	14	1944.75
1944	10	Arizona	4	1944.83333333333
1944	11	Arizona	1	1944.91666666667
1944	12	Arizona	0	1945
1945	1	Arizona	3	1945.08333333333
1945	2	Arizona	1	1945.16666666667
1945	3	Arizona	0	1945.25
1945	4	Arizona	0	1945.33333333333
1945	5	Arizona	0	1945.41666666667
1945	6	Arizona	0	1945.5
1945	7	Arizona	1	1945.58333333333
1945	8	Arizona	3	1945.66666666667
1945	9	Arizona	4	1945.75
1945	10	Arizona	6	1945.83333333333
1945	11	Arizona	5	1945.91666666667
1945	12	Arizona	3	1946
1946	1	Arizona	2	1946.08333333333
1946	2	Arizona	1	1946.16666666667
1946	3	Arizona	0	1946.25
1946	4	Arizona	1	1946.33333333333
1946	5	Arizona	1	1946.41666666667
1946	6	Arizona	2	1946.5
1946	7	Arizona	22	1946.58333333333
1946	8	Arizona	45	1946.66666666667
1946	9	Arizona	19	1946.75
1946	10	Arizona	13	1946.83333333333
1946	11	Arizona	5	1946.91666666667
1946	12	Arizona	3	1947
1947	1	Arizona	1	1947.08333333333
1947	2	Arizona	1	1947.16666666667
1947	3	Arizona	1	1947.25
1947	4	Arizona	1	1947.33333333333
1947	5	Arizona	5	1947.41666666667
1947	6	Arizona	2	1947.5
1947	7	Arizona	2	1947.58333333333
1947	8	Arizona	13	1947.66666666667
1947	9	Arizona	2	1947.75
1947	10	Arizona	1	1947.83333333333
1947	11	Arizona	5	1947.91666666667
1947	12	Arizona	2	1948
1948	1	Arizona	0	1948.08333333333
1948	2	Arizona	0	1948.16666666667
1948	3	Arizona	1	1948.25
1948	4	Arizona	0	1948.33333333333
1948	5	Arizona	6	1948.41666666667
1948	6	Arizona	2	1948.5
1948	7	Arizona	19	1948.58333333333
1948	8	Arizona	33	1948.66666666667
1948	9	Arizona	45	1948.75
1948	10	Arizona	32	1948.83333333333
1948	11	Arizona	19	1948.91666666667
1948	12	Arizona	4	1949
1949	1	Arizona	8	1949.08333333333
1949	2	Arizona	3	1949.16666666667
1949	3	Arizona	3	1949.25
1949	4	Arizona	0	1949.33333333333
1949	5	Arizona	3	1949.41666666667
1949	6	Arizona	3	1949.5
1949	7	Arizona	20	1949.58333333333
1949	8	Arizona	57	1949.66666666667
1949	9	Arizona	29	1949.75
1949	10	Arizona	21	1949.83333333333
1949	11	Arizona	14	1949.91666666667
1949	12	Arizona	5	1950
1950	1	Arizona	5	1950.08333333333
1950	2	Arizona	3	1950.16666666667
1950	3	Arizona	1	1950.25
1950	4	Arizona	11	1950.33333333333
1950	5	Arizona	7	1950.41666666667
1950	6	Arizona	10	1950.5
1950	7	Arizona	7	1950.58333333333
1950	8	Arizona	16	1950.66666666667
1950	9	Arizona	39	1950.75
1950	10	Arizona	28	1950.83333333333
1950	11	Arizona	27	1950.91666666667
1950	12	Arizona	17	1951
1951	1	Arizona	4	1951.08333333333
1951	2	Arizona	8	1951.16666666667
1951	3	Arizona	9	1951.25
1951	4	Arizona	5	1951.33333333333
1951	5	Arizona	12	1951.41666666667
1951	6	Arizona	22	1951.5
1951	7	Arizona	26	1951.58333333333
1951	8	Arizona	67	1951.66666666667
1951	9	Arizona	86	1951.75
1951	10	Arizona	30	1951.83333333333
1951	11	Arizona	21	1951.91666666667
1951	12	Arizona	6	1952
1952	1	Arizona	2	1952.08333333333
1952	2	Arizona	0	1952.16666666667
1952	3	Arizona	1	1952.25
1952	4	Arizona	0	1952.33333333333
1952	5	Arizona	8	1952.41666666667
1952	6	Arizona	15	1952.5
1952	7	Arizona	29	1952.58333333333
1952	8	Arizona	85	1952.66666666667
1952	9	Arizona	59	1952.75
1952	10	Arizona	82	1952.83333333333
1952	11	Arizona	59	1952.91666666667
1952	12	Arizona	27	1953
1953	1	Arizona	7	1953.08333333333
1953	2	Arizona	7	1953.16666666667
1953	3	Arizona	8	1953.25
1953	4	Arizona	7	1953.33333333333
1953	5	Arizona	6	1953.41666666667
1953	6	Arizona	16	1953.5
1953	7	Arizona	39	1953.58333333333
1953	8	Arizona	172	1953.66666666667
1953	9	Arizona	66	1953.75
1953	10	Arizona	39	1953.83333333333
1953	11	Arizona	11	1953.91666666667
1953	12	Arizona	10	1954
1954	1	Arizona	5	1954.08333333333
1954	2	Arizona	1	1954.16666666667
1954	3	Arizona	7	1954.25
1954	4	Arizona	3	1954.33333333333
1954	5	Arizona	12	1954.41666666667
1954	6	Arizona	20	1954.5
1954	7	Arizona	53	1954.58333333333
1954	8	Arizona	41	1954.66666666667
1954	9	Arizona	45	1954.75
1954	10	Arizona	27	1954.83333333333
1954	11	Arizona	14	1954.91666666667
1954	12	Arizona	2	1955
1931	1	Arkansas	1	1931.08333333333
1931	2	Arkansas	3	1931.16666666667
1931	3	Arkansas	0	1931.25
1931	4	Arkansas	2	1931.33333333333
1931	5	Arkansas	1	1931.41666666667
1931	6	Arkansas	1	1931.5
1931	7	Arkansas	1	1931.58333333333
1931	8	Arkansas	1	1931.66666666667
1931	9	Arkansas	2	1931.75
1931	10	Arkansas	2	1931.83333333333
1931	11	Arkansas	3	1931.91666666667
1931	12	Arkansas	0	1932
1932	1	Arkansas	1	1932.08333333333
1932	2	Arkansas	0	1932.16666666667
1932	3	Arkansas	0	1932.25
1932	4	Arkansas	0	1932.33333333333
1932	5	Arkansas	1	1932.41666666667
1932	6	Arkansas	1	1932.5
1932	7	Arkansas	2	1932.58333333333
1932	8	Arkansas	3	1932.66666666667
1932	9	Arkansas	2	1932.75
1932	10	Arkansas	3	1932.83333333333
1932	11	Arkansas	1	1932.91666666667
1932	12	Arkansas	0	1933
1933	1	Arkansas	1	1933.08333333333
1933	2	Arkansas	2	1933.16666666667
1933	3	Arkansas	0	1933.25
1933	4	Arkansas	0	1933.33333333333
1933	5	Arkansas	0	1933.41666666667
1933	6	Arkansas	1	1933.5
1933	7	Arkansas	3	1933.58333333333
1933	8	Arkansas	1	1933.66666666667
1933	9	Arkansas	1	1933.75
1933	10	Arkansas	0	1933.83333333333
1933	11	Arkansas	4	1933.91666666667
1933	12	Arkansas	0	1934
1934	1	Arkansas	0	1934.08333333333
1934	2	Arkansas	0	1934.16666666667
1934	3	Arkansas	5	1934.25
1934	4	Arkansas	0	1934.33333333333
1934	5	Arkansas	3	1934.41666666667
1934	6	Arkansas	0	1934.5
1934	7	Arkansas	0	1934.58333333333
1934	8	Arkansas	0	1934.66666666667
1934	9	Arkansas	3	1934.75
1934	10	Arkansas	0	1934.83333333333
1934	11	Arkansas	2	1934.91666666667
1934	12	Arkansas	1	1935
1935	1	Arkansas	0	1935.08333333333
1935	2	Arkansas	0	1935.16666666667
1935	3	Arkansas	0	1935.25
1935	4	Arkansas	0	1935.33333333333
1935	5	Arkansas	3	1935.41666666667
1935	6	Arkansas	2	1935.5
1935	7	Arkansas	1	1935.58333333333
1935	8	Arkansas	5	1935.66666666667
1935	9	Arkansas	10	1935.75
1935	10	Arkansas	2	1935.83333333333
1935	11	Arkansas	6	1935.91666666667
1935	12	Arkansas	1	1936
1936	1	Arkansas	0	1936.08333333333
1936	2	Arkansas	1	1936.16666666667
1936	3	Arkansas	1	1936.25
1936	4	Arkansas	1	1936.33333333333
1936	5	Arkansas	1	1936.41666666667
1936	6	Arkansas	0	1936.5
1936	7	Arkansas	0	1936.58333333333
1936	8	Arkansas	1	1936.66666666667
1936	9	Arkansas	3	1936.75
1936	10	Arkansas	18	1936.83333333333
1936	11	Arkansas	21	1936.91666666667
1936	12	Arkansas	10	1937
1937	1	Arkansas	6	1937.08333333333
1937	2	Arkansas	8	1937.16666666667
1937	3	Arkansas	1	1937.25
1937	4	Arkansas	0	1937.33333333333
1937	5	Arkansas	2	1937.41666666667
1937	6	Arkansas	15	1937.5
1937	7	Arkansas	172	1937.58333333333
1937	8	Arkansas	57	1937.66666666667
1937	9	Arkansas	39	1937.75
1937	10	Arkansas	37	1937.83333333333
1937	11	Arkansas	10	1937.91666666667
1937	12	Arkansas	3	1938
1938	1	Arkansas	7	1938.08333333333
1938	2	Arkansas	2	1938.16666666667
1938	3	Arkansas	2	1938.25
1938	4	Arkansas	2	1938.33333333333
1938	5	Arkansas	2	1938.41666666667
1938	6	Arkansas	2	1938.5
1938	7	Arkansas	3	1938.58333333333
1938	8	Arkansas	4	1938.66666666667
1938	9	Arkansas	1	1938.75
1938	10	Arkansas	3	1938.83333333333
1938	11	Arkansas	3	1938.91666666667
1938	12	Arkansas	6	1939
1939	1	Arkansas	1	1939.08333333333
1939	2	Arkansas	2	1939.16666666667
1939	3	Arkansas	1	1939.25
1939	4	Arkansas	2	1939.33333333333
1939	5	Arkansas	3	1939.41666666667
1939	6	Arkansas	3	1939.5
1939	7	Arkansas	4	1939.58333333333
1939	8	Arkansas	6	1939.66666666667
1939	9	Arkansas	7	1939.75
1939	10	Arkansas	8	1939.83333333333
1939	11	Arkansas	7	1939.91666666667
1939	12	Arkansas	5	1940
1940	1	Arkansas	2	1940.08333333333
1940	2	Arkansas	1	1940.16666666667
1940	3	Arkansas	3	1940.25
1940	4	Arkansas	2	1940.33333333333
1940	5	Arkansas	0	1940.41666666667
1940	6	Arkansas	0	1940.5
1940	7	Arkansas	2	1940.58333333333
1940	8	Arkansas	6	1940.66666666667
1940	9	Arkansas	5	1940.75
1940	10	Arkansas	6	1940.83333333333
1940	11	Arkansas	2	1940.91666666667
1940	12	Arkansas	0	1941
1941	1	Arkansas	0	1941.08333333333
1941	2	Arkansas	4	1941.16666666667
1941	3	Arkansas	3	1941.25
1941	4	Arkansas	0	1941.33333333333
1941	5	Arkansas	3	1941.41666666667
1941	6	Arkansas	0	1941.5
1941	7	Arkansas	3	1941.58333333333
1941	8	Arkansas	12	1941.66666666667
1941	9	Arkansas	9	1941.75
1941	10	Arkansas	10	1941.83333333333
1941	11	Arkansas	10	1941.91666666667
1941	12	Arkansas	5	1942
1942	1	Arkansas	4	1942.08333333333
1942	2	Arkansas	3	1942.16666666667
1942	3	Arkansas	1	1942.25
1942	4	Arkansas	0	1942.33333333333
1942	5	Arkansas	4	1942.41666666667
1942	6	Arkansas	7	1942.5
1942	7	Arkansas	50	1942.58333333333
1942	8	Arkansas	33	1942.66666666667
1942	9	Arkansas	24	1942.75
1942	10	Arkansas	16	1942.83333333333
1942	11	Arkansas	5	1942.91666666667
1942	12	Arkansas	4	1943
1943	1	Arkansas	4	1943.08333333333
1943	2	Arkansas	1	1943.16666666667
1943	3	Arkansas	0	1943.25
1943	4	Arkansas	1	1943.33333333333
1943	5	Arkansas	3	1943.41666666667
1943	6	Arkansas	8	1943.5
1943	7	Arkansas	25	1943.58333333333
1943	8	Arkansas	21	1943.66666666667
1943	9	Arkansas	8	1943.75
1943	10	Arkansas	2	1943.83333333333
1943	11	Arkansas	3	1943.91666666667
1943	12	Arkansas	2	1944
1944	1	Arkansas	2	1944.08333333333
1944	2	Arkansas	0	1944.16666666667
1944	3	Arkansas	0	1944.25
1944	4	Arkansas	2	1944.33333333333
1944	5	Arkansas	1	1944.41666666667
1944	6	Arkansas	4	1944.5
1944	7	Arkansas	6	1944.58333333333
1944	8	Arkansas	5	1944.66666666667
1944	9	Arkansas	6	1944.75
1944	10	Arkansas	7	1944.83333333333
1944	11	Arkansas	3	1944.91666666667
1944	12	Arkansas	7	1945
1945	1	Arkansas	2	1945.08333333333
1945	2	Arkansas	0	1945.16666666667
1945	3	Arkansas	4	1945.25
1945	4	Arkansas	0	1945.33333333333
1945	5	Arkansas	1	1945.41666666667
1945	6	Arkansas	4	1945.5
1945	7	Arkansas	6	1945.58333333333
1945	8	Arkansas	6	1945.66666666667
1945	9	Arkansas	19	1945.75
1945	10	Arkansas	11	1945.83333333333
1945	11	Arkansas	6	1945.91666666667
1945	12	Arkansas	4	1946
1946	1	Arkansas	5	1946.08333333333
1946	2	Arkansas	4	1946.16666666667
1946	3	Arkansas	4	1946.25
1946	4	Arkansas	3	1946.33333333333
1946	5	Arkansas	2	1946.41666666667
1946	6	Arkansas	14	1946.5
1946	7	Arkansas	64	1946.58333333333
1946	8	Arkansas	128	1946.66666666667
1946	9	Arkansas	90	1946.75
1946	10	Arkansas	49	1946.83333333333
1946	11	Arkansas	33	1946.91666666667
1946	12	Arkansas	11	1947
1947	1	Arkansas	3	1947.08333333333
1947	2	Arkansas	4	1947.16666666667
1947	3	Arkansas	4	1947.25
1947	4	Arkansas	2	1947.33333333333
1947	5	Arkansas	2	1947.41666666667
1947	6	Arkansas	6	1947.5
1947	7	Arkansas	7	1947.58333333333
1947	8	Arkansas	19	1947.66666666667
1947	9	Arkansas	18	1947.75
1947	10	Arkansas	6	1947.83333333333
1947	11	Arkansas	4	1947.91666666667
1947	12	Arkansas	6	1948
1948	1	Arkansas	2	1948.08333333333
1948	2	Arkansas	0	1948.16666666667
1948	3	Arkansas	0	1948.25
1948	4	Arkansas	0	1948.33333333333
1948	5	Arkansas	3	1948.41666666667
1948	6	Arkansas	11	1948.5
1948	7	Arkansas	34	1948.58333333333
1948	8	Arkansas	35	1948.66666666667
1948	9	Arkansas	33	1948.75
1948	10	Arkansas	15	1948.83333333333
1948	11	Arkansas	5	1948.91666666667
1948	12	Arkansas	6	1949
1949	1	Arkansas	5	1949.08333333333
1949	2	Arkansas	4	1949.16666666667
1949	3	Arkansas	3	1949.25
1949	4	Arkansas	1	1949.33333333333
1949	5	Arkansas	15	1949.41666666667
1949	6	Arkansas	70	1949.5
1949	7	Arkansas	394	1949.58333333333
1949	8	Arkansas	228	1949.66666666667
1949	9	Arkansas	129	1949.75
1949	10	Arkansas	93	1949.83333333333
1949	11	Arkansas	35	1949.91666666667
1949	12	Arkansas	17	1950
1950	1	Arkansas	9	1950.08333333333
1950	2	Arkansas	3	1950.16666666667
1950	3	Arkansas	6	1950.25
1950	4	Arkansas	5	1950.33333333333
1950	5	Arkansas	5	1950.41666666667
1950	6	Arkansas	19	1950.5
1950	7	Arkansas	68	1950.58333333333
1950	8	Arkansas	57	1950.66666666667
1950	9	Arkansas	85	1950.75
1950	10	Arkansas	33	1950.83333333333
1950	11	Arkansas	29	1950.91666666667
1950	12	Arkansas	20	1951
1951	1	Arkansas	8	1951.08333333333
1951	2	Arkansas	0	1951.16666666667
1951	3	Arkansas	0	1951.25
1951	4	Arkansas	0	1951.33333333333
1951	5	Arkansas	5	1951.41666666667
1951	6	Arkansas	16	1951.5
1951	7	Arkansas	69	1951.58333333333
1951	8	Arkansas	111	1951.66666666667
1951	9	Arkansas	129	1951.75
1951	10	Arkansas	49	1951.83333333333
1951	11	Arkansas	33	1951.91666666667
1951	12	Arkansas	44	1952
1952	1	Arkansas	6	1952.08333333333
1952	2	Arkansas	8	1952.16666666667
1952	3	Arkansas	6	1952.25
1952	4	Arkansas	3	1952.33333333333
1952	5	Arkansas	4	1952.41666666667
1952	6	Arkansas	16	1952.5
1952	7	Arkansas	49	1952.58333333333
1952	8	Arkansas	101	1952.66666666667
1952	9	Arkansas	97	1952.75
1952	10	Arkansas	59	1952.83333333333
1952	11	Arkansas	20	1952.91666666667
1952	12	Arkansas	7	1953
1953	1	Arkansas	1	1953.08333333333
1953	2	Arkansas	4	1953.16666666667
1953	3	Arkansas	5	1953.25
1953	4	Arkansas	4	1953.33333333333
1953	5	Arkansas	11	1953.41666666667
1953	6	Arkansas	31	1953.5
1953	7	Arkansas	60	1953.58333333333
1953	8	Arkansas	85	1953.66666666667
1953	9	Arkansas	65	1953.75
1953	10	Arkansas	28	1953.83333333333
1953	11	Arkansas	17	1953.91666666667
1953	12	Arkansas	13	1954
1954	1	Arkansas	7	1954.08333333333
1954	2	Arkansas	3	1954.16666666667
1954	3	Arkansas	9	1954.25
1954	4	Arkansas	12	1954.33333333333
1954	5	Arkansas	25	1954.41666666667
1954	6	Arkansas	26	1954.5
1954	7	Arkansas	84	1954.58333333333
1954	8	Arkansas	55	1954.66666666667
1954	9	Arkansas	58	1954.75
1954	10	Arkansas	48	1954.83333333333
1954	11	Arkansas	28	1954.91666666667
1954	12	Arkansas	14	1955
1931	1	California	44	1931.08333333333
1931	2	California	21	1931.16666666667
1931	3	California	17	1931.25
1931	4	California	17	1931.33333333333
1931	5	California	15	1931.41666666667
1931	6	California	24	1931.5
1931	7	California	18	1931.58333333333
1931	8	California	23	1931.66666666667
1931	9	California	33	1931.75
1931	10	California	25	1931.83333333333
1931	11	California	15	1931.91666666667
1931	12	California	11	1932
1932	1	California	13	1932.08333333333
1932	2	California	11	1932.16666666667
1932	3	California	14	1932.25
1932	4	California	14	1932.33333333333
1932	5	California	9	1932.41666666667
1932	6	California	11	1932.5
1932	7	California	19	1932.58333333333
1932	8	California	17	1932.66666666667
1932	9	California	19	1932.75
1932	10	California	21	1932.83333333333
1932	11	California	14	1932.91666666667
1932	12	California	10	1933
1933	1	California	9	1933.08333333333
1933	2	California	3	1933.16666666667
1933	3	California	6	1933.25
1933	4	California	11	1933.33333333333
1933	5	California	8	1933.41666666667
1933	6	California	7	1933.5
1933	7	California	19	1933.58333333333
1933	8	California	12	1933.66666666667
1933	9	California	18	1933.75
1933	10	California	21	1933.83333333333
1933	11	California	17	1933.91666666667
1933	12	California	20	1934
1934	1	California	18	1934.08333333333
1934	2	California	20	1934.16666666667
1934	3	California	22	1934.25
1934	4	California	33	1934.33333333333
1934	5	California	161	1934.41666666667
1934	6	California	1346	1934.5
1934	7	California	747	1934.58333333333
1934	8	California	330	1934.66666666667
1934	9	California	260	1934.75
1934	10	California	162	1934.83333333333
1934	11	California	81	1934.91666666667
1934	12	California	91	1935
1935	1	California	52	1935.08333333333
1935	2	California	44	1935.16666666667
1935	3	California	45	1935.25
1935	4	California	16	1935.33333333333
1935	5	California	19	1935.41666666667
1935	6	California	97	1935.5
1935	7	California	117	1935.58333333333
1935	8	California	121	1935.66666666667
1935	9	California	96	1935.75
1935	10	California	96	1935.83333333333
1935	11	California	49	1935.91666666667
1935	12	California	26	1936
1936	1	California	14	1936.08333333333
1936	2	California	15	1936.16666666667
1936	3	California	13	1936.25
1936	4	California	12	1936.33333333333
1936	5	California	18	1936.41666666667
1936	6	California	18	1936.5
1936	7	California	37	1936.58333333333
1936	8	California	56	1936.66666666667
1936	9	California	71	1936.75
1936	10	California	53	1936.83333333333
1936	11	California	39	1936.91666666667
1936	12	California	29	1937
1937	1	California	13	1937.08333333333
1937	2	California	2	1937.16666666667
1937	3	California	4	1937.25
1937	4	California	13	1937.33333333333
1937	5	California	17	1937.41666666667
1937	6	California	25	1937.5
1937	7	California	89	1937.58333333333
1937	8	California	138	1937.66666666667
1937	9	California	156	1937.75
1937	10	California	103	1937.83333333333
1937	11	California	61	1937.91666666667
1937	12	California	17	1938
1938	1	California	14	1938.08333333333
1938	2	California	8	1938.16666666667
1938	3	California	9	1938.25
1938	4	California	3	1938.33333333333
1938	5	California	4	1938.41666666667
1938	6	California	6	1938.5
1938	7	California	22	1938.58333333333
1938	8	California	20	1938.66666666667
1938	9	California	12	1938.75
1938	10	California	14	1938.83333333333
1938	11	California	2	1938.91666666667
1938	12	California	8	1939
1939	1	California	4	1939.08333333333
1939	2	California	2	1939.16666666667
1939	3	California	4	1939.25
1939	4	California	8	1939.33333333333
1939	5	California	11	1939.41666666667
1939	6	California	48	1939.5
1939	7	California	176	1939.58333333333
1939	8	California	213	1939.66666666667
1939	9	California	227	1939.75
1939	10	California	141	1939.83333333333
1939	11	California	92	1939.91666666667
1939	12	California	54	1940
1940	1	California	41	1940.08333333333
1940	2	California	17	1940.16666666667
1940	3	California	14	1940.25
1940	4	California	11	1940.33333333333
1940	5	California	20	1940.41666666667
1940	6	California	86	1940.5
1940	7	California	74	1940.58333333333
1940	8	California	81	1940.66666666667
1940	9	California	57	1940.75
1940	10	California	35	1940.83333333333
1940	11	California	19	1940.91666666667
1940	12	California	11	1941
1941	1	California	5	1941.08333333333
1941	2	California	8	1941.16666666667
1941	3	California	6	1941.25
1941	4	California	3	1941.33333333333
1941	5	California	20	1941.41666666667
1941	6	California	25	1941.5
1941	7	California	21	1941.58333333333
1941	8	California	42	1941.66666666667
1941	9	California	35	1941.75
1941	10	California	24	1941.83333333333
1941	11	California	23	1941.91666666667
1941	12	California	8	1942
1942	1	California	12	1942.08333333333
1942	2	California	9	1942.16666666667
1942	3	California	10	1942.25
1942	4	California	3	1942.33333333333
1942	5	California	7	1942.41666666667
1942	6	California	5	1942.5
1942	7	California	9	1942.58333333333
1942	8	California	29	1942.66666666667
1942	9	California	36	1942.75
1942	10	California	81	1942.83333333333
1942	11	California	61	1942.91666666667
1942	12	California	50	1943
1943	1	California	28	1943.08333333333
1943	2	California	19	1943.16666666667
1943	3	California	12	1943.25
1943	4	California	20	1943.33333333333
1943	5	California	50	1943.41666666667
1943	6	California	165	1943.5
1943	7	California	437	1943.58333333333
1943	8	California	506	1943.66666666667
1943	9	California	492	1943.75
1943	10	California	365	1943.83333333333
1943	11	California	204	1943.91666666667
1943	12	California	69	1944
1944	1	California	31	1944.08333333333
1944	2	California	22	1944.16666666667
1944	3	California	16	1944.25
1944	4	California	17	1944.33333333333
1944	5	California	25	1944.41666666667
1944	6	California	26	1944.5
1944	7	California	57	1944.58333333333
1944	8	California	46	1944.66666666667
1944	9	California	74	1944.75
1944	10	California	63	1944.83333333333
1944	11	California	47	1944.91666666667
1944	12	California	44	1945
1945	1	California	12	1945.08333333333
1945	2	California	17	1945.16666666667
1945	3	California	11	1945.25
1945	4	California	9	1945.33333333333
1945	5	California	7	1945.41666666667
1945	6	California	42	1945.5
1945	7	California	86	1945.58333333333
1945	8	California	77	1945.66666666667
1945	9	California	215	1945.75
1945	10	California	155	1945.83333333333
1945	11	California	146	1945.91666666667
1945	12	California	99	1946
1946	1	California	37	1946.08333333333
1946	2	California	22	1946.16666666667
1946	3	California	26	1946.25
1946	4	California	19	1946.33333333333
1946	5	California	25	1946.41666666667
1946	6	California	80	1946.5
1946	7	California	132	1946.58333333333
1946	8	California	740	1946.66666666667
1946	9	California	552	1946.75
1946	10	California	270	1946.83333333333
1946	11	California	145	1946.91666666667
1946	12	California	74	1947
1947	1	California	70	1947.08333333333
1947	2	California	45	1947.16666666667
1947	3	California	55	1947.25
1947	4	California	30	1947.33333333333
1947	5	California	60	1947.41666666667
1947	6	California	86	1947.5
1947	7	California	93	1947.58333333333
1947	8	California	122	1947.66666666667
1947	9	California	100	1947.75
1947	10	California	72	1947.83333333333
1947	11	California	85	1947.91666666667
1947	12	California	33	1948
1948	1	California	18	1948.08333333333
1948	2	California	9	1948.16666666667
1948	3	California	18	1948.25
1948	4	California	9	1948.33333333333
1948	5	California	76	1948.41666666667
1948	6	California	156	1948.5
1948	7	California	746	1948.58333333333
1948	8	California	850	1948.66666666667
1948	9	California	1105	1948.75
1948	10	California	1168	1948.83333333333
1948	11	California	911	1948.91666666667
1948	12	California	437	1949
1949	1	California	251	1949.08333333333
1949	2	California	69	1949.16666666667
1949	3	California	41	1949.25
1949	4	California	37	1949.33333333333
1949	5	California	42	1949.41666666667
1949	6	California	80	1949.5
1949	7	California	337	1949.58333333333
1949	8	California	434	1949.66666666667
1949	9	California	459	1949.75
1949	10	California	467	1949.83333333333
1949	11	California	274	1949.91666666667
1949	12	California	178	1950
1950	1	California	88	1950.08333333333
1950	2	California	57	1950.16666666667
1950	3	California	36	1950.25
1950	4	California	53	1950.33333333333
1950	5	California	67	1950.41666666667
1950	6	California	88	1950.5
1950	7	California	216	1950.58333333333
1950	8	California	302	1950.66666666667
1950	9	California	393	1950.75
1950	10	California	284	1950.83333333333
1950	11	California	277	1950.91666666667
1950	12	California	277	1951
1951	1	California	131	1951.08333333333
1951	2	California	98	1951.16666666667
1951	3	California	63	1951.25
1951	4	California	47	1951.33333333333
1951	5	California	48	1951.41666666667
1951	6	California	140	1951.5
1951	7	California	268	1951.58333333333
1951	8	California	440	1951.66666666667
1951	9	California	757	1951.75
1951	10	California	565	1951.83333333333
1951	11	California	446	1951.91666666667
1951	12	California	340	1952
1952	1	California	95	1952.08333333333
1952	2	California	96	1952.16666666667
1952	3	California	74	1952.25
1952	4	California	41	1952.33333333333
1952	5	California	87	1952.41666666667
1952	6	California	140	1952.5
1952	7	California	223	1952.58333333333
1952	8	California	562	1952.66666666667
1952	9	California	748	1952.75
1952	10	California	679	1952.83333333333
1952	11	California	920	1952.91666666667
1952	12	California	387	1953
1953	1	California	339	1953.08333333333
1953	2	California	156	1953.16666666667
1953	3	California	87	1953.25
1953	4	California	64	1953.33333333333
1953	5	California	139	1953.41666666667
1953	6	California	153	1953.5
1953	7	California	265	1953.58333333333
1953	8	California	847	1953.66666666667
1953	9	California	728	1953.75
1953	10	California	769	1953.83333333333
1953	11	California	415	1953.91666666667
1953	12	California	292	1954
1954	1	California	200	1954.08333333333
1954	2	California	112	1954.16666666667
1954	3	California	92	1954.25
1954	4	California	87	1954.33333333333
1954	5	California	167	1954.41666666667
1954	6	California	243	1954.5
1954	7	California	662	1954.58333333333
1954	8	California	1030	1954.66666666667
1954	9	California	943	1954.75
1954	10	California	671	1954.83333333333
1954	11	California	298	1954.91666666667
1954	12	California	151	1955
1931	1	Colorado	1	1931.08333333333
1931	2	Colorado	0	1931.16666666667
1931	3	Colorado	1	1931.25
1931	4	Colorado	0	1931.33333333333
1931	5	Colorado	0	1931.41666666667
1931	6	Colorado	2	1931.5
1931	7	Colorado	0	1931.58333333333
1931	8	Colorado	2	1931.66666666667
1931	9	Colorado	0	1931.75
1931	10	Colorado	2	1931.83333333333
1931	11	Colorado	0	1931.91666666667
1931	12	Colorado	1	1932
1932	1	Colorado	2	1932.08333333333
1932	2	Colorado	1	1932.16666666667
1932	3	Colorado	0	1932.25
1932	4	Colorado	0	1932.33333333333
1932	5	Colorado	0	1932.41666666667
1932	6	Colorado	0	1932.5
1932	7	Colorado	0	1932.58333333333
1932	8	Colorado	2	1932.66666666667
1932	9	Colorado	0	1932.75
1932	10	Colorado	1	1932.83333333333
1932	11	Colorado	2	1932.91666666667
1932	12	Colorado	0	1933
1933	1	Colorado	0	1933.08333333333
1933	2	Colorado	0	1933.16666666667
1933	3	Colorado	0	1933.25
1933	4	Colorado	1	1933.33333333333
1933	5	Colorado	0	1933.41666666667
1933	6	Colorado	0	1933.5
1933	7	Colorado	1	1933.58333333333
1933	8	Colorado	0	1933.66666666667
1933	9	Colorado	2	1933.75
1933	10	Colorado	2	1933.83333333333
1933	11	Colorado	0	1933.91666666667
1933	12	Colorado	1	1934
1934	1	Colorado	0	1934.08333333333
1934	2	Colorado	2	1934.16666666667
1934	3	Colorado	0	1934.25
1934	4	Colorado	0	1934.33333333333
1934	5	Colorado	0	1934.41666666667
1934	6	Colorado	2	1934.5
1934	7	Colorado	2	1934.58333333333
1934	8	Colorado	4	1934.66666666667
1934	9	Colorado	5	1934.75
1934	10	Colorado	1	1934.83333333333
1934	11	Colorado	0	1934.91666666667
1934	12	Colorado	1	1935
1935	1	Colorado	0	1935.08333333333
1935	2	Colorado	2	1935.16666666667
1935	3	Colorado	1	1935.25
1935	4	Colorado	0	1935.33333333333
1935	5	Colorado	0	1935.41666666667
1935	6	Colorado	0	1935.5
1935	7	Colorado	0	1935.58333333333
1935	8	Colorado	3	1935.66666666667
1935	9	Colorado	2	1935.75
1935	10	Colorado	1	1935.83333333333
1935	11	Colorado	4	1935.91666666667
1935	12	Colorado	1	1936
1936	1	Colorado	0	1936.08333333333
1936	2	Colorado	0	1936.16666666667
1936	3	Colorado	0	1936.25
1936	4	Colorado	0	1936.33333333333
1936	5	Colorado	0	1936.41666666667
1936	6	Colorado	2	1936.5
1936	7	Colorado	0	1936.58333333333
1936	8	Colorado	10	1936.66666666667
1936	9	Colorado	23	1936.75
1936	10	Colorado	11	1936.83333333333
1936	11	Colorado	22	1936.91666666667
1936	12	Colorado	2	1937
1937	1	Colorado	1	1937.08333333333
1937	2	Colorado	0	1937.16666666667
1937	3	Colorado	1	1937.25
1937	4	Colorado	0	1937.33333333333
1937	5	Colorado	0	1937.41666666667
1937	6	Colorado	0	1937.5
1937	7	Colorado	7	1937.58333333333
1937	8	Colorado	59	1937.66666666667
1937	9	Colorado	71	1937.75
1937	10	Colorado	66	1937.83333333333
1937	11	Colorado	7	1937.91666666667
1937	12	Colorado	3	1938
1938	1	Colorado	1	1938.08333333333
1938	2	Colorado	1	1938.16666666667
1938	3	Colorado	1	1938.25
1938	4	Colorado	1	1938.33333333333
1938	5	Colorado	0	1938.41666666667
1938	6	Colorado	1	1938.5
1938	7	Colorado	0	1938.58333333333
1938	8	Colorado	1	1938.66666666667
1938	9	Colorado	2	1938.75
1938	10	Colorado	6	1938.83333333333
1938	11	Colorado	0	1938.91666666667
1938	12	Colorado	0	1939
1939	1	Colorado	0	1939.08333333333
1939	2	Colorado	1	1939.16666666667
1939	3	Colorado	0	1939.25
1939	4	Colorado	0	1939.33333333333
1939	5	Colorado	0	1939.41666666667
1939	6	Colorado	4	1939.5
1939	7	Colorado	5	1939.58333333333
1939	8	Colorado	10	1939.66666666667
1939	9	Colorado	43	1939.75
1939	10	Colorado	44	1939.83333333333
1939	11	Colorado	10	1939.91666666667
1939	12	Colorado	16	1940
1940	1	Colorado	2	1940.08333333333
1940	2	Colorado	2	1940.16666666667
1940	3	Colorado	0	1940.25
1940	4	Colorado	0	1940.33333333333
1940	5	Colorado	3	1940.41666666667
1940	6	Colorado	0	1940.5
1940	7	Colorado	0	1940.58333333333
1940	8	Colorado	6	1940.66666666667
1940	9	Colorado	10	1940.75
1940	10	Colorado	9	1940.83333333333
1940	11	Colorado	5	1940.91666666667
1940	12	Colorado	2	1941
1941	1	Colorado	1	1941.08333333333
1941	2	Colorado	0	1941.16666666667
1941	3	Colorado	0	1941.25
1941	4	Colorado	0	1941.33333333333
1941	5	Colorado	0	1941.41666666667
1941	6	Colorado	2	1941.5
1941	7	Colorado	0	1941.58333333333
1941	8	Colorado	4	1941.66666666667
1941	9	Colorado	14	1941.75
1941	10	Colorado	3	1941.83333333333
1941	11	Colorado	3	1941.91666666667
1941	12	Colorado	1	1942
1942	1	Colorado	1	1942.08333333333
1942	2	Colorado	1	1942.16666666667
1942	3	Colorado	2	1942.25
1942	4	Colorado	2	1942.33333333333
1942	5	Colorado	0	1942.41666666667
1942	6	Colorado	1	1942.5
1942	7	Colorado	0	1942.58333333333
1942	8	Colorado	3	1942.66666666667
1942	9	Colorado	8	1942.75
1942	10	Colorado	9	1942.83333333333
1942	11	Colorado	6	1942.91666666667
1942	12	Colorado	3	1943
1943	1	Colorado	2	1943.08333333333
1943	2	Colorado	1	1943.16666666667
1943	3	Colorado	0	1943.25
1943	4	Colorado	0	1943.33333333333
1943	5	Colorado	0	1943.41666666667
1943	6	Colorado	0	1943.5
1943	7	Colorado	12	1943.58333333333
1943	8	Colorado	63	1943.66666666667
1943	9	Colorado	118	1943.75
1943	10	Colorado	72	1943.83333333333
1943	11	Colorado	15	1943.91666666667
1943	12	Colorado	7	1944
1944	1	Colorado	4	1944.08333333333
1944	2	Colorado	1	1944.16666666667
1944	3	Colorado	2	1944.25
1944	4	Colorado	2	1944.33333333333
1944	5	Colorado	1	1944.41666666667
1944	6	Colorado	3	1944.5
1944	7	Colorado	6	1944.58333333333
1944	8	Colorado	10	1944.66666666667
1944	9	Colorado	24	1944.75
1944	10	Colorado	8	1944.83333333333
1944	11	Colorado	3	1944.91666666667
1944	12	Colorado	0	1945
1945	1	Colorado	3	1945.08333333333
1945	2	Colorado	2	1945.16666666667
1945	3	Colorado	0	1945.25
1945	4	Colorado	0	1945.33333333333
1945	5	Colorado	1	1945.41666666667
1945	6	Colorado	2	1945.5
1945	7	Colorado	4	1945.58333333333
1945	8	Colorado	31	1945.66666666667
1945	9	Colorado	69	1945.75
1945	10	Colorado	18	1945.83333333333
1945	11	Colorado	13	1945.91666666667
1945	12	Colorado	6	1946
1946	1	Colorado	0	1946.08333333333
1946	2	Colorado	1	1946.16666666667
1946	3	Colorado	1	1946.25
1946	4	Colorado	6	1946.33333333333
1946	5	Colorado	17	1946.41666666667
1946	6	Colorado	57	1946.5
1946	7	Colorado	144	1946.58333333333
1946	8	Colorado	353	1946.66666666667
1946	9	Colorado	227	1946.75
1946	10	Colorado	77	1946.83333333333
1946	11	Colorado	29	1946.91666666667
1946	12	Colorado	4	1947
1947	1	Colorado	4	1947.08333333333
1947	2	Colorado	1	1947.16666666667
1947	3	Colorado	0	1947.25
1947	4	Colorado	0	1947.33333333333
1947	5	Colorado	0	1947.41666666667
1947	6	Colorado	10	1947.5
1947	7	Colorado	7	1947.58333333333
1947	8	Colorado	11	1947.66666666667
1947	9	Colorado	14	1947.75
1947	10	Colorado	11	1947.83333333333
1947	11	Colorado	9	1947.91666666667
1947	12	Colorado	1	1948
1948	1	Colorado	2	1948.08333333333
1948	2	Colorado	1	1948.16666666667
1948	3	Colorado	0	1948.25
1948	4	Colorado	0	1948.33333333333
1948	5	Colorado	2	1948.41666666667
1948	6	Colorado	3	1948.5
1948	7	Colorado	14	1948.58333333333
1948	8	Colorado	23	1948.66666666667
1948	9	Colorado	38	1948.75
1948	10	Colorado	29	1948.83333333333
1948	11	Colorado	11	1948.91666666667
1948	12	Colorado	5	1949
1949	1	Colorado	2	1949.08333333333
1949	2	Colorado	0	1949.16666666667
1949	3	Colorado	0	1949.25
1949	4	Colorado	1	1949.33333333333
1949	5	Colorado	6	1949.41666666667
1949	6	Colorado	7	1949.5
1949	7	Colorado	61	1949.58333333333
1949	8	Colorado	196	1949.66666666667
1949	9	Colorado	219	1949.75
1949	10	Colorado	122	1949.83333333333
1949	11	Colorado	40	1949.91666666667
1949	12	Colorado	21	1950
1950	1	Colorado	8	1950.08333333333
1950	2	Colorado	5	1950.16666666667
1950	3	Colorado	2	1950.25
1950	4	Colorado	9	1950.33333333333
1950	5	Colorado	3	1950.41666666667
1950	6	Colorado	6	1950.5
1950	7	Colorado	19	1950.58333333333
1950	8	Colorado	36	1950.66666666667
1950	9	Colorado	37	1950.75
1950	10	Colorado	40	1950.83333333333
1950	11	Colorado	31	1950.91666666667
1950	12	Colorado	15	1951
1951	1	Colorado	18	1951.08333333333
1951	2	Colorado	12	1951.16666666667
1951	3	Colorado	9	1951.25
1951	4	Colorado	7	1951.33333333333
1951	5	Colorado	4	1951.41666666667
1951	6	Colorado	16	1951.5
1951	7	Colorado	146	1951.58333333333
1951	8	Colorado	379	1951.66666666667
1951	9	Colorado	324	1951.75
1951	10	Colorado	99	1951.83333333333
1951	11	Colorado	45	1951.91666666667
1951	12	Colorado	23	1952
1952	1	Colorado	4	1952.08333333333
1952	2	Colorado	3	1952.16666666667
1952	3	Colorado	4	1952.25
1952	4	Colorado	1	1952.33333333333
1952	5	Colorado	3	1952.41666666667
1952	6	Colorado	10	1952.5
1952	7	Colorado	57	1952.58333333333
1952	8	Colorado	153	1952.66666666667
1952	9	Colorado	192	1952.75
1952	10	Colorado	154	1952.83333333333
1952	11	Colorado	71	1952.91666666667
1952	12	Colorado	34	1953
1953	1	Colorado	11	1953.08333333333
1953	2	Colorado	2	1953.16666666667
1953	3	Colorado	4	1953.25
1953	4	Colorado	5	1953.33333333333
1953	5	Colorado	11	1953.41666666667
1953	6	Colorado	13	1953.5
1953	7	Colorado	22	1953.58333333333
1953	8	Colorado	62	1953.66666666667
1953	9	Colorado	42	1953.75
1953	10	Colorado	17	1953.83333333333
1953	11	Colorado	4	1953.91666666667
1953	12	Colorado	6	1954
1954	1	Colorado	3	1954.08333333333
1954	2	Colorado	6	1954.16666666667
1954	3	Colorado	4	1954.25
1954	4	Colorado	3	1954.33333333333
1954	5	Colorado	4	1954.41666666667
1954	6	Colorado	15	1954.5
1954	7	Colorado	48	1954.58333333333
1954	8	Colorado	96	1954.66666666667
1954	9	Colorado	111	1954.75
1954	10	Colorado	74	1954.83333333333
1954	11	Colorado	20	1954.91666666667
1954	12	Colorado	5	1955
1931	1	Connecticut	0	1931.08333333333
1931	2	Connecticut	0	1931.16666666667
1931	3	Connecticut	0	1931.25
1931	4	Connecticut	0	1931.33333333333
1931	5	Connecticut	0	1931.41666666667
1931	6	Connecticut	3	1931.5
1931	7	Connecticut	25	1931.58333333333
1931	8	Connecticut	450	1931.66666666667
1931	9	Connecticut	436	1931.75
1931	10	Connecticut	186	1931.83333333333
1931	11	Connecticut	32	1931.91666666667
1931	12	Connecticut	7	1932
1932	1	Connecticut	3	1932.08333333333
1932	2	Connecticut	3	1932.16666666667
1932	3	Connecticut	0	1932.25
1932	4	Connecticut	1	1932.33333333333
1932	5	Connecticut	0	1932.41666666667
1932	6	Connecticut	8	1932.5
1932	7	Connecticut	4	1932.58333333333
1932	8	Connecticut	3	1932.66666666667
1932	9	Connecticut	5	1932.75
1932	10	Connecticut	4	1932.83333333333
1932	11	Connecticut	0	1932.91666666667
1932	12	Connecticut	1	1933
1933	1	Connecticut	0	1933.08333333333
1933	2	Connecticut	0	1933.16666666667
1933	3	Connecticut	0	1933.25
1933	4	Connecticut	0	1933.33333333333
1933	5	Connecticut	0	1933.41666666667
1933	6	Connecticut	2	1933.5
1933	7	Connecticut	6	1933.58333333333
1933	8	Connecticut	6	1933.66666666667
1933	9	Connecticut	43	1933.75
1933	10	Connecticut	11	1933.83333333333
1933	11	Connecticut	4	1933.91666666667
1933	12	Connecticut	2	1934
1934	1	Connecticut	1	1934.08333333333
1934	2	Connecticut	0	1934.16666666667
1934	3	Connecticut	0	1934.25
1934	4	Connecticut	0	1934.33333333333
1934	5	Connecticut	1	1934.41666666667
1934	6	Connecticut	1	1934.5
1934	7	Connecticut	1	1934.58333333333
1934	8	Connecticut	3	1934.66666666667
1934	9	Connecticut	7	1934.75
1934	10	Connecticut	0	1934.83333333333
1934	11	Connecticut	0	1934.91666666667
1934	12	Connecticut	0	1935
1935	1	Connecticut	1	1935.08333333333
1935	2	Connecticut	0	1935.16666666667
1935	3	Connecticut	1	1935.25
1935	4	Connecticut	1	1935.33333333333
1935	5	Connecticut	1	1935.41666666667
1935	6	Connecticut	2	1935.5
1935	7	Connecticut	10	1935.58333333333
1935	8	Connecticut	154	1935.66666666667
1935	9	Connecticut	141	1935.75
1935	10	Connecticut	66	1935.83333333333
1935	11	Connecticut	28	1935.91666666667
1935	12	Connecticut	4	1936
1936	1	Connecticut	0	1936.08333333333
1936	2	Connecticut	1	1936.16666666667
1936	3	Connecticut	1	1936.25
1936	4	Connecticut	0	1936.33333333333
1936	5	Connecticut	0	1936.41666666667
1936	6	Connecticut	0	1936.5
1936	7	Connecticut	2	1936.58333333333
1936	8	Connecticut	3	1936.66666666667
1936	9	Connecticut	4	1936.75
1936	10	Connecticut	4	1936.83333333333
1936	11	Connecticut	2	1936.91666666667
1936	12	Connecticut	0	1937
1937	1	Connecticut	0	1937.08333333333
1937	2	Connecticut	0	1937.16666666667
1937	3	Connecticut	0	1937.25
1937	4	Connecticut	0	1937.33333333333
1937	5	Connecticut	1	1937.41666666667
1937	6	Connecticut	0	1937.5
1937	7	Connecticut	4	1937.58333333333
1937	8	Connecticut	19	1937.66666666667
1937	9	Connecticut	50	1937.75
1937	10	Connecticut	30	1937.83333333333
1937	11	Connecticut	7	1937.91666666667
1937	12	Connecticut	1	1938
1938	1	Connecticut	1	1938.08333333333
1938	2	Connecticut	0	1938.16666666667
1938	3	Connecticut	0	1938.25
1938	4	Connecticut	1	1938.33333333333
1938	5	Connecticut	0	1938.41666666667
1938	6	Connecticut	2	1938.5
1938	7	Connecticut	2	1938.58333333333
1938	8	Connecticut	2	1938.66666666667
1938	9	Connecticut	6	1938.75
1938	10	Connecticut	8	1938.83333333333
1938	11	Connecticut	0	1938.91666666667
1938	12	Connecticut	1	1939
1939	1	Connecticut	0	1939.08333333333
1939	2	Connecticut	0	1939.16666666667
1939	3	Connecticut	0	1939.25
1939	4	Connecticut	0	1939.33333333333
1939	5	Connecticut	0	1939.41666666667
1939	6	Connecticut	1	1939.5
1939	7	Connecticut	3	1939.58333333333
1939	8	Connecticut	6	1939.66666666667
1939	9	Connecticut	12	1939.75
1939	10	Connecticut	5	1939.83333333333
1939	11	Connecticut	1	1939.91666666667
1939	12	Connecticut	1	1940
1940	1	Connecticut	0	1940.08333333333
1940	2	Connecticut	0	1940.16666666667
1940	3	Connecticut	0	1940.25
1940	4	Connecticut	0	1940.33333333333
1940	5	Connecticut	0	1940.41666666667
1940	6	Connecticut	0	1940.5
1940	7	Connecticut	3	1940.58333333333
1940	8	Connecticut	5	1940.66666666667
1940	9	Connecticut	6	1940.75
1940	10	Connecticut	3	1940.83333333333
1940	11	Connecticut	1	1940.91666666667
1940	12	Connecticut	0	1941
1941	1	Connecticut	1	1941.08333333333
1941	2	Connecticut	1	1941.16666666667
1941	3	Connecticut	0	1941.25
1941	4	Connecticut	0	1941.33333333333
1941	5	Connecticut	0	1941.41666666667
1941	6	Connecticut	2	1941.5
1941	7	Connecticut	2	1941.58333333333
1941	8	Connecticut	26	1941.66666666667
1941	9	Connecticut	47	1941.75
1941	10	Connecticut	28	1941.83333333333
1941	11	Connecticut	5	1941.91666666667
1941	12	Connecticut	5	1942
1942	1	Connecticut	1	1942.08333333333
1942	2	Connecticut	3	1942.16666666667
1942	3	Connecticut	2	1942.25
1942	4	Connecticut	0	1942.33333333333
1942	5	Connecticut	0	1942.41666666667
1942	6	Connecticut	1	1942.5
1942	7	Connecticut	0	1942.58333333333
1942	8	Connecticut	9	1942.66666666667
1942	9	Connecticut	21	1942.75
1942	10	Connecticut	9	1942.83333333333
1942	11	Connecticut	4	1942.91666666667
1942	12	Connecticut	0	1943
1943	1	Connecticut	0	1943.08333333333
1943	2	Connecticut	0	1943.16666666667
1943	3	Connecticut	0	1943.25
1943	4	Connecticut	0	1943.33333333333
1943	5	Connecticut	0	1943.41666666667
1943	6	Connecticut	4	1943.5
1943	7	Connecticut	13	1943.58333333333
1943	8	Connecticut	137	1943.66666666667
1943	9	Connecticut	130	1943.75
1943	10	Connecticut	73	1943.83333333333
1943	11	Connecticut	20	1943.91666666667
1943	12	Connecticut	6	1944
1944	1	Connecticut	1	1944.08333333333
1944	2	Connecticut	1	1944.16666666667
1944	3	Connecticut	0	1944.25
1944	4	Connecticut	1	1944.33333333333
1944	5	Connecticut	0	1944.41666666667
1944	6	Connecticut	3	1944.5
1944	7	Connecticut	7	1944.58333333333
1944	8	Connecticut	54	1944.66666666667
1944	9	Connecticut	72	1944.75
1944	10	Connecticut	40	1944.83333333333
1944	11	Connecticut	23	1944.91666666667
1944	12	Connecticut	2	1945
1945	1	Connecticut	2	1945.08333333333
1945	2	Connecticut	2	1945.16666666667
1945	3	Connecticut	0	1945.25
1945	4	Connecticut	0	1945.33333333333
1945	5	Connecticut	1	1945.41666666667
1945	6	Connecticut	6	1945.5
1945	7	Connecticut	25	1945.58333333333
1945	8	Connecticut	49	1945.66666666667
1945	9	Connecticut	66	1945.75
1945	10	Connecticut	39	1945.83333333333
1945	11	Connecticut	22	1945.91666666667
1945	12	Connecticut	4	1946
1946	1	Connecticut	3	1946.08333333333
1946	2	Connecticut	2	1946.16666666667
1946	3	Connecticut	4	1946.25
1946	4	Connecticut	0	1946.33333333333
1946	5	Connecticut	0	1946.41666666667
1946	6	Connecticut	4	1946.5
1946	7	Connecticut	16	1946.58333333333
1946	8	Connecticut	10	1946.66666666667
1946	9	Connecticut	20	1946.75
1946	10	Connecticut	45	1946.83333333333
1946	11	Connecticut	16	1946.91666666667
1946	12	Connecticut	6	1947
1947	1	Connecticut	1	1947.08333333333
1947	2	Connecticut	0	1947.16666666667
1947	3	Connecticut	2	1947.25
1947	4	Connecticut	0	1947.33333333333
1947	5	Connecticut	3	1947.41666666667
1947	6	Connecticut	2	1947.5
1947	7	Connecticut	2	1947.58333333333
1947	8	Connecticut	35	1947.66666666667
1947	9	Connecticut	59	1947.75
1947	10	Connecticut	29	1947.83333333333
1947	11	Connecticut	4	1947.91666666667
1947	12	Connecticut	0	1948
1948	1	Connecticut	1	1948.08333333333
1948	2	Connecticut	0	1948.16666666667
1948	3	Connecticut	1	1948.25
1948	4	Connecticut	0	1948.33333333333
1948	5	Connecticut	0	1948.41666666667
1948	6	Connecticut	1	1948.5
1948	7	Connecticut	16	1948.58333333333
1948	8	Connecticut	35	1948.66666666667
1948	9	Connecticut	27	1948.75
1948	10	Connecticut	32	1948.83333333333
1948	11	Connecticut	4	1948.91666666667
1948	12	Connecticut	6	1949
1949	1	Connecticut	1	1949.08333333333
1949	2	Connecticut	2	1949.16666666667
1949	3	Connecticut	0	1949.25
1949	4	Connecticut	2	1949.33333333333
1949	5	Connecticut	1	1949.41666666667
1949	6	Connecticut	2	1949.5
1949	7	Connecticut	41	1949.58333333333
1949	8	Connecticut	186	1949.66666666667
1949	9	Connecticut	187	1949.75
1949	10	Connecticut	153	1949.83333333333
1949	11	Connecticut	58	1949.91666666667
1949	12	Connecticut	24	1950
1950	1	Connecticut	6	1950.08333333333
1950	2	Connecticut	3	1950.16666666667
1950	3	Connecticut	2	1950.25
1950	4	Connecticut	1	1950.33333333333
1950	5	Connecticut	2	1950.41666666667
1950	6	Connecticut	2	1950.5
1950	7	Connecticut	31	1950.58333333333
1950	8	Connecticut	81	1950.66666666667
1950	9	Connecticut	179	1950.75
1950	10	Connecticut	104	1950.83333333333
1950	11	Connecticut	42	1950.91666666667
1950	12	Connecticut	30	1951
1951	1	Connecticut	5	1951.08333333333
1951	2	Connecticut	3	1951.16666666667
1951	3	Connecticut	0	1951.25
1951	4	Connecticut	2	1951.33333333333
1951	5	Connecticut	0	1951.41666666667
1951	6	Connecticut	9	1951.5
1951	7	Connecticut	22	1951.58333333333
1951	8	Connecticut	73	1951.66666666667
1951	9	Connecticut	106	1951.75
1951	10	Connecticut	52	1951.83333333333
1951	11	Connecticut	21	1951.91666666667
1951	12	Connecticut	3	1952
1952	1	Connecticut	4	1952.08333333333
1952	2	Connecticut	1	1952.16666666667
1952	3	Connecticut	2	1952.25
1952	4	Connecticut	0	1952.33333333333
1952	5	Connecticut	1	1952.41666666667
1952	6	Connecticut	2	1952.5
1952	7	Connecticut	25	1952.58333333333
1952	8	Connecticut	156	1952.66666666667
1952	9	Connecticut	112	1952.75
1952	10	Connecticut	65	1952.83333333333
1952	11	Connecticut	26	1952.91666666667
1952	12	Connecticut	5	1953
1953	1	Connecticut	6	1953.08333333333
1953	2	Connecticut	1	1953.16666666667
1953	3	Connecticut	2	1953.25
1953	4	Connecticut	2	1953.33333333333
1953	5	Connecticut	4	1953.41666666667
1953	6	Connecticut	14	1953.5
1953	7	Connecticut	50	1953.58333333333
1953	8	Connecticut	91	1953.66666666667
1953	9	Connecticut	99	1953.75
1953	10	Connecticut	68	1953.83333333333
1953	11	Connecticut	25	1953.91666666667
1953	12	Connecticut	8	1954
1954	1	Connecticut	9	1954.08333333333
1954	2	Connecticut	3	1954.16666666667
1954	3	Connecticut	2	1954.25
1954	4	Connecticut	0	1954.33333333333
1954	5	Connecticut	1	1954.41666666667
1954	6	Connecticut	15	1954.5
1954	7	Connecticut	53	1954.58333333333
1954	8	Connecticut	66	1954.66666666667
1954	9	Connecticut	101	1954.75
1954	10	Connecticut	103	1954.83333333333
1954	11	Connecticut	74	1954.91666666667
1954	12	Connecticut	24	1955
1931	1	Delaware	0	1931.08333333333
1931	2	Delaware	0	1931.16666666667
1931	3	Delaware	0	1931.25
1931	4	Delaware	0	1931.33333333333
1931	5	Delaware	0	1931.41666666667
1931	6	Delaware	0	1931.5
1931	7	Delaware	0	1931.58333333333
1931	8	Delaware	1	1931.66666666667
1931	9	Delaware	0	1931.75
1931	10	Delaware	3	1931.83333333333
1931	11	Delaware	0	1931.91666666667
1931	12	Delaware	1	1932
1932	1	Delaware	0	1932.08333333333
1932	2	Delaware	1	1932.16666666667
1932	3	Delaware	0	1932.25
1932	4	Delaware	1	1932.33333333333
1932	5	Delaware	0	1932.41666666667
1932	6	Delaware	0	1932.5
1932	7	Delaware	0	1932.58333333333
1932	8	Delaware	0	1932.66666666667
1932	9	Delaware	7	1932.75
1932	10	Delaware	2	1932.83333333333
1932	11	Delaware	0	1932.91666666667
1932	12	Delaware	0	1933
1933	1	Delaware	0	1933.08333333333
1933	2	Delaware	0	1933.16666666667
1933	3	Delaware	0	1933.25
1933	4	Delaware	0	1933.33333333333
1933	5	Delaware	1	1933.41666666667
1933	6	Delaware	0	1933.5
1933	7	Delaware	0	1933.58333333333
1933	8	Delaware	9	1933.66666666667
1933	9	Delaware	0	1933.75
1933	10	Delaware	1	1933.83333333333
1933	11	Delaware	0	1933.91666666667
1933	12	Delaware	2	1934
1934	1	Delaware	1	1934.08333333333
1934	2	Delaware	0	1934.16666666667
1934	3	Delaware	0	1934.25
1934	4	Delaware	0	1934.33333333333
1934	5	Delaware	0	1934.41666666667
1934	6	Delaware	0	1934.5
1934	7	Delaware	0	1934.58333333333
1934	8	Delaware	2	1934.66666666667
1934	9	Delaware	0	1934.75
1934	10	Delaware	0	1934.83333333333
1934	11	Delaware	0	1934.91666666667
1934	12	Delaware	0	1935
1935	1	Delaware	0	1935.08333333333
1935	2	Delaware	0	1935.16666666667
1935	3	Delaware	0	1935.25
1935	4	Delaware	0	1935.33333333333
1935	5	Delaware	0	1935.41666666667
1935	6	Delaware	0	1935.5
1935	7	Delaware	1	1935.58333333333
1935	8	Delaware	3	1935.66666666667
1935	9	Delaware	0	1935.75
1935	10	Delaware	0	1935.83333333333
1935	11	Delaware	1	1935.91666666667
1935	12	Delaware	0	1936
1936	1	Delaware	0	1936.08333333333
1936	2	Delaware	0	1936.16666666667
1936	3	Delaware	0	1936.25
1936	4	Delaware	0	1936.33333333333
1936	5	Delaware	0	1936.41666666667
1936	6	Delaware	0	1936.5
1936	7	Delaware	0	1936.58333333333
1936	8	Delaware	1	1936.66666666667
1936	9	Delaware	0	1936.75
1936	10	Delaware	0	1936.83333333333
1936	11	Delaware	0	1936.91666666667
1936	12	Delaware	0	1937
1937	1	Delaware	0	1937.08333333333
1937	2	Delaware	0	1937.16666666667
1937	3	Delaware	0	1937.25
1937	4	Delaware	0	1937.33333333333
1937	5	Delaware	0	1937.41666666667
1937	6	Delaware	0	1937.5
1937	7	Delaware	1	1937.58333333333
1937	8	Delaware	1	1937.66666666667
1937	9	Delaware	6	1937.75
1937	10	Delaware	0	1937.83333333333
1937	11	Delaware	0	1937.91666666667
1937	12	Delaware	0	1938
1938	1	Delaware	0	1938.08333333333
1938	2	Delaware	0	1938.16666666667
1938	3	Delaware	0	1938.25
1938	4	Delaware	0	1938.33333333333
1938	5	Delaware	0	1938.41666666667
1938	6	Delaware	0	1938.5
1938	7	Delaware	0	1938.58333333333
1938	8	Delaware	0	1938.66666666667
1938	9	Delaware	1	1938.75
1938	10	Delaware	0	1938.83333333333
1938	11	Delaware	1	1938.91666666667
1938	12	Delaware	0	1939
1939	1	Delaware	0	1939.08333333333
1939	2	Delaware	0	1939.16666666667
1939	3	Delaware	0	1939.25
1939	4	Delaware	0	1939.33333333333
1939	5	Delaware	0	1939.41666666667
1939	6	Delaware	0	1939.5
1939	7	Delaware	0	1939.58333333333
1939	8	Delaware	2	1939.66666666667
1939	9	Delaware	0	1939.75
1939	10	Delaware	2	1939.83333333333
1939	11	Delaware	1	1939.91666666667
1939	12	Delaware	2	1940
1940	1	Delaware	0	1940.08333333333
1940	2	Delaware	0	1940.16666666667
1940	3	Delaware	0	1940.25
1940	4	Delaware	0	1940.33333333333
1940	5	Delaware	0	1940.41666666667
1940	6	Delaware	0	1940.5
1940	7	Delaware	1	1940.58333333333
1940	8	Delaware	0	1940.66666666667
1940	9	Delaware	0	1940.75
1940	10	Delaware	0	1940.83333333333
1940	11	Delaware	0	1940.91666666667
1940	12	Delaware	1	1941
1941	1	Delaware	0	1941.08333333333
1941	2	Delaware	0	1941.16666666667
1941	3	Delaware	0	1941.25
1941	4	Delaware	0	1941.33333333333
1941	5	Delaware	0	1941.41666666667
1941	6	Delaware	0	1941.5
1941	7	Delaware	0	1941.58333333333
1941	8	Delaware	4	1941.66666666667
1941	9	Delaware	5	1941.75
1941	10	Delaware	8	1941.83333333333
1941	11	Delaware	6	1941.91666666667
1941	12	Delaware	1	1942
1942	1	Delaware	0	1942.08333333333
1942	2	Delaware	1	1942.16666666667
1942	3	Delaware	0	1942.25
1942	4	Delaware	0	1942.33333333333
1942	5	Delaware	0	1942.41666666667
1942	6	Delaware	1	1942.5
1942	7	Delaware	1	1942.58333333333
1942	8	Delaware	3	1942.66666666667
1942	9	Delaware	4	1942.75
1942	10	Delaware	7	1942.83333333333
1942	11	Delaware	0	1942.91666666667
1942	12	Delaware	0	1943
1943	1	Delaware	0	1943.08333333333
1943	2	Delaware	0	1943.16666666667
1943	3	Delaware	0	1943.25
1943	4	Delaware	0	1943.33333333333
1943	5	Delaware	0	1943.41666666667
1943	6	Delaware	0	1943.5
1943	7	Delaware	0	1943.58333333333
1943	8	Delaware	0	1943.66666666667
1943	9	Delaware	6	1943.75
1943	10	Delaware	1	1943.83333333333
1943	11	Delaware	0	1943.91666666667
1943	12	Delaware	0	1944
1944	1	Delaware	0	1944.08333333333
1944	2	Delaware	0	1944.16666666667
1944	3	Delaware	0	1944.25
1944	4	Delaware	0	1944.33333333333
1944	5	Delaware	0	1944.41666666667
1944	6	Delaware	0	1944.5
1944	7	Delaware	1	1944.58333333333
1944	8	Delaware	23	1944.66666666667
1944	9	Delaware	37	1944.75
1944	10	Delaware	24	1944.83333333333
1944	11	Delaware	10	1944.91666666667
1944	12	Delaware	1	1945
1945	1	Delaware	0	1945.08333333333
1945	2	Delaware	0	1945.16666666667
1945	3	Delaware	0	1945.25
1945	4	Delaware	0	1945.33333333333
1945	5	Delaware	0	1945.41666666667
1945	6	Delaware	1	1945.5
1945	7	Delaware	4	1945.58333333333
1945	8	Delaware	8	1945.66666666667
1945	9	Delaware	11	1945.75
1945	10	Delaware	4	1945.83333333333
1945	11	Delaware	3	1945.91666666667
1945	12	Delaware	0	1946
1946	1	Delaware	0	1946.08333333333
1946	2	Delaware	0	1946.16666666667
1946	3	Delaware	0	1946.25
1946	4	Delaware	0	1946.33333333333
1946	5	Delaware	0	1946.41666666667
1946	6	Delaware	1	1946.5
1946	7	Delaware	1	1946.58333333333
1946	8	Delaware	7	1946.66666666667
1946	9	Delaware	12	1946.75
1946	10	Delaware	8	1946.83333333333
1946	11	Delaware	3	1946.91666666667
1946	12	Delaware	0	1947
1947	1	Delaware	0	1947.08333333333
1947	2	Delaware	0	1947.16666666667
1947	3	Delaware	0	1947.25
1947	4	Delaware	1	1947.33333333333
1947	5	Delaware	0	1947.41666666667
1947	6	Delaware	0	1947.5
1947	7	Delaware	4	1947.58333333333
1947	8	Delaware	76	1947.66666666667
1947	9	Delaware	25	1947.75
1947	10	Delaware	3	1947.83333333333
1947	11	Delaware	5	1947.91666666667
1947	12	Delaware	1	1948
1948	1	Delaware	0	1948.08333333333
1948	2	Delaware	1	1948.16666666667
1948	3	Delaware	0	1948.25
1948	4	Delaware	0	1948.33333333333
1948	5	Delaware	0	1948.41666666667
1948	6	Delaware	0	1948.5
1948	7	Delaware	49	1948.58333333333
1948	8	Delaware	40	1948.66666666667
1948	9	Delaware	24	1948.75
1948	10	Delaware	14	1948.83333333333
1948	11	Delaware	1	1948.91666666667
1948	12	Delaware	0	1949
1949	1	Delaware	1	1949.08333333333
1949	2	Delaware	1	1949.16666666667
1949	3	Delaware	1	1949.25
1949	4	Delaware	2	1949.33333333333
1949	5	Delaware	2	1949.41666666667
1949	6	Delaware	3	1949.5
1949	7	Delaware	1	1949.58333333333
1949	8	Delaware	18	1949.66666666667
1949	9	Delaware	9	1949.75
1949	10	Delaware	4	1949.83333333333
1949	11	Delaware	2	1949.91666666667
1949	12	Delaware	2	1950
1950	1	Delaware	0	1950.08333333333
1950	2	Delaware	1	1950.16666666667
1950	3	Delaware	1	1950.25
1950	4	Delaware	1	1950.33333333333
1950	5	Delaware	0	1950.41666666667
1950	6	Delaware	0	1950.5
1950	7	Delaware	5	1950.58333333333
1950	8	Delaware	8	1950.66666666667
1950	9	Delaware	14	1950.75
1950	10	Delaware	10	1950.83333333333
1950	11	Delaware	2	1950.91666666667
1950	12	Delaware	1	1951
1951	1	Delaware	1	1951.08333333333
1951	2	Delaware	0	1951.16666666667
1951	3	Delaware	0	1951.25
1951	4	Delaware	1	1951.33333333333
1951	5	Delaware	0	1951.41666666667
1951	6	Delaware	3	1951.5
1951	7	Delaware	4	1951.58333333333
1951	8	Delaware	1	1951.66666666667
1951	9	Delaware	1	1951.75
1951	10	Delaware	0	1951.83333333333
1951	11	Delaware	3	1951.91666666667
1951	12	Delaware	0	1952
1952	1	Delaware	0	1952.08333333333
1952	2	Delaware	0	1952.16666666667
1952	3	Delaware	0	1952.25
1952	4	Delaware	0	1952.33333333333
1952	5	Delaware	1	1952.41666666667
1952	6	Delaware	1	1952.5
1952	7	Delaware	6	1952.58333333333
1952	8	Delaware	40	1952.66666666667
1952	9	Delaware	33	1952.75
1952	10	Delaware	28	1952.83333333333
1952	11	Delaware	6	1952.91666666667
1952	12	Delaware	2	1953
1953	1	Delaware	0	1953.08333333333
1953	2	Delaware	0	1953.16666666667
1953	3	Delaware	0	1953.25
1953	4	Delaware	1	1953.33333333333
1953	5	Delaware	0	1953.41666666667
1953	6	Delaware	0	1953.5
1953	7	Delaware	6	1953.58333333333
[truncated: 12,113 more rows]
