# Supplementary material for: Unraveling the Transmission Ecology of Polio
Source: PLoS Biol. 2015 Jun 19;13(6):e1002172. doi: 10.1371/journal.pbio.1002172 (PMC4474890; doi:10.1371/journal.pbio.1002172)
Supplement: S2 Data — File containing latitude and longitude for the state population centers based off of the year 2000 US census. (CSV) [file pbio.1002172.s003.csv]

state	latitude	longitude
Alaska	61.288254	-148.716968
Alabama	33.001471	-86.766233
Arkansas	35.080251	-92.576816
Arizona	33.373506	-111.828711
California	35.458606	-119.355165
Colorado	39.500656	-105.203628
Connecticut	41.494852	-72.874365
District of Columbia	38.910092	-77.014001
Delaware	39.397164	-75.561908
Florida	27.79585	-81.634622
Georgia	33.332208	-83.868887
Hawaii	21.146768	-157.524452
Iowa	41.960392	-93.049161
Idaho	44.242605	-115.133222
Illinois	41.278216	-88.380238
Indiana	40.163935	-86.261515
Kansas	38.454303	-96.536052
Kentucky	37.808159	-85.241819
Louisiana	30.69927	-91.457133
Massachusetts	42.271831	-71.363628
Maryland	39.145653	-76.797396
Maine	44.313614	-69.719931
Michigan	42.866412	-84.170753
Minnesota	45.210782	-93.583003
Missouri	38.437715	-92.15377
Mississippi	32.56642	-89.593164
Montana	46.813302	-111.209708
North Carolina	35.553334	-79.667654
North Dakota	47.375168	-99.334736
Nebraska	41.183753	-97.403875
New Hampshire	43.153046	-71.463342
New Jersey	40.438458	-74.428055
New Mexico	34.623012	-106.342108
Nevada	37.165965	-116.304648
New York	41.507548	-74.645228
Ohio	40.480854	-82.749366
Oklahoma	35.59794	-96.834653
Oregon	44.732273	-122.579524
Pennsylvania	40.463528	-77.075925
Rhode Island	41.753318	-71.448902
South Carolina	34.034551	-81.032387
South Dakota	44.047502	-99.043799
Tennessee	35.795862	-86.397772
Texas	30.943149	-97.388631
Utah	40.438987	-111.90016
Virginia	37.750345	-77.835857
Vermont	44.081127	-72.814309
Washington	47.341728	-121.624501
Wisconsin	43.728544	-89.001006
West Virginia	38.767195	-80.820221
Wyoming	42.675762	-107.008835
