# Supplementary material for: Unraveling the Transmission Ecology of Polio
Source: PLoS Biol. 2015 Jun 19;13(6):e1002172. doi: 10.1371/journal.pbio.1002172 (PMC4474890; doi:10.1371/journal.pbio.1002172)
Supplement: S4 Data — File containing 125 stochastic realizations of monthly infections (including both infant and noninfant infections) per state. Combined, S4–S7 Data contain 500 unique stochastic simulations per state. (CSV) [file pbio.1002172.s005.csv]

year	month	state	time	sim.I.1	sim.I.2	sim.I.3	sim.I.4	sim.I.5	sim.I.6	sim.I.7	sim.I.8	sim.I.9	sim.I.10	sim.I.11	sim.I.12	sim.I.13	sim.I.14	sim.I.15	sim.I.16	sim.I.17	sim.I.18	sim.I.19	sim.I.20	sim.I.21	sim.I.22	sim.I.23	sim.I.24	sim.I.25	sim.I.26	sim.I.27	sim.I.28	sim.I.29	sim.I.30	sim.I.31	sim.I.32	sim.I.33	sim.I.34	sim.I.35	sim.I.36	sim.I.37	sim.I.38	sim.I.39	sim.I.40	sim.I.41	sim.I.42	sim.I.43	sim.I.44	sim.I.45	sim.I.46
1932	5	Alabama	1932.41666666667	790	502	397	450	1079	446	1578	1040	950	163	383	586	425	911	1013	748	851	1240	603	661	728	371	638	799	839	481	825	359	658	593	575	800	1648	525	1406	619	1072	537	396	1041	611	795	737	467	590	1173
1932	6	Alabama	1932.5	2580	639	891	635	2201	2627	3404	2587	2381	688	1453	387	664	2641	2317	274	2984	1613	938	721	562	877	990	971	2495	852	2049	303	1954	1464	1818	863	2760	1885	1030	1091	1791	378	750	2463	2440	1019	1795	2215	1219	2390
1932	7	Alabama	1932.58333333333	4217	2253	4177	1414	4890	5027	8399	4108	3416	2906	5665	1948	2221	3119	1301	710	4053	1192	1009	912	851	242	1716	4039	6839	2314	1775	1207	2553	1711	5885	1206	4354	3376	2900	3327	4482	1127	1810	2880	5917	1790	6837	2740	1737	7181
1932	8	Alabama	1932.66666666667	5485	2781	1650	1592	4457	1337	10073	2343	2754	2296	4364	1244	1802	1496	683	2012	4327	560	1748	1009	1504	347	800	3893	3841	1387	1665	1349	1750	2182	1950	674	2051	2756	1628	2137	3376	981	3394	2116	1751	828	3632	1947	762	5606
1932	9	Alabama	1932.75	3839	1515	1070	1863	3028	335	2788	822	1549	1536	1438	344	1324	2543	535	1465	643	499	612	280	365	1178	1313	2011	2101	1053	1875	1026	2513	1176	877	356	787	132	793	538	2122	1133	908	918	1445	734	1843	748	443	2999
1932	10	Alabama	1932.83333333333	942	1128	1043	557	1281	1233	1005	1477	904	635	706	1349	1486	1056	530	758	732	899	959	443	388	689	480	1437	573	773	1291	1156	1535	579	1185	709	677	788	1356	751	2484	354	905	529	678	362	1880	703	326	1178
1932	11	Alabama	1932.91666666667	676	667	674	350	765	1546	490	1012	458	1978	686	1247	860	1203	906	448	768	316	428	1359	383	468	397	713	343	652	287	947	1320	512	617	213	152	551	701	879	1900	599	480	465	142	153	1143	216	479	375
1932	12	Alabama	1933	1274	503	526	440	569	125	341	919	290	1471	1188	447	879	585	571	186	455	134	1021	364	270	876	968	438	326	1322	129	624	524	831	375	1177	673	1262	424	836	1116	423	743	274	806	573	752	328	399	289
1933	1	Alabama	1933.08333333333	484	222	577	476	355	361	317	1723	665	1289	590	965	568	847	415	442	781	154	631	446	454	908	530	854	415	451	847	471	316	254	404	549	158	334	232	361	553	354	1407	253	625	652	453	316	692	740
1933	2	Alabama	1933.16666666667	789	625	554	796	378	708	153	752	794	369	785	928	1061	461	1510	385	264	445	183	792	299	589	189	655	987	715	793	592	899	207	905	763	809	971	342	1016	179	151	635	441	388	513	608	310	463	917
1933	3	Alabama	1933.25	124	836	318	631	187	468	351	935	164	607	871	443	246	637	171	667	980	527	1246	365	694	426	223	225	716	359	332	186	214	258	1155	197	557	526	321	607	390	210	414	236	167	232	290	566	242	658
1933	4	Alabama	1933.33333333333	729	520	746	202	1042	322	425	120	781	361	190	289	513	250	842	458	271	345	1061	549	702	218	658	1166	232	440	1050	643	346	1575	803	725	224	399	541	438	620	482	492	466	213	439	292	274	429	356
1933	5	Alabama	1933.41666666667	465	149	417	257	1084	461	582	86	784	326	602	484	528	196	797	986	588	853	777	289	169	810	1087	882	957	916	802	1220	174	547	629	1016	604	378	488	1328	268	939	382	491	375	734	507	447	783	393
1933	6	Alabama	1933.5	1652	1953	495	1978	4215	2079	391	679	1083	614	1135	3088	1904	1678	548	5259	2321	5402	3849	1448	932	1386	2097	3171	2604	3602	236	5615	1880	1509	930	1589	2047	698	1419	2252	606	1161	1318	980	1004	1029	1953	1726	997	592
1933	7	Alabama	1933.58333333333	3013	4136	1311	5039	2558	5323	1289	1778	3198	2225	5863	7135	4111	3186	737	21150	6659	10260	4817	4589	2924	2178	3999	4217	10391	4788	768	16875	4260	1813	3240	1654	1435	561	2422	2396	1609	2521	4610	1282	1707	3627	2777	3915	2885	524
1933	8	Alabama	1933.66666666667	2897	4630	1626	6598	2683	12863	1222	1994	4735	2419	5666	8649	5689	4060	387	5859	4187	4039	8552	4295	3677	4160	6789	4644	1652	3858	814	20329	4529	1021	1704	1849	1703	570	1846	1209	1796	2954	3716	2303	1658	3324	1088	3956	3524	325
1933	9	Alabama	1933.75	477	1365	1434	1639	677	2540	428	1281	2247	749	7126	311	3820	3349	1092	974	1905	3601	4053	405	1797	3833	1562	3767	2548	2379	997	8032	2007	1411	1177	3403	653	368	1505	1520	648	2092	3225	2126	452	2114	452	1241	1781	737
1933	10	Alabama	1933.83333333333	696	927	518	488	501	584	431	624	884	605	2257	815	1808	1705	308	740	479	1174	2600	1205	419	2237	849	766	741	720	281	1972	499	1051	1265	1236	999	589	856	750	1485	792	1610	1044	323	1212	328	795	1052	214
1933	11	Alabama	1933.91666666667	1167	799	385	799	810	394	679	1036	750	442	814	125	1550	582	624	787	416	1435	669	1299	1102	900	311	726	1480	346	676	1196	749	827	1227	1398	1401	892	710	825	615	687	922	1209	538	1302	917	831	543	207
1933	12	Alabama	1934	473	307	748	477	865	275	894	625	676	429	206	801	734	265	452	522	610	1096	592	1587	483	282	315	1024	303	817	532	833	710	316	897	92	598	824	493	186	826	623	1129	292	687	1912	281	556	819	630
1934	1	Alabama	1934.08333333333	801	224	926	446	736	159	959	489	504	224	1227	588	467	379	137	864	215	877	472	402	779	206	1880	640	362	423	887	386	358	590	687	436	555	476	399	379	678	673	151	286	802	746	485	206	295	859
1934	2	Alabama	1934.16666666667	401	672	239	956	568	480	160	204	148	351	540	162	653	445	393	996	246	104	456	783	698	560	199	530	346	933	402	271	232	912	629	261	427	335	982	560	995	277	757	756	525	113	156	756	434	191
1934	3	Alabama	1934.25	206	429	657	299	665	312	374	720	739	333	656	745	410	578	320	641	1339	509	263	205	1122	794	628	432	845	631	284	1349	390	573	713	345	221	423	581	396	372	639	584	501	972	550	513	246	845	742
1934	4	Alabama	1934.33333333333	473	220	438	237	738	313	243	633	267	1001	505	913	798	912	432	569	627	595	832	218	395	956	560	663	645	390	853	569	630	257	281	783	1085	1342	738	744	303	356	801	825	748	495	490	171	295	273
1934	5	Alabama	1934.41666666667	1347	1535	209	901	324	650	978	339	813	783	624	916	380	307	1178	407	518	844	1028	537	335	249	453	346	866	564	1245	647	709	807	637	760	856	1041	1103	1159	299	781	192	364	671	353	807	1019	1372	495
1934	6	Alabama	1934.5	2863	2474	749	4096	2280	1357	2033	1416	2519	1219	1382	2609	1073	914	1561	858	1022	2429	3476	2441	490	1719	3164	882	3788	1425	3265	1716	2240	4119	3369	2363	2315	2923	1381	2114	650	845	708	3709	3048	618	3226	3072	2324	982
1934	7	Alabama	1934.58333333333	18633	9870	1034	9692	5119	5500	2478	3086	3543	1816	1450	3354	1811	4306	5040	1756	3873	4778	9638	6320	2124	2574	5672	1274	7008	3752	5188	1979	8426	7283	7961	2349	2271	3518	6397	6814	1345	1051	3365	3925	13002	971	5648	5067	1898	2296
1934	8	Alabama	1934.66666666667	8120	9111	1284	8254	4602	6356	3976	3496	3013	902	1141	1732	552	3015	2902	3312	2653	2892	8313	6739	1786	2687	6804	2163	4157	3887	4284	1802	1780	4839	4840	759	4868	1993	3313	7792	1989	2428	5856	2051	14911	394	3751	5586	3204	1634
1934	9	Alabama	1934.75	1985	12218	1615	2889	2121	5453	1492	2058	1643	709	1961	788	244	4904	2687	1360	3772	2510	3325	3691	1891	653	2335	1828	1239	523	1774	2069	1304	3878	5797	464	6280	1830	2760	2273	834	948	3165	3261	10660	550	3904	1232	2020	1430
1934	10	Alabama	1934.83333333333	2170	3908	1413	1431	697	2103	995	1046	782	260	1076	310	819	3565	1503	630	1739	1859	494	1327	626	982	1368	1414	1084	615	2203	708	1717	966	3129	1099	1113	1412	1564	1297	719	583	2212	945	4796	835	1841	1611	924	1347
1934	11	Alabama	1934.91666666667	1252	672	804	1205	401	2984	1125	701	890	358	1803	571	539	654	1206	730	1352	1364	1526	1730	601	388	1018	654	859	1376	472	237	1017	1697	804	747	584	394	1153	907	544	1138	646	343	1369	594	903	401	513	587
1934	12	Alabama	1935	803	514	915	1578	635	3246	302	609	1376	459	2133	685	867	538	711	590	500	1348	851	1511	385	760	802	350	1035	622	1170	264	761	1834	1034	481	326	241	777	723	1005	932	1430	731	431	958	1179	357	688	892
1935	1	Alabama	1935.08333333333	149	437	731	964	1092	1065	869	295	1057	331	636	521	289	330	514	538	2426	169	172	1474	828	381	338	522	62	813	913	513	1183	336	647	1055	351	429	1361	631	549	959	723	561	971	893	1085	934	1153	633
1935	2	Alabama	1935.16666666667	995	609	468	599	694	429	450	739	386	941	626	131	1024	251	1231	338	704	551	384	87	473	360	963	839	182	689	400	179	1164	1348	1198	961	811	739	464	988	289	440	1303	516	692	357	612	1083	414	362
1935	3	Alabama	1935.25	384	279	744	217	1206	699	636	215	643	112	827	501	629	766	330	576	403	987	336	524	890	389	622	171	551	448	259	982	539	223	396	636	125	503	487	562	955	375	903	968	701	1268	432	77	989	645
1935	4	Alabama	1935.33333333333	263	340	799	235	364	275	465	942	428	409	202	187	256	255	450	380	738	720	376	282	1474	890	744	305	1081	504	243	656	1503	820	635	421	911	667	448	729	758	1337	766	464	292	510	713	535	1005	492
1935	5	Alabama	1935.41666666667	680	1082	488	888	542	1088	535	796	784	608	510	870	316	451	1032	1038	1257	636	354	717	638	1473	1311	831	1219	640	1062	670	447	806	66	713	721	977	793	561	985	553	382	1045	271	466	748	1495	466	732
1935	6	Alabama	1935.5	2247	5231	2259	1805	2454	5401	733	1333	1513	2118	1734	3815	959	729	2087	3191	4445	3959	646	1862	2988	5413	1528	2562	2617	3051	1582	1418	1425	1900	752	3162	2616	3312	2468	2015	1688	2771	526	5852	1246	2247	1784	4071	1300	2728
1935	7	Alabama	1935.58333333333	1675	16361	6327	5795	2816	26997	2437	3872	5373	8332	6669	11200	1815	3360	7758	2923	16421	4702	2291	2605	15481	15089	4394	3991	5018	3258	7674	3137	6009	5464	1605	5168	11951	17047	6173	8431	4432	11688	670	13684	3100	7869	8890	8072	2868	6244
1935	8	Alabama	1935.66666666667	608	23344	7713	4587	3751	35054	2750	5733	4912	1380	4930	3872	1961	4801	4392	4077	26794	4296	2341	3618	13917	16179	5101	4145	12331	3925	8138	548	5876	3268	2252	7379	25720	16198	6613	8820	4877	10480	852	9627	1946	8583	4469	6883	1851	9057
1935	9	Alabama	1935.75	1418	7609	2861	4228	3876	6830	3673	2456	1795	2898	2607	1055	820	7037	3245	1395	17580	2745	828	1451	3775	8896	2062	6100	11346	2480	2065	846	3623	867	1926	3653	17664	9403	3134	9278	3981	8353	2233	4401	1364	6987	3571	5041	1681	3321
1935	10	Alabama	1935.83333333333	481	1906	2002	1462	1674	2771	5136	2658	1358	1490	720	1453	973	1700	983	765	4361	680	1679	911	1018	5368	1657	3557	1438	3634	1262	1667	739	649	1460	1522	4487	4957	1116	5477	1164	3784	988	1587	621	2083	3994	1861	966	2322
1935	11	Alabama	1935.91666666667	864	1301	935	748	1407	1805	2641	1438	388	1352	290	1321	1265	556	1342	491	1545	1368	804	1020	1233	2485	318	1533	967	1362	1136	1000	2099	1968	393	575	1032	1947	1020	1579	1571	1850	2048	509	783	678	1610	747	1630	1455
1935	12	Alabama	1936	821	957	1862	779	1163	636	1824	1109	372	630	374	640	1074	287	434	558	294	695	168	406	965	1244	395	1192	553	444	1340	334	2721	1973	160	287	1201	1606	987	1411	1492	707	2095	845	778	497	419	906	1008	1206
1936	1	Alabama	1936.08333333333	1179	583	1055	899	660	458	992	639	840	1063	204	1508	636	1148	728	458	248	1051	747	289	521	592	163	318	222	517	850	398	758	499	558	950	681	1465	761	586	740	730	1663	986	691	284	549	982	597	811
1936	2	Alabama	1936.16666666667	821	873	719	1253	252	245	865	501	542	494	221	381	377	1722	350	421	485	240	954	848	400	928	207	1359	577	455	503	373	433	561	430	1446	388	144	1148	642	592	979	694	516	748	507	468	887	769	565
1936	3	Alabama	1936.25	877	336	346	734	1187	803	737	635	540	428	123	634	1399	829	706	612	193	598	383	810	1929	715	454	379	352	593	581	282	179	342	335	299	790	983	449	470	1154	384	336	907	497	371	1010	365	419	688
1936	4	Alabama	1936.33333333333	993	712	570	745	776	254	530	552	522	664	619	992	430	405	774	1109	1056	400	203	452	319	350	569	567	513	99	516	179	393	647	1055	581	504	908	1963	437	1048	767	245	445	299	752	685	614	226	522
1936	5	Alabama	1936.41666666667	2321	594	1733	845	409	760	775	1162	943	344	830	990	281	569	417	1021	350	268	271	1006	223	884	1558	552	557	817	1250	141	1408	1569	529	1173	876	501	1224	649	868	867	527	1454	556	242	941	610	540	404
1936	6	Alabama	1936.5	3824	538	2175	3081	2907	1304	1886	7075	5543	1268	5270	5421	759	3642	493	1099	1052	1540	1213	3355	1129	2806	4359	1578	1678	977	1149	245	2887	7964	1368	4154	2051	2011	3075	2184	1560	2697	1775	5754	1109	1147	3340	4464	2284	733
1936	7	Alabama	1936.58333333333	19119	991	8236	7553	5082	4424	8186	7383	8512	6131	18783	10286	4271	12679	3271	8750	1366	5378	4441	2205	2928	4411	7638	4286	3520	6191	5465	2209	4199	30768	4882	1652	5824	7540	2273	5526	2917	4428	6715	5962	2920	6265	19268	21047	9038	1567
1936	8	Alabama	1936.66666666667	17903	2611	9381	11231	4126	4453	10167	12215	4620	4442	17147	14141	7279	33175	3552	6040	1424	6432	3713	4697	2289	3881	6622	5223	5645	1547	16663	3481	6087	40303	3471	1685	5744	5705	2667	6897	3382	3059	4781	1654	2232	3124	13197	15238	14797	3835
1936	9	Alabama	1936.75	4950	916	7972	6014	4075	2532	8569	6337	4043	1900	4072	10517	6099	16714	3043	1634	873	3463	3319	1736	1979	1942	2949	3540	2875	433	2034	2428	2249	39279	3913	1973	2726	2994	6971	2485	2784	2586	3825	552	958	2281	2176	12287	13356	4088
1936	10	Alabama	1936.83333333333	2383	1421	6126	509	1091	750	7412	5262	2620	608	2823	3896	3220	3087	1329	1337	532	1998	4737	736	1263	1047	905	2789	375	360	2412	3008	460	1764	773	1012	3028	1421	2262	2320	1783	1887	2347	712	755	1548	274	7402	2576	1775
1936	11	Alabama	1936.91666666667	1468	976	1505	592	1463	457	5692	5070	842	1382	4454	2995	1835	2428	1014	1399	354	2653	3628	1064	362	390	306	3079	670	312	1091	1514	629	981	556	616	1876	821	1554	1067	976	1870	1434	880	1358	1874	102	1665	1722	739
1936	12	Alabama	1937	865	911	1371	316	1626	1044	4117	1755	1283	681	2409	1372	1176	522	1113	1029	697	1786	1871	2275	1534	508	198	1091	783	768	1444	1045	609	557	499	591	745	622	477	801	1380	973	695	310	714	1453	667	1270	1147	249
1937	1	Alabama	1937.08333333333	266	466	199	515	832	1688	1477	733	369	869	606	417	1059	875	1314	770	2058	1327	423	1205	452	699	1090	949	576	401	884	598	455	445	1570	839	639	2546	198	672	1227	385	502	1056	1097	540	410	1008	155	724
1937	2	Alabama	1937.16666666667	772	413	571	1000	1608	1303	479	347	1058	832	702	404	1575	1576	763	624	653	587	226	1224	477	1246	597	344	629	517	1021	144	1143	358	453	578	288	385	313	394	445	290	445	2379	648	1190	324	690	1230	598
1937	3	Alabama	1937.25	521	611	500	222	699	433	460	914	442	330	866	508	734	530	867	240	357	1074	692	504	398	708	267	419	302	586	712	1614	435	588	384	563	369	644	703	980	517	195	512	662	1030	702	501	794	837	1207
1937	4	Alabama	1937.33333333333	1295	556	994	1039	555	865	342	260	481	1012	565	996	431	459	387	247	749	1192	283	544	344	459	340	517	273	145	721	218	644	858	736	1529	768	382	472	694	517	455	920	721	351	898	306	329	1352	767
1937	5	Alabama	1937.41666666667	862	611	1131	1438	1538	863	786	786	1058	439	880	587	314	298	1001	768	756	392	1279	613	531	510	1466	591	499	138	2297	424	697	1401	266	624	635	488	657	854	2436	754	1479	709	882	863	906	577	913	2235
1937	6	Alabama	1937.5	3802	2572	3608	2138	3244	769	2242	3199	2131	832	1879	2557	1758	1127	5159	2443	6881	421	8126	810	1781	1496	6340	1601	1091	850	2561	1314	1196	2053	628	2979	1920	461	3139	1692	6420	4250	4754	2824	1923	1113	2577	1000	1660	13394
1937	7	Alabama	1937.58333333333	13886	5894	6168	6452	7439	3591	6028	8780	5065	3669	4597	11243	3870	5326	9058	4066	6484	1330	12503	4667	2556	7569	34105	6325	4045	2566	2539	3853	2603	3417	3370	9196	4966	1492	10286	2459	15003	6865	13198	5060	787	7109	8041	4132	8670	38023
1937	8	Alabama	1937.66666666667	29494	4803	10674	8646	9860	2420	4935	16513	2411	4729	4561	10696	11422	10716	5407	3786	5252	1365	20063	8199	5813	7213	33585	13427	6658	3692	5079	5630	4499	1547	4389	14234	3286	1228	8571	1853	16260	16648	13512	3686	1328	12443	3582	3443	11669	28211
1937	9	Alabama	1937.75	7537	1592	6993	5317	3507	2446	4649	9789	1261	2127	3760	12307	5402	4157	1980	3230	6386	1697	17298	5066	1392	2267	29198	8456	3362	3079	2004	3538	1792	1052	3375	7650	1605	1595	851	846	7233	6829	13515	2905	1294	10833	2263	510	4019	26034
1937	10	Alabama	1937.83333333333	3184	1057	2378	651	1787	1766	2167	3834	1046	2806	619	7664	1299	2081	1788	1331	2950	857	1917	3332	592	951	10933	3791	934	1447	1017	3125	724	1169	2471	5060	908	1524	1575	544	2717	2655	5794	1026	1220	5197	1679	1168	603	9760
1937	11	Alabama	1937.91666666667	1897	832	603	632	2202	1739	988	1420	317	684	755	2223	1522	817	1623	957	1504	1472	1800	1441	600	735	2383	2210	525	548	951	1533	701	946	1967	2491	531	3969	1110	1759	1552	536	2763	569	1442	1276	436	538	789	4500
1937	12	Alabama	1938	1607	722	1362	823	591	1336	401	1753	950	1015	1146	694	875	324	2211	617	1031	1309	1413	2350	1255	877	2141	1503	657	969	1703	999	834	730	2685	1002	1558	1589	829	2093	478	1242	1986	785	853	777	756	611	1011	1185
1938	1	Alabama	1938.08333333333	732	896	238	1215	789	696	632	380	1271	1010	736	626	763	186	1388	1077	885	816	904	980	787	377	1603	743	1283	1596	1205	1769	1212	1220	727	564	985	1915	606	1883	587	496	860	266	594	1034	701	924	1489	418
1938	2	Alabama	1938.16666666667	1364	380	1224	293	857	423	600	1130	1170	1323	1274	733	865	450	1002	179	340	241	760	809	546	143	415	871	1123	510	329	1756	525	197	936	407	1150	1693	1435	902	1649	1796	762	482	425	868	761	436	533	1392
1938	3	Alabama	1938.25	668	741	903	346	275	192	689	1017	316	462	1261	386	757	800	384	133	496	676	525	425	1585	453	665	693	826	1064	1716	319	1595	486	577	852	114	658	684	738	671	821	600	397	659	562	1185	1515	859	311
1938	4	Alabama	1938.33333333333	803	1239	638	907	277	798	585	725	1006	926	171	363	177	723	1113	604	786	402	627	533	594	488	200	294	467	546	253	243	195	596	831	816	814	1247	584	1220	605	949	512	561	297	402	863	181	879	173
1938	5	Alabama	1938.41666666667	1076	563	786	670	1076	543	503	413	1179	289	383	316	1116	250	899	547	2144	997	512	180	2058	798	307	325	805	1855	654	622	1168	673	1737	705	2011	602	409	975	665	897	695	650	914	429	762	363	1465	406
1938	6	Alabama	1938.5	2505	963	2261	1951	1688	1207	4713	1598	5975	2157	851	436	4062	591	5981	917	3482	1055	1640	718	1369	2705	1397	1467	4689	6822	1653	880	3712	2628	5982	638	7743	3382	1478	3520	979	4718	2408	1341	7405	1845	3411	1153	4780	1238
1938	7	Alabama	1938.58333333333	13117	1214	10443	7059	7142	2788	20711	3236	12227	4549	4873	691	7329	3311	43474	1504	13151	3730	2098	3078	9641	16069	4932	2723	8768	30640	3538	1362	14842	12059	11627	2067	19120	16601	6084	9686	2054	22035	7315	5772	30528	11413	10170	8594	23481	3793
1938	8	Alabama	1938.66666666667	11117	3475	15613	7951	3049	2523	20854	5534	22834	2393	5563	1379	11535	2332	23163	2116	19927	5449	2004	4704	9577	6913	5890	3534	8770	15396	1406	4906	21309	13438	15074	4137	9218	7979	5121	8884	4267	21798	14297	9908	11362	10127	6857	10782	38139	2122
1938	9	Alabama	1938.75	1128	3354	19829	4418	1448	729	5393	2447	8130	1883	7088	1389	6532	2302	15172	2357	5245	4699	1286	3690	7693	3581	1077	1699	2374	6543	1532	1864	7689	2532	10468	2470	3902	9025	2450	4098	1061	31530	9008	2203	6591	8898	1436	7224	23505	2469
1938	10	Alabama	1938.83333333333	931	1380	7631	3102	1010	505	2067	1079	5340	1055	3330	664	2053	1090	5381	1890	1359	1353	1384	2102	4760	1529	1309	1053	2480	1824	772	674	4087	438	3212	972	747	6901	1372	3673	1048	17120	2179	3604	2375	6275	1216	1098	5085	532
1938	11	Alabama	1938.91666666667	888	1586	1430	2981	1532	1356	592	192	1415	477	2156	819	1334	1625	1901	1735	916	663	1186	2924	1418	1632	1632	617	1172	1808	904	542	1377	878	4018	1376	707	3341	885	3509	899	14405	2045	1987	791	1493	962	1172	1459	1015
1938	12	Alabama	1939	1187	1268	1233	3523	433	393	1479	207	811	842	1406	1143	872	998	2222	1069	578	1707	941	843	912	498	721	435	420	2008	1291	724	2304	1152	3159	486	1649	1585	1569	1515	1300	2919	724	2136	1029	1022	983	1375	157	899
1939	1	Alabama	1939.08333333333	1113	858	1274	1030	1095	1669	900	486	209	530	773	425	454	688	824	860	437	670	361	649	989	379	577	926	867	567	2150	1076	920	701	2394	646	918	1248	692	882	1227	298	166	631	765	1324	1249	714	519	769
1939	2	Alabama	1939.16666666667	1473	1376	1022	729	684	607	693	1173	922	1353	1464	872	734	80	706	1054	362	1517	1312	889	1136	553	505	1059	972	367	1267	476	279	922	621	1045	813	977	1616	1643	509	1046	897	645	928	385	684	630	353	366
1939	3	Alabama	1939.25	361	620	967	710	638	1425	2222	585	51	1036	1087	303	392	559	1263	912	979	951	1130	66	151	242	401	976	282	631	718	354	944	603	957	1629	905	476	941	646	1656	388	896	536	422	827	873	462	559	321
1939	4	Alabama	1939.33333333333	97	1360	178	529	370	325	180	246	443	772	705	277	791	694	601	1080	1136	1198	814	1194	457	810	414	944	506	619	306	855	578	474	1285	461	447	310	905	971	379	643	763	929	911	684	948	831	837	143
1939	5	Alabama	1939.41666666667	253	810	1104	582	833	1101	297	372	144	286	133	841	2559	806	633	820	1485	1673	1354	1152	865	1368	580	561	222	665	1270	1163	424	791	1816	587	1189	474	612	1234	739	1232	578	876	460	1133	3190	467	660	931
1939	6	Alabama	1939.5	1354	468	2233	4144	2986	2630	936	1259	753	1707	392	2309	5617	2938	3415	2244	2107	4175	2934	6719	3680	6012	3247	1763	520	615	2518	9726	1961	1772	5502	1818	5388	2044	4419	5689	2648	2179	2315	5859	1862	5024	11865	2404	457	3670
1939	7	Alabama	1939.58333333333	6295	2702	5716	11324	5436	24908	3634	5171	2729	8864	3024	2927	10609	7735	7330	17542	5181	22504	6511	5557	12981	14209	1836	5889	2174	4067	8439	38285	5486	14959	21453	9833	18215	3929	10695	15457	14086	4051	4527	22663	2043	14986	43357	8114	1140	4999
1939	8	Alabama	1939.66666666667	5064	3139	13254	17787	8721	22949	2779	1981	1767	12356	2177	4381	6343	16745	4931	19431	3741	34235	10751	8752	21522	12135	3523	4202	5180	3883	7749	16012	6823	11528	26400	13265	14794	7313	14831	10096	14444	1477	7730	13151	2146	23810	19252	5359	1255	4861
1939	9	Alabama	1939.75	2559	2433	13339	7817	13042	20437	2202	835	1785	12551	3468	4739	3333	14788	5060	5970	2820	21844	5076	8739	13637	6841	4222	3197	4425	2823	17106	5713	3192	3963	9796	10359	17405	2717	7792	7178	9247	1895	4345	12103	508	10215	6627	1526	751	567
1939	10	Alabama	1939.83333333333	2112	709	3667	2842	9610	10284	3976	830	1339	5626	993	1654	1291	840	430	5014	1110	19927	4367	3779	8230	5615	2472	2443	3561	1687	2863	3348	1889	1635	546	1936	8219	1250	2360	3850	6853	1333	1671	4958	720	6655	4302	836	258	489
1939	11	Alabama	1939.91666666667	1301	1426	1949	225	8706	4193	2370	1031	1055	2832	2895	3374	1439	624	351	5080	1045	12892	3416	2308	1478	3572	1092	2334	1106	1398	501	2660	1770	1864	229	1215	1601	2140	3838	2521	1836	1226	910	3520	1216	1247	2259	1119	1182	975
1939	12	Alabama	1940	2957	641	243	477	3719	2157	1357	953	763	1522	1487	335	2080	1024	919	3348	833	3765	1487	1114	1097	671	798	2331	434	1106	1007	540	1395	275	650	1257	1098	1327	2696	1435	1455	404	1230	993	1055	973	1771	640	1502	1083
1940	1	Alabama	1940.08333333333	1063	931	1465	1263	2767	1037	535	1004	804	1819	1438	1121	1112	510	1241	1500	632	1100	1428	1572	869	784	884	438	945	548	1450	341	791	1348	485	1517	1179	983	1629	393	1675	957	391	573	487	217	2089	1873	2117	597
1940	2	Alabama	1940.16666666667	378	891	1105	820	1139	986	689	456	350	549	1347	104	622	1025	812	801	636	1252	429	1477	1247	226	496	1054	1041	553	933	596	2209	672	489	865	1144	848	225	1301	1156	1423	451	1017	715	1325	916	283	961	512
1940	3	Alabama	1940.25	908	969	476	1554	602	860	968	490	1476	347	203	647	802	477	637	990	407	1152	948	178	513	856	448	372	321	353	204	898	666	610	684	179	868	276	428	855	454	557	537	1420	876	436	1308	365	1203	484
1940	4	Alabama	1940.33333333333	632	296	544	369	548	704	1431	861	596	666	729	823	716	802	589	1478	376	575	871	1371	668	892	315	470	609	474	348	421	373	1271	465	1037	639	708	1007	608	1128	744	973	599	699	828	1131	1217	623	358
1940	5	Alabama	1940.41666666667	81	1003	736	356	1220	206	365	1495	605	442	482	474	736	449	1111	1370	523	240	1309	1003	700	760	580	356	1521	370	657	1496	1339	525	968	817	956	661	2941	596	252	1012	690	736	1932	976	1190	141	888	1092
1940	6	Alabama	1940.5	757	2233	6182	1894	7766	798	1324	4537	797	942	983	1210	1777	2673	4005	5991	619	1329	2307	5187	2588	6005	5087	707	2160	1111	3462	9001	4415	2341	970	2298	4539	2278	6597	3950	3663	3956	826	1112	8760	2075	5927	1709	2273	5495
1940	7	Alabama	1940.58333333333	4628	5472	16514	13174	9161	1551	2798	17778	2266	7398	7676	3898	5181	5249	14906	13310	1157	3022	6184	10779	8037	2264	12721	3863	2827	8035	20430	58922	15096	6076	5521	3685	21558	10444	34709	4258	12747	14420	3719	2105	22576	3434	13023	5716	8258	20136
1940	8	Alabama	1940.66666666667	2440	4346	11609	10670	3968	2476	5380	31390	3389	15415	6144	2375	2658	6844	23087	10759	3122	1421	9884	14146	5130	3241	11433	5029	3926	12670	22519	47431	8069	9628	8449	1492	16751	15383	45906	5248	16650	14604	1559	2513	12450	1967	13864	6342	12176	6831
1940	9	Alabama	1940.75	2324	5974	10163	9355	8041	1416	2578	17926	977	9474	1330	681	1656	3104	12346	10179	1693	1254	3762	9891	5675	1909	2867	2443	4151	6420	3227	28039	1953	3064	9078	1766	23624	2808	24521	2855	13310	10469	1283	2045	2029	1127	1833	3131	8119	694
1940	10	Alabama	1940.83333333333	949	1232	8359	3068	1295	2398	600	8308	403	8230	1190	585	2145	1057	1817	3840	1197	323	2851	9131	4005	2879	3008	766	1961	4311	1305	9992	1147	247	4052	1490	8330	1856	9780	3499	3379	8273	897	989	896	921	1630	1693	3668	1523
1940	11	Alabama	1940.91666666667	791	929	1529	1268	808	3288	2298	2072	384	6279	1602	2066	1739	669	657	1354	877	1898	2045	4809	1374	2316	1631	448	1744	431	1906	3085	1003	540	2351	2646	4535	1682	4382	3027	3461	2837	374	2150	464	1863	961	939	2549	833
1940	12	Alabama	1941	445	856	372	1179	655	3400	926	1153	991	4344	947	624	925	827	549	750	954	914	1365	2739	1429	1646	817	1907	1322	1078	2183	1185	1221	1223	1108	2222	882	1042	4681	1774	2312	527	428	3152	990	1297	320	847	1423	704
1941	1	Alabama	1941.08333333333	643	510	474	887	1191	1018	500	1278	1138	1821	1071	1241	774	338	713	146	321	525	1839	1342	647	485	347	464	283	545	881	866	584	497	399	801	1977	1947	2143	679	608	633	863	1260	1000	1377	512	1466	974	907
1941	2	Alabama	1941.16666666667	197	245	537	315	586	211	873	1383	755	1012	396	1228	342	668	403	446	283	863	645	725	199	926	205	1617	270	166	519	292	872	278	398	903	653	1181	694	540	905	260	465	329	421	169	1087	1004	476	1132
1941	3	Alabama	1941.25	328	368	807	395	1033	1085	885	992	853	931	932	587	764	555	786	796	1281	998	985	272	573	647	674	479	934	1911	760	535	484	733	628	1123	1076	669	294	730	674	203	781	1914	219	647	301	1413	400	471
1941	4	Alabama	1941.33333333333	1562	721	2312	620	1941	333	1032	512	954	1425	655	742	897	517	244	587	448	531	1166	735	773	550	770	1257	1228	749	934	482	137	897	626	284	349	950	1359	711	524	348	364	1402	506	641	479	1366	356	639
1941	5	Alabama	1941.41666666667	829	1317	706	882	958	808	325	406	542	1740	510	817	715	716	181	1178	568	499	794	1410	690	1104	367	1088	1571	1519	350	249	826	524	417	392	885	876	920	201	919	672	1483	475	448	472	780	169	1052	594
1941	6	Alabama	1941.5	3665	4517	783	4795	3214	2126	1915	715	2923	7629	2437	3625	2641	4765	2454	8591	2592	2128	2357	2093	2128	3148	1104	2303	3500	4380	1062	661	1817	2147	2463	615	1060	3562	818	1429	6398	2682	4034	3516	1401	3051	1008	2262	2953	3289
1941	7	Alabama	1941.58333333333	4121	9472	3660	3261	5294	6772	2500	2418	10123	12128	5911	7807	12508	12224	10892	12665	14795	7554	9964	2903	6202	4328	6227	9111	7003	15279	4941	1073	6119	4202	10950	2305	1715	6151	1587	3104	28879	8650	17174	12407	5669	16753	6847	10435	3901	3331
1941	8	Alabama	1941.66666666667	4933	10585	2086	6293	7003	8394	5259	3744	14858	21219	4494	10648	15582	13654	14338	9051	17360	10462	12473	2095	26557	6011	13805	12237	8336	5837	4192	1123	8031	1300	5336	3033	2743	2655	404	1442	28834	8598	22220	14426	3228	23425	13950	8947	2181	2817
1941	9	Alabama	1941.75	3603	2589	1463	2235	4010	3924	4616	1889	7875	7835	1433	4470	20024	13298	4152	6344	7438	12259	4309	1610	20093	9593	3472	5950	3404	4343	2517	2818	6105	1330	5275	3610	877	3105	500	2735	22743	6201	10498	5558	1775	13977	2471	10817	3098	1767
1941	10	Alabama	1941.83333333333	2637	1175	1326	2262	1514	2865	1929	1377	4585	7923	277	454	5119	7063	1460	3378	4484	3241	3025	1967	8219	5547	1516	3178	2518	3639	854	1205	7379	526	2882	2860	587	1889	1036	1138	3601	3040	7635	5376	797	8721	1803	1645	605	2007
1941	11	Alabama	1941.91666666667	1846	2039	924	2505	892	846	1772	1502	6667	4796	1696	526	1726	850	984	2238	850	2139	877	1494	3079	3611	972	3581	1248	7562	464	273	1996	655	2630	705	1089	927	1568	2433	1811	1504	2751	2926	997	3669	2372	1685	1510	1765
1941	12	Alabama	1942	1126	2078	1132	3114	1184	1648	2656	1543	3432	2391	1997	1488	894	1015	686	1862	525	1959	1907	588	2024	3302	1541	2411	1374	3456	827	327	1268	914	1966	1247	979	1126	667	1781	819	1465	1939	2810	636	447	872	2685	610	3168
1942	1	Alabama	1942.08333333333	2200	3171	476	1692	403	1037	2305	1076	875	1109	996	1857	518	1182	1694	1749	2425	1685	2119	751	292	1636	1942	2314	2357	1421	240	545	264	685	1863	1883	562	842	487	1395	1604	460	2185	2087	754	731	1004	1383	1608	429
1942	2	Alabama	1942.16666666667	868	468	400	787	555	269	617	574	157	874	933	687	918	596	907	1516	1291	1021	1110	437	224	1401	645	1253	1050	435	545	540	870	379	144	1361	1300	1417	477	810	914	304	343	1279	1131	894	1218	889	1471	610
1942	3	Alabama	1942.25	311	366	805	492	546	573	1308	601	1293	2523	890	324	444	1457	1225	1026	623	476	864	1240	563	381	688	897	1201	1210	1317	528	704	892	831	447	1871	605	1232	997	385	1173	829	1246	864	785	622	915	827	536
1942	4	Alabama	1942.33333333333	1019	822	403	856	235	746	1111	317	629	1329	409	647	711	664	804	1038	871	956	1189	288	1646	566	835	1089	706	589	837	132	731	637	613	695	909	667	724	540	764	185	529	936	870	584	1228	192	516	1390
1942	5	Alabama	1942.41666666667	1332	1760	957	800	444	428	1022	448	1173	654	1287	959	502	702	961	1051	1894	1517	2070	1067	527	1859	1972	900	792	1180	860	394	1247	1161	964	1145	469	874	521	1726	672	416	858	741	840	1488	641	1722	485	362
1942	6	Alabama	1942.5	4570	2715	1283	4444	1010	1636	2968	2207	2349	1594	5536	3741	1663	1668	8171	4542	7055	3141	7304	8056	2577	7126	1521	1567	2757	3601	1331	1147	7687	721	5189	4103	915	4108	2542	7929	1413	106	1198	6680	2383	9238	2450	3607	3123	822
1942	7	Alabama	1942.58333333333	13596	5643	4858	14322	7322	9153	9334	7497	10248	4608	11964	7399	5921	8113	18202	10324	8097	9035	30587	31497	9839	37945	5353	6434	9141	7597	6546	2861	24391	3059	11836	11477	5826	9856	8611	19835	4234	1291	5259	13854	6458	29330	5248	21537	8644	2765
1942	8	Alabama	1942.66666666667	6779	5110	8025	7101	1739	13513	5139	8838	16888	5179	11477	21627	4857	3542	12879	10552	13467	9888	9828	45338	8019	24311	4096	5082	16277	6260	5573	2052	22991	3815	12029	13863	3026	7499	7309	27034	1720	1473	4370	18713	2452	53858	2334	27615	8738	7370
1942	9	Alabama	1942.75	3775	4579	5893	2950	1582	9593	2297	5973	23598	4471	7861	22147	3792	3134	6877	5780	3897	6053	3187	15785	8185	12513	4317	1565	6596	7714	6967	1089	18411	3206	4194	7402	4795	8047	5776	9160	2027	2111	3123	17300	1728	7860	797	8446	8321	5456
1942	10	Alabama	1942.83333333333	1860	3804	4227	3455	1843	2589	1113	4389	11754	2252	2258	7751	2706	2637	3589	4982	913	2556	2300	7560	4932	4945	3067	1443	2222	2378	5005	1232	4548	2197	2140	5350	2606	4271	3745	1180	3974	924	797	2641	1513	4143	760	9338	2155	2080
1942	11	Alabama	1942.91666666667	1935	547	2173	2712	1819	4023	2133	1802	8132	2266	2435	4390	1020	1872	1294	3339	361	1035	1858	1588	3674	1139	566	866	1835	2149	302	1099	4825	285	1847	694	2461	2649	1454	1632	2736	679	2085	3323	725	1813	857	2302	2826	1964
1942	12	Alabama	1943	1369	1199	651	1208	2009	2396	686	583	6215	1200	1330	1610	1142	4198	1788	1483	799	1087	799	1420	1571	1097	624	1676	1712	772	1002	1304	653	1374	1254	1252	384	1232	842	718	834	1790	2179	1685	1297	624	1773	859	461	2956
1943	1	Alabama	1943.08333333333	543	1250	857	3394	1267	1128	930	477	2639	1183	1021	457	500	3724	659	860	354	931	860	1037	1875	543	646	1133	1643	1495	249	569	271	986	1627	2132	845	1099	1149	1256	577	419	823	500	758	384	1251	385	442	722
1943	2	Alabama	1943.16666666667	590	930	668	1020	1489	331	374	867	1610	2187	1426	801	687	1140	1156	401	1215	1144	950	790	1419	427	788	1392	266	1784	674	290	811	1888	1469	1359	1189	797	362	278	645	1314	754	1239	926	897	605	245	1224	135
1943	3	Alabama	1943.25	283	564	822	873	531	774	772	691	564	1286	1240	1151	992	1115	422	669	580	965	633	393	412	1145	732	412	1171	1055	240	262	1574	504	1937	325	564	283	132	544	2012	1005	532	418	735	989	1455	162	786	531
1943	4	Alabama	1943.33333333333	789	401	815	716	2140	896	708	356	230	315	907	571	430	692	1062	800	721	214	915	1010	1504	672	1017	745	823	1032	889	462	535	390	1122	698	359	735	1101	452	1237	381	745	213	1197	236	1055	1002	518	1211
1943	5	Alabama	1943.41666666667	332	969	305	690	3692	604	821	240	594	2988	685	803	926	563	772	452	680	272	1243	1598	1090	1275	1028	1057	936	1201	1556	670	1730	1049	552	1108	1201	1867	1468	390	1143	1186	861	1052	714	665	1058	2065	454	1282
1943	6	Alabama	1943.5	1494	4484	2203	2199	6209	3336	3237	1467	3614	14815	1233	1120	5095	1453	2550	2386	1949	2091	4738	3134	1375	1871	5819	4309	5632	2248	5311	1733	2743	5676	2247	6407	2306	8209	4735	1057	4339	2647	2318	1853	2724	1415	5021	1230	1782	3430
1943	7	Alabama	1943.58333333333	10554	19673	6697	5651	5613	15392	16190	8856	15342	47714	11792	6278	9244	5703	5305	7863	2337	5900	17926	20005	2557	7654	8124	23335	16846	5781	23103	7892	11286	10813	13910	25297	7676	28379	17100	3532	9502	7879	7577	4533	6700	2045	8254	5531	1451	5621
1943	8	Alabama	1943.66666666667	16250	17015	8878	12047	8063	8367	13442	6633	15799	66993	28474	8639	6245	4773	6184	3634	5505	9830	14751	20717	1705	11148	12593	38454	10718	11511	53694	5813	4381	12181	8804	34763	11217	58298	27823	6075	11491	6458	5888	4473	8199	4209	5542	16670	2458	5609
1943	9	Alabama	1943.75	27905	6930	3633	11071	18644	7387	15595	7024	13106	42287	17658	8129	7048	3402	4444	1610	2215	5770	3475	7685	685	3718	7124	22385	6279	7254	23435	3368	2001	8690	5801	40322	2542	16138	13463	4811	3123	5374	4669	7309	10080	3501	1613	16246	3926	2092
1943	10	Alabama	1943.83333333333	11423	5029	2633	13374	21703	2162	9935	4830	11555	11460	17220	14713	6686	1297	3671	1043	3194	3102	1168	3712	1541	1643	5037	19640	5087	4194	12861	1249	703	3609	4942	25856	2096	2245	5958	1359	2966	3576	3899	1027	5805	2488	1297	4291	1053	881
1943	11	Alabama	1943.91666666667	6429	3324	1213	7716	5989	2377	7187	4737	1662	1870	6412	10380	2595	978	2033	1555	1401	1465	521	2178	1423	1752	3195	1717	6489	1700	3706	1226	826	2480	2785	9649	1265	420	4460	527	1159	2256	5417	1486	3588	2426	1323	1313	2264	1514
1943	12	Alabama	1944	2698	2689	1137	3169	8649	1616	3410	3624	844	1751	2048	6350	3658	1128	1199	1101	1248	1409	2272	396	1390	1027	1062	1597	1017	1554	2125	1779	761	394	1590	3537	1312	1086	1102	1850	3491	2082	7834	739	3953	859	1963	1363	2224	561
1944	1	Alabama	1944.08333333333	919	1446	1854	2484	2738	1635	2787	3002	894	1526	2184	1210	928	874	899	880	1102	1392	1653	456	2222	1799	1636	1484	1001	1214	1760	1280	206	725	816	1385	789	687	142	868	1087	1190	2596	816	600	1134	1774	1823	1115	718
1944	2	Alabama	1944.16666666667	1015	1123	1276	913	1445	788	1017	2030	1042	390	1073	1574	1230	1244	898	1063	1074	404	1252	803	872	589	255	799	1095	1189	683	249	396	245	688	1573	628	567	554	971	408	565	1651	696	324	473	706	804	1981	573
1944	3	Alabama	1944.25	961	780	692	356	834	1348	94	1281	1321	532	163	2155	393	639	313	580	1240	865	1037	535	899	281	705	849	990	1598	587	381	1038	849	852	1047	414	587	559	396	555	1510	820	362	680	298	961	622	719	1203
1944	4	Alabama	1944.33333333333	1141	373	1017	654	716	597	1223	530	630	239	198	694	932	1077	825	882	1384	1179	1294	711	355	271	1091	302	503	1198	363	674	543	465	1417	497	332	1292	501	1497	729	881	1357	1166	401	439	468	1763	780	1666
1944	5	Alabama	1944.41666666667	527	1057	2151	665	847	1509	905	1143	996	610	545	1154	2840	556	1560	1814	934	873	609	1072	984	456	701	1449	688	1914	218	781	328	1608	2597	522	772	783	982	827	741	1475	1010	347	1223	1291	675	1245	642	935
1944	6	Alabama	1944.5	2593	6961	10580	1882	4704	3025	3650	4230	7017	1747	1984	4217	7831	2974	5374	8148	5487	896	3299	5047	5415	2009	5765	3126	4135	5750	2977	3367	1888	1766	16099	3551	5755	3214	3891	1853	874	5695	1793	2762	9736	3563	1367	3530	2930	4589
1944	7	Alabama	1944.58333333333	14744	14179	26110	4692	6557	9893	11492	8995	31316	4522	6279	13258	37754	15507	15318	23847	9910	4697	8149	13361	23264	12022	22195	18855	9075	14409	3970	7070	16082	3403	40574	15615	13556	2998	32813	5527	5358	11996	9909	8199	23920	4882	3717	6686	10037	22019
1944	8	Alabama	1944.66666666667	15193	29094	25902	8338	5558	5459	5520	6317	37025	2975	4226	9381	49772	12487	5015	11213	11691	3950	8500	21105	9254	14241	16893	11488	5661	11387	2776	6234	23892	7503	39243	14844	14927	2528	31669	8395	10487	27842	10154	10613	46727	7242	3558	9503	15885	21573
1944	9	Alabama	1944.75	15328	44695	12491	6188	8292	8205	3468	9944	4186	1194	2598	8540	30115	8819	5545	6993	6726	5019	16692	12827	2648	20682	3452	6071	6877	13412	2146	14709	15864	2462	29223	8004	6253	5495	20072	13636	7493	15408	8385	18883	51432	4053	5690	6621	3002	27953
1944	10	Alabama	1944.83333333333	10199	18177	15185	7168	6725	6718	3908	7027	2077	1236	1617	4195	15565	6827	7350	4982	3197	2004	10400	9072	1957	14692	1536	5741	1366	1838	2634	5503	3038	1508	6149	4364	1467	3343	5505	12630	3962	7120	10554	9802	24270	4652	2558	4019	2798	14284
1944	11	Alabama	1944.91666666667	2081	5948	5635	1186	5863	8389	2897	5084	1764	1241	960	2036	11667	2971	2692	5728	3528	1690	5773	7741	1425	7507	2160	5136	1235	1905	3305	2549	1900	1101	399	3025	1050	3063	4273	17636	2760	3298	7020	9589	10362	2648	2500	1202	742	3564
1944	12	Alabama	1945	1400	2824	1979	450	1356	4428	1020	1123	1213	315	1539	1669	811	2311	2408	3273	2859	1094	4651	2173	831	541	1242	1837	2909	2226	991	1861	855	1136	490	1730	1326	1483	1690	13817	3264	2926	1454	8554	2591	260	1416	1700	1256	572
1945	1	Alabama	1945.08333333333	605	666	757	1051	696	1225	1675	1303	347	388	1310	2210	619	1158	275	1693	810	3242	3716	872	1144	712	1447	1360	2309	578	549	513	1595	655	471	2687	1060	949	659	12444	695	1554	722	6147	901	303	507	1012	1995	307
1945	2	Alabama	1945.16666666667	613	384	1124	1552	1288	1570	2020	1495	1402	1332	919	1503	1155	1085	2060	507	889	563	1892	1467	1195	975	1386	704	2533	1137	691	1060	1475	455	576	1825	1471	931	314	1567	1488	526	1254	1521	199	278	1313	1144	1047	865
1945	3	Alabama	1945.25	402	755	510	313	1275	306	703	1414	1562	1239	571	358	586	842	985	349	1361	883	603	933	1071	567	457	271	641	920	746	723	458	907	368	2137	466	926	61	849	411	898	604	612	449	658	1406	762	371	445
1945	4	Alabama	1945.33333333333	699	438	577	613	1855	856	866	1446	438	784	641	824	525	607	1013	711	679	269	999	1464	887	1871	452	1354	829	933	552	919	378	750	684	1473	178	1518	281	82	1126	602	1068	368	543	604	1199	369	160	972
1945	5	Alabama	1945.41666666667	440	961	1340	426	1524	655	792	332	1361	652	578	996	534	1964	2265	1257	632	1522	435	664	1498	1318	1156	1489	1340	550	986	784	425	1404	500	469	504	404	703	715	1011	674	1318	372	381	993	2319	1018	787	1181
1945	6	Alabama	1945.5	2579	4929	3441	2027	8317	1481	3747	3480	2742	3323	308	4642	3915	799	9226	7984	1960	13247	1990	1345	2700	2279	2152	5773	6693	3473	4974	3377	2136	4310	3665	667	1411	641	4839	5758	7652	2038	5264	1153	1326	2069	7685	1895	5158	5417
1945	7	Alabama	1945.58333333333	13530	20558	15056	5694	42326	5788	13148	10226	4323	6660	642	12557	8597	2957	21679	18009	3317	36330	13403	4728	11793	4913	6914	19138	11087	6644	5471	18648	6322	16284	19322	5064	3635	3974	12646	12534	41483	11383	21395	7679	2398	3080	32534	5490	18700	7645
1945	8	Alabama	1945.66666666667	2118	30515	10734	11767	12102	5995	10309	12405	4985	5353	2836	17915	3337	3184	10237	25369	6255	51680	17886	13629	14400	7416	6686	26524	13240	5336	2779	24934	6147	10824	14414	3746	2546	6019	3885	16230	69939	19067	24569	3183	1555	1580	57637	6498	14965	14303
1945	9	Alabama	1945.75	843	19642	4858	4867	7595	3179	8891	8383	6317	5098	1869	14757	645	1709	3299	23137	6591	20650	8491	7942	11284	9633	2166	21058	15868	1979	2025	16769	6825	8857	4326	7119	2271	2397	1475	13529	63799	7652	13720	1641	2346	2258	48939	3901	11332	4411
1945	10	Alabama	1945.83333333333	727	3544	2727	3450	1827	2363	4260	2336	5442	4717	2115	8128	1071	871	1248	9519	1984	3483	5482	5829	8159	2978	569	3589	13839	4674	2104	10802	3356	4371	2259	5811	2087	2867	3098	6551	16121	8872	16573	2133	1162	1761	38843	2617	4628	1589
1945	11	Alabama	1945.91666666667	1419	4232	2405	2454	1148	1890	3841	2736	2444	2694	931	6374	1059	731	248	3555	1818	1286	1556	4217	1158	1015	978	1161	5232	1393	1013	6259	4197	4483	746	2383	1877	1556	1156	2578	3263	2938	9788	1357	1435	1390	16270	1236	5331	1166
1945	12	Alabama	1946	1132	1789	2461	895	1805	1397	2887	4834	6617	1353	1164	4187	1677	1624	1381	1737	1521	392	2417	2190	1217	2557	1058	1753	3028	3376	1115	1442	1184	4837	1824	1363	1059	1967	886	1631	2985	2766	2331	1252	1057	970	1644	1295	1509	1378
1946	1	Alabama	1946.08333333333	1911	1423	516	665	609	1916	1166	1816	1423	1348	324	793	981	1288	1506	679	899	1447	1678	3312	1857	776	313	1282	632	1817	1749	877	972	3291	1075	1008	1607	2801	330	450	1305	314	1537	1401	783	1219	1611	1336	952	533
1946	2	Alabama	1946.16666666667	927	904	1152	1500	938	1101	527	1730	2386	596	959	416	1545	2164	286	530	1268	500	511	715	500	579	845	580	854	1111	599	1187	591	640	484	1197	523	1020	154	2014	743	565	1169	525	926	904	462	611	1159	797
1946	3	Alabama	1946.25	741	731	1363	909	776	1498	451	1016	852	342	1071	883	667	687	700	399	1219	722	808	218	792	1256	1081	414	530	387	583	2151	935	252	284	202	582	1268	298	666	1050	340	296	1742	428	1106	499	1132	790	526
1946	4	Alabama	1946.33333333333	239	1154	1038	224	1663	768	1137	856	1407	1579	1371	524	1540	190	1322	583	1425	468	579	593	682	611	858	215	1100	1278	1066	104	852	286	215	659	487	876	987	382	880	461	1451	1419	359	786	580	1439	1334	509
1946	5	Alabama	1946.41666666667	889	332	838	1174	561	1446	2010	1679	1781	1552	749	1051	1067	1067	2598	779	1939	618	1455	878	753	1861	1092	620	825	996	1442	346	611	849	570	1334	989	891	1925	849	124	2304	1560	769	604	592	639	1318	478	619
1946	6	Alabama	1946.5	2603	2190	4409	6645	893	6738	3131	8218	2512	3735	3660	3087	7853	6690	3401	3940	1608	2964	1760	3881	3410	4409	3277	3747	3217	4155	10293	1324	2039	4539	2818	1914	3578	2681	3999	4288	856	6077	3283	3082	2659	1310	2398	2327	2634	5273
1946	7	Alabama	1946.58333333333	15998	8902	19049	13546	3487	5192	20897	30209	3119	11169	17340	14183	12793	35950	8331	16453	2958	9266	7913	14616	17755	11476	6302	1918	13855	16521	22942	2241	2786	3613	11853	2723	21125	5196	9274	13708	3243	24528	13147	1924	2987	3442	3783	16032	6636	9232
1946	8	Alabama	1946.66666666667	14144	8260	37256	17241	1783	5648	24780	37808	2019	6938	16290	32201	18800	53098	4208	9811	3863	2789	8073	7143	25202	8575	4851	4053	28977	17460	11370	3640	3246	4653	8092	2351	22970	6343	9954	18428	2844	10791	18278	5016	7872	4149	1916	12964	8423	12422
1946	9	Alabama	1946.75	9888	1600	40763	18026	1385	9833	29516	13149	2825	4756	15129	10507	6169	42170	1976	2848	2330	3416	6231	4037	32974	9143	2314	4148	12105	10589	9196	3347	585	2594	2546	3115	7902	3658	6709	9836	1062	6125	13110	3929	6108	3123	1095	8878	5101	7639
1946	10	Alabama	1946.83333333333	6466	1414	13074	12407	4911	14759	11116	8101	1930	5244	8656	3538	3063	20963	2309	677	3977	4784	4849	5167	7607	2167	2184	1192	2283	3500	2826	1237	2479	2639	2365	2947	2449	4313	2597	4685	1594	4475	2345	1362	2682	1305	1416	2968	4456	3190
1946	11	Alabama	1946.91666666667	1997	837	2105	12606	2302	6425	2894	3861	892	4540	5662	1576	1718	6620	2010	1468	1532	2066	4513	1369	5555	1503	2040	658	756	2483	4691	803	3092	1681	1593	1471	1519	2360	4089	1813	579	968	1210	1286	693	874	2319	1020	1078	2399
1946	12	Alabama	1947	963	833	1118	8184	2241	1012	3372	4436	564	1984	6333	1638	1645	1319	2331	256	3656	1937	1484	295	1327	2249	1191	201	741	1455	5331	2582	2004	2855	2831	1563	627	1153	1509	1026	427	1602	728	2683	336	1527	837	2252	611	1709
1947	1	Alabama	1947.08333333333	1281	1688	244	2250	724	368	1396	2196	962	932	2038	924	223	683	808	668	2708	706	888	915	2615	2714	549	1429	2128	1150	947	1353	2085	3027	2124	948	2537	1295	1863	1207	530	550	1722	1309	221	2479	812	320	362	2479
1947	2	Alabama	1947.16666666667	585	1363	364	1116	450	642	821	1058	564	448	789	955	1514	1397	377	237	1094	1312	886	375	1533	534	963	766	1183	1211	1033	1211	2367	5011	1248	932	1901	1032	377	566	1087	869	945	813	359	1119	638	1559	1209	82
1947	3	Alabama	1947.25	352	753	582	625	1055	610	686	722	531	738	1035	1500	361	1300	1005	1034	550	445	125	1061	723	618	231	916	588	1662	1584	1267	14	357	600	621	1205	697	364	662	449	266	757	863	268	982	1320	212	1032	1545
1947	4	Alabama	1947.33333333333	948	849	683	1232	493	518	922	786	612	699	901	640	527	1880	799	1220	297	532	1208	511	994	664	684	580	279	425	1112	1059	677	745	372	1895	225	1558	462	1090	1469	451	854	1711	448	614	1564	554	730	331
1947	5	Alabama	1947.41666666667	1533	971	1156	548	2921	712	598	343	480	1369	866	1914	642	875	626	903	1731	508	1143	734	1640	215	1106	688	720	1262	1879	968	984	1748	1425	2304	2122	3410	1038	1680	922	966	925	1160	785	930	556	1710	1695	1219
1947	6	Alabama	1947.5	8231	3810	2006	3961	22188	3830	4676	1055	1380	3053	1283	8141	592	2898	5699	6209	2801	3918	4869	3865	3285	963	3008	1563	3146	4145	8639	4109	3715	5097	6835	5453	5410	12827	4847	7966	2111	3736	3954	4178	2193	4718	1330	3744	8774	1314
1947	7	Alabama	1947.58333333333	74763	17902	11373	8627	99698	10773	2040	2686	5811	6591	995	18987	2755	7011	20338	7217	14292	7550	18719	22468	15056	7347	6862	7811	11247	13226	10473	9023	4349	23179	12566	27860	19248	31610	29857	22446	9430	8135	14033	30370	3267	14411	4965	16655	29939	4888
1947	8	Alabama	1947.66666666667	82997	12498	11247	6166	76142	14223	3718	10230	4137	13194	1134	20257	5250	6777	18532	5351	31134	4107	12905	20761	9314	3689	9805	5778	23282	20759	8179	9634	3572	15428	12713	42533	35527	21403	22999	23617	5826	3609	9428	47851	7021	16516	6472	35113	73763	3428
1947	9	Alabama	1947.75	42940	3307	6473	5479	35352	12466	3880	7535	7539	3469	1671	17779	8158	2274	19612	4793	8838	1802	5959	12226	9966	4653	5386	1968	16369	14792	5152	5941	3746	16001	4833	16572	10446	13434	3871	14134	2967	7537	8241	46784	3369	10661	2988	22739	59237	5477
1947	10	Alabama	1947.83333333333	29957	2237	1650	3709	6465	8468	4039	2592	2752	2997	2360	3767	4856	979	9483	3621	6153	2399	3789	10933	6036	1477	6527	1009	7457	9945	6599	5679	2500	8132	2489	14422	6131	8067	3314	5951	1473	5582	2249	43676	4237	3478	1162	11935	30743	1386
1947	11	Alabama	1947.91666666667	3727	2829	2508	2421	3674	4688	2954	1979	1998	887	2773	2061	2986	997	2757	2188	6417	1156	1208	3738	2803	915	3272	1376	3450	5821	6582	2483	1115	3624	1002	3555	2902	1918	472	2665	1883	1892	1974	10676	5914	2858	523	6404	8644	1756
1947	12	Alabama	1948	337	1708	227	2504	873	4882	935	1839	3388	1181	3033	2492	1932	844	2012	1237	5768	2006	694	3034	426	1553	3381	746	890	4277	5167	1677	700	2933	785	1901	1753	1001	997	1830	1409	1607	838	5072	3929	1466	856	2942	3753	1340
1948	1	Alabama	1948.08333333333	475	1214	947	488	1541	2548	919	1143	930	1660	1253	2417	1656	2066	192	1050	1115	1132	867	1250	454	1477	594	1563	721	1392	570	1864	1651	2805	456	1287	1143	1485	633	1599	1026	565	482	2340	1852	1106	1238	2804	1306	1554
1948	2	Alabama	1948.16666666667	295	943	321	447	537	908	748	1067	1015	715	612	712	1152	829	480	1487	1041	435	1070	1371	570	618	1353	2330	707	718	839	1970	1356	532	1546	1950	1108	1265	481	167	489	2994	1584	693	1456	1628	358	1554	490	897
1948	3	Alabama	1948.25	788	927	737	445	359	679	285	358	937	936	1817	1113	2299	804	655	327	611	1249	1095	738	1533	360	1107	783	298	697	1015	1176	909	705	848	405	1227	917	988	1014	169	784	1044	586	1091	1454	1083	687	392	1080
1948	4	Alabama	1948.33333333333	759	1018	505	1183	332	787	370	362	278	563	938	571	870	1081	483	365	461	1592	340	988	455	239	309	631	332	309	737	321	1508	1309	1006	1958	660	998	351	554	251	932	1114	703	420	924	829	484	990	364
1948	5	Alabama	1948.41666666667	614	1276	2478	524	554	594	1127	1610	1152	927	1216	780	492	1583	697	512	712	779	859	1010	672	671	1592	1395	725	1656	875	1742	1252	2031	1350	825	744	1345	747	1563	388	1842	1526	698	1769	652	1569	1479	701	1131
1948	6	Alabama	1948.5	401	9946	3642	2802	1061	2363	5269	3472	2717	3098	4084	3968	1502	7159	1588	1540	4823	5633	3029	4487	1731	1202	4081	1255	3037	6144	6189	2787	5451	9544	9071	2684	1116	5554	6448	10428	738	7907	6091	4728	8736	5340	2911	8008	2102	349
1948	7	Alabama	1948.58333333333	1557	32198	12271	8606	615	11955	30616	6854	14337	8489	14465	4101	6358	18868	4237	6186	28517	3788	14453	10652	4085	3278	16202	5605	17874	9754	23784	16613	25302	30898	28860	4595	2438	38818	33051	24549	2481	33626	13067	24973	14825	12719	6367	14441	6547	1560
1948	8	Alabama	1948.66666666667	712	7879	24607	9820	962	14499	12389	12088	11592	3576	9817	1111	7879	7693	2531	3089	48976	6576	12640	31425	4688	4713	21877	4153	8758	14089	12082	16627	49138	37059	33570	9588	2042	16301	39745	12898	2067	22478	16457	14319	15940	18723	6272	22510	3256	2072
1948	9	Alabama	1948.75	549	4876	10593	3874	1842	12508	2261	7460	4600	981	2704	1050	4675	6193	319	1436	18205	3955	14669	12505	4299	2217	22292	1694	20587	10867	7294	7022	34048	31107	23074	8917	1339	11574	19174	13078	1245	8010	13260	6059	4887	16036	2705	16725	5058	2777
1948	10	Alabama	1948.83333333333	169	3390	6164	3362	1144	9809	1685	7454	6442	1217	1093	1393	4196	2516	1525	1055	9280	2917	7915	14480	2795	2615	19455	1292	4696	6709	3951	3027	25091	11927	4962	9053	1654	11207	10925	1408	940	6015	4420	4763	5205	5886	4139	7439	1283	3638
1948	11	Alabama	1948.91666666667	819	2053	3402	1667	631	3413	1379	1346	2731	2819	751	2141	1152	3264	2146	1176	1853	2333	2031	8253	1549	889	18468	1592	2402	13296	789	2465	26555	977	2009	1165	1981	5223	1513	836	1031	4537	3679	2771	2910	2687	2045	2613	325	1338
1948	12	Alabama	1949	1146	975	2470	1652	1467	3080	1344	1181	2740	912	239	2272	1157	827	3341	614	853	1705	1591	2082	360	1294	3982	698	1044	12937	1245	1781	9214	281	2894	918	857	2092	2532	1265	1557	2624	2346	416	1530	1381	3041	1794	197	1621
1949	1	Alabama	1949.08333333333	1377	1471	1503	897	832	1589	717	1391	2374	948	510	918	925	287	2969	719	328	1481	544	1049	708	485	1009	2043	1155	2743	1197	511	4572	1205	2944	1543	1074	593	1131	1188	1321	1992	1006	1102	1664	1403	1378	1195	249	2094
1949	2	Alabama	1949.16666666667	324	356	1047	418	760	206	389	790	1707	1040	1399	348	1012	1086	1060	2646	772	500	1957	799	494	872	984	1237	1594	411	827	1495	1710	772	1097	1236	740	855	427	767	952	1105	370	1823	1261	1327	1167	607	629	804
1949	3	Alabama	1949.25	876	909	1654	1884	538	629	321	292	340	665	611	649	923	676	1410	1410	2028	1060	1879	235	632	865	1250	732	1841	2190	792	829	628	710	819	978	192	811	276	623	631	1080	977	690	909	712	908	1111	648	1009
1949	4	Alabama	1949.33333333333	216	1407	641	100	889	434	816	806	306	921	664	690	739	507	442	1001	846	512	681	1532	907	1670	382	396	874	777	493	1386	696	1675	356	1951	1627	1367	948	1470	393	791	319	219	1964	519	792	980	803	183
1949	5	Alabama	1949.41666666667	474	2660	1868	756	1007	923	755	847	336	651	842	1148	2177	1477	1228	604	896	466	1546	1077	680	1947	202	729	1507	920	1713	2087	187	947	917	1019	1970	1509	2015	2327	2065	870	574	289	516	644	1163	1116	592	1134
1949	6	Alabama	1949.5	3990	2344	10310	1520	2844	1929	1706	5781	5188	7243	3973	7847	13528	3254	5351	972	2570	1097	3060	1255	3833	9058	2369	3229	16953	1480	1662	7354	1725	2890	1382	3275	5225	8640	7036	3517	3267	5364	5203	949	1998	2145	3414	6801	1965	7754
1949	7	Alabama	1949.58333333333	4037	7617	13254	4579	6297	7426	8908	21867	45301	17887	14245	25727	23736	3816	30298	3163	4102	2124	9080	1652	5148	49132	12649	9581	40339	4442	6653	5383	10836	10696	1840	17478	24512	19241	5748	18691	6045	12259	8183	5280	2598	7343	21373	21851	5725	54581
1949	8	Alabama	1949.66666666667	7326	15869	9116	3195	6227	6836	7940	29175	81246	28055	31959	17488	45086	4470	21294	5382	7330	13046	20775	661	2091	47245	11261	30096	32041	5345	6605	6125	11762	26369	934	28378	43673	15927	6361	22742	6965	13011	15696	2082	5305	5892	32538	6440	5350	101663
1949	9	Alabama	1949.75	6423	9381	4337	1944	6047	1823	8590	10893	47230	17631	20352	6812	33056	4806	13654	7825	1954	12658	6364	1115	4601	52730	4774	32719	17507	4897	3422	768	7809	16654	534	17400	24856	6116	2274	18085	8304	6579	14339	1612	3647	4614	6586	5859	2657	82811
1949	10	Alabama	1949.83333333333	4054	7987	1593	3550	1560	1618	2987	5020	25319	7941	7796	1437	16707	5427	7232	4222	1872	1661	3435	763	1919	13447	5988	13881	13410	1427	2069	319	4477	15773	1517	3902	30128	4665	2167	22969	4932	712	8601	1508	4835	4017	3289	2592	2469	35639
1949	11	Alabama	1949.91666666667	2349	2501	679	2509	367	857	5704	2616	16571	2493	2106	1696	15574	1440	4358	5133	1363	1853	2789	1694	620	3216	2196	9592	6835	2364	506	3165	633	9661	749	3653	11915	3521	876	14880	2456	1161	3522	2002	4658	1475	3257	2808	1963	16567
1949	12	Alabama	1950	986	1358	1173	3687	1405	1622	7629	1933	3646	2545	1574	664	9056	1322	2798	891	1066	2611	778	781	922	2039	2788	7590	1132	2661	1311	2857	1255	4577	1325	843	1379	949	687	4376	1397	1068	3234	1671	2462	965	2706	1049	3207	6186
1950	1	Alabama	1950.08333333333	789	2899	1426	1915	634	1467	1760	1224	619	782	1197	1702	667	1140	1901	891	1524	1498	1191	1136	934	3575	1774	2563	1372	621	2260	2278	674	1589	684	983	1177	742	692	2044	1836	567	1496	1471	855	1500	1510	1236	421	2802
1950	2	Alabama	1950.16666666667	720	792	1441	405	488	1152	1512	1240	361	766	704	425	658	1708	1560	503	1369	789	1764	559	788	2261	1197	808	1334	776	985	804	1548	1174	514	1222	1724	1564	1046	973	817	1721	420	613	506	1519	440	825	1256	337
1950	3	Alabama	1950.25	360	685	486	2603	537	749	1306	1061	403	1221	1958	964	812	667	740	986	1126	1829	684	625	998	852	2712	1647	529	1164	407	1916	851	1138	1455	676	596	1245	530	416	833	425	473	1305	2089	2931	1299	352	820	305
1950	4	Alabama	1950.33333333333	194	656	1714	1530	330	853	195	1173	186	445	1143	206	739	1033	431	637	731	459	420	422	1287	399	522	495	382	710	506	676	913	687	874	315	850	824	1603	663	1072	398	1105	793	244	566	877	442	916	1510
1950	5	Alabama	1950.41666666667	473	1769	827	1559	702	1358	961	1508	521	310	1182	1079	418	2022	967	1244	1005	1044	541	206	2223	1291	412	870	700	534	1695	1731	1230	520	968	1128	2007	1261	2065	937	1766	917	1958	1260	988	1052	923	1801	1430	1651
1950	6	Alabama	1950.5	1254	11535	7762	10803	4513	3927	3917	2302	1237	2120	4316	2726	1803	7751	1486	2014	4417	4528	874	999	4362	3619	3841	6187	598	3084	5379	17829	6250	2529	4690	12345	2963	1406	10577	2214	9714	4373	4212	3988	6629	9397	6760	7238	5248	6132
1950	7	Alabama	1950.58333333333	2621	25994	12775	60123	18127	4367	7163	11084	3095	11108	18715	7965	6436	24573	5394	7171	5594	10866	1808	3361	37636	11137	22165	10319	1614	9814	21744	52553	9171	3209	31787	31761	3346	9010	28064	11144	25872	16030	8265	11915	20015	40825	19063	22233	2796	16601
1950	8	Alabama	1950.66666666667	2942	31131	29259	68613	13734	5619	5061	4749	8301	19922	6416	4669	5920	38503	3248	9445	10248	9344	4196	12154	47109	7911	18422	20973	898	22214	28750	41622	15463	4243	51263	19182	3005	2786	17245	16072	21175	25815	9042	17505	12237	33061	7843	20558	1266	18629
1950	9	Alabama	1950.75	1212	7380	17903	40644	24666	3986	1694	3093	7013	6373	7521	1192	3138	18683	2216	12459	6130	3565	3889	10375	14017	3518	7370	4170	1661	26203	12365	19921	6897	4622	21772	15978	940	2496	13547	17153	5261	14323	13613	11120	4955	14197	5148	3924	3527	3544
1950	10	Alabama	1950.83333333333	1137	6614	11119	42668	10244	9251	1727	2848	3695	2737	2485	1838	718	7920	787	12241	2426	3891	4741	9790	12650	3246	4084	1745	1700	7066	2114	10828	2429	1489	8875	10143	648	857	9197	15907	5809	10438	4292	3918	4233	7954	5626	1499	1336	2040
1950	11	Alabama	1950.91666666667	644	3913	3047	8409	5638	5592	620	1224	2069	1008	2367	1662	710	3108	2119	4266	1417	5097	3291	3464	11469	2827	1080	1478	1229	5541	819	5454	2076	1098	2497	3056	1309	2017	2681	8996	2715	12107	1874	1819	6708	4515	6400	2378	928	897
1950	12	Alabama	1951	1684	2012	368	3927	3925	2482	351	1476	524	1457	3439	819	815	1355	2853	2628	1252	4872	4382	2077	2195	1661	1564	1951	878	3310	1551	2763	1198	608	1988	1070	304	2882	1898	3946	1502	3500	918	1815	4899	2370	3238	1174	1514	1129
1951	1	Alabama	1951.08333333333	802	1175	1153	2550	1079	711	734	560	383	762	2423	1154	965	887	877	2710	1159	1482	2134	1246	2012	1376	1034	636	521	2283	942	606	1628	647	1589	506	699	1699	458	1599	271	1682	959	864	1652	998	823	561	1423	575
1951	2	Alabama	1951.16666666667	832	810	1111	562	1028	509	509	1084	1745	1633	950	1492	96	525	1531	1867	1346	937	1006	2024	288	707	635	1235	397	777	1221	869	1007	833	581	173	806	239	691	907	1847	1525	992	1714	562	502	1206	858	928	1215
1951	3	Alabama	1951.25	928	1880	818	625	849	482	1265	1562	170	1305	1701	697	995	621	1377	861	1084	924	1602	909	453	558	328	924	532	608	113	1226	1648	298	1140	271	410	702	477	631	661	993	571	1034	1269	2225	1234	874	1088	409
1951	4	Alabama	1951.33333333333	1263	1075	204	532	834	389	219	805	692	745	468	676	1424	305	980	862	1464	1430	883	722	597	754	774	870	770	777	668	325	719	877	1061	1495	802	1587	536	1280	692	1011	803	865	346	1375	1226	734	867	1345
1951	5	Alabama	1951.41666666667	2135	425	179	960	265	1841	2402	1362	617	1024	666	1215	1336	1455	1658	616	1477	1896	959	562	343	1011	1531	565	1231	2105	1417	1057	1607	1434	1287	705	856	1219	958	874	554	164	707	774	978	1206	1202	2014	1172	850
1951	6	Alabama	1951.5	7590	2585	1902	2569	1471	3261	6822	13612	685	4607	1293	6736	4598	4301	5103	5921	2758	3299	5706	1598	4001	1440	2767	1873	9293	14521	3439	6267	8283	7354	6972	905	8977	8960	1923	3583	1403	2021	3266	5196	7009	6352	2422	729	7674	4450
1951	7	Alabama	1951.58333333333	13661	7166	5851	5885	5303	10475	16839	26420	3290	6130	13450	28237	8886	14199	34325	25820	3220	14076	16242	5647	17017	3183	8604	12896	31217	19869	7138	30894	11202	25415	4970	3404	16814	31712	8312	3650	4405	12322	16401	16432	41275	32308	6167	1932	29212	21330
1951	8	Alabama	1951.66666666667	16052	7701	6841	7855	8754	33385	38648	25127	1943	3218	21274	28802	19327	7444	28271	27017	12337	15519	23274	9805	16038	8483	16874	10629	22637	23951	19577	45292	8188	52665	6521	2726	14387	22385	4273	2392	5082	12102	32823	23206	70596	80653	7327	1585	44740	19198
1951	9	Alabama	1951.75	11654	6119	4553	8583	3619	24588	29812	23101	4456	2497	26578	24127	12804	5823	37352	42598	19857	7768	30566	4371	12644	8764	12714	1884	20421	20466	9907	21051	6876	9917	3287	2612	9031	7737	5155	2091	4663	9674	34343	26586	56562	43683	6826	1248	48009	10438
1951	10	Alabama	1951.83333333333	4453	2607	1674	2815	1594	25352	20862	6237	287	1316	18595	15935	6914	3062	14673	14306	12069	4076	18983	3622	11844	3141	13934	3583	9595	15567	11692	4375	6511	3583	2150	1354	3069	6933	3849	2772	2007	2874	20845	23873	38412	20854	4249	1265	22481	6351
1951	11	Alabama	1951.91666666667	1596	1812	1769	933	1429	15710	18580	6321	351	939	10369	6167	3829	5782	1891	8130	12144	7219	2634	2823	13773	3620	9442	4125	3802	11151	5191	7221	3062	1055	1800	2406	2795	4960	1886	1932	2920	897	9904	14906	23331	9537	1238	2292	8562	3456
1951	12	Alabama	1952	2139	631	1337	1490	378	4197	6375	4040	858	512	5837	3034	2523	3053	1090	5429	1599	2828	1431	2229	9215	1782	3094	2682	4128	6361	808	2190	1026	1069	2606	908	545	1687	1492	1506	2294	1986	2442	2645	12201	4238	1007	2730	4656	1831
1952	1	Alabama	1952.08333333333	1241	1034	1556	1016	1327	2758	1331	1131	658	1004	2898	1760	3005	1829	1079	1230	830	1935	1038	1410	2993	1593	1056	2001	2378	1361	667	1106	909	917	777	225	1212	756	1576	776	1102	670	1017	696	4581	835	1525	1249	2310	580
1952	2	Alabama	1952.16666666667	1129	321	1956	1393	795	2796	1358	815	938	333	1198	1351	615	333	575	1037	2443	745	1174	1009	2615	323	1591	1263	2549	695	705	731	774	1689	1249	875	1142	501	2279	771	481	767	517	626	863	818	1476	930	853	479
1952	3	Alabama	1952.25	660	256	471	1191	365	1275	566	1113	367	1310	2205	1001	1630	1065	360	1119	535	747	1154	1613	659	162	644	1210	482	940	463	684	548	1284	847	804	403	650	737	1078	222	1115	297	400	546	626	876	590	464	371
1952	4	Alabama	1952.33333333333	617	1436	525	528	554	1058	1194	896	602	1002	1311	1433	593	932	713	647	504	1602	1098	1026	63	984	527	1050	1390	322	1057	481	779	709	943	1238	809	932	837	722	899	756	1103	1007	585	249	1063	882	703	570
1952	5	Alabama	1952.41666666667	1672	1357	1441	1171	1284	892	757	783	367	604	1463	920	2009	1148	1947	892	1814	552	569	1800	1310	1071	974	967	1458	674	627	950	1065	1013	548	828	1228	363	453	1025	906	1112	942	843	554	261	2759	480	1335	674
1952	6	Alabama	1952.5	7488	7679	3001	3388	3912	3067	5345	2208	1580	3845	5553	2237	7062	4886	3044	3374	7943	2515	3122	3452	5451	3059	3526	8057	5633	6550	763	1456	4153	3695	564	4951	7167	844	4200	3885	2545	3529	573	1195	2811	970	13363	7099	4627	1011
1952	7	Alabama	1952.58333333333	21696	37943	9020	9409	5477	6623	17359	2216	7312	18062	25551	10069	14587	10309	11130	17504	15843	13137	5631	3053	25887	2530	9907	58503	15684	11857	3248	1705	21774	9850	2763	9269	21777	1744	19733	10089	3848	16126	2760	2556	17508	1748	38257	28254	18043	1914
1952	8	Alabama	1952.66666666667	20433	14715	15855	5216	5540	12921	18028	7820	4696	24267	24603	13477	19418	8545	17336	21709	22675	31324	3614	8527	22701	2921	10629	77406	8976	3971	14406	1804	29483	16778	6857	20068	33554	2325	25179	16972	6683	10277	1782	3233	19055	2798	43391	27995	21149	2087
1952	9	Alabama	1952.75	15981	24589	8140	3292	5625	8741	24238	4288	2510	21836	20261	9765	13146	3960	14010	26765	18098	20379	4963	4392	14947	3815	14104	43708	4554	2379	10218	2267	32898	7732	8915	25380	26926	719	17267	16049	3842	7527	956	2289	5710	4148	42859	18428	9098	1999
1952	10	Alabama	1952.83333333333	8508	12888	1871	3009	2001	2419	6483	4523	2673	15014	8271	4186	3852	3470	9087	11381	14012	12826	7568	1627	19804	2412	4454	39576	2233	955	1586	3542	21382	3163	3027	9695	5774	1798	7952	10477	4755	1643	2067	3489	2825	4408	9623	7295	7128	908
1952	11	Alabama	1952.91666666667	3775	10631	3028	2901	2052	1643	7741	2237	2255	3473	2749	1079	2562	1909	7025	4062	5586	4894	1148	1462	8846	1691	3668	7121	2438	486	1378	5589	2255	1569	1427	5822	2760	792	3787	2350	3013	2147	709	2285	1156	2816	1655	3341	5773	1174
1952	12	Alabama	1953	1628	4982	661	1598	914	1458	6286	997	454	4919	1667	2119	990	1639	4241	4025	1153	895	1251	1076	5685	1231	2828	2730	3188	712	1161	3005	1902	1513	622	1305	3053	969	2429	1755	3782	1476	464	1819	751	478	1009	1030	1100	694
1953	1	Alabama	1953.08333333333	348	2693	1335	1292	810	1919	2042	1032	283	1930	1537	3192	1853	731	1664	1806	856	1868	1078	1165	1087	1573	2797	997	2352	236	1653	2726	2167	849	1131	1055	2637	581	1785	2740	1159	1315	1113	986	600	314	744	1491	845	591
1953	2	Alabama	1953.16666666667	893	512	481	824	688	999	1621	3075	1624	1090	940	620	514	964	828	1424	507	544	1215	936	274	628	830	1777	942	526	1309	971	523	640	576	1033	2483	926	343	1522	630	2142	1653	1271	678	608	565	2089	623	498
1953	3	Alabama	1953.25	778	779	593	983	207	1458	962	594	367	872	903	1085	1051	460	845	927	810	1317	272	1289	795	995	1687	932	469	1586	2533	554	476	775	1089	792	818	1608	222	942	1022	1569	1427	1271	1245	668	586	449	1033	1500
1953	4	Alabama	1953.33333333333	153	1563	880	900	511	731	1847	955	1892	839	420	283	525	502	306	383	1293	661	1426	1320	655	1103	2028	607	564	1347	572	540	145	1370	690	585	482	499	1254	143	1703	1014	1670	455	639	742	560	842	453	852
1953	5	Alabama	1953.41666666667	921	338	295	2320	2250	853	1831	1750	2476	842	1859	1302	2033	1011	855	1638	926	1601	946	1338	1339	2150	2306	520	1238	515	1789	769	688	1481	958	1044	1482	2647	1646	1105	961	508	1661	2078	222	896	734	1296	543	1184
1953	6	Alabama	1953.5	3127	2106	1553	9348	5942	5919	8817	9211	13601	2550	6333	9549	2210	2407	1032	3893	8408	6318	2169	3522	1529	5193	8985	2320	6808	3173	4440	2380	4812	2697	1805	3713	3995	14186	5293	5312	5339	765	4304	5609	1034	2103	4150	10318	2359	4963
1953	7	Alabama	1953.58333333333	4054	2616	5941	12508	13378	28636	35650	30658	61594	18688	27455	44977	6149	10414	1972	17758	24198	20674	3125	2563	3118	14020	8333	3121	29437	16277	16602	2808	20881	3826	2705	15891	7526	69565	11975	6021	17930	1287	12155	10305	2330	7833	3408	34121	12516	17239
1953	8	Alabama	1953.66666666667	6208	1981	4886	11452	23889	41772	83844	25917	94911	14418	38710	53183	15482	11919	3447	17927	57665	21461	4386	1516	4539	23059	1744	2740	29236	14654	5105	4698	22632	9644	3011	34164	3810	41969	7804	8091	45726	2435	20991	17342	3472	14826	6050	17433	16216	18965
1953	9	Alabama	1953.75	9228	3670	1578	15022	9424	7826	32281	10205	26784	3446	33359	13767	6578	5132	1355	11643	18905	19600	3410	1851	3541	15032	3010	1051	27048	12661	6318	3881	13067	7268	5556	22824	3128	28977	7555	7138	30650	2718	9320	27582	3104	15471	5348	10143	5519	15975
1953	10	Alabama	1953.83333333333	7059	4924	1788	2958	941	3664	11117	12592	16630	3315	10717	8565	2732	2002	2348	4559	11695	11181	3023	2250	3010	8714	6105	1028	11548	8556	3446	1983	5958	3639	2194	13241	3164	2467	3583	941	3725	4614	9971	5180	2140	3591	2320	2293	4792	2393
1953	11	Alabama	1953.91666666667	1546	2982	1927	2010	2429	1355	6377	4953	9749	5315	6048	4245	1646	1254	875	2935	2360	5133	1381	881	275	1743	2190	1816	8511	3557	2067	1038	1643	3153	3326	8394	1687	2544	1724	735	2848	4952	7285	1080	3549	2705	1096	5391	1839	2382
1953	12	Alabama	1954	973	1507	1238	2134	1360	1536	4063	1961	2017	2051	2087	1213	739	777	1218	1814	2893	781	2833	1649	619	2844	1094	2020	4180	1887	1913	1339	1406	3419	1125	4368	1591	2371	1166	1326	2454	3690	2819	1060	3269	2959	1315	2985	1549	637
1954	1	Alabama	1954.08333333333	879	1001	1461	2210	1773	1195	2784	1590	2087	1418	964	654	851	2422	1999	1173	1428	622	1341	1551	1666	3149	1318	15	1786	690	2070	1094	2746	2918	1058	372	2267	1067	1619	1028	1538	2793	1653	1194	1911	1002	728	841	571	547
1954	2	Alabama	1954.16666666667	1630	962	653	1380	1158	1657	1346	1315	396	2731	1051	1833	1538	2362	1065	638	585	2314	1156	818	859	1394	588	557	1128	874	959	516	1065	931	183	896	1032	1071	650	448	481	1500	2341	622	634	730	1194	656	1315	1220
1954	3	Alabama	1954.25	737	1593	1171	1522	821	262	429	942	1243	993	404	387	1199	311	335	1297	961	1782	405	1478	824	314	1858	742	395	1771	1667	592	790	1082	868	1494	1086	379	857	934	755	550	1426	1781	449	433	1479	1267	943	1030
1954	4	Alabama	1954.33333333333	1579	530	2495	1130	1166	499	1294	565	1237	1311	828	1899	861	1256	1303	1746	613	1202	539	1498	915	1736	537	1466	846	1802	1235	527	1287	515	672	683	1066	895	840	612	747	1463	1527	294	643	1108	1874	393	555	728
1954	5	Alabama	1954.41666666667	607	814	2431	1072	665	750	1188	771	533	1105	1456	2062	1291	632	3088	1218	911	973	705	1902	1037	846	3195	1262	1038	2581	3012	1071	489	551	1665	871	555	1411	258	418	2174	2420	1430	846	936	1266	924	714	1287	299
1954	6	Alabama	1954.5	8719	2854	8592	2641	6929	2227	5219	2978	2678	3073	1956	8387	6035	2255	18953	5647	4430	2135	5594	12012	3800	2827	3618	1694	4572	10835	13596	2768	1562	3708	8270	3454	2417	8474	1869	1643	4576	8253	4799	2041	5360	5001	5536	1590	4852	1128
1954	7	Alabama	1954.58333333333	35438	10002	20101	15913	19036	3165	13383	7673	14019	14465	6670	41803	29425	3010	98106	39096	8578	18371	26635	41420	20850	11241	5016	6854	9891	35254	27723	18077	3368	13649	32961	9986	10357	23418	7320	9913	7598	32465	26266	8080	15604	14468	17819	4683	25650	3420
1954	8	Alabama	1954.66666666667	18495	23259	21562	20088	24509	8332	11045	20162	25104	4060	6026	24629	25727	2842	70948	63902	16911	34925	16661	48026	36930	23686	12449	5918	14741	33678	43058	5360	5679	18427	42323	22043	5440	25469	7175	20995	10070	42442	11409	8366	33170	20331	25987	5050	16381	4280
1954	9	Alabama	1954.75	13802	14036	5171	12942	7218	3242	5296	6690	4706	948	12188	14570	30822	1322	43279	48382	12273	35571	13093	71871	17152	19679	18862	4671	8940	41560	22169	1451	1914	15507	28013	11667	4559	29844	4834	22815	6740	12238	9114	3458	30201	19707	8214	9737	7779	8037
1954	10	Alabama	1954.83333333333	1066	9012	2074	8731	3618	3785	2333	9197	2165	1902	9693	6259	18336	574	11884	19414	4317	5929	5891	24404	15637	21197	2166	2618	1860	17271	15638	1033	481	9539	15126	4601	5427	7711	4684	11350	3654	10497	5635	2611	12835	6923	5207	9349	3913	5050
1954	11	Alabama	1954.91666666667	1211	3582	2078	4434	6149	873	1574	10178	2266	1205	18792	2018	2029	607	3749	6631	4270	4604	5532	15543	11075	13134	200	706	1015	12431	14121	1400	524	2836	5266	4280	1578	8368	2057	1942	739	6485	6316	647	3103	3516	3956	8119	3351	3138
1954	12	Alabama	1955	1633	1100	2111	2736	2134	1963	628	12390	869	1827	5161	615	1274	2210	1507	6474	4959	2096	1919	4651	4225	3245	1776	1247	1144	5008	3852	785	1198	2649	3033	2789	741	6037	1293	1017	1406	4715	2248	1568	1150	1305	1508	7198	1157	676
1932	5	Arizona	1932.41666666667	584	320	229	274	860	271	1350	822	736	51	217	395	253	698	796	677	641	1018	410	463	525	207	442	592	630	301	616	198	461	401	385	593	1419	340	1180	425	854	351	228	824	417	589	534	289	398	952
1932	6	Arizona	1932.5	881	110	178	99	802	932	1324	925	834	496	407	763	104	919	826	91	1035	652	233	171	135	169	260	1028	856	178	690	154	629	428	566	256	1155	592	509	292	661	42	128	883	821	310	580	739	334	891
1932	7	Arizona	1932.58333333333	1078	384	856	149	1235	1286	2079	1102	917	556	1213	569	346	889	461	97	1121	387	118	90	81	388	291	1336	1566	387	491	443	619	341	1292	200	1355	772	939	693	1135	732	235	838	1373	357	1526	717	310	1724
1932	8	Arizona	1932.66666666667	2528	1034	968	390	2277	1275	4030	1543	1578	1207	2088	1990	613	1088	463	742	2277	323	532	193	399	878	249	2942	2234	505	911	1683	939	908	1432	164	1703	1375	1255	1043	1882	1136	1118	1336	1454	327	2134	1128	253	2838
1932	9	Arizona	1932.75	2972	1115	1040	945	2625	646	2887	1132	1617	1113	1661	2025	1271	638	388	981	1238	266	313	1697	115	1415	697	3014	2245	642	1575	2672	1998	916	1192	153	1264	353	1039	576	2082	994	733	1097	1763	383	2068	837	140	2788
1932	10	Arizona	1932.83333333333	1134	885	909	313	1358	1169	1241	1472	934	329	805	1539	1366	263	225	527	840	433	487	1856	143	1270	548	983	785	446	1162	1930	1402	407	1209	251	733	562	1302	526	2242	424	649	484	819	90	1904	569	65	1550
1932	11	Arizona	1932.91666666667	627	488	523	79	737	1384	462	991	354	532	547	104	831	253	128	203	629	73	152	324	75	857	1257	1439	237	313	245	1638	1212	220	579	433	59	292	658	547	1783	156	262	226	70	10	1199	65	17	451
1932	12	Arizona	1933	925	224	256	106	352	112	112	1020	57	823	819	258	681	118	34	1	225	5	539	408	246	418	319	908	52	718	590	792	431	344	167	47	231	743	220	477	1038	18	319	22	384	246	642	60	46	87
1933	1	Arizona	1933.08333333333	127	22	171	422	5	76	226	1160	6	94	182	431	170	372	181	101	37	673	103	49	3	106	263	376	19	85	92	94	68	2	90	292	9	39	25	37	191	81	9	21	109	488	102	26	214	270
1933	2	Arizona	1933.16666666667	326	12	162	15	9	254	67	271	16	68	324	147	648	588	641	76	15	165	9	237	641	44	500	466	649	0	64	47	14	78	119	24	205	568	17	1	10	19	189	10	17	1	175	10	119	227
1933	3	Arizona	1933.25	11	12	67	21	331	34	70	1	14	88	28	270	112	12	554	2	3	135	44	107	269	28	520	114	58	305	386	81	21	281	28	93	635	223	12	63	405	377	258	20	14	199	53	86	100	80
1933	4	Arizona	1933.33333333333	78	141	14	23	18	75	13	3	173	222	29	585	155	75	665	26	74	196	90	350	366	508	369	288	12	146	288	181	36	180	219	1085	460	156	52	186	478	104	294	56	3	359	135	7	126	5
1933	5	Arizona	1933.41666666667	106	163	338	39	14	41	48	214	176	314	138	806	307	601	166	2	189	130	81	905	1142	309	110	157	5	352	319	271	11	210	89	896	583	97	51	365	178	109	384	152	170	161	299	17	448	176
1933	6	Arizona	1933.5	191	334	79	95	341	271	63	607	121	111	270	809	317	577	30	203	213	441	12	506	924	443	28	503	5	272	438	289	26	250	327	1425	733	27	712	588	72	236	699	302	121	392	150	520	595	403
1933	7	Arizona	1933.58333333333	80	263	123	190	531	983	98	611	228	149	1101	684	872	331	16	160	193	1806	29	1089	961	238	1	535	194	416	512	172	162	155	782	706	400	8	1032	1264	123	507	611	838	62	646	1625	493	1188	839
1933	8	Arizona	1933.66666666667	576	553	321	44	1157	1643	94	1482	461	166	2035	726	1871	730	261	137	416	2916	167	1115	2082	522	38	866	199	1364	1335	300	725	123	1497	1138	778	114	1605	1410	274	700	2018	1938	525	1332	2589	935	2013	683
1933	9	Arizona	1933.75	94	695	524	48	1368	1226	16	1251	438	117	905	460	1951	500	184	132	127	2054	500	610	2360	956	184	729	588	2066	1066	698	839	414	1592	712	461	25	1053	1200	108	762	1957	1825	866	1498	2411	1169	2091	998
1933	10	Arizona	1933.83333333333	56	149	139	9	878	441	202	565	522	26	290	49	1529	77	512	123	42	1700	139	369	2281	1126	208	569	214	836	329	222	276	363	1009	269	514	167	443	338	46	453	2076	1448	368	1340	1622	410	901	267
1933	11	Arizona	1933.91666666667	57	36	72	17	534	375	279	72	122	144	727	36	743	79	266	31	169	740	160	471	1001	240	272	140	458	502	513	3	27	291	849	420	743	71	582	65	1	383	1648	336	209	1817	367	254	759	144
1933	12	Arizona	1934	140	285	97	132	445	129	199	231	298	582	580	2	287	200	536	295	82	831	136	322	269	423	229	538	410	379	735	15	73	26	207	339	256	968	371	306	4	59	1080	51	419	897	167	247	150	162
1934	1	Arizona	1934.08333333333	108	80	40	143	277	199	78	104	162	212	156	301	22	26	17	70	64	318	1	160	19	67	89	42	289	64	188	83	60	149	83	4	129	416	263	102	97	51	71	222	9	492	5	52	93	55
1934	2	Arizona	1934.16666666667	107	13	65	544	27	22	1	82	62	34	120	9	22	176	193	215	1	2	23	66	237	191	240	223	375	98	51	374	30	380	122	10	279	167	207	80	102	0	8	121	6	135	88	54	805	306
1934	3	Arizona	1934.25	165	388	116	291	322	1	37	26	0	10	16	138	73	637	56	84	25	38	261	231	227	198	15	419	126	229	54	551	410	52	1	44	2	33	154	324	436	12	51	312	77	42	103	43	129	2
1934	4	Arizona	1934.33333333333	1062	415	26	300	127	935	265	0	331	64	177	105	32	1014	137	191	21	26	201	68	393	153	1	146	58	525	229	586	338	514	6	7	10	29	197	169	221	14	144	784	821	205	469	144	149	4
1934	5	Arizona	1934.41666666667	613	1027	225	74	99	737	46	49	831	968	135	211	113	786	109	288	112	99	390	2	644	86	156	166	0	1007	623	623	349	1109	92	5	323	193	193	234	90	32	224	347	1129	176	286	24	578	0
1934	6	Arizona	1934.5	275	1194	931	142	22	738	519	95	966	1282	248	25	414	1983	667	200	4	175	499	233	314	154	461	9	70	713	775	438	841	879	241	1746	674	25	699	173	118	16	841	142	945	50	621	22	496	90
1934	7	Arizona	1934.58333333333	958	1618	833	205	33	801	706	117	1145	1334	945	39	195	3363	504	261	51	480	681	289	666	627	1054	266	211	359	782	553	2002	1600	410	1774	1437	15	753	524	97	238	1795	829	1690	673	784	413	842	69
1934	8	Arizona	1934.66666666667	1713	3494	1476	837	131	1670	1173	645	2242	1963	821	524	1237	3740	591	948	191	915	593	1002	924	1609	1810	738	448	729	807	247	3172	2044	870	3470	2522	334	1180	1646	307	1176	3553	975	3587	1047	1039	326	2093	74
1934	9	Arizona	1934.75	1654	2740	2047	766	258	1092	1477	903	1767	1427	958	1408	719	2866	1912	743	281	822	1311	821	1381	1808	1647	244	796	986	405	339	4731	1957	1065	4090	3397	363	1014	1385	157	2570	2949	496	3471	869	1347	177	2075	126
1934	10	Arizona	1934.83333333333	280	1813	1477	371	220	1217	335	168	1261	1338	1292	485	183	944	555	93	81	304	735	229	1831	1082	593	39	1640	453	643	723	1698	570	750	1598	2204	359	755	1096	138	1171	978	404	2055	766	1007	394	336	258
1934	11	Arizona	1934.91666666667	589	932	740	310	58	1316	445	389	689	173	1550	366	70	200	218	20	89	383	158	76	785	513	70	201	1406	304	165	425	815	1177	124	1046	646	488	492	888	224	1117	182	206	670	638	526	721	521	1068
1934	12	Arizona	1935	203	103	545	377	108	1579	159	275	186	230	578	540	53	260	581	37	268	402	168	26	665	601	8	34	820	144	484	40	700	231	8	346	552	425	277	240	388	1094	68	108	110	160	183	1187	207	599
1935	1	Arizona	1935.08333333333	67	33	161	677	5	736	93	46	14	8	175	242	71	25	256	11	15	209	32	16	583	251	50	754	1059	3	43	288	164	287	141	41	595	740	134	133	308	252	98	390	0	105	8	216	80	78
1935	2	Arizona	1935.16666666667	14	325	73	240	166	392	11	5	101	17	268	487	22	12	6	62	483	291	48	94	147	45	12	129	61	209	2	190	132	90	131	648	5	361	419	122	72	290	178	95	12	96	1	121	391	16
1935	3	Arizona	1935.25	1	148	255	228	6	131	17	122	834	345	18	79	393	21	25	51	76	6	3	27	12	17	120	189	60	16	69	5	13	59	423	165	229	10	61	92	386	178	60	3	112	0	67	29	2	148
1935	4	Arizona	1935.33333333333	45	191	28	539	188	112	5	303	835	1012	344	305	560	16	12	3	185	4	13	223	2	127	106	850	256	13	534	250	100	13	1008	326	132	483	2	59	556	195	48	42	252	244	359	318	33	236
1935	5	Arizona	1935.41666666667	153	95	55	642	534	85	108	321	1061	912	379	583	204	196	63	134	174	17	271	158	530	198	661	1314	434	44	604	252	181	11	1080	916	461	678	606	46	321	102	323	107	212	139	810	663	95	700
1935	6	Arizona	1935.5	477	358	1	1116	462	456	12	793	1731	1083	647	534	126	133	194	84	298	34	116	414	305	468	1093	538	379	38	1397	235	353	277	1209	410	1110	1414	607	16	340	165	343	47	80	34	385	1160	155	1109
1935	7	Arizona	1935.58333333333	896	220	0	2265	905	758	208	1126	1691	1133	736	1294	285	60	123	213	215	167	14	758	1812	525	2919	199	96	225	2302	417	946	1406	1284	531	2239	2348	1223	132	600	591	638	63	113	67	713	1556	171	1341
1935	8	Arizona	1935.66666666667	2091	385	706	4397	1880	916	568	2120	2037	2549	1194	2246	460	16	393	1141	1046	91	1	579	2148	1048	5155	876	212	586	4692	1639	1209	3370	2886	1377	2615	4746	1770	540	1469	814	780	252	116	49	2103	2248	155	1761
1935	9	Arizona	1935.75	2791	630	961	4043	1765	166	572	1895	2280	2121	718	1610	287	11	692	1751	720	459	122	1284	1166	1989	5936	1035	295	564	2817	1680	506	2514	1760	1491	1886	4104	1986	466	1097	1205	536	549	33	221	1703	1861	266	906
1935	10	Arizona	1935.83333333333	3191	339	682	2869	485	52	444	873	1348	884	104	648	696	6	214	526	423	195	202	470	646	1285	2901	298	145	340	503	1008	159	1273	650	142	645	2002	1067	372	1132	903	231	277	77	55	404	1156	126	604
1935	11	Arizona	1935.91666666667	1235	171	214	854	881	7	204	562	408	571	54	338	884	59	397	1552	195	386	133	132	312	586	1057	398	175	256	420	469	636	423	211	98	562	970	2286	197	1030	614	323	482	4	10	187	628	493	320
1935	12	Arizona	1936	1731	58	140	886	652	244	381	272	434	84	225	510	864	34	391	686	45	23	376	221	83	213	1010	693	54	424	1173	659	244	281	623	82	234	372	806	76	483	175	516	190	190	138	60	1086	116	593
1936	1	Arizona	1936.08333333333	371	37	2	548	33	317	226	19	32	92	16	64	383	202	110	18	23	139	34	928	146	99	560	79	52	176	243	583	116	667	40	82	201	99	223	158	153	61	157	741	289	161	341	714	0	212
1936	2	Arizona	1936.16666666667	233	12	1	40	17	342	310	1	55	37	18	194	3	24	33	148	54	55	2	218	23	48	60	164	988	47	4	148	924	135	31	35	78	185	16	46	0	299	129	43	360	365	155	122	65	1
1936	3	Arizona	1936.25	25	1067	113	359	43	18	646	75	393	0	3	694	100	943	339	162	62	131	7	30	36	22	467	98	180	31	36	141	14	236	305	90	12	65	17	32	38	77	105	10	59	79	24	232	326	92
1936	4	Arizona	1936.33333333333	95	1029	502	167	304	30	1225	109	201	320	136	926	502	672	531	168	113	258	1	541	296	48	722	23	54	86	1	374	80	611	358	109	7	30	60	55	382	419	117	12	189	11	190	352	401	180
1936	5	Arizona	1936.41666666667	231	624	274	332	108	320	906	492	411	171	19	669	834	542	329	16	216	444	55	172	144	91	781	17	217	46	5	340	536	467	116	336	31	26	8	419	929	175	188	1028	605	2	83	326	722	1038
1936	6	Arizona	1936.5	200	783	520	524	346	251	715	644	216	264	241	367	993	214	645	14	466	618	380	561	34	48	353	319	100	1275	569	326	730	1100	321	612	47	5	290	258	1510	30	193	525	51	59	268	2226	1290	2521
1936	7	Arizona	1936.58333333333	908	1956	199	776	919	158	651	1339	237	509	165	489	1357	302	1632	12	876	883	971	1381	92	13	550	452	53	1381	550	1268	666	1154	539	1803	100	413	796	162	2627	11	214	742	152	311	892	2738	2611	2221
1936	8	Arizona	1936.66666666667	1489	2624	399	1898	1559	105	1477	1854	134	506	276	1034	2610	1046	2501	26	3793	1743	2233	2533	32	80	256	787	369	2289	883	3567	1753	2112	1045	2262	801	790	1206	177	4625	420	386	1357	347	721	913	3884	3274	3119
1936	9	Arizona	1936.75	1818	1755	394	1130	887	427	1445	1463	63	944	319	768	2720	2072	2077	118	2892	3068	2971	2968	479	323	114	803	383	3099	1503	2484	1301	2727	1266	2376	628	629	1894	65	3329	261	450	1723	606	358	1177	3129	3354	1797
1936	10	Arizona	1936.83333333333	1294	439	634	344	702	203	841	180	196	257	499	247	642	915	816	24	1589	2076	1793	1422	44	184	688	674	689	2258	978	685	718	2895	902	1243	1124	879	1520	48	1414	405	332	728	274	856	588	664	1797	572
1936	11	Arizona	1936.91666666667	1697	753	710	426	500	103	403	881	344	23	612	25	725	570	711	52	1962	1608	1262	1741	24	38	201	476	843	1625	210	354	374	702	1230	972	939	2090	763	182	590	220	519	289	105	1116	428	649	266	684
1936	12	Arizona	1937	440	605	495	177	245	21	492	297	442	195	461	5	467	167	583	16	1117	707	547	808	36	159	87	62	700	348	792	83	47	375	367	425	333	912	316	228	158	139	100	259	28	1100	44	131	581	440
1937	1	Arizona	1937.08333333333	154	62	92	100	84	14	154	0	40	71	349	166	75	16	566	107	261	491	132	235	1	21	6	17	89	637	8	25	260	132	118	235	187	693	9	139	197	80	37	53	9	322	100	83	257	94
1937	2	Arizona	1937.16666666667	269	152	31	42	397	13	66	342	57	127	143	164	134	134	240	88	196	529	18	114	12	312	239	169	57	8	53	196	29	118	359	57	38	45	19	12	74	20	72	94	70	34	8	52	5	25
1937	3	Arizona	1937.25	120	513	6	74	247	1	157	112	92	56	126	45	147	0	54	297	41	107	14	146	20	111	233	79	0	106	38	200	575	62	73	94	516	424	3	374	35	0	8	96	100	0	76	11	21	21
1937	4	Arizona	1937.33333333333	319	752	31	293	81	51	292	310	61	235	337	7	46	5	824	1655	81	147	87	605	19	50	148	32	155	41	59	159	420	234	298	16	389	105	59	876	87	0	282	110	50	203	43	16	13	507
1937	5	Arizona	1937.41666666667	240	924	19	228	374	105	379	113	329	352	389	103	1262	71	483	2123	255	2	54	699	3	69	126	89	497	185	46	395	690	98	449	140	466	498	329	873	535	38	253	558	67	204	7	4	428	539
1937	6	Arizona	1937.5	778	830	2	71	453	64	367	80	316	661	711	53	936	401	727	1994	520	22	69	803	78	180	809	186	407	262	276	482	432	254	576	74	678	933	112	929	729	67	124	376	18	100	11	158	642	482
1937	7	Arizona	1937.58333333333	982	308	82	83	888	35	361	275	555	704	1308	2	966	1074	958	3669	726	327	54	2051	23	101	817	95	251	166	446	700	786	354	561	280	648	1374	48	2844	1430	70	24	544	346	57	245	159	581	108
1937	8	Arizona	1937.66666666667	599	836	131	109	929	2037	1853	128	333	709	2285	32	1139	1447	1626	6303	2145	778	569	3214	663	173	1222	339	702	243	474	1173	668	1232	2003	583	1589	2190	54	4903	2023	93	28	654	733	192	213	360	362	78
1937	9	Arizona	1937.75	590	808	1043	585	501	2304	2717	20	633	730	2880	21	969	1811	709	6385	1623	796	593	2213	488	547	1793	692	1186	273	479	2002	133	526	2654	462	1942	2452	388	5479	2246	265	86	267	322	951	313	571	392	207
1937	10	Arizona	1937.83333333333	368	487	808	392	647	2260	1636	87	1403	292	1530	68	329	807	332	3421	598	112	871	950	588	841	273	738	321	178	473	779	56	276	2222	637	1245	1577	136	3401	783	721	317	915	159	587	236	324	353	73
1937	11	Arizona	1937.91666666667	445	62	653	590	150	1726	506	29	772	626	1650	24	326	916	206	2007	356	176	501	659	1	946	428	737	152	111	818	581	5	224	915	506	570	632	3	2282	749	337	503	616	16	784	271	119	658	275
1937	12	Arizona	1938	452	289	198	248	294	1022	204	0	680	165	1614	408	567	442	8	815	113	76	784	472	350	512	605	230	16	157	133	571	78	160	1319	409	925	98	33	496	71	344	557	790	679	898	329	55	224	365
1938	1	Arizona	1938.08333333333	747	48	516	100	22	339	25	52	486	467	1074	103	147	136	86	162	54	28	526	130	212	1423	202	442	504	60	43	316	43	520	475	24	278	6	120	114	107	643	85	55	285	50	233	0	463	54
1938	2	Arizona	1938.16666666667	153	14	492	321	101	187	10	279	145	259	565	0	187	40	93	92	105	84	151	389	15	13	73	29	246	0	58	51	10	221	45	71	23	8	1	311	82	170	6	176	296	372	244	40	181	261
1938	3	Arizona	1938.25	1	212	297	91	49	346	582	208	80	73	163	171	63	17	45	149	406	161	123	10	10	63	64	16	54	72	5	1	31	48	3	168	4	808	54	232	20	1114	69	72	309	55	2	440	389	3
1938	4	Arizona	1938.33333333333	108	70	294	132	315	571	428	679	33	388	236	95	57	0	426	672	912	882	286	119	199	57	34	97	260	112	36	11	44	5	29	407	667	497	13	89	156	1527	140	269	442	1	422	1353	373	108
1938	5	Arizona	1938.41666666667	785	20	1241	207	1767	738	585	1002	418	383	305	90	25	56	1011	668	1679	704	667	58	778	271	144	336	473	294	0	32	222	255	16	433	221	273	532	542	187	1789	769	331	504	59	503	680	477	367
1938	6	Arizona	1938.5	962	218	2304	24	1280	198	374	989	1082	406	256	186	49	270	1727	292	1051	1158	1064	200	1431	291	1051	127	825	53	147	18	665	256	185	45	452	603	779	675	591	2201	670	1022	1526	44	629	429	298	286
1938	7	Arizona	1938.58333333333	2347	177	2860	145	2036	216	605	1865	1207	583	1220	118	97	873	2591	771	1433	2319	2464	389	1780	1517	416	99	717	23	289	117	764	704	626	294	288	491	1035	828	448	2282	788	2067	2931	34	1210	765	1782	569
1938	8	Arizona	1938.66666666667	3590	254	5146	732	3390	232	2569	4334	1160	1867	2979	114	752	1230	3096	2170	2102	3544	3803	1388	3175	1272	1768	29	1513	27	105	643	1269	1285	1714	766	1684	619	1371	1129	1345	4893	746	2962	4869	608	3002	977	2820	1573
1938	9	Arizona	1938.75	2157	162	3187	2056	2844	450	2682	4138	981	1515	1941	178	2354	2017	2362	2469	2323	3675	3962	1547	3002	1657	1386	19	2754	115	234	399	1542	1126	2065	855	1697	1290	2913	1812	1250	6446	465	3906	3719	464	2379	2239	1414	1282
1938	10	Arizona	1938.83333333333	1513	597	3129	1069	1272	214	1438	2266	660	465	2474	15	945	1354	1038	1352	977	3306	2998	1045	1749	882	817	56	1015	114	371	202	581	815	1767	213	1543	716	2073	429	731	3111	395	2075	996	1304	1742	569	558	742
1938	11	Arizona	1938.91666666667	638	1346	2270	1100	1546	747	491	802	82	280	1195	6	620	435	645	707	639	2487	1321	662	1081	1392	962	70	242	452	340	1053	470	348	907	886	492	466	1492	307	738	1865	106	1628	324	1012	1082	136	241	324
1938	12	Arizona	1939	92	401	865	425	979	1471	278	369	13	28	879	65	463	388	164	566	315	1008	985	302	307	1109	319	23	214	55	570	482	136	1423	523	1119	443	324	723	117	162	1170	330	488	26	904	850	248	43	464
1939	1	Arizona	1939.08333333333	2	17	142	2	223	431	284	312	5	17	471	2	72	77	356	554	117	161	335	19	403	371	483	472	283	90	101	19	2	253	121	448	31	23	278	504	227	399	374	96	183	372	820	205	3	26
1939	2	Arizona	1939.16666666667	21	67	130	8	11	21	658	264	185	384	8	44	142	17	248	215	139	2	170	343	237	31	692	449	98	248	48	76	143	52	17	319	180	12	27	425	340	274	232	50	1	245	695	22	527	251
1939	3	Arizona	1939.25	73	136	960	74	204	4	322	94	523	676	194	335	89	60	142	92	45	19	97	34	44	108	21	695	371	46	75	38	189	414	119	82	602	109	4	34	11	272	23	14	114	167	383	77	104	343
1939	4	Arizona	1939.33333333333	8	359	764	355	8	45	342	209	1097	1023	24	549	9	1	71	287	241	71	328	26	50	83	74	344	10	9	439	86	255	20	64	140	346	362	1	181	252	714	93	41	103	132	1019	97	352	458
1939	5	Arizona	1939.41666666667	203	229	537	206	197	727	228	475	1341	662	25	807	530	43	4	905	347	100	295	96	8	206	493	866	270	90	973	92	1011	732	0	204	971	44	365	83	167	580	23	669	44	686	986	1101	379	526
1939	6	Arizona	1939.5	144	270	936	469	168	676	98	285	1022	1425	220	1412	435	99	13	1210	45	88	596	151	198	464	1103	1006	795	71	803	280	588	708	23	440	805	160	60	22	48	166	118	1454	86	869	385	1682	180	851
1939	7	Arizona	1939.58333333333	801	91	2148	693	183	589	113	402	935	2838	215	2950	1117	176	163	1273	114	133	1097	239	224	677	2425	1106	1579	75	884	349	810	1020	44	927	1909	384	42	236	519	242	265	4035	96	2072	1348	2488	428	518
1939	8	Arizona	1939.66666666667	1421	77	2409	1475	680	1030	73	930	1149	5268	509	4955	2607	276	916	1506	346	407	1446	245	87	758	3212	2485	3912	11	1761	388	603	2917	1208	2021	3811	611	108	523	1188	124	166	6000	36	2302	3270	5131	714	834
1939	9	Arizona	1939.75	1382	505	1313	2382	1521	774	293	1231	2671	3808	217	5015	2612	221	982	1035	366	243	1848	187	177	1100	2708	2978	4853	141	2249	686	809	2150	1587	1125	4841	1558	67	312	733	1	418	4592	74	2618	1738	5315	936	710
1939	10	Arizona	1939.83333333333	1011	640	500	531	391	1033	83	772	1614	2636	272	2668	1467	148	454	1660	177	386	606	337	184	1935	1496	1486	2213	204	653	279	483	1427	1326	827	2342	1238	594	780	597	29	175	1306	640	1606	1025	1142	456	1105
1939	11	Arizona	1939.91666666667	807	1220	223	764	33	881	52	308	574	973	149	1779	428	645	310	600	34	166	1050	86	29	1477	1676	904	921	462	231	344	324	788	344	1031	667	686	465	596	362	65	207	2480	902	652	1149	1175	487	215
1939	12	Arizona	1940	949	780	250	187	14	254	72	138	789	1124	63	676	183	367	268	369	125	83	2078	60	203	1146	205	1101	525	526	323	285	969	801	433	831	102	587	138	503	127	4	1	1618	514	838	337	835	574	15
1940	1	Arizona	1940.08333333333	238	644	1738	294	3	2	3	19	176	370	44	252	81	514	82	222	567	199	569	380	245	743	98	382	79	1015	96	310	61	49	179	42	1	144	38	265	676	1	57	311	84	757	206	99	241	117
1940	2	Arizona	1940.16666666667	81	38	75	431	251	432	159	121	10	163	191	54	84	241	138	0	72	625	427	15	5	248	99	547	3	249	63	187	0	0	304	29	8	38	375	70	490	84	61	348	4	357	463	452	154	34
1940	3	Arizona	1940.25	984	185	7	816	274	175	1302	189	219	0	534	122	349	9	414	165	267	51	790	723	33	469	53	115	182	71	21	19	357	145	483	5	142	27	64	39	199	45	84	256	105	24	54	19	172	78
1940	4	Arizona	1940.33333333333	514	771	110	657	155	192	470	230	414	1	229	496	91	546	175	306	481	209	790	909	32	847	317	162	262	119	89	15	322	119	882	111	193	3	105	111	480	27	1146	475	912	131	83	166	65	174
1940	5	Arizona	1940.41666666667	525	1120	165	472	538	323	924	291	1264	37	35	885	325	235	532	721	693	306	1290	1405	21	323	493	52	1051	257	113	280	533	34	720	247	674	450	9	291	1667	133	1934	541	1624	202	98	332	336	87
1940	6	Arizona	1940.5	128	344	135	679	912	571	1163	348	1282	122	2	645	711	190	505	862	1596	226	523	1001	110	157	462	1418	1132	847	543	335	154	502	813	386	566	353	13	126	1360	52	2077	344	1434	422	123	334	723	131
1940	7	Arizona	1940.58333333333	226	753	272	972	2883	644	1344	784	2454	179	284	933	753	1088	794	915	2603	815	408	1584	44	943	609	1682	2218	827	969	533	328	315	1666	1309	1032	486	242	1019	1347	1	2564	1270	1079	1288	83	511	573	251
1940	8	Arizona	1940.66666666667	82	1705	410	2554	4348	1791	2668	1139	4925	461	465	1523	2446	2056	1211	1413	4026	1132	931	1919	2	1456	1295	5089	3521	1375	2204	878	1859	824	2399	2720	665	919	567	1320	2235	43	4815	1491	1688	2386	41	882	971	602
1940	9	Arizona	1940.75	35	1946	611	2916	3932	2768	3973	641	4580	409	628	1688	1824	2115	1444	1206	4344	1244	1231	2285	61	1658	1271	4761	3113	3228	1510	1656	2420	1129	2203	1726	700	1308	959	1945	1256	340	5460	1641	1796	4006	32	1033	1208	339
1940	10	Arizona	1940.83333333333	118	899	150	1041	1431	1073	3049	177	2834	469	514	1074	1410	971	1012	1073	1412	803	462	1425	127	995	1111	1962	1553	2828	1340	810	1515	346	751	865	1109	640	1205	476	945	94	4568	1222	614	3902	548	105	946	442
1940	11	Arizona	1940.91666666667	21	245	278	387	894	1016	1233	170	1080	208	115	391	397	1128	1044	773	470	524	334	878	685	275	246	1551	888	1692	603	505	379	68	371	612	576	236	723	202	1142	268	4469	182	574	2696	958	726	1183	56
1940	12	Arizona	1941	27	216	709	667	375	295	1124	425	107	219	346	1093	314	218	605	296	1498	227	331	223	945	254	278	744	796	1342	812	144	232	98	316	637	1146	432	471	86	358	625	2015	534	198	2789	1033	201	332	105
1941	1	Arizona	1941.08333333333	521	262	59	320	69	404	323	820	65	370	300	624	1149	201	127	112	569	12	142	291	70	145	115	390	56	742	345	204	58	20	430	248	71	188	471	498	2	369	728	143	184	122	288	0	37	171
1941	2	Arizona	1941.16666666667	483	348	80	86	8	601	1	15	97	17	41	0	84	332	141	129	128	9	9	464	797	134	31	28	32	76	0	248	63	308	180	593	37	131	158	52	127	103	159	18	406	37	244	20	21	58
1941	3	Arizona	1941.25	122	276	61	251	122	125	32	305	141	372	26	308	305	174	22	157	103	10	36	300	295	211	373	17	56	210	967	15	143	132	256	394	79	13	78	67	261	173	395	227	46	240	54	0	5	336
1941	4	Arizona	1941.33333333333	414	283	363	367	132	595	41	315	105	556	108	320	30	308	52	14	63	8	161	343	1787	390	398	145	213	111	424	107	63	243	60	288	178	126	513	192	412	30	441	1	157	449	285	45	512	88
1941	5	Arizona	1941.41666666667	670	466	720	103	73	412	30	410	82	414	511	361	492	449	420	180	25	297	83	839	2651	694	370	447	1076	144	1001	145	129	465	158	272	116	421	1126	30	2014	191	922	199	172	1507	260	155	690	123
1941	6	Arizona	1941.5	240	493	750	4	79	143	36	528	223	121	534	373	28	263	1045	10	100	151	99	2806	1757	373	521	731	1314	208	2168	185	15	715	40	288	76	52	1091	15	1310	204	1203	39	538	913	312	599	520	169
1941	7	Arizona	1941.58333333333	367	334	937	143	180	889	512	1181	799	540	1389	309	88	553	2478	27	300	426	259	3436	2474	424	1009	944	798	897	2570	487	19	970	155	1069	66	299	3813	27	1446	584	1266	81	843	1467	897	489	480	381
1941	8	Arizona	1941.66666666667	378	856	1816	113	131	2334	120	2377	1415	1706	3225	319	248	778	3462	389	566	776	224	5033	4630	1194	2187	2500	1253	1744	4548	734	105	2224	593	2359	108	143	4311	126	2771	1240	2066	218	1640	2013	2095	385	1520	1784
1941	9	Arizona	1941.75	312	1663	1945	34	23	4248	425	3250	1201	1190	3352	57	708	853	2172	621	204	452	49	2680	3343	1161	1406	1051	730	2345	3423	698	25	944	641	1840	314	365	3676	53	1878	803	2982	14	2737	1500	1708	68	1600	2163
1941	10	Arizona	1941.83333333333	53	639	421	14	1	2549	202	2235	190	629	1395	335	1243	258	956	412	437	179	1168	864	2000	1605	417	716	314	672	1820	2477	2	686	350	671	138	50	1687	104	544	565	1637	83	724	1038	1144	3	909	814
1941	11	Arizona	1941.91666666667	30	926	483	482	239	1095	168	2044	583	82	324	410	476	108	927	202	186	305	1072	513	1539	703	414	635	363	536	1407	1324	3	438	133	803	14	255	908	55	275	215	337	329	92	1022	360	304	968	78
1941	12	Arizona	1942	132	1719	245	539	262	1215	209	1758	898	157	489	507	770	198	42	241	187	797	960	154	1057	80	49	287	796	632	513	693	104	332	31	700	1	224	295	41	216	17	62	301	119	275	127	39	217	15
1942	1	Arizona	1942.08333333333	2	326	195	1102	219	29	122	659	52	999	573	85	92	237	6	84	94	178	437	140	499	12	117	20	90	1536	128	290	929	198	4	118	184	69	58	105	714	490	236	50	123	276	25	28	595	72
1942	2	Arizona	1942.16666666667	13	91	698	192	54	288	354	76	225	353	78	233	7	288	9	483	379	50	522	193	50	43	195	219	41	250	90	28	112	1	67	100	150	1	324	37	45	322	30	7	210	53	75	18	10	67
1942	3	Arizona	1942.25	12	272	387	249	32	101	40	855	183	60	27	59	448	55	15	19	770	3	91	118	47	160	141	7	174	197	4	111	21	29	96	0	49	310	49	0	138	864	27	441	264	234	140	12	212	20
1942	4	Arizona	1942.33333333333	532	72	293	72	16	104	266	650	352	217	3	3	164	24	5	65	940	320	156	344	56	675	9	191	362	27	882	490	28	293	274	436	101	200	177	37	86	844	20	242	726	35	102	100	214	195
1942	5	Arizona	1942.41666666667	405	360	788	19	315	471	313	257	628	327	49	300	31	24	118	138	1972	172	192	1152	12	728	13	362	30	472	354	335	239	103	149	1813	384	202	759	1	455	1554	3	402	482	12	99	95	588	124
1942	6	Arizona	1942.5	431	272	1004	91	563	611	202	804	422	943	22	216	392	130	38	134	2581	38	166	936	27	1911	114	440	111	889	62	355	181	223	703	2470	315	327	696	134	579	740	1	393	997	442	32	771	622	1
1942	7	Arizona	1942.58333333333	848	429	1128	884	828	581	385	1193	2084	1085	32	411	303	365	271	727	4024	13	1409	2294	127	3332	427	435	391	1187	350	654	31	221	404	1853	255	695	279	412	770	1240	5	1046	2302	507	807	1578	594	290
1942	8	Arizona	1942.66666666667	1468	812	2105	1920	3517	1793	697	2070	2807	1354	176	1577	202	766	389	1297	4494	267	2740	2804	236	5347	942	209	1305	2675	409	1088	135	496	220	1500	155	2379	212	1021	812	1555	3	1343	3661	369	1311	2531	568	267
1942	9	Arizona	1942.75	1274	179	3114	1264	4751	1579	408	967	3073	1272	422	2196	797	636	1249	1319	3321	166	2812	2576	428	2530	1555	653	2231	2528	205	1421	69	50	426	2162	173	1314	1107	1668	103	1876	205	1160	3211	564	1496	2293	523	90
1942	10	Arizona	1942.83333333333	1561	268	1951	677	1562	1258	303	644	1875	549	170	578	741	1248	653	335	1439	307	2218	1436	277	1137	1294	627	789	2201	20	1332	331	132	42	627	226	200	363	1078	191	865	281	2056	1092	246	771	921	1014	224
1942	11	Arizona	1942.91666666667	459	8	764	320	2303	953	142	711	356	768	92	401	161	1417	1264	21	803	537	2286	658	269	822	328	427	533	1995	137	1170	350	31	70	1178	234	436	194	1202	305	375	625	772	394	650	405	225	304	36
1942	12	Arizona	1943	101	884	304	825	943	37	353	749	7	56	696	254	173	1502	2022	124	645	388	1780	1328	347	282	44	272	282	548	94	288	307	218	191	858	121	60	35	408	138	135	553	345	1114	380	414	234	391	80
1943	1	Arizona	1943.08333333333	247	170	100	310	362	68	124	358	16	151	272	942	122	111	121	129	462	377	220	114	9	1182	34	3	253	279	8	6	497	393	63	92	326	391	277	255	40	540	44	207	141	3	565	34	156	41
1943	2	Arizona	1943.16666666667	1393	495	41	34	167	215	216	6	36	56	10	132	584	32	1156	18	102	17	264	4	12	248	64	173	78	33	105	2	477	178	176	106	83	120	102	293	2	83	19	149	66	109	503	585	95	5
1943	3	Arizona	1943.25	439	32	107	115	98	1	50	5	2	173	88	358	295	203	105	231	36	126	31	192	108	42	433	270	70	62	40	957	1816	50	101	274	571	168	25	1441	785	171	0	447	83	13	968	10	64	226
1943	4	Arizona	1943.33333333333	655	24	17	61	296	12	3	132	20	41	80	302	769	476	460	168	150	157	296	168	39	8	154	2190	475	3	94	111	1806	61	20	572	477	184	113	2760	244	10	40	154	444	35	899	78	79	252
1943	5	Arizona	1943.41666666667	1024	706	44	180	34	17	381	837	385	115	1	330	100	559	1064	56	7	345	152	271	703	60	956	2590	2184	653	81	51	1657	179	19	130	415	62	12	2186	148	1096	80	166	87	235	212	877	132	985
1943	6	Arizona	1943.5	1862	1796	5	208	57	10	83	622	545	152	327	89	830	1666	1479	84	122	47	258	376	690	347	518	1745	2281	678	899	564	1460	60	247	86	951	223	22	1197	485	356	180	677	142	76	705	689	866	2205
1943	7	Arizona	1943.58333333333	2592	1587	87	1579	36	862	843	724	376	284	568	125	1215	1930	1334	2	212	93	228	134	638	1549	305	2153	2875	546	632	1177	958	61	256	60	1147	1041	358	1621	412	46	769	384	181	50	589	246	632	4065
1943	8	Arizona	1943.66666666667	5553	1808	39	3406	104	2449	1633	1882	395	1314	1821	642	2127	1632	1278	2	238	556	906	168	2246	1806	178	2544	4748	1106	971	1212	1116	92	940	185	1149	1261	1301	3219	2287	143	1239	535	113	238	822	183	1678	6992
1943	9	Arizona	1943.75	3141	1833	103	3191	92	1904	2800	1894	117	2102	1399	334	2136	1996	1552	0	575	1517	745	375	1384	1346	95	1767	3573	1762	1953	1442	1363	124	1386	263	638	1313	603	3086	2044	48	1126	1257	210	47	792	9	2486	4689
1943	10	Arizona	1943.83333333333	530	1193	14	987	393	1303	1285	979	62	1054	1013	174	1564	1840	840	255	512	572	192	152	1262	1343	580	462	1138	907	769	758	738	867	1319	254	287	594	294	1889	794	26	680	553	308	119	409	36	831	2656
1943	11	Arizona	1943.91666666667	226	765	42	179	137	601	363	999	215	495	251	588	1093	1852	255	232	89	445	728	278	919	585	163	467	783	562	110	183	179	505	507	107	19	1847	117	893	900	618	372	232	304	232	374	72	373	222
1943	12	Arizona	1944	65	515	2	497	958	387	755	767	16	84	155	269	2017	1412	13	60	174	126	833	595	526	1767	21	72	230	145	243	312	65	991	69	85	7	1159	707	426	225	1839	293	41	41	426	67	23	189	137
1944	1	Arizona	1944.08333333333	10	9	4	222	321	727	159	269	746	178	267	650	424	622	5	1	22	115	399	406	406	548	37	14	226	334	50	69	114	168	307	81	1	181	8	100	176	351	1002	1	23	227	23	167	27	8
1944	2	Arizona	1944.16666666667	66	95	16	348	377	156	142	222	69	402	58	99	32	277	176	295	3	291	147	141	46	49	340	195	51	563	20	27	85	0	1	591	138	52	27	53	59	395	91	31	645	77	442	62	785	357
1944	3	Arizona	1944.25	12	48	964	268	570	195	386	55	0	249	177	233	700	175	514	273	18	242	104	332	5	135	322	21	185	384	140	207	44	42	378	27	3	19	43	32	126	44	18	3	251	65	339	25	296	52
1944	4	Arizona	1944.33333333333	41	7	1196	244	31	341	455	120	68	686	360	363	977	288	449	583	651	446	149	295	20	267	676	33	52	698	1433	475	375	10	212	164	1	401	241	300	34	305	300	588	4	2	993	133	254	2
1944	5	Arizona	1944.41666666667	515	14	1694	70	23	347	222	51	173	223	458	1308	1108	231	213	377	1352	1607	40	87	3	628	400	183	115	1329	2966	1136	421	182	43	268	177	642	414	607	156	761	75	998	208	941	590	572	691	124
1944	6	Arizona	1944.5	787	526	2778	364	110	145	811	215	51	473	675	1759	1023	447	355	418	641	1434	731	54	69	462	504	151	105	400	1932	1691	591	431	130	1127	527	441	796	585	1031	884	687	282	140	630	602	963	839	40
1944	7	Arizona	1944.58333333333	2346	3300	5419	1090	443	216	198	53	378	278	2258	2268	1196	288	521	1275	950	2812	1013	248	427	560	813	354	26	819	1647	2592	2024	739	205	936	930	1209	2720	864	1528	2104	1239	366	10	1403	778	2339	904	63
1944	8	Arizona	1944.66666666667	2388	6064	7173	3130	1013	806	568	458	397	688	3771	4063	2614	278	738	1364	1609	4240	1317	440	861	239	2035	965	98	2176	2947	5157	3268	2022	75	3500	2589	2927	4329	1583	2152	2880	2631	1323	9	4371	2524	4275	1914	45
1944	9	Arizona	1944.75	3140	8284	4363	1808	1135	926	903	472	163	1466	3408	5021	1654	315	501	826	1301	5676	1088	710	561	144	3038	244	582	1437	4087	4634	3011	998	119	2790	1764	3436	2720	1545	2052	3374	3213	2896	537	4612	1674	3071	1783	485
1944	10	Arizona	1944.83333333333	2170	4927	1871	2202	1931	833	1077	296	837	733	2269	1828	895	151	410	245	1091	2439	798	472	253	270	2935	244	382	1268	2506	2546	1107	648	269	1380	1223	2424	2239	820	1628	1036	1931	1161	32	2889	1121	2977	2188	1096
1944	11	Arizona	1944.91666666667	1488	1507	284	789	608	966	878	321	333	677	1408	1044	445	31	272	63	1000	1107	197	483	61	464	1013	25	658	955	2103	1432	254	260	477	401	686	1888	424	639	1181	371	767	938	43	1340	342	1260	832	2707
1944	12	Arizona	1945	859	882	24	657	75	341	177	14	454	250	609	1277	330	10	83	236	1053	312	86	191	83	117	257	19	414	700	1325	1286	11	367	1147	636	418	1254	405	694	722	360	483	839	0	711	77	680	409	2166
1945	1	Arizona	1945.08333333333	97	591	101	141	135	4	160	16	460	174	32	213	474	176	1	107	596	630	195	0	1	276	1	10	161	24	1274	30	365	173	427	352	300	1336	95	179	117	258	94	122	68	330	241	37	10	735
1945	2	Arizona	1945.16666666667	10	4	137	43	2	312	63	7	18	186	834	117	618	216	1117	13	6	77	135	142	93	67	359	261	43	53	427	768	857	173	301	143	127	212	308	399	29	712	85	13	226	158	240	22	17	679
1945	3	Arizona	1945.25	130	635	3	90	132	22	183	19	425	15	325	413	33	365	77	66	327	258	303	458	290	601	391	227	15	110	745	314	359	571	60	251	57	63	48	234	240	458	79	100	444	159	153	4	860	13
1945	4	Arizona	1945.33333333333	92	862	64	283	627	219	716	89	315	178	73	683	160	805	323	96	37	520	295	45	68	1600	61	19	56	9	2153	710	340	290	51	139	132	1093	97	905	865	193	505	720	189	304	323	2	1038	32
1945	5	Arizona	1945.41666666667	68	788	646	363	470	140	2002	22	93	32	213	467	813	1364	525	171	5	241	311	89	2	822	5	686	125	24	2106	292	449	26	488	490	43	586	204	797	1268	346	902	1627	752	227	372	75	2397	172
1945	6	Arizona	1945.5	492	1298	571	333	839	179	1970	132	73	179	504	107	463	1398	1331	12	4	626	717	12	91	578	189	833	60	238	1038	136	613	15	1801	779	108	703	2247	373	655	119	563	1017	2133	258	725	78	2483	77
1945	7	Arizona	1945.58333333333	851	2312	747	173	509	434	1678	418	59	234	1275	124	1151	1171	1504	80	1108	633	881	8	289	899	344	1028	419	137	1399	204	223	428	5185	1373	45	1165	2440	1176	562	1971	1849	1127	3821	1007	500	189	2991	409
1945	8	Arizona	1945.66666666667	1008	4750	695	256	1788	754	1616	691	577	385	1977	205	1084	2667	2913	306	2627	2047	2767	212	269	1098	347	1083	275	257	1785	218	843	1769	9352	4216	99	3282	2967	891	1005	3595	2181	2726	6868	2805	1509	315	6004	292
1945	9	Arizona	1945.75	1155	2413	1507	72	2345	900	1700	230	116	620	1526	394	931	2557	3309	754	2518	2146	3204	284	284	1655	1142	922	234	415	1338	180	682	1911	8852	3645	930	4125	3785	681	1833	4215	2983	2934	7524	3074	1839	255	5205	537
1945	10	Arizona	1945.83333333333	860	1140	98	75	787	861	977	185	168	210	1943	704	478	2769	2244	455	940	703	1204	205	3110	442	416	591	191	353	1708	11	1346	1833	3351	1776	1048	3404	3854	671	1207	3721	2102	631	4315	1252	1936	237	2427	245
1945	11	Arizona	1945.91666666667	384	440	23	33	403	1751	667	94	169	2	1171	82	937	936	1626	743	108	905	843	518	1804	369	745	283	640	350	370	433	996	727	1990	1646	395	1593	2493	610	643	2583	1358	696	1466	1581	719	253	1103	439
1945	12	Arizona	1946	91	314	332	19	255	859	185	196	30	383	696	20	1674	79	2585	367	582	1298	150	744	1543	1283	587	1071	60	66	150	870	1321	930	434	1253	1197	629	456	326	298	1900	534	1318	1454	590	250	265	838	169
1946	1	Arizona	1946.08333333333	496	21	378	430	130	1555	24	463	13	566	107	2	446	316	1177	287	1061	126	1072	41	145	874	287	650	30	121	133	134	625	251	31	281	692	99	71	81	10	189	453	258	516	33	143	826	1340	768
1946	2	Arizona	1946.16666666667	141	443	10	697	612	269	215	26	46	357	511	460	33	1111	614	157	561	52	168	1	249	414	15	154	2	30	93	679	107	157	31	25	134	651	48	921	327	47	174	7	40	83	578	454	0	107
1946	3	Arizona	1946.25	445	1	21	771	67	144	255	22	806	404	0	195	60	1041	523	46	332	266	40	3	378	640	3	463	258	67	85	270	89	73	14	484	110	259	180	791	755	94	25	272	105	168	205	1	279	616
1946	4	Arizona	1946.33333333333	972	1201	276	851	88	241	123	120	1952	430	18	259	4	1551	842	136	223	202	157	85	106	479	255	428	230	351	216	179	149	267	265	666	626	355	606	832	526	2	186	54	34	2186	719	10	5	1288
1946	5	Arizona	1946.41666666667	1322	1652	424	1082	43	191	82	594	1938	488	204	123	134	1117	943	38	121	262	277	172	1608	1423	465	609	206	344	266	39	255	656	122	515	1045	1936	488	1276	472	27	395	14	93	1098	1438	176	124	2750
1946	6	Arizona	1946.5	1234	1587	541	2584	21	380	817	141	1510	290	626	116	357	422	1416	95	444	349	1549	1183	1955	929	470	1483	78	386	208	417	57	1566	1114	114	1791	977	795	3554	35	328	980	60	133	1093	771	363	510	2927
1946	7	Arizona	1946.58333333333	1538	2262	1645	3224	30	262	1813	175	1020	1038	470	245	794	589	1755	598	1317	183	2195	2180	1997	844	1016	1482	1025	961	276	723	69	3184	2345	371	2719	2232	842	6043	1106	379	919	237	441	1121	677	564	1081	4477
1946	8	Arizona	1946.66666666667	3022	2149	2304	4803	1028	146	2569	604	2315	1491	1363	212	1112	1587	4676	1370	3028	1467	4404	5347	5310	1828	3063	2554	1980	2112	218	1190	381	6140	3297	2593	4369	1664	2923	8311	2981	2953	1075	872	571	1636	1860	811	1895	8497
1946	9	Arizona	1946.75	3100	2234	2592	4649	1526	776	5303	395	1580	1712	1042	385	1060	2920	3828	1679	2231	1741	3139	4581	7410	4844	4492	3934	2877	3036	731	1603	118	6682	2990	2385	4334	1737	4280	7391	3317	1442	1009	1161	664	1663	976	1103	3654	8120
1946	10	Arizona	1946.83333333333	1581	951	1577	2368	1024	160	5373	421	2512	1849	423	692	730	998	3562	1157	1284	1264	2115	2569	2869	4494	2063	1457	4554	2223	31	488	92	4622	1119	824	2757	1166	3304	3501	1253	424	437	1036	821	592	589	813	2688	4208
1946	11	Arizona	1946.91666666667	740	445	1280	1173	927	316	2383	54	274	718	175	354	1946	678	1714	1636	242	724	2307	1477	2453	2653	763	1585	2348	2098	201	197	1	2436	963	833	1343	100	1817	1134	405	61	442	410	465	1563	898	345	1912	1572
1946	12	Arizona	1947	417	311	888	871	2266	132	1764	25	1270	55	299	147	1991	456	202	1917	79	279	985	1927	431	781	418	196	980	982	136	185	35	281	1293	765	783	149	573	477	207	63	251	721	80	428	959	544	731	532
1947	1	Arizona	1947.08333333333	610	99	231	680	1137	585	697	92	101	488	1072	396	606	764	103	223	21	45	32	458	71	511	33	63	212	135	1754	311	158	8	372	64	320	897	408	102	130	12	88	256	187	106	342	140	269	82
1947	2	Arizona	1947.16666666667	34	224	2	102	174	119	6	314	23	542	271	14	611	148	555	827	128	13	41	83	305	54	27	122	3	8	94	331	155	148	105	51	97	69	479	135	157	378	119	175	34	0	37	27	68	293
1947	3	Arizona	1947.25	44	15	58	2	275	29	166	397	168	361	87	173	97	542	89	242	19	146	336	254	522	451	64	139	3	11	626	325	448	102	436	117	0	901	194	132	627	244	547	19	596	187	305	470	969	161
1947	4	Arizona	1947.33333333333	2250	55	409	68	1664	137	76	84	29	587	880	484	1166	188	35	44	22	125	134	1174	709	706	106	25	114	68	46	445	147	1145	1149	8	3	498	319	13	718	494	80	76	437	1168	30	936	1160	79
1947	5	Arizona	1947.41666666667	1203	30	1338	430	703	620	23	292	19	280	365	434	712	559	49	961	34	357	279	1541	190	1075	435	300	341	19	280	153	334	1253	693	549	164	307	329	1967	583	1142	563	387	184	1630	432	606	862	60
1947	6	Arizona	1947.5	1331	532	2219	486	153	2856	582	800	4	583	294	257	1811	481	806	962	432	169	836	1971	273	1010	135	423	563	723	924	312	494	2549	341	499	51	433	176	1834	233	2356	1135	178	31	1211	1125	948	691	105
1947	7	Arizona	1947.58333333333	491	867	1890	1494	362	5768	625	2631	11	665	115	791	2151	714	801	3752	1308	1014	1382	4821	828	1723	194	424	1331	1292	1171	1215	966	4288	238	125	67	441	177	1149	652	4094	1475	296	1146	1285	2028	1451	1038	16
1947	8	Arizona	1947.66666666667	917	2115	2426	3684	966	10211	614	6037	51	2667	516	1915	5871	1183	1839	6342	2454	1262	4120	7365	2765	2556	859	1765	3334	1655	1179	1449	3231	7058	540	43	808	428	507	1128	2111	6936	2762	362	858	2461	4534	1753	978	286
1947	9	Arizona	1947.75	1385	2899	1956	3169	1828	8597	1078	5691	2	4296	488	2538	5837	1088	2242	11399	2270	1128	4339	5939	1743	2081	1126	1435	2844	2303	743	2324	4515	6007	806	429	481	316	291	1069	1277	5966	2218	896	1034	2724	5741	1354	1984	1276
1947	10	Arizona	1947.83333333333	224	658	688	2361	804	3984	68	3253	36	2582	999	1424	2491	605	1613	5983	1073	681	2259	2745	832	1140	1799	148	964	1705	1012	2695	4641	3422	204	610	548	462	498	1148	1037	3700	1109	812	1262	1540	4038	2095	1240	90
1947	11	Arizona	1947.91666666667	426	1703	127	1237	366	1512	1315	2580	152	1777	242	359	1695	185	1522	3389	1032	514	2207	1449	2051	748	1613	233	495	1330	515	3103	3943	2297	15	774	358	1123	814	678	440	1260	1697	2170	706	673	2425	1710	659	251
1947	12	Arizona	1948	293	970	542	630	341	1222	230	4107	18	1324	125	848	944	178	1088	2239	897	783	1084	1472	1940	1867	627	43	1582	3726	450	2783	883	933	23	1132	331	245	1376	412	804	691	1347	2439	103	128	730	1086	252	143
1948	1	Arizona	1948.08333333333	1150	716	98	68	198	244	480	1034	425	1715	195	1386	48	273	237	183	376	531	182	66	890	1841	135	198	451	2257	273	598	416	45	35	62	47	662	231	112	223	39	262	629	40	1	168	212	60	21
1948	2	Arizona	1948.16666666667	875	415	4	127	100	27	2	7	363	47	4	38	208	360	142	224	136	38	15	2	80	175	234	1	88	144	689	57	819	12	418	2	1	395	422	384	748	27	1	334	105	25	47	8	23	0
1948	3	Arizona	1948.25	181	59	799	345	22	8	201	4	1155	510	253	1207	283	711	325	181	62	1279	127	32	144	25	78	26	274	18	535	15	48	260	80	549	58	56	229	22	177	264	149	232	379	66	43	207	97	397
1948	4	Arizona	1948.33333333333	128	487	1026	1607	147	434	311	35	2099	517	404	927	86	116	707	141	187	2668	38	32	774	834	118	1144	309	305	726	217	231	120	499	679	287	192	72	335	82	603	813	7	196	6	65	742	496	369
1948	5	Arizona	1948.41666666667	77	593	541	1512	192	409	490	515	1229	416	737	1863	1059	277	698	598	452	2169	128	172	513	723	1591	717	87	1106	537	636	373	66	292	711	256	96	566	678	759	2260	286	147	648	19	38	579	543	267
1948	6	Arizona	1948.5	670	447	1612	2456	228	901	1715	624	3029	471	881	2384	294	1979	125	482	341	1983	60	151	70	1097	850	285	48	1666	807	1000	362	492	115	670	1311	399	960	1091	1658	2123	462	1038	1848	617	411	270	687	649
1948	7	Arizona	1948.58333333333	676	593	2303	3723	398	1017	3336	700	6522	1563	3438	2454	328	3262	633	619	258	5684	26	447	18	1769	571	686	1085	2434	147	866	1453	284	334	710	2744	678	892	1879	2414	3555	1641	1700	3857	1510	1227	526	1487	250
1948	8	Arizona	1948.66666666667	1500	2465	4486	6094	329	1471	6704	852	11970	3337	7430	5500	1567	6600	2237	838	317	8486	130	1108	339	2964	1595	2343	1946	3046	192	810	3814	95	816	837	5862	2423	2326	1958	3580	6483	2404	2832	7716	2523	2300	1247	2699	989
1948	9	Arizona	1948.75	1419	2166	3343	3846	371	2346	7224	2563	7249	4555	8088	6089	1135	4727	2926	1800	328	8268	72	1132	868	2462	1520	3463	2524	3020	506	778	4405	14	343	1971	4496	1860	2324	2047	4315	5458	2266	2494	8827	1826	1925	1427	1034	2651
1948	10	Arizona	1948.83333333333	311	1295	593	1548	654	1873	6460	1338	4685	3476	4442	2643	437	3320	1371	1152	248	3429	365	353	354	391	1978	1778	3000	1699	144	931	2688	17	142	2540	2454	2636	1154	2596	2366	1579	1873	940	5634	409	1748	2306	107	2036
1948	11	Arizona	1948.91666666667	927	1519	703	1088	225	1392	2828	630	2407	1260	3104	1162	213	2160	717	1163	411	1534	184	541	870	149	938	2969	1998	1270	85	1978	1655	46	14	1319	2542	2159	645	1942	2821	205	732	1984	3770	14	1059	212	17	1502
1948	12	Arizona	1949	58	1709	648	834	215	126	1201	624	2107	2158	1304	2007	72	1305	388	749	405	1428	1176	565	470	359	1459	930	715	236	260	2534	464	100	1076	1025	2449	1267	917	1100	1531	30	1186	940	2401	533	729	127	624	1031
1949	1	Arizona	1949.08333333333	247	388	18	308	462	15	552	423	166	487	444	120	62	426	92	67	582	26	598	280	728	278	1398	251	522	542	0	651	302	181	1072	23	1852	1812	111	427	1210	112	574	57	345	251	892	106	345	34
1949	2	Arizona	1949.16666666667	922	126	67	116	380	591	3	150	544	263	24	0	293	86	60	81	37	136	485	20	637	128	701	157	154	484	17	26	16	901	947	1	138	486	263	15	68	284	145	15	115	313	85	156	416	68
1949	3	Arizona	1949.25	471	158	1	163	211	26	750	65	619	249	455	571	499	16	51	362	826	438	255	602	200	143	303	208	122	47	315	52	2	681	773	25	67	254	280	59	308	108	1197	27	175	917	138	102	982	0
1949	4	Arizona	1949.33333333333	1418	268	239	437	3	195	830	132	351	384	461	1112	282	55	2	253	94	97	223	784	28	301	2383	263	210	1225	523	23	11	494	1319	980	88	654	2010	13	360	122	3085	38	131	1069	154	148	990	0
1949	5	Arizona	1949.41666666667	1203	935	40	1052	804	133	1235	431	93	267	767	1845	1085	192	303	299	117	960	451	99	238	503	2504	46	41	1578	1498	144	905	618	1869	489	174	243	3647	73	676	435	2675	2	64	305	374	768	993	12
1949	6	Arizona	1949.5	1730	509	2	1388	2519	552	1086	676	892	1105	1023	2210	1485	769	444	187	296	1461	38	539	220	1287	3866	14	317	2103	1250	200	695	681	2269	211	120	325	3083	82	859	613	2329	299	266	35	819	740	1466	467
1949	7	Arizona	1949.58333333333	3815	610	109	2997	4529	687	1230	2760	2238	1170	2042	1818	825	699	243	391	948	1691	591	967	244	1327	7355	770	1262	2695	1334	640	681	876	3565	175	503	923	3465	1076	1444	1185	3372	1772	724	301	1166	1238	2771	632
1949	8	Arizona	1949.66666666667	7697	948	10	5327	6683	527	1758	7506	2675	1056	2876	2484	1404	1662	297	777	3373	3557	912	1263	1873	1988	9270	2566	2973	3586	2086	394	1794	2351	6230	344	764	1982	5066	2713	2557	923	5076	1942	1195	612	2130	1982	4513	2113
1949	9	Arizona	1949.75	6113	1046	398	4606	6959	344	1517	4475	3126	1705	3258	3028	1405	1714	395	891	3964	4478	571	1996	4684	2575	11342	4482	3529	4229	2334	244	1152	1991	6264	1414	1052	1992	3295	2011	2426	1717	5872	2263	1282	472	2117	2501	3511	2496
1949	10	Arizona	1949.83333333333	2417	1513	72	1709	7404	6	908	1891	2856	3280	1413	2949	1143	598	27	339	3001	1438	38	1107	3133	1417	3157	2225	1993	2274	3120	176	115	910	2804	378	1662	1401	2230	903	1241	267	1652	944	494	549	2038	824	1891	2685
1949	11	Arizona	1949.91666666667	2667	820	92	1712	3538	34	207	527	2684	2591	628	2677	409	148	199	676	1180	1233	184	625	3042	938	665	699	621	2390	1847	33	63	406	1771	366	1065	2180	1727	495	1591	1124	1013	838	171	1086	1553	3217	1723	2541
1949	12	Arizona	1950	2475	665	78	896	1239	270	44	390	481	339	521	599	416	162	156	1391	298	387	429	1599	841	81	749	378	223	2225	2367	662	1055	382	581	107	931	1060	893	130	265	546	586	415	195	1529	535	1968	1015	728
1950	1	Arizona	1950.08333333333	793	20	236	202	349	215	38	1344	201	9	281	1458	94	5	67	328	736	425	367	203	86	0	763	656	144	143	1147	122	471	152	406	82	425	571	24	249	138	1011	805	85	40	80	442	702	508	47
1950	2	Arizona	1950.16666666667	969	74	194	188	183	143	249	376	77	25	3	167	5	8	151	19	1190	14	712	414	173	46	3	0	32	369	433	63	108	271	283	666	29	1249	0	141	239	803	109	8	345	117	2	211	131	2
1950	3	Arizona	1950.25	159	246	49	48	288	393	285	853	107	129	68	249	0	388	176	3	369	195	131	235	372	543	161	2633	133	408	424	496	15	237	161	807	212	114	4	633	409	195	171	130	10	66	56	210	281	169
1950	4	Arizona	1950.33333333333	2	399	443	19	125	1026	538	264	82	518	861	306	450	143	954	865	376	359	243	31	996	1383	52	2233	176	187	258	759	25	747	115	1050	629	268	87	1099	464	252	872	520	4	901	179	68	814	236
1950	5	Arizona	1950.41666666667	23	653	112	339	381	1202	524	335	22	857	1630	203	25	437	696	2760	793	420	78	149	1257	773	328	2248	461	89	192	698	239	1156	470	613	1649	519	4	1054	2717	402	225	1131	379	498	469	481	271	1079
1950	6	Arizona	1950.5	26	752	48	886	788	1908	436	1064	86	184	3115	188	2	103	2064	2802	844	338	117	212	1223	2600	1016	3762	286	209	298	1043	85	594	525	1539	1518	467	101	288	1705	324	194	476	78	605	573	1853	274	763
1950	7	Arizona	1950.58333333333	1	1452	260	749	2182	2820	1164	1022	154	183	5059	132	4	43	2686	3099	499	1247	201	136	1434	3811	988	5535	802	308	919	2115	343	312	714	2419	869	1278	139	227	1448	235	289	989	99	2004	1333	1937	308	1244
1950	8	Arizona	1950.66666666667	155	1738	865	680	3722	5513	1070	2377	145	890	6091	300	5	199	2765	7205	746	2243	795	561	3594	3914	895	6585	2405	1643	1510	4208	895	1559	1299	5660	1236	4479	39	243	1866	160	1135	1675	667	5374	2147	3897	1036	2054
1950	9	Arizona	1950.75	736	880	969	942	5072	4459	883	1392	159	3571	3108	143	204	822	3495	6757	408	1403	406	893	3385	3446	669	6521	3525	909	2859	7498	2744	1858	903	7247	976	5486	654	81	1415	480	1688	321	660	5200	1157	5662	688	1609
1950	10	Arizona	1950.83333333333	332	802	472	949	3356	1503	837	891	151	853	1699	585	380	1743	3882	3618	279	2198	383	531	2019	1310	218	2738	2043	648	2182	2908	1480	1010	1260	4025	537	2789	652	250	347	1192	923	102	229	3246	614	5816	231	1723
1950	11	Arizona	1950.91666666667	21	457	590	312	2580	787	52	1145	140	325	2351	346	173	1868	1793	3830	585	1924	174	435	653	320	253	1564	2110	747	1892	2345	455	1034	922	3139	54	880	4	17	1611	1011	982	102	114	1501	137	3678	844	128
1950	12	Arizona	1951	574	527	160	22	476	898	4	543	11	528	972	295	573	1344	383	1946	238	1633	589	326	679	262	487	693	1149	979	2436	1531	710	1381	1295	851	79	674	52	248	1158	816	577	434	229	2548	76	1056	186	278
1951	1	Arizona	1951.08333333333	215	111	413	1	156	28	926	70	536	315	143	345	190	399	403	1014	1350	14	122	23	194	36	69	38	811	663	760	2344	411	1021	328	108	660	51	164	257	50	593	1437	275	589	227	142	214	595	11
1951	2	Arizona	1951.16666666667	133	170	14	670	34	67	541	49	1	3	256	253	181	139	884	199	1069	343	580	33	111	980	87	652	357	470	677	103	199	410	116	486	580	86	0	31	13	280	938	530	677	1167	9	22	521	872
1951	3	Arizona	1951.25	1226	543	22	112	82	10	565	321	228	195	122	453	306	8	18	12	571	41	473	4	73	323	13	413	330	20	284	97	128	208	66	758	101	40	50	1361	55	192	237	418	1460	385	347	28	24	13
1951	4	Arizona	1951.33333333333	1345	679	359	406	326	39	827	428	828	384	26	834	176	801	3	138	604	479	399	217	127	560	4	557	537	312	139	691	364	601	79	1546	648	3	563	812	456	473	736	386	3852	761	366	140	126	374
1951	5	Arizona	1951.41666666667	670	2095	592	1188	134	308	218	245	554	85	341	1217	230	1224	294	316	261	926	213	1372	1285	1049	15	246	198	1220	375	1197	670	769	354	1327	115	17	527	639	1045	628	645	1486	2746	461	1082	260	765	762
1951	6	Arizona	1951.5	864	1432	1442	624	76	71	905	72	1811	300	903	1298	544	2230	771	1518	578	1215	1994	777	942	3185	687	670	366	1745	199	501	2149	972	666	1257	175	171	1766	990	1825	453	376	1893	2521	250	1615	486	1099	1075
1951	7	Arizona	1951.58333333333	1500	2354	3645	1489	70	205	1189	309	2256	82	933	988	2000	1068	2483	1893	314	2148	1254	1090	1176	3757	1986	2619	751	4786	399	904	5518	1882	1290	993	431	27	2651	1688	2961	897	357	6026	5167	1292	2276	2849	1259	1129
1951	8	Arizona	1951.66666666667	2003	4377	8290	2875	324	465	1910	1219	3572	53	1376	2647	4590	1280	5407	1762	1656	2995	3111	1146	880	5487	4104	5322	1919	6248	220	906	11285	3828	1605	945	1076	74	6480	1552	5240	687	1432	12850	5155	1977	3859	6732	3206	4064
1951	9	Arizona	1951.75	2735	4220	8201	2917	654	347	2297	1897	3520	322	1795	1876	5376	2275	5091	1283	2045	1495	3158	2281	1101	3521	5001	3137	1681	4205	1210	1989	11310	2943	1944	602	3781	246	7302	1615	6335	779	3674	11548	2915	3523	4186	8158	3648	3878
1951	10	Arizona	1951.83333333333	1301	2030	3758	1491	280	173	836	1456	2183	1177	484	744	3950	1229	1969	450	866	1040	4061	1804	1425	1757	2469	2280	1550	1828	980	1929	4470	2430	1146	237	3730	719	5232	776	2604	918	3806	5141	1240	2135	5315	6030	3539	2081
1951	11	Arizona	1951.91666666667	749	855	1948	965	1291	152	289	2106	996	1063	707	1801	2182	655	2923	184	873	895	2542	697	472	2258	1903	3335	998	190	1080	2094	2835	588	600	1134	3170	369	2413	142	429	120	2806	3496	426	565	4257	4659	1397	1258
1951	12	Arizona	1952	197	823	277	281	1129	1569	180	642	334	1132	538	504	1539	843	2309	349	363	629	780	175	140	559	423	1006	1875	99	177	871	767	278	591	478	1673	326	477	241	104	285	1524	2517	3	161	3766	1425	568	381
1952	1	Arizona	1952.08333333333	1	190	81	659	1490	201	304	363	78	23	590	243	1226	228	2019	761	286	1	225	156	288	17	4	343	110	200	355	1040	275	96	374	448	251	876	374	226	276	742	689	134	3	54	404	181	284	661
1952	2	Arizona	1952.16666666667	3	30	5	487	236	348	282	65	441	249	480	362	830	1	465	348	74	244	245	642	231	1	72	252	300	103	640	284	25	207	120	472	256	40	1519	350	198	48	1088	0	512	106	43	779	79	28
1952	3	Arizona	1952.25	141	58	22	842	353	64	6	625	15	5	136	791	70	416	377	261	357	194	229	143	239	103	121	151	266	448	168	501	0	233	33	248	297	216	35	493	53	121	553	68	29	974	171	226	1	195
1952	4	Arizona	1952.33333333333	116	53	273	646	472	8	151	179	222	500	316	64	202	1041	550	119	46	692	947	1284	205	894	628	257	267	206	169	1782	57	317	25	237	396	512	4	431	3	816	324	166	555	679	112	571	129	413
1952	5	Arizona	1952.41666666667	725	287	596	279	378	230	127	39	154	429	428	1071	564	496	122	104	39	113	1235	1286	669	834	226	67	186	411	549	1438	546	624	254	1827	324	345	414	130	386	1423	1422	127	565	511	32	552	315	526
1952	6	Arizona	1952.5	612	898	1788	774	848	347	243	814	33	1062	120	979	211	2580	180	371	358	23	1421	1777	1041	748	169	221	396	662	423	2845	300	128	1244	1076	948	99	210	148	541	1678	1492	18	308	257	189	183	436	507
1952	7	Arizona	1952.58333333333	163	1762	2644	187	2525	528	1013	951	395	1160	464	2102	51	3395	398	957	3960	116	1340	1202	2175	541	143	807	1273	731	442	2004	814	216	968	3056	711	91	379	379	1153	1697	647	640	987	995	325	145	438	517
1952	8	Arizona	1952.66666666667	416	3167	3447	188	2553	979	2467	2172	365	1831	640	2304	695	5858	1561	2896	10839	578	2061	3193	3413	1869	263	593	3428	1183	460	3142	2984	144	903	7295	1485	285	1111	2127	3593	4145	740	1465	1203	1440	645	171	660	1916
1952	9	Arizona	1952.75	499	3637	3293	185	3281	739	3125	984	1379	1609	563	4153	2908	6007	1224	4276	11201	1618	2293	1919	6598	1515	285	1539	3640	669	280	4189	2230	31	2215	5565	1166	1837	3152	1705	4288	5668	1679	1835	1461	1495	2063	203	1246	937
1952	10	Arizona	1952.83333333333	90	1404	490	1187	934	1100	1177	671	486	1339	917	2006	2189	3683	394	1469	5731	690	1835	585	2513	432	199	1620	2680	426	297	2952	1413	5	953	2688	474	1328	2729	1410	2322	4574	1139	1492	1354	1685	1249	332	1047	457
1952	11	Arizona	1952.91666666667	664	1532	114	103	709	226	292	272	99	452	593	2512	751	3523	1823	751	3789	192	1062	65	2648	57	290	269	3589	1223	568	1681	513	19	205	644	1603	1309	1358	1325	570	3466	663	1009	228	888	1468	59	745	223
1952	12	Arizona	1953	1024	1126	1	66	1544	638	326	1257	44	1243	320	2262	956	2878	1860	1351	2913	450	462	209	1817	23	170	716	1129	2097	670	1201	301	306	1472	92	500	2109	210	77	738	1068	576	768	1574	234	2201	0	2553	250
1953	1	Arizona	1953.08333333333	270	649	402	54	611	59	195	145	22	593	1546	765	366	2379	763	290	2477	178	511	232	267	260	58	533	746	1420	278	949	314	488	439	253	108	1172	586	560	709	396	96	8	272	142	1264	225	1262	57
1953	2	Arizona	1953.16666666667	16	1011	308	733	2136	1283	681	2	75	781	573	144	115	464	332	177	207	21	3	41	71	111	106	281	114	890	404	85	263	205	699	18	5	675	167	34	268	0	62	583	2	609	236	1309	0	537
1953	3	Arizona	1953.25	822	101	2452	283	1012	78	171	2	64	933	1569	137	243	87	258	523	40	213	4	26	5	831	1072	603	263	227	627	81	53	169	54	147	194	496	319	147	936	118	448	581	217	874	10	420	390	425
1953	4	Arizona	1953.33333333333	658	0	2339	494	1010	68	84	280	49	425	1301	358	104	330	860	7	3	117	1738	2126	317	419	1933	496	134	336	410	433	54	1022	400	282	162	1560	74	255	719	467	335	985	280	874	436	656	244	647
1953	5	Arizona	1953.41666666667	577	685	3574	764	1470	451	412	753	11	1392	1319	848	435	224	1614	0	88	78	1607	1600	627	1142	1233	1274	14	868	158	773	582	854	341	1107	1937	1196	593	1513	751	135	473	1526	387	3095	823	312	24	245
1953	6	Arizona	1953.5	310	2107	1825	673	1409	509	3089	261	487	1090	846	1452	611	1575	1323	8	721	0	3394	2625	268	1300	1687	2920	123	1665	1260	1046	662	1139	1212	1063	1544	1107	741	2086	2055	58	818	519	888	2834	912	949	83	313
1953	7	Arizona	1953.58333333333	662	2464	2993	1376	2681	570	2479	1133	500	2520	2679	2766	2056	5488	957	275	672	2	5745	4989	515	827	4219	6235	113	3481	2231	3740	751	842	1582	896	2543	1433	656	3842	2891	67	1095	1344	1720	3343	538	2786	57	2472
1953	8	Arizona	1953.66666666667	2102	5774	3642	2983	3398	2447	5043	4233	266	5748	4477	3891	3331	9376	2115	665	1007	0	11169	7590	1312	1599	7772	7550	3187	3736	5548	5862	1209	1744	4630	2486	5446	1243	1287	8312	4576	1696	1325	4143	1781	7278	764	4057	294	3353
1953	9	Arizona	1953.75	1816	6583	3782	2469	3922	1981	8844	9642	945	6329	6115	1994	6510	8430	1903	318	2353	652	14166	4613	2034	2338	7018	3424	4257	2774	8693	4103	2382	1392	2106	1388	5655	915	1107	9760	4887	1441	1012	2533	1428	6213	442	4307	1287	4633
1953	10	Arizona	1953.83333333333	1161	4213	2415	1616	1805	1981	5941	4586	1243	4100	3314	672	3928	3864	1334	169	1658	1040	6020	1094	227	2109	6588	2350	2465	4044	7423	2110	749	488	703	2383	3993	740	102	2324	1598	1014	582	1195	997	3405	1030	2187	34	2385
1953	11	Arizona	1953.91666666667	529	1162	1935	1322	461	1401	2305	3295	266	3070	1705	391	3534	1166	304	102	1640	1387	1388	1538	16	1845	2651	1576	1145	1543	5896	598	1695	768	645	500	4026	1165	504	647	1120	1335	883	1089	700	1960	745	561	233	1898
1953	12	Arizona	1954	1858	936	346	729	2031	362	1723	2801	51	3053	2616	2210	1544	205	318	261	1607	464	1545	413	372	236	745	694	943	1088	3147	296	1180	370	984	459	3503	285	1906	106	443	822	261	740	802	1589	224	67	770	2180
1954	1	Arizona	1954.08333333333	614	391	163	177	664	19	497	805	57	854	1163	102	67	985	90	45	1238	166	1643	16	123	80	196	883	62	294	1059	752	269	149	516	207	455	286	7	234	939	181	216	49	7	440	141	320	685	176
1954	2	Arizona	1954.16666666667	34	114	120	3	37	421	30	97	209	356	311	229	69	38	2	117	26	94	0	314	10	277	280	559	19	530	100	521	547	561	1	783	315	0	2	207	348	23	190	93	74	109	242	396	163	1902
1954	3	Arizona	1954.25	96	34	408	160	787	614	748	37	99	127	285	23	773	207	184	140	84	207	54	52	25	83	217	509	69	475	149	284	485	539	950	275	51	125	842	8	408	151	88	116	1168	245	428	691	5	197
1954	4	Arizona	1954.33333333333	200	155	32	61	82	213	1062	201	323	485	244	310	907	222	786	193	212	292	202	27	158	200	195	819	1525	664	1033	446	210	214	32	968	4	2381	723	225	1515	1	899	58	295	195	316	669	282	107
1954	5	Arizona	1954.41666666667	611	624	61	59	637	132	3429	35	820	932	456	678	1302	191	580	28	141	385	155	69	139	17	202	122	1787	410	1548	894	320	605	267	259	284	4955	2154	8	1681	1	654	82	882	16	996	743	659	26
1954	6	Arizona	1954.5	353	597	270	64	389	79	4336	55	987	524	1016	804	1185	821	968	936	106	3558	65	207	429	16	416	883	1643	114	2254	539	582	483	2487	1626	495	7499	791	223	2628	336	2649	1	744	504	592	268	94	12
1954	7	Arizona	1954.58333333333	1865	1391	532	130	2207	219	5844	812	3275	180	2014	707	4690	119	2556	1133	445	7186	668	115	1843	418	578	1569	1842	223	3089	1563	1918	1740	4612	5365	611	9052	1363	577	3379	176	5339	113	1227	1624	945	1000	444	299
1954	8	Arizona	1954.66666666667	2773	2016	2047	78	2931	475	7001	2270	12669	1212	5127	2469	7826	857	3028	1756	1824	16327	1863	2308	2091	2921	1114	2698	3969	463	5787	3363	2082	2280	6480	9494	106	13509	3420	1133	4761	841	11214	531	1297	3687	2124	736	2567	848
1954	9	Arizona	1954.75	2559	1749	2998	13	5021	95	6336	2697	15174	3821	4882	3168	7481	1732	3617	2814	1985	12807	2392	1049	4147	1968	1427	3871	1431	617	7940	4457	1364	4317	5639	8162	1010	14848	3158	1644	3561	957	9514	1039	926	2215	4530	747	4497	573
1954	10	Arizona	1954.83333333333	1126	1181	2122	26	960	20	3633	1829	6914	3363	4255	1396	5808	156	4625	1573	458	6140	3125	1154	3357	975	1471	1508	2872	442	4796	4667	2185	3198	5866	2880	829	8525	604	1185	4995	653	5328	464	115	142	1764	604	3206	672
1954	11	Arizona	1954.91666666667	450	204	980	7	1006	533	2281	1218	8601	3176	1685	102	3574	475	876	755	298	3001	2064	1091	1747	1302	1203	809	1823	737	2297	2374	2631	2553	3004	2387	1406	3475	448	460	2941	2853	2426	167	881	31	1864	211	3853	1098
1954	12	Arizona	1955	1038	11	216	295	1266	888	1015	226	4804	1432	2374	47	3792	312	3052	1035	135	1645	1491	397	587	532	1159	220	753	342	369	2927	4598	1481	2680	593	421	633	218	129	1383	3751	462	475	334	336	404	106	1608	1049
1932	5	Arkansas	1932.41666666667	407	170	99	134	681	131	1204	643	555	507	90	235	117	518	616	305	462	845	248	295	352	83	277	416	452	155	438	77	293	240	226	416	1280	187	1018	261	675	197	99	644	254	412	361	146	237	776
1932	6	Arkansas	1932.5	1140	91	167	81	1057	1082	2011	1255	1098	571	426	1739	87	1226	1091	335	1393	805	229	154	108	158	262	2277	1113	166	861	1136	748	473	650	252	1672	672	550	302	828	22	113	1186	999	322	692	844	353	1209
1932	7	Arkansas	1932.58333333333	2002	548	1275	226	2450	2213	5020	2143	1693	2945	2011	3334	501	1605	712	698	2099	596	175	133	116	595	442	6003	3182	574	785	1395	1015	520	2321	293	2842	1271	1569	1100	2161	167	351	1526	2568	552	2890	1108	474	3706
1932	8	Arkansas	1932.66666666667	2836	895	492	375	2397	643	6100	1294	1436	1557	1734	1728	454	759	258	746	2392	164	568	204	451	746	137	4140	2021	324	745	676	696	823	862	101	1450	1125	868	736	1748	164	1153	1140	874	180	1744	805	134	3155
1932	9	Arkansas	1932.75	2216	538	351	773	1792	49	1968	361	816	375	567	821	402	1291	136	616	297	105	123	1705	27	897	431	1405	1178	318	1044	1283	1512	441	326	724	430	1460	328	97	1181	384	245	413	775	194	935	231	47	1829
1932	10	Arkansas	1932.83333333333	488	492	466	141	744	961	639	966	433	410	236	1292	444	1171	131	271	322	428	419	1819	165	865	85	1208	211	258	745	1460	962	154	644	32	289	1180	833	268	1766	36	355	152	272	37	1217	243	72	915
1932	11	Arkansas	1932.91666666667	293	244	257	38	379	1270	185	625	120	325	256	627	277	392	95	92	348	41	91	58	48	527	64	770	48	218	44	1109	892	124	246	996	1744	768	331	414	1496	111	115	103	853	15	740	1110	34	130
1932	12	Arkansas	1933	854	135	153	143	209	4	54	492	69	32	734	624	850	575	48	26	118	13	647	366	378	236	366	80	87	686	12	1031	214	395	66	350	415	285	100	481	820	454	312	12	257	355	401	156	92	251
1933	1	Arkansas	1933.08333333333	163	41	223	560	10	121	351	1371	132	70	234	805	57	185	242	113	415	859	192	168	378	138	126	1075	31	111	43	296	90	14	136	445	309	46	45	43	225	343	817	166	33	594	125	143	306	22
1933	2	Arkansas	1933.16666666667	486	36	226	30	31	381	124	364	498	102	466	181	212	316	820	32	64	180	27	56	9	89	691	337	776	1	762	115	42	37	298	39	19	142	49	225	612	20	243	54	199	4	258	464	173	110
1933	3	Arkansas	1933.25	13	268	97	53	493	44	125	1	284	248	31	361	177	127	578	337	286	173	91	352	80	62	44	354	50	431	2	400	55	577	184	71	57	63	37	266	286	141	156	134	208	265	82	26	138	7
1933	4	Arkansas	1933.33333333333	140	38	20	264	14	118	95	16	61	92	57	674	257	713	281	593	323	85	124	135	31	663	213	649	904	99	240	74	20	14	288	197	447	143	100	277	74	48	325	53	43	300	188	240	138	264
1933	5	Arkansas	1933.41666666667	135	204	463	55	34	49	95	344	14	197	195	433	466	150	69	207	20	112	85	415	130	49	142	138	44	72	102	25	263	618	58	41	57	116	73	385	16	524	227	148	143	293	315	288	477	28
1933	6	Arkansas	1933.5	440	408	228	179	509	433	300	1741	199	481	619	2673	1254	31	89	895	153	749	391	1778	353	298	154	642	130	209	743	186	613	1048	421	295	186	271	971	205	64	389	556	277	278	351	159	834	1235	307
1933	7	Arkansas	1933.58333333333	411	1375	519	206	1279	2279	613	2823	236	2391	3302	5493	3030	255	318	2053	585	1283	479	2342	477	184	235	965	927	531	1558	400	1008	2279	525	40	356	256	2786	363	73	827	2462	211	1120	1015	72	1880	2505	2007
1933	8	Arkansas	1933.66666666667	1263	668	656	386	1623	1958	172	3682	546	2366	3342	3734	3994	124	1257	690	604	2332	60	3007	835	331	287	1888	547	1238	1447	47	1116	2016	564	180	80	332	2454	107	667	1081	1185	88	723	1057	243	1972	2239	1772
1933	9	Arkansas	1933.75	2013	480	621	457	1222	604	95	1542	417	628	3559	407	1730	150	561	55	216	1728	30	569	744	627	993	767	919	1389	1023	90	868	482	774	153	5	498	901	24	229	851	1768	485	388	1177	337	548	771	1078
1933	10	Arkansas	1933.83333333333	2370	355	110	832	746	141	345	524	576	111	1797	221	545	295	956	205	238	1147	259	46	1314	955	67	398	684	324	355	121	501	81	760	18	35	402	316	427	362	237	720	912	752	1827	605	285	635	240
1933	11	Arkansas	1933.91666666667	814	1327	95	163	433	263	562	28	84	50	131	297	478	371	141	303	5	13	57	377	394	68	284	199	682	230	557	471	106	444	507	100	489	153	346	178	313	198	1310	104	1078	737	877	320	72	151
1933	12	Arkansas	1934	1929	2250	88	610	450	102	1038	340	396	72	1128	478	183	330	293	142	49	205	14	354	66	503	68	334	813	279	151	9	434	348	349	88	674	45	191	273	699	168	1066	69	806	866	379	142	153	59
1934	1	Arkansas	1934.08333333333	163	271	131	104	439	299	619	132	339	98	333	303	467	600	44	481	240	5	7	208	33	57	46	35	192	40	74	691	429	213	268	610	603	217	339	1167	123	248	546	155	296	261	376	29	1116	226
1934	2	Arkansas	1934.16666666667	53	557	180	693	63	54	37	233	216	30	41	29	277	55	347	19	95	20	261	123	399	26	48	741	109	55	88	362	250	45	347	236	825	56	1313	342	77	57	75	357	455	79	391	167	90	82
1934	3	Arkansas	1934.25	15	229	24	34	510	7	445	116	111	57	135	576	87	252	203	40	115	149	629	351	322	328	554	92	1	168	165	5	464	396	64	119	2	54	347	194	222	456	83	552	353	275	209	172	153	721
1934	4	Arkansas	1934.33333333333	21	215	302	167	75	1301	3	65	1	14	1	636	78	824	141	89	170	51	41	57	372	110	302	323	137	343	126	565	331	206	556	33	11	253	536	808	652	316	516	140	330	151	198	86	230	58
1934	5	Arkansas	1934.41666666667	11	36	972	190	204	137	236	146	347	51	148	444	19	575	897	199	35	401	111	189	397	443	726	203	252	542	30	141	460	180	472	360	777	35	341	410	30	34	35	332	64	58	1976	200	248	237
1934	6	Arkansas	1934.5	706	45	793	261	244	388	265	985	1386	582	112	1123	85	768	641	203	364	460	947	122	332	1402	519	53	574	658	96	164	929	1112	1315	358	2158	190	747	1744	67	358	582	497	602	275	3380	111	1116	408
1934	7	Arkansas	1934.58333333333	1198	188	1770	995	863	677	207	2919	5488	3476	337	1763	152	4920	827	842	2020	1727	2878	542	1292	2013	1431	560	2066	3192	510	235	2374	2062	3010	808	2056	241	2013	3055	412	492	3436	1564	1468	1986	7008	76	2102	1173
1934	8	Arkansas	1934.66666666667	502	124	2462	834	1986	1082	6	1092	5512	2846	236	3652	29	6597	2837	557	2606	2323	4012	491	945	1180	1706	1033	164	4214	298	73	903	1463	5712	3579	1200	750	1729	3694	189	236	2295	1123	933	1432	6680	209	1485	1455
1934	9	Arkansas	1934.75	523	29	1828	1108	1050	246	53	1354	2250	1959	9	1037	41	1578	535	289	2466	1711	1434	775	1176	438	630	82	538	2373	41	26	2210	1397	3747	1133	436	754	2355	2631	172	948	3189	838	237	1024	4173	45	1458	742
1934	10	Arkansas	1934.83333333333	435	15	647	350	739	775	22	733	1311	493	168	585	183	521	162	585	2641	1434	125	187	2352	689	596	78	1085	1203	44	112	1802	254	825	790	161	358	705	582	85	705	2621	334	25	327	2972	1002	186	829
1934	11	Arkansas	1934.91666666667	150	150	528	142	485	1201	52	134	327	659	80	799	134	85	742	130	1928	46	7	135	298	1218	11	19	1181	29	943	404	918	885	788	2188	358	380	324	366	423	882	2148	707	3	473	946	1051	97	223
1934	12	Arkansas	1935	89	1	342	204	117	1884	103	196	420	192	60	578	110	51	568	25	514	221	281	265	108	912	85	91	399	94	95	620	1401	1161	361	471	434	523	147	252	163	845	820	834	48	458	1173	1195	208	375
1935	1	Arkansas	1935.08333333333	227	129	104	329	182	1156	14	402	186	127	186	748	264	45	180	194	183	701	108	12	73	424	267	294	117	68	32	287	232	40	836	106	584	343	285	162	64	121	71	746	223	49	95	961	156	252
1935	2	Arkansas	1935.16666666667	563	810	298	834	20	597	139	347	86	584	81	144	38	1642	302	123	24	321	324	42	428	261	29	286	1416	287	257	857	72	1146	75	456	225	930	198	301	22	1100	34	21	210	168	298	128	347	223
1935	3	Arkansas	1935.25	423	291	98	288	261	154	137	23	212	162	354	107	128	249	408	72	658	193	226	734	67	431	1002	8	727	146	260	197	179	34	930	1090	667	442	632	151	584	108	1161	93	145	171	917	55	237	76
1935	4	Arkansas	1935.33333333333	551	184	1	282	14	180	18	41	325	165	29	705	2023	129	44	51	122	848	26	144	220	224	111	59	435	99	427	537	1406	567	295	331	61	8	125	75	109	811	191	0	10	1	108	450	75	93
1935	5	Arkansas	1935.41666666667	114	201	0	505	283	14	28	105	486	93	58	448	850	274	58	369	31	19	907	184	180	152	191	470	503	449	158	189	181	34	264	2	3	674	370	67	15	396	317	533	306	310	162	440	270	316
1935	6	Arkansas	1935.5	311	813	972	950	1286	572	394	224	854	109	946	2302	2031	522	104	396	262	249	1009	854	419	83	297	222	1525	272	118	2011	742	357	749	233	298	1615	163	9	176	1360	392	816	1216	843	582	727	331	849
1935	7	Arkansas	1935.58333333333	1610	2913	2826	3503	2779	2253	1545	1400	1845	66	1624	6781	7825	1484	426	848	283	208	3677	2454	1332	122	355	1315	3468	958	328	2204	1192	358	2206	342	1495	6855	1569	25	1163	1275	1375	2490	2896	3216	1517	1124	222	5558
1935	8	Arkansas	1935.66666666667	3331	2746	3010	4032	3418	1499	4741	845	2514	561	2642	4465	9340	551	552	594	1050	907	3565	637	1620	519	46	2156	2933	1051	1154	1460	2425	256	820	853	2386	7415	1627	49	1938	832	1619	6282	4605	2225	2704	675	242	2147
1935	9	Arkansas	1935.75	2131	430	968	1926	2395	1472	1640	2245	2394	197	2160	2059	2545	289	304	251	225	401	2462	1170	953	515	21	740	1577	921	120	693	932	474	25	258	1306	5539	1595	1788	1021	663	997	1722	1507	643	1757	557	385	1424
1935	10	Arkansas	1935.83333333333	481	97	499	1740	933	925	233	1280	2264	305	1789	1758	775	56	85	288	169	690	2244	256	339	135	122	418	566	368	367	420	554	1029	189	439	1111	1936	523	999	510	896	281	744	1089	181	1194	298	591	602
1935	11	Arkansas	1935.91666666667	383	838	1376	190	556	578	320	154	747	373	806	541	546	64	200	857	98	45	180	58	329	148	6	194	729	1667	1917	537	321	349	668	481	464	800	501	411	1061	245	100	401	319	10	791	1134	917	1075
1935	12	Arkansas	1936	362	489	166	643	435	107	110	206	758	45	872	500	222	55	413	701	113	241	482	297	214	111	72	137	315	323	1153	336	38	1353	167	233	402	326	311	164	1174	410	123	410	723	165	389	1594	1082	666
1936	1	Arkansas	1936.08333333333	178	404	375	801	38	105	233	457	107	477	636	613	97	714	339	11	124	134	415	1109	67	174	1119	276	637	120	6	534	463	1024	6	19	260	114	1943	259	436	332	548	71	318	419	25	344	59	1396
1936	2	Arkansas	1936.16666666667	34	16	633	404	404	119	38	693	159	70	285	965	59	1464	521	1557	152	219	55	296	626	259	873	832	238	450	236	198	76	30	241	274	178	143	110	102	91	246	286	111	329	27	83	577	7	972
1936	3	Arkansas	1936.25	44	311	75	603	11	350	8	477	33	159	207	456	12	346	332	132	253	299	878	598	57	814	419	276	58	398	468	51	925	191	82	447	320	299	256	76	126	449	658	7	144	230	4	516	641	185
1936	4	Arkansas	1936.33333333333	175	122	79	120	250	264	57	527	99	153	188	117	680	443	28	427	30	194	144	146	87	277	263	325	108	324	278	289	210	396	544	165	41	110	45	101	166	1341	248	89	112	237	471	83	155	242
1936	5	Arkansas	1936.41666666667	120	526	199	36	164	377	548	94	5	124	412	48	1252	789	99	44	18	49	152	513	6	283	397	35	1391	921	1941	356	123	1054	38	320	29	54	58	558	100	475	45	80	70	554	209	25	241	24
1936	6	Arkansas	1936.5	139	443	345	108	629	495	1702	143	302	369	898	461	2586	2239	91	302	292	608	682	858	68	448	207	9	2069	384	1768	694	1007	1942	15	1100	49	1232	124	669	194	353	175	905	79	628	387	311	470	134
1936	7	Arkansas	1936.58333333333	165	1151	2662	454	1863	2181	6182	958	1525	1273	3378	663	4616	2307	105	1368	1018	1060	2145	852	163	680	259	1387	3505	217	2035	697	4778	9950	342	1360	5	2594	387	883	440	204	478	2078	341	4579	444	857	1921	1398
1936	8	Arkansas	1936.66666666667	350	1806	1798	1204	1717	2925	5689	681	2576	1662	4068	241	2264	1768	401	1596	1495	1897	2802	1919	53	323	570	2088	4160	59	3687	253	6596	12117	691	1228	1262	3117	872	560	1151	187	733	4615	1292	4936	918	427	1231	650
1936	9	Arkansas	1936.75	542	1038	2182	910	2690	2909	2464	275	649	2137	2258	2038	1686	1300	566	1066	816	997	1851	2143	225	131	819	3029	3668	295	1355	1430	1310	5952	1747	1357	810	1995	834	137	898	296	519	3033	585	3960	582	732	104	453
1936	10	Arkansas	1936.83333333333	841	466	1317	694	898	1926	429	127	831	624	1693	1353	537	1073	1170	582	1564	1354	900	1100	901	113	812	1674	1391	955	457	1068	1400	4677	454	705	488	803	374	39	1054	776	251	817	109	1959	517	340	240	1091
1936	11	Arkansas	1936.91666666667	451	89	528	338	395	838	284	135	783	684	758	1028	364	1250	962	41	884	1779	115	872	230	75	46	840	233	378	320	547	720	1595	116	299	152	193	972	1042	1456	189	233	377	228	254	53	1434	367	521
1936	12	Arkansas	1937	1333	11	35	441	491	236	202	482	925	722	160	466	374	147	795	41	476	254	895	302	72	23	450	570	44	244	849	723	732	1808	545	736	90	365	525	1326	843	1187	252	198	155	894	208	270	886	168
1937	1	Arkansas	1937.08333333333	574	108	627	296	68	35	276	427	178	118	228	404	184	421	83	1934	280	115	858	946	420	151	737	372	10	122	506	391	593	270	955	467	159	347	196	1153	214	234	246	95	118	826	38	131	166	200
1937	2	Arkansas	1937.16666666667	448	194	1807	81	30	13	207	30	12	45	90	66	104	215	596	125	301	205	326	158	3	440	165	63	413	191	57	795	46	283	479	40	207	2356	71	309	169	180	3	469	26	493	70	345	358	51
1937	3	Arkansas	1937.25	501	136	582	160	499	184	770	263	254	7	300	90	632	166	884	108	70	23	590	201	121	190	197	280	96	778	335	474	363	1	977	164	984	807	21	766	92	269	121	503	507	64	16	697	358	535
1937	4	Arkansas	1937.33333333333	184	319	292	444	255	440	1362	166	22	120	535	2	234	91	269	126	139	109	155	244	246	931	265	131	669	3	490	1270	1011	132	230	290	6	111	144	265	174	125	216	28	159	1	415	185	702	32
1937	5	Arkansas	1937.41666666667	8	945	576	139	313	61	325	52	151	214	700	79	241	181	613	181	345	652	597	13	249	534	171	51	250	49	36	87	212	459	313	463	196	788	523	290	872	48	11	569	232	335	88	347	270	43
1937	6	Arkansas	1937.5	384	1300	2051	384	188	638	253	808	17	539	1576	25	285	1132	1873	245	1546	2191	2163	409	667	1045	1210	139	1397	135	335	289	426	146	1556	1511	783	1797	487	608	2664	145	419	233	1960	1027	348	1084	1704	876
1937	7	Arkansas	1937.58333333333	597	1924	10845	2634	1189	644	581	2142	694	860	7618	311	3374	6196	4687	1340	3735	6010	5117	1484	4995	4513	923	192	2644	1342	1116	397	466	320	3340	4357	791	4528	708	1305	10143	323	1117	880	4491	2413	1720	1087	8065	1359
1937	8	Arkansas	1937.66666666667	1366	825	10329	2900	572	2112	208	1800	257	2133	7461	322	2647	5014	4214	280	6449	4250	7456	2132	4270	3872	2090	70	2699	909	681	1655	231	466	815	2678	776	5894	343	2627	9328	722	1582	612	5840	1616	1687	1604	10279	1862
1937	9	Arkansas	1937.75	1614	1739	3190	3109	851	1740	930	998	372	2068	4970	36	1026	3089	5184	1759	2259	3479	2701	1603	2701	3438	3484	448	676	1322	506	1692	243	221	654	470	1774	4457	757	3241	7307	1089	722	711	3491	536	1570	1769	4059	1038
1937	10	Arkansas	1937.83333333333	2628	1480	1872	1220	81	141	611	1788	1109	1152	2483	309	212	937	2132	1217	556	4174	2025	822	1191	684	593	671	942	531	652	491	227	29	184	451	1014	1497	1609	1410	2212	766	586	52	872	435	1343	757	1298	694
1937	11	Arkansas	1937.91666666667	730	507	1611	479	116	112	447	477	13	73	987	95	132	100	688	473	336	2515	1400	1249	744	123	790	760	354	1545	1613	1238	326	197	18	357	824	250	2833	726	1936	1134	196	439	519	1215	2411	450	2853	160
1937	12	Arkansas	1938	2795	683	1218	1952	114	124	1529	194	212	565	1611	3	1749	25	611	590	123	452	1259	1090	509	201	1653	187	20	1010	1341	1827	130	814	827	1048	897	1296	1760	1270	173	1498	583	91	525	498	1196	172	1086	34
1938	1	Arkansas	1938.08333333333	456	404	807	433	11	29	249	89	6	227	1241	262	704	285	452	270	121	47	130	544	67	56	145	392	355	845	461	2728	115	302	173	670	172	90	803	815	235	582	236	221	256	579	48	371	497	13
1938	2	Arkansas	1938.16666666667	677	919	24	294	466	284	320	20	1145	236	19	508	453	1	1533	350	204	816	119	3	613	294	203	667	48	22	56	427	41	335	34	992	661	89	151	478	188	2	140	110	1187	534	1127	4	763	74
1938	3	Arkansas	1938.25	184	591	34	443	33	1	123	71	658	697	1640	3	866	26	185	300	613	112	167	562	379	458	252	55	273	147	97	512	90	7	13	431	542	134	32	481	57	374	51	125	228	68	5	115	1502	900
1938	4	Arkansas	1938.33333333333	243	630	106	228	69	97	5	185	844	228	4	79	180	159	93	194	804	340	253	313	76	185	429	52	204	584	145	251	96	20	80	516	829	528	171	168	336	476	353	984	77	148	39	757	99	7
1938	5	Arkansas	1938.41666666667	431	758	461	23	84	899	52	1150	78	729	175	168	1213	594	614	429	771	652	890	739	101	251	264	182	46	65	27	376	340	374	30	144	1178	873	27	596	264	1441	58	84	749	258	225	1404	489	343
1938	6	Arkansas	1938.5	1042	2381	1250	78	286	1241	264	2367	1557	1787	31	241	1858	2328	2993	2249	797	475	2333	356	256	1075	187	931	82	568	126	363	1835	834	853	383	3161	1793	253	1931	310	3936	237	209	665	1121	330	1389	1109	1419
1938	7	Arkansas	1938.58333333333	8597	11791	2455	619	377	3502	406	7824	5052	2740	204	652	6668	4416	11996	5704	2109	1080	6511	1659	1063	1297	1662	1393	556	4965	2239	1265	4079	3097	2577	1058	5323	4962	948	3956	1734	5070	845	342	2368	4370	522	2825	1886	2932
1938	8	Arkansas	1938.66666666667	8658	4782	4891	663	1503	4521	594	10151	4912	6269	642	436	3612	5744	12572	6745	1686	2761	3970	3082	325	1630	2045	1013	1213	5125	2176	1425	4020	2457	4244	2015	6141	5579	632	4378	4663	9440	1849	423	3004	5120	368	3776	2624	4235
1938	9	Arkansas	1938.75	3276	1639	2969	405	550	3397	960	6462	3413	6630	331	940	1584	2644	3530	9657	1396	3009	632	1737	339	234	1057	198	355	2800	2213	304	3083	1691	3642	2051	5662	1458	991	1237	3252	4429	2022	110	1009	5150	603	1603	1474	2586
1938	10	Arkansas	1938.83333333333	2555	1430	361	777	768	1444	1849	2280	2180	3148	428	1464	1440	2402	868	4933	445	1964	1516	1078	487	492	172	9	1287	257	2898	119	908	711	1283	3520	4636	840	3473	1814	2058	2618	825	140	868	2020	1063	2917	1046	985
1938	11	Arkansas	1938.91666666667	1316	229	1464	295	1950	1034	245	941	519	2909	58	367	888	1076	282	1236	414	3039	1798	427	366	678	620	426	1146	824	1706	114	726	662	4514	1371	3218	350	748	1339	447	2827	1160	129	115	1771	586	415	449	223
1938	12	Arkansas	1939	1903	341	696	1095	1800	823	172	101	566	2277	206	292	256	446	270	1304	272	2744	450	884	560	374	604	367	139	342	70	677	207	247	1564	1014	1507	254	985	595	85	795	79	27	298	223	1135	75	560	619
1939	1	Arkansas	1939.08333333333	1439	7	1496	435	1751	226	140	551	231	1237	332	227	131	1279	45	1357	138	637	38	980	290	1265	35	81	30	237	126	1120	11	2527	158	1104	783	526	512	154	752	180	153	552	99	289	212	402	619	799
1939	2	Arkansas	1939.16666666667	29	356	281	57	342	421	90	730	348	314	814	220	44	797	553	545	291	223	59	1187	220	970	153	47	353	227	57	1639	298	263	1496	954	649	449	1844	780	265	35	34	573	71	327	164	345	338	524
1939	3	Arkansas	1939.25	13	117	144	295	958	595	148	250	1588	298	109	8	1064	76	1213	293	315	244	153	143	65	177	501	28	43	692	50	1142	84	111	21	199	948	21	16	146	537	662	150	228	137	314	151	62	248	32
1939	4	Arkansas	1939.33333333333	185	264	1	229	352	14	228	988	460	846	87	1103	474	126	398	249	60	403	216	82	964	838	812	627	85	156	130	93	77	700	505	500	2153	488	312	536	87	1136	221	27	131	212	179	179	264	450
1939	5	Arkansas	1939.41666666667	20	137	324	539	122	253	52	13	723	477	8	878	299	679	227	59	749	277	619	64	475	713	1197	1103	163	38	41	84	1	789	347	811	524	62	175	127	719	41	306	67	945	192	129	166	131	605
1939	6	Arkansas	1939.5	459	266	1568	644	698	809	555	94	1553	495	504	2326	2045	1943	374	194	1195	1710	3296	80	3089	1046	2432	1496	1228	239	67	924	307	1974	1082	2984	1067	387	1492	1257	957	492	356	609	3667	330	348	779	6	2680
1939	7	Arkansas	1939.58333333333	1136	1796	1816	406	3361	877	1071	348	1926	2692	1243	4596	3458	7470	3774	491	3193	4476	9835	465	17236	2004	6075	6808	6140	460	382	4174	2249	4900	4960	6841	1493	672	3989	3809	4411	2178	1315	4550	9877	1122	2437	5763	310	5914
1939	8	Arkansas	1939.66666666667	4700	1778	1395	1328	7355	963	680	117	1020	1950	1650	1294	2494	6132	4669	472	3007	2044	13786	581	12298	3741	7171	7793	5887	166	645	4461	4173	6015	4643	10435	512	1172	7214	4316	1699	3787	714	3512	7443	2212	3362	5019	176	5510
1939	9	Arkansas	1939.75	3534	614	739	424	2327	914	795	774	1313	3090	1351	428	1050	4431	5158	985	2080	1612	3571	65	8927	2631	5637	3221	3348	86	148	2769	2523	2910	2899	9472	1222	4333	1273	695	3859	2866	1566	2161	4084	204	1642	2863	883	4094
1939	10	Arkansas	1939.83333333333	2092	22	751	754	385	195	814	1229	2426	2225	285	883	246	1169	2980	457	299	651	839	297	5466	2130	6774	2132	1770	1164	409	226	2090	2674	789	6235	1857	1385	374	652	2417	2359	759	1418	2938	238	2414	2900	612	3411
1939	11	Arkansas	1939.91666666667	1777	73	3201	1230	401	238	1019	334	1444	1302	640	1366	385	1233	1786	152	16	64	656	805	2043	1020	1030	1404	1695	537	57	99	517	708	430	2593	516	755	589	216	1706	2954	1014	438	1714	232	2661	1955	89	1176
1939	12	Arkansas	1940	1429	527	838	2060	1614	413	67	605	1551	632	615	456	84	348	3533	81	858	238	552	103	1813	137	757	459	407	621	61	203	283	359	504	963	717	619	978	2	1351	1209	881	1046	1001	54	1440	2342	78	610
1940	1	Arkansas	1940.08333333333	1116	584	1499	995	406	437	49	433	1296	367	128	13	86	352	761	8	129	29	79	59	766	344	149	234	56	622	108	46	387	1122	256	403	29	78	142	19	146	46	254	488	295	594	849	1705	296	160
1940	2	Arkansas	1940.16666666667	310	647	34	217	97	112	417	698	457	72	191	122	255	152	174	371	155	98	192	72	503	1481	522	768	285	338	76	134	40	76	706	345	95	35	129	76	823	45	612	781	112	975	33	1281	737	567
1940	3	Arkansas	1940.25	178	329	187	142	570	299	118	475	663	1	247	686	124	3	1423	323	442	195	30	199	189	354	23	340	441	153	158	323	430	304	707	249	81	190	917	40	385	278	185	501	21	473	93	181	9	33
1940	4	Arkansas	1940.33333333333	1755	37	26	287	115	437	839	868	116	9	449	0	556	160	1651	864	831	513	92	229	473	680	166	422	18	8	464	436	279	139	306	12	562	972	128	142	82	617	343	278	58	28	472	528	423	478
1940	5	Arkansas	1940.41666666667	182	36	54	636	39	292	81	245	130	114	102	552	540	237	443	965	297	197	242	270	389	640	190	230	126	47	168	496	42	292	469	76	496	514	125	82	680	119	177	71	142	218	242	785	349	387
1940	6	Arkansas	1940.5	642	12	785	1837	256	983	838	58	385	342	192	2113	1281	450	2076	2353	1122	939	326	360	2467	415	370	244	878	428	741	1352	257	382	528	369	3100	1375	1294	443	3732	592	1287	231	33	642	743	2407	1079	1693
1940	7	Arkansas	1940.58333333333	665	187	2820	3070	1160	3901	3884	925	1141	690	1108	6111	3691	971	4135	7830	1385	2098	603	879	7048	708	2308	838	3629	1391	1964	1831	1826	724	1652	2592	14779	3542	2837	3262	11300	2593	10712	557	711	2579	2073	12744	2049	6043
1940	8	Arkansas	1940.66666666667	975	437	1813	2460	503	3377	4774	3428	2009	1332	3622	6621	2217	1059	6747	10987	909	2970	891	1945	3726	2567	1314	4109	1456	1151	222	2419	2571	671	4104	2063	31342	6592	1949	5382	19723	4189	14616	414	811	3613	3803	14590	4013	7035
1940	9	Arkansas	1940.75	129	411	613	3463	282	3541	2772	2575	2945	415	4514	2809	1219	1946	2734	950	3651	802	400	810	1292	1227	1552	1912	972	617	451	1220	3337	797	1568	1440	20906	3411	1973	3215	16524	2259	7309	681	366	2139	2019	9293	2632	6167
1940	10	Arkansas	1940.83333333333	173	334	566	2684	160	3276	1614	675	380	2110	1575	813	1021	992	2381	204	3070	1250	531	253	231	768	804	3529	202	35	795	707	3195	885	910	1775	6081	1562	767	2456	7733	1843	3602	292	291	2702	1584	5355	1377	1099
1940	11	Arkansas	1940.91666666667	1016	37	136	1072	1136	822	317	1532	138	1023	2052	59	207	731	1018	201	1457	1114	1835	611	1305	480	903	1771	163	317	2026	315	931	920	1151	1091	1422	865	342	685	5163	1207	626	540	767	3570	455	674	1511	522
1940	12	Arkansas	1941	940	72	158	1931	2331	904	85	1141	295	650	1201	535	268	1123	514	528	1103	346	1367	2037	712	57	735	440	455	111	752	739	147	482	676	504	2034	791	628	1980	789	639	1341	874	490	2253	220	1549	280	220
1941	1	Arkansas	1941.08333333333	2097	131	585	416	1632	108	124	714	436	914	348	514	480	606	111	681	1559	526	853	1033	396	234	94	629	1174	130	566	159	84	588	288	279	592	210	38	237	327	666	947	503	310	2351	85	232	849	1006
1941	2	Arkansas	1941.16666666667	167	321	562	213	437	617	300	59	817	58	52	1	302	22	449	410	479	795	451	1166	1090	256	767	81	111	714	154	236	52	12	177	498	1703	131	8	514	147	102	83	100	36	1403	181	1	29	2238
1941	3	Arkansas	1941.25	242	403	337	42	36	925	287	111	122	623	73	218	462	821	202	183	47	28	706	475	317	427	22	63	431	553	616	15	176	635	421	17	90	61	47	28	92	308	229	190	38	103	264	74	348	410
1941	4	Arkansas	1941.33333333333	36	509	159	782	0	201	53	380	610	685	256	15	589	60	481	626	435	6	96	132	42	738	152	284	114	244	474	125	23	94	58	715	865	1259	382	570	228	708	617	1390	72	421	140	0	281	786
1941	5	Arkansas	1941.41666666667	85	149	241	523	1369	733	205	467	368	516	459	605	157	263	60	399	223	121	210	235	950	336	860	664	325	159	564	328	10	15	325	152	323	855	314	852	35	884	187	256	2	519	146	260	363	628
1941	6	Arkansas	1941.5	1122	185	53	3865	3935	2796	494	1345	2892	931	841	1705	1522	278	390	784	974	195	581	930	2298	1389	1929	2478	1497	362	1175	1892	22	769	2063	457	572	5785	1770	1161	115	515	544	593	209	4353	621	1762	1643	236
1941	7	Arkansas	1941.58333333333	738	1295	1076	13659	6109	8644	5756	1395	7624	1326	1653	6676	9211	1605	2405	2092	3044	772	1496	3764	4847	5691	7632	6994	1724	619	2093	7130	511	2361	12643	2204	1879	7843	4934	1781	787	984	1592	861	228	17271	822	3284	2997	932
1941	8	Arkansas	1941.66666666667	1524	1910	3304	14683	5429	5946	8040	3690	9981	3032	2809	3984	11409	1215	2889	1280	1664	1186	5988	5162	5297	4261	12654	12979	1819	1314	738	3853	245	6495	22026	3517	1590	3553	5950	1217	530	6494	1342	2141	601	19702	2030	1811	3258	291
1941	9	Arkansas	1941.75	1716	1849	3310	14335	3357	7790	5308	2247	6286	4023	2289	2419	8594	1615	1831	911	2379	1014	6199	3851	3297	2252	10430	2780	3553	418	2346	1557	62	2984	12412	1717	795	3206	6309	848	637	4699	1000	416	903	6321	2877	289	487	91
1941	10	Arkansas	1941.83333333333	523	1707	1735	6779	3462	6001	2274	1290	1289	1225	1313	4452	4655	645	147	728	1036	1257	6392	1195	1688	1930	3859	1897	3063	1011	456	973	161	763	5844	1265	176	1247	1900	922	2173	3256	299	769	1922	3116	2557	687	459	582
1941	11	Arkansas	1941.91666666667	878	684	2249	1680	2521	7333	2322	783	2014	697	472	2002	6208	138	551	128	687	1236	5354	1392	807	874	3377	1626	4464	1989	101	618	11	816	3925	574	17	498	1989	708	437	2360	351	470	752	935	3157	73	1066	535
1941	12	Arkansas	1942	379	167	1691	719	192	3923	1433	116	2764	57	233	1377	2069	554	1605	379	292	1265	1803	1841	211	1668	1287	749	1468	1615	265	646	317	1058	796	448	233	267	2088	81	14	714	566	439	1245	131	3117	8	109	931
1942	1	Arkansas	1942.08333333333	15	447	457	173	334	710	147	604	373	275	44	501	1153	341	300	4	113	532	915	287	433	301	888	435	517	945	1535	144	69	156	677	137	30	809	423	47	47	1247	1333	1048	1438	656	1956	16	955	601
1942	2	Arkansas	1942.16666666667	112	322	404	381	2573	980	684	666	768	1636	1708	276	387	612	501	85	36	507	415	1387	410	117	645	405	82	393	229	102	198	314	106	823	9	1073	398	73	19	8	1841	1083	376	360	1459	1627	183	199
1942	3	Arkansas	1942.25	54	275	3	690	13	47	460	67	477	537	363	8	272	24	11	680	1424	169	165	384	307	6	106	18	989	84	292	503	108	182	53	146	319	234	14	204	120	866	291	211	310	583	402	7	1368	64
1942	4	Arkansas	1942.33333333333	534	64	403	410	624	385	184	1526	328	95	77	515	756	134	289	408	914	674	153	117	520	31	115	344	170	638	170	164	103	1296	422	166	101	115	60	121	355	474	752	91	217	21	29	99	415	184
1942	5	Arkansas	1942.41666666667	437	784	259	1028	93	1609	97	1212	17	354	309	107	1597	123	160	248	903	920	425	520	890	369	433	436	625	167	478	971	208	150	927	921	183	7	387	301	499	204	431	704	21	56	218	143	253	285
1942	6	Arkansas	1942.5	1725	1191	329	696	1087	5358	2021	1358	41	1274	2168	192	3090	2326	222	1369	1485	2721	1219	2138	2029	34	457	1417	1470	968	298	3046	347	771	1606	1197	684	522	1552	530	658	679	2528	749	533	176	3122	480	758	925
1942	7	Arkansas	1942.58333333333	7087	6792	563	785	4979	12840	10182	3781	1102	1541	5471	847	10538	15852	397	3294	4885	12140	2942	7256	13166	235	1503	3710	7470	3972	300	13369	2040	1133	2803	3801	1292	1371	4072	937	1056	1163	10985	1683	2422	217	8706	2491	7767	1554
1942	8	Arkansas	1942.66666666667	13119	18429	597	1435	3187	12164	7190	4762	1236	1129	7833	179	18749	15141	2197	5097	6604	13113	5729	11133	9571	788	1539	1939	13780	3879	406	20216	3317	1069	3269	5329	932	1593	4366	1047	1230	1736	11333	4636	2583	25	10388	2826	5059	2820
1942	9	Arkansas	1942.75	2592	12419	453	2418	1552	8535	2531	7376	856	2546	5722	207	11932	10096	2061	4159	5924	3749	1634	10557	3247	545	407	3008	7801	4549	749	9523	2991	1160	1156	8249	465	1491	3210	1127	1158	1249	8560	1358	890	192	6836	4357	2769	829
1942	10	Arkansas	1942.83333333333	549	5618	341	434	2420	3119	1303	5338	5238	3401	2630	461	5377	4656	1785	3542	5343	2966	1538	5541	876	2393	1131	3693	4669	5059	257	4991	3278	896	2159	2594	92	1301	1350	2457	447	1328	9300	466	455	22	4493	2461	1564	435
1942	11	Arkansas	1942.91666666667	212	3336	938	253	2309	1701	1085	3419	2075	2535	415	697	4054	3680	863	3007	5357	1020	797	4739	624	1947	746	2445	1080	2667	342	4539	2049	1722	1408	4606	272	2170	426	859	370	988	6159	890	110	298	1529	584	2652	182
1942	12	Arkansas	1943	572	797	1094	26	2301	2016	577	1675	5016	1109	2517	636	1614	1385	1670	2444	2297	1237	650	2539	336	473	27	1465	665	1079	1035	3830	2199	153	419	1551	398	306	109	418	457	167	1260	473	90	75	278	636	1651	646
1943	1	Arkansas	1943.08333333333	290	70	928	192	201	861	205	650	1711	946	409	861	1389	862	546	221	1458	199	629	1580	146	128	12	257	124	190	193	307	2523	103	16	459	366	171	95	455	972	325	205	345	238	44	95	53	565	1305
1943	2	Arkansas	1943.16666666667	1063	113	99	343	134	877	110	79	1084	111	613	562	187	30	1364	258	52	187	720	1367	324	1114	55	375	418	2855	192	1084	1222	314	26	96	169	44	318	71	19	161	516	487	255	93	440	208	686	155
1943	3	Arkansas	1943.25	299	44	199	254	626	564	22	331	46	181	1448	57	684	334	1	61	209	511	117	326	1255	164	636	767	174	40	787	333	33	285	1094	24	538	416	1229	91	865	303	88	398	426	347	1124	431	142	384
1943	4	Arkansas	1943.33333333333	104	16	243	211	142	432	479	50	314	2054	79	438	574	58	82	395	677	42	507	275	75	586	451	206	32	499	191	60	88	101	590	238	156	983	308	653	82	1057	94	326	374	107	89	496	181	530
1943	5	Arkansas	1943.41666666667	202	990	147	115	400	19	29	268	48	161	254	172	116	429	268	280	39	234	8	594	970	1847	1003	928	223	240	416	328	97	124	466	525	899	60	115	282	400	289	68	928	124	753	1027	23	54	335
1943	6	Arkansas	1943.5	1701	2184	1906	651	758	529	430	208	648	233	1098	1317	337	1437	1893	1188	310	548	975	2682	2550	3457	4708	2592	387	1299	4677	363	107	461	2130	3040	2505	297	711	221	1763	1173	1383	1874	116	1028	8695	338	255	490
1943	7	Arkansas	1943.58333333333	6946	7112	6718	3098	2787	1793	3801	238	2269	240	3472	2843	969	4147	13862	6196	2779	4831	3031	9822	6240	10276	11289	7036	3642	5476	28151	2832	154	1023	5115	15314	7749	814	1091	3569	8700	6528	1566	7286	103	1763	19435	1755	1710	2381
1943	8	Arkansas	1943.66666666667	9992	8978	11640	2707	1775	1687	5969	1348	1864	1125	6795	3517	1654	3722	10506	5548	2087	6653	2567	7435	13855	20935	10668	6038	5547	8854	51384	2673	940	726	3873	16250	14984	3128	2104	4622	10603	10018	1414	3599	787	2271	17636	1668	5263	4476
1943	9	Arkansas	1943.75	9230	9197	13033	2571	1242	572	8668	636	712	826	9388	1619	125	2970	6504	3708	1989	3668	1360	4333	5914	14107	5480	6190	3127	4514	43032	3787	1356	938	4057	15798	10016	2037	1179	2130	3531	5891	257	5337	478	1819	13390	2246	4238	7268
1943	10	Arkansas	1943.83333333333	3562	6238	4095	1892	321	1623	4455	206	680	810	5463	682	868	1332	1788	2210	1423	778	1072	2629	4923	15247	3773	2268	557	4161	10683	904	1019	679	2458	10505	3264	707	1505	1604	1700	7440	661	3563	833	928	7859	2999	2838	2534
1943	11	Arkansas	1943.91666666667	1401	3953	5807	546	700	2323	1498	624	256	276	3343	346	139	2432	576	2229	710	1717	250	394	3297	7122	2660	485	332	1479	5190	295	1710	1079	3333	6446	959	575	289	1835	602	4175	917	1155	691	1061	3027	2281	1326	1682
1943	12	Arkansas	1944	1287	3729	5499	205	384	699	2255	408	115	402	1418	611	79	2408	816	2085	985	533	65	278	1735	3240	1029	114	368	455	2837	784	1056	572	1392	6944	451	648	1018	1294	1762	2240	231	716	396	791	812	518	875	609
1944	1	Arkansas	1944.08333333333	238	3070	2428	893	1070	421	725	908	197	1200	520	255	998	1847	526	284	898	369	253	314	489	596	90	100	309	25	668	398	589	476	142	1477	28	44	318	839	1023	744	420	1462	92	801	49	1244	295	136
1944	2	Arkansas	1944.16666666667	64	87	287	232	28	1043	282	1686	65	902	85	372	281	83	636	75	791	365	399	417	127	696	316	41	780	12	214	780	494	113	822	200	25	148	507	192	417	745	461	255	453	269	419	112	480	163
1944	3	Arkansas	1944.25	542	71	540	1992	41	299	584	411	384	126	737	4	275	304	115	9	732	717	236	65	701	61	18	446	317	70	467	913	789	224	560	656	7	54	16	280	1016	1486	1038	13	241	127	482	14	43	99
1944	4	Arkansas	1944.33333333333	198	107	1053	549	116	260	113	67	23	105	0	147	382	532	903	446	14	19	64	320	603	160	261	363	233	356	157	450	711	801	125	58	235	138	72	318	668	203	538	219	279	146	681	15	105	26
1944	5	Arkansas	1944.41666666667	580	797	1261	82	180	116	977	35	1324	520	301	1294	1858	328	260	391	602	604	1040	201	165	867	6	474	117	106	1868	9	1671	1131	182	711	14	997	615	241	1157	439	85	31	369	138	143	170	41	353
1944	6	Arkansas	1944.5	2719	1204	2794	517	734	671	3238	943	2356	822	1783	4810	2375	2194	398	180	651	3062	4809	1605	1950	1975	326	1602	63	147	3947	826	4660	5689	86	2623	14	3849	3926	549	2678	1024	957	1044	1578	362	276	132	304	1180
1944	7	Arkansas	1944.58333333333	11658	4546	5123	1553	6102	1656	13155	3071	8455	5161	3704	14824	5454	2587	2208	1302	6968	6980	16537	5112	3879	2373	801	3427	196	699	5605	3998	9755	14676	366	7204	435	15558	8117	2888	5913	3472	2858	7999	4176	2070	1411	2009	1690	8720
1944	8	Arkansas	1944.66666666667	27198	8717	6247	3809	7730	1355	22798	7962	20389	5836	6864	19905	7530	4275	3575	3303	11276	8810	13704	9274	4255	2354	695	2477	296	532	7184	15608	7905	10478	1416	4622	768	15172	10490	3065	11548	3536	4085	11170	20046	4143	1213	5994	2120	2933
1944	9	Arkansas	1944.75	11750	6857	1719	1686	7470	1661	17915	4603	10776	3763	3633	19425	5099	5283	3356	2444	6319	5793	10178	12497	1318	4223	800	1507	18	910	5108	15115	6124	4062	845	4319	1375	14257	7095	2402	5269	6840	6224	8950	9620	7103	1639	7074	3993	5072
1944	10	Arkansas	1944.83333333333	2358	6781	491	2362	6315	1958	6046	3613	6888	4727	1547	6565	2258	5391	4472	3489	1505	4800	3160	6747	107	1043	377	1192	49	249	2370	3206	3324	2641	200	7737	1118	10268	8175	2635	1788	3237	4013	11620	8795	4675	508	4181	2516	1357
1944	11	Arkansas	1944.91666666667	1197	3943	354	999	2307	807	3059	1340	4361	1321	698	3611	1927	4483	4166	771	2342	1821	4558	3989	1110	1419	1204	239	865	176	1207	953	2037	2545	1103	3837	1674	3246	2596	3357	828	2754	2461	9877	3752	3425	1781	1606	1401	1578
1944	12	Arkansas	1945	264	2308	361	276	574	1145	1266	744	687	1429	552	6856	299	3507	2648	226	435	2076	5157	4298	351	290	630	1064	98	383	270	1189	7115	209	847	1033	324	1276	685	3129	1276	1912	1613	8847	3967	1355	1195	2006	1574	124
1945	1	Arkansas	1945.08333333333	574	906	593	401	592	565	33	338	573	129	294	1345	192	1444	759	376	603	300	1140	968	158	73	868	590	94	240	720	378	912	292	705	773	364	1396	149	1104	274	847	601	6745	3554	529	478	1529	751	310
1945	2	Arkansas	1945.16666666667	494	366	112	326	130	16	52	424	152	799	755	7	50	168	190	292	854	163	657	666	421	438	423	218	13	127	23	147	330	70	510	469	73	683	25	297	4	103	565	386	771	275	361	80	1885	92
1945	3	Arkansas	1945.25	245	8	33	570	272	173	1180	493	84	97	22	121	24	62	979	69	646	115	90	255	626	392	33	81	399	352	63	190	16	961	80	487	489	283	57	258	398	957	76	516	516	382	196	487	759	386
1945	4	Arkansas	1945.33333333333	12	106	282	373	2081	83	1	474	125	1277	24	260	388	867	95	28	1169	372	887	573	22	128	972	596	445	62	756	372	240	220	80	0	422	223	34	133	314	462	78	84	72	187	872	384	531	29
1945	5	Arkansas	1945.41666666667	705	142	1050	108	687	1529	411	774	504	378	86	26	2	843	235	735	535	535	17	340	171	877	388	232	1021	308	119	361	637	276	598	347	456	77	195	1638	725	146	582	303	464	1316	86	10	241	1
1945	6	Arkansas	1945.5	3141	921	424	144	3226	4025	2129	3486	2472	1100	1283	24	235	5956	579	738	1730	723	250	432	2428	5728	1333	653	2826	1511	134	1267	2226	1857	4292	3383	631	2147	289	7096	1150	818	2823	89	743	6145	515	75	1182	919
1945	7	Arkansas	1945.58333333333	11147	3013	2228	1447	10132	14425	7219	10406	11763	3803	2365	415	2294	16137	2172	1277	4691	4091	1023	764	8880	11483	7020	4166	11262	10596	938	2356	13627	6849	26286	9995	1234	3498	946	22574	3320	1758	8411	1602	2447	23228	3110	622	5321	1710
1945	8	Arkansas	1945.66666666667	10016	4825	1356	4222	5666	14943	5797	15017	8290	2456	3055	813	1798	18520	4807	1054	4040	3996	183	3188	6837	11853	14705	5175	8873	9952	828	3691	19070	16000	33449	10758	1051	1445	302	19709	3767	4076	8712	1398	6252	31042	5791	1738	10083	1912
1945	9	Arkansas	1945.75	2473	3717	1297	1088	4208	5419	5742	13561	2790	623	2329	347	2238	10737	5366	558	2466	5379	453	3398	8315	8730	19096	5775	7864	10647	330	4874	17740	31921	23153	5466	1167	1003	960	13404	4725	1940	7196	889	4391	23630	4857	2063	9522	1076
1945	10	Arkansas	1945.83333333333	2056	1514	562	2344	3846	3031	2293	5452	3416	591	968	113	338	4963	6569	648	2773	3091	920	1719	8325	3105	7103	6152	4639	6184	523	1314	11949	9626	7258	1735	1239	1849	2106	14155	3269	1276	5256	1488	5780	9376	1419	1707	4051	277
1945	11	Arkansas	1945.91666666667	1952	1807	1134	738	1443	914	2080	3708	2246	1972	2169	541	177	1307	6769	61	3503	845	1102	1941	2325	2582	2564	3730	2522	3756	524	1355	9119	4714	4218	2165	339	1198	2284	7070	2218	409	2063	1365	4462	3891	1891	2510	4064	465
1945	12	Arkansas	1946	2200	261	955	853	2865	1027	540	854	465	483	1593	628	158	298	3264	90	3250	1211	201	136	2166	468	2170	1486	674	2886	682	1900	2399	4017	799	2600	389	2045	547	1896	709	1060	1852	78	1947	1329	1215	1722	1907	1024
1946	1	Arkansas	1946.08333333333	1111	368	834	218	765	535	1647	581	47	309	591	402	899	180	2006	567	523	1492	489	500	61	345	1354	1643	462	1115	113	2219	1368	883	283	565	163	935	337	1450	2094	335	815	569	1221	660	455	1864	624	247
1946	2	Arkansas	1946.16666666667	1066	857	442	372	159	61	1541	874	115	405	136	73	1247	173	52	612	1264	100	322	37	89	52	18	64	229	490	95	165	104	469	178	133	14	73	1799	394	93	612	122	1651	471	417	1113	254	77	359
1946	3	Arkansas	1946.25	44	252	38	454	21	17	128	54	356	217	2719	80	63	105	385	310	32	516	732	328	378	126	10	75	369	365	280	68	112	84	101	222	175	86	30	1137	1573	136	48	30	5	32	39	25	488	260
1946	4	Arkansas	1946.33333333333	237	292	222	1513	247	27	51	161	220	559	30	25	10	1113	825	173	179	118	1089	158	609	110	309	329	1108	517	0	146	82	401	1287	176	530	1178	492	1812	320	31	713	474	41	336	898	304	71	46
1946	5	Arkansas	1946.41666666667	19	788	627	1277	13	216	181	382	212	776	26	330	224	256	65	169	140	392	237	127	426	122	116	131	414	93	47	608	127	314	790	12	2197	146	299	32	189	559	597	119	566	243	1145	863	469	114
1946	6	Arkansas	1946.5	296	3686	4433	470	883	790	1297	753	100	2012	1128	1792	1079	1509	332	820	308	991	1719	569	493	1545	1933	379	692	214	431	319	370	1410	1464	1689	2157	273	1013	996	819	2661	992	216	1498	1188	3155	1767	192	55
1946	7	Arkansas	1946.58333333333	465	17368	23845	1608	3038	1450	4346	4254	928	5915	1948	5090	4412	4831	1342	4519	430	3606	5595	4293	2665	3495	4259	1206	2407	172	3023	1153	1477	7452	4316	2897	8357	1272	3823	3999	7909	10720	7055	1933	3441	3540	6804	3988	124	245
1946	8	Arkansas	1946.66666666667	66	16135	19669	1095	2981	1010	5737	7422	1566	12889	2268	5605	4148	7597	2256	5964	1201	5241	6479	7002	6425	2851	14265	763	4224	1277	1261	1417	912	11468	3543	2957	18505	1276	2854	7005	8905	19603	5619	978	5036	3586	11123	5880	280	679
1946	9	Arkansas	1946.75	162	10000	10736	768	7051	233	4219	4956	1431	13399	739	5059	2558	7546	2283	7356	221	2160	6696	3806	2185	2704	7072	1225	7107	1316	543	2075	667	8287	3402	4316	11126	498	3866	13568	7023	16554	6574	788	2304	2616	10943	5222	353	2215
1946	10	Arkansas	1946.83333333333	251	12850	4871	167	4291	1011	1254	1490	236	11145	1023	4485	1631	5340	4310	4245	380	4903	3324	1915	1013	6306	1929	991	4987	319	266	3336	1799	4958	4972	2710	6906	247	2485	11543	3393	12258	5335	796	840	1187	8404	3090	531	6178
1946	11	Arkansas	1946.91666666667	282	5495	1803	84	3062	196	296	1116	37	7088	555	3597	9	2573	4741	3202	284	2660	2379	549	2762	7768	2600	766	2104	537	50	1084	1392	3942	3027	2052	7888	612	1867	5503	961	7045	3760	1371	593	647	5007	4627	241	6233
1946	12	Arkansas	1947	125	2280	385	1133	1463	212	11	1361	1627	3721	1298	1744	792	338	4451	3620	201	1062	3091	2662	2320	4324	2797	153	2135	600	361	467	1586	1658	1066	1739	2009	1616	1473	3687	2484	3361	1600	1252	152	1507	1375	225	245	4825
1947	1	Arkansas	1947.08333333333	270	536	450	1666	1047	16	34	1561	445	668	115	1049	544	356	669	1062	551	96	1409	734	1536	577	544	184	817	486	41	154	178	1214	454	841	99	173	73	1321	275	2157	1270	985	102	1021	321	163	245	3453
1947	2	Arkansas	1947.16666666667	143	925	556	407	476	165	780	586	379	719	131	560	787	237	731	978	462	323	193	74	66	678	121	31	167	3752	16	271	7	40	188	924	91	861	359	59	118	199	281	112	142	108	266	175	352	72
1947	3	Arkansas	1947.25	102	16	122	42	284	7	167	145	67	116	280	223	803	218	331	27	128	333	62	401	28	95	977	14	1166	1659	206	75	340	74	364	953	865	510	1005	5	468	191	58	861	255	148	303	237	400	94
1947	4	Arkansas	1947.33333333333	762	156	22	32	31	743	186	302	279	439	16	2142	674	115	546	356	282	152	34	924	334	670	389	497	555	189	70	41	235	308	91	216	89	72	258	252	256	77	315	334	391	263	49	154	0	295
1947	5	Arkansas	1947.41666666667	404	175	1092	36	26	103	441	474	33	670	390	1253	34	38	245	96	494	73	184	124	600	563	440	62	32	51	979	112	964	219	461	1018	54	267	66	190	238	367	450	518	110	267	19	181	25	165
1947	6	Arkansas	1947.5	656	83	4144	669	381	1665	3735	2102	5	2441	1263	4408	50	702	1706	86	1170	52	401	548	1517	2355	653	1283	1380	371	1110	259	1393	720	393	1153	67	481	117	2488	473	2955	2765	1562	412	491	545	1499	1271	267
1947	7	Arkansas	1947.58333333333	2791	1124	9565	5330	956	1272	10235	4744	249	4242	10686	10363	1275	4367	4092	607	3009	766	459	2141	3870	7915	1291	9289	3265	1238	3875	3084	3308	431	5532	3972	276	2735	1498	10897	1485	12816	6939	6709	4730	849	3068	8606	6427	311
1947	8	Arkansas	1947.66666666667	4816	1956	21629	5929	1147	1934	10217	12067	46	6991	18875	28637	1278	4387	7429	628	3449	2857	1262	6992	5276	12180	1452	12282	8035	3569	6772	5058	1143	2099	9403	3653	648	4016	4219	14977	2238	22989	6494	12703	9206	3488	4105	10903	9365	910
1947	9	Arkansas	1947.75	3224	1562	15887	4968	363	2521	12138	9081	96	2492	16508	23573	3078	3867	4554	939	2726	4293	873	6077	5113	7674	1596	17843	8352	2687	5269	2647	868	2632	13998	1759	166	6036	6567	11384	2586	16129	4589	11058	6424	3435	3892	8601	2340	652
1947	10	Arkansas	1947.83333333333	1342	1069	11124	2745	379	1020	7664	15109	140	737	9845	13382	2189	4299	2603	142	1935	1998	2216	3462	449	3374	813	15986	6040	1740	2703	1665	1696	2046	4200	828	319	2243	7012	6776	3153	10295	3785	5567	2390	4928	6116	3950	402	1138
1947	11	Arkansas	1947.91666666667	2079	706	4084	3614	1320	1569	5770	6210	371	387	7566	7306	885	2748	2394	242	2089	1213	2268	1222	212	1961	495	12163	3566	1608	1296	1601	1946	1252	1866	894	514	7753	5532	3334	3569	6202	5345	2959	2517	1172	5083	2616	1887	616
1947	12	Arkansas	1948	1378	789	354	1862	1695	4040	5445	3533	739	75	3219	2713	844	1477	1818	300	1697	843	2241	407	920	1229	39	5016	944	310	1303	741	1219	1233	967	195	1074	6297	4202	3279	1814	4246	3049	2540	411	884	2540	2597	552	1687
1948	1	Arkansas	1948.08333333333	953	30	567	547	469	2763	1256	2062	573	438	1396	191	492	1005	763	870	1495	967	760	303	355	2342	1140	4396	252	817	728	528	496	1010	77	796	2378	3192	2477	860	453	1068	559	629	309	673	998	1352	152	365
1948	2	Arkansas	1948.16666666667	198	92	438	192	22	661	57	733	30	175	163	741	125	149	164	873	465	644	37	484	814	1930	113	126	218	719	14	406	298	208	46	545	123	362	1107	376	58	598	239	72	870	420	924	566	489	1613
1948	3	Arkansas	1948.25	217	345	18	10	178	224	3	312	577	378	444	1456	394	227	440	148	67	67	682	175	714	285	145	285	77	59	517	269	201	106	41	564	180	594	297	32	131	1591	759	6	6	112	93	806	983	1042
1948	4	Arkansas	1948.33333333333	214	374	134	171	131	133	24	265	446	332	388	366	133	1593	954	1765	1419	538	416	1703	189	956	332	223	220	1589	454	848	882	372	197	521	447	742	177	188	579	506	44	618	75	114	129	228	457	1410
1948	5	Arkansas	1948.41666666667	247	43	9	664	42	432	112	1466	1412	61	1235	33	416	564	386	1354	1268	1667	51	726	24	231	134	280	211	591	1589	482	349	527	20	81	33	1112	400	691	918	283	543	455	231	2004	101	92	696	458
1948	6	Arkansas	1948.5	1460	96	640	2175	723	798	147	5298	7363	32	2438	1125	70	1033	1754	5423	1145	9751	365	3232	1096	988	363	952	1185	2712	5605	1682	3099	662	1184	99	172	7476	957	1808	1444	1259	3029	406	613	2226	639	242	4961	1895
1948	7	Arkansas	1948.58333333333	6182	346	1770	13587	897	1812	699	12606	16360	45	8345	3099	136	2942	7663	19910	3166	26752	2354	23605	4687	2715	1309	1706	3268	9297	16138	16390	11340	1913	794	458	2875	20879	5833	9215	3318	6258	15727	3849	2202	6004	1827	393	21384	9906
1948	8	Arkansas	1948.66666666667	9980	850	1427	27398	1782	3317	81	18341	37500	58	11922	6027	1498	2493	12787	20254	11466	30641	2973	33855	6590	5128	1607	2380	6288	9315	17598	17362	21979	1416	592	586	5755	32935	4857	11838	4227	2069	24199	6214	2520	5115	1953	788	30001	18037
1948	9	Arkansas	1948.75	8310	1687	1588	18001	2183	7774	137	9607	39854	446	11275	5061	1495	1517	13874	26614	6600	38995	2882	23957	4562	3648	1193	2808	7788	9755	13136	10630	10376	802	1512	686	6242	28596	2211	8831	3118	5819	18161	6963	3446	4655	1413	2824	28935	9326
1948	10	Arkansas	1948.83333333333	1442	2392	1029	14377	2818	3189	1110	3917	27989	205	7884	1315	872	229	10052	18755	2693	16450	1039	13380	2187	1994	2174	1628	6996	6191	9644	8456	4808	648	390	2087	1971	17575	4326	3703	2502	4026	6828	8836	6452	5421	1845	2302	21595	5848
1948	11	Arkansas	1948.91666666667	1377	413	612	7976	1304	1238	294	1795	19883	1185	6234	1290	217	854	5657	9772	3732	9408	2079	7853	308	1011	742	633	4163	7365	4422	9733	1802	54	349	721	1205	8835	1486	1946	1038	1350	3038	3272	2579	5931	2878	646	11772	2358
1948	12	Arkansas	1949	885	1995	616	4098	607	1561	1412	926	13727	536	2221	844	218	464	2574	11032	2769	2948	968	5770	444	1105	915	696	3964	7441	3892	7183	1452	353	1434	310	1921	1530	2776	1626	1709	917	843	3383	1692	3711	2303	527	4119	1928
1949	1	Arkansas	1949.08333333333	47	973	1094	521	508	1035	975	224	2058	342	989	104	873	353	929	2213	457	615	546	739	836	171	706	2296	1285	1241	1533	2221	99	616	828	1069	1881	65	1208	503	950	599	23	634	397	189	266	880	1254	741
1949	2	Arkansas	1949.16666666667	607	1000	8	592	304	2322	363	1152	824	60	105	133	574	289	751	362	636	705	68	21	730	353	1024	164	874	664	1114	35	21	634	184	156	1776	345	592	327	172	113	451	143	90	47	170	18	707	99
1949	3	Arkansas	1949.25	60	632	469	209	192	52	1363	69	665	52	182	225	422	2072	26	480	644	41	50	91	1787	933	572	750	398	540	98	671	363	1294	65	457	23	36	704	204	373	494	16	676	984	492	463	218	336	1109
1949	4	Arkansas	1949.33333333333	525	745	79	1092	60	913	548	496	104	21	763	812	657	323	522	960	516	153	257	76	363	144	412	744	369	184	110	468	67	32	818	533	92	331	326	19	404	111	308	112	93	193	329	276	505	374
1949	5	Arkansas	1949.41666666667	311	393	519	3	257	850	564	10	558	832	262	1184	136	38	368	509	57	397	436	268	72	929	8	686	103	254	338	186	62	353	358	278	117	434	173	171	261	91	687	469	566	46	66	15	211	1039
1949	6	Arkansas	1949.5	1155	975	508	45	614	4489	2333	200	2060	2826	863	5429	1698	355	1231	1229	72	2235	995	673	535	2895	254	4985	88	997	1167	626	138	916	1595	822	747	1241	1642	1102	396	416	611	1176	1429	521	628	1106	423	3842
1949	7	Arkansas	1949.58333333333	2689	3468	654	497	4102	9278	17541	1259	10474	9543	4429	12129	8055	1534	2063	4074	277	6302	4969	3154	630	12075	1661	13947	635	3610	4972	2327	131	4024	4069	8067	1386	3245	6934	3336	1243	2172	808	5811	4037	3752	2233	4188	1089	11353
1949	8	Arkansas	1949.66666666667	3333	10715	747	794	6211	9940	18673	723	18408	19216	2741	14907	4654	2564	4527	7991	2215	8197	11769	5377	1472	14909	1442	19193	1543	10270	10107	4986	198	5677	9340	7122	5282	4163	9015	4224	1699	2619	1466	11070	6926	3882	2723	4475	570	13563
1949	9	Arkansas	1949.75	1374	7670	1081	1164	2959	3917	12133	986	5775	22672	2149	9743	3503	1296	1715	6350	1817	4178	12640	4038	1969	11345	712	13244	939	15234	4851	8351	217	4436	3533	9695	7943	5824	5330	5209	1035	2320	2752	8449	6918	2684	978	5008	551	8617
1949	10	Arkansas	1949.83333333333	1431	5194	792	1106	1864	3109	9058	1097	2642	11197	897	3706	2059	517	1229	7014	2878	657	5197	1470	1946	2963	803	3711	1238	5397	3674	3863	55	5929	5798	9261	4931	2645	5520	558	1880	1219	1142	2551	4952	879	1204	9463	343	11120
1949	11	Arkansas	1949.91666666667	3439	5809	482	2514	2301	964	7450	472	2496	6771	3295	856	1735	184	1928	3612	3397	1133	4287	38	2746	1471	236	2723	917	3667	2684	4496	148	5836	1851	3440	3983	2185	3475	830	1339	1403	598	993	2723	1250	941	5282	788	8017
1949	12	Arkansas	1950	2859	6141	567	1252	823	416	6727	409	690	3006	2746	2126	581	490	1134	1327	1796	183	1203	34	1912	917	1298	1744	2106	2991	985	467	31	2852	565	1533	2866	2919	1720	939	2183	316	839	672	3280	1147	1085	4517	237	5896
1950	1	Arkansas	1950.08333333333	2241	1959	422	1057	811	200	2938	773	610	669	1512	1660	536	200	41	1347	2505	497	345	333	649	148	182	391	261	1991	144	148	121	1134	212	85	342	370	623	1436	404	307	149	298	1094	674	325	2186	603	2680
1950	2	Arkansas	1950.16666666667	593	219	684	953	179	132	146	119	115	10	540	1881	149	336	586	327	362	160	367	348	205	83	2758	50	389	903	10	439	800	325	42	92	419	268	916	472	99	47	496	1254	62	3	43	17	1950	714
1950	3	Arkansas	1950.25	416	244	434	524	240	638	988	97	57	564	41	663	23	314	1841	509	129	799	1174	50	1116	63	376	136	308	488	41	392	65	231	80	136	306	344	204	13	963	79	1415	255	37	193	247	342	737	380
1950	4	Arkansas	1950.33333333333	254	68	29	509	612	337	35	927	132	139	190	123	4	319	1231	334	547	74	262	832	272	1172	835	1010	1125	577	124	260	10	1330	880	369	1052	37	649	197	995	386	14	536	772	2	155	42	612	687
1950	5	Arkansas	1950.41666666667	209	39	59	357	503	464	213	222	154	177	177	392	645	235	236	72	99	18	34	530	104	349	1067	90	170	35	155	1608	616	163	285	52	846	57	55	586	629	708	98	71	311	419	35	254	36	1251
1950	6	Arkansas	1950.5	414	805	500	646	2363	815	584	157	260	308	542	977	379	304	1283	390	1194	495	136	189	351	1565	2481	1025	612	421	1160	1546	721	501	529	525	1827	405	158	943	2652	6044	1558	1816	611	1898	265	984	147	7665
1950	7	Arkansas	1950.58333333333	3446	2549	2832	4895	8229	1494	1905	323	867	5266	2228	4389	4484	574	3696	362	9673	4575	281	1537	1909	7521	5956	2990	3129	518	1684	8100	3155	2240	1970	653	5795	429	1191	2612	9442	20217	5045	5940	363	6476	734	5062	1129	33808
1950	8	Arkansas	1950.66666666667	5546	3182	4506	7774	10222	2045	2229	1645	1454	7073	3466	2785	9745	567	4565	173	13948	9489	395	2569	2222	17251	7551	6862	9803	630	596	7758	3441	3202	2781	1616	4970	333	802	3222	3980	30696	11068	5842	1159	10221	1620	5086	2404	32241
1950	9	Arkansas	1950.75	1649	2725	5829	6517	13102	4167	2207	817	587	4317	1445	978	6636	214	3474	227	12167	7969	1271	1386	823	10834	4993	4157	5112	2553	178	2323	3898	4753	1310	1026	7230	769	675	1677	943	27071	7647	6956	166	13872	1485	7066	914	29062
1950	10	Arkansas	1950.83333333333	1372	3887	6077	5575	6239	1452	901	784	1114	3830	1575	875	6339	1507	1335	311	16745	3516	1800	1766	1131	5435	2218	1784	5341	762	344	2047	1104	4150	1222	764	3979	1046	626	1299	2357	13891	5014	11010	608	8034	2228	8626	899	18308
1950	11	Arkansas	1950.91666666667	1627	2273	5745	3660	912	586	813	672	420	440	780	628	3745	2883	1475	182	9831	934	1455	1122	1282	1459	2114	435	2269	1095	1379	1640	542	1367	1276	227	2828	947	1402	697	1533	3636	2618	3385	281	6309	2176	4272	1420	8941
1950	12	Arkansas	1951	2096	1800	3062	2554	1767	1	20	1437	1368	1077	420	837	2876	395	1794	338	15671	2029	981	668	1058	791	1339	196	835	859	542	3090	92	208	1080	740	473	294	682	476	1921	407	2647	620	514	2066	1149	2804	136	1562
1951	1	Arkansas	1951.08333333333	980	458	614	362	980	67	94	233	380	203	809	632	1459	455	492	267	9637	1299	2562	1837	786	1448	127	593	1123	425	236	734	566	1129	160	32	816	10	323	544	1013	804	146	342	782	349	395	870	954	321
1951	2	Arkansas	1951.16666666667	156	102	271	105	212	1563	349	53	238	28	338	505	280	435	10	299	1279	692	128	178	299	51	672	939	306	74	31	75	175	359	353	1428	45	98	28	62	433	1058	341	431	302	995	2152	1527	1249	481
1951	3	Arkansas	1951.25	103	154	120	323	1125	776	490	670	179	400	542	28	355	2195	417	1828	249	29	83	573	342	22	110	1503	320	571	8	140	272	255	227	44	545	240	8	355	342	347	992	313	183	177	804	306	61	591
1951	4	Arkansas	1951.33333333333	35	82	22	57	138	122	1255	14	1	2449	1542	464	13	463	366	166	670	46	292	281	739	10	196	539	600	566	483	79	71	455	536	129	649	615	414	147	409	96	153	137	56	109	315	700	70	339
1951	5	Arkansas	1951.41666666667	437	764	62	363	996	576	170	485	1019	693	403	88	192	78	189	678	260	1200	619	98	118	182	51	180	184	1829	3	828	1237	269	593	639	335	605	35	765	34	153	270	372	92	260	46	584	62	352
1951	6	Arkansas	1951.5	2767	4197	419	646	3634	1382	623	595	3136	1586	1283	38	621	644	138	1921	1623	3298	1401	231	508	997	2159	1099	883	6598	779	5693	2296	1649	1561	857	1074	1767	153	984	1240	505	2160	217	240	471	21	1712	1038	1150
1951	7	Arkansas	1951.58333333333	8087	11865	2404	1342	18324	14571	2592	1424	6425	4380	3377	809	5483	2895	643	8530	5342	15412	7124	486	1180	6445	13238	6311	7129	28280	2625	23751	5155	6754	10754	4473	2655	3688	349	3844	5199	2751	10427	1814	1123	2919	216	8068	3366	1480
1951	8	Arkansas	1951.66666666667	21652	11300	6767	2818	28575	25701	4534	2582	7010	7682	10539	880	7038	2341	692	21798	4413	20567	10128	1325	1864	8457	9357	5229	9631	33140	2794	35601	8988	10629	20551	12078	7921	3621	1328	6187	10354	3907	7195	1146	797	2269	281	16656	7879	1436
1951	9	Arkansas	1951.75	28662	4632	5856	3889	25270	19101	1191	1504	1691	1822	10397	1092	9672	4733	231	23476	7049	15563	5491	1605	1443	6166	11582	2790	10246	22903	2767	22428	4684	10416	11876	4903	3328	1476	1035	6217	9559	3908	4919	1423	1282	4205	521	14256	7631	1877
1951	10	Arkansas	1951.83333333333	21444	3752	2353	1846	17125	7889	55	512	1353	310	6866	1718	4420	3701	247	18973	4479	5756	4101	1054	2351	2209	2568	1556	6963	8926	1503	8499	6285	7650	3523	7497	4114	447	1187	2814	15155	2727	2850	832	862	5747	850	9229	5496	204
1951	11	Arkansas	1951.91666666667	20826	2175	1480	803	10403	3710	871	551	2033	130	8184	2715	2554	2659	311	10775	2722	3837	1896	905	2855	2835	3689	1943	3588	5054	736	3118	1682	2972	1339	11253	3991	2207	1048	738	11046	2212	3183	3680	2944	6203	1590	3311	10353	661
1951	12	Arkansas	1952	8649	1883	3307	937	3555	2586	3149	1046	346	25	1982	277	3111	3128	171	4837	910	1309	2932	712	2408	1190	4644	217	2095	5564	106	2510	426	2693	233	7341	2165	1333	639	111	5432	278	2627	2112	1963	6528	1175	3197	3830	1765
1952	1	Arkansas	1952.08333333333	6383	2495	1510	20	1884	307	1266	845	254	442	818	989	1091	297	984	4179	1268	29	406	439	1467	167	2709	1023	2610	5036	1045	1012	243	205	76	2036	567	907	253	55	1692	762	844	1353	1773	1147	76	226	2717	979
1952	2	Arkansas	1952.16666666667	1223	139	668	1003	1021	114	146	395	522	108	1643	187	19	1149	479	509	122	303	77	49	162	95	1171	517	645	1678	124	465	2459	249	216	64	510	204	1029	422	217	40	583	563	122	694	17	263	440	385
1952	3	Arkansas	1952.25	360	747	24	129	25	976	26	1069	32	372	346	428	701	23	20	106	393	55	716	83	1774	454	328	886	48	809	64	1027	5	503	1488	646	319	6	18	270	235	1098	308	311	62	162	938	236	405	612
1952	4	Arkansas	1952.33333333333	85	54	475	544	35	96	463	113	975	350	592	275	2	48	189	325	792	1437	1	18	84	700	639	178	50	404	76	300	132	282	80	101	336	172	1120	488	17	880	1606	655	175	58	351	106	809	235
1952	5	Arkansas	1952.41666666667	67	457	518	1221	488	160	10	43	8	16	1687	2	189	521	696	658	107	41	127	303	24	8	35	320	130	230	348	411	708	2	104	143	556	95	739	97	491	216	1184	449	161	599	19	186	363	79
1952	6	Arkansas	1952.5	67	4176	889	2061	1046	354	712	647	290	325	8672	320	870	876	3088	1691	340	1363	1645	3175	989	172	724	1040	2029	834	2641	2132	1468	1374	230	103	1171	326	2320	54	1592	639	7214	2027	1975	1363	33	1128	1969	824
1952	7	Arkansas	1952.58333333333	672	11410	5501	9795	3483	692	1809	2140	915	1727	31136	6105	4526	2928	15290	5882	3334	7574	5134	7848	7203	1869	4029	2070	8717	2089	11128	8999	7832	5089	773	933	4588	2389	17603	332	7173	2200	22228	7859	8007	3257	504	3162	5768	9708
1952	8	Arkansas	1952.66666666667	2106	17540	4416	15797	6515	508	3275	4383	425	3985	43108	4197	5231	3067	26335	14902	5992	6286	15025	10472	8052	4010	3697	2283	11975	969	12542	6059	20340	1824	1478	990	4218	5116	30373	440	14428	2790	21786	20204	14422	6228	2292	4620	13998	21053
1952	9	Arkansas	1952.75	1547	14940	2279	12954	3069	98	2625	2270	571	4204	21028	6750	5434	2173	31260	11473	7492	5839	14378	5005	9599	2490	9557	1010	7727	377	6914	3517	12692	243	686	2093	986	5183	12224	1029	6145	1065	12341	18648	13477	3851	892	3872	13617	9546
1952	10	Arkansas	1952.83333333333	990	8745	1784	9331	1744	482	454	1480	515	2888	20808	2152	3444	4363	11438	10386	7667	5674	11649	5517	3014	3426	5615	311	6138	1987	2976	4183	8874	13	843	773	1149	6439	7072	807	3727	298	10339	24053	8497	3080	371	4370	3833	5264
1952	11	Arkansas	1952.91666666667	588	4438	1132	4558	665	1138	239	2433	980	8074	22963	1972	4575	4840	11454	6052	9178	2260	2931	4421	1173	676	1755	511	7467	681	1694	2282	4183	193	503	838	1121	2852	4638	204	2430	113	11873	22397	6398	2694	431	4155	2776	3088
1952	12	Arkansas	1953	1572	1749	946	3339	708	1099	701	926	461	2524	5207	2361	5103	4008	7372	2653	2022	627	1677	1592	968	1810	832	212	4578	752	1538	929	4039	896	1247	1302	341	1352	2411	104	1048	1227	10221	12046	6760	746	582	2277	3798	3542
1953	1	Arkansas	1953.08333333333	1034	1106	1315	2459	68	696	1250	277	398	1021	1203	3589	977	2749	3392	2258	1899	565	853	285	730	608	200	993	959	430	599	781	1197	732	387	675	220	364	791	32	1183	1104	3832	2888	1985	463	1484	294	2323	1403
1953	2	Arkansas	1953.16666666667	41	133	695	3610	488	670	199	28	50	1296	664	1528	102	79	438	1176	663	182	165	219	24	128	508	1814	178	625	20	336	273	38	882	858	152	29	1558	446	487	175	527	901	457	1871	57	432	482	330
1953	3	Arkansas	1953.25	156	386	214	653	1286	25	843	600	46	622	948	183	97	488	439	257	318	41	525	733	1249	217	102	1160	356	443	536	193	142	18	5	63	1767	1227	42	20	814	433	467	19	127	252	611	499	974	36
1953	4	Arkansas	1953.33333333333	105	47	272	975	83	355	353	423	37	138	484	103	27	555	93	757	223	227	504	130	987	10	576	838	200	35	11	221	290	54	189	3	185	205	575	506	224	354	1033	84	2043	167	78	151	153	27
1953	5	Arkansas	1953.41666666667	359	296	1007	306	439	608	1558	388	215	152	901	275	930	394	327	611	446	90	431	1261	956	40	450	253	166	187	100	219	609	368	496	69	301	11	803	11	170	24	497	136	1426	1080	476	184	17	129
1953	6	Arkansas	1953.5	761	1193	1703	484	1074	622	6526	2186	626	719	5906	1769	6538	1398	1691	1028	1939	134	472	3532	7718	497	2588	1135	806	658	1563	547	1082	959	290	1101	504	590	5842	230	1346	1515	1008	2696	2542	5838	2419	926	262	584
1953	7	Arkansas	1953.58333333333	2469	6253	7703	3554	5759	803	18419	5172	3864	2067	21405	7962	24899	8919	3837	1159	8839	349	2102	15776	15904	1337	26843	3367	3399	2715	6510	2020	3126	3072	2241	4167	4236	2185	14558	891	4161	6437	1137	9328	8569	19991	6246	4246	1597	711
1953	8	Arkansas	1953.66666666667	5311	6461	7557	1728	7505	4434	21656	12506	2179	4003	21125	12113	44392	21774	6748	1759	19292	4893	1717	11748	26936	1156	42909	7517	9278	4151	14194	4106	4482	4020	978	7656	5286	4352	26804	651	8660	7312	1057	8773	6346	15742	13124	2188	8445	1183
1953	9	Arkansas	1953.75	3255	6694	6535	1116	8816	7124	22916	5603	1248	2305	11732	8960	28187	9426	13603	1812	15424	4379	1638	12942	17406	515	29647	16992	3667	5198	18052	1532	1814	4495	755	4990	5251	3078	26931	1020	7638	6809	1087	6169	15563	13767	17965	2490	7881	950
1953	10	Arkansas	1953.83333333333	2680	4452	3943	781	9947	6535	14120	13302	377	4597	4865	9779	10796	5921	8289	1338	5487	2103	1803	4017	12417	47	16304	6174	2882	3019	17389	920	389	4606	1047	1354	4534	6028	31858	1277	2640	5012	538	3315	15078	6015	13442	1085	4979	706
1953	11	Arkansas	1953.91666666667	1955	3478	2382	2166	2644	8367	5860	6672	68	3653	2604	4478	4185	1816	7230	2274	3272	1192	361	1337	7357	87	16036	2877	1928	4584	14584	330	78	3726	1452	965	5681	4247	10686	25	291	4463	618	511	10956	2933	17858	1188	5934	223
1953	12	Arkansas	1954	1433	1183	2120	272	2214	6909	4825	5070	470	4235	1798	1687	1620	324	5635	665	1046	345	1510	248	2024	1819	10237	3744	1624	5635	7657	331	60	956	5279	865	3592	5452	16410	663	831	2548	816	447	7035	200	12760	679	2352	186
1954	1	Arkansas	1954.08333333333	1179	1282	1813	293	189	1608	876	3194	309	863	793	1174	792	275	6300	242	642	2146	634	195	2327	469	3080	1426	145	1963	3085	441	96	511	2579	166	4367	3794	5618	1005	248	711	1070	618	2631	135	4945	991	1462	38
1954	2	Arkansas	1954.16666666667	133	757	961	130	348	387	3	680	495	935	603	590	379	33	1036	87	371	848	464	183	837	1795	2284	185	177	115	123	187	102	159	106	336	1880	242	336	448	5	1249	343	236	42	246	320	154	827	437
1954	3	Arkansas	1954.25	87	41	26	578	1295	117	56	123	1	175	688	121	213	280	54	426	560	1444	123	100	9	1156	176	131	185	612	35	402	214	110	156	110	117	234	9	309	4	231	94	297	806	418	231	422	729	365
1954	4	Arkansas	1954.33333333333	134	191	319	107	2101	70	10	74	103	43	104	1930	124	90	256	98	413	168	411	542	284	237	142	655	13	239	297	2	785	508	46	44	115	1	184	58	10	176	102	58	224	4448	138	170	456	291
1954	5	Arkansas	1954.41666666667	313	662	26	741	840	75	1025	256	266	403	6	71	176	813	112	45	63	100	508	766	489	391	298	1027	858	799	844	27	226	384	31	403	97	220	40	408	24	117	491	553	1197	87	1037	125	590	130
1954	6	Arkansas	1954.5	134	1627	681	973	2951	552	3510	997	1184	1604	22	536	1090	2141	535	219	423	967	2083	3431	3079	1310	1913	1758	3530	2948	1554	43	1628	1869	856	3668	126	340	317	3157	93	465	1226	571	4987	365	2359	1005	2517	526
1954	7	Arkansas	1954.58333333333	780	4521	4143	2809	13907	4471	3477	4988	17232	7210	620	1870	3639	6555	3083	2893	1001	2379	6100	5619	14218	8669	7109	5330	11463	15287	7531	764	8264	10024	2964	14484	1042	693	1980	15050	1822	2425	4664	3683	24657	552	13912	4742	10517	502
1954	8	Arkansas	1954.66666666667	1328	6254	7880	6873	19322	9473	7556	18503	30683	14689	2802	1522	4824	5649	3230	4058	3606	4805	10890	3448	17165	21398	8284	2195	15914	30895	9743	2701	9839	7546	7581	27259	2694	725	7477	23215	4043	3368	7783	7707	37761	891	19036	4569	8570	2060
1954	9	Arkansas	1954.75	615	5909	2207	3639	18987	11760	2438	21358	19521	15117	2747	978	6633	3818	1669	2968	1319	2649	10663	5306	10347	27799	6051	2062	8717	26897	8516	5169	11594	4918	9714	23525	3598	2276	9301	22618	2100	3922	5516	3055	29325	1172	13865	3044	10186	509
1954	10	Arkansas	1954.83333333333	1320	3380	849	1704	7713	8686	1985	16714	15590	16174	383	1496	4876	2516	4039	2574	1723	2112	8126	2226	9478	8126	7561	2020	7757	12655	8873	1832	3654	4843	4302	21125	1288	1157	5295	15650	2060	982	2141	4254	13650	829	14943	4181	6575	1987
1954	11	Arkansas	1954.91666666667	2105	3523	1386	2243	5495	6321	4045	14121	11941	8212	246	1057	6791	2378	4341	2649	1462	1649	11800	320	6684	12972	7355	558	11101	4111	6358	2191	1724	2725	3554	7746	1293	1446	1560	7714	1284	800	879	5886	3671	289	14868	3047	7554	1902
1954	12	Arkansas	1955	1396	4290	287	2038	2309	3658	3383	5350	9336	4778	20	868	5005	3077	3374	3297	566	1598	8185	243	2555	6469	3411	158	6700	4693	2867	3342	1122	3220	1513	2869	82	308	972	3233	43	1355	520	1528	794	253	7653	3192	1665	1763
1932	5	California	1932.41666666667	728	516	435	476	933	473	1277	906	842	240	424	579	457	815	887	759	772	1045	592	634	683	414	618	735	764	500	753	405	632	584	571	735	1324	533	1159	604	929	543	434	907	597	732	690	490	582	999
1932	6	California	1932.5	2332	773	918	747	2187	2161	3245	2450	2264	611	1313	590	759	2431	2245	576	2643	1809	1050	901	791	893	1106	1153	2295	930	1971	435	1825	1440	1685	1066	2809	1704	1399	1175	1884	566	811	2361	2141	1189	1749	1897	1258	2362
1932	7	California	1932.58333333333	4265	2149	3389	1471	4948	4442	8194	4388	3756	2011	4447	1934	2044	3553	2042	1028	4281	1893	1322	1218	1156	515	1937	3891	6157	2223	2316	1120	2803	2005	5020	1579	5025	3259	3499	3163	4581	1234	1744	3413	5221	2109	5915	2833	1969	6776
1932	8	California	1932.66666666667	9344	4183	3165	2457	8376	3291	17890	5225	5608	2927	6756	2275	2910	3662	1951	661	8021	1653	2815	1798	2380	555	1806	6743	7557	2569	3515	1804	3600	3806	4300	1550	5282	4912	3967	4008	6688	1623	4543	4671	4172	1969	6985	3770	1769	10546
1932	9	California	1932.75	14364	4806	3643	4375	12231	1892	15013	4263	6559	3774	5901	1361	4153	2505	1874	506	4224	1594	2145	1011	1383	1209	3308	7892	9228	3148	6106	2211	3318	4112	3991	1136	4435	1373	3693	2588	8814	2426	3322	4295	5823	2239	8008	3137	1450	13319
1932	10	California	1932.83333333333	9066	5224	4243	2684	10674	3350	11507	6995	5983	2723	4669	2610	5977	1831	1597	98	4315	2057	2752	855	1014	1039	2074	9085	5490	2952	6707	2858	4056	3023	5436	1315	4070	1894	5725	2822	15030	1308	3654	3180	4463	1365	11776	3018	915	12723
1932	11	California	1932.91666666667	6354	3499	2947	1367	7451	4185	6334	5786	3260	796	3617	2683	4387	1509	288	151	3605	897	1434	1312	604	647	1188	5849	2719	2176	2469	2494	2897	1984	3408	474	1192	1254	3744	2624	15739	1078	2077	1981	1257	441	9620	1081	661	5610
1932	12	California	1933	7042	1975	1728	801	4369	843	2827	1239	1336	344	3898	1226	3516	878	284	138	1852	245	1556	523	264	665	1267	2917	1258	1781	645	1548	2307	1744	1598	715	1043	1575	1855	2059	11367	579	1691	794	1270	383	6252	545	369	2315
1933	1	California	1933.08333333333	3733	733	1257	542	2128	498	1350	1139	1153	266	2475	1384	2284	581	216	110	1717	94	1240	361	215	696	809	2822	761	1303	752	955	2154	672	926	474	311	685	718	999	6640	327	2283	352	947	358	3466	292	378	2090
1933	2	California	1933.16666666667	3918	733	1063	667	1332	574	473	2101	1279	199	2639	1675	3084	722	178	60	828	121	481	476	147	630	331	2517	1077	780	851	876	1260	302	1199	572	443	982	456	249	2412	128	1929	298	626	327	2999	194	315	2472
1933	3	California	1933.25	1394	1067	728	783	623	548	372	2286	554	172	3660	1415	1685	580	517	103	1375	178	996	383	255	556	198	1309	1336	1678	602	421	787	203	390	292	496	972	337	173	1802	91	1554	187	287	200	1828	263	200	2727
1933	4	California	1933.33333333333	2218	1329	1241	514	1393	509	435	4389	1004	315	2220	1160	2055	1025	309	146	1065	202	2157	549	468	394	366	3048	938	1058	1371	676	1542	724	615	545	358	1016	482	281	2450	163	1848	266	213	268	1474	234	264	2492
1933	5	California	1933.41666666667	3288	1013	1757	601	3694	878	868	3180	2238	505	4511	2009	3524	1754	958	424	2138	609	4445	646	381	1089	1160	6614	2784	1667	2919	2246	1614	1092	1689	1564	791	1453	821	534	2516	534	2564	487	412	676	2567	490	703	3551
1933	6	California	1933.5	8876	5170	2272	2622	12652	3013	843	2635	3570	927	8340	8870	10017	5471	2953	1071	6813	3212	17477	2104	1107	2058	2477	20262	7330	8117	1966	9216	3206	2673	4324	2855	2332	2454	2038	1653	4183	838	6589	946	930	1106	7573	1513	1090	5124
1933	7	California	1933.58333333333	15071	10251	4394	6074	11389	7050	1831	5789	8496	1349	29371	19178	19503	7500	2712	3691	17008	6484	24433	5601	2800	3292	4689	28316	23758	11605	3560	25565	3308	3580	6037	3516	2291	2355	3426	4335	8039	1678	18964	1294	1529	3107	11109	3222	2625	4904
1933	8	California	1933.66666666667	21815	17967	7033	12581	17482	23993	2435	8314	17868	2560	44254	36470	37858	6050	2459	1923	20338	6137	57075	8978	1588	8268	11679	44525	12638	28979	4409	52251	9493	3578	11362	5569	3707	2597	4383	8709	11792	3025	25758	2830	2240	4838	8947	5438	4929	3711
1933	9	California	1933.75	10232	13335	9174	8956	10543	15406	1564	9843	18223	3268	17001	9335	46437	11497	1479	2493	19639	10399	54985	3535	1768	14017	7972	57502	24528	22404	5729	51122	10718	5672	8775	13510	2810	1892	5685	5604	8094	4053	37349	4353	1366	6069	5955	4295	5298	4698
1933	10	California	1933.83333333333	9199	11685	5443	4968	7149	8106	1119	8396	12739	1878	9597	10332	37347	8932	2078	4100	9758	7624	52901	5426	757	15267	6537	25252	14306	17999	2577	31283	11029	5605	7646	10235	3414	1741	4728	4124	4499	2886	31471	3706	813	5751	3327	3690	4871	1875
1933	11	California	1933.91666666667	9121	8434	2754	4320	5877	4107	927	4630	8834	1270	3132	2422	30510	8216	799	1604	5083	8472	20210	5498	593	9202	2671	15147	16693	13162	2147	22198	6939	4189	7276	10557	3932	1651	3348	1820	2422	2094	19515	3755	613	5833	3300	3048	2751	698
1933	12	California	1934	3761	2967	2105	2123	4147	1551	803	3989	5311	650	2128	2091	14002	7047	600	530	3156	6534	9545	5785	226	3089	1148	10602	4941	5361	1187	13017	2525	1556	5900	1787	1985	1221	1726	763	1368	1327	14934	1236	480	7109	1073	1688	2194	541
1934	1	California	1934.08333333333	2951	1030	1896	1189	2872	458	788	2229	2914	378	582	1290	6227	4897	343	412	1004	5250	4289	2471	463	1049	221	5495	2278	2028	1125	5395	1890	1119	4088	1063	1283	694	894	770	832	1015	3316	543	464	4419	663	567	881	526
1934	2	California	1934.16666666667	1607	943	780	1441	2057	369	261	1413	882	173	881	418	4385	2478	113	423	442	1349	2288	2476	409	858	144	3219	1186	666	676	2236	1462	1289	3117	492	835	400	1135	517	584	494	2889	607	381	1193	218	638	612	198
1934	3	California	1934.25	704	721	864	863	2059	255	221	627	1028	154	704	537	2662	1174	126	366	907	1221	1019	1153	513	1083	202	2010	1472	855	410	3772	883	1234	2904	352	426	347	1102	566	635	578	2409	564	652	1143	236	355	862	300
1934	4	California	1934.33333333333	733	455	887	590	2869	234	173	962	716	170	949	976	3466	1052	140	693	1158	1749	1400	742	352	1982	316	2251	1862	1411	757	4003	580	876	4073	617	963	965	1670	281	772	541	3323	992	1044	1288	296	211	684	237
1934	5	California	1934.41666666667	2340	1852	789	1579	2987	519	568	1949	1658	618	1565	2140	3488	1656	267	570	1750	3959	2844	1332	560	1784	728	2154	3948	1800	2223	6520	876	2092	4566	1264	2031	2259	4443	437	2102	1285	2323	1197	1974	1598	699	713	2532	419
1934	6	California	1934.5	4677	3235	1610	5706	10839	1021	1193	3032	4193	1743	3654	5204	5978	4347	1231	2019	2952	9909	6720	4343	980	6172	1929	3326	12576	1716	5488	12810	2478	8015	11543	3701	4933	5812	6498	1168	3820	1692	4086	6336	6803	2387	2218	1994	4729	742
1934	7	California	1934.58333333333	20215	9688	2032	12227	19634	3103	1573	6795	5801	2538	5811	6830	7438	13477	1696	3224	7602	17711	12938	9618	1159	8888	3349	3622	20442	3531	8693	13655	5673	13791	34263	4246	5681	7732	20555	2102	5264	2095	10634	7856	22480	3202	3697	3350	4912	1407
1934	8	California	1934.66666666667	17829	14666	2895	17918	25653	5618	3369	8731	7522	2666	4420	6308	3964	11559	3175	4655	8538	19030	15460	16105	2279	13014	4418	5589	20585	5744	11849	15261	8999	16463	45321	2929	14441	8005	20147	4230	4843	4905	20770	7803	41083	2189	4325	5893	10142	1599
1934	9	California	1934.75	11157	31389	4311	15213	21893	9481	2832	10480	7290	1827	3520	4798	1740	10627	2691	4331	16281	25466	11675	18182	2294	7445	8338	5903	13174	5038	10418	19703	13986	23162	34078	2155	21703	10758	26561	7610	3532	3897	19539	16038	57413	2112	7293	3726	11559	1993
1934	10	California	1934.83333333333	14110	23012	4644	12743	11432	7766	2511	8736	4891	1415	4786	2187	1634	13522	3322	3036	13046	25911	3796	12799	2795	7776	5739	4963	11419	4184	14768	9894	4952	12726	43763	2767	11468	10955	22687	5445	2334	2732	18096	9662	50415	2155	6286	5115	8424	2211
1934	11	California	1934.91666666667	9412	8171	2890	10348	4691	11300	2309	5315	3703	521	2960	1440	765	7512	2559	1923	10197	19551	781	13844	1365	3200	776	2200	7171	2512	5481	2760	3456	14728	29438	1789	10572	4259	16123	4949	1894	2881	6949	3814	24192	1292	3810	2006	4344	1139
1934	12	California	1935	5083	3849	2119	9948	2599	13315	754	2771	3456	264	3072	912	533	9289	1944	2034	3967	14878	489	11267	814	2488	388	708	4999	1565	5167	843	3319	13720	9661	858	3017	1396	8669	3869	792	2027	6175	2697	8160	1102	3232	888	2789	919
1935	1	California	1935.08333333333	1139	1846	1451	7082	2257	8361	741	1539	2717	182	3293	519	177	8084	1167	1091	7017	3356	279	10985	389	1074	196	377	685	1060	3815	456	2054	4507	6376	911	1387	757	8655	1715	484	1750	3146	1565	6635	919	2764	909	601	599
1935	2	California	1935.16666666667	1268	1368	913	4896	1604	4638	480	649	1367	121	1763	148	252	2987	774	651	4643	2238	79	2285	451	574	215	360	225	285	2022	140	1444	6004	3515	992	785	725	4541	1312	299	1057	3504	1070	4683	491	1970	1143	728	338
1935	3	California	1935.25	777	699	1016	2138	2211	4624	520	707	1280	251	1491	163	268	1997	1316	652	2894	2721	76	1829	377	402	245	126	221	251	1009	241	1943	2560	4160	969	555	610	3191	1156	399	725	3494	1449	4169	914	1388	297	565	382
1935	4	California	1935.33333333333	490	548	1510	1293	1598	3099	555	412	1143	113	2126	102	165	1373	1062	717	3664	3300	79	1230	712	695	204	102	457	152	638	306	3452	3601	2914	907	805	826	2757	1297	392	1724	4028	1415	2612	982	1851	386	557	429
1935	5	California	1935.41666666667	910	1469	2045	2978	2253	8211	906	1108	2261	208	1745	309	178	1326	1680	1245	9114	4937	118	2362	2722	2114	648	248	1099	574	1747	494	5692	6458	4509	1770	1727	1941	5102	2293	425	2386	3848	3574	2333	1397	3784	1438	1391	872
1935	6	California	1935.5	2154	5152	6082	5369	6023	28697	1231	2746	3813	557	3501	1060	327	3887	5948	2230	23539	17551	183	4841	5631	6313	1781	558	2022	1930	2661	794	27037	12158	2266	5613	5854	5303	11275	8243	1548	7967	3940	14172	5171	4344	7437	3694	1908	2480
1935	7	California	1935.58333333333	1810	12426	13045	12195	6338	89420	2763	3714	9095	1346	6799	2505	446	4484	10085	5178	55427	19306	210	6165	16057	14144	4738	702	3095	2789	8369	1230	33531	24058	4000	8560	11672	18971	20054	17047	3825	24048	3499	27712	8611	11266	23389	6821	1548	4784
1935	8	California	1935.66666666667	1119	25512	22092	14740	9546	26553	4240	5481	12015	2922	12124	1905	561	5146	19545	6289	96929	22990	331	10266	40664	23157	11615	930	8532	2647	13050	502	40554	22428	3692	16395	18687	28937	27334	29484	6976	34194	3466	32385	7721	18399	21142	9776	2076	9643
1935	9	California	1935.75	1197	20206	17866	20858	13248	34671	7963	7809	8961	1177	10407	1211	371	3278	15531	11017	89508	22209	334	7841	44314	26100	7677	1825	13305	3195	8386	536	51511	12165	3724	16402	30275	34127	22658	27243	5318	47945	6023	29792	7001	26839	26263	13674	1391	8201
1935	10	California	1935.83333333333	812	11606	17470	13220	8966	13182	15167	5342	7997	2235	7703	1538	357	3735	15619	11146	38226	9480	172	5739	24157	28050	7286	1702	4942	2357	6965	758	36931	7655	2999	12069	46021	33372	12557	24206	4454	39918	3478	19445	3717	17452	36124	10405	1682	8823
1935	11	California	1935.91666666667	584	8364	9627	6825	6456	3283	11954	5737	2803	1618	3027	1347	348	3235	7454	4292	15064	8486	263	4325	10659	19276	5930	974	3063	1530	5307	467	21724	9619	1949	5446	37710	20145	7937	22441	3275	25585	3874	7571	2349	7876	19891	5519	899	6626
1935	12	California	1936	571	5031	10220	3912	3944	1748	9294	3408	1093	1330	879	662	260	3776	6213	3499	2805	3526	143	1525	7973	10849	2880	639	1312	951	4316	149	5792	7855	516	1767	15664	14971	4569	13922	2489	10472	3136	4898	1289	3528	5927	3942	1089	4752
1936	1	California	1936.08333333333	455	2586	6766	2766	1937	1001	6288	2310	859	698	375	884	164	1521	2316	1573	658	2604	39	545	5041	5201	2273	206	376	882	2761	91	6156	2858	113	1562	5667	12954	2490	13399	1057	6155	2556	3628	741	1245	2958	3479	507	3090
1936	2	California	1936.16666666667	479	2341	4834	3092	659	917	5493	1421	551	822	131	444	101	660	1837	975	310	810	89	549	2716	4688	740	341	293	358	1631	72	926	1704	107	2104	4798	3182	2402	11328	1140	5473	1526	2045	583	808	1553	3250	404	2045
1936	3	California	1936.25	626	1264	2607	2779	909	561	5284	1008	450	633	72	449	254	300	1036	635	96	624	159	611	1634	4148	474	206	186	384	1340	57	444	871	90	1070	3331	3674	1393	6544	1289	3010	728	2221	412	504	1779	1990	334	1941
1936	4	California	1936.33333333333	1640	1567	2614	3316	1084	318	5208	1166	464	623	39	807	220	600	1346	666	186	463	139	551	4454	2900	229	235	215	463	1311	41	493	936	82	1169	2392	5017	441	8357	1280	3579	378	1825	267	705	1915	2322	502	1941
1936	5	California	1936.41666666667	1925	2247	8098	5799	1090	714	9440	1850	1011	1283	121	1707	200	2191	2815	963	143	379	115	1273	4654	5734	218	332	334	1639	3458	36	943	2650	261	2933	4695	5854	716	10269	2053	6152	506	5199	403	578	3546	3683	719	2303
1936	6	California	1936.5	7221	2136	10489	14008	3636	870	17814	2275	3873	1966	359	6454	315	6163	4462	1884	220	957	151	3150	5197	12698	485	634	708	3150	3760	46	2827	8759	409	7845	8803	13578	1241	21837	7660	12917	1009	14451	597	1364	8286	15851	922	3258
1936	7	California	1936.58333333333	14211	2637	24439	23966	4823	1932	45805	5233	5299	3991	1303	10723	930	9091	4268	4237	191	1991	311	2512	10125	16143	1038	1137	1120	3753	2526	223	3632	22421	592	4999	18932	30255	2892	32172	21748	16316	2216	14547	1018	4377	26206	50196	1757	4897
1936	8	California	1936.66666666667	12532	5577	34431	40045	5154	1729	66333	12940	4884	8959	2429	20203	1772	11186	9553	10344	194	2828	521	5423	12498	18261	2992	1663	2212	4564	4315	418	2013	39718	895	6004	19938	30748	2944	31230	30565	15207	2154	8246	1027	3864	26220	56860	3089	11211
1936	9	California	1936.75	12888	3516	42810	35560	6768	2063	75953	7650	6534	8265	2643	27564	2312	18473	10221	14184	141	2528	461	3935	9995	14533	3538	1774	2038	4011	11034	466	1406	66298	661	8001	19407	25315	3260	27146	21200	16251	2445	4350	691	4349	11339	72852	4717	16959
1936	10	California	1936.83333333333	10904	4018	44509	8983	3267	1677	76407	9519	6356	5746	1311	20940	1981	18562	10307	6668	84	2021	503	2284	8805	9379	2488	1867	640	3468	3672	709	1892	13996	789	5528	14109	15889	2462	19318	12386	13588	2053	3165	491	3918	3054	66573	6389	12454
1936	11	California	1936.91666666667	6379	2492	16849	4400	2752	1051	19770	6196	2858	2537	1196	19364	1345	5458	5805	10409	45	2218	107	1846	5474	3158	1700	2032	447	788	4045	461	917	7694	254	2780	7043	7541	4182	10251	7889	10676	1281	2099	513	3964	570	24404	6962	5967
1936	12	California	1937	1843	1522	10143	1253	2129	385	18104	5719	2338	2523	971	10712	798	2513	3375	5187	63	1480	148	2284	1558	1363	925	909	308	661	2031	302	330	3105	128	1378	5950	3110	1742	5836	4929	4858	539	598	256	2857	371	13512	2659	1632
1937	1	California	1937.08333333333	1341	666	2061	594	1145	175	5531	6228	821	1298	558	3976	608	1633	2458	1975	174	1124	203	1596	1752	806	421	636	195	233	1833	177	286	1316	84	1001	3551	2055	1082	2096	2950	1599	256	568	273	1288	165	7916	2022	1128
1937	2	California	1937.16666666667	833	361	1155	570	385	236	1568	3814	903	1171	409	1990	832	1396	2511	1627	116	645	197	1720	750	908	171	275	181	401	1349	54	150	591	205	656	1608	726	405	1701	1627	575	154	1058	214	1543	91	4585	1610	759
1937	3	California	1937.25	1256	336	700	213	389	441	1049	2645	589	1253	529	1412	735	1639	2165	1792	73	790	107	1187	503	769	84	190	113	142	1567	218	65	485	134	534	1068	235	141	967	1737	200	137	841	318	1399	100	3702	502	1102
1937	4	California	1937.33333333333	1329	368	954	375	451	799	652	1820	550	950	811	2172	584	977	2959	2106	119	1305	71	1158	405	626	250	206	92	88	1884	120	95	694	121	1240	584	411	109	816	2263	184	246	976	234	2011	84	2098	1096	1383
1937	5	California	1937.41666666667	2814	570	1749	914	664	1009	692	4113	1280	2533	1522	2839	539	2079	3520	3714	190	1165	179	1708	454	780	455	316	162	116	3533	169	154	2201	258	1579	625	639	238	1088	2531	329	665	1475	500	3589	226	2599	2491	4995
1937	6	California	1937.5	7999	1530	3534	1173	2523	2918	812	5200	2175	4100	4623	7445	1411	9463	10347	8591	811	1023	241	2021	867	1409	658	591	279	176	18582	340	255	1908	271	4561	1535	1014	435	1476	4685	1068	1514	3612	842	4511	479	3028	2804	20268
1937	7	California	1937.58333333333	28931	2623	4304	2191	3689	5979	1548	11463	3770	5417	8693	20103	2163	16577	28577	9609	625	1571	897	5961	1600	3890	966	1424	679	446	19780	660	772	3197	314	9736	2381	720	779	3521	7435	1328	2843	4948	470	15220	999	6086	6238	43435
1937	8	California	1937.66666666667	23964	3079	7598	3385	4258	3536	1568	18594	3059	10145	14289	26231	5965	18909	28730	7847	604	1630	1881	11802	1370	4820	2780	3379	1361	451	13771	1137	772	3572	615	18651	2772	815	1356	4520	4557	3379	3843	5010	654	30883	750	5882	9762	50767
1937	9	California	1937.75	22924	2062	7637	3381	5152	4777	1304	19412	2478	12816	11761	43532	5260	11338	20159	9852	920	1944	2931	12581	2416	3043	4509	3783	1292	472	20622	1187	805	3184	709	18956	2516	561	1593	4514	4302	2674	5995	5550	695	42418	736	1954	7805	19571
1937	10	California	1937.83333333333	19529	608	5354	1036	2882	2751	755	7064	2029	8871	8957	42356	2559	8414	10944	8587	634	1154	1032	12324	1053	1751	7863	3038	679	449	11804	1402	625	1791	655	19947	1387	556	1137	2343	3668	1806	4750	3055	639	34698	683	1863	11103	11556
1937	11	California	1937.91666666667	15512	243	1724	548	1723	2256	599	7037	654	10376	5771	19105	2167	7842	8314	4283	356	1082	973	6885	461	945	6772	2199	331	135	6082	864	262	634	542	13306	678	445	238	852	3292	559	3132	1351	582	13857	231	691	10110	6360
1937	12	California	1938	7323	234	1384	348	1536	1466	297	5098	547	3661	4106	6557	1078	7648	5547	2396	207	736	735	7211	250	586	7547	1454	221	45	3367	503	146	329	419	6103	325	778	280	336	2979	532	2253	794	318	6312	182	324	4573	3694
1938	1	California	1938.08333333333	7134	173	318	350	530	1184	145	3290	553	2769	1136	3153	656	3518	5295	1853	158	437	513	3994	293	223	5542	780	300	80	3187	645	181	278	534	2811	149	418	202	137	1934	232	1202	239	190	4438	147	258	1315	2565
1938	2	California	1938.16666666667	4686	204	401	139	417	946	66	2082	627	2396	777	2100	571	2337	4210	1081	77	153	441	2958	235	65	3102	685	372	110	2533	915	110	225	276	1349	262	550	164	84	1131	441	892	166	124	3297	163	138	997	1295
1938	3	California	1938.25	4172	139	422	96	432	666	83	1350	329	3298	860	1077	549	1334	3956	871	80	174	355	1733	199	79	4588	615	426	176	1148	445	82	195	324	1366	257	814	146	207	782	444	691	124	152	2239	292	298	1046	684
1938	4	California	1938.33333333333	5155	234	429	195	260	520	107	2189	573	2889	880	710	250	738	2729	768	138	154	428	1581	549	107	8594	389	396	290	2601	252	109	379	332	1713	442	806	370	381	839	651	627	161	115	1599	425	126	1995	1428
1938	5	California	1938.41666666667	6457	747	678	297	251	389	200	1970	1284	6561	2469	625	664	529	6330	1839	143	371	574	1031	869	234	11603	394	763	466	2172	421	215	264	672	2540	227	2043	646	946	789	1106	989	273	290	1735	676	142	2855	1482
1938	6	California	1938.5	21500	1269	1254	589	832	1092	385	6785	4339	7923	9244	592	1690	977	13506	1833	222	391	1223	1723	4279	562	32570	929	2764	692	4556	512	693	523	2598	2405	635	3172	1333	2105	1566	3439	2201	437	1424	3877	1859	260	8721	1488
1938	7	California	1938.58333333333	33298	1521	3188	1319	995	1634	492	18235	7164	22195	7748	571	2425	2364	39801	1445	335	821	1386	3851	3351	450	34449	1292	4263	1715	6813	595	1025	999	11170	4287	2455	7825	1660	3968	6056	9779	4382	1213	4002	12412	3718	299	22590	2178
1938	8	California	1938.66666666667	13850	1152	5425	1869	1810	1610	1264	26507	16774	25166	7438	810	4558	3690	93452	2121	640	1357	1649	6362	8801	260	32048	1929	5992	4369	7200	217	557	1304	14255	8142	4097	15179	2080	7754	8375	13431	9710	2417	2985	14612	3752	500	48804	2639
1938	9	California	1938.75	11760	2145	9699	1789	1023	1400	1735	17457	13459	16365	5167	842	4689	1884	53900	1944	1198	1736	1500	7364	9090	442	37262	1558	3803	3742	3645	349	1007	1557	13300	7595	4015	8893	2725	7627	8314	3162	10757	1307	3250	19021	1872	609	53641	2974
1938	10	California	1938.83333333333	8214	2350	7027	1788	637	992	1355	13453	14689	13471	6551	456	2864	976	40732	1043	795	925	1543	6001	9439	378	12352	1142	4643	4865	3163	225	1177	1999	10205	4373	1995	10777	1893	6114	6210	2017	5615	2206	2264	19631	1575	564	65173	1624
1938	11	California	1938.91666666667	6000	1286	2456	1785	408	352	489	6545	6735	7461	4587	316	1904	1010	18879	489	368	437	1151	6901	7644	433	5798	565	2678	3068	1479	119	346	1545	5041	3680	1047	9546	1016	3608	2307	1190	4864	1524	1028	7666	990	172	60166	1565
1938	12	California	1939	3812	1064	1534	1945	403	166	244	4914	3347	2640	4620	273	1010	457	7171	368	160	523	712	2607	3167	246	6388	239	916	3879	867	85	379	443	3357	1251	305	5357	558	1753	1000	541	1904	1394	759	3925	640	161	36463	471
1939	1	California	1939.08333333333	3552	772	1214	973	145	246	95	2168	880	1704	2768	119	434	398	5474	371	84	267	274	1345	1723	265	2772	244	719	3018	711	99	277	126	2243	712	194	2844	314	801	933	153	423	607	491	3101	591	184	12954	898
1939	2	California	1939.16666666667	1406	579	1043	686	215	106	184	1086	867	894	2180	160	370	255	2516	379	148	429	434	1121	1407	126	1701	302	709	1145	1595	163	319	164	1113	714	322	2221	405	774	329	263	433	435	497	1238	417	139	5709	449
1939	3	California	1939.25	301	883	1100	608	210	289	179	288	161	1270	1883	94	236	385	553	468	244	492	622	225	1634	94	657	398	346	1214	1443	132	409	237	1656	1200	296	2015	290	933	307	192	497	338	331	1134	470	141	1279	250
1939	4	California	1939.33333333333	163	939	463	560	263	295	214	143	173	1881	1802	74	349	422	396	537	424	855	839	78	673	134	975	612	354	918	2057	121	344	268	2483	961	395	1549	678	828	335	280	627	527	535	1157	700	143	1091	206
1939	5	California	1939.41666666667	303	2820	1103	768	310	1001	924	217	113	3433	6033	193	1562	662	498	1004	390	716	2147	188	895	133	2468	781	282	1399	3422	311	666	632	6319	1333	878	1407	1445	1207	770	809	831	930	623	2329	3062	323	1085	247
1939	6	California	1939.5	914	5857	1741	2848	910	1379	784	794	256	3930	8027	395	2999	415	519	3269	732	1834	3949	235	2297	423	4454	1593	389	2392	4411	966	1131	1407	10781	2630	1490	2722	3999	4565	2208	1369	2009	3636	1521	6266	8524	475	2110	228
1939	7	California	1939.58333333333	1336	3973	2957	5386	1890	3766	799	268	589	8837	5263	426	4599	800	813	8536	977	3118	6669	377	5450	1311	7776	3403	887	6693	12458	4180	4051	2251	26895	7857	4118	5229	6114	7665	3267	2142	2949	9395	1585	12034	22165	1109	4689	684
1939	8	California	1939.66666666667	1411	7362	7087	10190	1929	4351	787	230	573	17918	3976	717	4465	1248	854	17681	1325	7195	13138	945	9109	2519	9516	3555	2144	15666	12145	8351	5034	3398	52441	12953	7523	4956	13779	12461	8805	1517	5611	9191	1993	21904	18664	1667	5285	1250
1939	9	California	1939.75	1679	7611	10886	8831	2758	12339	911	396	742	22563	6563	1085	4188	1437	1110	18520	938	10901	12025	471	14227	2530	7856	1820	2888	12190	13454	5311	2864	2797	71474	16466	9397	6958	12846	15086	6146	2217	5480	13905	963	17755	14300	1212	1885	883
1939	10	California	1939.83333333333	1241	6573	6213	5961	4692	10317	548	237	686	26820	3844	660	2656	1383	683	13854	755	10652	14609	602	13256	1982	5203	1377	3393	7308	9581	3400	3229	5718	46614	7380	6846	3708	12932	14738	5088	1985	3540	10990	781	17526	14852	550	1086	773
1939	11	California	1939.91666666667	192	2549	3972	1164	4662	10571	394	177	504	17013	4204	1006	2226	967	310	19597	454	13655	13414	684	11386	1392	3248	1223	1619	5284	14945	2735	1997	3350	31050	4483	8232	1829	7853	4538	3474	1594	1896	9733	744	5907	10256	293	575	187
1939	12	California	1940	122	2168	791	540	4943	7520	581	199	301	9768	1503	204	2224	1166	292	12835	243	12392	7106	432	3741	1349	2945	848	581	3264	4380	2296	802	1425	16707	3000	5315	1710	3248	2019	3289	552	1412	3915	514	3075	7440	245	242	115
1940	1	California	1940.08333333333	150	925	927	577	3270	4715	408	77	248	5538	2162	250	1455	1143	54	5267	172	6780	5862	355	2325	1124	682	773	512	1953	1133	761	593	759	5939	2667	1876	990	3977	925	2031	527	499	1845	248	715	8002	136	73	160
1940	2	California	1940.16666666667	288	784	863	469	3904	2013	300	61	135	5817	1440	55	916	235	43	5445	108	4171	2661	258	1672	433	754	532	549	615	917	344	441	831	879	1937	1319	706	3502	759	1536	769	285	1737	238	856	5871	303	31	201
1940	3	California	1940.25	288	784	546	814	3817	1452	181	92	335	3368	1624	97	902	191	97	7743	84	5344	2794	433	669	424	1078	384	296	935	395	318	452	268	243	646	1443	628	3475	442	1812	615	238	2540	314	487	7691	129	87	176
1940	4	California	1940.33333333333	184	259	516	571	3706	1218	225	162	377	2151	2599	181	1048	325	194	11142	103	8669	3528	845	1300	231	1329	250	409	978	761	523	422	610	231	993	2202	346	1570	466	1332	818	408	2458	405	616	11486	115	199	202
1940	5	California	1940.41666666667	467	357	834	583	5308	2726	522	308	572	3350	1915	220	1658	435	341	20302	87	12988	7910	600	3311	560	1863	420	1249	1818	1365	688	736	1002	246	1542	4455	599	1866	403	2543	1766	604	3887	1464	1107	22065	380	704	324
1940	6	California	1940.5	873	443	3715	1548	16413	7813	2006	835	690	4768	4550	379	2957	1483	677	44506	138	13827	11910	2477	6223	1693	3893	884	1775	4269	3368	2887	2106	2245	376	2994	9732	1109	5516	1426	8870	5004	669	5034	4816	1742	79301	257	1718	532
1940	7	California	1940.58333333333	945	783	7020	5859	51005	16348	1896	1158	1243	5675	6074	757	5681	2438	1071	96373	466	27445	20869	5131	12213	3230	8695	2329	2088	9558	2890	10204	4609	7456	646	3766	21381	1984	4544	3001	22088	12899	1635	6749	9633	2117	106865	783	7579	1569
1940	8	California	1940.66666666667	1423	621	7441	6919	37503	9791	2160	1298	2056	13906	5301	669	4747	4189	1731	156301	504	29278	35758	10266	15418	8966	9794	3081	3349	14217	2486	33334	5778	7240	310	2558	37368	3649	5272	3535	22307	19305	1153	8737	9427	1683	65838	1163	9562	3396
1940	9	California	1940.75	995	451	10448	9789	20190	8142	1622	1678	1221	22315	10507	351	4298	3134	1813	119528	497	15888	25241	9099	16746	3001	8298	2648	4976	11623	2355	37540	5076	8897	201	3045	54886	4783	5567	2822	32186	25449	1121	9176	4611	1255	22814	1405	8844	4984
1940	10	California	1940.83333333333	688	468	13270	6372	8833	4704	1841	2562	573	17837	6996	236	5172	3814	1732	69570	366	11495	23151	9270	14482	2903	4400	1352	3833	8640	2570	40436	3409	7068	95	2656	35116	1767	7961	3429	11259	33116	804	5689	2907	891	10084	963	7482	2210
1940	11	California	1940.91666666667	286	595	4809	4130	4174	3608	939	2286	266	17167	2229	420	3990	2111	1550	22375	285	3195	15808	7301	6722	1754	2683	575	3194	3951	3053	28403	3572	6575	41	3204	43072	1200	7404	1113	15319	18977	296	6569	1252	992	6090	609	3909	513
1940	12	California	1941	188	379	1324	2661	2939	1722	268	2234	268	13528	1306	167	1961	1558	855	6257	100	3632	8526	7395	5666	1932	597	787	2100	1932	1963	15304	1415	2540	116	2484	19797	849	4804	685	9723	5565	146	9080	970	610	2234	312	2555	581
1941	1	California	1941.08333333333	61	201	608	1634	1307	1883	444	1501	285	10630	1083	225	1146	825	236	3069	55	1679	7618	5256	4236	1579	547	299	613	765	486	8561	1425	444	146	1185	12476	485	3125	367	6593	3042	166	5960	756	544	1701	215	1928	334
1941	2	California	1941.16666666667	54	89	376	633	678	2408	245	1186	256	7423	654	295	482	426	119	1054	161	801	3860	4371	2091	1323	431	513	248	455	284	6617	1078	291	216	957	4215	702	2485	482	5444	1071	119	3869	391	137	504	315	1408	255
1941	3	California	1941.25	202	83	403	374	747	3423	157	688	318	6128	662	243	476	301	101	378	122	753	3572	3873	2031	690	393	347	339	829	428	3158	1077	413	186	1128	5943	804	4340	570	2752	402	171	1667	172	153	197	353	1053	316
1941	4	California	1941.33333333333	217	156	1269	414	625	3016	245	740	510	7059	450	316	668	382	147	201	136	1053	4845	3913	1609	977	268	675	659	1304	769	3225	751	323	231	636	5350	815	3648	639	4326	299	144	839	200	194	93	714	1308	587
1941	5	California	1941.41666666667	476	458	1456	779	1347	2164	513	1751	643	17141	967	536	984	383	177	71	304	1372	6233	3533	1117	1616	806	1281	1707	2044	1107	4670	673	304	308	674	10826	1650	6927	752	8151	520	503	1006	266	233	89	1921	2027	825
1941	6	California	1941.5	544	1184	1495	2600	5872	7027	1498	6380	1971	48038	2045	1460	2311	934	475	94	1175	2130	10967	8430	2205	3210	1892	2190	3209	5955	1934	5480	1334	810	358	762	13037	3499	14575	1281	11220	1371	1078	4189	563	789	79	1405	4424	1944
1941	7	California	1941.58333333333	1063	1944	3566	2031	9469	8256	1388	16410	5105	91130	2798	2265	6468	1695	438	167	2441	4180	23627	23686	4561	8152	3092	5323	5016	4408	4047	7414	2522	2029	421	1462	24042	7373	17109	2433	23171	3042	2939	5720	1456	2485	174	4504	5879	3291
1941	8	California	1941.66666666667	1504	2928	2958	4091	12106	12070	2188	18672	9372	62546	4393	3666	10301	2079	238	158	2632	6286	31007	19894	5383	10705	2591	8844	7644	7999	6925	6528	4224	2061	518	2023	14132	6823	40887	3205	27964	4222	5049	7330	1364	4324	369	8327	5340	6699
1941	9	California	1941.75	1795	1734	2634	2837	7887	10470	1229	12701	9460	64996	3932	2901	19773	2216	553	192	3119	7578	18594	12200	5006	6988	1318	8087	6137	6355	3932	5582	3346	2389	552	2878	7624	3612	41054	1267	21226	5208	4805	8190	1238	4676	236	7241	3393	3801
1941	10	California	1941.83333333333	1570	1160	2247	3118	6680	9023	1470	5910	9146	26898	2445	813	11418	3273	686	280	1272	9874	14895	6801	4003	6773	1238	6882	6031	2200	2465	9425	3262	1544	273	3188	5886	3751	14341	1165	16969	4381	5778	4929	759	4940	226	9512	3451	2667
1941	11	California	1941.91666666667	947	1356	1273	3090	3713	6546	1169	3797	13726	20607	941	411	5799	2246	597	98	567	4268	5050	4007	7209	9049	1032	7515	3445	3389	2148	5127	1737	449	279	1134	1760	2328	6261	584	16980	2700	3379	5126	602	3157	240	2904	2002	1648
1941	12	California	1942	1167	1217	876	3257	1478	3070	557	2604	9416	9956	210	458	2733	1553	230	58	951	2654	4148	3270	5327	6184	390	5372	2489	2160	1037	1281	376	321	278	875	600	989	1197	183	12802	2021	2449	3157	308	729	140	2031	659	1430
1942	1	California	1942.08333333333	700	1782	353	2397	664	2209	441	1222	4215	4265	347	541	1174	1582	133	72	796	2046	3530	1994	3110	4618	237	5377	3105	2172	583	487	326	138	110	961	415	674	492	64	7007	765	2702	2864	244	473	184	2209	247	1140
1942	2	California	1942.16666666667	275	775	186	1577	538	911	617	846	1079	1926	424	350	1001	1387	127	78	512	1926	2388	832	1900	4956	382	4646	2429	1514	268	338	204	129	170	963	281	455	443	115	5778	316	1013	2852	330	434	106	1614	330	1783
1942	3	California	1942.25	354	426	251	981	240	1199	842	862	1477	1153	356	183	598	500	119	94	521	1724	1816	649	1821	4569	706	4245	2892	1533	151	284	246	176	177	549	171	639	553	99	2141	497	996	2956	387	474	119	1346	129	719
1942	4	California	1942.33333333333	539	575	204	1218	230	1299	661	1172	1442	2151	475	229	678	668	334	137	1047	1295	2329	470	817	6989	459	5875	2990	863	217	314	369	210	305	589	330	586	407	303	1964	229	894	4500	557	469	112	1652	289	744
1942	5	California	1942.41666666667	339	1717	448	1851	324	1022	537	2053	3086	3710	934	462	788	1551	615	25	1973	2541	5606	1210	633	7277	685	9003	4622	1645	166	193	765	246	595	1202	1094	894	483	590	2220	292	1598	8442	953	1282	93	1095	310	1089
1942	6	California	1942.5	641	2467	535	5739	328	1973	2257	3647	4978	4259	1382	1163	1554	3096	2059	49	2313	7823	11529	1412	1269	13588	1426	12285	10090	5158	344	340	3427	745	1840	2776	2450	1942	808	1562	7531	130	1985	15424	1935	4896	105	4477	1216	4330
1942	7	California	1942.58333333333	828	3771	1180	11861	430	3901	3771	6188	12558	4223	3729	1683	3299	11147	4121	99	5947	10612	24894	3379	4817	44817	1273	26657	20476	4559	1148	571	4634	1384	1035	5031	2548	4429	2427	2794	14252	408	4839	53033	3600	10752	163	6303	3454	4483
1942	8	California	1942.66666666667	671	4496	2141	9596	380	3278	6651	4897	23442	3782	6171	4962	3615	15318	5814	184	4756	13375	13252	8397	4190	64743	1705	26567	38579	3995	1779	740	6296	2538	1491	7289	1782	5026	3315	4564	11687	507	5398	51210	2520	26019	202	14386	4923	4037
1942	9	California	1942.75	642	5709	2443	7114	769	3137	6858	3500	45271	2688	5159	7913	4054	14833	11327	252	2566	13006	7247	11163	5199	92723	698	14862	28893	3928	1839	594	2965	945	1274	6679	2602	3859	2415	3611	11708	783	5670	58171	2407	11904	354	17166	3850	4242
1942	10	California	1942.83333333333	489	6265	2504	8839	224	3479	4805	3252	38694	1852	3860	5506	3772	9593	7746	211	1021	9729	5428	12509	5270	47138	900	11663	16496	2251	886	402	2919	948	1102	6822	1078	4398	2342	4887	7334	486	2558	15820	2177	10851	320	8861	2112	6496
1942	11	California	1942.91666666667	484	1759	1595	7078	189	2651	3164	2375	35422	818	2730	4219	1738	9319	3841	182	706	5076	3401	6153	2941	24289	878	5486	11504	2466	883	381	2000	704	1026	1834	1161	2888	1752	4135	3015	285	3082	12749	1030	6529	175	10375	1949	4936
1942	12	California	1943	341	1365	553	3289	208	1033	1092	1489	29772	505	1063	2028	1128	3041	2015	103	241	1960	1180	3871	2540	10520	616	4322	7548	1347	459	297	1255	525	504	1346	612	1777	882	2130	1557	417	2588	7254	861	2441	245	3822	1074	2324
1943	1	California	1943.08333333333	166	1077	396	603	216	181	477	978	19983	224	947	718	460	2174	1235	91	310	1172	634	1385	1824	3051	538	2508	5801	1188	542	315	1166	405	323	1535	498	875	677	1585	421	160	1256	1792	489	932	240	1554	629	1818
1943	2	California	1943.16666666667	144	861	288	256	278	242	266	911	18008	188	618	576	344	1930	616	85	223	792	476	1160	1705	1828	904	2354	1709	866	545	200	1438	104	167	1423	129	683	597	736	375	293	879	1824	460	857	200	603	639	2426
1943	3	California	1943.25	85	609	318	481	287	301	432	623	10486	352	551	741	424	1733	779	148	235	842	329	1045	1225	870	328	1143	1871	614	119	116	1368	246	165	637	160	557	395	243	141	389	598	1222	435	335	236	238	330	1324
1943	4	California	1943.33333333333	167	452	420	457	531	368	282	395	4670	467	962	684	334	4751	597	198	248	1061	409	1171	2149	545	483	1144	1985	590	229	94	1469	326	257	673	298	309	365	411	132	292	695	679	768	902	158	106	640	479
1943	5	California	1943.41666666667	157	912	341	684	654	349	524	470	5725	321	2292	1304	658	15173	1377	242	365	717	767	1311	5096	209	680	1964	3092	1709	174	168	3321	1182	426	1315	386	540	805	475	86	747	1162	1470	1049	2063	172	312	441	697
1943	6	California	1943.5	376	2553	1046	1301	3050	898	673	1216	15501	1646	5718	1535	2086	35335	2048	390	417	758	1635	3924	7618	306	2239	4497	9397	2836	418	405	5198	2009	1385	4215	477	2116	1034	1459	310	1292	2137	1931	2433	4816	186	1383	651	2430
1943	7	California	1943.58333333333	1378	6616	1945	3868	2426	2095	1333	2281	33090	3458	8669	4237	2829	83145	5173	368	1266	1848	3256	11536	24891	520	5435	12253	16704	7077	401	672	3009	2554	3718	9819	1173	4998	680	1347	431	2477	4231	1466	4036	4625	320	920	1825	5854
1943	8	California	1943.66666666667	2417	7899	2920	6800	1855	2204	1729	1942	37156	4160	6990	6516	2704	91621	5995	403	1147	2200	3841	11567	33641	741	3688	21628	14549	6792	719	1366	6149	4348	9713	16173	977	7628	1384	1529	678	2740	4413	2314	5824	6153	436	1588	2570	7126
1943	9	California	1943.75	5754	6258	2145	13707	2838	3074	1671	941	39777	4898	18799	8698	4040	58195	5671	392	1988	2838	1794	21629	17521	758	3284	20870	12863	11137	1217	1140	18488	6440	13017	28596	986	14018	2170	1156	193	3362	5007	1361	9638	4545	643	3534	2054	4979
1943	10	California	1943.83333333333	5206	6580	1978	13221	2849	3624	1642	882	41719	4073	19499	18137	5113	28801	3430	177	1272	2060	847	17838	9153	578	2496	26111	12825	16542	1110	918	7843	3946	6615	31656	935	7209	1844	593	156	3219	5358	846	8822	2228	694	4166	1105	3731
1943	11	California	1943.91666666667	4108	5163	1023	8202	2934	1520	1586	1034	10771	1772	6825	10505	2812	17191	2212	169	905	1294	304	8541	3572	555	1878	6047	14685	14293	1091	475	5967	2697	3998	19572	284	2209	1507	305	127	2302	6896	468	6668	2164	367	1852	713	1633
1943	12	California	1944	2320	4041	648	7175	2112	1194	759	483	3888	479	3940	7943	3126	6256	1320	134	622	616	479	4803	1067	191	1242	3895	3863	10707	1425	373	6643	1768	3578	10543	236	563	1348	231	155	1819	9383	571	2157	1480	290	730	173	660
1944	1	California	1944.08333333333	1142	2699	756	4095	545	511	808	500	1973	418	2383	2688	1349	2947	1063	56	525	460	402	2973	918	206	1114	2886	2247	7656	802	455	3318	958	1325	6156	162	520	771	263	122	1181	5853	139	666	1076	142	574	180	619
1944	2	California	1944.16666666667	1020	2334	749	1656	468	593	739	492	1419	443	2887	1762	1331	1130	719	53	613	460	403	882	678	234	933	1804	1788	3501	772	455	4198	803	859	6836	183	347	577	266	159	660	5892	188	380	1094	119	741	305	277
1944	3	California	1944.25	1079	1983	606	1233	1140	573	884	727	1539	219	2047	3286	699	649	545	69	866	236	442	523	634	138	1267	1557	1647	2412	534	190	2171	274	939	6988	161	284	746	157	95	943	4869	132	568	630	82	609	158	263
1944	4	California	1944.33333333333	1674	1340	874	1073	2430	954	1004	1144	1225	224	1678	3210	943	634	582	145	852	344	721	663	1267	149	860	858	1220	3770	729	176	2981	337	969	5562	180	326	528	118	225	1506	7825	177	633	909	108	619	399	275
1944	5	California	1944.41666666667	1815	2757	2695	1384	2797	1534	2725	3258	1905	180	4484	6350	3722	830	1075	211	2011	854	747	933	1911	349	1974	2197	1614	6030	1895	360	2499	278	1435	6606	211	990	279	470	283	2813	12116	289	724	1081	160	2095	920	774
1944	6	California	1944.5	4635	9888	8176	2466	14393	5586	6156	12332	6036	376	11099	14430	7578	2168	1322	387	3018	1678	1892	2165	4667	635	4357	3440	4556	14097	3957	847	4124	793	2472	20724	272	1952	601	899	1577	4899	16319	379	2298	1389	609	5045	1897	3344
1944	7	California	1944.58333333333	13913	14645	13798	6034	27273	9370	3494	33440	13528	585	8337	27239	21112	3096	2804	775	5731	1348	2730	5030	5228	1950	11087	10357	6292	21170	7259	1993	4822	1174	2582	49053	523	4256	1075	2023	2369	16752	42060	1029	2076	2011	853	8525	6876	5832
1944	8	California	1944.66666666667	18102	31772	17827	8522	45847	19774	7082	34840	17712	684	5065	25979	35346	4714	5741	730	6955	2322	3086	8937	7929	1884	18249	9012	5174	32026	6929	2221	6133	2872	1993	55570	1227	2745	1261	1813	1964	21817	47874	651	3199	4204	1343	8260	8618	10178
1944	9	California	1944.75	26581	67753	15746	14900	45938	14658	6821	42130	5714	463	4241	31825	39067	2819	6129	748	6406	1772	6379	8768	10781	975	14122	7728	7242	35307	3505	2032	5601	1513	1779	46411	1021	2197	1690	3388	1677	22383	50845	219	3112	4041	1125	9779	8980	15110
1944	10	California	1944.83333333333	27437	51517	25903	5776	32685	12361	6013	33187	3660	247	3228	23408	36457	2391	4810	911	7847	2074	5774	9817	10986	406	18562	9056	2832	35187	6057	4853	1945	904	2904	34808	824	3928	1704	2341	1398	17613	66910	315	4518	2002	508	8225	5604	11788
1944	11	California	1944.91666666667	10297	27399	15037	2039	18400	4922	3992	15462	2455	231	2121	12894	36519	2012	1398	685	6724	1029	3955	6746	3535	213	5949	8534	1741	37171	2472	2882	920	1034	3225	23603	414	2879	2856	1110	842	16438	46460	243	5752	1680	532	5849	3951	14319
1944	12	California	1945	5885	15837	7098	1474	12551	5027	1280	5762	1250	207	845	7863	7338	808	1182	372	2713	681	3205	5489	1111	186	3639	3832	2032	27098	1067	1673	840	395	1740	11925	152	2418	712	640	234	10630	13336	215	4202	924	535	2157	2344	9428
1945	1	California	1945.08333333333	2478	5895	3236	1522	3839	4228	729	5804	355	71	480	7589	3575	496	1510	125	1783	396	3264	5572	720	294	3177	2611	1756	23125	712	1284	479	276	1073	12167	133	1364	424	527	315	4575	5219	431	3058	1077	485	1835	468	3961
1945	2	California	1945.16666666667	1474	2475	2969	579	1794	5819	854	4569	483	69	353	6909	3494	475	855	126	754	898	942	2939	512	266	1839	1542	2498	13182	866	577	209	231	1020	11669	188	963	318	848	411	3703	4224	364	1764	850	672	1235	156	1279
1945	3	California	1945.25	806	2072	1857	454	2231	5334	870	4336	751	213	266	3111	2471	338	992	181	802	482	593	2031	344	542	2871	624	1623	8056	1331	739	284	271	529	16712	221	965	333	1200	405	2588	2435	613	1359	227	538	366	376	571
1945	4	California	1945.33333333333	889	1535	1702	320	2857	4470	654	2434	522	436	473	3364	2160	454	400	402	824	632	526	3712	503	852	3886	1136	1762	5811	1001	889	853	272	166	24159	466	1325	340	405	472	2330	2866	1216	699	165	749	837	284	798
1945	5	California	1945.41666666667	937	2880	4028	606	6117	11762	1745	4625	1252	778	986	5505	2712	672	1579	689	1095	525	1051	7607	1137	1555	5258	2622	3576	12945	1272	1936	1937	356	250	19411	549	2037	450	582	929	3241	4956	3826	1038	176	1875	463	759	1020
1945	6	California	1945.5	2673	8458	7560	1249	7443	14369	7336	14471	1822	1362	2404	13943	9711	1665	4314	1508	2069	551	3614	29499	3275	1094	5968	6427	5067	11432	2933	4168	4956	1049	457	17669	474	4680	765	1825	3449	11052	10506	9220	2329	465	5879	1135	2589	3098
1945	7	California	1945.58333333333	7793	20967	19177	5520	9838	30402	13163	39330	2029	3151	3926	22992	15417	3128	10535	1708	2551	2384	3355	41901	7000	1925	9535	13166	9609	23497	6331	9665	5596	2176	853	44460	694	5007	1040	3649	4016	28915	21335	14675	3203	896	19511	4155	3424	7596
1945	8	California	1945.66666666667	3339	37247	19741	3271	17179	31952	20007	29791	2517	3119	5010	34808	10807	3353	41510	1239	4687	3309	3625	36957	13295	3188	20035	23689	10363	39245	7884	22450	8323	4429	844	34804	725	3635	3029	6562	8875	29418	26122	12209	4384	1567	29462	4169	4240	13916
1945	9	California	1945.75	2047	41518	16207	2316	23049	22010	18416	31053	3930	2456	4041	40560	4756	5884	46934	1148	6635	7353	5453	38372	8975	2814	19734	30272	15517	21883	10135	29899	6883	4599	1016	54178	648	5611	1179	9038	6083	53886	21972	7349	3599	1257	13719	6340	5576	9405
1945	10	California	1945.83333333333	1360	18404	13204	2534	31983	19172	17519	10863	4362	2534	1015	33258	4385	1273	43709	1145	3691	6087	3812	57469	9195	4975	22656	12934	12532	20448	11900	29154	9596	4759	674	45237	377	5673	643	7064	6905	33129	30148	4363	2181	686	16628	4359	2885	12052
1945	11	California	1945.91666666667	1311	20837	10980	1287	21956	10922	12472	11055	2472	2485	394	28144	2938	796	23516	1180	2880	5670	1740	33475	6395	3722	22343	5713	12600	13489	4445	26533	10364	2383	912	19018	322	2698	561	5519	4672	30752	21307	4608	2413	289	7627	5191	743	5313
1945	12	California	1946	823	10676	9158	965	15637	4926	5543	5470	4103	1533	542	19095	2587	407	7374	545	1907	2818	1139	23136	4334	1396	9604	4787	11374	7908	1596	19826	4682	1827	1077	7658	300	2486	191	940	4915	6873	7293	1303	1320	344	3644	2576	516	2378
1946	1	California	1946.08333333333	1014	7811	3071	748	12578	3094	4449	3082	1787	847	331	6344	1570	206	2593	447	1083	957	615	16355	3468	677	4305	3308	5774	2832	994	8084	1972	1194	619	3484	291	1433	137	665	5029	3239	4517	583	1205	314	2017	816	598	1445
1946	2	California	1946.16666666667	805	5582	1910	393	3206	2246	2842	1972	715	807	389	2493	1946	128	1173	492	1139	560	737	10355	1054	636	3943	1779	4329	2309	997	5350	968	1497	324	2438	219	1550	430	1023	5945	1258	3363	616	964	308	1239	1091	556	1328
1946	3	California	1946.25	731	4415	2038	311	2263	1777	3207	931	296	543	261	2096	1520	119	330	397	1400	265	318	4085	963	982	2135	986	1975	1144	682	6517	984	2426	348	632	376	2695	344	748	9153	727	1250	483	871	294	1106	856	410	766
1946	4	California	1946.33333333333	392	6469	3475	690	1249	2949	4322	1373	139	363	383	1572	904	279	629	386	2474	647	522	2994	1752	768	2350	478	2167	815	881	3473	1111	4461	284	518	310	3108	450	1041	8342	276	2017	581	1319	514	791	1050	591	964
1946	5	California	1946.41666666667	821	5158	7281	1399	1603	5374	6352	4767	202	1234	329	2788	2251	547	1434	616	6458	859	837	4325	1956	859	3502	737	2729	751	2593	4617	1765	5703	1047	980	474	7956	479	2420	10160	370	3903	1284	1803	1043	757	1427	918	1391
1946	6	California	1946.5	1719	14259	14838	1499	4738	18981	10322	9883	557	3700	229	5098	5189	2422	1517	981	6343	2211	2123	4122	4684	4023	4871	2439	7910	3380	4890	12977	6119	6881	2719	989	816	20608	481	6039	41644	375	5720	2034	3012	3473	1278	3696	3844	2656
1946	7	California	1946.58333333333	6040	32427	37160	4167	5595	34313	14204	27787	1864	5905	485	12230	10594	3947	2846	1430	8353	3553	5342	6560	8631	5740	4917	1607	13169	3799	8849	14665	12114	7827	4256	879	1839	39575	659	10938	90891	983	11960	7404	5802	7572	3047	9262	5473	4589
1946	8	California	1946.66666666667	7760	37601	64691	8962	8209	59721	26380	41114	3960	8327	452	27720	27565	2152	6098	1301	11649	4607	10987	8880	10894	6658	7404	3153	18541	10304	17522	21935	7326	12400	3659	750	2678	48673	1560	17200	120773	911	17602	15879	10598	8568	7118	10790	7532	12665
1946	9	California	1946.75	9574	17248	99576	7835	8325	70344	14416	41078	2466	6023	455	18179	20771	2764	13054	1207	10446	6565	8664	10637	13527	10975	8359	4355	24246	11444	26828	21230	4378	18938	2049	942	4933	36850	3766	11553	150919	1177	18665	13334	6951	6680	5307	16331	11926	10349
1946	10	California	1946.83333333333	10477	13877	118483	7867	11845	22047	13249	44749	1137	5224	598	10869	22933	3515	6235	1006	16131	6476	6487	10313	17313	8319	3649	2289	32040	10054	43202	11923	5296	7451	1701	910	4410	30539	3037	22540	118336	1377	7290	11654	12075	5141	4409	22928	10968	10977
1946	11	California	1946.91666666667	5413	6696	55917	8581	4749	12126	5623	34550	516	5968	731	5613	10690	3924	3653	972	8218	2122	4708	3932	14868	15489	3321	1091	16433	3942	26483	9739	5431	5569	1717	461	2123	17539	2222	15251	20078	535	3602	2878	10874	3703	2730	18792	12580	8041
1946	12	California	1947	2683	3365	14853	7395	1432	2159	6214	20965	534	5298	492	3855	6282	3249	1265	865	10918	2146	935	2040	17119	17364	2873	262	5079	3252	10150	6963	2399	2955	1679	347	951	16472	1917	6444	9053	583	1450	2733	6583	2435	2815	7580	4749	4509
1947	1	California	1947.08333333333	2310	3264	6768	1503	931	1457	4822	12968	405	3042	567	2029	3761	2852	596	394	10070	2887	958	1197	7034	23327	2149	415	1824	1820	7991	3067	1138	2600	923	218	630	9426	1619	4576	5072	276	1462	1787	2559	1204	1055	8828	3761	3546
1947	2	California	1947.16666666667	1365	3077	1712	2793	351	2207	6037	5553	244	1895	588	1558	3315	2460	660	195	7415	1965	821	711	7004	21684	1888	346	1058	1376	4234	1712	978	1906	490	212	323	5142	1175	4614	2398	312	1030	844	1069	753	882	5193	2406	2966
1947	3	California	1947.25	743	2417	774	3498	279	1631	4539	4837	175	1061	762	2156	1043	1805	707	108	4745	2346	887	482	3775	17810	1552	435	1787	262	7454	3214	779	731	697	178	834	4909	962	4434	983	161	827	741	460	998	521	4667	2249	5002
1947	4	California	1947.33333333333	1120	2769	683	4132	978	789	3456	4598	298	1230	1908	1955	2142	1232	1210	282	2750	2051	1273	326	8876	17223	1322	459	2294	186	22327	3788	1234	1012	940	484	1697	5763	1657	6266	1258	182	961	1609	392	2360	460	3868	2402	1448
1947	5	California	1947.41666666667	2986	4649	1028	4668	1408	651	10109	12332	434	2056	3473	5670	2288	1756	1532	188	8036	5667	1630	808	21460	21567	1799	736	3164	362	60317	8540	2666	3493	3540	1239	4159	8662	2773	10629	1034	455	1529	2667	424	4767	981	4408	5775	4777
1947	6	California	1947.5	10787	11079	2695	6997	4065	1244	23257	29876	839	6718	7828	15319	4387	6840	2113	457	11572	10105	3124	1416	47318	65615	3297	1258	3757	834	105448	29099	5287	26176	13420	2004	4566	31543	12240	25821	1239	1262	3749	5778	864	14013	2646	17984	7971	6911
1947	7	California	1947.58333333333	8866	8253	3097	13407	5312	2001	44779	54063	1512	10403	21114	24636	7582	21837	5295	436	31757	17691	7141	2545	105644	70200	8264	3611	6855	1611	208536	70770	10666	31021	37555	5231	19277	28094	16745	43215	1621	2137	7805	14126	2030	25341	4268	15971	11177	20069
1947	8	California	1947.66666666667	12999	14154	6382	29718	4812	2063	58147	59950	1485	11804	35962	32757	4619	63256	7848	932	70617	19650	6985	4674	174748	81509	14794	3975	10640	1679	265147	91417	9808	45057	50087	8865	24539	19885	18142	53282	2728	1716	7368	35198	2882	38902	4481	38317	9451	15015
1947	9	California	1947.75	31408	11054	5933	23069	6358	1872	67875	52446	1283	19552	38521	43182	5850	56636	6582	1603	44017	36116	5624	8515	104304	105861	14843	2766	12628	2028	180571	96903	10971	76455	37116	6555	31089	23036	17289	68437	1864	4250	9233	36429	2252	54445	3023	18722	14740	18563
1947	10	California	1947.83333333333	39706	5169	4422	31802	3840	2023	39640	18927	1408	9471	19412	20245	6946	45080	10664	1373	43024	24495	5025	6743	86843	115964	9022	1853	17065	1634	45537	56390	4161	58743	50828	8289	41350	16799	23187	44150	2518	5057	4801	30085	3496	46858	2752	13172	18027	11771
1947	11	California	1947.91666666667	35823	3645	1710	18466	6642	1294	40583	7538	733	8284	5598	12358	9066	25570	8582	1760	44738	10946	4460	4710	29730	38214	7553	1626	13054	1234	13003	31270	1459	51911	48089	3528	18338	11651	14062	27474	1471	2761	3649	37409	2270	32740	2674	15027	12404	14448
1947	12	California	1948	43062	3401	1657	8522	10664	914	7075	2882	1076	3026	2582	16394	6342	13214	4718	609	39251	4863	3716	4783	18834	14612	2249	780	7661	1038	4046	15164	1267	21410	21846	1998	12865	4728	6969	21065	631	2068	1478	29227	2815	19926	995	6967	12171	5421
1948	1	California	1948.08333333333	16233	2146	291	6661	7656	796	4818	3376	574	2179	1954	20293	4540	4899	4680	338	14934	4629	1415	2532	9856	6054	1439	911	4582	1275	2585	12348	1519	18326	13265	1340	7808	3127	4404	18703	578	914	592	26912	4277	9092	1008	6301	10990	4535
1948	2	California	1948.16666666667	4947	1676	323	5645	8246	789	3853	2131	529	2428	357	11344	3642	2303	3575	397	10870	2704	1151	2640	4789	1274	1331	1618	1952	611	1790	6442	1379	12835	6796	1815	5790	3148	1668	16877	283	234	827	35159	4693	7875	906	7647	9101	3426
1948	3	California	1948.25	3921	1542	163	5258	6644	776	4281	1071	1060	1788	761	4926	4195	1758	2219	517	6806	3757	1041	2170	1219	651	1028	1436	1406	773	1307	4698	2093	9460	5354	908	5087	3116	2339	13243	227	170	895	20805	5192	5742	1342	7048	16694	4128
1948	4	California	1948.33333333333	3000	1980	249	8497	12039	1585	5037	1090	905	2382	672	4028	5784	1621	2957	667	4731	4304	1770	7635	689	1048	991	1483	1458	868	385	6474	5293	12993	4183	2117	6995	2682	1238	13984	240	197	1318	25647	9386	6404	1109	8853	28370	4814
1948	5	California	1948.41666666667	7400	4171	354	8121	21033	3490	5116	1900	1915	3365	993	8394	23214	5089	1750	1095	6369	5004	2738	8571	751	765	2130	3762	1368	1562	439	16434	1545	34888	5958	2639	17105	6317	2972	23115	610	718	2999	51576	23505	17258	1646	17684	65143	11011
1948	6	California	1948.5	23365	11646	682	13549	52262	7538	10719	3702	5335	8377	3605	14619	57226	10700	3170	2822	19965	17830	10679	20870	2428	1986	4634	4063	1902	4728	794	41337	3830	48722	9126	5345	35819	18763	6602	46761	1413	1676	7774	88330	41884	58811	3714	42267	124579	16504
1948	7	California	1948.58333333333	46391	42151	1059	19935	66590	13512	18242	7281	5790	16352	11695	24689	71814	21635	6149	9128	57959	61962	24620	47940	2646	1993	17164	10349	3634	10609	960	37891	9306	80245	31212	6737	61216	40581	11757	77161	2696	5214	12050	123173	148616	115101	5810	133206	224241	42334
1948	8	California	1948.66666666667	27504	63615	1757	40297	118285	19209	12706	5229	11130	21874	16420	39632	75496	37982	6911	7798	100913	68968	24189	23930	2562	1726	25404	11269	5805	19425	848	71927	15689	49550	47357	13637	46079	64655	25548	101410	2526	6266	18328	126507	249626	104315	16220	203162	211223	16780
1948	9	California	1948.75	33600	26546	2142	28913	76454	15009	7978	2950	9787	12555	14998	19263	85225	53629	7013	5561	67617	111758	29692	31471	1698	2024	43792	8492	10756	24726	1034	37741	10291	61045	60826	18047	34287	77940	20450	112011	997	5459	23238	83923	154652	142201	17163	294158	111439	17392
1948	10	California	1948.83333333333	16197	20590	3118	29730	94628	12404	7905	3631	12963	5491	25401	5747	64789	53081	4545	3677	50850	35799	16932	27539	961	1797	21788	6999	5654	29136	357	40488	7499	67583	61806	7414	19806	66776	20209	28373	413	7209	14874	76343	102591	75774	27610	167565	44213	13733
1948	11	California	1948.91666666667	8387	15450	1776	20379	44530	11799	6361	1641	7542	4018	20511	2962	34577	31040	2923	2168	16658	28483	23724	22276	559	803	22480	6053	2832	17732	203	19963	7114	49073	65494	7956	9936	73699	31987	19734	207	7734	13245	56311	35098	46107	20092	41793	26813	12337
1948	12	California	1949	2055	8881	1334	12309	15574	7416	6167	661	3428	4781	15024	1868	23753	8942	1174	1680	6147	14163	27802	11295	399	260	17693	2571	1694	9317	138	7041	5016	25950	39292	7221	6631	20799	37235	7737	103	6077	8736	15608	25864	25528	15821	16863	9361	11867
1949	1	California	1949.08333333333	1742	4075	997	5410	5372	5752	1919	591	4420	1995	9543	1640	7700	5820	243	645	1655	9097	15862	15529	284	84	6213	3269	1226	6503	49	2914	2598	14737	24879	3734	5035	12335	32923	6321	135	6118	4573	5249	13050	9678	11633	6462	3617	5351
1949	2	California	1949.16666666667	1805	3895	1001	4884	2831	5716	577	416	2887	1505	7741	1542	4696	3049	432	367	1045	6784	16713	3362	201	103	7308	3021	945	2523	99	1956	1511	11511	18728	3730	2367	12566	25612	6396	120	5712	1822	3521	6676	4574	8776	2360	1891	4753
1949	3	California	1949.25	2535	1696	1070	3471	1361	3769	520	615	3671	1563	4707	978	3161	3810	674	332	1722	5497	9908	2361	80	75	5188	2542	682	3606	130	1423	2326	7235	8733	3806	2093	9079	30946	3857	126	6996	1846	2230	6042	2472	8923	852	650	6403
1949	4	California	1949.33333333333	1749	2113	1599	4497	450	6166	604	317	6455	1605	2967	560	3414	2219	1635	471	1732	6724	10518	3483	128	112	7007	1880	1002	4346	149	730	3872	2326	7390	4721	1981	7551	18936	2173	169	8862	1102	714	6667	2542	9113	599	987	6262
1949	5	California	1949.41666666667	4248	5526	1032	6648	627	11276	1136	537	17213	3240	3572	838	5661	1640	5142	591	2488	7109	30201	4663	169	241	14156	3084	3048	4831	234	2617	8127	1455	20471	15002	1329	7019	65957	4560	338	16375	1473	1184	10033	4418	27786	644	725	12871
1949	6	California	1949.5	5274	23807	2704	9822	1968	10436	2009	1499	23922	5917	6345	1714	10918	4604	12992	1323	4290	18967	43261	18829	343	367	48147	8429	14360	13350	306	3903	33457	4082	75679	29232	5297	14884	149762	3490	1098	61757	6296	3788	35693	7247	84486	699	533	12588
1949	7	California	1949.58333333333	9189	20745	5007	37697	3160	18192	2407	2531	27481	3081	5562	3845	4943	7867	41680	7133	4749	25956	80049	28195	729	914	142034	17289	32554	30406	822	5520	76850	6723	127458	50354	15222	26788	176931	4498	2553	106748	8108	5195	32160	8436	81406	1144	326	32107
1949	8	California	1949.66666666667	26449	28561	13341	16577	2874	17504	1928	1742	22737	6487	6177	2495	6759	7979	41803	16142	7764	22231	120315	22107	738	696	267816	55454	66024	48800	390	9860	127630	8117	135395	93396	18345	48907	116704	6613	3849	140337	16904	2504	33091	7540	100304	1210	188	72023
1949	9	California	1949.75	16914	46177	23966	17561	1209	19840	2245	1860	57120	6666	10566	4206	11025	12174	58665	22008	3998	14489	67165	23735	1005	812	141623	94489	167802	133072	418	14274	169898	14128	62950	111663	26698	55844	122598	7133	3592	116529	24083	1081	15367	5656	127840	935	198	47626
1949	10	California	1949.83333333333	23527	35086	12705	9870	1505	11658	1698	1420	108018	8232	8030	4315	6156	7544	58630	14450	3453	7505	57592	9770	451	381	63692	77156	115769	174710	279	10903	186412	9565	41171	77933	33129	57699	131312	5032	1946	34014	24017	551	13593	3991	112785	857	184	24135
1949	11	California	1949.91666666667	23512	32224	6726	6265	794	8970	859	1576	114304	6465	5276	3243	6348	2600	62925	5827	2021	13398	53964	11900	153	314	39283	70150	60156	79588	159	2534	116793	5320	11439	26459	22216	26642	71383	2700	2763	23187	14647	519	6928	1684	65324	461	183	16905
1949	12	California	1950	18827	13102	3461	2560	652	4536	857	1161	71851	4202	3218	1437	4501	1466	27711	4187	1040	9929	23601	7327	323	255	23507	63522	31343	21473	126	1257	80447	3344	2655	18210	29036	10822	13847	2497	1061	12107	12742	137	5595	1045	19080	89	114	6196
1950	1	California	1950.08333333333	13828	6650	1654	1309	205	1472	505	907	53000	2137	2576	678	3089	1224	17272	3358	903	2419	7874	2270	187	393	6423	38778	7192	22322	50	223	77778	3653	593	5175	17594	3912	6120	2613	502	4702	8032	119	4088	763	13545	120	113	3606
1950	2	California	1950.16666666667	8342	9453	795	1814	336	1125	636	483	52501	2468	2209	279	5423	1477	12588	4251	879	1954	3323	869	95	472	1319	21942	4607	12044	126	81	40599	2522	189	3128	5578	2938	2029	1029	427	5415	3373	145	2342	344	7976	95	129	3064
1950	3	California	1950.25	6994	5941	906	1698	395	688	446	437	29265	1607	3444	386	3581	739	11506	3727	930	2448	1203	319	141	544	1303	28498	4085	7713	274	403	38597	3457	259	2823	5126	2563	1556	1305	679	2643	1993	233	1158	238	4989	164	132	4844
1950	4	California	1950.33333333333	8010	5393	1484	3506	274	1134	1357	522	17165	1873	4976	299	3479	873	14163	7393	912	2700	738	435	206	999	1597	20326	4655	3866	284	611	40821	4606	172	2289	9547	1423	860	1502	897	1682	2862	307	723	391	7332	120	141	3044
1950	5	California	1950.41666666667	9338	7406	3966	6824	435	2659	5292	1058	16595	4965	7937	977	8176	1578	13560	6729	1532	3835	1518	583	357	1556	1710	30708	3865	4768	258	361	42596	8157	351	1759	13239	1715	860	2999	1474	2821	7931	601	2199	887	9564	235	331	3571
1950	6	California	1950.5	10314	25352	7006	9070	977	7303	10013	2539	24371	8569	13338	1373	7924	5899	23618	15492	3814	15200	3353	2096	950	6093	2188	96603	10841	8556	370	517	63548	16821	489	4308	32307	5457	1314	14612	3166	7453	13980	893	1897	4691	9216	404	764	6714
1950	7	California	1950.58333333333	16613	75029	26815	43413	2671	13824	28410	6493	19223	9755	29877	3328	13791	9919	43872	22779	3895	18990	9030	2997	2490	8378	5791	103858	27529	15838	1029	1373	33576	37548	564	17769	102062	12686	2516	37929	9654	15931	20431	2237	3517	5854	14219	341	3124	20270
1950	8	California	1950.66666666667	19335	76420	31755	88076	2326	20447	55544	11250	19958	18524	47575	2054	20556	16472	57657	39085	6949	27673	12378	5180	5563	7806	4857	158758	27763	11228	1162	1662	40382	62117	1111	20204	78099	15558	2173	41409	12599	28236	27390	2648	6538	7641	25480	260	6130	38224
1950	9	California	1950.75	16888	75199	67623	104360	1106	27572	24883	15912	14304	31181	46256	2897	21502	28337	63323	36955	6438	31011	20568	4315	3947	9258	6349	59532	17495	14697	1311	1736	15510	53126	1059	12889	38581	17341	3390	47125	14329	26728	51812	3004	5926	13724	37628	475	6629	67427
1950	10	California	1950.83333333333	14371	29067	39146	124201	1564	21138	23201	17495	9526	40570	77036	2072	10891	26248	51124	39084	3999	20136	16922	3335	7175	18760	5064	27808	12289	14614	1120	1208	6538	26983	772	12138	22534	6076	3800	37061	15341	28666	31167	2089	2841	13415	26430	421	4539	35260
1950	11	California	1950.91666666667	6813	24443	47045	112137	832	22848	16835	7056	11233	19131	65244	1456	7270	18220	17722	16506	2237	10220	9864	1595	5452	22344	3263	13750	3067	4845	533	930	2760	17835	619	9164	7101	5774	3205	14975	15906	36119	16770	646	1201	6655	9568	287	879	16523
1950	12	California	1951	4277	13630	28750	61913	418	37735	6866	5696	7829	10319	41379	597	4739	14337	9780	10464	1305	3759	8259	413	1990	13759	3828	8094	1321	2274	152	352	1361	5057	745	3596	2528	1253	1594	7329	14295	15790	7168	345	887	2784	5876	174	234	21211
1951	1	California	1951.08333333333	1948	6883	21885	34096	280	52430	2903	1814	4680	4533	25429	213	2512	7611	3305	6968	891	3131	4524	290	2067	5347	1360	2389	410	1595	90	225	651	2803	687	1412	1748	746	607	4267	8484	9756	4254	346	1185	1756	4008	60	410	5646
1951	2	California	1951.16666666667	2473	4047	10655	40108	158	37968	1164	1180	3082	4230	21841	333	1473	4934	1802	8032	908	3656	2621	290	2553	5160	466	1699	433	882	182	204	406	2300	393	591	454	293	544	2065	5052	9199	3212	194	1092	1282	3104	68	207	6341
1951	3	California	1951.25	1834	2682	3201	17728	207	25706	1090	1274	1239	2939	8113	400	604	3446	776	10788	955	4451	2650	790	1248	3727	640	1181	460	434	176	333	331	1087	333	175	359	439	617	2302	2289	8084	2029	250	761	1018	2249	186	168	4984
1951	4	California	1951.33333333333	2276	4777	4490	18094	519	16278	662	1026	770	5685	12900	366	554	3034	1356	9449	1629	3758	2335	1205	2043	4080	1015	1054	482	574	310	553	122	932	267	117	416	1236	455	965	4281	9545	2184	233	533	876	1343	175	305	4202
1951	5	California	1951.41666666667	4922	8368	9129	37548	1295	17208	570	2065	2507	14433	14744	835	874	4553	3343	17487	3191	5839	4085	3538	1576	4976	1174	926	669	863	139	872	297	922	577	462	438	3091	835	1081	6785	4888	2879	161	1202	946	1559	185	621	9603
1951	6	California	1951.5	17876	9162	21506	49565	2523	25025	1216	3016	2116	33045	38660	3047	2152	7575	4991	63831	4659	13476	14567	6968	2543	8493	1634	1387	995	2896	307	2388	425	1536	1690	754	1007	6367	922	2632	14712	14920	7228	440	1387	4403	2904	409	1305	12832
1951	7	California	1951.58333333333	63895	18776	18141	68673	2063	27328	1715	7277	3923	69934	115590	5669	1199	12921	13459	165622	4540	36131	31375	15207	4248	21568	2761	3704	1181	8038	815	5236	1187	2788	2761	677	1741	18974	1533	5110	12523	8577	20895	252	2691	11601	5810	748	2876	29964
1951	8	California	1951.66666666667	100011	20325	10004	59083	2577	56381	3500	16741	4223	110618	174772	7490	2218	9954	24575	184741	13644	64319	18612	22981	3230	37491	1917	3242	1281	6789	832	8026	1422	1883	4874	976	5278	26703	1435	7943	33973	27173	44531	341	5655	15944	7330	844	3786	36063
1951	9	California	1951.75	75821	17265	15409	57478	2060	34218	1660	28411	1969	64524	131500	10136	3958	16197	26426	148165	27088	39376	15752	46770	6805	37631	2264	1164	1390	8725	624	5230	1564	2081	6066	741	3899	18820	1134	12881	31789	31351	69242	681	9608	21062	4052	1425	4098	49762
1951	10	California	1951.83333333333	65160	13696	12497	30547	2830	24713	3377	57632	2029	29684	128509	12656	4090	12749	27806	65703	25639	35228	11452	42963	7620	35149	1602	1552	1488	7545	1066	4902	1325	2252	5753	722	2650	9454	1030	17482	24638	17476	68500	641	11650	24535	2558	261	5005	34712
1951	11	California	1951.91666666667	47392	6517	8402	12833	1736	5922	2204	53497	838	17870	41701	11748	3008	9377	15676	57572	28926	20151	8600	27460	4845	19333	794	1433	2007	6237	608	4999	1079	2063	5320	421	1768	8462	478	14611	11801	11820	46601	611	10666	33017	2097	159	3781	37989
1951	12	California	1952	22392	3331	4850	6467	1592	2822	1212	22823	1186	7751	14034	7241	1397	3388	15165	31007	7873	8627	5943	11536	3612	8653	255	850	1429	2798	792	1720	347	1389	1154	535	789	5797	449	13114	4974	7597	18060	746	9666	16420	1593	95	2887	16929
1952	1	California	1952.08333333333	9563	1041	2126	4506	1300	1954	1538	12256	190	3547	3706	6216	1647	2386	6965	13112	3728	4464	4115	5426	3908	4955	214	649	732	1303	493	1423	347	1618	790	258	718	2457	186	18913	2900	2957	8813	310	8853	10544	940	97	2974	18628
1952	2	California	1952.16666666667	9222	761	1804	1773	1187	2014	1465	11149	113	1389	4171	6194	1347	1644	8246	13734	5408	6222	1697	3900	836	3476	310	524	842	854	167	1694	206	531	459	88	246	1183	315	13495	1943	1147	4037	427	8831	13045	771	127	2246	12678
1952	3	California	1952.25	7203	295	1498	714	487	1257	1873	5983	189	1224	3059	4986	1320	3311	5640	6642	3049	3904	1564	4170	1017	1452	184	555	798	1271	157	2404	151	398	426	175	365	637	400	4930	1908	1519	1623	290	9937	11655	1318	260	1751	15482
1952	4	California	1952.33333333333	8773	155	565	864	689	2486	3902	10205	224	664	3991	6075	1666	3896	2482	6931	2271	4576	1029	3333	1875	1116	246	657	844	2326	206	3882	245	298	554	271	565	598	415	3133	1626	1036	2209	255	9238	8076	1772	465	2365	27435
1952	5	California	1952.41666666667	12121	503	850	1143	1469	1139	6542	20537	517	1637	6497	12868	3462	7867	3262	11621	6079	5516	1000	6860	3631	3159	660	892	2657	2103	262	6277	348	569	1555	727	601	1101	761	4808	4371	1571	3305	670	12908	13782	2631	638	4977	45719
1952	6	California	1952.5	21895	1244	2812	3078	4929	2572	11716	34368	735	4140	12720	40822	15622	9238	7409	14463	16097	10367	3091	18199	17783	9355	1573	3219	8319	4764	777	9364	1041	1302	2307	1366	1430	1184	2254	14935	11858	4392	2378	3830	25736	27625	5863	1269	10443	101321
1952	7	California	1952.58333333333	60694	3258	3885	6569	7826	6325	35877	59026	1277	5419	22392	94717	22461	22839	10333	23466	22620	28754	3088	41065	31216	13373	5114	5192	33180	11137	1034	47274	1883	4479	1739	3719	3339	1294	1677	27692	20735	7797	4909	4836	38037	26177	16493	1675	14433	205089
1952	8	California	1952.66666666667	91865	6275	3840	5602	9522	6462	41881	92031	1016	9880	29161	181859	55015	35339	8201	30668	35559	21325	7293	58662	11413	26984	8630	11626	32744	20830	624	55220	3960	9005	2855	3585	6867	1118	3014	36738	19071	11500	3967	8384	62621	17666	13773	2139	18961	220977
1952	9	California	1952.75	80911	3116	3216	5980	11691	9526	61632	99738	1084	5902	24665	142939	47472	40644	7816	20713	42158	20202	6702	61644	18705	24635	6907	16268	52513	29229	733	57919	3313	8907	3117	6100	7412	1056	2899	27974	9013	10720	2603	8069	106239	14242	7141	1182	26310	152214
1952	10	California	1952.83333333333	51407	5514	4091	3658	5092	3824	42071	58393	1407	3917	31211	75357	69154	37867	10882	12493	46171	20359	7521	77768	19189	24229	4267	15726	52480	28895	1665	45133	662	8055	2957	8830	8332	415	2527	19966	8310	11397	3269	3635	83579	7495	4823	325	22466	54797
1952	11	California	1952.91666666667	34596	3346	2089	1936	1281	3411	44291	26178	683	1192	20862	52425	47802	19117	4328	6392	26105	20620	4875	53425	19536	7769	4204	7917	37797	13362	1201	28846	593	5651	1316	5188	7352	546	1011	15327	5274	4981	1239	1797	32135	5457	2652	221	18463	17853
1952	12	California	1953	18428	690	1313	597	444	2939	27405	5907	390	1067	10833	28039	20970	8658	2807	4189	8134	10998	2718	42423	10719	1612	1960	8448	20312	6171	321	12568	555	3090	314	3681	2681	237	153	7625	2587	3063	446	1093	16090	5059	1205	267	11686	4483
1953	1	California	1953.08333333333	8826	563	1290	338	222	2205	15947	5964	460	453	5166	15051	15627	3886	2195	2161	4079	7167	1996	15346	7464	1196	866	2935	7549	4049	267	8436	208	2723	317	1359	1645	212	90	4511	956	980	430	679	6521	4816	653	375	5597	1603
1953	2	California	1953.16666666667	4387	255	866	358	162	1397	19846	2880	497	879	3610	7431	11070	3354	1875	2097	1858	3800	635	4018	11895	903	668	1905	4126	1447	249	3371	150	1585	513	1993	2004	150	65	3012	936	1007	648	990	3154	3714	418	338	884	702
1953	3	California	1953.25	1396	416	446	465	206	1109	11015	2919	209	836	2013	2838	6020	2423	1923	1302	1499	1394	885	4910	3591	656	577	1321	2796	991	411	1374	233	1140	200	1675	2852	225	169	2003	707	844	919	934	1806	1298	370	286	870	237
1953	4	California	1953.33333333333	1465	318	1041	458	498	925	22086	2337	143	1092	2080	4059	6724	2812	2976	953	2253	2275	838	3667	3450	292	598	2667	3904	1054	647	1220	480	1098	191	1496	6468	557	416	2740	1389	1089	1802	1234	1649	729	669	334	1548	158
1953	5	California	1953.41666666667	2146	620	942	805	974	2299	87048	2395	632	2042	2405	11509	7640	3375	6071	2140	3201	2321	967	3689	5149	475	944	5108	10509	685	410	2549	726	2185	341	2849	4881	659	921	5828	2543	3507	3828	1908	3832	1085	470	369	1455	215
1953	6	California	1953.5	1509	2532	3096	1524	1509	5293	120866	4705	898	4958	3217	14887	26610	8197	13453	4241	13571	6901	1182	7314	23932	1515	3518	9878	32055	2016	1470	10236	1022	4313	617	6538	9982	3325	2481	15433	9939	12340	7096	5939	7138	2328	1447	1157	3127	440
1953	7	California	1953.58333333333	2970	2264	4214	3074	3060	6594	167875	20140	3782	9029	4837	29921	33075	10802	23872	9164	24517	10578	2269	10950	33702	2842	4781	13547	56012	7382	2173	11599	1751	7197	1010	17764	22457	9263	5043	17042	15453	26977	12607	16593	5436	4590	3359	4052	5230	463
1953	8	California	1953.66666666667	3571	3791	5204	4127	6426	8743	166245	18364	9688	11153	6687	17750	53191	10910	33982	11573	60101	19645	2997	14644	53140	3765	8248	19972	50240	6429	4957	28610	2125	10406	910	41567	47137	19843	7312	23968	16971	22761	23209	16087	6007	6519	3826	3489	9602	590
1953	9	California	1953.75	1871	2128	6461	7356	5684	9799	167603	18609	16474	22634	5779	21353	39530	12482	18996	6260	41257	21092	3696	14016	67645	3640	10554	11953	38678	3737	4251	27807	1646	17321	1269	48137	43690	15033	9370	44760	21395	11636	18860	32906	4436	5318	3042	3697	7394	380
1953	10	California	1953.83333333333	1713	1223	2703	6579	6816	12412	100326	19629	22841	15119	4304	26006	55270	7780	15789	7134	40151	16888	2291	14450	75232	4093	14189	7632	36676	2564	4071	20044	1341	18883	863	47414	26286	15123	10728	44909	9874	5298	26144	24639	3816	5224	2952	4051	4808	236
1953	11	California	1953.91666666667	2007	1521	1992	2294	3847	8586	76869	15642	27518	5452	1547	21281	16882	6418	5014	3221	15012	9891	2845	12102	25252	2090	7819	2990	31041	715	1174	17233	998	8722	895	40525	10076	3751	3946	30100	7316	3729	23157	11784	2743	5449	1603	5071	3626	140
1953	12	California	1954	1551	1761	1466	1088	2385	7902	37545	8589	12546	4417	1468	12278	8072	3745	1867	2234	13484	7141	1600	7231	10485	1519	7782	1645	21829	371	1125	16548	683	3070	573	26985	14340	3286	1104	5572	3793	2484	11839	9361	1648	5077	1384	3245	3517	271
1954	1	California	1954.08333333333	517	1250	787	1202	1533	4508	19064	3848	12646	5729	838	3842	7966	1715	1353	1150	8152	4656	1209	3243	6895	1267	9113	1576	11640	579	738	6479	755	3400	476	6316	8650	2994	1227	4006	3283	2925	8028	12218	1973	1995	1563	1181	2685	232
1954	2	California	1954.16666666667	336	840	364	429	533	2916	10654	1714	14130	3448	748	2947	3761	917	582	773	4053	2977	535	772	4846	1663	9400	1598	10428	733	567	3571	709	2697	267	4789	5287	2017	1440	3249	2514	3190	2747	4680	2063	1821	2324	833	1323	257
1954	3	California	1954.25	316	725	488	415	447	3820	11825	2564	8912	3256	736	2253	2273	688	840	507	3758	1047	376	332	4743	1128	8348	153	7508	390	653	2297	1091	2156	174	6393	4399	2155	1329	1226	655	3330	1583	2035	2055	2548	1623	411	1721	298
1954	4	California	1954.33333333333	690	947	796	667	1391	5895	6934	2192	18664	8079	1034	1467	2072	589	584	605	3283	835	391	419	1510	1141	3936	214	10771	666	1177	2307	1666	3150	248	6107	5872	1521	1302	1362	355	5208	2337	2196	1644	2306	2674	1391	1564	388
1954	5	California	1954.41666666667	1066	2877	1333	1721	2429	12678	7018	2777	21403	15418	1235	1676	2132	2221	1134	963	5339	3083	1214	883	2047	2589	2147	456	18510	1713	1970	3423	1120	8561	215	9711	11902	3128	1611	2557	1401	10710	4382	4376	1851	3667	4792	2579	3128	616
1954	6	California	1954.5	3960	4992	4213	4688	5256	13919	14004	6988	84083	49939	2962	6593	4241	9604	4228	1994	14394	11721	3786	1156	7471	6097	6739	1906	40934	3340	7692	4036	3116	31977	320	22861	17613	10127	5205	2126	3481	17676	9725	8069	3653	5932	13857	4077	4914	1594
1954	7	California	1954.58333333333	4715	9328	7021	13613	17180	25365	26005	15864	234033	94380	4264	7302	11941	9966	8735	2793	19737	28398	4919	2803	13905	13484	26731	4323	81402	8156	19957	9399	9924	57210	478	41080	34060	32673	10047	2860	3681	50140	19001	30085	7198	16130	17740	6680	14850	1209
1954	8	California	1954.66666666667	16578	12585	14031	22267	20650	25890	15550	22248	190274	101904	4683	18263	20569	6888	6841	5157	38817	34734	7855	4401	20104	10581	26790	3354	62642	14247	56617	14193	9348	94611	1184	87862	54877	46401	12826	4594	5247	107038	30759	22432	13944	27789	28902	13383	25294	1986
1954	9	California	1954.75	21461	14496	8304	22021	9308	32701	6782	16795	187238	122897	5388	26546	21247	5942	10490	8910	42787	24235	7636	3863	23650	19903	21143	4315	60464	13535	73293	13031	7293	69697	1063	75992	32461	52317	13264	4514	7957	99970	31509	24466	14247	34128	39353	8912	22610	1007
1954	10	California	1954.83333333333	10575	21118	5797	13054	16380	29336	1752	11350	169177	37859	2694	24520	20060	5692	19215	6899	26512	38217	9610	4680	20448	30750	19958	3030	45195	11020	45149	8384	2229	39207	1376	48611	27734	76137	17008	2298	8381	84578	39481	15448	20003	28751	26219	6646	26350	573
1954	11	California	1954.91666666667	7962	14265	5336	12961	11553	31388	1268	6935	116942	10354	1866	4039	15515	3585	21425	5243	24838	35372	5099	4555	13898	24854	9473	2349	29853	5256	37760	6603	1484	33802	858	42138	28216	36191	9726	1774	4069	55238	14046	12070	19161	26091	6230	3092	20207	608
1954	12	California	1955	1439	10491	4900	7723	11727	9032	432	3194	22860	7563	1541	2324	12233	1190	22875	5617	24700	28892	4296	3622	12577	7942	10011	1442	11602	3317	19276	4120	1598	20440	825	25865	10064	40221	6699	895	2686	16826	9299	6590	11160	22587	4045	1712	19511	515
1932	5	Colorado	1932.41666666667	208	112	80	96	309	95	490	295	263	17	75	139	88	250	285	237	229	367	145	164	186	72	156	211	225	106	220	68	163	142	136	211	516	119	427	150	307	123	79	295	147	209	190	101	141	343
1932	6	Colorado	1932.5	320	36	58	33	286	309	503	339	302	127	131	254	34	337	298	19	384	215	77	54	39	55	85	650	311	59	245	53	219	145	194	80	415	201	144	97	227	13	42	321	288	99	202	247	112	321
1932	7	Colorado	1932.58333333333	432	125	295	51	515	490	996	446	356	148	461	177	114	335	140	22	444	113	40	30	25	136	101	1346	695	134	165	156	224	118	530	64	545	287	315	254	458	194	81	313	574	122	650	245	109	778
1932	8	Colorado	1932.66666666667	1095	323	244	116	948	321	2239	535	571	314	754	687	175	325	102	160	930	64	158	55	109	281	64	1792	876	141	278	608	292	293	427	40	564	471	347	326	711	258	364	447	427	82	785	337	65	1269
1932	9	Colorado	1932.75	1280	285	217	253	1060	80	1287	279	501	224	448	612	243	783	62	190	285	38	58	436	13	416	157	1080	793	148	466	992	179	234	267	190	307	29	216	104	720	168	151	276	487	77	663	173	23	1166
1932	10	Colorado	1932.83333333333	308	180	165	43	407	205	402	361	213	28	147	400	198	546	39	69	157	89	100	453	30	311	24	677	162	76	275	602	158	63	255	7	135	103	278	85	750	42	113	77	150	8	571	91	12	410
1932	11	Colorado	1932.91666666667	94	51	52	21	120	221	69	150	32	96	64	401	66	121	14	24	81	12	20	6	14	121	15	256	16	0	9	353	54	34	58	200	389	27	70	75	418	20	18	5	206	1	219	7	3	39
1932	12	Colorado	1933	199	30	143	55	35	259	18	69	9	170	163	116	194	109	12	57	40	49	1	65	58	34	3	14	12	40	1	97	61	13	18	49	63	187	23	20	164	54	1	68	39	64	76	32	12	11
1933	1	Colorado	1933.08333333333	34	39	16	7	1	145	42	359	21	22	47	95	32	16	126	72	16	38	59	12	1	9	6	220	3	5	5	28	64	52	42	14	56	11	33	25	42	42	50	12	4	137	19	45	56	7
1933	2	Colorado	1933.16666666667	101	55	16	36	3	18	33	144	56	21	101	164	36	22	58	29	175	48	22	68	169	20	68	99	159	38	158	82	35	101	144	38	2	158	54	51	132	64	71	7	18	45	36	16	37	34
1933	3	Colorado	1933.25	3	62	2	47	97	6	2	1	11	25	8	108	56	151	24	1	9	16	14	30	61	14	32	84	102	14	71	16	6	9	27	6	7	55	22	32	74	67	50	15	0	0	61	95	27	42
1933	4	Colorado	1933.33333333333	24	139	93	97	4	20	6	1	1	58	8	330	106	40	2	8	71	19	0	89	1	9	42	158	14	8	0	2	7	124	8	97	91	33	1	35	17	89	49	37	1	55	7	7	27	25
1933	5	Colorado	1933.41666666667	28	37	2	10	4	8	55	67	35	26	39	165	115	6	8	0	86	118	13	190	12	148	41	73	207	94	49	30	11	469	64	125	8	15	22	281	2	28	13	37	50	84	143	52	113	13
1933	6	Colorado	1933.5	67	191	30	10	109	83	69	242	14	15	96	152	176	144	5	58	77	102	180	107	7	104	64	182	135	69	32	33	5	444	31	304	17	37	55	253	8	73	75	43	43	182	62	280	227	24
1933	7	Colorado	1933.58333333333	41	414	86	19	246	440	178	347	84	34	557	46	609	218	81	57	137	465	212	374	31	284	55	236	414	251	5	3	51	890	75	314	182	51	99	248	16	243	75	18	33	264	47	154	428	200
1933	8	Colorado	1933.66666666667	278	897	267	61	660	864	69	1061	345	130	1288	89	1075	558	104	48	107	1217	1001	331	85	227	74	856	1335	406	39	14	250	1071	294	445	144	276	83	267	83	250	320	9	239	618	227	169	885	290
1933	9	Colorado	1933.75	31	468	31	50	849	596	93	920	173	65	402	8	898	419	392	42	66	1596	1069	129	43	278	43	684	976	415	57	25	299	660	494	727	129	281	58	488	53	479	717	42	397	692	68	170	664	79
1933	10	Colorado	1933.83333333333	18	69	20	166	487	164	41	355	183	90	98	76	545	170	154	37	61	171	804	72	81	275	1	312	795	431	80	2	70	523	293	423	6	47	130	181	46	358	416	118	130	566	37	126	446	112
1933	11	Colorado	1933.91666666667	18	76	91	20	188	97	8	21	99	174	185	165	147	94	194	7	7	78	137	104	75	280	48	88	365	326	177	6	114	223	133	678	19	76	71	105	164	359	298	166	45	614	2	35	48	7
1933	12	Colorado	1934	45	1	12	7	117	35	40	75	24	16	122	202	140	164	13	88	38	1	48	62	18	9	110	75	207	48	15	29	106	86	75	98	64	65	93	5	178	196	5	7	0	182	34	4	35	112
1934	1	Colorado	1934.08333333333	40	14	26	1	107	6	11	41	136	6	52	156	12	6	63	26	10	2	35	30	26	109	0	17	176	17	113	133	71	12	91	71	51	32	154	23	18	3	23	9	74	149	43	33	274	82
1934	2	Colorado	1934.16666666667	42	357	40	6	17	101	69	34	35	10	48	89	28	67	20	70	0	27	0	84	196	24	15	1	38	36	191	211	127	86	18	1	162	116	31	13	110	5	8	6	30	47	173	40	46	21
1934	3	Colorado	1934.25	58	187	3	42	117	53	110	11	23	17	7	26	8	8	39	27	33	8	8	15	18	66	7	77	21	80	61	96	83	54	131	4	245	63	13	38	40	10	81	8	46	15	24	18	36	32
1934	4	Colorado	1934.33333333333	442	152	70	49	24	93	6	0	0	4	61	6	36	19	1	55	88	88	83	42	87	72	6	161	0	145	25	97	21	43	136	65	173	13	31	33	23	3	32	30	220	67	145	45	57	186
1934	5	Colorado	1934.41666666667	120	294	260	212	52	44	55	19	74	9	47	51	3	18	12	5	276	25	44	16	12	44	7	37	24	48	27	151	86	183	155	47	62	10	98	19	14	21	61	98	27	36	99	14	75	35
1934	6	Colorado	1934.5	61	153	160	433	40	7	169	43	272	2	226	136	21	19	145	20	215	109	124	150	85	36	152	65	76	208	199	61	196	561	234	216	31	71	21	20	0	96	95	355	118	12	117	9	271	29
1934	7	Colorado	1934.58333333333	412	280	371	1093	149	14	177	85	1214	9	504	706	69	489	277	17	2209	413	338	251	155	93	552	24	200	652	951	82	397	1018	1286	378	197	39	56	1	32	385	679	723	319	262	507	29	525	30
1934	8	Colorado	1934.66666666667	1070	509	1257	1397	765	90	818	487	3089	155	2264	1327	510	605	293	23	4730	1207	677	316	662	587	2345	163	685	1255	2836	110	487	2729	3461	1015	465	10	437	2	147	1770	2359	2514	1203	525	1710	83	983	126
1934	9	Colorado	1934.75	1293	727	1902	926	879	296	820	796	2934	648	4522	2193	822	919	190	47	4136	2090	291	520	2040	1120	1645	347	96	1529	4815	44	994	1965	2649	1057	400	29	406	6	373	4042	3460	4822	2499	485	2048	442	1695	144
1934	10	Colorado	1934.83333333333	184	207	901	859	623	400	221	153	1847	351	1846	1654	183	482	553	60	2542	346	652	115	931	746	1016	28	170	750	2880	6	612	935	1876	527	415	71	214	446	388	1614	1199	2482	1883	429	929	296	448	206
1934	11	Colorado	1934.91666666667	277	40	464	248	291	134	230	203	464	229	748	588	255	234	54	36	1553	158	265	52	617	335	513	14	278	335	733	20	297	118	668	677	165	82	68	228	116	940	157	759	1162	264	509	99	206	44
1934	12	Colorado	1935	62	186	191	159	51	7	39	103	252	39	435	417	115	11	30	17	665	219	2	49	620	91	111	1	264	158	85	91	359	286	600	136	148	115	85	69	93	598	2	219	529	35	256	63	80	60
1935	1	Colorado	1935.08333333333	31	2	42	46	45	88	82	24	80	115	19	138	17	29	17	9	369	139	22	14	225	147	90	14	68	92	11	5	47	10	117	107	44	295	61	69	4	190	21	44	107	41	62	132	40	20
1935	2	Colorado	1935.16666666667	9	25	83	132	3	31	8	3	23	67	36	6	65	66	13	207	344	51	178	83	16	102	405	73	45	3	223	82	100	92	281	133	43	133	194	26	33	154	54	10	20	44	212	143	89	19
1935	3	Colorado	1935.25	1	215	27	41	64	111	6	49	50	37	23	18	8	125	4	69	191	236	3	37	11	27	154	2	20	38	6	256	195	41	137	62	8	147	33	14	138	74	173	6	127	0	13	56	71	67
1935	4	Colorado	1935.33333333333	20	95	0	166	3	219	20	107	87	11	60	9	26	19	24	47	31	13	34	8	1	9	0	9	206	0	3	88	32	84	62	32	3	309	1	19	135	27	198	108	39	98	22	29	21	3
1935	5	Colorado	1935.41666666667	63	132	0	138	74	221	42	85	172	137	78	141	620	199	73	25	45	61	24	57	229	54	19	123	227	72	59	83	5	29	83	54	16	133	255	154	84	36	139	45	79	33	45	7	77	15
1935	6	Colorado	1935.5	293	303	262	361	311	217	79	391	206	147	115	162	329	1095	44	86	9	18	71	306	242	128	62	38	356	450	47	103	24	109	188	207	32	320	466	149	141	126	100	337	117	12	141	66	72	124
1935	7	Colorado	1935.58333333333	1045	794	859	1949	754	57	507	1087	526	261	118	609	1472	3656	193	386	187	212	70	524	2334	626	121	279	791	1412	441	775	103	677	593	335	77	1344	1860	197	891	429	77	1280	441	35	426	171	38	459
1935	8	Colorado	1935.66666666667	3748	3157	2454	5694	2438	104	1476	3140	1208	337	80	2476	2548	6763	742	467	328	432	566	947	4016	1377	154	1158	3080	3091	912	3700	802	1373	696	1202	200	3167	4053	352	3653	1165	166	1770	1334	42	1900	1252	85	269
1935	9	Colorado	1935.75	6604	3150	2261	7694	3684	12	2073	3592	2039	908	42	3242	3604	6796	650	2008	451	987	620	1659	2752	2028	38	1108	3615	4811	1177	4819	907	3789	249	1984	293	4012	5875	263	4993	1056	231	922	1732	128	2814	3225	185	506
1935	10	Colorado	1935.83333333333	7718	2497	1357	4504	1973	74	2351	1821	2231	402	7	3555	2801	5302	103	1041	218	230	56	2537	1704	2374	4	697	779	2382	620	3567	327	3351	152	1110	210	2251	3372	77	2047	433	264	448	720	78	2163	1854	253	434
1935	11	Colorado	1935.91666666667	2074	1019	2097	1963	360	126	2611	835	590	263	62	2097	1318	2354	219	204	135	133	151	1343	645	1225	23	246	335	753	589	1503	290	812	36	101	50	810	4092	340	582	270	70	565	313	139	1118	1414	317	530
1935	12	Colorado	1936	1397	88	378	629	444	27	1158	292	94	176	2	553	399	2101	104	133	9	26	28	996	154	363	8	82	151	291	35	920	54	270	17	40	27	240	1066	411	238	169	34	265	55	218	1073	968	346	127
1936	1	Colorado	1936.08333333333	467	26	245	372	246	123	599	316	110	12	1	81	56	641	30	134	64	7	4	274	89	85	53	87	42	470	1	273	5	31	22	13	283	254	401	445	132	170	26	36	66	298	161	183	29	36
1936	2	Colorado	1936.16666666667	48	152	124	116	22	186	235	279	25	133	57	13	317	56	147	89	35	44	305	78	30	50	35	267	59	11	3	83	53	261	63	24	148	50	24	219	57	48	93	42	63	22	134	136	67	53
1936	3	Colorado	1936.25	56	75	143	2	10	46	142	83	174	24	12	92	43	105	125	73	34	3	45	7	127	27	292	133	14	7	60	288	41	71	34	15	124	2	2	111	23	12	35	40	42	63	66	118	1	76
1936	4	Colorado	1936.33333333333	66	81	197	27	20	19	102	212	240	43	122	33	8	43	13	68	7	204	125	156	130	12	250	122	22	64	41	410	31	210	84	7	187	40	66	266	32	61	160	17	2	77	58	135	177	7
1936	5	Colorado	1936.41666666667	1	27	52	9	130	5	69	519	384	56	62	26	229	23	24	396	10	356	28	290	270	23	675	75	419	74	59	102	74	107	346	4	109	29	13	257	28	10	186	123	86	213	12	35	103	27
1936	6	Colorado	1936.5	75	26	185	24	85	2	168	782	457	51	274	523	747	50	34	490	30	431	259	551	429	53	1542	109	567	39	266	30	94	527	366	102	328	132	91	595	14	180	573	426	330	558	19	72	76	295
1936	7	Colorado	1936.58333333333	178	112	102	98	460	48	376	1889	1034	462	786	1789	2964	303	40	1358	46	1873	886	2019	656	162	7381	248	1084	81	813	83	582	1085	692	345	419	240	451	1898	117	296	2872	503	942	1197	421	87	274	479
1936	8	Colorado	1936.66666666667	1126	332	286	497	1992	333	1665	3384	3731	678	3224	5430	8655	1522	110	4934	225	4755	2450	4774	3090	541	16182	1042	3457	216	3179	55	2487	3266	2250	850	1158	2553	1121	5231	312	240	8021	2959	3979	5684	1250	465	508	3917
1936	9	Colorado	1936.75	1521	468	350	237	2682	461	2885	5830	3725	1297	5820	6179	9509	1445	289	6059	367	9033	5021	10067	2260	415	11400	3025	6091	32	4697	11	2687	5955	1574	2149	3462	3337	2013	6278	526	196	9716	3983	3816	8208	2150	612	1531	3511
1936	10	Colorado	1936.83333333333	1311	485	496	368	814	976	2640	1923	1949	1146	3937	3932	4637	824	605	2604	239	7714	3730	5142	806	24	6977	2295	3152	2	3173	0	1167	6813	541	1814	2535	3894	1459	5576	636	598	5300	3554	2929	6183	1842	61	1516	2121
1936	11	Colorado	1936.91666666667	860	220	415	418	512	684	2266	984	384	1154	2382	870	1608	201	486	1443	52	1811	962	2214	243	69	3209	1114	738	42	3579	141	460	1176	465	1157	1538	3343	537	3829	700	212	3215	986	957	2742	1135	26	480	407
1936	12	Colorado	1937	1027	81	220	57	258	51	1664	511	78	340	886	427	642	7	375	478	78	167	716	510	236	31	577	574	130	53	632	42	216	436	251	162	1043	1304	678	1315	374	76	1093	342	21	450	708	3	19	72
1937	1	Colorado	1937.08333333333	165	25	37	2	90	83	1182	199	94	267	443	34	259	2	62	260	10	39	311	125	80	2	205	305	42	238	40	50	230	138	141	57	285	990	258	440	113	9	368	87	53	475	908	30	60	7
1937	2	Colorado	1937.16666666667	75	21	1	83	44	114	458	38	146	209	86	7	108	61	205	48	2	28	64	4	44	119	1	87	171	141	156	8	46	70	109	89	307	193	76	441	58	32	202	103	60	360	359	105	98	26
1937	3	Colorado	1937.25	139	8	0	156	184	61	73	8	161	32	57	22	26	0	337	10	75	12	58	57	10	45	7	283	158	0	140	8	2	97	326	142	258	177	17	252	24	825	48	69	71	236	13	246	261	8
1937	4	Colorado	1937.33333333333	68	512	39	26	145	74	71	113	187	10	118	7	146	2	135	4	88	116	45	99	11	118	19	361	116	32	16	11	70	28	179	133	206	243	2	192	45	439	67	250	45	108	315	66	58	140
1937	5	Colorado	1937.41666666667	94	568	222	82	46	139	758	44	67	1	103	139	107	29	93	93	138	133	55	112	10	13	37	305	48	48	84	9	249	220	157	141	157	53	29	291	296	179	58	332	40	16	777	320	142	20
1937	6	Colorado	1937.5	308	687	1583	126	88	955	789	40	247	27	344	111	166	179	173	286	233	210	215	278	2	21	16	348	125	192	33	226	452	355	72	106	1001	349	181	1048	880	1544	100	335	18	46	564	194	484	145
1937	7	Colorado	1937.58333333333	1341	2657	4387	521	630	3014	2434	94	408	105	1234	172	386	870	525	1051	1671	180	838	863	41	87	241	1215	764	215	555	910	2235	1635	115	68	3836	1738	260	4210	4036	5605	287	1566	332	76	1986	846	2802	1029
1937	8	Colorado	1937.66666666667	3227	11621	11467	1666	1061	5130	2858	63	953	118	3318	1160	772	1675	2286	3769	5217	539	3154	2220	39	224	323	2834	1646	1799	718	3898	8198	7245	596	288	7452	5111	437	11395	10062	16406	828	4093	1030	319	8447	3797	9049	3510
1937	9	Colorado	1937.75	7112	11121	13078	2337	1824	11330	2142	26	483	97	5708	977	564	2778	4799	5040	7393	474	5094	4920	194	492	308	3740	2359	1817	1006	3349	5597	9639	1273	513	10337	6567	347	9411	14076	15529	2053	6929	828	422	8207	5457	16427	5766
1937	10	Colorado	1937.83333333333	3974	4057	6080	2019	1628	5154	999	43	548	313	3263	378	356	1349	7560	3279	4868	479	3424	1834	1	555	23	1801	816	1061	483	1366	2839	4173	1416	992	7858	4764	471	4473	5495	8427	1412	2864	791	158	5365	3822	12016	2835
1937	11	Colorado	1937.91666666667	471	800	3168	1622	352	2791	431	227	997	350	2477	174	59	1015	5565	2042	2484	546	872	600	23	668	86	473	691	295	142	630	1524	1478	1767	806	4548	2460	710	796	2882	3654	316	882	1203	26	3135	1533	4961	859
1937	12	Colorado	1938	186	704	1480	1129	33	1019	101	318	412	221	1801	13	76	364	2174	1100	554	340	908	309	119	597	163	318	211	278	733	464	422	468	592	240	2121	680	1068	567	378	1016	263	552	946	293	1024	953	1024	52
1938	1	Colorado	1938.08333333333	89	383	1068	836	150	497	460	91	316	440	153	3	537	112	617	704	170	37	732	562	1	249	30	271	8	305	538	96	580	216	1608	158	721	79	622	239	121	641	34	577	109	106	708	204	187	154
1938	2	Colorado	1938.16666666667	134	69	280	121	85	272	210	58	338	48	14	24	112	1	506	210	135	17	373	135	25	94	37	226	6	36	281	324	174	229	494	195	333	6	353	61	52	26	1	160	88	164	132	177	767	150
1938	3	Colorado	1938.25	348	106	324	42	55	65	10	12	116	69	131	1	34	175	129	41	29	22	320	7	72	88	2	172	70	16	35	428	1	115	57	1	233	4	60	30	11	80	42	71	47	178	44	120	179	31
1938	4	Colorado	1938.33333333333	46	85	287	60	23	119	36	0	96	270	15	17	42	91	14	1	0	97	71	16	84	146	20	25	63	58	51	923	110	10	485	10	296	344	263	1	61	129	30	12	42	12	32	23	131	115
1938	5	Colorado	1938.41666666667	2	73	95	304	47	268	179	26	192	323	9	130	91	93	23	0	117	255	43	14	99	427	66	206	19	61	243	886	79	13	72	61	185	203	349	29	75	285	144	20	76	161	10	100	76	77
1938	6	Colorado	1938.5	67	404	171	1008	247	549	822	161	703	345	1	380	83	224	219	92	177	1005	249	43	563	723	110	161	63	299	391	2613	56	2	669	185	1243	213	631	70	56	330	229	116	131	121	42	111	181	200
1938	7	Colorado	1938.58333333333	191	1085	62	2662	795	586	2639	895	1988	2844	192	1360	223	663	306	430	1048	2693	676	56	1613	4259	266	707	290	1079	1493	8751	247	100	1699	1066	3296	1070	1418	137	328	862	789	882	270	448	60	1219	894	927
1938	8	Colorado	1938.66666666667	666	4990	541	6402	2561	1307	7388	3193	4578	13893	423	5167	259	3668	1497	2097	6064	5953	3306	258	5406	13256	1222	3146	738	3485	4346	18217	771	240	6585	4810	9335	2026	8316	758	1933	2235	1204	4342	1311	2061	64	2030	4441	3576
1938	9	Colorado	1938.75	1631	5766	1084	3327	2874	1001	16616	7872	12716	18227	286	8805	271	7118	3958	5519	7640	7128	6898	452	7937	15593	516	6972	958	9881	3509	15244	1468	542	13181	9906	6736	2250	13096	1459	2789	2856	982	11423	1432	4455	152	2291	3718	4787
1938	10	Colorado	1938.83333333333	930	1141	482	1661	2640	679	4166	6479	8082	13675	2	4448	371	1404	3182	4918	3679	3740	4298	145	5816	11671	604	2681	722	8822	1962	6966	846	355	3340	3995	6656	2581	8619	932	1983	1851	805	6522	1187	3567	23	3035	824	2946
1938	11	Colorado	1938.91666666667	370	733	174	1391	1495	446	835	2956	1642	6884	4	1885	232	439	737	2550	1131	1341	2934	311	3051	6372	738	1904	89	4310	1016	1282	456	120	1823	2490	2337	1170	1500	241	458	711	580	2358	215	2863	2	368	804	1234
1938	12	Colorado	1939	295	266	82	659	431	78	181	1664	470	3135	150	654	57	283	160	1078	242	337	745	206	858	2713	372	443	259	1761	203	370	354	96	657	2019	1262	524	329	55	72	357	73	344	80	1080	1	435	503	303
1939	1	Colorado	1939.08333333333	134	110	420	921	354	84	105	1207	199	1041	275	312	338	46	37	644	253	204	487	154	676	1581	94	96	119	394	454	89	217	45	323	1208	187	251	227	66	203	325	73	566	5	746	2	245	574	314
1939	2	Colorado	1939.16666666667	1	14	162	139	633	163	33	466	401	348	19	55	202	139	76	659	298	188	278	93	402	607	60	16	22	89	207	9	72	65	289	216	120	7	544	79	79	77	122	139	320	76	111	87	236	341
1939	3	Colorado	1939.25	53	10	50	22	474	41	0	186	169	142	528	80	73	48	30	331	291	40	231	192	57	198	14	1	233	32	99	29	2	2	66	64	11	60	35	2	74	7	129	10	195	84	74	51	189	262
1939	4	Colorado	1939.33333333333	471	71	0	584	648	88	6	20	55	205	193	30	155	55	255	241	24	26	25	86	109	8	98	109	40	10	7	108	1	284	70	102	65	152	130	32	152	46	111	28	221	109	11	556	65	5
1939	5	Colorado	1939.41666666667	577	98	81	302	654	196	15	60	242	312	342	61	179	156	257	142	80	95	34	69	44	75	324	122	3	126	295	236	34	219	14	102	102	4	130	4	39	7	55	82	385	46	208	990	86	0
1939	6	Colorado	1939.5	2552	327	362	309	2690	602	47	454	979	711	1248	151	962	544	109	202	148	308	54	38	68	141	283	144	74	28	95	1018	90	416	172	184	40	66	314	12	121	74	582	132	880	30	449	2575	108	56
1939	7	Colorado	1939.58333333333	8075	423	420	395	9870	2178	159	944	3344	1135	1811	237	2054	1255	1191	1089	541	1920	74	77	311	546	746	174	28	385	77	1856	723	2413	377	668	48	314	2351	13	749	213	1632	1078	3831	22	2248	12564	430	437
1939	8	Colorado	1939.66666666667	12499	1599	910	1426	19821	4372	140	2374	7033	4001	5806	1185	4739	4262	5977	2872	1157	3983	340	270	381	1258	721	228	248	1616	320	1817	1618	4780	1958	1882	227	858	5158	45	2849	713	1941	2230	11829	34	8366	26466	1644	1289
1939	9	Colorado	1939.75	14908	1711	1162	2306	15446	7675	317	2384	5998	3512	6139	2835	5635	4978	11374	3296	1855	6242	620	274	646	900	1536	776	883	1137	674	1211	4572	7104	4549	3845	331	2792	7139	234	3008	970	1931	3771	21794	53	9219	9294	2526	2672
1939	10	Colorado	1939.83333333333	5652	941	1047	838	7960	6422	312	851	2318	3346	2616	1504	2634	2184	5349	1736	1189	5142	1093	156	670	665	1081	306	1240	202	112	545	3794	3967	6297	1049	127	2709	3740	251	2911	536	2537	3284	12548	312	6119	5267	1531	3171
1939	11	Colorado	1939.91666666667	1044	293	2142	233	3807	2441	97	427	2297	1615	2690	295	1510	692	1969	156	485	3278	458	230	373	886	533	149	505	279	9	177	2524	2412	4052	737	253	1281	841	37	445	383	1162	555	4015	389	1747	1914	917	1339
1939	12	Colorado	1940	385	396	605	108	482	1553	35	292	918	591	845	105	373	289	770	29	210	1535	405	47	397	437	69	149	145	116	47	58	677	518	1015	892	582	799	839	50	797	48	859	552	732	1027	502	358	378	661
1940	1	Colorado	1940.08333333333	46	600	992	103	22	1051	9	68	153	180	61	88	151	15	217	85	35	357	431	31	195	254	244	304	98	109	34	2	67	188	382	595	332	323	319	22	402	11	513	186	24	289	52	246	173	214
1940	2	Colorado	1940.16666666667	32	90	141	4	5	159	21	89	138	80	66	85	12	55	354	265	21	227	143	200	75	272	112	239	39	52	44	148	54	332	415	45	38	187	3	21	230	45	155	8	14	450	15	246	25	258
1940	3	Colorado	1940.25	102	7	66	8	1	147	77	46	11	14	117	30	34	106	175	388	103	229	77	36	122	133	8	145	3	1	206	46	26	41	41	56	55	17	87	17	174	22	207	142	121	342	10	177	109	3
1940	4	Colorado	1940.33333333333	48	33	7	180	71	13	101	36	84	0	75	188	2	552	284	181	9	39	412	138	39	199	80	178	99	7	308	6	26	75	63	8	14	6	14	3	16	291	65	31	81	207	26	61	159	33
1940	5	Colorado	1940.41666666667	42	146	9	566	100	160	196	16	155	0	113	201	233	396	326	223	55	74	819	188	17	334	279	151	171	17	217	19	8	28	172	16	14	46	30	140	228	169	385	94	79	407	4	18	24	13
1940	6	Colorado	1940.5	314	184	210	1564	78	391	89	83	799	16	355	418	383	1520	813	688	295	165	1253	161	71	187	407	117	1244	17	324	78	351	222	352	71	88	40	28	665	644	163	310	300	75	984	25	0	218	173
1940	7	Colorado	1940.58333333333	303	622	366	4994	107	2043	399	386	2330	50	1054	1336	1968	4410	5720	273	1780	512	2851	830	103	310	2422	591	5142	359	1377	337	2941	274	1045	252	363	66	307	1518	1254	524	1320	454	277	1488	119	15	191	894
1940	8	Colorado	1940.66666666667	736	925	709	11299	402	5990	565	1472	7800	76	2276	2973	7742	11683	13423	497	4542	1259	6040	3387	836	1860	11702	1564	19619	874	6026	1047	9948	614	2560	927	2161	289	933	2960	4371	1812	3602	998	507	5423	121	58	1054	6648
1940	9	Colorado	1940.75	944	1050	1442	14754	332	12197	1469	2679	11376	194	3991	3293	10448	15783	12582	780	6455	1301	13569	6331	1407	2072	9774	1527	20382	1859	6079	1438	15521	968	2238	3173	3102	457	924	3301	6085	3074	6110	1193	816	10485	392	237	956	6096
1940	10	Colorado	1940.83333333333	662	1428	665	7215	319	6365	1339	2195	6015	40	2361	1107	6223	7693	6143	947	3808	967	12263	3556	2316	1361	4883	1320	9173	1312	3602	1183	9540	535	819	3576	2815	803	831	2260	3225	1448	2490	1732	214	9217	589	52	1848	4203
1940	11	Colorado	1940.91666666667	317	1169	507	3779	579	4166	500	1639	2855	516	808	926	1596	1054	2403	1413	1905	503	5704	2852	2311	602	1808	502	3100	386	2636	323	4404	102	336	1567	418	358	515	1520	1695	1404	1716	208	49	4141	505	10	859	1873
1940	12	Colorado	1941	103	1591	55	1408	163	1037	333	596	629	190	115	491	511	365	550	969	311	407	2326	2458	738	85	1723	547	1038	486	972	23	1870	120	634	522	236	169	176	767	1522	211	574	171	17	3134	739	44	648	1832
1941	1	Colorado	1941.08333333333	371	763	103	181	65	387	497	73	23	99	4	340	270	192	389	341	16	282	1246	732	1010	65	1297	282	539	170	348	7	1511	76	695	556	696	99	146	105	1066	286	251	20	52	2499	298	88	97	277
1941	2	Colorado	1941.16666666667	121	714	166	19	17	28	507	28	24	7	129	291	22	34	56	148	225	179	909	924	494	63	311	322	70	187	31	90	242	134	238	450	470	132	122	14	423	209	7	50	49	1149	226	125	261	24
1941	3	Colorado	1941.25	14	70	110	25	110	248	87	61	37	4	69	36	59	215	133	83	27	83	307	363	1175	86	105	25	19	73	10	97	69	3	97	147	416	59	46	11	311	13	26	52	272	1046	279	21	615	62
1941	4	Colorado	1941.33333333333	3	35	144	84	31	218	11	199	54	158	367	55	113	62	167	1	34	133	245	72	929	115	97	10	24	47	20	2	3	153	152	61	337	35	34	43	474	127	31	110	90	75	321	65	137	26
1941	5	Colorado	1941.41666666667	59	97	135	111	7	641	10	664	39	257	433	269	22	52	26	8	133	114	18	87	393	23	393	1	78	53	18	119	26	43	35	109	125	209	126	38	310	50	49	123	62	136	851	82	31	52
1941	6	Colorado	1941.5	258	362	95	47	57	1368	53	510	26	382	480	1247	10	50	54	9	283	155	22	248	882	54	174	14	611	236	57	131	628	124	185	1117	291	513	77	110	359	109	123	547	76	278	2156	359	63	70
1941	7	Colorado	1941.58333333333	574	348	395	429	129	3108	107	1957	77	605	1715	5727	24	43	128	71	692	634	315	267	3927	322	622	4	2095	489	412	351	2839	1289	351	6979	1223	2131	412	267	1170	237	427	1609	188	550	3529	859	717	563
1941	8	Colorado	1941.66666666667	1022	1563	1277	927	789	11081	317	9564	295	2944	8322	10590	127	228	337	306	1869	2696	569	634	8938	540	1348	266	2516	3041	1158	674	8310	4289	1295	27752	1858	6291	791	536	1822	938	1152	5084	147	1128	13806	1913	1632	2521
1941	9	Colorado	1941.75	782	3274	2670	1084	847	7531	617	10983	744	6728	11060	13501	291	324	564	524	3744	2688	852	1422	15052	952	2754	296	3004	9377	3510	1139	13047	5540	1596	22249	3250	10884	1132	819	3460	1775	2090	12516	162	2587	12289	4602	3552	3846
1941	10	Colorado	1941.83333333333	435	2731	2475	540	149	4255	213	9074	361	3162	4969	7435	337	380	124	579	1400	2306	725	1008	12084	711	2211	162	1060	8950	3675	1372	7906	4097	2374	4531	1970	7430	468	813	1094	1393	1183	7384	127	3002	5665	2721	2414	1939
1941	11	Colorado	1941.91666666667	160	1151	567	544	19	1187	50	4687	199	1432	2255	3357	240	176	102	440	425	1863	301	682	6507	1040	353	824	359	5899	420	873	3859	685	2515	481	1148	1937	452	1483	339	1060	755	4954	11	707	2059	908	2728	922
1941	12	Colorado	1942	157	260	508	370	11	205	34	2872	289	230	1049	998	637	119	212	79	1102	747	213	554	1175	155	91	343	236	3192	310	81	1030	265	986	286	403	855	504	467	304	519	591	3120	90	360	634	167	1119	195
1942	1	Colorado	1942.08333333333	81	164	237	570	55	100	88	1480	236	104	620	422	202	8	107	129	782	38	179	495	136	21	53	294	358	766	335	26	428	2	202	23	126	874	149	169	63	128	891	2163	46	77	263	96	478	18
1942	2	Colorado	1942.16666666667	23	132	154	291	53	48	100	1011	124	456	162	206	220	20	167	19	271	27	110	211	68	71	46	115	6	205	626	8	37	17	102	212	34	498	138	142	1	7	1470	727	1	20	28	67	96	16
1942	3	Colorado	1942.25	53	143	44	87	130	0	18	689	2	294	197	86	145	18	54	164	173	228	12	245	100	264	83	503	49	218	165	33	0	61	10	25	54	232	23	23	61	191	560	135	115	3	9	59	90	2
1942	4	Colorado	1942.33333333333	85	35	36	217	19	55	53	458	32	33	18	151	88	2	91	25	394	23	2	150	89	143	63	257	107	85	157	120	104	24	8	29	25	428	106	18	140	24	532	17	65	69	130	114	85	27
1942	5	Colorado	1942.41666666667	2	33	98	168	196	214	129	204	195	8	91	215	137	56	456	284	502	5	24	375	190	608	36	149	24	95	76	262	47	27	103	79	73	144	198	587	247	36	529	21	48	49	174	154	459	65
1942	6	Colorado	1942.5	599	348	399	113	596	437	414	522	368	18	273	143	688	116	1116	613	470	111	30	2418	145	2108	263	484	37	108	253	396	127	67	173	278	109	690	329	1235	1184	4	2107	152	54	26	722	281	1569	153
1942	7	Colorado	1942.58333333333	3484	2526	3199	315	1302	2063	1391	1561	1995	63	329	177	677	327	4173	2332	2532	260	83	8355	627	8013	245	1590	158	464	1644	4168	80	113	1099	227	381	1350	992	3010	3253	10	7039	231	226	3	1298	2338	3489	461
1942	8	Colorado	1942.66666666667	10927	4059	13624	739	5205	4780	3329	3244	8502	226	1349	599	1829	555	19655	10207	5345	1250	486	25305	1926	10239	775	4830	744	1752	5360	10021	227	166	4884	265	861	5195	3393	10447	9364	44	13669	913	1673	49	3201	2241	8958	2180
1942	9	Colorado	1942.75	19165	8023	16739	854	9404	7082	10254	3127	7379	965	4115	596	4492	646	15472	14226	5069	3261	1079	25016	3291	12692	1840	5889	393	3869	8543	11636	875	367	10422	418	695	8218	4681	17772	10916	62	19737	1072	2522	12	3611	2963	13661	5531
1942	10	Colorado	1942.83333333333	8705	6003	9580	444	9370	4469	8213	3676	5652	1505	1793	514	3045	483	6299	10966	1886	2878	1069	7960	2948	8662	1028	3948	234	5207	4552	7221	671	278	5857	304	444	6017	2573	10994	3352	71	8837	704	1117	87	3479	3322	5106	4154
1942	11	Colorado	1942.91666666667	3094	1897	3552	396	4261	581	7594	2073	1503	1020	1017	197	1325	210	1449	8149	1028	651	268	2120	490	3089	1312	4153	498	3841	1030	1737	304	324	1853	63	371	1251	902	5388	2248	28	3578	493	894	20	760	909	711	4508
1942	12	Colorado	1943	796	1108	3088	210	2129	163	3447	1107	244	399	174	206	413	230	139	4126	161	927	380	960	242	2732	824	2931	421	2941	1415	910	13	132	1200	66	225	326	200	1797	1363	112	2340	88	1373	71	328	592	263	2483
1943	1	Colorado	1943.08333333333	134	939	917	372	1192	352	1748	132	82	358	56	377	515	70	4	1482	244	706	68	155	321	1059	219	1160	670	1081	238	310	24	112	523	169	358	604	479	583	519	77	907	4	444	240	37	125	245	638
1943	2	Colorado	1943.16666666667	80	194	206	338	54	304	371	204	2	87	35	43	137	126	7	171	68	194	0	112	32	138	0	285	156	296	25	170	52	33	429	38	64	255	964	107	173	12	71	2	475	77	11	269	117	26
1943	3	Colorado	1943.25	14	261	26	39	9	30	740	230	2	53	14	29	12	28	32	52	80	112	31	43	69	39	25	105	26	40	59	41	13	53	110	24	3	210	319	43	95	3	24	8	535	259	26	42	37	5
1943	4	Colorado	1943.33333333333	2	624	112	18	33	212	392	232	20	618	2	181	214	9	0	283	55	44	27	89	61	46	14	25	268	6	11	208	35	234	27	122	63	63	67	188	261	484	13	0	292	33	66	5	36	36
1943	5	Colorado	1943.41666666667	107	515	61	69	120	119	454	12	3	345	24	154	93	10	10	293	235	211	78	64	23	23	96	28	150	120	48	216	15	672	54	33	10	48	138	39	55	116	15	68	317	20	76	7	12	50
1943	6	Colorado	1943.5	269	874	288	3	275	154	929	55	47	454	19	448	72	128	15	678	1280	1131	345	26	330	122	327	74	67	202	124	631	80	2606	120	219	8	384	82	5	352	18	15	222	447	172	228	27	59	236
1943	7	Colorado	1943.58333333333	268	3207	678	190	786	401	2633	158	708	776	11	1246	562	567	13	1369	2306	3028	999	12	1169	800	523	144	297	551	98	2325	202	6553	116	292	4	2061	429	9	595	54	333	648	1326	582	647	160	153	1167
1943	8	Colorado	1943.66666666667	630	7096	2746	541	3946	668	10652	475	2094	4031	55	4238	1949	1728	142	2540	10399	10363	7723	1	2933	1509	1279	679	1414	2226	119	4247	455	11133	365	725	22	4382	1148	120	2524	59	254	3683	2072	2268	2419	205	944	5351
1943	9	Colorado	1943.75	466	7516	3005	1475	3303	839	14349	759	4549	6113	260	9546	5857	2160	175	3768	10626	12248	10330	10	7807	4092	1772	928	2389	2557	126	5218	1061	9439	1183	1048	199	8066	2939	199	3694	57	216	5066	2875	5669	1919	197	1458	6026
1943	10	Colorado	1943.83333333333	208	5632	1570	733	991	848	5782	1154	4124	5093	238	5290	4373	1833	95	3424	9981	7122	8438	34	3500	2500	1538	1969	2073	2795	260	4563	645	6246	752	1482	455	5569	1308	168	4454	58	13	3085	2068	4300	1817	297	1759	6881
1943	11	Colorado	1943.91666666667	27	1978	764	375	463	403	3500	799	935	1923	66	4264	4280	809	4	2844	3389	4089	6284	32	2530	2642	668	1559	516	975	13	863	942	3715	191	311	131	1209	160	18	3566	115	101	1641	632	2794	947	433	393	2322
1943	12	Colorado	1944	11	1073	514	463	32	262	2460	426	106	1029	137	2098	4047	1069	2	956	1343	1822	1252	71	1349	1055	509	754	275	276	8	217	183	484	427	561	49	831	11	56	2675	234	123	1440	252	1047	771	277	260	715
1944	1	Colorado	1944.08333333333	1	718	450	412	32	237	690	453	21	1104	90	598	1102	924	48	550	537	174	351	7	582	206	687	194	58	21	67	157	83	178	263	113	28	416	165	413	2222	16	33	153	35	249	140	26	68	275
1944	2	Colorado	1944.16666666667	6	477	30	670	67	42	249	354	20	902	53	209	686	862	148	422	272	131	341	94	191	93	903	258	51	1	160	243	41	29	237	54	82	49	489	357	612	60	30	58	16	72	51	311	56	197
1944	3	Colorado	1944.25	6	331	1	537	287	1	46	208	1	294	178	170	90	147	44	130	223	379	83	34	22	73	340	37	7	10	54	58	10	44	218	40	143	155	130	89	93	217	364	213	55	80	37	55	153	11
1944	4	Colorado	1944.33333333333	185	200	2	211	71	101	9	158	10	102	146	5	79	11	49	7	268	102	76	3	11	14	7	14	54	91	153	17	11	61	452	166	35	44	9	18	400	334	237	36	75	45	23	2	95	74
1944	5	Colorado	1944.41666666667	109	31	8	286	140	359	6	54	168	27	57	51	63	25	49	39	167	184	223	59	2	33	1	133	57	19	446	148	91	220	567	380	5	169	15	243	427	150	554	143	185	99	214	1	174	34
1944	6	Colorado	1944.5	226	397	387	555	112	1748	45	230	528	91	209	215	134	57	47	42	580	200	891	111	29	268	9	106	37	82	706	185	144	266	1684	1374	5	90	171	570	1639	538	1589	117	609	393	455	34	147	36
1944	7	Colorado	1944.58333333333	927	1320	1925	3334	149	5220	284	870	1164	350	2425	208	56	249	148	51	1135	1171	1466	85	254	752	227	701	100	145	6394	316	160	305	7698	1926	2	328	561	3827	6670	1118	3744	462	1662	1665	2596	22	156	84
1944	8	Colorado	1944.66666666667	2837	5739	7909	8308	666	13169	1122	5791	2851	2078	10125	236	645	286	313	138	3358	2604	5805	1072	750	833	1336	2052	188	781	33367	666	451	389	16349	7224	81	1792	1986	10610	7547	3648	11680	742	4221	7982	10426	610	856	969
1944	9	Colorado	1944.75	3781	9756	15643	17636	671	11612	1428	11026	2734	3041	11850	555	614	450	232	242	4417	3348	7915	2030	1301	999	4668	2667	428	918	25944	2623	144	598	18071	11737	892	3291	3402	10299	9421	8977	14521	399	6895	13659	9115	1241	1963	1230
1944	10	Colorado	1944.83333333333	1101	6988	13080	9501	1893	3253	614	8322	1306	2049	8696	741	367	41	106	383	2629	1696	5716	400	460	1606	6398	2769	852	657	6783	1966	437	928	14698	7387	739	2393	4308	8950	6206	9224	7784	875	6507	10282	3894	1225	1455	1362
1944	11	Colorado	1944.91666666667	602	4898	4208	3221	2354	1171	142	3922	761	2195	2103	583	154	127	3	431	2025	1651	3416	121	382	346	2749	1724	638	539	2072	1385	542	415	8589	1661	695	1078	2395	1581	2187	4891	1422	278	1956	5358	2327	900	1489	851
1944	12	Colorado	1945	194	953	676	1622	2099	199	167	1753	149	514	123	358	203	274	0	90	1200	476	2184	51	511	352	982	1741	334	287	814	1078	914	367	2826	621	991	280	2666	413	442	1373	328	93	2145	1721	325	498	1169	359
1945	1	Colorado	1945.08333333333	314	596	179	723	933	143	61	2073	347	427	63	248	464	293	334	24	237	51	514	3	117	40	260	231	154	57	260	650	1330	57	879	431	238	131	674	239	344	2186	44	213	1189	951	114	724	622	266
1945	2	Colorado	1945.16666666667	81	358	249	277	444	48	279	669	54	43	110	110	267	242	29	1	110	21	134	13	69	28	184	205	3	67	292	243	1116	165	84	144	214	64	123	134	30	600	184	156	385	277	173	604	999	163
1945	3	Colorado	1945.25	84	96	74	215	50	7	69	49	69	220	36	491	147	74	95	120	17	138	84	128	131	9	132	19	35	22	131	135	246	158	68	116	104	104	12	67	192	593	62	9	12	103	89	810	731	8
1945	4	Colorado	1945.33333333333	107	7	104	1	0	1	23	12	347	68	75	32	102	22	239	131	2	79	267	169	2	17	69	14	198	34	74	53	712	21	0	12	174	187	31	5	105	221	55	3	3	254	18	335	544	22
1945	5	Colorado	1945.41666666667	27	7	17	65	193	2	1	4	127	37	158	36	235	324	88	327	9	47	186	145	37	3	114	10	352	156	177	183	318	4	2	14	488	657	47	53	222	476	343	122	221	510	107	459	398	177
1945	6	Colorado	1945.5	22	20	231	47	232	37	28	10	311	124	386	95	770	1631	186	181	281	25	183	828	147	233	1324	169	298	350	829	475	1215	10	141	22	1209	1154	292	424	243	798	324	115	126	1180	141	1043	1141	859
1945	7	Colorado	1945.58333333333	162	55	592	58	940	678	88	50	1131	463	1647	446	7121	12504	643	190	2226	35	381	2689	267	2009	3255	972	528	1451	1819	2523	5248	258	599	311	4845	6732	2945	693	2198	2247	1821	225	242	2880	423	3136	4242	1734
1945	8	Colorado	1945.66666666667	317	503	1468	411	3171	1869	388	431	1664	1601	8942	2769	20867	26583	2262	219	4328	239	1266	6804	855	3870	9445	2734	1841	7042	1955	6467	14955	401	865	1238	11720	17846	9843	3300	5287	10786	4210	548	828	12658	518	11137	10675	4167
1945	9	Colorado	1945.75	199	1305	1123	1290	3297	2057	385	212	3231	1461	11528	4959	17511	22031	4003	114	6660	789	1148	6511	737	5057	19770	10552	3867	13367	1897	8989	21141	513	1353	2280	15941	16530	9443	5235	5123	20294	5980	715	1195	13174	767	16243	11720	2276
1945	10	Colorado	1945.83333333333	236	974	1357	273	1372	651	746	152	1614	463	6125	2668	7685	7984	1515	11	4426	452	468	2973	148	3738	10960	11359	5641	12065	628	7548	9658	432	505	1483	9278	6200	9840	4246	3937	13601	1921	799	458	8230	1116	8278	9670	3861
1945	11	Colorado	1945.91666666667	304	603	65	503	986	115	868	169	1292	312	3153	915	3419	2173	500	36	1662	330	226	1282	449	1207	6348	6634	1875	6916	138	5319	3455	349	102	384	3887	2412	2292	4646	1012	7629	1335	117	574	3816	1301	4741	3737	1200
1945	12	Colorado	1946	349	314	10	87	417	27	532	65	361	683	1289	115	1176	301	214	1	990	459	178	712	116	800	1118	2164	5141	4172	103	2517	1369	342	229	49	2208	801	1376	2723	278	3219	568	66	165	983	632	2199	1334	1027
1946	1	Colorado	1946.08333333333	288	181	116	120	78	110	71	8	47	123	362	7	292	26	96	93	598	107	166	127	83	97	625	851	2953	1370	11	333	695	52	89	2	1312	178	427	781	71	1478	282	22	326	240	104	878	545	94
1946	2	Colorado	1946.16666666667	222	136	153	54	2	234	72	47	40	105	8	174	179	35	93	60	458	42	2	142	214	98	278	413	1540	361	129	366	217	22	102	163	255	198	83	377	27	466	172	156	639	44	145	605	46	106
1946	3	Colorado	1946.25	410	97	9	23	54	35	35	24	8	34	0	84	42	257	86	11	334	117	50	480	73	39	38	125	318	66	49	17	156	98	192	23	124	315	147	144	42	121	38	90	398	5	33	210	6	29
1946	4	Colorado	1946.33333333333	29	240	9	41	237	7	79	69	8	148	65	103	72	18	40	34	319	87	14	239	243	26	26	289	194	9	33	39	330	81	40	217	72	124	31	33	7	207	17	76	228	80	21	264	0	126
1946	5	Colorado	1946.41666666667	3	976	98	319	135	34	317	231	42	83	16	35	75	18	321	50	785	73	296	196	1139	32	7	253	497	78	33	2	188	114	136	173	22	55	49	206	48	99	48	197	448	62	22	216	69	270
1946	6	Colorado	1946.5	59	2334	257	853	495	146	1695	161	17	508	80	28	105	268	1254	19	1462	208	1144	398	2567	371	1	1032	2554	523	75	135	692	715	200	158	43	30	51	347	446	175	173	538	1430	40	40	329	209	620
1946	7	Colorado	1946.58333333333	76	12802	896	3026	722	503	5555	891	40	2770	553	215	891	602	5985	43	5502	349	3889	1356	11352	826	70	6695	9219	2030	201	814	2271	2798	274	528	110	86	405	795	1287	393	520	1664	3553	101	24	307	366	3106
1946	8	Colorado	1946.66666666667	537	26035	4401	8759	4004	2880	9814	4068	118	12787	2416	210	6249	2138	11915	1067	13627	4881	7736	5695	24751	1855	238	21936	26993	6959	403	1884	4436	12227	1096	1144	874	298	593	6083	2731	258	1080	5613	17975	424	240	562	1058	7246
1946	9	Colorado	1946.75	1471	12805	5183	8782	7909	5272	7518	4275	125	19933	3064	681	6698	2585	17662	3396	14922	10540	11118	5428	18574	3759	191	24141	26492	11119	463	4060	4749	22120	1354	2917	2485	154	2835	12500	3491	478	712	12446	26136	328	456	1571	2188	14483
1946	10	Colorado	1946.83333333333	1231	5556	3988	5312	3880	2602	5031	4578	18	12825	1475	427	3660	1909	11123	3728	5398	3750	4619	1447	12155	7677	477	18394	7061	16035	127	4267	906	12813	1531	1289	2930	52	2635	8463	2931	327	599	8558	10360	131	539	868	1849	3578
1946	11	Colorado	1946.91666666667	132	2573	2100	1593	1869	1925	2385	1186	18	4622	1606	197	2370	1204	4223	1589	883	2506	4313	1388	2172	7454	132	5034	1420	10854	224	2088	543	4146	1158	116	2859	143	1046	3658	1600	64	1275	8215	3993	166	1167	213	935	1762
1946	12	Colorado	1947	136	1615	1246	454	923	1721	1130	488	24	2954	751	76	253	649	1938	310	639	2150	3517	385	433	3762	252	1661	310	3084	472	196	114	1993	783	193	1674	154	204	1436	732	364	923	4862	770	211	1013	129	352	700
1947	1	Colorado	1947.08333333333	24	89	641	553	789	604	270	353	3	714	351	191	74	195	484	1421	47	1020	1072	46	87	923	184	1023	169	412	248	71	286	289	702	42	690	101	278	534	216	40	593	2312	546	772	493	115	86	469
1947	2	Colorado	1947.16666666667	28	53	367	223	126	206	11	55	44	232	103	204	15	158	449	564	131	315	678	35	8	686	136	119	65	608	307	1	131	124	641	24	321	12	519	143	14	27	284	736	168	137	289	84	135	472
1947	3	Colorado	1947.25	162	132	95	343	9	122	6	16	288	215	245	82	23	8	64	70	276	486	78	72	31	196	15	41	5	140	77	191	72	147	139	38	222	184	285	227	1	6	245	1053	59	443	424	10	121	47
1947	4	Colorado	1947.33333333333	336	154	50	170	88	192	12	291	61	18	379	179	1	45	298	54	156	57	66	72	23	111	2	163	4	71	14	157	208	32	366	83	77	389	8	70	24	145	201	1055	116	328	63	14	0	47
1947	5	Colorado	1947.41666666667	580	223	7	12	36	163	86	892	93	6	274	224	47	33	160	289	130	120	108	11	220	41	106	4	62	19	28	922	109	158	152	152	120	142	101	13	86	150	234	1536	52	179	21	13	2	410
1947	6	Colorado	1947.5	3463	169	317	199	57	115	60	2188	32	174	681	776	189	212	31	845	124	347	890	144	1295	41	365	4	17	54	228	2449	394	366	202	104	452	385	710	49	171	550	361	3971	124	229	115	76	311	607
1947	7	Colorado	1947.58333333333	7925	314	1526	890	55	334	409	11016	323	715	3141	4381	768	1209	55	3670	144	969	2624	553	803	328	1295	97	176	561	590	3214	648	657	398	1356	1453	1884	2667	363	302	3098	1836	14033	830	915	273	369	1501	2292
1947	8	Colorado	1947.66666666667	28543	1947	3319	5015	209	1140	1055	19864	1534	1066	6799	17378	1739	2802	184	14370	268	2750	8535	1324	3303	1686	5510	339	223	2225	2062	6343	2111	1609	1592	4583	7234	5938	12577	1070	946	3800	5520	27542	2350	3387	1422	2664	5054	11920
1947	9	Colorado	1947.75	27126	1819	8986	11948	981	2979	2664	18804	3436	1035	7573	29047	2318	4517	144	29298	669	3313	7236	653	5069	3047	13163	343	401	3505	3348	10939	2088	2625	3035	6251	16138	8733	17278	2565	2535	13766	5104	16984	2426	5630	2266	6251	3377	12566
1947	10	Colorado	1947.83333333333	11456	854	6339	8949	1435	2250	1456	6819	1680	625	6917	13570	1710	4612	13	22348	895	4005	5152	136	4409	3065	12605	613	540	1245	1626	5958	976	887	1210	5156	12457	8069	18578	1838	2097	10454	2423	3693	1757	3514	1781	2323	1198	5663
1947	11	Colorado	1947.91666666667	3506	263	3914	4642	723	2043	2440	2334	562	142	3527	4019	84	2266	50	7024	736	4284	3794	82	1641	1491	4720	167	276	1008	230	2583	1309	557	507	2700	4184	4537	12243	977	1006	3563	1607	695	456	1175	920	1025	1785	2943
1947	12	Colorado	1948	690	313	1108	4570	1679	824	3147	1114	1246	161	1492	1838	258	928	14	2600	150	3580	1207	126	715	545	1294	390	153	721	14	787	604	480	939	1732	882	2829	6735	288	409	1660	1370	170	90	1677	478	555	500	654
1948	1	Colorado	1948.08333333333	162	108	47	1041	1575	288	993	294	98	33	1104	684	177	567	2	1507	81	1259	179	24	332	262	477	195	46	68	38	338	498	428	1005	1567	245	779	2318	116	460	823	326	37	76	997	560	307	132	219
1948	2	Colorado	1948.16666666667	50	10	140	496	556	352	715	15	121	293	800	242	87	143	47	785	11	486	15	275	88	156	27	158	59	362	26	21	371	249	816	719	3	180	459	150	155	130	45	180	23	1163	1047	268	164	141
1948	3	Colorado	1948.25	5	53	148	440	406	301	491	62	73	100	746	45	254	74	5	185	304	205	4	247	25	20	103	94	41	52	56	29	59	445	612	379	16	41	268	84	155	21	60	48	355	112	272	732	333	15
1948	4	Colorado	1948.33333333333	40	103	19	74	316	246	741	134	44	112	160	8	303	487	92	61	197	279	38	467	50	11	70	13	35	10	46	115	31	13	445	328	9	260	259	166	294	191	46	82	34	126	322	468	260	28
1948	5	Colorado	1948.41666666667	25	5	2	63	468	203	328	338	29	190	519	0	100	540	106	27	321	527	91	1077	265	109	149	77	55	98	34	192	23	45	581	423	22	254	110	316	252	55	58	20	466	234	896	386	503	97
1948	6	Colorado	1948.5	25	48	54	85	367	599	370	825	249	401	1267	393	85	760	32	68	262	598	444	2554	322	528	151	371	20	27	105	306	47	181	1557	2620	159	610	325	1075	421	144	149	21	241	758	5007	975	2497	867
1948	7	Colorado	1948.58333333333	86	46	85	454	1740	2301	596	1712	1186	1286	4062	882	869	2041	129	451	1179	2772	1523	11436	327	1490	253	1423	112	322	635	1203	142	700	6004	6616	488	3040	441	4504	676	751	279	104	896	3449	15609	3184	10072	3855
1948	8	Colorado	1948.66666666667	194	51	309	1281	7897	11397	2307	4349	4184	5573	10967	2224	2386	4386	81	3051	1860	9209	7530	32287	714	8421	681	9047	262	576	2333	4042	542	2525	18661	18217	1751	9702	1290	8670	4269	2345	691	99	4548	8529	36048	10237	25148	14105
1948	9	Colorado	1948.75	273	108	540	1813	18041	9682	2256	7056	10054	7909	15373	4602	7461	5502	453	3493	3253	12517	10592	22578	1480	13121	1419	9294	339	1441	6941	6411	453	7896	18794	18613	2004	6901	1460	12424	6811	4295	779	191	6973	14104	21943	11581	25273	19626
1948	10	Colorado	1948.83333333333	184	145	235	1738	10882	5118	756	4993	6154	3851	4366	3439	6028	1941	923	2920	2125	8528	6017	6143	158	11598	917	6355	304	1312	4702	2623	313	8737	10735	12894	1770	6389	816	12442	4904	2945	612	231	3265	9085	8112	10529	11895	8323
1948	11	Colorado	1948.91666666667	142	66	238	1740	4814	2218	340	1714	3512	2363	2598	818	2438	1622	830	1937	918	9002	4021	1202	45	3085	438	2757	143	1102	966	1422	654	4439	3170	3896	959	1049	546	6284	967	2216	423	516	1039	2282	1259	8918	3351	7201
1948	12	Colorado	1949	200	87	140	566	2519	735	54	451	972	440	523	518	1404	609	325	475	691	3271	1464	615	265	346	40	2714	9	374	260	1088	419	2333	1244	971	1848	413	122	2443	1390	584	118	379	678	373	365	2393	610	1019
1949	1	Colorado	1949.08333333333	336	23	6	90	359	69	626	8	467	449	237	239	688	285	138	230	495	1604	434	87	111	236	366	1402	5	94	72	139	363	1080	609	547	549	28	190	137	504	304	87	399	1017	99	157	964	161	739
1949	2	Colorado	1949.16666666667	164	3	47	188	77	271	61	349	168	259	284	23	117	14	107	169	314	372	281	20	271	117	85	429	119	83	23	135	40	371	116	221	165	2	672	127	181	9	278	184	635	27	32	348	141	204
1949	3	Colorado	1949.25	40	41	11	116	25	15	228	57	216	19	170	27	114	55	155	60	83	87	62	39	297	61	45	61	317	82	17	268	1	324	272	11	57	9	84	10	76	137	4	81	154	1	67	67	71	22
1949	4	Colorado	1949.33333333333	0	2	181	238	7	165	499	165	195	147	40	58	138	122	300	97	114	249	94	87	81	145	104	13	306	405	74	390	50	82	9	154	124	1	5	22	43	100	220	29	37	86	55	186	101	7
1949	5	Colorado	1949.41666666667	25	0	62	399	106	72	1332	86	5	249	238	286	52	37	382	84	53	36	149	85	368	120	149	108	235	414	504	199	133	51	82	212	102	68	21	5	136	154	511	82	69	80	12	32	104	161
1949	6	Colorado	1949.5	45	3	49	799	474	15	4801	62	5	713	167	1131	564	1	766	383	85	77	31	142	1415	232	171	57	234	1319	1285	555	277	80	166	565	1041	192	78	29	183	1231	1087	10	387	91	40	48	102	226
1949	7	Colorado	1949.58333333333	138	486	98	2808	4028	35	13937	193	225	3672	291	4382	816	28	3576	1348	153	469	70	169	4777	696	675	174	536	6730	4819	997	577	406	385	1365	5540	103	325	32	1377	6693	4491	156	285	438	159	50	591	456
1949	8	Colorado	1949.66666666667	344	2897	784	6374	18558	195	34994	2225	1408	15320	346	16459	2532	160	12973	6980	382	2922	197	357	14937	3284	2415	1084	2310	23569	22246	1633	1359	1203	1330	4364	21282	273	2417	175	5812	19629	12029	146	966	2514	360	129	2276	1075
1949	9	Colorado	1949.75	767	4348	1013	9744	17918	361	22322	2459	6168	15644	1586	9856	7685	146	13415	9496	640	4819	457	1038	20249	4244	4031	2738	5304	25498	22236	2245	1846	1800	1559	3263	19313	1002	6308	253	8841	15585	16524	291	3189	6424	572	169	1486	3005
1949	10	Colorado	1949.83333333333	473	3615	907	8897	10450	251	11197	1909	9818	16821	1371	5812	4497	236	7616	5199	568	4270	528	276	12385	3843	3123	123	5161	8729	11886	2304	375	1564	988	1152	10978	762	6934	48	4550	4694	16331	152	4161	3037	228	633	773	1537
1949	11	Colorado	1949.91666666667	190	2396	1048	6404	3620	61	3147	1571	3887	7171	1325	1911	1937	109	3797	3982	571	1836	423	95	6213	2686	3379	44	2547	2428	4006	2731	210	1762	498	938	7102	1029	3809	293	932	952	8754	565	3562	2115	5	806	243	1842
1949	12	Colorado	1950	357	547	474	2646	413	322	719	1087	4928	2892	847	606	815	126	840	1749	429	260	59	17	3170	2498	1128	90	1862	859	1038	3466	437	1345	109	84	4289	615	1463	93	541	380	3102	236	3146	1908	34	844	206	837
1950	1	Colorado	1950.08333333333	313	509	47	1258	67	226	491	487	4715	1038	421	109	144	123	336	1015	505	366	119	247	1034	774	792	369	757	447	220	1770	469	313	257	159	3205	138	349	260	212	176	201	203	2506	612	55	944	25	776
1950	2	Colorado	1950.16666666667	152	64	181	431	110	299	36	112	3573	335	238	168	92	123	73	411	318	34	30	88	163	233	514	237	631	133	137	1574	254	16	345	234	973	37	322	311	48	322	105	159	1806	216	18	951	115	833
1950	3	Colorado	1950.25	177	390	44	233	44	156	241	163	2422	69	160	72	278	81	21	20	274	157	102	26	130	194	582	241	300	62	88	549	120	103	134	278	127	384	112	125	12	280	16	95	1161	20	35	154	478	326
1950	4	Colorado	1950.33333333333	397	173	201	143	11	183	104	189	2384	44	574	152	230	36	105	233	496	71	15	9	37	94	163	57	176	32	1	144	119	10	62	80	221	98	77	12	54	192	79	188	419	166	4	264	358	192
1950	5	Colorado	1950.41666666667	188	753	44	547	8	92	91	61	1647	135	762	26	355	272	46	99	573	367	180	172	6	133	567	17	265	123	95	76	90	31	43	70	117	45	484	19	327	342	78	246	308	239	85	500	162	396
1950	6	Colorado	1950.5	695	1576	106	1495	2	517	464	228	6497	242	1909	115	681	826	483	374	1937	949	1583	207	4	53	3173	339	259	119	71	164	53	108	30	28	94	164	1817	31	809	860	383	703	637	549	158	2051	380	1207
1950	7	Colorado	1950.58333333333	2791	6223	557	2941	182	1280	1467	489	27360	845	6361	363	3821	2150	1392	1092	5432	3664	3398	996	178	1062	15819	1856	1091	418	206	513	1152	821	86	10	69	425	5107	60	5223	1759	522	2306	1870	2705	834	4297	627	4767
1950	8	Colorado	1950.66666666667	9836	24095	2625	8007	37	3921	4034	1221	32596	2584	19803	1542	11242	13749	1998	3497	14020	11034	9571	3246	181	1785	33563	8181	4155	1324	85	798	5257	3690	427	0	708	923	15824	82	13389	7078	781	11402	8590	12352	2814	15744	2832	10973
1950	9	Colorado	1950.75	14204	28239	4253	16962	182	3521	5245	1857	21102	1939	18726	2923	23382	27601	4128	4622	27017	18783	7987	3162	85	4064	17146	10687	8299	1428	237	1901	11073	8092	436	290	910	1324	19489	188	15424	13312	1513	16199	21647	15249	3506	21235	4720	12690
1950	10	Colorado	1950.83333333333	3998	10913	2218	6240	42	1863	5318	1486	4022	1854	10264	2317	15517	9310	5920	3645	16798	12221	7969	1350	261	4588	3223	10963	5083	772	112	1829	13787	8479	454	160	553	1615	5544	807	10991	7141	1984	3633	14645	9929	1944	17592	2468	5930
1950	11	Colorado	1950.91666666667	2280	2753	1827	2857	152	688	1492	653	1588	2028	3102	1168	2916	1851	2509	1873	5007	4992	3269	1014	277	1336	1614	10652	3469	146	11	910	5236	5942	273	203	603	2164	2786	1080	2685	3279	1722	491	4524	3517	907	7760	1708	2552
1950	12	Colorado	1951	968	659	1431	1639	24	596	414	999	661	729	642	800	991	466	574	846	2109	732	857	500	132	907	1642	6475	1613	67	1	298	2224	2111	123	119	242	601	1223	539	1173	1350	1631	297	1843	2963	1256	4520	837	991
1951	1	Colorado	1951.08333333333	114	196	641	1162	539	145	253	179	64	175	169	54	303	198	109	218	862	129	79	254	75	552	378	1253	2114	310	0	243	680	1554	147	492	99	235	339	324	320	167	968	265	473	915	859	881	767	133
1951	2	Colorado	1951.16666666667	187	215	525	607	189	43	213	524	77	135	100	152	63	43	220	260	481	522	74	328	5	607	28	754	480	52	2	145	457	217	73	274	6	72	113	179	238	212	244	352	102	324	765	317	132	34
1951	3	Colorado	1951.25	24	16	114	506	29	197	203	732	1	3	61	166	29	5	195	426	93	277	135	249	136	366	49	1070	172	279	196	47	28	76	19	317	77	20	187	33	94	122	68	142	49	186	112	741	63	19
1951	4	Colorado	1951.33333333333	133	1	208	325	5	866	183	1454	1	183	285	22	10	111	214	179	11	76	135	351	137	688	124	217	45	171	361	242	3	46	10	298	349	22	121	561	1	168	158	71	381	380	24	535	5	37
1951	5	Colorado	1951.41666666667	109	193	1047	270	648	1448	52	198	81	167	114	33	119	8	356	268	81	36	365	240	281	1025	168	272	121	161	397	125	122	526	96	181	80	90	90	409	96	219	63	175	817	332	65	140	13	20
1951	6	Colorado	1951.5	667	188	2309	327	1068	3775	342	310	164	172	194	14	367	6	1724	1609	480	84	672	331	834	1651	588	397	552	263	442	28	88	1285	806	109	78	532	527	828	703	639	501	188	853	1027	47	454	220	208
1951	7	Colorado	1951.58333333333	2126	338	9671	1937	2686	11282	1177	766	113	549	597	89	2875	60	3824	8094	841	463	3142	480	3331	7925	1611	1085	2915	1885	1815	43	548	1470	1836	398	26	1346	2121	4168	2289	853	2527	305	3578	2366	311	809	728	1676
1951	8	Colorado	1951.66666666667	10647	425	21045	6205	9386	28924	3998	4489	373	2419	2093	526	4463	477	18268	25931	2396	1796	9340	745	8665	26409	4557	3905	9402	5514	4715	114	1654	2338	4257	3841	52	3853	7583	15656	3752	3989	7344	518	8999	5396	616	1738	679	5965
1951	9	Colorado	1951.75	10515	355	25046	8819	13368	31518	4878	14576	108	2781	3400	1200	8345	1860	24429	22611	4813	4217	15481	744	8377	29453	5103	5584	15727	11033	8665	6	2598	2495	12201	4700	3	9026	9907	14149	5455	2928	12208	944	9565	11522	1113	2626	1977	10676
1951	10	Colorado	1951.83333333333	14808	70	17725	6838	5036	10629	2485	14033	20	3287	2875	1788	4765	1669	15042	8866	2743	2806	6441	975	6792	13941	3054	2856	15775	7055	8719	6	2549	1870	7936	6413	201	3127	3889	9708	5028	3909	4599	741	6371	5978	951	1532	1620	8384
1951	11	Colorado	1951.91666666667	7506	109	9357	3141	2829	2697	882	6758	24	1545	926	2168	2962	993	5294	5331	2862	691	3092	405	3836	5123	1450	963	4625	2808	2904	263	1100	2333	2888	5688	2	3066	2241	4225	2901	1796	1537	397	3151	4200	729	314	920	4600
1951	12	Colorado	1952	1600	134	2960	1458	1491	750	280	2457	33	854	477	308	810	969	2216	1459	1090	477	986	7	1756	584	754	456	2611	937	1617	54	771	915	3174	1859	41	2629	489	1069	702	1698	1042	95	1293	1647	814	36	522	2045
1952	1	Colorado	1952.08333333333	697	505	1483	264	750	148	128	1050	19	1396	105	537	872	124	665	202	899	46	641	2	65	136	144	470	592	653	830	131	175	403	1846	716	9	1201	275	418	280	936	516	215	2292	228	397	93	150	1215
1952	2	Colorado	1952.16666666667	728	133	626	124	307	70	28	782	4	450	56	195	619	379	70	204	591	38	94	198	9	287	3	33	101	443	202	35	223	1027	864	61	1	797	56	150	104	516	184	116	614	35	21	120	30	90
1952	3	Colorado	1952.25	333	40	422	25	31	29	96	98	24	151	214	193	122	473	2	144	152	395	24	143	60	71	4	315	202	4	19	18	47	634	258	24	16	102	32	136	4	292	8	181	200	17	2	205	11	188
1952	4	Colorado	1952.33333333333	137	3	494	74	141	16	47	538	32	151	95	422	180	570	5	203	220	182	25	30	14	4	1	381	85	15	1	142	3	494	181	34	11	246	12	190	17	173	221	123	228	34	249	110	165	30
1952	5	Colorado	1952.41666666667	226	233	385	22	392	93	66	646	34	298	101	746	129	643	144	141	431	8	66	13	37	7	6	72	81	22	6	160	29	191	67	134	29	277	41	170	17	131	19	93	178	305	256	115	132	219
1952	6	Colorado	1952.5	530	394	2161	110	785	327	36	1180	27	273	395	1982	383	1185	212	174	975	123	186	35	429	287	240	228	25	13	31	1299	65	834	267	58	415	813	148	139	87	277	129	308	892	490	365	71	236	704
1952	7	Colorado	1952.58333333333	1812	1437	8946	196	4020	378	98	3785	373	1079	501	5100	1535	5525	998	964	2344	157	756	108	1029	797	1471	496	373	47	213	3036	739	3179	855	198	1780	6453	730	294	314	468	1112	1538	3992	1209	996	486	378	2240
1952	8	Colorado	1952.66666666667	4456	8350	19512	301	13712	1359	359	7517	752	1401	1557	25397	4429	14363	1767	3787	9789	395	1882	377	2775	2603	5615	1166	2292	57	1710	14712	3015	10817	5199	618	7292	17015	2301	888	323	912	2974	1914	10374	2607	2963	630	915	3493
1952	9	Colorado	1952.75	3600	17885	20580	681	19924	2812	681	8845	615	1696	1895	31251	6866	26125	2860	4113	19082	849	5373	1673	1950	4421	10358	3440	3153	210	1430	26334	5208	16806	8193	949	14216	33305	4126	1082	826	1010	2908	5100	9233	5494	4827	940	3052	4368
1952	10	Colorado	1952.83333333333	1100	7986	9240	858	6246	2087	785	9378	271	2235	3538	11896	4225	15634	2326	3344	9879	670	3622	777	1538	4640	6030	4002	2801	272	328	30722	7311	13879	9621	851	10035	20812	1943	1143	1583	1833	4234	10162	4143	2965	1662	807	2701	2809
1952	11	Colorado	1952.91666666667	1236	2182	2920	290	2088	401	406	3344	145	1161	2629	2878	1628	6327	1350	2115	3962	876	1049	114	1400	1632	3495	2363	1449	84	55	9867	3056	4533	7780	270	7857	8974	1345	953	1123	1683	3534	7934	1216	1326	742	285	1059	1420
1952	12	Colorado	1953	378	829	577	67	903	154	162	1561	135	1083	4491	711	517	2829	697	830	3088	838	347	13	353	517	737	1198	473	104	114	2832	2155	2191	2683	391	2242	4267	526	67	2999	679	736	5256	461	972	112	171	1286	652
1953	1	Colorado	1953.08333333333	44	250	57	135	296	42	231	635	22	300	1279	34	210	390	376	328	896	706	60	35	83	42	658	632	198	5	470	1347	861	591	3112	29	1042	2449	643	224	855	268	298	1041	505	309	51	17	51	535
1953	2	Colorado	1953.16666666667	386	55	166	14	63	0	6	595	47	68	284	143	147	563	17	121	1498	408	61	15	112	334	331	594	443	126	125	1071	674	103	2020	534	237	415	304	317	132	10	136	773	254	43	121	130	91	408
1953	3	Colorado	1953.25	95	35	22	9	97	13	15	77	9	46	64	243	417	83	38	267	997	468	77	69	97	22	16	243	229	419	88	529	63	165	1244	20	40	203	373	172	93	50	298	833	108	43	447	38	256	515
1953	4	Colorado	1953.33333333333	168	46	11	327	35	11	8	12	117	15	314	36	57	118	92	12	381	11	284	576	96	2	573	413	543	613	162	198	71	135	600	67	506	159	181	69	6	136	303	87	35	194	354	20	179	9
1953	5	Colorado	1953.41666666667	456	39	20	102	35	1	34	1	212	39	465	2	413	99	180	89	227	402	106	993	44	1	315	1284	483	577	770	24	45	235	571	383	236	182	518	408	162	0	286	68	106	433	225	203	411	15
1953	6	Colorado	1953.5	1623	136	51	344	9	195	325	135	201	469	682	67	668	22	253	272	553	446	250	2245	88	38	194	6031	253	809	1284	226	180	796	1678	833	268	281	1673	434	438	40	1079	307	149	966	565	337	724	234
1953	7	Colorado	1953.58333333333	4246	103	93	1383	98	147	1487	180	601	2520	1022	464	3527	107	215	1336	2387	3381	806	5137	481	228	425	15050	1358	4212	3686	1010	1323	1132	7971	1375	876	202	8180	2601	2145	484	4166	1342	467	6785	1985	2050	5087	740
1953	8	Colorado	1953.66666666667	9454	137	230	4680	443	370	11248	352	648	13573	1693	800	8060	26	1156	5115	11092	10558	3218	18567	2294	1414	871	18148	5109	11028	11474	4178	6601	2941	24123	9769	3413	151	18661	10864	10758	1552	7161	2578	993	16548	5443	8679	19836	1997
1953	9	Colorado	1953.75	18460	278	170	8623	511	323	16696	744	1346	23206	2365	692	10531	7	2816	4287	11600	14121	5019	27671	3352	2138	1801	24026	2464	25510	21491	4861	12677	6594	18138	10729	5732	301	13901	11545	10950	702	12185	4662	348	15868	11893	12919	17007	8675
1953	10	Colorado	1953.83333333333	14271	380	267	5274	1019	158	8725	379	2029	16312	1643	647	9654	4	2767	2279	7376	12964	3312	16127	5850	1442	677	13147	4177	12524	14147	3546	9195	4457	9347	15670	5520	184	8719	8476	8080	1100	9521	2588	405	10718	6187	7614	12039	10702
1953	11	Colorado	1953.91666666667	6217	89	75	3400	759	307	1784	82	488	10608	1259	456	4161	6	2652	1869	2296	5744	2483	8962	1942	383	217	4370	2245	1707	5926	2872	2596	3857	2507	15380	5675	36	4053	5079	4379	792	4402	1151	13	3214	4450	4986	9160	3382
1953	12	Colorado	1954	3513	139	43	2720	410	461	1290	118	255	3072	282	285	846	8	775	1089	336	3944	1632	1251	1812	485	167	2337	810	1144	1491	1125	1257	1050	978	7877	2910	161	3128	1730	1667	386	1912	618	0	1083	3489	959	5119	1512
1954	1	Colorado	1954.08333333333	819	63	13	4527	259	425	414	243	82	2011	337	37	609	65	463	51	354	2338	369	1364	1119	144	225	765	200	502	481	342	1653	969	412	2893	1634	27	387	220	1339	781	174	283	6	357	1703	1736	2026	681
1954	2	Colorado	1954.16666666667	548	0	10	1430	157	622	44	225	9	448	195	2	1074	28	458	0	104	652	213	125	355	43	907	109	64	331	95	71	1709	504	277	536	142	24	908	176	729	251	672	23	228	231	1777	808	1355	774
1954	3	Colorado	1954.25	264	25	7	431	80	28	279	150	138	258	282	54	955	3	380	2	64	498	75	88	43	6	441	17	91	303	107	2	1056	276	34	400	23	84	317	167	354	82	75	28	18	93	1048	453	230	369
1954	4	Colorado	1954.33333333333	132	27	29	539	15	6	161	432	50	167	321	63	295	63	116	76	132	123	57	218	8	40	146	95	128	180	44	165	621	128	13	46	191	372	47	281	446	47	89	0	170	39	25	247	62	192
1954	5	Colorado	1954.41666666667	18	2	25	476	8	148	45	174	105	125	170	64	305	31	9	36	92	193	30	90	94	16	127	39	76	71	0	721	244	379	45	98	66	222	2	480	248	132	535	45	694	79	362	254	140	291
1954	6	Colorado	1954.5	14	10	67	591	36	603	40	378	276	277	212	173	266	285	62	31	143	450	49	102	462	56	864	209	15	19	9	668	836	97	229	409	502	655	40	1153	87	560	344	257	1429	72	578	448	1385	670
1954	7	Colorado	1954.58333333333	221	26	154	3240	182	1646	218	1521	902	1113	939	359	1266	752	309	75	20	688	420	186	1882	574	3991	411	403	417	370	2218	2162	296	725	838	1417	3865	6	4002	191	2306	2034	1465	5166	96	3397	1108	4525	2148
1954	8	Colorado	1954.66666666667	499	368	203	4773	1166	6049	661	2861	1690	5401	2133	1619	4031	1705	838	139	140	3257	2317	461	7780	2722	12540	1181	509	1354	673	11870	13693	1079	5051	1481	5418	7412	240	8023	853	11165	9694	4745	23342	128	10522	2219	11439	6745
1954	9	Colorado	1954.75	619	627	162	6426	2636	7593	343	3681	3389	8724	5150	2331	11711	1382	537	331	109	7840	6421	694	15416	3709	26487	2608	1080	1290	1221	15646	14708	2440	4390	1301	10568	9705	240	12199	1565	12106	22606	7385	22089	344	14412	1637	18286	7653
1954	10	Colorado	1954.83333333333	324	331	139	4527	1236	4449	167	4764	2941	6178	3720	1748	7313	717	1017	239	57	4645	4504	953	5319	3901	11391	1214	903	1012	871	4942	8323	2747	2951	606	15236	4347	442	10214	752	9969	18871	7692	5051	41	14854	2411	7444	4808
1954	11	Colorado	1954.91666666667	531	19	305	4647	877	1370	263	4064	2853	3012	1949	822	2466	342	608	150	316	4176	4225	582	2241	2191	3161	531	731	213	562	3180	4452	473	1572	448	7045	1808	200	8489	358	8187	8759	2233	1449	1	10286	1170	3620	4824
1954	12	Colorado	1955	368	4	102	826	698	1033	478	3407	1223	1643	1772	858	522	262	315	284	304	4436	674	764	2422	1114	870	123	110	217	75	784	1030	966	1083	502	3522	1821	8	4056	268	3510	3051	931	546	17	3881	1068	411	4577
1932	5	Connecticut	1932.41666666667	167	112	92	102	222	101	314	214	197	44	89	128	97	190	209	167	179	252	132	143	155	86	138	169	177	108	174	84	142	130	126	169	327	117	282	135	220	119	92	215	133	168	157	105	129	239
1932	6	Connecticut	1932.5	457	139	163	132	442	413	676	491	451	99	242	107	133	481	450	108	520	377	197	170	152	158	209	226	452	169	387	69	352	273	321	209	595	323	304	222	382	100	143	474	412	233	340	360	237	481
1932	7	Connecticut	1932.58333333333	1388	619	950	423	1608	1386	2687	1468	1261	526	1274	563	577	1215	772	312	1431	716	423	386	368	164	606	1187	1903	649	811	291	918	651	1493	519	1777	1017	1208	950	1482	354	497	1185	1603	682	1768	919	623	2145
1932	8	Connecticut	1932.66666666667	4744	1951	1643	1170	4446	2028	8967	3077	3162	1296	3247	1159	1395	2275	1350	375	4300	1162	1444	957	1221	296	1032	3363	4086	1321	2062	780	2040	2000	2440	917	3384	2576	2435	2092	3646	793	2029	2770	2489	1167	3689	2103	1031	5525
1932	9	Connecticut	1932.75	6616	2192	1847	1922	5954	1311	7670	2619	3572	1610	2923	755	1954	1684	1296	279	2652	1115	1155	587	779	601	1392	3808	4755	1566	3250	928	2101	2132	2298	697	2939	1002	2295	1482	4521	1123	1586	2588	3253	1293	4096	1815	865	6547
1932	10	Connecticut	1932.83333333333	2164	1149	1031	605	2530	1081	2890	1954	1583	584	1151	705	1334	611	539	290	1294	686	713	240	279	253	639	2067	1478	719	1698	589	1213	786	1461	392	1304	656	1636	778	3431	307	844	958	1244	397	2740	848	268	3152
1932	11	Connecticut	1932.91666666667	497	256	239	99	578	461	521	529	283	47	298	256	327	172	22	71	358	92	120	149	54	53	103	440	239	180	206	183	287	172	302	39	121	143	352	250	1153	94	157	196	110	34	730	93	68	468
1932	12	Connecticut	1933	210	50	50	25	109	18	68	149	33	7	137	35	101	36	24	16	58	4	75	39	8	43	20	68	34	32	10	44	88	70	43	67	54	100	54	78	268	20	59	22	64	25	154	18	17	55
1933	1	Connecticut	1933.08333333333	49	7	29	18	25	12	17	166	33	14	45	53	38	20	16	2	48	1	46	29	13	45	43	58	17	55	39	20	61	10	18	26	4	18	8	18	72	10	47	6	34	27	41	8	28	47
1933	2	Connecticut	1933.16666666667	52	24	26	38	15	31	42	84	44	10	50	61	68	41	12	12	10	13	6	7	7	32	23	42	52	45	45	26	20	3	47	39	34	52	9	69	8	1	10	14	17	22	35	7	20	59
1933	3	Connecticut	1933.25	2	40	9	29	3	18	15	66	50	8	50	21	8	15	32	10	47	19	63	25	28	16	3	5	38	13	11	3	7	4	60	4	24	25	7	22	11	3	43	4	2	4	8	21	5	35
1933	4	Connecticut	1933.33333333333	29	21	30	3	48	8	3	11	7	23	3	6	17	32	37	26	7	9	61	26	30	3	3	56	5	14	50	24	39	83	35	28	4	12	18	46	23	15	17	14	3	13	6	6	12	11
1933	5	Connecticut	1933.41666666667	19	48	16	4	64	15	7	35	26	16	21	15	20	24	6	23	21	36	49	27	3	32	26	53	42	42	45	65	9	35	45	53	21	10	18	50	7	43	60	17	8	30	16	13	32	11
1933	6	Connecticut	1933.5	64	120	16	59	226	72	33	70	17	27	39	112	72	89	29	119	86	222	216	11	26	54	131	174	112	159	16	276	23	84	119	84	72	18	50	200	14	54	209	32	24	41	67	54	40	14
1933	7	Connecticut	1933.58333333333	196	251	60	241	378	297	161	219	78	65	294	430	255	208	80	148	382	755	553	109	125	146	409	449	644	418	56	1310	33	189	450	173	113	22	144	566	59	185	909	69	68	211	172	199	175	18
1933	8	Connecticut	1933.66666666667	534	386	184	883	1056	1740	565	315	170	229	870	1506	948	308	78	439	854	1351	2406	424	122	660	980	1380	734	1073	125	4783	224	339	1284	488	324	43	327	1775	173	578	1702	281	180	576	257	589	577	20
1933	9	Connecticut	1933.75	287	554	266	690	732	1291	299	483	157	305	429	553	1347	629	80	903	902	2207	2804	826	143	1138	1803	2115	1482	1364	183	5398	274	557	1819	1203	251	30	441	2391	126	777	1151	447	106	736	182	489	638	45
1933	10	Connecticut	1933.83333333333	155	231	80	199	270	372	111	268	72	86	138	356	666	261	29	226	246	847	1684	256	24	658	526	610	485	453	36	2019	168	293	568	483	178	27	195	768	222	284	283	199	30	365	52	220	308	87
1933	11	Connecticut	1933.91666666667	91	28	17	81	100	66	16	41	36	28	13	20	252	109	15	23	48	348	275	112	19	142	125	163	257	66	28	572	45	87	164	204	106	31	57	193	43	78	59	96	19	154	48	78	60	33
1933	12	Connecticut	1934	16	79	25	18	43	9	38	26	8	10	23	35	51	59	47	19	25	105	60	10	3	12	12	73	21	118	13	138	49	9	87	3	22	24	15	48	31	26	71	71	20	114	57	21	36	23
1934	1	Connecticut	1934.08333333333	30	20	36	12	31	1	16	16	12	9	2	22	19	34	9	25	3	58	23	3	40	2	6	32	10	22	32	31	29	19	37	11	18	12	9	24	24	25	20	23	29	40	26	3	7	8
1934	2	Connecticut	1934.16666666667	14	43	6	42	24	13	5	23	14	3	56	2	27	11	24	16	3	2	17	15	29	17	8	23	8	9	13	9	10	41	15	4	13	7	41	20	48	7	61	31	21	64	33	27	11	12
1934	3	Connecticut	1934.25	3	24	23	8	26	7	29	16	8	7	21	28	12	3	7	34	63	15	5	30	33	32	7	13	34	22	5	73	3	23	51	7	3	10	23	37	12	22	50	40	45	22	32	4	34	7
1934	4	Connecticut	1934.33333333333	12	76	12	47	29	6	7	11	19	6	26	41	31	8	26	36	27	21	32	20	11	43	44	24	25	10	32	27	9	4	28	29	8	62	28	18	5	8	42	12	32	6	10	55	6	17
1934	5	Connecticut	1934.41666666667	60	39	2	21	9	22	16	13	49	45	25	47	12	13	26	36	20	36	51	29	52	7	19	9	39	18	61	31	25	28	10	32	3	59	52	31	5	28	30	38	28	40	11	24	60	30
1934	6	Connecticut	1934.5	122	41	12	57	73	43	64	32	157	125	73	124	31	49	82	65	34	98	157	80	84	57	73	22	158	43	147	78	77	138	53	91	11	148	65	65	9	27	43	186	118	111	72	79	102	46
1934	7	Connecticut	1934.58333333333	1022	129	25	268	258	257	109	65	420	314	228	308	84	311	266	180	187	324	671	246	428	146	248	48	505	173	414	176	320	426	192	183	9	350	401	265	30	52	79	674	699	332	268	154	184	211
1934	8	Connecticut	1934.66666666667	1935	292	74	1159	689	850	401	231	1251	607	362	576	93	535	620	423	412	686	1853	1050	819	416	564	189	1079	509	1047	449	1205	975	897	239	67	685	779	1006	113	249	191	1584	2348	1111	636	637	697	530
1934	9	Connecticut	1934.75	1525	394	142	1603	715	1501	384	143	1260	448	341	509	45	558	1266	796	897	1034	1931	1680	1212	270	458	275	874	257	1017	775	681	1482	869	187	92	969	1143	1304	90	206	229	1726	3638	1538	1019	435	850	452
1934	10	Connecticut	1934.83333333333	1109	120	103	772	225	672	209	134	691	178	305	126	50	428	423	303	419	622	459	1254	490	177	101	168	466	118	789	262	330	468	464	156	69	535	567	1015	47	76	157	679	1921	516	648	138	337	245
1934	11	Connecticut	1934.91666666667	299	26	30	101	35	413	51	51	128	17	82	41	16	92	96	59	145	202	270	90	203	24	7	35	129	86	98	26	167	249	19	43	67	67	169	352	16	58	35	98	381	291	171	81	61	62
1934	12	Connecticut	1935	69	47	26	10	21	234	18	9	53	6	78	23	25	106	59	28	21	86	62	31	52	27	36	6	58	3	67	5	44	122	21	11	107	6	42	56	30	29	29	42	45	61	35	63	27	30
1935	1	Connecticut	1935.08333333333	91	61	23	33	43	79	59	18	26	8	89	14	4	77	19	17	127	4	4	7	89	8	19	12	95	10	42	14	25	15	10	38	71	9	65	47	15	34	26	40	53	19	33	83	52	29
1935	2	Connecticut	1935.16666666667	50	52	14	16	32	26	32	34	9	5	28	57	39	11	34	17	53	17	8	22	31	7	4	32	69	20	15	2	50	66	22	46	23	25	22	19	5	14	23	20	39	32	33	32	17	19
1935	3	Connecticut	1935.25	26	54	25	24	30	28	48	11	19	33	22	26	26	10	8	7	13	42	7	14	11	8	4	55	27	6	4	40	53	5	23	25	6	14	14	19	35	8	9	34	31	29	13	17	40	32
1935	4	Connecticut	1935.33333333333	1	12	29	12	12	5	77	39	2	78	32	38	4	5	21	18	25	28	8	33	7	32	48	9	2	19	2	26	20	28	22	10	31	21	10	11	27	56	7	11	6	22	43	11	19	8
1935	5	Connecticut	1935.41666666667	1	10	15	39	2	43	55	30	5	65	6	42	4	3	9	12	58	25	7	14	96	71	58	20	16	31	37	27	88	32	4	22	26	38	26	12	41	23	9	58	4	42	14	9	21	27
1935	6	Connecticut	1935.5	11	48	65	72	4	202	173	90	35	340	23	195	16	36	56	80	183	145	10	36	138	229	299	54	29	80	52	53	128	69	1	94	48	116	75	40	63	102	25	200	27	72	62	42	46	78
1935	7	Connecticut	1935.58333333333	39	223	271	225	38	1412	678	301	123	1574	103	624	46	76	121	352	957	346	59	172	270	978	1280	307	108	222	336	185	464	290	18	265	269	789	288	168	238	586	153	438	108	178	460	233	122	349
1935	8	Connecticut	1935.66666666667	122	595	903	652	186	1367	2161	728	326	3375	407	2248	129	182	378	565	4158	937	165	301	784	3142	5442	1212	274	1101	1023	181	1746	603	42	974	720	2349	875	462	705	1645	680	600	218	381	1169	834	385	976
1935	9	Connecticut	1935.75	253	1047	876	979	211	2398	2875	941	370	3989	440	3459	102	134	321	888	6341	1208	124	221	907	4141	6953	1287	326	1490	805	247	2194	433	36	1125	1128	3198	971	682	1061	2657	905	419	266	276	871	780	421	1096
1935	10	Connecticut	1935.83333333333	164	389	514	816	142	689	1234	436	247	1562	210	1580	71	120	196	304	2476	354	149	167	355	2595	2563	737	137	621	390	249	1126	176	65	483	500	1852	361	243	358	1367	466	198	92	127	388	407	357	588
1935	11	Connecticut	1935.91666666667	86	153	113	265	62	70	338	200	134	580	31	598	50	67	83	68	571	179	36	79	117	727	1034	208	104	219	129	72	154	161	18	79	159	458	115	120	165	373	139	68	40	27	87	104	100	141
1935	12	Connecticut	1936	61	42	98	88	22	32	61	125	84	206	3	131	29	77	13	14	48	35	24	21	35	164	368	183	32	45	66	7	137	90	11	7	50	157	45	29	72	59	87	6	24	28	64	96	25	21
1936	1	Connecticut	1936.08333333333	122	81	49	47	62	28	54	16	27	48	6	23	16	20	1	13	8	44	3	36	18	45	76	75	10	18	34	8	35	18	24	32	23	109	28	20	28	33	39	35	22	62	38	118	28	5
1936	2	Connecticut	1936.16666666667	31	76	34	39	154	49	42	43	40	32	1	11	8	17	38	10	15	6	58	31	23	53	50	30	24	21	18	7	67	18	12	72	61	7	53	19	21	47	30	11	29	73	39	42	13	7
1936	3	Connecticut	1936.25	59	27	7	20	22	17	38	20	10	5	55	12	57	14	20	8	2	17	6	52	15	32	4	28	35	72	17	4	62	6	36	8	34	39	14	7	47	11	32	3	15	8	28	44	2	40
1936	4	Connecticut	1936.33333333333	25	22	14	35	22	4	51	43	11	12	61	36	11	53	24	18	44	8	11	29	4	8	4	20	13	2	13	91	8	18	41	14	10	38	94	34	43	25	16	12	4	17	19	40	10	38
1936	5	Connecticut	1936.41666666667	10	13	79	31	24	37	81	89	4	40	68	21	4	27	17	56	12	3	9	90	44	31	22	6	6	3	48	87	30	68	91	44	18	19	73	35	37	33	26	19	13	24	7	15	26	24
1936	6	Connecticut	1936.5	40	29	104	15	49	51	141	192	12	72	177	83	9	79	49	181	33	31	55	249	45	94	130	9	11	5	44	242	51	295	148	139	25	70	162	108	57	93	72	69	24	117	16	67	107	38
1936	7	Connecticut	1936.58333333333	184	137	530	57	160	280	447	661	55	205	433	497	92	238	240	391	72	164	230	1411	107	264	598	47	47	37	283	992	86	1639	421	180	73	378	291	311	164	265	249	201	95	546	77	346	635	58
1936	8	Connecticut	1936.66666666667	501	403	1696	89	814	620	888	1344	65	354	1592	1454	404	406	980	2312	187	548	537	3536	247	703	920	95	241	67	1849	1348	227	6463	1340	452	286	951	838	593	483	597	711	456	214	1193	289	1090	2595	192
1936	9	Connecticut	1936.75	351	499	2811	107	1220	1002	1371	2238	125	664	2645	3057	677	251	1306	2467	191	667	646	4085	456	777	1452	141	445	79	1115	3248	252	13725	951	724	349	1140	2657	568	695	885	940	647	184	856	414	1755	2211	229
1936	10	Connecticut	1936.83333333333	239	332	2036	113	623	563	625	681	119	250	1213	2027	381	112	827	794	69	365	189	1817	221	349	1041	55	285	49	896	890	95	2795	298	304	182	527	1075	186	374	527	517	227	86	675	147	637	1248	228
1936	11	Connecticut	1936.91666666667	69	92	373	12	80	169	169	224	77	92	317	432	121	66	155	247	12	224	49	252	55	47	219	21	64	2	203	173	80	728	136	61	61	124	322	34	88	221	277	41	67	147	26	172	356	87
1936	12	Connecticut	1937	83	27	122	41	5	26	37	80	10	42	126	61	41	38	70	91	20	82	17	116	84	15	49	7	32	24	95	38	19	130	49	17	15	30	36	64	56	51	84	23	17	106	15	24	17	139
1937	1	Connecticut	1937.08333333333	41	8	7	60	19	10	43	39	34	9	79	28	37	4	64	43	58	61	28	81	32	21	22	5	53	3	43	24	22	38	33	25	11	60	3	70	48	10	18	3	37	25	6	37	55	129
1937	2	Connecticut	1937.16666666667	49	15	15	14	56	41	25	30	39	35	49	30	38	4	20	29	18	28	27	41	92	57	12	24	20	24	51	34	20	16	35	18	12	23	4	80	15	4	38	9	25	4	29	21	48	71
1937	3	Connecticut	1937.25	41	14	12	21	33	39	11	4	43	6	41	9	28	36	7	19	27	45	19	30	2	30	9	32	18	49	28	20	5	23	29	14	6	41	20	34	12	1	9	6	41	47	19	80	73	23
1937	4	Connecticut	1937.33333333333	78	13	35	29	15	11	3	26	12	3	19	6	17	9	5	2	20	53	3	12	54	11	13	32	3	36	24	35	8	39	57	62	51	111	10	24	11	8	31	12	7	45	23	9	25	55
1937	5	Connecticut	1937.41666666667	25	31	49	32	16	32	14	26	57	25	35	4	31	30	25	2	64	14	49	62	37	12	46	45	35	39	113	26	33	104	22	26	46	57	18	61	9	22	46	16	28	62	7	14	11	45
1937	6	Connecticut	1937.5	77	50	137	23	84	46	40	50	101	79	71	3	101	64	95	26	250	8	212	143	133	34	31	79	73	195	144	67	55	171	90	103	203	287	81	169	55	118	145	27	54	173	29	68	86	157
1937	7	Connecticut	1937.58333333333	380	257	409	83	596	66	181	61	542	236	273	7	175	408	647	118	1622	35	983	617	648	249	205	276	161	593	302	514	143	532	329	455	320	1939	383	741	194	341	482	168	55	463	148	206	453	505
1937	8	Connecticut	1937.66666666667	1518	1288	1737	273	1091	234	497	76	1157	1082	808	39	758	1177	2271	251	4702	86	3963	1401	1437	729	955	862	557	2359	1291	2574	366	998	1132	1809	1176	5580	1016	2178	583	1907	1554	712	170	1188	231	1233	1013	1095
1937	9	Connecticut	1937.75	1877	1355	2490	543	851	313	492	84	1306	841	1296	70	1114	1451	3512	307	5750	158	4273	1603	1707	656	1357	851	913	2705	1271	2212	486	1170	2401	2326	2973	10207	526	2657	469	2142	1653	520	230	1903	326	841	669	2563
1937	10	Connecticut	1937.83333333333	1728	458	1333	157	249	146	553	108	311	492	334	26	439	245	1321	210	2864	64	1887	359	1007	257	585	207	272	2464	536	637	371	733	2578	1524	1955	4008	424	1159	222	996	1179	564	141	1137	174	303	350	935
1937	11	Connecticut	1937.91666666667	533	62	202	30	54	43	256	56	139	168	100	22	193	74	550	50	829	58	715	71	403	66	151	54	67	776	153	165	83	218	686	436	550	1401	120	474	193	131	314	167	74	290	72	76	130	114
1937	12	Connecticut	1938	177	72	106	38	42	64	76	5	134	96	57	31	53	36	131	22	107	36	136	37	24	32	58	38	27	76	98	15	134	56	148	79	74	477	33	200	58	63	58	91	22	47	70	43	90	25
1938	1	Connecticut	1938.08333333333	105	56	8	21	17	44	13	5	48	25	29	8	15	28	116	11	35	23	95	35	11	63	21	29	59	47	58	4	76	71	56	24	26	78	17	63	30	28	21	21	13	13	53	40	27	19
1938	2	Connecticut	1938.16666666667	42	22	49	18	11	4	13	11	21	37	11	28	19	30	81	34	38	3	78	31	23	22	13	41	75	11	11	9	5	7	21	10	4	86	66	33	21	23	35	20	8	22	31	27	38	27
1938	3	Connecticut	1938.25	67	34	38	28	32	10	4	27	19	2	16	5	13	20	22	1	37	18	23	19	28	34	5	16	22	10	74	5	7	13	28	27	12	58	27	60	3	40	5	12	18	58	33	12	35	7
1938	4	Connecticut	1938.33333333333	24	25	20	23	11	7	44	2	4	30	52	3	5	21	13	80	16	7	36	43	27	16	12	9	16	5	4	3	21	20	26	27	53	25	16	39	7	37	7	28	49	19	24	27	48	35
1938	5	Connecticut	1938.41666666667	1	27	26	24	37	28	37	4	55	17	129	23	20	16	82	65	48	31	13	56	56	10	110	3	24	31	15	24	13	26	15	23	42	26	8	54	39	28	13	29	27	44	14	12	44	69
1938	6	Connecticut	1938.5	19	165	67	101	276	66	105	19	124	21	578	59	35	48	258	139	68	28	72	176	171	43	74	17	115	264	34	66	118	98	127	16	140	101	28	208	41	56	72	173	42	184	12	66	228	207
1938	7	Connecticut	1938.58333333333	95	666	425	659	1021	539	1065	96	421	90	2353	134	182	150	2049	721	178	138	368	205	903	96	632	66	346	1036	112	381	450	658	771	71	767	505	168	470	179	98	259	929	216	505	68	333	1492	769
1938	8	Connecticut	1938.66666666667	414	3296	1709	3460	3064	2864	1640	296	706	217	7737	496	1328	375	8129	2191	491	513	1489	204	1734	272	1589	273	769	2847	164	1240	818	2297	3512	328	1929	1220	434	1244	505	524	417	2116	644	1498	205	791	5394	2407
1938	9	Connecticut	1938.75	749	4118	3925	4125	2956	6279	1387	464	818	164	10357	938	1555	614	9402	3441	503	843	1438	284	2367	312	2531	336	1104	1953	247	1621	1451	1785	3917	405	3596	1033	473	1430	872	575	693	3821	1080	2732	307	669	5456	2367
1938	10	Connecticut	1938.83333333333	776	925	2022	2230	1689	2982	571	176	482	99	4789	378	662	277	3851	2003	191	296	718	68	1294	243	1943	137	682	1521	92	813	721	465	2791	150	2521	510	228	938	594	365	186	1934	442	994	260	281	2305	873
1938	11	Connecticut	1938.91666666667	155	364	336	679	428	411	200	44	62	23	2362	306	126	54	1448	671	36	56	295	18	177	35	431	19	277	374	38	397	135	176	1240	80	881	165	58	203	128	215	55	725	190	354	82	113	228	89
1938	12	Connecticut	1939	251	90	107	137	69	182	37	35	5	49	303	14	33	14	96	142	47	69	48	47	118	8	193	4	20	96	37	64	53	82	485	9	189	30	57	61	132	41	18	109	141	96	50	24	57	60
1939	1	Connecticut	1939.08333333333	63	43	79	42	22	34	28	91	66	48	18	39	12	20	15	55	66	21	43	3	95	13	163	27	40	39	74	43	30	37	161	14	176	49	20	9	29	19	3	30	206	68	50	81	15	49
1939	2	Connecticut	1939.16666666667	73	8	67	74	30	35	95	25	70	34	4	70	29	5	30	54	78	66	39	29	34	46	29	8	30	32	13	50	32	50	107	36	95	14	77	51	60	3	5	45	41	62	21	10	21	13
1939	3	Connecticut	1939.25	22	35	49	29	4	16	38	19	62	2	40	11	51	16	40	36	10	41	24	40	22	50	13	13	20	21	41	4	12	26	49	19	11	10	43	34	27	33	21	67	6	31	23	6	34	18
1939	4	Connecticut	1939.33333333333	14	7	2	41	9	24	21	36	60	20	8	7	24	13	24	39	14	47	53	17	15	40	13	25	37	7	9	3	17	13	12	12	20	47	32	18	23	24	7	20	44	44	17	44	18	40
1939	5	Connecticut	1939.41666666667	38	25	39	27	12	38	11	77	44	49	49	19	20	14	26	29	12	97	30	27	26	31	49	65	31	12	24	14	37	30	136	50	48	37	19	15	52	38	23	24	63	29	33	51	39	24
1939	6	Connecticut	1939.5	110	93	75	64	9	88	42	292	51	163	66	29	77	47	70	67	51	591	126	63	86	80	267	222	47	18	62	71	122	65	295	173	220	110	131	106	90	51	34	30	90	132	26	97	196	55
1939	7	Connecticut	1939.58333333333	126	118	304	71	26	480	256	1063	129	975	641	52	347	381	400	630	158	1594	772	432	259	350	950	1038	180	61	737	215	469	752	851	894	1179	499	501	237	445	326	282	86	459	326	165	838	1639	196
1939	8	Connecticut	1939.66666666667	343	278	1695	177	49	1024	1349	2407	561	2911	1816	113	1018	1190	1348	2085	506	3967	2159	1987	1181	1618	2918	3970	717	107	1359	1118	1346	2118	1820	1720	3741	897	1890	789	2075	1797	817	261	1595	1033	490	2206	3860	422
1939	9	Connecticut	1939.75	613	201	3426	414	170	836	1067	2149	1453	3917	3020	352	1126	1816	2224	2027	638	4448	2668	1350	2018	2750	4358	5046	1722	111	971	2458	1537	2240	3054	2208	5927	1229	2444	959	3591	2379	1497	372	1587	712	381	2841	2850	811
1939	10	Connecticut	1939.83333333333	685	97	1437	262	23	186	507	1163	869	2007	2170	108	599	1495	1653	1537	300	1992	1799	1192	851	891	3929	1790	481	167	622	2819	1250	1061	2158	1357	4196	560	998	865	1538	1515	987	153	445	710	188	2235	686	666
1939	11	Connecticut	1939.91666666667	246	12	431	312	19	42	109	413	397	880	272	76	94	529	481	770	92	268	585	351	322	278	512	583	150	93	89	860	240	472	373	586	1871	160	631	372	663	574	259	133	107	157	127	757	232	282
1939	12	Connecticut	1940	33	5	25	46	29	4	70	78	193	144	77	57	25	43	45	263	19	207	88	143	60	24	142	96	64	29	82	292	130	33	145	156	396	83	217	108	56	194	122	134	19	70	17	341	110	27
1940	1	Connecticut	1940.08333333333	53	12	73	10	32	14	24	39	102	25	18	25	45	36	11	108	8	60	56	40	4	36	37	13	46	36	47	120	59	76	62	12	381	63	112	29	121	116	41	20	13	49	14	220	134	47
1940	2	Connecticut	1940.16666666667	29	46	69	28	45	26	67	43	98	22	6	26	38	48	10	54	11	21	12	40	13	44	49	19	17	1	40	57	49	42	65	38	149	6	42	17	75	68	43	111	30	20	27	15	78	66
1940	3	Connecticut	1940.25	6	20	18	77	26	7	20	38	23	5	58	19	13	18	18	43	1	29	52	29	23	21	33	8	11	26	2	26	8	25	40	19	69	19	34	22	42	48	68	78	6	7	4	54	80	36
1940	4	Connecticut	1940.33333333333	26	7	14	20	43	17	27	25	1	4	13	27	14	62	7	65	4	39	67	55	13	70	101	34	31	7	4	31	2	60	50	12	8	27	20	20	38	64	5	31	9	4	62	44	25	43
1940	5	Connecticut	1940.41666666667	14	2	23	49	21	47	19	19	10	58	2	19	5	45	28	71	44	26	64	53	18	3	105	31	16	32	14	12	11	25	95	7	93	24	9	120	16	43	26	67	7	9	152	28	36	24
1940	6	Connecticut	1940.5	41	6	201	106	118	166	77	55	72	276	20	79	31	117	30	262	91	53	204	183	60	29	351	142	23	54	76	49	40	104	221	5	262	171	111	119	116	54	61	292	33	31	191	175	86	74
1940	7	Connecticut	1940.58333333333	108	41	891	461	378	504	589	133	422	1166	130	258	178	399	42	983	359	264	1220	844	834	114	1458	381	166	422	610	206	223	439	1027	46	1696	973	530	659	637	239	290	1624	102	266	957	379	458	269
1940	8	Connecticut	1940.66666666667	329	213	2367	1640	1597	605	2695	302	1317	5095	333	311	490	1799	312	2717	968	991	6002	2528	3306	661	4375	1136	258	847	2098	378	541	1885	4229	163	3939	2866	904	2640	1461	453	546	7022	312	898	4728	1446	1868	1176
1940	9	Connecticut	1940.75	208	331	4381	2382	2977	1078	2928	501	2267	9084	520	316	706	1599	640	5017	1349	1714	8747	2167	4623	1173	6885	1645	342	736	1489	405	880	1894	5070	451	6427	4578	990	3910	2410	340	966	10877	600	1695	5414	3390	2893	946
1940	10	Connecticut	1940.83333333333	69	149	3613	824	2832	715	890	322	1926	6180	167	299	570	1030	457	2423	399	1585	5937	1236	2355	752	3664	933	415	173	644	150	388	360	2624	348	2138	2361	210	1604	1334	132	440	5096	388	401	3502	2015	1568	428
1940	11	Connecticut	1940.91666666667	109	61	635	171	941	223	517	118	275	1849	81	186	207	401	81	533	55	334	870	545	827	133	1381	418	201	27	316	48	29	94	513	81	416	748	47	835	331	58	142	2641	149	128	1490	630	575	116
1940	12	Connecticut	1941	34	6	64	51	328	26	112	47	52	463	29	43	153	121	20	97	67	113	119	71	74	65	173	159	167	17	156	109	29	70	113	42	142	114	42	232	109	43	14	480	45	42	342	196	149	70
1941	1	Connecticut	1941.08333333333	43	8	22	38	198	31	78	49	33	185	10	8	34	210	19	144	20	85	60	12	7	34	89	60	48	7	50	40	12	19	63	52	24	14	60	112	124	44	61	208	21	13	224	18	68	53
1941	2	Connecticut	1941.16666666667	8	47	18	62	21	40	45	23	43	155	25	15	15	230	14	44	13	87	46	7	14	21	38	84	34	43	21	20	24	5	36	8	12	36	21	52	118	37	67	215	20	45	69	75	24	153
1941	3	Connecticut	1941.25	21	45	29	2	20	13	19	4	57	78	13	23	10	65	65	30	26	46	10	13	72	34	33	23	34	17	24	46	27	24	49	4	32	21	10	39	44	38	16	13	2	66	34	17	9	90
1941	4	Connecticut	1941.33333333333	24	65	125	39	4	35	20	6	19	42	8	24	7	48	32	23	56	12	18	52	9	18	25	43	35	33	32	42	27	34	50	24	24	9	10	12	49	27	18	53	11	45	14	60	5	56
1941	5	Connecticut	1941.41666666667	41	56	49	16	12	65	7	25	33	16	4	14	28	39	72	36	53	40	33	16	31	7	12	99	11	29	7	33	94	19	129	50	18	25	60	63	147	30	15	39	22	46	5	65	36	80
1941	6	Connecticut	1941.5	138	289	51	90	83	102	17	75	204	99	80	159	53	77	227	143	115	203	83	50	129	45	83	399	43	63	20	94	167	74	471	197	131	67	187	241	357	139	54	56	36	199	7	108	97	74
1941	7	Connecticut	1941.58333333333	574	826	307	608	234	581	54	199	1226	302	302	1053	245	252	1072	118	585	706	421	141	479	458	146	2353	324	222	144	155	716	249	1396	1120	1256	465	637	953	1191	417	237	377	212	893	32	903	252	355
1941	8	Connecticut	1941.66666666667	3408	2124	642	3262	851	1356	305	309	4407	1549	1006	2960	572	929	6599	248	1065	2316	1561	687	2143	1706	435	6101	1596	1102	384	381	1199	368	4210	2178	4642	1249	2500	3597	3900	892	631	836	565	1471	109	2102	516	641
1941	9	Connecticut	1941.75	4818	2582	809	5428	1221	2574	251	471	2945	2502	1498	4650	725	1081	6912	332	1060	3388	2267	549	3444	2917	770	9019	1984	1150	492	474	1935	528	8233	3565	4633	1588	4060	3734	3347	2023	914	574	878	2147	304	2260	1073	647
1941	10	Connecticut	1941.83333333333	1724	1647	488	2932	1207	1531	156	447	1518	1406	539	2190	459	605	3506	271	1413	1912	1416	400	2442	2436	321	4243	1219	785	169	257	1081	167	3107	2964	1693	850	2070	1006	2225	576	388	419	483	1431	222	797	291	522
1941	11	Connecticut	1941.91666666667	685	627	132	688	219	659	23	98	532	392	239	383	110	123	815	162	560	498	397	280	645	843	213	658	204	147	26	61	335	50	838	1138	823	315	758	400	334	128	139	72	230	548	61	107	174	184
1941	12	Connecticut	1942	244	46	60	207	22	160	22	66	136	113	88	110	46	33	187	126	127	86	39	118	293	333	81	271	65	94	23	19	85	32	277	177	109	68	243	62	60	242	71	22	44	127	84	4	27	104
1942	1	Connecticut	1942.08333333333	247	44	15	73	25	136	20	51	18	120	27	87	38	30	80	74	72	49	10	91	178	66	24	150	21	109	80	33	79	21	98	63	124	22	68	60	3	103	111	17	28	122	91	34	68	66
1942	2	Connecticut	1942.16666666667	120	44	8	78	4	53	20	75	66	51	20	34	12	24	27	25	110	37	4	30	44	31	3	42	41	80	54	34	146	8	45	52	62	48	30	7	35	76	196	70	17	149	60	89	39	30
1942	3	Connecticut	1942.25	30	27	25	38	10	63	78	54	86	23	22	23	22	42	49	10	50	44	74	28	74	75	8	9	17	47	40	41	86	30	16	26	52	26	39	11	12	46	55	2	19	63	47	1	45	7
1942	4	Connecticut	1942.33333333333	36	11	8	5	61	11	38	66	14	27	6	2	5	17	13	14	5	37	42	5	30	40	38	2	20	32	4	12	37	20	15	17	2	23	6	7	27	14	53	27	45	90	9	29	7	12
1942	5	Connecticut	1942.41666666667	37	7	31	9	20	26	18	117	57	24	36	38	16	45	48	20	41	69	60	29	127	98	27	6	42	12	37	5	78	47	29	28	24	19	121	5	163	73	47	14	43	16	8	114	55	6
1942	6	Connecticut	1942.5	64	40	38	85	92	38	4	487	111	109	88	132	82	79	87	32	61	207	222	107	441	208	124	60	231	35	83	7	355	31	167	72	187	71	228	13	334	103	242	47	139	83	10	470	53	13
1942	7	Connecticut	1942.58333333333	245	232	214	495	287	360	65	1785	323	408	382	749	251	439	543	150	139	1183	1388	512	2095	933	757	317	811	263	599	33	1201	179	1339	410	710	304	1471	66	1339	779	1060	192	338	384	58	1519	156	105
1942	8	Connecticut	1942.66666666667	460	987	939	1396	2178	1633	199	6944	1068	1476	1718	5323	911	2032	1578	549	229	3646	3265	1249	8562	2980	1774	825	1591	845	2412	116	2835	608	6236	620	2459	541	4567	287	5532	3309	2398	388	594	954	224	3666	762	196
1942	9	Connecticut	1942.75	733	1241	1517	820	6819	4371	317	10130	2436	3885	3189	6899	1790	2469	2153	533	346	5144	5299	2393	8528	2994	1860	844	1507	1288	1346	148	2983	980	7879	1077	3018	762	6669	454	6285	3586	4685	786	649	1031	531	5920	1172	260
1942	10	Connecticut	1942.83333333333	222	540	1101	285	4348	2893	191	4604	1998	2941	1938	4876	765	1517	965	382	104	2500	2481	2095	5501	1895	1283	220	720	594	914	164	1873	614	4163	1092	1469	761	5112	151	2612	2825	2482	221	566	831	473	4977	548	122
1942	11	Connecticut	1942.91666666667	77	229	339	221	1923	742	26	1000	582	505	455	907	160	644	304	140	91	853	661	495	1653	444	244	66	480	224	112	46	555	52	1495	457	299	311	1092	21	771	709	871	316	170	128	135	1452	109	93
1942	12	Connecticut	1943	97	86	45	39	461	354	17	479	630	461	55	217	93	149	94	15	29	288	429	303	452	78	70	61	159	80	38	25	125	67	214	54	38	108	76	63	229	191	470	76	25	174	72	325	38	105
1943	1	Connecticut	1943.08333333333	74	69	35	6	310	58	49	219	169	254	92	259	92	89	75	8	28	53	189	125	216	100	29	1	49	66	4	13	99	40	9	30	29	132	34	25	65	58	227	44	43	135	23	294	97	40
1943	2	Connecticut	1943.16666666667	170	48	25	25	141	52	46	136	190	133	107	103	35	48	43	12	20	47	101	40	25	23	7	35	6	105	25	28	49	105	10	37	75	31	24	35	41	54	45	52	111	86	20	142	30	47
1943	3	Connecticut	1943.25	119	38	29	52	53	17	9	13	33	80	22	52	76	40	21	33	14	52	72	26	24	24	54	37	15	65	48	54	82	21	8	49	22	50	15	7	34	38	14	12	27	7	6	35	41	49
1943	4	Connecticut	1943.33333333333	37	24	27	24	9	7	45	31	16	48	55	27	12	28	20	18	2	20	80	26	53	20	24	5	23	64	25	38	11	6	15	36	21	7	31	55	62	28	40	69	55	22	12	9	20	20
1943	5	Connecticut	1943.41666666667	20	9	5	72	64	29	112	70	8	31	56	32	44	24	36	24	45	2	151	136	19	86	4	6	34	45	53	7	24	34	9	52	15	34	46	31	20	56	28	83	116	17	15	31	93	83
1943	6	Connecticut	1943.5	60	57	53	214	107	85	289	347	22	45	44	63	74	200	49	111	80	39	283	556	71	121	35	115	201	113	364	17	59	174	44	318	20	119	428	58	146	185	134	264	396	29	129	104	250	277
1943	7	Connecticut	1943.58333333333	195	460	250	660	297	333	1452	1034	141	340	75	385	429	313	272	442	634	134	1363	2457	301	416	231	441	1042	411	1525	97	355	612	140	2038	86	626	975	245	460	713	786	1762	2057	258	520	529	1191	936
1943	8	Connecticut	1943.66666666667	712	1264	961	2217	1244	1272	4462	3867	340	1741	204	1270	3197	1082	1383	1736	1775	667	3931	8171	898	1508	837	1071	3527	2105	6257	352	1371	2144	772	6947	363	1141	2943	958	2109	1290	3007	5981	5931	1113	2285	1245	3348	1795
1943	9	Connecticut	1943.75	761	2928	1107	2988	1799	2149	7419	3266	1015	1933	284	1745	4612	1484	2165	4063	2766	787	7764	15372	1487	3532	1358	2033	5177	1697	7915	666	1690	3509	1794	10248	579	1350	4016	2554	3251	2052	5511	6342	8143	2098	3293	2472	5364	1683
1943	10	Connecticut	1943.83333333333	620	3554	753	1523	814	1347	4597	3078	474	1108	173	1171	3878	696	1260	3005	1783	511	2656	9176	1267	2277	719	891	2067	1238	5226	335	941	1869	882	6171	574	1619	2404	2293	3226	1458	3494	3559	2694	1858	1352	1433	3257	1185
1943	11	Connecticut	1943.91666666667	359	1140	187	408	86	731	1123	916	173	189	34	674	1536	152	172	961	694	146	1012	3711	499	1424	155	157	557	583	2300	100	164	674	173	3070	129	558	625	249	1669	715	1079	1841	699	462	668	166	393	281
1943	12	Connecticut	1944	16	256	65	170	33	243	378	248	156	64	17	283	447	33	97	129	293	215	231	1488	305	555	30	29	134	83	526	212	49	58	58	1028	6	230	112	53	765	235	633	431	165	198	321	184	32	124
1944	1	Connecticut	1944.08333333333	5	115	93	82	67	206	127	101	39	34	18	53	212	58	142	56	209	46	104	389	63	248	12	32	19	72	172	75	2	33	15	281	9	80	29	56	581	69	315	137	34	56	196	10	82	81
1944	2	Connecticut	1944.16666666667	10	30	84	122	41	101	106	25	41	29	12	45	199	50	52	57	86	44	84	136	72	21	29	12	5	58	43	44	64	4	72	85	10	45	10	38	213	123	88	140	23	13	204	23	21	75
1944	3	Connecticut	1944.25	39	7	30	7	13	71	57	47	32	10	35	30	5	98	50	82	64	35	66	104	11	20	30	43	14	39	2	39	63	26	36	71	12	35	74	39	36	41	52	9	8	11	38	75	44	10
1944	4	Connecticut	1944.33333333333	24	24	37	2	56	50	20	108	2	6	30	34	12	25	18	39	10	23	12	50	84	35	14	86	22	8	72	6	93	9	11	51	6	35	130	38	85	26	44	17	5	52	21	12	52	46
1944	5	Connecticut	1944.41666666667	87	16	84	30	48	6	12	77	32	29	36	31	55	2	22	50	23	112	18	116	109	29	8	56	72	41	20	43	224	64	5	40	22	100	85	31	96	33	11	64	42	44	32	49	21	17
1944	6	Connecticut	1944.5	287	84	226	200	171	30	26	406	69	122	88	136	161	38	55	97	69	329	70	251	308	288	45	137	110	82	39	150	344	78	5	117	97	150	190	122	356	194	122	438	102	75	109	117	63	38
1944	7	Connecticut	1944.58333333333	1466	600	1079	580	763	376	202	2291	517	287	377	836	709	334	501	293	304	2121	95	833	1767	1633	81	863	367	305	191	940	2296	254	30	615	535	674	1094	170	2763	1133	839	1657	628	490	663	982	376	182
1944	8	Connecticut	1944.66666666667	3150	2915	3505	1919	3421	2798	376	8501	1534	742	1030	3342	2189	1997	1331	1069	1598	6601	488	3085	8449	4354	260	1535	1216	736	1001	3312	6267	1320	165	2614	1615	1484	2529	627	12896	3352	2483	6782	2234	1716	1929	3006	879	819
1944	9	Connecticut	1944.75	5607	6213	10081	2116	6249	4437	650	17382	1831	1956	582	7176	5471	4316	948	2177	3177	6660	799	8470	9955	5807	458	2676	1981	2408	2471	6103	10576	1358	384	4221	3464	2417	4503	1746	9487	6418	4844	12570	3385	4495	2207	2822	607	939
1944	10	Connecticut	1944.83333333333	3242	4520	5790	1389	3815	1594	246	12498	2047	1924	184	5642	3105	3728	926	2132	1472	3351	563	4998	7436	4296	227	1181	1193	1056	1091	5905	7206	750	181	1286	1566	2135	2273	926	5996	3791	3664	6589	2476	3129	1194	2721	389	647
1944	11	Connecticut	1944.91666666667	1810	951	1635	422	1133	284	213	4376	588	742	152	1248	585	1527	450	611	530	619	237	2065	1661	2300	57	231	301	828	257	2438	2270	219	35	563	430	786	981	375	2340	1146	1411	1867	611	409	560	809	232	180
1944	12	Connecticut	1945	434	546	336	216	306	74	122	1231	253	179	37	210	53	375	48	233	267	330	44	715	614	452	37	57	112	275	76	779	407	74	46	310	82	210	137	161	559	273	192	480	99	56	345	237	91	43
1945	1	Connecticut	1945.08333333333	195	203	199	57	199	33	139	288	181	124	44	112	46	80	35	165	97	87	20	276	256	105	20	43	115	137	47	427	91	25	36	364	55	74	10	79	129	212	63	151	39	9	96	68	31	22
1945	2	Connecticut	1945.16666666667	132	153	69	52	51	18	61	161	155	48	14	42	38	36	75	82	36	58	31	364	102	177	67	11	164	32	25	269	97	10	69	318	40	25	5	38	126	173	25	155	43	23	62	52	39	87
1945	3	Connecticut	1945.25	23	63	24	36	3	15	12	47	13	19	22	38	57	71	119	28	15	17	7	64	128	30	26	60	55	53	31	38	54	28	24	34	69	23	41	30	18	34	66	111	4	20	28	43	19	16
1945	4	Connecticut	1945.33333333333	11	34	49	8	52	36	61	77	2	42	54	19	27	74	10	22	5	15	7	3	14	15	48	34	50	23	41	24	27	22	6	2	30	15	86	4	7	89	32	16	63	32	71	13	65	30
1945	5	Connecticut	1945.41666666667	42	81	34	13	29	34	50	80	76	92	31	55	90	196	18	17	36	42	21	16	20	64	99	28	209	38	8	34	70	55	56	60	15	70	49	98	16	50	38	17	66	19	211	48	27	35
1945	6	Connecticut	1945.5	96	117	169	115	67	131	153	257	137	320	178	360	267	525	26	47	170	150	94	69	24	172	354	40	567	162	11	209	211	154	257	124	31	186	140	275	115	277	143	110	172	32	447	274	84	95
1945	7	Connecticut	1945.58333333333	285	792	631	642	276	810	701	1123	461	1475	656	1238	796	2625	90	155	544	331	566	415	38	2156	945	160	2448	770	58	1286	1092	853	926	1225	142	662	823	930	431	644	704	578	470	79	1763	1495	584	554
1945	8	Connecticut	1945.66666666667	1218	3601	1850	1215	625	3505	2814	3777	1313	6566	2592	3562	3951	8672	447	510	2106	1693	1190	1721	288	12320	4601	582	8621	2711	281	3038	4655	2237	3102	5647	309	2368	3202	3511	506	2068	2825	973	948	412	7238	3708	2124	2163
1945	9	Connecticut	1945.75	2631	5403	2891	2471	951	5840	3403	3310	1106	8742	4991	4706	6336	12660	807	809	3426	4472	1782	1692	311	31591	5749	812	7134	3374	331	5113	9702	3925	3593	7654	1063	4143	4369	6844	887	2259	4877	1859	741	718	12507	8973	1127	1729
1945	10	Connecticut	1945.83333333333	2287	1848	2188	2139	955	5561	3191	1415	609	3658	2653	3358	4053	5468	727	693	1853	2408	1000	914	83	20878	3740	1034	4387	2260	226	2941	6185	2293	2014	4325	1051	1675	2504	4450	553	1115	2259	1990	278	477	6428	4452	1284	666
1945	11	Connecticut	1945.91666666667	293	646	1028	542	455	2205	350	332	156	2102	1068	970	2345	1293	170	344	803	978	442	268	34	5915	1252	524	1639	680	169	656	2634	1124	449	1374	478	427	1019	1690	149	131	901	597	37	150	1564	1434	460	343
1945	12	Connecticut	1946	85	130	140	175	105	526	130	272	49	744	304	292	427	320	23	60	311	177	94	62	21	1210	452	130	495	195	37	229	1342	552	96	486	41	189	221	407	103	33	141	56	11	84	237	255	100	179
1946	1	Connecticut	1946.08333333333	102	53	151	140	211	169	83	113	121	223	149	230	231	102	41	12	215	136	98	24	19	278	279	95	81	116	21	123	446	349	21	57	132	119	186	151	30	3	82	8	20	56	99	50	90	26
1946	2	Connecticut	1946.16666666667	88	96	154	113	178	83	90	33	106	112	179	87	60	201	36	3	177	38	60	7	31	179	256	111	81	144	46	36	311	96	75	36	52	76	38	53	24	37	25	10	16	74	89	92	46	8
1946	3	Connecticut	1946.25	145	72	75	140	40	17	47	28	49	20	45	100	29	51	12	41	6	15	9	38	42	17	31	41	66	116	49	14	119	6	38	50	37	47	9	20	19	10	7	46	108	38	10	3	23	73
1946	4	Connecticut	1946.33333333333	12	31	26	77	45	20	7	32	31	26	17	51	21	30	81	39	5	8	23	12	61	18	9	16	17	30	82	97	26	91	39	5	59	41	10	34	49	30	61	53	18	12	42	55	18	7
1946	5	Connecticut	1946.41666666667	42	46	60	55	60	57	21	33	9	87	40	35	46	60	50	65	19	60	9	21	23	60	29	75	9	34	47	80	29	11	62	104	20	53	41	21	57	61	72	25	70	10	51	100	50	1
1946	6	Connecticut	1946.5	337	158	269	202	222	183	64	126	17	407	137	117	35	285	264	313	47	121	125	108	229	337	151	143	36	154	72	333	18	47	361	208	90	382	189	68	192	89	296	93	460	33	271	135	67	26
1946	7	Connecticut	1946.58333333333	983	845	2073	861	536	1054	142	324	264	1777	576	757	355	1705	1284	1418	440	341	1071	852	1148	955	423	649	52	802	430	2260	140	177	1819	1194	410	1065	1656	450	677	641	1819	257	2666	171	934	592	200	79
1946	8	Connecticut	1946.66666666667	5114	1426	11480	4165	2031	4789	298	661	423	5468	1161	1719	822	5691	3445	7531	1132	839	3222	2686	2603	2595	648	3374	141	3434	1133	9559	244	775	6787	3428	1461	4057	5124	2268	1121	1627	6980	845	9915	630	2743	2322	392	521
1946	9	Connecticut	1946.75	10416	2782	15318	4729	3544	6079	572	1492	712	6053	779	2585	1072	5396	5896	7437	3366	1752	6381	4009	5568	3228	1439	3721	103	5988	3285	14309	264	1116	11399	5714	2319	9424	4395	4494	976	2851	8811	722	18578	757	3906	4881	828	492
1946	10	Connecticut	1946.83333333333	7811	1373	5709	4160	2895	5172	448	646	384	3637	323	3456	571	3669	1532	3574	2787	837	2770	3618	4970	811	1221	3240	110	4764	4720	9372	147	297	4629	3061	1713	5763	3489	2757	393	1033	5621	384	12566	379	1832	1733	693	405
1946	11	Connecticut	1946.91666666667	2861	255	1637	1104	744	1748	303	139	48	1113	128	2371	61	980	364	1345	904	453	815	965	974	183	324	518	66	1375	2375	2434	78	121	1257	1010	805	1660	509	921	67	252	2085	195	2710	208	1107	566	220	145
1946	12	Connecticut	1947	626	92	172	203	163	164	31	81	51	427	123	546	43	460	95	436	170	126	392	378	380	133	59	97	29	307	503	588	38	125	630	215	195	263	180	261	35	105	403	37	1103	188	268	317	140	90
1947	1	Connecticut	1947.08333333333	232	109	37	113	87	58	2	40	13	114	105	102	59	85	28	166	22	26	73	137	46	19	99	49	19	108	263	201	36	141	485	225	70	117	57	99	17	68	219	42	509	99	245	195	110	48
1947	2	Connecticut	1947.16666666667	117	67	28	77	312	18	19	76	106	42	45	43	119	10	22	68	73	60	44	200	16	47	34	64	9	18	232	168	40	50	235	200	13	71	24	52	15	32	121	21	125	80	117	314	74	59
1947	3	Connecticut	1947.25	19	41	26	39	30	25	22	5	46	65	13	53	52	39	9	34	8	84	40	80	14	8	61	10	5	64	99	15	23	52	76	37	9	77	44	39	16	4	31	47	37	25	64	74	129	7
1947	4	Connecticut	1947.33333333333	37	33	43	52	8	8	26	18	29	6	69	18	34	21	14	59	40	18	5	23	2	8	40	38	10	33	7	70	65	15	10	56	8	54	7	49	23	91	4	37	5	26	39	44	83	33
1947	5	Connecticut	1947.41666666667	41	53	19	11	23	30	18	44	159	39	61	27	45	17	7	15	92	75	32	52	74	38	54	45	25	14	11	22	61	25	35	83	12	104	24	3	60	38	33	157	52	56	44	42	108	36
1947	6	Connecticut	1947.5	132	230	154	23	83	77	27	117	580	60	208	136	212	124	134	24	142	65	211	48	291	148	507	150	119	74	47	229	437	160	51	180	70	258	239	49	236	212	195	792	155	182	181	100	292	177
1947	7	Connecticut	1947.58333333333	508	1390	717	73	244	178	63	273	1556	330	925	328	1256	460	507	79	811	413	865	326	1214	488	1800	489	1090	421	484	1016	2727	740	122	1376	448	1068	1915	199	1242	755	605	2585	639	942	807	541	1706	1443
1947	8	Connecticut	1947.66666666667	1786	2404	2456	397	824	637	250	941	3356	1669	3381	495	9065	940	1918	222	4313	1314	2067	867	4715	981	4172	1470	4386	1717	2839	2810	6670	2493	209	3553	1159	2924	8150	1191	3990	2781	2171	11550	2799	3569	4695	2029	6440	3854
1947	9	Connecticut	1947.75	2037	4318	2595	406	1725	709	339	1291	8671	2261	3842	651	14709	1407	3388	415	9577	2247	2375	1321	10233	705	9346	3597	5779	6769	6274	3759	12669	4927	174	5474	1961	5610	12293	3196	4423	3463	2231	13427	4970	4619	9332	2642	8528	9877
1947	10	Connecticut	1947.83333333333	1285	3093	2477	324	834	604	142	1172	7794	1578	1380	467	6409	1120	2423	132	4182	1554	801	835	2465	337	7983	1794	4752	7360	2167	2609	6218	4746	197	3620	1094	4199	9179	1867	1185	3235	1012	5893	3115	3553	3388	2119	4188	5002
1947	11	Connecticut	1947.91666666667	298	450	266	119	381	272	107	449	3948	413	279	269	1670	635	473	28	1469	540	157	120	955	49	2100	242	1631	2071	745	899	1501	1052	43	2103	133	891	1661	402	733	991	447	2323	1798	1083	1079	836	1900	1644
1947	12	Connecticut	1948	195	131	115	48	75	108	31	157	1774	129	46	139	513	93	97	16	303	195	91	134	398	18	376	181	396	294	265	123	442	261	49	343	129	200	877	214	291	411	248	1405	239	312	449	264	459	703
1948	1	Connecticut	1948.08333333333	68	86	19	16	39	49	57	39	481	58	30	47	195	55	52	24	66	42	57	71	165	25	141	149	322	251	103	142	135	289	21	352	119	180	326	18	62	114	68	310	81	245	257	204	169	138
1948	2	Connecticut	1948.16666666667	54	58	30	42	28	41	22	30	376	36	40	9	79	46	41	8	31	54	89	10	227	10	26	90	223	99	56	101	119	38	14	112	51	150	89	15	23	37	24	187	198	219	144	116	103	26
1948	3	Connecticut	1948.25	48	19	15	19	1	44	114	24	184	3	50	17	59	77	38	13	54	14	45	3	47	35	38	58	107	80	81	1	47	57	65	36	59	54	9	38	26	56	22	48	46	76	19	124	14	25
1948	4	Connecticut	1948.33333333333	66	51	11	32	10	87	141	30	27	1	8	19	40	23	31	119	70	5	82	106	103	5	21	39	20	25	8	65	78	27	36	8	67	46	43	38	61	58	15	5	67	17	58	33	81	4
1948	5	Connecticut	1948.41666666667	153	15	43	26	30	60	68	38	120	22	9	43	52	48	127	147	106	6	76	161	132	26	18	65	53	30	22	40	52	34	42	59	60	8	49	39	67	71	96	10	97	85	63	5	28	18
1948	6	Connecticut	1948.5	551	82	177	42	125	579	326	174	238	199	79	279	188	302	221	511	220	12	222	180	334	32	22	240	129	128	84	223	269	277	189	253	532	103	129	114	196	358	321	43	273	218	199	17	26	89
1948	7	Connecticut	1948.58333333333	2154	703	950	480	353	3050	2180	1007	2074	626	431	1491	994	1659	933	1849	1135	267	1635	717	1678	154	111	1078	823	380	196	2007	1704	1264	1736	644	2699	207	444	985	885	2097	1246	193	939	1334	1669	189	41	856
1948	8	Connecticut	1948.66666666667	8537	5676	4140	630	2027	9844	4130	4413	11807	2179	1596	4233	3357	6253	2168	4164	2590	935	5730	2428	10567	521	561	6358	4082	1987	843	6126	3902	4343	8545	3452	5645	770	2200	6052	4533	9680	4431	1139	2349	6035	6004	576	65	2001
1948	9	Connecticut	1948.75	15237	9015	7358	994	5815	10756	7178	8279	15187	3783	3778	5273	1890	12488	5136	3285	3179	1311	8258	1985	7603	1246	575	10674	8342	4307	1532	15137	4651	7885	11669	3538	10048	766	4613	6932	6650	15903	5798	1818	6335	8541	5925	646	115	2373
1948	10	Connecticut	1948.83333333333	8460	2413	5774	412	7662	4794	4784	3284	11955	2075	2830	2010	1237	7003	4686	1637	1125	558	6309	943	3898	994	344	10737	5168	1754	961	7794	3138	8456	6944	2519	12330	753	3981	6403	4276	9725	3869	1236	2002	5063	3664	445	89	1237
1948	11	Connecticut	1948.91666666667	2205	743	824	133	1889	1091	1142	1372	6307	756	782	815	711	2190	1146	444	381	224	1838	479	1042	401	208	4927	2417	550	343	3481	1452	3007	1720	716	5888	747	1763	2415	1728	4569	1845	361	688	1527	1919	186	63	655
1948	12	Connecticut	1949	900	355	252	23	705	155	200	168	2752	144	121	127	127	503	491	247	314	91	549	173	582	210	83	1649	652	223	67	358	345	1428	581	315	901	392	528	848	720	1037	785	165	309	528	954	64	23	269
1949	1	Connecticut	1949.08333333333	356	250	92	15	188	153	33	61	543	166	59	138	135	152	296	98	136	34	396	134	131	81	127	496	407	81	106	121	75	723	322	177	262	164	248	841	437	380	485	129	114	297	389	120	26	237
1949	2	Connecticut	1949.16666666667	221	80	150	80	276	35	37	62	235	86	43	30	106	69	160	133	69	20	227	80	82	128	108	506	227	23	11	65	42	377	110	116	174	197	179	579	188	144	294	36	27	127	107	3	32	55
1949	3	Connecticut	1949.25	56	30	139	41	70	24	4	14	133	20	17	38	55	17	92	8	24	7	13	39	52	23	27	61	80	38	31	56	23	96	82	77	91	78	105	118	44	215	93	98	8	26	71	10	22	12
1949	4	Connecticut	1949.33333333333	23	122	14	83	43	274	70	30	25	52	82	78	94	17	28	17	6	45	17	92	54	8	13	31	51	25	18	47	11	59	60	4	40	18	22	62	5	47	17	28	34	13	63	7	15	111
1949	5	Connecticut	1949.41666666667	88	71	15	81	69	373	68	11	85	25	89	48	161	5	109	10	42	116	27	83	10	33	66	32	22	86	18	39	25	97	84	54	16	12	52	70	72	81	23	17	130	21	100	13	52	275
1949	6	Connecticut	1949.5	382	210	46	123	413	360	170	69	184	85	290	109	1012	81	274	60	53	584	128	239	25	375	164	415	102	470	64	162	97	290	428	299	19	109	83	146	214	427	51	108	522	85	352	55	214	1235
1949	7	Connecticut	1949.58333333333	1967	977	167	1551	1605	1797	1438	572	733	616	1437	417	5490	382	2465	249	312	2519	799	863	154	3051	608	423	593	1720	140	882	498	1086	993	1877	81	741	420	730	1012	2236	128	1143	2259	330	1280	466	2566	7537
1949	8	Connecticut	1949.66666666667	6945	5673	396	8169	6439	7964	6201	3084	4549	1630	6295	1962	19904	1521	8645	1114	1080	9158	3411	2547	573	11147	2302	1355	2682	8175	687	3401	2524	4601	3906	4769	149	2256	1242	3020	1884	9597	661	2562	5969	1544	4154	2500	14848	33663
1949	9	Connecticut	1949.75	13196	5121	777	15460	10204	10106	12856	2607	6405	1533	5736	1828	21493	1638	7948	1171	1617	15272	3861	4217	1097	12223	3655	2273	3796	14602	1963	3635	4563	4896	5296	8160	162	3010	1747	4246	5406	16763	1067	2472	11536	3230	6684	3882	27472	33838
1949	10	Connecticut	1949.83333333333	9081	3380	698	14639	3935	8231	12605	1405	3099	1197	2141	1598	12850	1173	4484	785	1402	12696	2784	3361	213	9399	2147	2384	3064	11554	1301	2447	4333	3302	3375	7278	163	1468	1299	4009	3121	12956	241	1515	4434	1606	5058	2563	16601	21802
1949	11	Connecticut	1949.91666666667	2956	1045	405	7429	1505	1492	3982	692	879	622	760	468	4419	393	1629	293	663	5472	625	871	62	2699	679	951	1076	3309	283	1180	1897	1494	1251	2523	14	459	324	693	996	4026	120	601	1473	461	1838	716	2449	5853
1949	12	Connecticut	1950	701	360	81	2261	495	532	788	268	258	290	347	120	979	373	336	186	260	935	95	315	86	702	361	133	155	721	57	169	200	269	611	892	20	171	164	143	188	1417	19	129	625	214	303	225	318	1821
1950	1	Connecticut	1950.08333333333	110	66	145	931	239	298	446	98	148	63	85	50	283	173	67	171	100	410	96	164	46	176	92	91	52	259	95	110	119	98	155	299	28	25	35	96	51	1082	8	177	416	165	107	44	305	513
1950	2	Connecticut	1950.16666666667	82	107	59	951	130	177	147	24	52	33	98	57	45	123	44	61	65	166	231	112	42	56	86	41	49	264	56	131	147	28	82	59	11	8	81	74	38	362	60	30	307	353	107	122	83	391
1950	3	Connecticut	1950.25	42	60	146	132	25	45	85	30	76	9	12	62	16	9	89	37	44	33	27	49	37	54	56	36	18	171	50	152	22	17	18	53	26	7	64	57	27	108	8	29	134	58	80	66	22	61
1950	4	Connecticut	1950.33333333333	88	33	20	60	48	24	20	51	22	37	42	51	17	40	10	70	4	21	19	33	29	48	78	25	2	14	40	27	10	26	33	157	22	18	28	88	37	79	4	11	93	36	37	28	42	92
1950	5	Connecticut	1950.41666666667	25	45	109	125	109	18	77	119	112	26	36	47	32	56	36	117	44	130	3	31	38	45	47	7	31	33	27	52	101	7	50	106	147	36	48	185	26	88	35	38	144	140	62	14	62	71
1950	6	Connecticut	1950.5	120	158	381	292	345	122	263	481	327	199	248	229	10	214	180	370	130	329	65	57	232	179	312	59	223	167	30	89	154	51	74	222	336	63	260	825	191	347	332	113	678	629	499	103	202	371
1950	7	Connecticut	1950.58333333333	1096	1651	2501	1464	2546	615	1291	1954	1616	1431	862	1570	93	1273	1131	1963	515	1920	278	684	1668	738	2884	372	1295	1222	94	230	674	395	310	1462	1505	510	623	741	1165	667	1465	395	4595	2921	3342	1057	1238	2902
1950	8	Connecticut	1950.66666666667	5162	7798	7460	4930	11384	1520	7917	6946	6284	5176	2662	5689	567	3946	5142	5798	1707	5874	730	2160	5378	2139	14715	1242	4756	6172	527	729	1651	2054	540	6716	5734	3071	3132	2962	4013	3382	5245	1584	15260	9675	12388	2960	4698	10518
1950	9	Connecticut	1950.75	5460	8825	6242	10633	22769	2317	9814	13443	11316	8889	2938	10022	1049	5521	11288	15417	2830	8681	691	1897	12894	3261	24832	1284	13999	12227	840	1501	5002	3938	501	8892	7691	4406	5147	11472	4806	2263	11007	1470	20961	17778	20932	5278	8229	16746
1950	10	Connecticut	1950.83333333333	2974	7067	5182	6375	8826	1524	10531	7388	6508	6531	3809	7576	682	2903	8657	11988	1975	7797	440	903	10723	2091	8595	1778	13236	6200	768	1754	3387	4426	202	4418	6186	2894	3673	8657	1619	3317	5890	1313	11614	12672	18397	4752	7469	12459
1950	11	Connecticut	1950.91666666667	949	2328	2199	1954	2548	781	7588	2157	1855	1376	1579	3360	164	1257	2944	3926	925	1628	150	462	3417	372	1152	954	4500	1808	66	362	1189	848	147	1032	1140	582	839	1756	622	1323	3219	251	3022	4466	4294	3003	2901	4549
1950	12	Connecticut	1951	480	630	662	654	777	223	1454	663	582	201	740	1099	137	319	749	2144	334	425	73	164	965	71	437	138	1574	570	31	274	520	204	34	92	425	289	502	328	169	255	1182	105	979	1057	626	948	1049	1262
1951	1	Connecticut	1951.08333333333	179	294	93	437	289	179	472	192	297	82	394	686	75	153	309	655	245	238	24	53	438	111	420	122	587	103	61	114	107	47	55	13	224	239	335	149	58	127	393	46	698	271	201	213	713	307
1951	2	Connecticut	1951.16666666667	206	114	176	149	111	79	206	25	88	32	220	269	59	50	59	383	155	230	85	2	263	104	119	256	217	47	29	58	45	45	27	80	56	76	214	164	13	97	214	329	334	386	82	106	366	101
1951	3	Connecticut	1951.25	29	47	58	23	56	29	118	96	37	14	89	47	38	38	35	155	21	65	30	2	127	23	23	46	76	113	12	62	14	32	42	21	35	57	90	65	39	19	149	47	44	175	24	12	96	19
1951	4	Connecticut	1951.33333333333	166	7	15	52	15	63	50	23	91	4	54	49	38	9	2	23	2	42	32	22	89	59	32	43	41	12	89	91	37	88	2	101	41	95	42	40	18	6	56	40	28	55	18	145	62	21
1951	5	Connecticut	1951.41666666667	174	34	45	55	39	99	145	70	37	28	59	63	130	11	6	43	106	31	24	48	82	45	17	34	83	5	57	37	12	141	70	79	92	234	54	32	79	68	65	61	22	93	22	128	96	29
1951	6	Connecticut	1951.5	329	45	159	323	70	409	625	186	201	33	488	236	270	62	47	206	709	33	86	78	184	197	166	102	395	22	436	101	9	442	371	238	309	1236	245	115	273	135	414	256	59	496	73	284	302	43
1951	7	Connecticut	1951.58333333333	1927	100	307	2311	433	1075	4000	677	1077	285	3302	1091	2247	235	133	929	4178	315	435	529	1185	496	579	623	1993	31	2305	429	30	2555	2637	970	2091	8905	1731	815	2245	650	1776	1284	232	825	538	1299	1181	144
1951	8	Connecticut	1951.66666666667	3125	664	1014	7345	1461	3694	17462	2479	2369	1211	14307	2708	6955	1087	759	3468	23665	795	2065	2291	3406	766	4614	2246	8567	84	5364	1575	164	10278	11741	2707	9730	46489	4191	3082	6908	3015	4448	7469	800	3042	963	6834	4402	462
1951	9	Connecticut	1951.75	5294	1328	2317	14592	2077	4618	44939	8736	4552	1455	23685	6664	17304	1798	821	5884	22246	1768	2379	3382	2684	1407	4247	2961	21939	300	7857	2449	158	16137	20945	6514	11200	88548	4015	5678	9198	4761	11338	13156	1904	8813	1953	8219	9362	806
1951	10	Connecticut	1951.83333333333	4252	1327	1123	8766	2305	3395	21965	4385	4226	1260	18030	7979	11059	896	589	5291	11526	966	1677	3096	901	914	1586	1531	10029	326	4917	933	308	13492	13931	6565	6982	33935	3876	4048	6606	3352	9757	3493	1116	3798	1461	4964	6383	362
1951	11	Connecticut	1951.91666666667	797	773	272	2877	996	1217	6085	1592	1407	240	5383	2014	2882	226	384	1988	6852	504	506	1533	482	259	827	571	4374	59	1294	423	97	3926	4771	1974	3566	10229	1979	1321	1303	1064	2021	507	148	1502	410	1247	2719	161
1951	12	Connecticut	1952	325	101	63	495	674	571	1854	643	413	57	1664	711	951	59	131	975	1310	168	242	593	370	17	441	299	867	58	478	155	19	915	1376	646	1555	2557	597	552	383	420	528	190	47	556	84	316	848	38
1952	1	Connecticut	1952.08333333333	146	200	89	178	230	84	875	354	86	4	520	119	370	21	21	358	320	81	66	384	173	19	41	61	235	78	126	63	54	292	408	133	1205	835	203	348	122	100	210	140	21	299	65	115	264	22
1952	2	Connecticut	1952.16666666667	218	180	32	139	88	30	201	177	41	45	154	117	101	112	62	134	268	46	78	194	166	50	129	122	195	37	14	29	57	170	213	228	218	271	65	243	108	71	195	165	37	201	30	255	406	17
1952	3	Connecticut	1952.25	154	27	28	152	11	21	21	39	101	9	45	123	47	129	139	112	93	51	15	64	19	28	36	103	60	44	27	40	28	42	40	55	53	15	68	31	46	7	101	62	38	36	51	41	77	81
1952	4	Connecticut	1952.33333333333	38	32	56	101	20	15	1	11	62	97	42	85	11	7	105	46	16	36	19	136	6	22	9	8	31	44	156	32	14	19	36	86	40	2	32	37	105	46	38	23	31	40	78	22	47	44
1952	5	Connecticut	1952.41666666667	26	120	43	105	32	6	45	102	34	82	43	94	72	53	202	86	40	38	27	82	68	26	20	37	10	35	122	20	2	35	67	86	96	27	33	154	96	47	79	68	215	47	185	156	33	70
1952	6	Connecticut	1952.5	88	168	66	371	136	92	89	272	60	295	151	165	130	104	594	318	162	38	204	411	310	138	58	88	120	113	159	61	22	223	162	342	260	73	113	700	105	186	273	365	569	68	460	455	144	285
1952	7	Connecticut	1952.58333333333	414	1087	639	1079	752	297	701	1143	273	1587	471	1092	778	475	3840	1075	1091	137	1189	1894	1524	495	217	345	569	391	814	241	282	1414	1312	2204	967	205	898	4084	648	1714	676	1244	2832	178	3106	3112	724	1600
1952	8	Connecticut	1952.66666666667	2295	2606	1399	3304	4331	1554	2715	4866	1142	6116	2737	4427	2153	1041	12855	6117	3539	1141	3447	6309	4621	1977	972	2014	1716	1490	3005	1068	1755	3789	2982	9122	2265	787	2899	7428	2998	9030	2681	1837	12999	593	11384	24979	2863	5909
1952	9	Connecticut	1952.75	3116	3289	3009	6114	7305	1451	4947	9317	2245	9225	4333	5608	5613	1349	19360	8540	3539	3059	7614	16100	7990	3645	1603	4579	3098	4101	6718	1489	3688	4024	8477	7407	4437	605	5296	14823	5392	15637	4823	2984	19001	724	20181	35051	6622	11358
1952	10	Connecticut	1952.83333333333	2296	3443	1380	4670	5445	1393	2766	6225	854	5202	3329	2989	1918	566	11782	6993	1930	2487	6200	9100	4787	3484	665	3198	1136	1317	5403	1699	2683	3971	3749	5054	3603	306	3735	11438	2422	6617	2934	1393	16504	601	8468	20978	4777	3912
1952	11	Connecticut	1952.91666666667	722	2088	401	1797	1119	253	746	1633	346	3061	1320	1963	548	91	3014	2259	433	784	1664	2458	1302	910	214	1166	205	482	859	246	602	1435	928	2650	1071	132	617	2277	809	1160	999	442	6729	441	2964	8203	1137	1668
1952	12	Connecticut	1953	103	645	145	418	339	114	165	376	136	633	495	342	315	19	997	635	126	138	410	878	496	210	84	379	41	307	395	26	225	365	216	645	343	50	242	672	221	152	104	120	1620	290	948	1707	479	237
1953	1	Connecticut	1953.08333333333	16	228	16	336	308	29	61	145	129	102	141	386	80	96	543	198	108	206	295	417	159	131	65	272	66	171	110	20	52	209	119	239	287	25	137	324	227	77	190	48	359	171	254	550	144	65
1953	2	Connecticut	1953.16666666667	111	111	28	66	193	24	47	58	125	95	99	327	34	112	203	118	49	186	232	190	86	72	75	148	52	103	144	41	115	203	51	130	144	30	66	38	145	61	54	83	106	25	19	237	100	91
1953	3	Connecticut	1953.25	57	56	34	39	76	22	10	100	17	200	27	129	22	61	71	47	106	117	82	71	15	42	21	125	145	38	32	13	10	138	30	45	76	68	37	15	69	101	32	5	22	5	30	198	18	66
1953	4	Connecticut	1953.33333333333	18	94	14	54	23	11	4	11	36	76	19	82	7	40	59	30	33	6	39	39	42	4	86	144	58	96	34	24	7	36	29	85	53	21	65	40	38	81	16	21	25	20	47	71	62	33
1953	5	Connecticut	1953.41666666667	51	48	5	115	55	78	14	104	75	69	46	104	21	104	14	24	106	50	220	52	63	74	59	288	57	78	65	54	24	66	20	61	22	46	45	44	43	97	22	105	89	35	129	146	80	7
1953	6	Connecticut	1953.5	283	156	50	476	101	287	69	619	110	350	82	592	151	179	41	163	232	150	494	148	164	273	114	692	38	428	319	154	32	143	149	161	86	267	139	77	137	448	168	176	84	142	200	281	197	28
1953	7	Connecticut	1953.58333333333	1614	786	326	3590	584	2002	123	1286	402	1913	443	1485	950	1013	443	1479	1346	892	1743	865	504	1457	963	1540	296	2312	1925	901	47	510	796	1174	539	737	434	456	326	2580	1757	819	175	801	1430	1446	1324	135
1953	8	Connecticut	1953.66666666667	5504	3223	1100	15449	2640	7815	275	3627	1991	9211	2166	6018	3425	6204	1412	5599	4297	5036	6130	2616	2232	7253	4310	7689	801	8158	8215	3837	218	2517	4161	4909	1231	2171	2089	1430	1485	7071	10670	3753	501	2579	5980	2375	5251	488
1953	9	Connecticut	1953.75	13526	8517	2243	23452	4252	14885	378	3937	2272	14407	2144	8705	6084	27895	1119	10647	6901	9930	8967	4414	4156	12766	5037	15311	1116	12329	17811	6209	381	4431	6513	5729	2122	2144	4493	1484	1430	14540	21132	6772	585	5107	6913	2392	12057	393
1953	10	Connecticut	1953.83333333333	9805	5591	1174	11248	3355	7675	259	923	1882	7627	1392	5311	4320	24635	846	11436	5123	7687	7066	5150	2819	12242	6485	9967	389	10564	10971	6525	176	3113	3328	5050	2103	1046	3085	843	1021	12728	13840	2735	168	4995	3157	1743	5768	344
1953	11	Connecticut	1953.91666666667	5323	2344	561	5141	785	1723	117	245	667	3090	382	1436	1895	9293	581	5395	1269	2135	2582	1270	317	4671	1963	5214	157	4768	5589	1309	148	1276	1115	1647	452	738	717	485	349	3884	5713	943	14	2679	1638	396	1639	162
1953	12	Connecticut	1954	1254	573	497	1371	272	442	80	49	283	324	247	408	415	3320	126	2083	539	765	482	342	36	838	299	1584	141	658	1874	461	27	426	315	605	74	261	295	271	207	1117	2488	174	72	493	284	204	440	78
1954	1	Connecticut	1954.08333333333	616	137	335	480	92	49	47	80	132	35	179	110	319	358	24	803	236	247	221	72	25	377	100	460	18	159	1399	213	30	107	81	343	40	28	76	216	144	446	1113	61	87	278	93	191	263	134
1954	2	Connecticut	1954.16666666667	477	56	174	268	24	29	34	120	176	64	73	36	196	90	14	330	79	41	80	111	19	208	40	118	37	257	743	378	6	109	73	156	34	22	3	119	103	94	406	50	66	282	14	69	80	126
1954	3	Connecticut	1954.25	215	12	40	74	26	44	57	41	163	20	87	59	100	71	56	254	81	44	98	67	12	83	54	26	30	40	110	64	11	10	57	91	70	6	13	150	83	82	28	32	50	63	20	43	39	141
1954	4	Connecticut	1954.33333333333	41	44	27	43	103	47	6	19	69	45	26	8	68	25	53	64	108	49	15	18	87	42	10	23	40	42	62	19	33	21	44	10	30	27	26	16	62	49	17	8	3	32	8	25	0	66
1954	5	Connecticut	1954.41666666667	28	61	6	19	47	235	18	36	21	38	32	9	74	28	85	31	81	67	8	17	193	58	18	74	14	52	45	60	26	19	23	10	38	7	41	9	61	86	42	43	13	21	9	168	58	78
1954	6	Connecticut	1954.5	257	277	22	83	311	992	98	216	183	162	162	66	157	156	355	372	272	193	51	105	599	59	97	96	43	267	223	424	171	267	103	114	35	20	124	41	178	327	116	411	36	148	47	492	197	281
1954	7	Connecticut	1954.58333333333	2178	1048	165	248	638	4379	203	742	1074	994	551	366	887	654	2758	3320	2625	1076	264	512	1530	263	708	849	308	1394	1856	2890	859	1274	494	286	148	142	548	206	571	1952	665	2876	42	984	182	1636	973	883
1954	8	Connecticut	1954.66666666667	9698	2549	812	1326	2907	18291	290	4851	4374	3763	2777	1811	2416	4144	6804	12747	9216	3881	1610	1716	5716	707	5883	3913	964	6259	5626	11164	3363	4719	1605	761	442	583	3065	1583	4381	4130	2991	14994	213	4387	765	5928	3679	3216
1954	9	Connecticut	1954.75	22943	5116	1168	2145	6449	23675	341	8931	5518	5233	5983	3647	3544	8654	18152	27262	27513	8849	2241	4042	11924	750	11094	7083	3219	11620	11467	12405	5851	9026	2919	339	696	890	6017	2356	6073	8944	6813	19673	139	7590	1194	9134	4906	5654
1954	10	Connecticut	1954.83333333333	12097	3326	1041	999	6685	12765	330	5105	2463	4386	5213	2689	798	6432	13990	16811	25444	7337	1243	3230	5580	471	6611	6719	3041	6180	8861	10601	3827	3580	1349	356	267	357	1931	1883	2788	3078	4575	14233	254	6808	1089	3803	2706	2282
1954	11	Connecticut	1954.91666666667	1290	1478	238	206	1987	4759	230	1609	498	3190	1989	970	656	2961	4454	4922	8553	3171	873	854	1481	54	2160	1951	981	1448	2690	4408	1353	1020	438	251	72	51	489	748	429	1771	1478	3999	67	3439	462	1635	1152	471
1954	12	Connecticut	1955	187	897	168	98	476	808	61	241	212	376	772	398	71	493	1440	2059	1976	963	308	172	424	42	1077	551	235	229	552	1614	255	495	304	188	5	13	220	86	124	449	476	844	50	843	123	200	374	88
1932	5	Delaware	1932.41666666667	21	10	7	8	33	8	54	31	28	31	6	14	8	26	30	22	24	40	15	17	19	6	16	22	23	9	23	6	17	14	14	22	58	11	47	15	33	11	7	31	15	22	19	9	14	37
1932	6	Delaware	1932.5	42	5	10	5	31	48	53	39	36	19	22	74	6	42	34	13	50	18	9	5	3	10	10	80	39	8	30	12	30	20	28	7	38	29	7	12	22	1	7	37	41	9	25	37	15	34
1932	7	Delaware	1932.58333333333	108	41	110	22	125	155	260	98	75	364	187	221	43	65	221	43	99	353	11	9	8	59	27	423	214	45	26	72	53	29	186	13	97	84	44	75	108	14	33	56	189	27	212	61	30	212
1932	8	Delaware	1932.66666666667	693	221	122	93	509	90	1637	199	245	2079	610	335	128	95	853	162	489	529	81	35	58	245	31	1064	460	86	93	622	126	153	166	19	148	274	82	172	333	38	293	154	138	31	418	158	31	736
1932	9	Delaware	1932.75	1261	240	137	229	859	19	940	106	278	4362	370	320	209	299	775	228	75	340	37	7	12	476	23	679	563	111	225	1536	472	150	118	9	85	666	61	49	472	79	116	108	223	40	453	87	20	956
1932	10	Delaware	1932.83333333333	213	130	90	37	294	54	251	135	109	766	104	331	156	224	580	72	46	237	43	9	8	311	20	468	83	50	127	886	250	39	107	20	41	432	83	38	532	10	71	31	62	9	401	44	6	364
1932	11	Delaware	1932.91666666667	76	44	35	9	102	73	54	71	25	324	49	126	59	61	371	19	33	290	10	23	7	130	39	222	16	26	9	581	165	18	33	2	1	206	30	35	377	16	19	15	1	1	183	3	10	44
1932	12	Delaware	1933	72	15	14	9	27	0	10	43	5	44	53	63	64	44	15	2	10	59	31	13	3	31	16	17	6	51	1	119	25	25	8	37	18	42	9	25	120	8	22	4	23	13	52	5	7	7
1933	1	Delaware	1933.08333333333	7	2	12	9	5	7	5	51	17	4	10	38	3	9	11	9	20	3	12	13	9	2	2	38	8	6	25	7	4	2	7	9	1	5	2	5	11	5	16	3	12	14	8	5	17	20
1933	2	Delaware	1933.16666666667	22	16	12	22	7	19	24	17	21	3	21	10	11	17	5	7	3	22	1	3	4	21	3	16	30	55	20	14	26	2	26	20	24	7	6	38	1	1	3	9	7	10	15	5	9	26
1933	3	Delaware	1933.25	1	24	5	17	2	10	8	27	26	14	26	11	9	3	31	18	31	6	44	18	19	5	18	18	20	44	6	12	2	4	31	2	13	6	5	9	8	2	29	3	1	3	5	14	3	18
1933	4	Delaware	1933.33333333333	21	11	21	2	33	5	2	6	4	10	2	19	16	20	7	9	4	24	32	17	19	5	27	4	3	7	33	5	6	59	19	20	3	4	13	29	16	10	9	10	2	9	5	4	9	6
1933	5	Delaware	1933.41666666667	7	7	6	3	25	9	6	21	17	2	14	25	10	2	28	26	13	17	15	12	1	27	8	15	27	6	16	4	1	7	19	25	14	1	8	19	3	24	33	9	7	17	10	9	19	7
1933	6	Delaware	1933.5	21	38	2	35	58	31	17	19	40	8	11	43	34	18	9	95	34	34	54	0	14	62	12	40	36	14	22	55	38	15	29	14	28	5	17	54	5	8	64	9	11	8	28	25	7	4
1933	7	Delaware	1933.58333333333	56	137	16	147	24	136	100	54	49	17	131	164	182	41	52	233	178	4	83	28	72	307	122	42	300	42	273	223	132	20	116	14	13	8	40	110	25	31	325	13	26	59	50	88	41	59
1933	8	Delaware	1933.66666666667	200	477	68	846	100	1756	553	38	275	32	526	207	654	131	78	926	397	25	738	182	665	680	124	146	54	147	1118	819	564	28	449	58	59	33	97	521	97	143	418	96	84	203	991	351	204	191
1933	9	Delaware	1933.75	25	146	107	316	29	527	71	81	349	8	2076	85	1218	154	141	699	346	51	792	484	482	163	118	289	196	184	879	800	467	73	736	263	28	66	143	774	40	207	1452	187	20	260	1152	166	192	231
1933	10	Delaware	1933.83333333333	22	13	19	39	12	59	22	50	57	6	560	18	330	23	57	450	191	44	492	68	86	12	12	105	35	4	233	93	366	43	102	72	35	39	51	113	77	46	292	65	5	107	474	59	77	42
1933	11	Delaware	1933.91666666667	38	22	7	33	21	13	5	9	24	5	118	3	78	4	35	312	13	27	68	56	58	15	5	42	26	9	55	33	136	26	51	68	50	14	26	45	19	24	295	57	10	84	292	37	20	19
1933	12	Delaware	1934	8	11	17	9	21	3	26	15	12	26	4	9	35	19	11	86	2	12	21	4	30	25	7	14	34	21	48	33	17	4	48	104	12	6	9	19	21	13	147	47	14	88	166	12	22	7
1934	1	Delaware	1934.08333333333	18	2	20	7	14	1	7	8	6	11	35	10	7	2	6	6	3	5	8	2	33	26	5	15	6	10	18	4	2	11	11	5	10	7	6	9	12	12	28	7	17	11	11	1	3	12
1934	2	Delaware	1934.16666666667	6	44	2	25	11	9	3	12	12	3	9	7	20	6	29	5	42	18	8	10	6	1	47	4	23	10	23	1	7	23	5	13	7	39	26	9	25	3	9	16	9	25	16	19	7	16
1934	3	Delaware	1934.25	2	5	15	4	15	4	20	10	25	3	15	31	4	2	4	6	13	17	3	19	4	22	11	6	15	20	14	2	14	12	32	49	2	17	12	23	6	14	3	24	28	9	18	3	22	4
1934	4	Delaware	1934.33333333333	9	24	8	32	19	4	5	8	17	2	10	11	7	19	7	24	8	14	22	12	2	4	10	3	18	2	5	9	12	3	15	4	7	11	18	10	4	5	2	7	18	4	6	39	4	14
1934	5	Delaware	1934.41666666667	35	12	1	6	3	13	9	7	5	5	11	23	5	18	21	6	5	21	22	14	16	10	3	17	24	13	2	1	12	19	4	6	2	3	25	16	3	17	7	22	11	26	6	6	38	9
1934	6	Delaware	1934.5	28	62	7	14	33	12	26	12	18	9	11	37	10	63	14	7	24	1	40	22	14	3	29	30	21	20	2	27	37	58	22	18	7	5	8	17	5	4	13	70	36	35	32	20	21	7
1934	7	Delaware	1934.58333333333	420	289	9	76	109	94	17	13	45	7	10	300	114	107	86	33	55	14	189	53	89	27	124	140	46	96	40	126	9	138	75	52	1	35	85	74	14	5	77	237	303	78	109	17	11	40
1934	8	Delaware	1934.66666666667	547	1126	36	588	356	442	112	76	207	19	23	630	500	279	123	87	525	123	644	411	106	228	603	248	59	227	49	414	39	300	645	144	32	158	123	467	70	60	144	551	1546	388	256	137	86	107
1934	9	Delaware	1934.75	199	998	79	831	290	1070	81	19	120	24	91	1098	136	252	173	82	533	199	501	783	89	428	1489	90	92	946	136	266	112	535	419	494	44	39	215	596	36	30	211	482	2783	565	475	33	103	140
1934	10	Delaware	1934.83333333333	188	647	54	298	46	325	47	36	77	19	35	614	126	269	27	17	269	73	25	651	16	184	146	34	44	146	67	77	46	72	190	94	34	4	93	535	19	11	96	117	1208	88	288	8	30	77
1934	11	Delaware	1934.91666666667	80	109	21	24	9	398	19	26	32	8	61	175	67	63	33	18	40	92	65	598	25	72	63	36	41	41	8	76	24	92	269	61	53	7	49	303	9	27	40	54	234	117	98	26	9	29
1934	12	Delaware	1935	26	49	20	3	12	223	10	6	7	10	64	87	6	25	4	7	118	8	22	45	10	17	29	50	63	34	11	5	36	71	72	26	88	18	19	40	22	19	9	15	19	28	20	37	12	30
1935	1	Delaware	1935.08333333333	32	9	11	20	25	8	34	11	12	10	7	11	3	5	12	24	12	10	1	14	21	22	6	5	22	20	13	5	28	2	11	21	24	9	31	20	7	18	5	24	23	6	16	30	27	5
1935	2	Delaware	1935.16666666667	13	32	7	6	13	16	10	19	2	18	11	3	6	2	3	12	6	11	6	8	42	15	16	11	12	17	20	4	10	38	4	9	6	13	6	6	3	6	5	22	14	17	12	8	5	16
1935	3	Delaware	1935.25	12	22	16	14	17	3	27	6	4	35	20	5	5	1	13	8	17	2	5	22	2	4	1	9	1	2	11	3	43	2	24	18	4	18	9	11	24	5	7	23	16	17	7	9	25	12
1935	4	Delaware	1935.33333333333	1	10	18	8	7	26	43	26	17	4	1	8	8	7	14	18	26	25	6	5	2	18	4	21	11	30	7	57	3	20	5	11	22	13	7	7	17	37	18	86	3	13	27	7	10	14
1935	5	Delaware	1935.41666666667	1	12	6	21	1	28	14	11	8	18	8	23	3	18	4	5	18	7	4	8	39	12	36	24	5	28	10	21	9	14	6	6	10	33	15	7	19	6	26	13	3	20	4	5	10	11
1935	6	Delaware	1935.5	8	10	23	15	3	99	33	23	14	13	18	17	14	32	1	9	47	29	4	21	28	9	43	19	12	7	13	32	33	14	21	8	10	41	24	15	10	28	33	3	14	13	20	19	12	15
1935	7	Delaware	1935.58333333333	24	24	98	37	27	769	137	66	46	28	115	94	89	20	32	23	436	21	28	23	62	31	27	102	40	9	122	123	126	68	42	16	77	186	89	63	43	211	123	42	49	20	212	230	22	73
1935	8	Delaware	1935.66666666667	93	94	455	134	194	4282	650	163	241	101	266	611	340	25	105	49	2377	84	92	23	115	78	55	361	129	83	60	911	461	113	284	93	239	893	357	200	168	688	426	68	78	39	544	396	98	199
1935	9	Delaware	1935.75	222	103	270	219	175	2853	904	205	711	32	248	653	269	75	160	67	1514	56	36	57	633	70	57	1061	105	127	162	2108	117	30	1126	149	434	864	310	306	287	1296	999	22	82	12	144	1522	85	98
1935	10	Delaware	1935.83333333333	122	40	144	220	101	289	265	73	459	17	30	637	45	19	41	81	429	6	61	46	86	8	20	224	102	43	293	640	188	13	310	50	132	542	65	57	47	512	357	15	17	11	47	151	93	12
1935	11	Delaware	1935.91666666667	89	34	38	112	59	179	111	98	44	30	3	384	79	26	22	53	23	19	19	16	6	8	6	145	37	21	136	289	235	56	145	2	67	413	37	56	53	188	135	14	18	6	17	22	39	7
1935	12	Delaware	1936	60	14	57	47	17	13	22	67	41	8	4	52	14	10	20	3	4	21	15	25	12	13	1	37	1	19	3	61	164	50	104	9	28	5	24	15	37	26	60	18	14	17	31	13	12	30
1936	1	Delaware	1936.08333333333	56	8	15	14	12	16	22	11	6	5	1	4	2	24	22	45	9	14	1	13	9	29	27	13	10	13	11	21	8	4	15	21	9	25	11	9	9	12	9	5	10	31	13	8	15	23
1936	2	Delaware	1936.16666666667	5	3	12	14	13	4	15	27	7	2	37	8	4	9	11	6	1	9	39	28	6	13	15	12	11	6	21	8	4	9	15	8	32	21	27	9	9	22	12	5	14	27	16	23	6	8
1936	3	Delaware	1936.25	33	9	4	10	4	16	20	34	20	21	31	13	23	8	17	2	29	12	2	14	13	7	3	19	8	2	13	8	18	4	43	4	15	5	7	5	29	5	9	13	8	3	13	22	2	4
1936	4	Delaware	1936.33333333333	12	9	10	22	20	11	30	9	5	5	20	5	21	48	4	13	3	32	1	39	10	6	6	29	11	13	13	30	5	12	14	16	6	14	62	23	24	16	7	4	3	11	63	4	8	1
1936	5	Delaware	1936.41666666667	4	9	43	11	33	10	24	8	8	12	12	4	19	38	18	18	8	18	13	14	7	8	20	6	3	30	53	33	1	35	3	2	10	20	18	13	13	14	10	4	8	12	0	16	14	12
1936	6	Delaware	1936.5	15	24	11	21	134	6	15	6	4	24	5	3	28	86	48	25	4	43	5	46	18	38	55	20	3	15	11	9	8	92	7	9	5	18	21	26	8	23	18	13	7	40	9	35	37	17
1936	7	Delaware	1936.58333333333	72	38	78	133	398	12	41	57	11	28	45	2	108	390	88	94	19	122	39	114	63	130	361	26	14	116	7	6	27	660	198	70	14	61	228	48	19	42	79	8	27	200	34	150	283	162
1936	8	Delaware	1936.66666666667	217	174	331	552	2614	89	61	52	42	176	736	3	358	520	126	293	42	868	147	306	70	166	1668	51	26	274	71	24	50	4179	472	233	90	170	226	57	75	78	621	24	55	325	108	793	1877	673
1936	9	Delaware	1936.75	53	494	653	452	821	170	533	91	7	66	1171	17	537	785	58	72	27	2147	103	258	204	100	310	49	54	918	40	6	144	10350	206	191	96	138	31	36	118	125	259	17	27	929	154	382	633	3000
1936	10	Delaware	1936.83333333333	45	99	517	322	319	38	74	64	20	8	207	18	269	409	43	7	6	233	41	20	15	32	199	21	57	438	14	3	35	3043	29	168	43	41	7	8	58	73	173	13	13	383	18	131	295	2715
1936	11	Delaware	1936.91666666667	23	13	77	22	150	31	39	35	33	19	94	6	124	74	35	16	14	8	6	37	4	24	161	11	24	370	14	6	24	1229	34	93	26	62	16	5	22	63	29	12	30	222	14	20	117	1095
1936	12	Delaware	1937	50	46	41	34	9	5	45	18	34	15	52	11	32	49	45	13	37	8	8	37	6	40	27	21	5	31	34	3	14	475	34	44	8	14	9	36	29	19	1	5	9	62	16	26	1	185
1937	1	Delaware	1937.08333333333	13	25	19	28	2	0	10	2	3	5	11	16	15	7	17	4	5	6	7	11	21	6	9	32	4	7	16	2	3	8	3	2	7	25	10	28	20	3	18	51	21	2	32	8	31	41
1937	2	Delaware	1937.16666666667	21	0	45	3	20	11	5	19	21	25	16	3	13	16	17	8	16	16	16	16	9	20	8	13	9	4	2	15	6	10	20	8	7	61	19	27	5	3	18	3	9	31	13	47	18	11
1937	3	Delaware	1937.25	21	25	12	12	3	9	40	10	18	2	6	17	39	4	4	15	11	5	12	7	7	9	6	10	26	19	45	9	20	18	11	14	5	9	15	13	8	1	13	4	23	24	27	4	36	16
1937	4	Delaware	1937.33333333333	44	18	5	18	18	6	25	6	23	12	9	3	5	21	24	6	28	21	10	34	39	5	6	13	22	25	2	19	4	26	21	23	34	32	8	13	8	6	6	9	4	22	17	8	11	6
1937	5	Delaware	1937.41666666667	4	33	25	12	2	7	13	10	7	13	10	2	10	6	11	9	24	15	3	10	9	12	9	15	18	4	10	12	4	4	18	12	15	36	36	29	5	12	12	8	17	13	10	18	4	4
1937	6	Delaware	1937.5	15	1	38	1	5	36	6	3	45	44	28	17	12	22	52	9	78	20	36	22	69	4	40	17	15	4	10	18	9	5	54	1	50	38	40	37	25	44	10	27	12	6	28	12	34	10
1937	7	Delaware	1937.58333333333	88	5	109	9	20	150	22	7	87	79	13	50	19	53	226	68	280	11	278	43	15	21	8	96	72	25	26	60	40	6	437	27	617	337	127	161	71	75	83	107	0	22	120	177	196	25
1937	8	Delaware	1937.66666666667	563	42	95	44	128	58	24	26	486	383	48	46	78	79	565	20	864	51	1231	111	184	53	76	362	556	83	634	447	251	19	1148	85	3619	625	170	536	252	829	246	910	10	129	221	74	319	70
1937	9	Delaware	1937.75	564	16	247	114	694	44	92	61	232	64	101	82	40	52	497	153	953	30	2565	9	197	113	249	121	375	80	1261	237	172	36	1481	75	2682	1244	165	510	83	613	164	1638	20	203	41	38	41	98
1937	10	Delaware	1937.83333333333	645	29	10	52	130	11	46	5	64	56	41	75	31	29	683	84	417	33	564	6	123	13	127	16	147	3	607	112	304	20	974	12	1257	985	109	131	32	177	42	272	20	69	26	17	25	18
1937	11	Delaware	1937.91666666667	288	4	38	36	67	19	28	3	2	15	10	18	97	4	329	27	53	50	138	18	75	5	37	17	17	28	107	78	172	13	240	74	82	111	33	109	80	11	38	199	27	17	17	20	26	32
1937	12	Delaware	1938	119	19	32	14	24	9	29	9	21	3	12	34	20	11	279	26	17	31	73	21	11	9	16	6	30	12	25	4	2	26	56	74	21	83	10	77	30	15	4	47	11	6	16	23	41	34
1938	1	Delaware	1938.08333333333	26	5	12	16	7	31	5	13	43	9	31	4	6	8	34	11	17	3	8	14	8	26	15	12	8	11	2	2	5	1	4	23	31	28	8	10	11	9	5	22	6	12	22	10	7	14
1938	2	Delaware	1938.16666666667	9	7	12	13	7	35	3	11	10	6	36	5	4	7	8	17	19	4	23	10	14	25	7	5	2	10	13	8	13	7	8	23	11	12	7	10	9	10	7	4	5	34	9	7	18	8
1938	3	Delaware	1938.25	35	6	9	10	32	12	14	15	20	31	31	10	7	10	6	14	8	29	21	28	22	21	6	7	15	12	20	17	5	9	14	69	14	10	25	32	2	23	20	6	11	9	18	18	19	11
1938	4	Delaware	1938.33333333333	11	29	24	18	17	15	11	5	27	4	11	3	5	30	24	16	24	5	9	20	0	9	3	4	19	11	11	5	36	8	10	4	19	18	6	20	5	21	7	21	30	22	19	4	27	4
1938	5	Delaware	1938.41666666667	29	42	23	27	11	7	5	6	11	26	15	1	15	11	9	9	3	33	22	15	6	9	9	3	2	5	2	30	9	13	24	26	6	19	40	21	25	9	1	35	7	23	12	19	14	4
1938	6	Delaware	1938.5	60	18	109	37	3	24	14	24	23	47	26	5	53	24	35	18	5	54	10	31	19	19	94	20	9	9	28	86	3	41	60	35	32	15	64	48	5	10	18	31	6	9	8	34	56	1
1938	7	Delaware	1938.58333333333	364	10	373	291	2	31	102	331	60	172	79	37	192	198	269	115	22	396	72	98	108	162	7	128	34	13	49	1149	39	167	698	124	211	19	341	308	27	5	11	108	38	40	38	66	489	26
1938	8	Delaware	1938.66666666667	3334	14	370	383	20	271	939	539	204	83	839	134	460	905	962	564	47	3079	345	168	504	861	115	691	324	30	196	3742	117	94	4006	603	1005	49	693	1894	84	67	36	101	123	280	236	64	2378	138
1938	9	Delaware	1938.75	1665	26	558	319	86	108	230	574	72	114	2022	139	611	112	204	1113	31	2271	682	315	1118	223	92	1149	845	12	171	5380	57	12	1624	1924	889	76	1827	2887	169	50	31	53	218	118	486	46	1197	58
1938	10	Delaware	1938.83333333333	2903	37	392	86	58	38	71	404	108	94	228	81	231	62	32	343	9	1760	107	143	504	98	35	215	257	8	34	1826	39	18	503	81	923	20	527	566	114	38	3	27	46	78	106	37	247	29
1938	11	Delaware	1938.91666666667	544	26	246	105	25	10	19	362	37	55	331	23	71	54	12	86	29	1034	41	24	291	6	56	61	88	42	18	473	23	24	381	15	404	38	281	195	28	61	4	21	44	41	136	12	372	45
1938	12	Delaware	1939	228	9	118	34	11	23	30	159	12	43	70	22	13	16	14	83	41	277	35	44	17	20	54	26	32	35	18	85	21	12	32	20	29	8	59	11	54	13	14	8	47	35	93	51	76	12
1939	1	Delaware	1939.08333333333	10	11	1	25	22	16	7	10	57	10	23	5	10	37	5	22	29	52	5	17	12	20	38	5	24	9	13	16	7	17	10	17	12	6	5	28	5	7	5	34	51	22	24	2	19	7
1939	2	Delaware	1939.16666666667	7	2	26	8	32	4	32	4	7	10	24	23	2	11	17	8	3	26	17	17	12	10	8	47	5	18	1	3	11	9	19	32	21	30	43	16	29	2	13	34	14	14	39	4	27	7
1939	3	Delaware	1939.25	17	5	6	8	2	28	8	27	10	9	1	6	7	9	2	8	9	8	14	13	28	41	12	23	5	26	15	9	18	6	10	22	24	11	20	9	12	23	3	7	23	26	13	29	44	4
1939	4	Delaware	1939.33333333333	10	27	10	51	2	2	17	7	7	26	12	11	22	6	1	24	6	8	12	10	7	41	17	2	13	5	26	8	14	13	9	10	19	13	19	7	14	13	29	20	13	8	2	12	5	22
1939	5	Delaware	1939.41666666667	38	23	40	2	17	13	7	11	1	5	4	9	14	25	39	8	13	28	31	2	12	8	42	20	16	19	15	2	9	6	6	10	12	14	67	27	25	17	9	39	3	23	38	5	1	25
1939	6	Delaware	1939.5	11	80	101	12	102	28	23	31	17	4	4	20	12	6	83	9	10	70	23	14	16	50	4	8	41	10	2	5	92	65	11	19	29	4	19	5	13	6	33	20	4	7	125	56	29	51
1939	7	Delaware	1939.58333333333	84	326	194	122	284	56	234	184	61	21	75	89	40	42	458	24	49	203	145	121	72	283	30	21	370	116	5	8	294	154	52	197	198	28	142	31	73	57	172	69	56	35	70	126	199	33
1939	8	Delaware	1939.66666666667	212	2432	708	1297	924	304	1692	737	264	26	153	154	37	228	595	286	147	105	929	132	283	1205	66	21	1739	115	22	23	400	230	365	1097	1511	74	598	78	579	582	443	287	340	13	310	361	1973	225
1939	9	Delaware	1939.75	74	842	45	1062	419	594	1000	551	425	11	25	619	54	308	373	193	127	139	785	44	152	458	151	7	1810	37	59	114	972	165	1098	726	1325	87	779	223	1101	583	911	175	118	74	853	866	2610	508
1939	10	Delaware	1939.83333333333	47	161	87	689	193	74	892	174	70	45	19	485	40	574	121	100	51	39	226	11	137	254	94	24	489	67	91	32	395	120	850	144	1805	80	390	159	229	307	242	176	72	21	176	439	2261	240
1939	11	Delaware	1939.91666666667	11	40	75	149	61	53	503	20	53	61	28	117	16	666	34	50	13	5	140	12	92	88	218	21	263	36	50	8	195	3	223	123	563	65	541	70	186	185	129	83	44	29	102	408	653	169
1939	12	Delaware	1940	9	26	17	31	11	8	118	6	81	24	11	45	14	176	63	29	5	10	51	41	15	21	113	8	187	6	1	23	19	30	50	65	202	3	279	13	5	80	105	66	36	25	71	234	167	27
1940	1	Delaware	1940.08333333333	3	19	9	15	6	22	10	15	21	27	15	7	23	29	17	20	7	18	5	3	19	20	24	2	1	27	6	18	2	9	19	10	4	12	17	6	52	25	2	29	7	6	12	19	9	11
1940	2	Delaware	1940.16666666667	8	44	12	12	16	12	11	14	4	24	3	2	14	10	29	28	1	5	16	10	6	9	12	2	11	8	26	8	8	9	3	9	47	17	3	12	18	16	16	22	18	5	30	23	16	7
1940	3	Delaware	1940.25	1	15	46	2	2	22	3	13	20	23	17	12	36	5	15	29	3	20	3	4	1	3	12	19	16	20	27	8	10	28	8	13	10	9	40	11	19	22	7	27	7	3	7	5	20	22
1940	4	Delaware	1940.33333333333	42	12	13	5	7	10	4	13	22	14	9	23	4	5	16	21	27	7	31	26	9	16	21	4	16	10	8	0	17	4	17	18	27	38	14	53	22	34	12	18	17	6	13	5	15	2
1940	5	Delaware	1940.41666666667	2	6	8	10	7	28	5	21	43	15	4	7	6	15	54	31	7	5	35	2	14	44	14	9	5	7	6	5	5	15	27	12	4	23	1	62	5	11	2	9	3	9	8	38	11	6
1940	6	Delaware	1940.5	13	5	37	23	64	23	34	17	53	32	19	16	9	12	44	53	14	18	52	21	16	60	48	25	9	10	20	8	21	19	71	84	23	27	6	85	40	4	21	69	8	49	3	48	28	11
1940	7	Delaware	1940.58333333333	56	30	349	179	10	185	405	20	428	288	50	11	18	48	106	143	41	90	234	250	53	320	53	224	68	104	120	27	47	123	152	726	20	163	1	128	238	24	49	165	14	202	5	68	101	83
1940	8	Delaware	1940.66666666667	248	142	355	51	35	282	975	33	3138	1841	89	89	93	73	349	470	151	430	1454	1372	182	2284	298	1068	117	162	94	45	7	154	174	8733	30	542	7	897	350	23	165	1000	56	1230	19	383	355	388
1940	9	Delaware	1940.75	310	250	1155	133	69	317	728	60	4611	2960	26	127	53	62	458	453	35	1135	3810	2675	453	3070	293	1389	42	277	62	28	24	167	173	12568	62	785	29	807	579	5	41	2506	34	5560	28	46	200	1769
1940	10	Delaware	1940.83333333333	97	63	162	23	47	35	313	31	2963	416	66	87	30	37	100	343	5	182	1532	524	178	2029	179	782	47	41	56	25	9	14	23	854	8	136	47	402	227	6	71	162	21	1042	54	30	36	1312
1940	11	Delaware	1940.91666666667	138	14	23	34	46	62	135	6	599	285	26	90	8	20	100	186	34	88	867	221	61	241	94	225	3	56	19	19	18	6	50	30	6	11	13	151	63	15	65	172	33	840	40	58	8	793
1940	12	Delaware	1941	37	21	13	40	23	44	28	1	17	33	21	14	9	30	18	39	9	51	25	17	37	41	13	17	9	66	12	22	20	2	22	30	20	24	7	10	34	23	14	46	24	298	13	11	22	311
1941	1	Delaware	1941.08333333333	2	14	14	38	26	44	3	13	7	33	15	11	14	9	26	10	7	25	3	17	28	37	29	15	39	22	3	5	16	12	5	3	13	11	7	2	40	20	10	3	15	20	35	3	9	1
1941	2	Delaware	1941.16666666667	20	19	9	19	6	16	33	29	20	18	4	11	6	21	5	3	16	17	14	14	39	17	18	5	23	20	3	2	41	17	2	28	6	6	32	30	30	14	6	26	10	21	23	1	3	12
1941	3	Delaware	1941.25	20	12	17	11	15	7	12	5	18	12	22	5	13	4	24	11	33	6	15	12	44	32	12	2	42	17	11	2	4	5	1	15	30	14	14	6	15	20	11	4	8	11	14	30	3	1
1941	4	Delaware	1941.33333333333	27	17	4	6	5	29	34	23	9	10	17	19	14	17	9	14	16	19	5	4	4	6	18	10	7	4	40	6	11	13	7	5	51	10	6	14	27	14	10	1	9	43	21	2	25	4
1941	5	Delaware	1941.41666666667	15	11	4	17	23	2	12	19	18	13	7	10	4	25	11	3	8	26	11	22	19	10	23	5	12	8	15	8	47	6	18	6	20	30	20	3	49	12	7	21	1	17	4	40	1	21
1941	6	Delaware	1941.5	16	5	23	22	58	17	28	60	55	46	12	14	17	17	11	20	25	17	24	65	42	17	61	29	31	36	35	9	24	1	41	11	10	25	38	37	43	39	17	9	8	19	6	52	27	30
1941	7	Delaware	1941.58333333333	95	39	40	165	628	40	45	389	690	137	56	71	23	75	53	86	19	68	69	120	113	19	106	102	201	124	34	67	162	14	75	58	16	86	116	80	86	59	34	27	40	181	7	229	36	202
1941	8	Delaware	1941.66666666667	313	294	203	680	2636	59	552	3093	4921	403	73	623	70	431	208	65	31	238	296	1172	793	83	181	603	226	451	213	116	242	14	81	13	187	301	590	107	333	69	136	72	54	1558	30	611	319	854
1941	9	Delaware	1941.75	133	162	57	241	4579	89	767	7154	5142	555	154	1273	129	368	405	32	219	261	455	1343	1226	48	342	223	240	289	156	98	351	16	143	15	216	508	964	90	84	226	243	263	103	2237	51	327	305	606
1941	10	Delaware	1941.83333333333	38	153	44	49	2991	33	260	4061	1337	157	50	140	23	205	154	13	159	74	191	258	788	12	52	79	208	143	151	19	205	18	58	22	325	144	233	51	68	11	300	8	30	2224	65	170	200	74
1941	11	Delaware	1941.91666666667	4	232	48	67	90	14	67	681	73	99	28	67	22	72	54	26	56	17	99	96	227	32	30	41	434	71	96	18	17	11	58	3	50	34	63	83	73	8	465	23	26	2411	65	74	26	24
1941	12	Delaware	1942	13	55	29	40	26	17	49	191	54	22	37	28	30	39	23	13	34	17	23	35	148	5	13	22	187	43	152	29	19	4	16	38	10	39	43	12	15	83	115	7	15	430	19	32	40	4
1942	1	Delaware	1942.08333333333	2	8	22	8	2	15	16	14	31	16	25	19	4	15	17	10	40	12	2	53	33	11	3	26	23	38	1	16	49	17	3	4	8	13	3	8	19	17	30	10	24	7	20	4	1	3
1942	2	Delaware	1942.16666666667	9	13	11	38	7	11	4	5	4	45	15	9	4	8	3	19	19	21	3	23	4	10	36	22	25	24	16	1	20	9	26	13	15	15	18	16	73	20	12	9	6	4	5	23	4	18
1942	3	Delaware	1942.25	33	4	3	8	22	29	25	4	21	24	6	18	23	39	16	7	2	18	2	9	38	35	12	11	12	30	25	4	14	19	21	5	8	7	4	2	8	20	28	3	11	19	8	11	24	2
1942	4	Delaware	1942.33333333333	19	4	13	9	3	16	35	31	4	2	2	19	27	21	29	16	25	20	43	10	13	2	1	31	6	10	12	10	2	0	5	11	8	15	9	11	4	7	10	25	7	35	3	22	12	8
1942	5	Delaware	1942.41666666667	53	14	10	8	15	33	9	17	3	70	32	16	7	33	15	33	3	13	20	23	71	5	16	7	21	8	22	9	12	14	10	6	4	11	4	8	9	39	3	1	11	4	8	13	6	6
1942	6	Delaware	1942.5	51	10	25	43	22	35	21	34	10	123	87	50	53	17	23	57	3	34	42	32	128	16	41	37	19	9	96	22	10	21	8	13	4	3	26	19	21	9	28	28	45	18	10	6	5	29
1942	7	Delaware	1942.58333333333	247	60	119	258	249	240	55	27	90	536	181	316	84	28	10	201	3	103	225	222	134	148	182	383	77	93	248	44	105	88	31	25	23	23	216	18	73	114	82	93	180	36	117	48	24	277
1942	8	Delaware	1942.66666666667	736	371	72	2696	259	1232	232	126	469	3209	1400	370	487	54	82	169	22	316	1419	2729	416	520	766	2391	391	30	1198	91	769	296	47	209	212	237	501	259	39	682	353	351	696	60	270	63	261	603
1942	9	Delaware	1942.75	500	720	156	3841	607	124	277	269	342	4763	1844	160	187	137	339	180	8	224	654	3127	603	1695	694	4560	1005	64	773	498	429	889	38	381	165	425	818	237	119	329	1181	1147	1532	96	484	67	137	851
1942	10	Delaware	1942.83333333333	267	490	66	1198	640	45	55	211	784	1038	41	94	105	75	89	113	33	109	332	3381	70	1093	124	917	205	68	362	120	62	329	8	63	68	218	412	34	117	259	655	183	459	82	150	36	95	500
1942	11	Delaware	1942.91666666667	148	239	44	852	73	15	46	231	128	91	138	26	201	130	78	143	17	74	77	1014	48	467	26	376	15	9	270	40	11	76	38	49	18	261	294	25	63	62	62	151	57	17	19	19	35	132
1942	12	Delaware	1943	80	16	9	172	36	8	17	55	143	56	26	25	42	30	22	56	17	7	21	356	41	2	8	61	3	25	54	24	18	30	22	28	3	24	54	29	27	27	12	12	39	24	35	19	60	102
1943	1	Delaware	1943.08333333333	4	42	16	4	4	4	23	12	15	27	9	10	27	0	10	18	8	16	41	32	23	10	17	2	7	18	10	3	11	0	19	4	8	28	7	15	19	8	24	6	42	5	32	7	10	16
1943	2	Delaware	1943.16666666667	16	11	6	9	55	37	19	3	26	4	6	24	19	19	7	5	8	24	25	13	1	18	17	27	40	17	4	19	9	9	20	23	17	3	30	18	36	19	8	32	8	2	24	15	12	4
1943	3	Delaware	1943.25	29	23	12	7	31	31	8	22	23	9	20	41	15	28	36	3	2	9	35	56	2	8	8	20	17	4	1	12	25	1	34	3	14	20	11	10	3	18	21	38	30	5	43	20	6	1
1943	4	Delaware	1943.33333333333	10	17	34	6	3	5	5	48	2	2	16	4	18	26	5	12	28	1	29	7	12	48	4	14	7	23	44	17	10	14	15	9	29	16	7	11	35	16	19	18	36	26	13	7	14	2
1943	5	Delaware	1943.41666666667	26	16	24	7	3	15	4	12	2	10	14	7	34	20	45	22	4	19	8	1	11	17	16	14	1	5	3	9	40	5	17	12	5	17	3	7	5	24	16	14	18	9	23	24	13	15
1943	6	Delaware	1943.5	52	55	27	27	20	63	27	48	3	15	14	11	1	22	18	73	41	13	27	9	10	8	117	14	10	7	5	22	17	36	36	52	1	3	70	11	34	36	37	38	31	4	77	77	52	9
1943	7	Delaware	1943.58333333333	52	552	173	105	63	354	299	220	32	51	43	78	10	29	277	185	90	103	28	45	67	22	151	75	51	11	27	191	72	17	46	51	7	11	242	69	147	87	154	67	66	37	636	382	423	62
1943	8	Delaware	1943.66666666667	185	717	1289	867	98	1002	176	752	93	80	75	232	102	74	277	971	335	180	101	219	386	117	349	106	204	224	205	864	164	23	121	483	19	178	488	131	1504	564	475	823	169	99	6180	492	1818	281
1943	9	Delaware	1943.75	104	298	1165	2046	5	863	181	1543	40	37	245	353	109	247	252	2083	453	221	313	355	708	348	978	125	522	94	581	1131	281	67	419	241	21	250	780	130	4281	666	2335	1521	21	286	8282	1577	583	454
1943	10	Delaware	1943.83333333333	37	127	411	327	10	312	72	854	7	29	68	159	38	256	29	728	260	64	158	39	338	66	316	22	237	186	87	663	143	8	509	63	6	196	79	100	3998	70	688	667	11	121	4171	375	9	49
1943	11	Delaware	1943.91666666667	9	71	116	140	34	54	33	375	14	27	49	73	16	401	10	210	207	163	43	19	244	13	246	48	84	104	19	343	33	9	233	10	15	66	55	98	4044	51	272	506	13	46	2129	157	14	56
1943	12	Delaware	1944	15	31	143	45	17	21	17	111	6	48	25	54	44	78	27	55	134	16	29	10	23	55	142	23	26	46	14	31	16	8	75	24	20	25	13	59	651	60	70	122	4	33	372	22	30	6
1944	1	Delaware	1944.08333333333	4	17	12	4	5	24	17	5	5	10	9	3	9	15	19	7	12	16	4	7	21	6	23	7	3	4	13	10	2	10	4	17	17	18	23	13	13	3	17	4	9	14	15	4	15	5
1944	2	Delaware	1944.16666666667	20	25	8	6	32	13	5	17	6	6	2	12	2	10	27	7	26	15	33	6	14	7	8	4	7	28	8	9	10	5	17	27	8	20	2	12	42	19	12	11	5	11	14	36	6	9
[truncated: 11,554 more rows]
[truncated: 79 more columns]
