# Supplementary material for: Unraveling the Transmission Ecology of Polio
Source: PLoS Biol. 2015 Jun 19;13(6):e1002172. doi: 10.1371/journal.pbio.1002172 (PMC4474890; doi:10.1371/journal.pbio.1002172)
Supplement: S5 Data — File containing 125 stochastic realizations of monthly infections (including both infant and noninfant infections) per state. Combined, S4–S7 Data contain 500 unique stochastic simulations per state. (CSV) [file pbio.1002172.s006.csv]

year	month	state	time	sim.I.126	sim.I.127	sim.I.128	sim.I.129	sim.I.130	sim.I.131	sim.I.132	sim.I.133	sim.I.134	sim.I.135	sim.I.136	sim.I.137	sim.I.138	sim.I.139	sim.I.140	sim.I.141	sim.I.142	sim.I.143	sim.I.144	sim.I.145	sim.I.146	sim.I.147	sim.I.148	sim.I.149	sim.I.150	sim.I.151	sim.I.152	sim.I.153	sim.I.154	sim.I.155	sim.I.156	sim.I.157	sim.I.158	sim.I.159	sim.I.160	sim.I.161	sim.I.162	sim.I.163	sim.I.164	sim.I.165	sim.I.166	sim.I.167	sim.I.168	sim.I.169	sim.I.170	sim.I.171
1932	5	Alabama	1932.41666666667	529	339	149	276	552	739	369	1191	812	263	764	405	1538	785	457	823	379	844	1103	313	1011	551	498	1019	600	527	520	747	864	336	917	759	577	260	682	979	1209	407	707	485	134	274	273	534	402	1149
1932	6	Alabama	1932.5	1203	1168	1068	369	1733	2917	750	550	2212	950	2695	1156	3893	759	1703	3145	1505	1290	1300	793	2752	1421	3754	3017	2384	3541	2236	3005	970	751	3578	3970	1031	1262	164	1718	1993	1802	680	1228	213	750	787	2066	1063	710
1932	7	Alabama	1932.58333333333	3991	1918	1027	2102	8887	5313	1042	1488	3580	2625	4393	3192	8574	2040	2188	5386	1151	6088	4415	2119	3509	4034	12229	5215	3975	2884	1402	3750	3237	715	7684	7392	2285	2301	1126	4059	6434	3054	1553	2794	1924	1771	2703	3762	2811	1025
1932	8	Alabama	1932.66666666667	1741	871	1903	1303	6273	3742	1526	998	3344	851	1297	4577	7919	3045	2423	4908	1550	3628	3168	1523	1327	3708	21931	3383	2257	4141	3130	4022	2028	519	8951	6462	4334	3096	1656	3602	5878	5297	1371	1281	1449	729	3082	2195	4287	1390
1932	9	Alabama	1932.75	1484	326	567	1229	4422	1432	1072	634	1552	757	1080	2871	626	1660	2002	2727	1722	2264	1917	562	644	1908	5769	721	1051	1389	1994	1013	1074	392	2152	3290	3457	1178	501	1572	5172	900	822	1179	1980	913	1892	1935	2780	1322
1932	10	Alabama	1932.83333333333	1202	695	922	410	1476	1410	423	844	1656	1374	1547	1604	941	1129	417	787	857	1141	824	583	919	2987	1433	297	363	347	1864	766	1262	738	740	212	1084	1412	649	675	1889	936	674	774	880	277	1032	705	1039	1127
1932	11	Alabama	1932.91666666667	719	240	1169	1224	1195	1644	540	461	1088	1418	298	726	1583	1180	450	1213	488	723	956	477	620	3267	810	482	780	802	789	549	541	1332	714	316	233	1079	539	526	1078	915	336	366	1193	659	890	574	219	286
1932	12	Alabama	1933	333	717	1827	341	563	85	276	467	523	498	1048	216	294	540	607	759	717	845	752	434	187	940	737	573	335	251	543	400	417	1221	853	469	593	714	467	359	850	275	392	676	955	445	850	589	225	814
1933	1	Alabama	1933.08333333333	84	512	651	480	404	268	699	493	427	371	1124	295	166	381	493	310	734	590	717	449	746	427	807	748	1186	747	219	402	1068	254	502	611	298	622	338	606	422	98	96	336	694	480	557	384	1013	158
1933	2	Alabama	1933.16666666667	236	780	667	662	648	442	437	733	537	585	310	754	168	858	856	292	657	911	293	272	1113	307	690	684	170	899	520	234	438	478	444	579	869	495	507	615	348	82	325	277	445	875	563	432	344	385
1933	3	Alabama	1933.25	221	847	409	517	376	182	165	735	289	304	246	739	304	638	451	569	232	479	510	665	342	273	630	101	301	731	620	628	503	361	1349	905	841	1025	526	437	424	154	645	381	1024	477	314	246	598	1017
1933	4	Alabama	1933.33333333333	608	481	294	414	550	311	158	179	386	597	505	152	296	309	534	237	379	289	458	1263	330	279	470	772	188	536	287	314	236	525	326	701	740	1027	146	312	156	901	763	679	449	161	570	367	311	500
1933	5	Alabama	1933.41666666667	306	1120	552	767	626	511	261	280	411	648	430	1087	476	252	464	103	146	793	203	953	381	551	461	528	785	409	276	609	719	632	1025	492	385	795	499	802	590	461	783	495	534	989	471	941	328	302
1933	6	Alabama	1933.5	1680	2769	1175	702	1010	949	948	1810	389	2094	985	2103	781	1226	343	698	209	3601	766	2245	1070	3052	1635	2241	1850	1506	1413	1409	613	2385	1720	1019	1499	2168	1400	2149	1138	2034	1122	984	1741	3663	1085	2375	1906	588
1933	7	Alabama	1933.58333333333	3349	16899	913	1605	2498	1976	2408	1993	2057	3838	1897	3247	1560	1987	991	1542	944	10809	1306	773	3464	3822	2982	6017	7350	1903	1616	4412	1225	2589	1078	4225	4151	3521	4228	6995	4823	8412	4723	2126	2574	9607	2195	4739	2257	770
1933	8	Alabama	1933.66666666667	5008	9080	1229	3244	2613	2440	2786	2886	4273	2282	4902	1744	2259	3036	1398	1776	1695	10790	829	1839	1511	1651	3562	1290	6729	2654	974	5736	672	1738	1934	2967	3540	3956	4231	8059	4044	13361	4267	2925	538	7545	984	5897	1860	2045
1933	9	Alabama	1933.75	2175	4927	872	1588	2353	2811	1389	1097	2426	1129	2525	1836	1497	1580	1045	657	622	2681	549	390	967	1495	1690	1549	934	3085	313	4030	969	632	1991	1321	2779	1518	2651	3041	1923	4563	961	2280	565	3071	1971	3556	1211	2089
1933	10	Alabama	1933.83333333333	1347	1323	130	890	592	2136	919	595	986	1282	2817	598	739	794	860	1146	993	862	1510	986	575	146	1523	1387	1325	728	516	2697	1082	594	643	1368	1204	1309	983	951	828	1642	1135	954	322	762	2329	1168	442	840
1933	11	Alabama	1933.91666666667	1099	1164	665	896	394	2075	537	319	1135	419	2722	1153	1542	662	318	1177	159	308	837	910	882	1016	1654	1169	697	724	468	1395	998	1355	304	1027	722	434	1486	1011	1670	983	1546	663	722	862	1869	672	495	828
1933	12	Alabama	1934	545	1931	422	480	270	2440	247	861	679	169	1162	332	719	1185	1069	450	207	528	733	841	737	312	1895	393	1206	516	1005	955	795	834	681	594	1158	470	1712	945	577	818	1174	2568	198	786	1413	751	815	525
1934	1	Alabama	1934.08333333333	1162	1009	1111	702	356	839	646	873	1120	202	248	1126	753	648	2231	597	570	820	1305	133	196	578	768	1034	857	524	317	531	527	539	769	360	1153	232	1201	205	748	304	874	1161	939	675	533	1006	501	243
1934	2	Alabama	1934.16666666667	445	376	435	555	525	993	556	304	380	563	397	506	350	610	252	702	561	318	897	560	1715	336	701	664	471	208	501	346	238	521	676	284	271	308	350	291	1149	565	509	1073	735	416	227	304	471	336
1934	3	Alabama	1934.25	207	710	1499	951	1153	428	867	303	780	964	226	225	677	436	199	347	332	763	603	330	845	736	781	104	415	394	262	759	558	579	877	328	462	611	1336	589	603	355	439	421	249	333	980	703	725	380
1934	4	Alabama	1934.33333333333	457	316	611	179	642	394	761	402	471	369	280	465	103	234	119	344	531	145	271	394	511	1070	797	819	935	995	566	546	748	280	780	307	736	447	442	913	425	448	977	801	898	626	1104	108	515	338
1934	5	Alabama	1934.41666666667	244	565	714	138	751	332	1797	314	194	723	350	549	1008	816	245	567	90	362	349	550	514	901	236	306	656	393	875	612	978	621	429	94	832	252	388	508	402	122	492	1189	759	261	1509	505	969	719
1934	6	Alabama	1934.5	781	2683	2954	546	2144	1495	4136	1247	96	2333	2887	1313	1467	4178	1287	2835	429	1931	1556	800	2232	4047	383	2757	2589	1514	4449	1462	3078	2221	476	1267	2652	345	3055	1634	971	325	2707	2314	2844	2030	1734	1711	1206	1145
1934	7	Alabama	1934.58333333333	3265	4503	8520	759	2205	1093	13131	6144	1392	13687	5517	1961	1137	8793	2696	4226	3077	5119	5438	1391	6565	6814	1551	1689	8923	3965	18141	2615	2991	3051	1065	2077	1836	531	2279	4578	2258	1848	2579	9636	8192	2218	4405	7922	6053	5596
1934	8	Alabama	1934.66666666667	4345	4425	7911	989	4306	2343	15872	4718	2471	10054	3457	2908	1100	6477	3392	4125	3576	2655	3340	498	8594	4342	2315	580	8390	3482	13099	1083	3549	3475	1642	1178	2536	1622	2600	5234	325	1906	3379	3565	10668	1307	9420	4279	3177	10545
1934	9	Alabama	1934.75	1083	1296	3984	1810	3838	404	7946	2892	755	3264	2782	1770	797	3601	1052	1213	4445	1169	3053	1388	5797	3297	1505	723	2625	1113	11545	1368	4975	2508	1010	446	1334	2253	5298	4693	517	949	1514	1997	7498	2570	1135	1413	1417	4029
1934	10	Alabama	1934.83333333333	719	1243	2349	672	4170	596	3038	742	759	1697	1061	1445	358	1370	761	612	3513	671	662	884	4812	572	1577	708	869	1016	3457	187	1443	808	650	744	1428	1448	2097	1695	234	1058	696	592	2249	212	1992	1398	1058	900
1934	11	Alabama	1934.91666666667	916	478	2651	1109	2530	509	1523	326	741	608	1310	1088	851	1918	481	695	3018	460	993	1487	1086	685	824	1239	821	1032	2109	529	1121	901	722	514	1382	1257	546	1681	424	417	680	287	997	1297	1134	516	990	740
1934	12	Alabama	1935	959	245	1456	1062	2557	805	971	475	562	342	1022	1563	111	1442	926	1773	378	462	705	948	227	492	615	897	1446	922	1908	702	941	828	565	866	1113	690	860	784	491	1551	396	789	330	1176	192	1163	427	282
1935	1	Alabama	1935.08333333333	338	647	886	483	817	775	836	675	682	536	283	1288	219	1319	1311	490	115	731	715	517	467	1272	348	564	1455	718	885	359	1141	868	571	331	349	737	878	879	441	1317	870	376	631	879	571	971	841	285
1935	2	Alabama	1935.16666666667	467	396	508	516	329	1176	867	783	393	405	177	433	232	475	1339	166	313	949	827	708	891	315	147	282	400	800	465	760	378	335	576	614	632	625	567	565	790	398	451	1078	368	342	241	719	929	254
1935	3	Alabama	1935.25	309	687	714	1317	157	524	563	265	517	411	354	927	575	105	283	625	528	123	1058	418	979	219	333	581	600	415	131	636	431	649	405	773	414	188	512	718	990	850	727	412	213	610	940	125	439	247
1935	4	Alabama	1935.33333333333	817	412	276	933	330	1711	417	376	992	339	337	504	166	305	651	457	800	548	466	109	589	707	548	572	1141	679	213	599	728	305	915	1313	495	360	409	713	562	643	899	757	742	549	539	294	1406	1305
1935	5	Alabama	1935.41666666667	540	325	441	530	380	859	332	270	886	129	477	159	234	698	763	948	850	810	1119	783	481	1660	111	733	1131	541	800	221	427	495	928	578	900	837	478	582	686	389	1149	595	507	478	1046	369	874	1157
1935	6	Alabama	1935.5	616	1652	1851	1114	1347	7214	814	426	3968	552	1263	883	1166	2236	4328	850	3161	3402	3930	2093	1909	5256	576	1814	3496	850	3360	315	638	896	4233	963	4970	4114	1483	3545	4289	2844	5703	1737	1595	1129	2759	2139	2035	2092
1935	7	Alabama	1935.58333333333	2537	3728	3479	1899	1340	5368	2869	1143	16281	2591	1482	3606	1578	3044	15128	3374	3161	18102	11428	8366	8841	10097	2590	3045	19330	2371	11827	942	2209	1115	15460	2249	12630	12178	6190	7059	19034	7463	15940	5018	2034	6981	9948	7205	5993	2257
1935	8	Alabama	1935.66666666667	6264	6224	4596	2393	2284	5575	2301	1325	15161	6303	580	2513	2093	4050	14117	5466	3796	5773	6916	4021	9941	4355	3396	3981	18903	1806	9384	5028	4679	1134	20014	920	6606	20430	2665	11416	2950	8450	7916	2411	1707	7589	8572	5709	2776	1453
1935	9	Alabama	1935.75	3006	4844	1030	1176	568	1954	1957	1263	12471	1678	388	1878	2088	1195	7771	261	3029	3497	6264	1642	9299	1525	436	1913	12681	2133	3733	2301	2236	1349	17695	1679	5144	6685	1210	6631	651	5680	3789	3947	812	3936	2771	1224	840	1355
1935	10	Alabama	1935.83333333333	1550	2682	1120	1162	1051	308	1072	806	10650	796	552	1377	1762	1503	1812	668	2271	1177	739	1313	1443	763	422	1423	3355	216	3569	716	697	1067	4635	1911	3588	3273	1576	5034	467	3076	6568	2022	1345	1130	1268	1360	417	2121
1935	11	Alabama	1935.91666666667	1114	1404	930	940	2591	288	517	579	3265	505	758	944	1126	527	3286	517	1195	1035	817	1624	432	439	744	466	1428	603	1871	887	1108	1053	858	1317	1635	1125	1334	2616	1033	887	4026	1124	914	909	2049	1212	753	622
1935	12	Alabama	1936	662	881	191	254	870	573	2628	1361	858	448	2682	880	1872	298	1586	681	519	1358	774	819	366	431	545	777	1202	236	514	363	1832	440	528	1616	445	843	1588	969	391	527	869	1382	696	1134	1187	404	605	1678
1936	1	Alabama	1936.08333333333	478	1152	712	1075	1153	235	1294	464	952	490	1780	1086	772	851	368	885	816	232	502	2241	398	1073	518	799	1223	242	510	554	1302	441	658	790	766	1098	747	870	405	758	1222	1249	592	1015	312	613	437	804
1936	2	Alabama	1936.16666666667	660	888	156	837	1459	711	921	489	862	493	771	635	1031	754	442	662	298	457	901	316	671	784	302	256	318	759	371	447	735	685	341	47	436	208	1244	970	751	310	493	627	481	362	1666	732	462	669
1936	3	Alabama	1936.25	176	233	614	636	840	913	1181	1487	916	529	219	435	332	1343	723	672	1024	560	960	817	687	238	1139	498	407	639	261	2210	1061	642	456	338	1694	696	234	270	946	1426	206	254	262	1228	222	383	402	321
1936	4	Alabama	1936.33333333333	777	442	203	1088	654	329	751	851	289	211	473	1190	614	554	666	492	202	524	278	484	672	750	541	654	300	1343	228	569	871	567	331	664	515	502	207	1592	292	779	611	347	419	1104	481	694	523	306
1936	5	Alabama	1936.41666666667	1552	498	272	324	542	633	454	296	514	366	719	996	482	1032	944	265	1067	598	733	1070	1085	510	228	403	927	591	479	847	913	603	827	521	1004	391	848	736	478	852	718	985	1024	696	325	348	674	487
1936	6	Alabama	1936.5	9625	2107	2566	1895	984	3822	3613	2351	948	563	1444	1933	1324	6613	3361	1354	4328	3309	1022	4312	1568	648	1191	1604	4583	1004	1834	937	1746	4451	3636	4164	2316	1329	4019	1138	1205	3461	2510	2346	3322	2082	1743	1755	2405	1515
1936	7	Alabama	1936.58333333333	19652	2857	6667	12736	1997	14660	10316	10639	685	412	3356	4872	7237	14760	11155	7685	11677	10281	3563	6857	3302	1626	1670	7277	6912	4901	7655	3835	2697	3106	11432	10181	5470	5652	19766	1946	2233	4129	5229	3175	1971	10949	7972	3233	8929	5638
1936	8	Alabama	1936.66666666667	10117	6401	11041	17075	2036	11512	8093	5713	2903	948	1290	5396	9722	14668	17402	7501	18480	14169	3339	4089	2448	770	2853	4219	8463	10194	5047	3941	2261	2719	12218	8884	6583	6447	11218	3152	2075	1994	4945	4671	2736	19034	4854	5505	10145	3640
1936	9	Alabama	1936.75	9934	2783	6949	11454	3317	6570	7718	6962	1711	385	1947	3906	6900	7896	10315	4363	9085	22904	4239	2262	1949	634	1408	1527	1014	2929	1606	2288	1250	3311	7120	2936	2451	3089	5110	1835	2852	1306	3027	3592	1626	7455	2567	2161	11506	3150
1936	10	Alabama	1936.83333333333	5144	1009	5620	5686	486	3758	3721	5159	1225	404	2082	1865	2430	4670	4132	5250	6393	4014	2782	478	856	1444	1593	1284	1169	633	989	678	1448	1418	2999	993	508	1924	1835	1577	2705	626	2364	631	1069	1655	578	857	10732	4690
1936	11	Alabama	1936.91666666667	2716	784	3135	4348	589	1135	1400	2273	875	864	923	1469	1490	3062	2732	1733	1931	665	2212	587	190	1186	645	611	1392	960	485	1746	1315	311	622	1529	268	1720	626	1621	1446	447	949	1282	1173	934	439	547	3408	3408
1936	12	Alabama	1937	441	434	1343	2609	555	350	728	847	1188	1510	468	2992	523	248	1637	1252	1535	1089	1438	926	770	170	419	1788	1148	1030	1682	668	1325	478	781	932	1380	693	585	1111	413	728	840	757	458	754	1262	1467	1208	697
1937	1	Alabama	1937.08333333333	710	1869	866	1344	1140	250	960	958	988	1166	286	1039	269	497	961	954	1068	1765	1016	1372	287	413	754	1073	774	924	162	1068	1031	1238	441	1943	741	781	1362	522	1310	1397	452	486	1501	1115	574	998	549	629
1937	2	Alabama	1937.16666666667	264	1129	549	842	788	616	335	1226	1188	382	259	1043	461	550	527	959	569	350	823	738	546	436	584	829	822	798	1567	800	647	227	195	730	720	257	470	1064	1335	250	478	607	503	962	324	1314	506	729
1937	3	Alabama	1937.25	422	1985	467	567	619	671	919	988	737	1338	435	589	1127	1028	270	786	538	303	893	1048	1032	357	621	415	321	1190	481	1327	437	475	1022	181	562	894	474	328	645	722	459	454	771	588	390	406	240	750
1937	4	Alabama	1937.33333333333	583	718	382	1154	422	371	591	1269	221	81	772	669	1966	519	324	340	368	1149	516	526	1079	457	510	521	940	912	270	1007	588	604	527	871	426	451	670	499	567	449	380	680	662	1153	900	850	395	198
1937	5	Alabama	1937.41666666667	487	899	355	485	1259	454	580	413	413	768	1249	1019	991	1479	671	287	1578	463	1066	117	648	1185	608	522	843	700	1137	1475	962	643	928	505	243	728	616	897	630	602	356	977	1614	1447	1460	1741	690	326
1937	6	Alabama	1937.5	2017	4373	1048	1442	6394	1462	2863	1332	1722	2346	5917	2020	5042	2560	941	1297	1842	1024	3063	869	3437	1669	1723	1890	2288	2367	2308	8324	1481	2351	2861	1678	1234	1339	3131	2142	3106	3198	1267	3276	2318	4932	3151	7816	3498	3593
1937	7	Alabama	1937.58333333333	6122	8710	834	4339	21688	5322	7917	4453	3557	8167	5139	10929	18493	9243	1899	6655	1722	2985	11133	9180	4600	6594	9155	3478	4362	6468	6534	27895	9177	5771	4326	5509	7647	4364	7616	7743	5188	8987	4906	11781	444	7535	6845	14058	4226	14433
1937	8	Alabama	1937.66666666667	1876	17021	1150	4434	11578	6442	7455	2096	1079	7447	6952	8887	32328	10671	783	4685	2352	5912	6157	8732	3295	7805	10650	2154	8180	5474	5303	14720	7871	2920	5374	10846	8195	2662	1357	20378	7278	8497	3569	16519	1013	6357	3121	19763	2294	10266
1937	9	Alabama	1937.75	1786	7438	1267	2808	9297	7849	2463	511	912	2738	5269	6044	10771	5514	2083	2698	2364	3660	7256	8069	1433	3615	5885	1104	4059	3424	1293	10942	4402	938	2324	4915	1739	1583	909	3614	3454	12826	2883	6391	717	6815	1817	13926	741	6900
1937	10	Alabama	1937.83333333333	1824	6056	541	1514	2447	882	1696	836	439	642	2930	6777	7587	2798	1101	2453	3582	1857	8164	9749	1264	1709	3019	687	3970	1690	501	2477	4274	972	2768	2827	1517	1673	349	666	2761	8275	2700	1276	2225	4205	1924	5130	412	2787
1937	11	Alabama	1937.91666666667	820	1851	1199	1001	825	707	919	1264	786	663	1690	1711	7679	1315	927	1544	2507	913	4228	2982	1607	895	1171	1292	1423	1551	829	1592	1886	932	747	1689	1640	763	1534	280	2517	6840	872	1314	1839	1718	2191	925	1169	1455
1937	12	Alabama	1938	1238	385	175	1321	751	421	882	2239	962	295	638	809	2372	1172	1153	1204	544	1540	4071	2576	873	1427	452	1035	1436	541	699	748	233	851	567	1036	1521	1410	1018	1548	423	3657	598	1547	2359	1297	908	1221	183	378
1938	1	Alabama	1938.08333333333	1020	1468	826	681	2028	592	1140	1784	572	773	1315	707	554	1347	1346	323	1239	1089	571	732	843	370	301	1217	691	798	589	353	661	1709	523	620	112	2148	1137	1092	524	752	423	1446	605	1427	451	366	154	736
1938	2	Alabama	1938.16666666667	635	794	1289	805	543	780	1154	450	1013	519	768	880	338	793	477	1040	544	1907	971	614	469	611	574	503	598	666	262	242	433	723	855	833	1071	686	733	295	699	314	259	739	1420	1023	831	146	1513	360
1938	3	Alabama	1938.25	879	1270	576	991	632	602	602	1002	401	729	437	855	869	453	867	521	882	1396	723	636	669	353	337	807	934	271	405	663	580	679	556	735	559	283	298	122	460	390	774	1201	388	1026	450	335	138	1087
1938	4	Alabama	1938.33333333333	1624	306	641	529	840	450	591	535	523	1086	848	1670	621	1320	858	777	454	424	1442	930	269	1297	715	850	437	727	338	709	1090	1038	614	236	158	948	746	538	432	680	565	1236	1225	1073	632	577	795	981
1938	5	Alabama	1938.41666666667	805	910	1090	1076	1057	1100	307	1122	382	669	1028	1498	1049	1190	884	832	479	770	1112	627	894	1168	606	854	1154	582	889	1699	1091	713	2317	458	838	395	1516	994	1168	1615	804	1480	1571	615	856	882	971	1929
1938	6	Alabama	1938.5	2362	3409	4039	4475	2918	4323	2101	2042	1888	2610	4420	5257	4463	3451	2993	2668	2275	4064	6852	3340	2418	4487	3537	3240	3039	3966	5021	3369	1590	2668	9646	1133	1904	2154	3168	2943	2078	6157	3756	1971	6112	1885	2098	1482	5362	8569
1938	7	Alabama	1938.58333333333	5631	10495	16227	11119	4572	9180	11425	4174	7462	4986	6610	8623	23834	5749	10763	6182	11613	7819	16570	6224	13551	14925	6062	9181	8122	11890	25574	16507	4201	6253	56765	6980	4068	6698	5518	2988	9316	12348	4148	4210	18476	8249	1946	3410	10565	24131
1938	8	Alabama	1938.66666666667	8471	10986	14787	11631	4141	13525	11002	5090	8475	8942	3437	12152	11792	1937	8983	8166	8605	4412	14757	5952	18699	10026	15247	13164	6492	25110	33106	22821	3417	11423	35142	7082	1203	12185	5148	4429	6408	16223	4858	3008	16006	14230	2239	3154	3152	22234
1938	9	Alabama	1938.75	4619	11806	13154	1842	6592	8440	5731	1738	2932	3321	1494	8077	7876	2365	6946	3726	6270	3516	5753	2513	5752	6239	6635	22571	2700	28150	8536	22358	2534	15410	13626	4716	1320	12222	2204	3816	7294	8076	2110	1104	8040	2649	477	950	2963	4817
1938	10	Alabama	1938.83333333333	1597	3705	10085	1357	3133	3304	4520	1045	3501	755	1328	5673	5928	1520	5543	1057	535	1639	653	1846	3052	2560	3415	4564	1061	3907	2848	10082	1758	10400	1927	2403	861	3966	2931	1251	5260	1992	959	1906	6250	1882	1190	268	2853	3055
1938	11	Alabama	1938.91666666667	1925	2632	2195	1260	619	886	1539	529	1719	1729	1792	2633	1739	1149	2374	752	784	1837	1057	1496	2577	1703	1880	3045	636	1046	1591	3087	858	1926	891	1229	244	1967	2172	896	1735	948	1728	1552	744	1038	1925	969	929	2900
1938	12	Alabama	1939	3252	1587	3050	1717	682	1605	835	754	1720	1350	1703	1168	561	678	1922	938	707	638	151	1041	2152	691	2339	3253	348	483	1700	995	1525	1512	520	413	779	993	1156	723	796	758	827	675	629	690	506	719	228	2346
1939	1	Alabama	1939.08333333333	727	983	1451	768	368	1480	245	1390	901	570	934	1186	210	830	307	1556	1738	1595	1158	1510	747	500	1404	2378	792	312	624	599	744	275	466	1333	908	1055	1319	831	273	736	1247	677	332	1241	929	923	468	448
1939	2	Alabama	1939.16666666667	884	151	1719	464	727	511	235	319	773	708	315	1163	625	698	323	912	996	942	605	397	1341	1037	733	581	1020	545	299	561	1819	476	77	548	456	348	1494	163	1347	1021	686	597	552	579	99	536	686	450
1939	3	Alabama	1939.25	217	322	794	1437	325	648	820	846	427	761	683	568	434	1460	456	411	1120	1421	571	1007	1258	828	1002	1065	962	375	441	775	383	449	303	273	278	776	685	328	816	1070	737	400	975	1017	1516	313	767	1309
1939	4	Alabama	1939.33333333333	736	404	644	745	217	683	672	1071	218	400	937	505	885	580	1056	1089	1229	892	419	667	486	648	599	847	797	764	398	1184	428	594	567	848	468	426	991	636	214	522	801	729	580	266	616	169	350	216
1939	5	Alabama	1939.41666666667	2044	1168	377	979	797	630	1145	308	746	542	1292	1776	264	1339	607	733	225	574	391	656	680	611	698	559	1218	963	422	674	882	904	377	1946	1448	472	1279	485	533	600	920	925	626	282	343	616	477	466
1939	6	Alabama	1939.5	4033	5665	2110	1855	6331	1007	7324	2617	1508	1123	2135	8736	1356	6573	7106	2485	687	688	1647	2721	1548	3000	3662	1854	2951	1030	1509	2871	2420	4075	1322	6772	8236	2002	2907	4473	1597	963	2194	4071	4705	1429	808	1015	2522	1630
1939	7	Alabama	1939.58333333333	17385	13340	3487	6428	6499	1159	21683	13608	6238	5717	4617	40644	3149	9533	18544	18054	1785	1096	8368	6159	7614	3124	5750	6404	4839	1793	2488	3939	9985	12740	2158	11687	15132	2981	18565	11225	3644	4061	6305	15320	9007	3631	1983	3212	10858	6156
1939	8	Alabama	1939.66666666667	6893	11720	1195	8030	3106	1741	21764	29372	3049	10478	5393	41869	3504	5211	9115	11240	1946	2078	7006	8021	6957	1539	8307	10873	4651	4518	3743	6910	19851	2183	1899	18159	16135	3424	39501	7539	3981	5222	3753	9143	3587	9159	3426	10410	15807	7589
1939	9	Alabama	1939.75	7766	5963	2051	5606	3548	739	14727	19207	2129	6644	4805	25554	2383	3139	10436	2392	2580	2380	2415	2516	1661	1070	5422	6496	671	4603	3957	3762	15709	1077	1473	19373	19957	828	32735	5759	1747	4588	1448	4564	1871	8773	2804	6241	4601	2419
1939	10	Alabama	1939.83333333333	5364	1193	1708	2833	1761	614	5315	8793	790	2968	2786	14966	2896	1555	4578	2452	933	968	390	3395	971	401	2985	6923	1461	3310	951	931	5314	1368	1649	4527	2094	587	4620	4107	2216	3057	783	2339	1308	3808	4220	2131	3276	1723
1939	11	Alabama	1939.91666666667	2555	1770	2426	665	1294	1122	6941	1986	1116	3603	1439	4737	790	429	861	3304	3220	399	369	2211	973	874	1857	3592	941	2430	1458	699	3669	1297	1297	4061	830	846	1986	1236	2709	2277	423	845	962	1609	2175	484	701	823
1939	12	Alabama	1940	1621	1125	1324	792	1494	887	2369	1968	1103	2405	693	1545	2201	1360	533	1462	2375	1646	959	1885	592	637	1202	1588	1695	396	484	1117	2080	1406	932	1411	191	569	1055	1429	2533	855	977	1017	451	1503	963	2790	702	577
1940	1	Alabama	1940.08333333333	1594	1611	787	862	2429	1034	974	1419	507	1405	982	524	1747	687	671	1587	1237	1032	1518	782	361	1860	1443	1532	975	540	362	465	2610	1300	896	616	570	748	182	852	1514	532	326	1103	922	240	1750	1186	874	874
1940	2	Alabama	1940.16666666667	421	701	695	1191	548	655	701	1022	557	1393	456	941	484	723	779	706	1704	1137	251	1618	1528	2652	934	920	585	851	712	731	265	1255	1327	349	252	1602	484	1031	557	777	668	311	876	1113	514	854	1238	631
1940	3	Alabama	1940.25	190	1541	753	680	570	402	643	315	786	1201	453	658	339	630	209	1022	391	572	386	372	1264	677	863	404	505	370	1826	1625	911	462	712	225	32	705	307	900	2380	1046	1573	924	342	1777	308	797	522	573
1940	4	Alabama	1940.33333333333	567	629	772	2233	610	788	683	714	232	1209	1125	241	513	922	718	422	1223	1386	640	871	595	404	585	280	715	701	357	640	1000	959	441	393	1098	900	564	347	1473	290	269	1047	963	469	761	142	1097	552
1940	5	Alabama	1940.41666666667	1646	601	1509	664	973	967	1088	697	556	710	1343	528	442	938	1463	1200	682	1945	1803	1382	748	772	790	1402	297	1166	222	488	1302	556	403	428	876	2426	1163	313	483	1425	1277	121	610	537	1309	304	720	788
1940	6	Alabama	1940.5	1151	2566	2131	4714	6720	3371	2834	2817	3850	3676	3986	1666	1620	1420	2676	1339	3391	2404	5909	4090	3936	3706	1875	6644	1449	4542	2592	1802	2237	2506	1123	1006	4513	12411	5199	431	1917	5145	5313	707	3081	2952	1648	1151	2381	1934
1940	7	Alabama	1940.58333333333	3642	10350	10469	18178	25614	15337	12511	11326	7792	5997	22757	3446	2652	1047	6966	12962	5383	3859	9464	10371	6972	11759	4406	29435	3155	17706	17244	5581	5394	9980	4850	4921	24157	47930	20196	2679	10228	24469	12010	3718	13710	4962	3168	2862	15471	6466
1940	8	Alabama	1940.66666666667	1222	7073	8212	30840	21634	6522	15920	15034	3721	11587	22926	5179	3636	3084	7392	2052	6349	7558	14893	13958	10542	9946	6200	9461	7377	32443	16550	19784	11257	8445	3125	4641	11196	44497	13696	3323	8390	10135	13051	3155	13599	3508	5764	5729	8431	9119
1940	9	Alabama	1940.75	982	2015	4439	18342	18526	6761	4564	16736	909	14140	12766	1677	2982	3706	12633	467	5295	4515	11499	6920	4663	4554	3742	4343	4959	17271	12662	20905	15653	12061	2502	2440	5586	19002	9955	3442	13519	4518	7506	3474	12752	3458	5883	4415	1992	4493
1940	10	Alabama	1940.83333333333	962	1816	1384	8502	5524	3377	1614	6085	414	6744	5601	1850	1215	1938	9177	581	3779	1524	2986	1530	2237	2682	1272	604	1687	5201	5999	6462	7877	3640	587	2476	1805	12261	2305	3730	5939	6598	1449	1071	4369	1446	3720	3939	858	3437
1940	11	Alabama	1940.91666666667	1344	881	1656	4631	4415	3183	890	1728	1427	2903	1477	1054	1234	2234	2687	864	2533	1757	1005	704	3142	2338	929	1787	2303	1031	3610	4087	3237	1406	1061	1281	986	3130	1261	2801	2294	3638	1671	651	1584	487	3069	2280	279	1023
1940	12	Alabama	1941	1437	793	1527	2570	2203	111	388	2911	1026	847	1188	833	1843	476	2696	174	3332	560	976	1672	3611	1412	1100	1344	1212	478	1440	2403	1446	831	1105	305	893	1717	843	1377	1218	1769	894	507	2327	1515	2371	2349	343	1329
1941	1	Alabama	1941.08333333333	1535	692	864	1685	2266	1310	680	845	1126	931	654	1202	1410	466	2525	1540	883	504	980	692	1071	1640	932	499	608	660	986	700	251	433	1068	932	1147	733	409	673	1132	744	542	523	653	1332	1119	1952	1240	758
1941	2	Alabama	1941.16666666667	555	718	780	1373	1060	127	966	532	1709	751	728	465	1253	1592	862	1583	454	926	382	628	1183	1151	593	877	716	268	612	344	1060	1469	1058	175	1833	659	592	1488	1605	920	622	836	526	229	1265	1185	600	915
1941	3	Alabama	1941.25	441	694	889	1263	598	592	450	471	534	511	576	546	670	656	420	1050	403	408	711	821	731	708	431	484	1022	550	755	628	1009	601	637	508	506	660	520	931	473	712	385	1007	597	1038	551	1197	590	432
1941	4	Alabama	1941.33333333333	606	868	1014	1779	1080	975	524	704	465	803	913	657	246	934	292	745	956	1229	714	266	544	664	556	772	1006	253	427	475	1101	1309	573	890	774	705	420	572	1494	1035	384	1232	554	387	594	491	465	314
1941	5	Alabama	1941.41666666667	576	1170	165	501	781	666	711	734	1122	928	690	984	380	1805	662	983	899	797	456	1349	517	699	942	599	987	1027	412	1120	760	1935	632	777	989	502	942	348	1478	240	1100	2108	2027	692	441	1548	539	1923
1941	6	Alabama	1941.5	819	1669	897	2689	1957	1218	726	2003	6586	1952	1993	3750	2228	5880	5873	3976	6077	1552	2266	2114	1872	4674	931	2101	3383	3576	1342	2361	618	10373	4368	1487	5682	799	2029	2717	3347	1266	5892	4090	8510	1024	3111	4024	3522	5633
1941	7	Alabama	1941.58333333333	3045	9726	5409	12491	1500	5620	2253	5379	19363	2793	5782	11082	12105	40332	8070	28382	34117	8299	5523	10389	3593	23679	2013	11637	9363	3417	6130	9288	1793	29184	10980	6204	13945	2373	7132	4994	12074	7122	7662	10568	36693	3883	15462	12640	8812	10856
1941	8	Alabama	1941.66666666667	1636	15888	6592	10733	3752	9880	3377	3455	14913	3349	7055	7169	6541	19252	8429	42392	24632	4343	3081	3611	5697	11843	2902	12921	10675	5107	4207	12159	3123	22134	5694	13149	13018	4906	5107	11982	19623	9974	15734	4861	29596	2579	10640	10284	2963	19969
1941	9	Alabama	1941.75	3839	5717	8430	4215	1744	4885	3302	2002	2401	1096	789	6430	4288	20152	5828	18698	6618	1217	4305	3321	1264	4574	1941	5847	14051	2368	2972	4897	1633	14842	3403	2095	7100	5687	3888	6255	17135	12017	6704	1117	8609	1830	2362	9952	3879	18133
1941	10	Alabama	1941.83333333333	1470	3247	9939	2731	2730	1681	2912	1690	1602	1222	752	3513	3286	6604	1904	10063	6665	1399	1190	1500	884	2826	4269	787	6506	2282	1669	1880	2057	4580	1974	815	5641	3425	1871	3280	7815	7673	5117	1581	7349	2597	768	3738	1891	3008
1941	11	Alabama	1941.91666666667	3979	1568	1759	1756	1853	2126	1954	795	1239	1622	1192	907	569	2270	545	4762	3334	1128	718	542	1428	1754	2673	722	5098	906	2776	1349	1133	4560	1677	2130	2692	1647	1944	1782	1902	2092	3086	852	1757	1856	665	1279	3782	542
1941	12	Alabama	1942	2365	1147	1673	1254	1202	882	1520	2136	1577	1810	711	243	1410	2196	1068	1057	2285	523	502	395	1165	1930	2308	1274	1488	785	1230	1174	1013	1402	650	1339	976	524	1945	304	1376	622	1251	912	3314	1017	489	476	3316	543
1942	1	Alabama	1942.08333333333	860	512	532	1541	310	1904	934	2394	1031	916	520	611	1995	1082	1219	996	651	1248	707	302	1896	1050	702	853	951	1970	254	1337	1728	1134	467	763	521	251	625	899	783	1387	2547	905	1704	1029	599	1264	1677	780
1942	2	Alabama	1942.16666666667	1174	776	731	1104	519	972	1206	329	822	1311	527	371	1850	717	570	580	661	427	593	393	841	499	819	758	1276	1025	169	690	1970	515	282	1105	783	371	606	760	529	1294	455	950	740	343	1131	537	1118	1302
1942	3	Alabama	1942.25	1348	202	396	1618	1288	960	414	711	1469	1184	809	304	538	691	630	1518	359	1457	539	441	890	726	479	187	1002	1290	539	832	208	670	464	1383	525	337	394	454	125	390	438	311	264	309	990	875	462	209
1942	4	Alabama	1942.33333333333	1350	171	725	971	760	838	556	511	480	1137	385	597	589	225	557	667	306	718	244	237	1033	299	576	973	1240	316	1254	262	934	1105	1272	627	728	1113	440	1665	1085	472	1441	900	1096	370	2446	816	419	542
1942	5	Alabama	1942.41666666667	389	799	302	995	679	606	507	642	293	784	747	822	474	246	967	833	982	340	636	1626	737	577	502	884	1284	1045	3012	579	1684	620	822	721	456	824	962	1069	399	998	314	1619	831	1117	1232	391	1072	181
1942	6	Alabama	1942.5	1071	4207	2750	3500	1062	2718	1988	2608	549	1987	551	1525	2137	844	2511	2830	2547	2545	3382	6080	2799	1831	3161	3576	7469	8680	4486	3319	2970	595	4131	3864	1752	859	5153	3639	897	4812	388	15655	5253	7663	6649	1030	9793	424
1942	7	Alabama	1942.58333333333	4706	15751	9223	8034	2239	13684	5422	11553	2031	9062	2489	2857	3911	2655	11241	12339	7768	8113	9969	19098	3418	10342	7880	6402	15911	21829	22404	8059	2607	975	25736	8779	2686	1731	10682	10176	2908	6914	1165	36317	12191	16637	28456	1091	31023	583
1942	8	Alabama	1942.66666666667	3053	28712	13777	3750	4981	9269	2576	12763	2731	25663	1211	1568	2719	3588	3654	7967	7268	6613	9365	19286	4502	9866	2165	16418	8547	16119	19694	7652	2078	1135	27827	10313	2380	2716	7727	14258	5806	2180	5570	58666	20958	12373	17253	1514	50582	410
1942	9	Alabama	1942.75	2440	15133	8557	4291	3357	8032	788	9911	5485	18784	2193	740	2897	1266	1180	5686	1589	8706	3999	30441	821	3710	1410	18778	4819	9222	11725	5929	486	2122	14539	4049	2259	1478	8598	8748	2957	1403	2869	31305	9526	9111	3508	2299	55990	583
1942	10	Alabama	1942.83333333333	1950	3298	1835	879	2268	2484	1245	8313	3485	5359	2009	1175	1839	1192	1361	2588	2562	8806	3487	13108	177	3625	1306	15190	3267	3268	3208	2062	1050	3041	6599	2433	2155	1009	4356	2538	3881	1964	1051	11372	6402	4012	1359	4730	12901	285
1942	11	Alabama	1942.91666666667	2755	521	2145	1208	910	1937	1688	751	1500	4816	441	993	730	627	1076	3467	2836	5830	1881	6960	1079	3285	2908	6231	2401	1927	2127	1539	2291	5614	1670	2109	1240	1181	2461	385	1068	635	1803	4577	4388	2794	721	2332	4291	1613
1942	12	Alabama	1943	2222	489	2476	797	650	1398	1087	509	1149	1566	1897	1402	1375	669	808	3903	1322	4103	1800	6079	1152	2913	4070	1149	2212	1651	930	1260	992	2164	1015	1680	1763	790	967	835	560	2756	751	1788	1433	943	1612	2808	858	1418
1943	1	Alabama	1943.08333333333	1534	1130	1179	454	382	917	621	946	1387	815	1195	1054	1017	1031	1677	971	1365	1639	847	1623	2469	1932	2524	618	598	862	1246	784	1224	1301	157	2004	554	798	965	1650	489	1744	379	713	654	714	1083	1524	811	1026
1943	2	Alabama	1943.16666666667	658	695	1227	963	1618	1673	1143	1071	1269	398	1325	591	333	618	635	871	339	1072	726	1579	1554	775	751	258	819	970	663	375	1715	989	161	986	1173	579	1216	798	366	992	723	241	1123	610	2095	632	1308	1386
1943	3	Alabama	1943.25	1087	347	754	721	752	274	321	950	575	785	601	214	166	1086	927	162	1110	1401	819	1286	487	1025	1162	208	622	219	1039	712	615	914	287	998	546	519	900	721	711	895	914	451	830	798	1137	1494	509	585
1943	4	Alabama	1943.33333333333	283	587	1207	1039	987	788	909	882	580	636	822	907	815	137	612	746	1052	628	340	744	243	1139	651	856	498	299	467	765	584	792	696	264	455	630	713	458	1141	1290	1198	846	1324	1330	936	562	451	1006
1943	5	Alabama	1943.41666666667	817	416	829	697	1297	1722	1394	1698	1103	368	851	904	1353	719	686	818	475	557	1056	409	482	1147	620	700	1044	1478	954	1134	339	1014	886	846	670	786	904	832	954	1142	1570	1103	938	813	1721	957	229	677
1943	6	Alabama	1943.5	2942	1409	6391	1880	3079	11686	5124	5383	5236	2871	1556	1324	9106	1638	2800	2405	2670	2118	6284	1092	3369	3437	4209	3860	5215	9569	983	4232	1403	4858	1854	2713	3245	7785	2710	4423	3797	5831	12002	3435	2133	2486	4916	3531	1290	2240
1943	7	Alabama	1943.58333333333	3802	8171	25645	3100	11759	28691	24646	8761	11016	11453	5016	4257	42410	3820	6192	6873	6815	5460	20615	2481	14558	7044	13904	4969	4534	30942	3225	10975	5453	8121	3079	2262	8316	24857	4474	13810	25326	19413	30410	10813	6478	9808	19753	4644	1742	13665
1943	8	Alabama	1943.66666666667	7904	1610	24694	4771	14160	29113	30503	6765	11276	13140	4888	6519	26732	5728	6720	5584	13348	10974	10670	3365	19644	11259	6310	3195	2267	61446	6446	16578	3833	8052	4570	6262	6971	49474	8666	14818	28109	20366	36627	8236	3506	10124	20784	11483	3390	13449
1943	9	Alabama	1943.75	12442	2463	12256	2375	9710	16820	8331	7529	17709	7856	11464	3942	11822	647	4320	3237	7473	6595	1952	2920	7039	7797	1580	6179	3447	28508	1828	15689	3646	4333	2931	3580	7088	11926	5854	7084	17262	23076	20211	5129	2035	1490	8608	10133	3850	6662
1943	10	Alabama	1943.83333333333	10003	2133	5587	837	9915	7629	3985	5204	9202	2442	13748	698	5980	634	2354	871	9115	5775	1621	1530	1435	6980	1238	7015	2860	3514	2583	5525	2827	2714	3132	1534	3343	2957	893	3245	7349	18123	7616	2046	1592	1815	5305	3477	1444	5360
1943	11	Alabama	1943.91666666667	10191	848	1395	1199	1312	4122	1147	5582	3655	1881	3733	560	1630	836	1438	1055	6891	1448	2782	1842	2033	3433	1840	3693	1717	1233	1321	3123	4098	2497	2708	2789	607	2217	503	709	4666	6384	6003	968	1011	1410	7391	1555	650	4434
1943	12	Alabama	1944	6183	2339	1186	793	1308	1774	852	905	2228	1263	3196	461	1019	1808	728	1173	5160	1797	1744	3495	2529	1873	828	1248	1542	899	496	1045	1807	2829	2375	1821	1454	658	1239	1175	3942	2509	1726	862	2572	3054	5152	471	583	577
1944	1	Alabama	1944.08333333333	3548	2108	852	474	289	1034	365	938	684	1158	3414	343	357	1980	708	573	1484	1134	1021	1872	2348	560	730	1905	1380	1177	445	385	1172	1260	979	1151	1322	591	984	1289	2615	800	1526	1056	1238	480	2221	911	1013	649
1944	2	Alabama	1944.16666666667	1049	484	789	1686	1243	1253	744	517	613	2921	911	1251	1127	918	413	572	936	468	1139	795	1921	1713	1126	467	354	533	338	795	1010	1192	614	1482	900	701	1373	1213	1243	1488	1389	666	886	1254	476	661	601	1023
1944	3	Alabama	1944.25	363	419	424	2088	230	384	895	486	222	697	1347	1177	1308	290	245	524	458	403	763	832	695	824	433	569	1156	974	1259	791	1320	820	660	361	1045	398	129	443	456	363	410	552	408	840	488	637	536	470
1944	4	Alabama	1944.33333333333	671	1030	768	625	256	868	561	523	898	1297	542	452	279	1066	1103	495	320	524	454	844	353	1370	1267	346	716	410	668	997	1482	1933	71	771	684	1122	448	936	735	912	358	638	859	1466	676	717	556	840
1944	5	Alabama	1944.41666666667	882	958	1246	1096	916	392	279	118	1043	957	1345	945	1807	1673	1441	883	746	559	2217	787	1274	999	817	416	489	602	1793	1209	997	1016	859	996	587	1354	557	1507	597	656	1170	329	672	843	582	1132	1399	1267
1944	6	Alabama	1944.5	2359	3432	10712	4182	4940	2092	1455	739	3174	3957	3589	7530	5605	7623	5134	589	3834	2448	14570	1871	4759	1225	3182	1213	1882	1929	4295	4115	7201	1637	1514	1869	866	3333	4831	7395	3023	4124	3954	1963	4167	7165	3862	7000	1086	2962
1944	7	Alabama	1944.58333333333	10607	6969	36014	4679	9344	17144	6299	1920	17094	9266	19740	33718	27107	45255	8238	3876	14567	13033	47373	3963	15566	2861	12661	3833	1552	4217	20278	11298	15406	8198	5442	15963	5061	5191	13408	14510	13236	7849	3073	16505	24933	10896	14890	26045	5410	15578
1944	8	Alabama	1944.66666666667	25468	9443	24606	12009	7549	30542	9355	1508	13763	18054	31117	40453	16570	48129	10131	9019	9341	11308	36796	3157	18220	3667	13084	7372	3418	5042	13146	31728	28316	6882	12022	18089	4917	4288	23924	10010	11354	8511	6863	8816	8611	21385	19281	33794	1798	24606
1944	9	Alabama	1944.75	4569	10875	12802	12853	7697	9431	17762	2169	7234	11487	34419	15601	20798	9760	3199	6950	3981	6071	21303	2478	15263	2893	6384	4846	3573	2421	2954	9958	19108	6213	8655	16331	811	4504	26570	6179	7919	10582	3396	8200	4415	9414	9868	45518	2095	5757
1944	10	Alabama	1944.83333333333	3464	3618	10287	6700	4358	9851	9332	1144	9706	8800	14698	9438	14110	2436	2023	3172	2740	8463	7837	2367	1955	2045	6784	2308	1618	2585	1690	1681	3463	1570	1819	16692	493	3644	18392	1556	1517	7939	4377	3720	2801	5350	8176	11576	4833	5535
1944	11	Alabama	1944.91666666667	2311	2331	5466	11810	866	2373	4954	297	3054	9199	4548	2656	4784	1299	3521	2655	1998	6184	1615	3158	1233	2813	6658	1124	1788	2099	1249	1180	6646	1576	3545	11154	1476	2826	4893	1828	1188	1287	3181	1518	3826	1728	4578	3730	1535	4490
1944	12	Alabama	1945	941	1254	4907	12434	610	1469	1222	776	2553	5984	893	2496	3097	767	1142	2808	806	5677	734	2335	1374	1364	2666	1465	1489	1044	1574	242	4064	1063	2827	6851	3137	1728	2415	1614	1534	261	1108	454	3120	1683	1783	2377	1126	2072
1945	1	Alabama	1945.08333333333	627	1330	700	935	1423	744	562	1681	1684	3753	1841	715	1607	980	1136	2068	644	3459	980	2762	1163	1386	1419	3102	913	534	1168	823	3669	727	1520	980	1541	409	1276	259	1641	200	526	1455	442	670	1695	487	739	2062
1945	2	Alabama	1945.16666666667	671	461	348	508	1224	378	499	759	1027	1516	632	499	765	374	865	631	491	1266	1599	1177	256	2012	1158	1924	1129	824	1666	1695	1140	499	890	315	1122	541	814	448	2034	1068	732	429	140	599	648	1272	1123	1166
1945	3	Alabama	1945.25	201	915	1928	232	997	620	516	303	462	455	815	767	424	536	366	2042	201	668	1630	191	1276	611	359	317	745	231	398	407	772	718	227	699	2998	1195	776	499	567	721	611	672	232	717	560	1132	468	1163
1945	4	Alabama	1945.33333333333	1576	679	533	640	586	723	430	981	518	889	1281	574	694	864	640	475	480	525	730	422	880	592	787	1228	903	512	942	605	290	1631	1346	728	652	1077	749	758	471	444	1061	1267	1471	1121	1249	947	565	1488
1945	5	Alabama	1945.41666666667	914	354	318	1596	523	1226	1128	623	698	1079	806	624	359	450	1552	575	859	726	431	423	1612	323	2499	958	1876	708	1364	1288	1509	792	1658	1538	2090	1197	713	1141	967	593	809	662	1531	692	1405	1026	414	1741
1945	6	Alabama	1945.5	4584	1264	1172	9316	631	4539	3156	5705	2953	6435	2942	1358	659	3618	6320	850	2732	2042	1009	2610	2740	1610	5651	1124	7970	1968	4699	4041	6910	1066	4868	6238	2355	2897	1327	5611	1292	2364	582	2476	4422	3609	5123	5316	1524	5056
1945	7	Alabama	1945.58333333333	17478	4119	7272	21391	1959	7713	17099	34524	8655	16137	16245	5279	3688	12500	21653	3923	14599	3996	1194	11962	8359	10823	19207	4781	24887	9092	27018	10541	14946	4965	4557	6409	5733	6832	2759	22439	5427	4710	1170	6395	8806	15554	24905	23441	2097	32894
1945	8	Alabama	1945.66666666667	17485	2378	12870	25126	2227	21298	21134	55105	13412	52286	24956	5709	3523	7414	26926	2660	18810	9282	1082	17154	11969	25569	3099	4647	9834	10173	16123	10783	52049	7801	6070	8981	5604	2941	3631	12454	7270	5390	945	10928	8156	21340	19523	9679	4008	73831
1945	9	Alabama	1945.75	7923	2274	10363	27646	3056	5616	15501	38914	19219	39303	24917	7358	3608	3167	26799	1580	19308	8350	890	10406	9301	19182	1321	4829	4807	1723	12184	1678	20333	5716	5241	5956	8409	1199	2611	10648	6348	3773	1036	6026	2232	18272	4893	7856	2090	35600
1945	10	Alabama	1945.83333333333	3684	3190	4593	11606	2583	2331	1057	16465	6183	19620	10378	3777	692	2164	15768	1558	10480	6692	1346	5302	6002	9091	1519	753	4419	1500	7223	957	23119	1369	4357	2627	3497	1370	1581	7798	2792	1253	2052	6970	1459	5131	4453	1285	1195	30525
1945	11	Alabama	1945.91666666667	2842	2658	1208	8659	3044	1799	1257	9464	2875	8387	3583	3178	1533	2627	9563	1327	3209	4493	1005	3806	1012	8850	2033	2779	2520	1719	3822	234	3101	1027	2258	2615	823	1108	1007	5104	1946	2227	1138	1770	1609	6234	3985	2181	855	15858
1945	12	Alabama	1946	2025	1270	1920	3996	2188	974	2446	8537	940	1712	3095	1009	2853	1289	9129	876	4225	1149	1614	2536	1507	5700	943	1275	506	467	2510	657	2004	2178	1542	2084	1130	442	1429	3221	1329	1994	601	1069	1092	4427	3228	1621	1336	5273
1946	1	Alabama	1946.08333333333	2975	847	286	2414	1623	442	1709	2988	1805	773	1389	951	1644	815	2400	1174	3056	770	1742	684	1338	3764	1317	680	448	1151	1259	673	1273	1484	1146	655	1107	734	769	1232	1018	1545	1631	661	627	2237	539	1115	456	1499
1946	2	Alabama	1946.16666666667	1566	280	1162	1278	1180	1219	430	1310	1766	1109	477	1481	348	984	1546	423	2093	1037	806	554	1906	1165	1052	1326	2267	824	684	2047	737	301	1161	553	1340	633	624	1816	1194	1034	1289	537	1348	420	785	373	992	612
1946	3	Alabama	1946.25	724	549	1376	805	1063	652	622	626	1238	627	333	395	212	495	819	1035	1213	605	624	1004	1601	1172	986	1031	743	1408	669	898	423	747	966	698	889	1263	744	805	722	1018	948	264	322	535	598	1519	299	615
1946	4	Alabama	1946.33333333333	636	501	251	469	528	994	1962	550	1754	1668	711	352	684	194	1981	900	1293	532	576	1760	456	428	1686	545	927	1096	924	795	712	499	236	285	3067	777	695	562	886	355	1323	608	362	945	1143	779	538	462
1946	5	Alabama	1946.41666666667	383	659	1111	1435	1562	1055	968	1823	2036	1336	1091	1089	1414	1923	1938	644	200	427	134	1760	2416	590	755	986	757	1418	1200	479	1010	1118	890	1472	2420	365	361	420	376	550	1090	1303	463	1828	2556	424	2128	586
1946	6	Alabama	1946.5	3548	1613	4747	2544	8901	1273	2141	8365	6647	2060	1281	5360	4287	7792	5071	2919	1644	3303	1501	5096	8189	3180	3299	2359	3504	5942	5908	2322	1759	4215	4681	4193	13530	2829	910	2379	1828	2873	3358	1398	2425	5166	8778	2631	7655	1100
1946	7	Alabama	1946.58333333333	15034	5219	6167	7346	15810	4653	8989	34660	37673	3305	4135	18348	12987	27907	22810	16232	3506	6392	6267	19876	27690	8444	17043	10444	9173	17001	21177	6528	5485	10275	16114	8498	59177	9373	2207	7810	9470	7865	18068	8533	6646	16527	24430	16752	16610	4836
1946	8	Alabama	1946.66666666667	52528	7263	4626	18058	15130	4410	7803	52527	59864	6613	986	18746	14251	40401	34037	15292	2064	7603	3922	20709	38730	10245	25423	8751	25201	5494	30281	4108	9578	35345	23052	5001	85522	12564	5569	6598	6876	6575	25829	5560	1547	18289	30774	8248	19795	4999
1946	9	Alabama	1946.75	53549	8648	4051	5324	13723	2207	7515	27254	16174	4070	2705	6393	12300	23646	27387	8671	2858	4667	5852	16396	15586	7454	8063	8578	13419	2315	33912	1984	2235	8697	3244	1962	61407	5748	7657	6694	5035	1560	7459	970	1001	18368	9587	6803	48984	2315
1946	10	Alabama	1946.83333333333	22126	7537	1670	1645	2790	1966	5134	16965	5637	4731	3889	2708	7154	15244	11174	6053	1953	1115	2339	6727	7855	2263	8943	5534	12465	2888	12504	1041	4183	2377	640	1471	3651	2149	3691	2043	6075	1802	940	1248	1934	16811	10164	4452	35323	1053
1946	11	Alabama	1946.91666666667	7423	4390	1402	899	3802	1772	4917	4412	3048	3003	2866	1744	4187	9314	4374	2830	843	544	2415	3519	1650	2532	5579	1912	6632	1595	3724	353	1849	1875	1755	2351	1217	1084	2616	1325	4026	3439	709	2489	957	8161	3110	810	8353	1079
1946	12	Alabama	1947	3054	2121	1054	2057	1662	1494	447	1616	1866	1358	2329	1483	440	1547	3309	1512	676	858	2026	3164	1923	1743	2910	2301	3560	1586	2779	582	1830	1308	1380	2066	1774	1119	636	1377	4833	2667	2105	2432	2719	2410	1054	1603	4001	185
1947	1	Alabama	1947.08333333333	1143	1068	1300	1182	1468	2316	712	495	1714	1004	2081	694	952	881	1110	692	418	226	1074	1982	1413	530	1687	2160	1404	1572	569	709	1099	1532	1679	2067	1137	929	468	1232	3172	797	2004	1795	2942	1948	249	2764	2353	439
1947	2	Alabama	1947.16666666667	973	1395	1478	1093	410	1289	1249	295	821	991	1544	460	1076	1026	509	763	781	1443	589	2615	1046	775	1283	821	1453	1327	761	671	2215	968	666	276	1330	1321	2025	1641	2345	437	307	1006	1017	676	1100	696	862	1179
1947	3	Alabama	1947.25	533	1461	619	631	608	135	612	432	716	559	586	1192	441	819	1350	1273	947	350	608	590	768	938	758	653	1409	489	304	921	1233	877	651	1118	1225	157	631	1569	364	855	668	2186	1004	372	1034	1185	639	353
1947	4	Alabama	1947.33333333333	225	1529	522	1788	1137	740	419	1290	658	285	1092	302	1203	774	714	519	1179	1432	696	697	740	407	533	372	1108	861	389	1217	790	1971	825	411	366	209	592	819	1079	471	796	601	1369	1514	718	1074	502	470
1947	5	Alabama	1947.41666666667	346	387	262	1023	1451	1868	667	1166	770	705	847	291	1262	292	472	398	807	1313	1814	451	793	595	766	1219	1893	813	643	1632	856	2541	489	720	200	825	479	437	340	1400	1820	492	1422	2493	1031	888	1281	719
1947	6	Alabama	1947.5	2097	2349	1438	8263	6654	3046	1990	3607	4315	3283	1394	2670	3103	1954	3136	1749	4240	4427	7118	2529	3527	1845	9091	4041	5007	976	2005	6970	4292	4895	4660	4360	1263	1954	3588	1679	3000	8646	6766	1494	593	8397	7902	5086	2521	5745
1947	7	Alabama	1947.58333333333	2673	6098	8484	22675	18479	8345	6267	9873	21405	8473	5048	7296	15465	7013	7289	2116	16450	23101	32582	4360	17862	7377	20720	20973	28827	7550	5613	13836	36460	12485	15970	15261	2875	5059	10535	7083	10030	48164	16161	6003	4532	50572	22866	13440	7858	21614
1947	8	Alabama	1947.66666666667	2717	8736	16164	23674	26171	13700	6803	14717	42886	17017	6858	7186	20140	4366	5485	5781	5711	26653	13149	3180	37826	2347	20917	32445	13616	5611	3205	7597	7825	16102	39560	19948	3908	6686	12568	24043	5291	41887	18579	9242	4626	22819	6812	15306	9083	17887
1947	9	Alabama	1947.75	1998	13281	10303	15229	36419	5760	11862	5397	38251	12045	2146	2146	22988	2650	5896	5698	5875	18894	12804	1154	12372	1647	9503	39500	15933	2752	2134	4682	9133	15515	24885	15729	4601	3657	6059	18723	2898	31377	15666	3851	5314	6023	3151	18323	2234	9080
1947	10	Alabama	1947.83333333333	1374	6464	3350	8152	14696	3565	2494	987	11649	8635	3831	2746	9769	1559	4862	1800	4428	9008	3818	423	6713	4498	6762	11152	7531	2808	1783	3810	7574	8055	4547	7471	693	1175	5432	31311	2731	13453	10598	1798	3887	1950	2646	9281	1025	2236
1947	11	Alabama	1947.91666666667	1067	7054	1651	1843	5792	2067	1717	1025	2183	9581	2434	3215	2974	1066	2480	2896	3762	4236	2446	1279	2945	655	1457	8606	4916	2475	1851	6927	3351	6355	1239	5314	1582	860	1756	5137	1694	10494	2683	1304	3508	1397	697	3533	2488	1060
1947	12	Alabama	1948	1285	6945	2408	162	1433	1613	826	1234	1460	6555	1237	2382	5732	1902	658	1539	2285	2109	2821	1294	2140	1220	1943	3083	1374	1133	2129	5676	4255	1685	1212	2030	1024	2310	1082	909	2969	1746	1855	1003	2198	1454	299	3076	1147	887
1948	1	Alabama	1948.08333333333	536	850	2082	1394	1621	1727	526	863	1981	2474	515	640	2300	1694	279	1534	775	1077	1206	587	1271	385	1181	628	1486	1408	637	1691	664	1257	442	1106	774	1580	1067	1800	1129	1334	1294	1010	2720	531	567	1487	853	1390
1948	2	Alabama	1948.16666666667	566	1493	892	1155	624	1256	1427	507	725	1773	799	564	1413	2214	1213	703	406	559	869	323	318	527	427	1274	1057	442	529	463	805	1033	848	640	388	931	1055	655	1658	1279	925	250	1074	698	155	642	650	877
1948	3	Alabama	1948.25	421	1105	684	680	217	947	419	1011	961	376	571	503	459	243	1214	1302	533	878	789	735	602	1187	1171	648	988	794	876	954	652	839	626	336	854	1597	674	293	862	450	405	1227	181	1827	754	360	583	1145
1948	4	Alabama	1948.33333333333	613	1966	1076	852	865	1250	1104	776	797	477	545	654	957	1062	753	744	636	1071	554	1294	876	1694	1150	575	257	498	247	1183	546	1008	1933	669	855	356	403	779	603	1877	635	1140	663	986	474	2131	795	966
1948	5	Alabama	1948.41666666667	676	1896	988	367	1139	1272	1135	427	1185	542	507	907	521	1284	727	1218	1273	2624	526	1361	1524	1213	351	1446	399	431	1231	1310	956	765	984	2083	478	744	1140	2243	1185	516	1373	1826	1518	686	194	1236	1129	428
1948	6	Alabama	1948.5	4953	8867	5098	3226	4712	5641	5738	1746	2659	1350	1692	5616	1753	3620	2325	7423	3876	6190	2707	8499	3542	5759	2622	7545	3281	2720	3130	6967	5265	999	3921	3563	1169	1864	4322	11031	1861	2318	6830	12510	5088	2417	466	4226	3412	3224
1948	7	Alabama	1948.58333333333	20269	30123	9177	18409	10801	5078	22812	2916	3305	7422	5301	22616	8269	17632	8587	10241	5761	24027	11135	39533	5287	38909	7407	16189	3346	9282	11425	25361	16024	4877	6270	9071	2956	5961	26962	33231	11729	14992	24511	47956	29821	6428	2693	5086	9747	2750
1948	8	Alabama	1948.66666666667	9574	26009	3786	18610	11164	7672	9021	1676	3812	14576	18558	30912	9643	32034	2547	3673	7529	18010	7235	95514	10938	63988	8050	14976	4515	18679	13946	16686	10942	11170	11879	7186	4688	17021	31494	71306	26394	6010	57435	47650	42587	11210	1925	6452	5443	2503
1948	9	Alabama	1948.75	153	24813	7822	8716	7656	3047	5573	1991	1489	9956	41739	15038	10381	23519	3055	2901	7344	34180	3581	41499	8581	30816	8323	4339	3155	10922	7497	11405	3418	5533	6677	6497	3513	2043	35795	37926	21456	4353	16654	47342	16455	9423	3362	4029	5884	4640
1948	10	Alabama	1948.83333333333	873	8822	4451	6819	7653	3957	637	1236	925	6018	37814	6069	12720	8008	1861	3833	1709	14362	5065	15250	9819	11503	4664	2790	1959	6187	4931	8844	1742	3538	3124	3579	1637	1284	15355	2837	9544	1833	8834	32976	4301	518	3207	3716	3757	2933
1948	11	Alabama	1948.91666666667	197	1916	1864	1067	3516	2081	1106	338	785	5440	25621	1677	8834	3697	320	2688	1072	6774	1325	5681	9283	4666	2567	1762	1421	743	3537	6651	1429	4494	1323	5007	1404	1227	5528	2096	5346	3545	3880	14394	3203	394	3188	2671	2208	1207
1948	12	Alabama	1949	683	1992	4387	1625	4797	380	661	683	1452	2090	10979	704	3375	1483	1749	1367	744	2090	779	1339	3418	2092	1679	647	1770	855	2265	5816	1723	2417	1923	3289	1277	786	3192	1059	3986	1548	1104	5106	1616	852	1684	1292	1841	1760
1949	1	Alabama	1949.08333333333	1952	1951	1157	2654	1757	883	657	1476	1600	450	3016	1451	1164	1667	1754	113	719	857	1431	790	942	661	1001	2157	1115	1882	731	1125	1276	1967	1049	947	1780	1082	2590	1839	987	739	1125	828	2887	965	803	913	1347	1271
1949	2	Alabama	1949.16666666667	1445	1804	855	379	782	848	821	540	1045	600	622	559	416	488	1454	1285	564	499	940	636	273	413	1205	1002	1352	778	510	767	1136	1138	1197	285	742	744	476	352	749	913	298	974	1305	583	685	909	1256	644
1949	3	Alabama	1949.25	643	1780	409	815	1595	562	221	306	450	684	257	763	453	965	876	336	614	921	309	378	889	525	1232	541	863	440	591	637	911	941	837	1845	789	557	307	468	578	794	1075	562	996	2052	243	904	958	397
1949	4	Alabama	1949.33333333333	654	1225	1059	698	915	954	1146	1587	1177	1409	146	1131	843	406	1281	1415	1448	1043	801	677	551	1342	834	923	146	898	205	326	1362	302	1281	891	1620	1817	859	366	1568	824	796	892	903	488	637	1115	641	974
1949	5	Alabama	1949.41666666667	641	2085	1485	1823	1435	2369	535	1065	850	872	995	1215	687	430	1496	1749	3083	1525	544	1333	812	612	931	432	609	732	1224	1587	610	444	2239	845	443	798	1470	973	818	1006	1212	390	891	909	714	1751	989	1969
1949	6	Alabama	1949.5	968	8259	7602	9675	4960	8649	4237	1423	3255	3408	5411	5486	5354	1775	2614	4196	10095	5373	2193	6478	4563	3501	6221	1652	1937	2925	3983	3087	1854	2826	7270	3701	1743	3052	3422	2578	10182	1187	8519	1386	2426	3719	5437	2626	3086	3626
1949	7	Alabama	1949.58333333333	3665	24259	22282	61027	16624	39809	9574	2485	12750	19170	8652	10641	6455	5035	5815	24204	45740	7780	10358	7874	15135	16543	41477	3355	2314	21075	4269	9880	6191	15625	28765	18262	7369	9552	5907	12459	47116	5589	27566	3437	3551	8061	26920	9448	13070	8481
1949	8	Alabama	1949.66666666667	5891	22555	18912	66193	37341	24289	22650	5107	22410	19742	10827	9810	9724	2410	18317	33155	26053	14514	15031	1311	11619	7362	28621	9758	6656	43525	9451	7281	2162	17724	46542	50382	9166	7782	10399	18732	85498	6881	26603	6155	4093	5677	28201	10472	13818	8043
1949	9	Alabama	1949.75	2340	25044	16640	6910	23642	15030	9510	3417	8786	9489	5621	15016	3022	3093	21610	35815	14484	12781	29219	1285	8952	9856	13168	12353	4812	30938	13500	3587	1961	18202	56922	25190	12622	3654	12087	15773	42849	2909	15739	4039	8707	7104	13467	3472	4963	3316
1949	10	Alabama	1949.83333333333	3548	16199	11177	1056	19223	8187	5569	2921	5024	2932	1239	10602	3136	2369	7213	37310	6505	4847	3839	1272	5538	6909	12457	8901	3360	13691	5522	2386	1332	11440	12581	12359	4112	852	4187	8137	9098	1648	10438	2786	3937	3402	4875	2064	4192	1481
1949	11	Alabama	1949.91666666667	3455	7678	2657	851	7311	4631	1382	1945	2756	2040	1505	9718	1532	2691	3953	4955	8738	2350	3395	1143	6715	7102	7107	2622	1496	3589	5493	634	1462	5051	6803	5528	4564	2582	3901	3304	4234	1187	10599	1589	982	2646	5183	1605	2894	799
1949	12	Alabama	1950	576	2981	2673	1226	1764	2194	1822	2607	1129	522	2458	3742	1532	1173	2302	5401	4390	1904	5562	1918	4764	3502	4153	1004	2970	2897	6353	831	932	2767	2832	1628	1926	1793	1441	2138	536	2360	7394	1144	1472	1147	254	1330	694	1005
1950	1	Alabama	1950.08333333333	2807	1813	847	1244	2168	702	510	1328	1253	1342	1310	836	1160	625	776	1083	1403	599	1445	1642	4661	2634	1080	2375	1848	459	2416	158	892	2329	600	1229	2040	719	1361	1576	451	1341	1700	1523	1421	1157	501	991	647	545
1950	2	Alabama	1950.16666666667	401	606	1621	1221	555	1479	1136	758	548	901	718	1074	719	696	239	1403	1503	1666	611	272	2027	2043	923	839	838	1552	1309	878	1212	3808	782	561	1017	1633	1154	1050	410	1117	1475	867	582	936	525	956	323	625
1950	3	Alabama	1950.25	234	1064	441	1233	427	289	955	379	1611	1549	595	1244	353	976	383	713	429	711	1070	1864	1026	849	745	346	831	1260	365	531	242	706	970	346	615	1153	1485	1370	882	562	887	764	674	260	919	1350	1918	862
1950	4	Alabama	1950.33333333333	1079	565	640	726	1343	1236	274	465	1002	784	765	249	1157	918	599	1120	495	1156	1348	928	114	1180	1168	684	1379	852	822	1157	1155	2322	280	1217	789	486	1290	723	370	785	353	535	593	437	1259	341	456	472
1950	5	Alabama	1950.41666666667	898	636	801	1003	714	1952	210	688	979	1151	1011	408	1119	675	1011	903	1463	958	1186	827	1603	1162	494	1373	1670	743	1142	542	843	1950	394	676	951	764	1641	627	1782	1068	430	888	542	1149	636	1310	753	561
1950	6	Alabama	1950.5	5365	2681	2368	3349	3898	6644	1069	1990	2305	4086	2709	2900	6448	1289	3735	9585	8130	3983	3662	3671	6489	1490	2783	4868	6609	3324	5542	3247	3695	8713	2333	3593	5318	1040	8763	1255	1665	3832	1584	3329	2612	2883	3583	6759	2938	2639
1950	7	Alabama	1950.58333333333	6501	19861	13963	10698	10511	23732	4285	3651	12577	5985	17378	2623	17690	5153	17532	35613	29186	13825	4075	9190	34153	4860	4425	26677	11422	13321	1899	3457	28567	41287	9308	12106	37853	2906	13610	3282	9274	7279	5971	7505	16252	9022	8736	13221	5782	17087
1950	8	Alabama	1950.66666666667	7202	8648	11038	9707	20395	28097	9703	8389	11848	5337	12027	7047	13303	2880	5937	37666	19003	8300	2536	3339	52442	5595	6911	18092	14678	2993	944	6842	46662	65214	34997	9177	22160	10317	6146	2720	9845	4788	11690	10325	20855	6550	4711	6661	3493	16867
1950	9	Alabama	1950.75	5540	5861	5726	5128	13107	15973	6236	7380	7660	3100	9651	6157	8096	5804	7323	7968	19308	9697	3461	4092	17872	3926	6165	17358	5990	5541	1950	1510	33904	35877	15841	10138	8712	12638	4167	3453	2547	1266	4027	5331	10889	5238	9385	12157	8093	13224
1950	10	Alabama	1950.83333333333	3953	4810	4405	1983	6676	3533	4158	6029	5639	1629	1684	5396	3781	5810	4735	974	7600	1228	2788	3608	3171	4027	6293	5681	463	4002	2748	2735	6874	12450	8289	9952	5760	9833	1085	3090	2746	2304	2402	7193	4066	2619	2386	6839	3307	8928
1950	11	Alabama	1950.91666666667	5049	3991	3102	1280	2869	1510	5320	4971	6702	335	1353	3687	315	1759	2947	2890	2815	475	2594	3676	871	1757	4690	4305	700	5432	2837	1613	4946	2310	5799	6881	1643	8378	1490	3392	1888	1343	883	2546	1637	496	2336	2966	1881	6154
1950	12	Alabama	1951	2841	1439	1174	713	2097	2214	7181	1265	3198	835	1699	670	360	1200	1713	1368	3242	675	2565	1489	526	2485	2482	5466	569	1323	2086	2393	3042	2145	1654	5363	798	7560	640	1011	941	3924	1050	1843	723	2084	1869	853	1137	6399
1951	1	Alabama	1951.08333333333	2740	912	1412	407	1008	379	6657	1589	918	2497	373	811	214	550	3667	1265	1189	675	1067	929	816	2645	1915	1908	360	1294	882	552	1536	1005	607	1218	707	1801	381	1152	522	927	1640	1144	652	2996	813	743	1691	2500
1951	2	Alabama	1951.16666666667	2735	419	1363	1368	1023	566	1321	681	1701	2573	1257	315	1233	1961	850	891	1967	1015	2064	595	727	2056	2435	1038	484	468	688	1919	1420	728	641	2246	1031	2003	990	483	1198	1165	744	650	2040	1083	472	720	1128	764
1951	3	Alabama	1951.25	1138	294	688	701	591	786	1970	492	522	790	669	1604	771	539	495	442	385	1228	1229	581	1680	1052	550	806	467	322	257	497	1108	1812	672	1068	722	965	778	490	459	1653	1307	723	398	1114	433	182	1120	472
1951	4	Alabama	1951.33333333333	1143	1217	971	414	430	741	527	576	442	1134	624	1272	1279	930	743	431	483	1314	687	592	612	1841	864	636	1567	1266	793	1382	523	778	1425	942	926	753	493	1456	608	369	673	864	733	1000	505	1735	848	418
1951	5	Alabama	1951.41666666667	925	393	2152	986	839	1218	904	404	1179	2419	2052	2529	1266	1678	1742	829	876	1618	2174	831	911	869	1557	703	1574	1841	1085	1125	649	485	1385	1092	1314	373	1175	1601	2060	806	660	1094	852	894	432	1310	1674	1221
1951	6	Alabama	1951.5	2842	2072	4534	2281	5985	4899	3921	1891	4733	17308	4892	19085	3406	3492	2447	1809	1748	14208	3662	1077	1634	6284	10205	2532	5762	5932	2172	3730	2356	1818	1536	5925	3553	1466	4419	5496	6045	3643	5572	9167	2173	4779	3097	3638	8943	4229
1951	7	Alabama	1951.58333333333	7861	5785	23905	8100	17063	18130	9739	13383	13048	70913	29428	40587	10698	16810	13458	4039	3667	74310	8569	6635	5590	13484	83537	2847	25566	37879	2936	18878	18916	9167	5266	22892	2425	8224	16727	9995	25678	14781	26165	19405	7618	32221	13887	8601	46679	10621
1951	8	Alabama	1951.66666666667	8117	6907	44223	10952	13670	42665	7813	14451	8656	59680	16718	108224	19265	38626	13046	6594	2117	106081	15783	832	11898	16676	105488	5824	41908	25227	2406	20067	9080	14566	6176	17529	6187	16799	24521	19627	10976	19420	44097	17501	9023	5269	28069	9474	36829	7315
1951	9	Alabama	1951.75	2801	5677	44981	3914	6750	46478	2725	14528	6954	4853	13332	44187	9837	24094	13472	6362	2389	46065	15736	720	9184	4321	65910	1580	13495	18828	2909	17177	6105	14865	4949	11404	1855	7247	22072	11661	2296	13765	20263	6100	6639	4972	15185	5155	32997	4715
1951	10	Alabama	1951.83333333333	3601	6966	6752	2183	1259	18281	3264	11472	5549	2936	7000	6534	4968	14690	6324	4740	1516	18328	5297	959	3692	2390	18813	1697	9667	5738	4723	4467	6081	10311	2464	3194	792	6912	6878	15432	2251	8706	9589	7329	3144	3466	1973	3271	8593	4089
1951	11	Alabama	1951.91666666667	3554	2407	3168	313	831	6407	3836	5318	5450	2534	5468	1460	4668	7293	3012	3734	1895	6018	3398	753	2825	2295	9224	1925	4017	1318	3589	6166	2816	3972	1598	1499	2928	3550	3259	8346	2346	2528	7818	8898	1432	1752	1061	3669	1288	3383
1951	12	Alabama	1952	2906	1890	2845	897	1915	4031	2126	2499	1890	2203	1544	594	3263	4984	1700	1327	731	3297	1797	1690	894	1987	1375	2503	3295	947	4275	1825	1834	2750	904	1952	1858	1799	2023	2849	581	1686	5416	1623	1402	1205	1724	1429	1061	3166
1952	1	Alabama	1952.08333333333	1097	1824	1402	677	1387	1495	1758	1357	1058	1439	961	992	2474	1891	618	700	810	1602	2993	1319	1108	677	355	1241	2223	373	1510	1654	1269	2865	1073	479	947	1650	815	351	1336	1104	2572	737	2086	692	1058	2824	529	1454
1952	2	Alabama	1952.16666666667	624	1186	413	608	334	574	714	994	1275	606	977	1012	302	1051	1486	1682	202	716	704	995	539	538	547	1678	1156	1827	1413	1010	482	924	324	460	948	427	1128	780	1088	786	1885	571	1582	1121	2567	580	486	1497
1952	3	Alabama	1952.25	919	1038	1774	530	1913	960	555	807	1502	921	796	481	1279	1203	597	717	312	75	208	590	647	934	796	1532	1001	975	1132	523	707	268	872	457	1048	424	357	304	415	1115	830	1568	2573	600	447	579	623	677
1952	4	Alabama	1952.33333333333	2384	916	675	194	787	753	752	281	388	728	1116	269	640	1134	876	1322	816	425	469	688	284	1163	1376	2011	740	620	701	689	541	1739	970	1027	945	2456	881	768	1068	806	923	739	1045	835	1324	1771	542	1588
1952	5	Alabama	1952.41666666667	1288	1579	837	703	790	803	2429	344	818	467	1568	1021	691	1069	744	1110	1441	1197	1599	733	387	2150	502	701	1287	1060	2109	934	597	394	400	579	1100	1557	252	601	804	567	489	900	1869	2621	1793	1247	487	939
1952	6	Alabama	1952.5	5858	6626	1282	1308	3063	1633	8152	2344	4895	1178	9191	1394	4512	3433	2577	5940	1687	2250	7848	2767	2482	5433	1359	8033	4151	8442	7844	6171	2515	1155	4128	2668	3031	6503	2506	4106	1333	2739	888	2481	5068	10877	9448	4782	3422	4127
1952	7	Alabama	1952.58333333333	21265	21584	6033	1667	10547	8839	7496	6669	18955	3965	26012	2812	24185	6879	6073	4000	4370	3889	21912	4985	7839	22288	4158	31812	16110	20912	10726	27433	7062	3589	7193	9109	7816	27682	15412	10771	3827	11042	3257	13940	26185	33755	44108	25660	7141	13446
1952	8	Alabama	1952.66666666667	49962	19557	16654	3191	11198	1164	6143	7363	23038	3113	34467	3001	49079	9721	4503	3941	7305	3432	30614	6583	8158	7251	4951	26466	20382	27375	11554	34303	5492	6333	10110	6359	14191	42134	28985	7840	4390	14338	4975	31394	35413	57221	35217	51816	3484	14934
1952	9	Alabama	1952.75	60235	6872	9942	2805	9895	1529	3369	2939	6648	2299	18976	2241	45331	5194	1241	2505	4342	1064	36859	1568	9447	9179	1519	17245	7931	32740	5101	39514	7610	4945	4949	8319	9471	15267	2286	13592	6770	8215	3131	19926	31764	72923	27596	24515	2317	5753
1952	10	Alabama	1952.83333333333	11168	4107	4025	3005	2415	3661	845	1628	3902	1681	7746	800	11996	1434	1102	1654	3699	829	17092	2636	4671	12594	967	10414	7220	6230	1629	11030	2280	3910	1718	5339	4384	6231	1912	4540	769	6996	3858	10993	15851	16788	19064	7255	1872	3599
1952	11	Alabama	1952.91666666667	6273	4724	1621	803	1042	2850	1155	1037	3683	1335	3455	1342	5933	1434	511	263	3232	426	7913	2808	2849	6543	866	7162	2955	2967	616	3641	2662	4255	1120	5349	3956	875	1824	581	728	6565	2599	3957	9263	5010	9020	6694	306	2052
1952	12	Alabama	1953	3241	2284	735	1706	325	2031	879	1018	1389	751	1869	2104	2803	740	916	724	2414	663	4420	2450	1725	2714	552	4649	2122	2010	395	1399	1609	637	2534	1522	1875	1982	603	1606	447	7560	3621	432	2846	415	2051	3331	1639	1699
1953	1	Alabama	1953.08333333333	667	2058	351	2176	1487	2169	1693	760	1525	1164	678	1415	1967	1238	2103	923	2556	289	2201	2593	1262	2146	814	2534	1503	572	723	688	1446	579	2268	1323	633	478	788	1122	858	1351	2124	1209	2208	1398	846	1036	1004	931
1953	2	Alabama	1953.16666666667	1703	1221	824	816	882	1584	725	698	1005	876	589	458	1504	1347	1260	1375	1149	352	1170	1770	487	544	307	755	1430	886	1394	475	1635	892	583	332	1237	2624	718	1521	572	1903	855	465	1798	393	546	479	1119	1537
1953	3	Alabama	1953.25	826	820	2012	1663	805	1505	104	883	775	494	629	420	152	673	776	745	1089	1117	493	1801	363	982	360	578	1500	1310	1791	511	731	724	716	608	1142	1315	846	1136	343	408	220	260	642	403	805	575	875	687
1953	4	Alabama	1953.33333333333	1203	524	710	290	930	1012	839	1039	1910	1088	589	582	518	1538	422	502	1235	607	1078	1407	1618	491	670	1604	760	740	1375	770	718	1199	1370	675	692	337	647	882	951	985	700	708	516	576	483	1189	906	754
1953	5	Alabama	1953.41666666667	2103	459	1848	835	410	2188	805	1150	799	593	567	627	611	701	1558	758	649	399	908	515	2325	1473	252	1957	1243	155	1950	1286	945	1477	229	1137	1952	2479	1026	575	895	1238	636	738	1414	1036	618	586	222	805
1953	6	Alabama	1953.5	4210	758	8964	1323	1452	1545	3114	1627	2847	3081	2530	1658	730	3062	7215	1619	4613	712	5431	2358	5234	5790	563	5851	4881	1825	2637	2718	2548	12114	803	4110	10307	2168	1172	1729	1434	4840	1687	5345	2807	6901	3976	2370	3001	3389
1953	7	Alabama	1953.58333333333	12745	2975	10835	6348	5497	4728	11893	3704	3973	10419	3097	2847	1574	16889	22504	5124	19229	5343	33461	19918	15193	15507	3431	31097	17502	2020	7181	11883	6729	10283	3322	20349	14815	20885	3349	3599	7294	7433	3740	10792	9070	7393	16066	11470	3805	15430
1953	8	Alabama	1953.66666666667	13666	3245	19512	21912	5182	9669	15094	1304	4627	5485	5155	2484	1749	8906	42729	19987	27284	2435	23303	44835	21971	14049	5634	24912	29609	1705	13157	18291	3858	11571	4264	15542	17540	39364	2429	3423	20691	11272	5900	16267	12574	8858	15746	4775	10016	27380
1953	9	Alabama	1953.75	5088	3887	18052	9228	7159	6062	13288	4058	1998	6891	3263	2289	2756	3000	10504	7755	7350	1507	22107	23665	18511	16955	3366	9683	22412	1338	17751	8138	6162	8912	2245	5419	10002	23457	1313	3980	23581	16255	1946	8852	12850	11463	6495	2402	9301	12134
1953	10	Alabama	1953.83333333333	4352	4352	1810	8602	5420	5988	12943	3318	1804	6188	1173	6902	3420	3051	9485	7938	3530	1941	11698	12159	15207	10418	2353	5260	11946	1128	12507	8898	2719	2966	1360	3456	1066	4425	2383	2225	17784	12432	2145	3110	4566	6992	1607	2156	4988	6289
1953	11	Alabama	1953.91666666667	2320	1698	1130	2997	8483	6038	4475	3602	419	2336	999	1558	2717	2951	2990	8979	6320	1013	2144	2535	13936	7969	605	1757	7592	1519	29454	5118	3712	1033	1394	1456	417	3083	3805	1454	10686	14639	3072	1212	1881	3319	2166	1134	3586	1677
1953	12	Alabama	1954	1364	2044	856	2033	4491	3105	4088	999	817	4350	909	376	3683	1313	1644	8302	1914	2137	1780	2275	3308	4016	1419	2501	2601	2246	11487	1261	907	2189	3269	1868	580	3391	771	1945	2238	8011	4017	2692	802	5235	821	1099	1453	2634
1954	1	Alabama	1954.08333333333	706	1862	880	752	1976	711	1577	1656	1310	1574	1765	859	2308	324	1058	902	721	1076	437	1867	883	851	1193	2332	379	1015	2202	1157	1151	1797	2078	875	1038	1630	290	575	1206	3748	960	449	821	1304	503	1049	1453	1496
1954	2	Alabama	1954.16666666667	547	386	1143	619	1186	441	629	1563	624	1648	758	724	1057	341	947	676	948	798	606	1009	172	641	351	663	1145	310	1392	412	566	916	1180	1356	792	529	1368	1406	1203	2838	766	1119	1117	415	1102	393	1010	923
1954	3	Alabama	1954.25	1244	1096	546	473	643	392	2096	1084	874	623	539	1541	974	1598	1006	711	3014	906	1111	759	930	302	253	1574	515	502	870	578	513	753	926	1534	226	849	945	572	922	302	1472	562	1645	200	1103	567	1209	1230
1954	4	Alabama	1954.33333333333	1035	410	529	1354	661	1028	765	684	651	809	1680	897	614	427	807	1800	771	356	313	1006	570	988	879	374	1336	502	569	938	1759	610	2420	680	1554	1474	702	1008	358	358	1085	658	873	1159	522	1186	909	839
1954	5	Alabama	1954.41666666667	2268	571	296	2177	1418	685	2321	1839	1031	755	1406	412	1382	945	1641	1113	598	1527	780	886	1341	1982	1508	1272	658	573	1427	1475	1171	508	1846	2028	930	1312	814	1310	1063	1916	1518	565	1579	1499	1393	1232	1004	2268
1954	6	Alabama	1954.5	7839	3662	1108	8247	5084	1398	11267	11521	4250	5124	6837	1753	4173	2252	8322	1500	1910	1957	2241	5840	13648	3169	1371	2620	3478	3119	4708	8563	6882	3430	5295	5616	6728	3211	3005	4692	3897	7213	10678	4842	11616	4265	6857	5361	3287	17379
1954	7	Alabama	1954.58333333333	15982	15105	6153	19104	11894	4945	29803	94009	19286	20380	19796	2694	5806	3355	9615	8558	3924	5713	12002	13144	46008	13497	1647	6062	1383	4013	9197	76761	35443	7759	14339	29629	24960	6787	10145	13691	11121	14004	45698	15050	30510	12872	25603	29919	6314	60978
1954	8	Alabama	1954.66666666667	13550	9956	6110	8796	8002	6933	54055	60421	10593	36318	24449	4389	3154	5234	6636	9027	8339	4037	10068	16280	16595	16918	3201	3800	1604	9280	4464	25246	58046	9400	10752	10432	68880	12352	33161	11561	10262	9872	27411	25495	17568	10746	30786	36227	5291	52626
1954	9	Alabama	1954.75	10317	11004	9892	11302	4111	7150	25840	57268	8221	6710	22994	1200	2274	7129	1292	4131	2228	2831	8328	14548	17879	7741	3983	2806	2717	3858	2068	24752	46743	5665	10443	5912	61753	15888	50979	12708	5414	16719	12891	8576	14539	10460	34070	28864	3522	33365
1954	10	Alabama	1954.83333333333	10158	1925	2905	3296	1394	8238	10787	29672	5094	5225	10416	1192	1444	3282	2107	1329	533	1403	9809	4900	6438	1794	1815	107	3894	3227	1566	10658	17357	8271	5109	6461	14739	10043	25169	837	3758	9746	1893	561	6159	2709	5304	12981	3884	8063
1954	11	Alabama	1954.91666666667	3496	947	4990	745	1354	2392	6416	4942	4130	1559	2681	615	3531	2491	2519	2692	2645	790	2099	6985	982	2817	1671	936	658	2078	359	4244	5532	2662	5032	2011	4272	3248	13214	567	1104	4965	514	881	1983	1287	1772	4030	3000	2513
1954	12	Alabama	1955	291	1023	3490	1387	1082	2354	6409	1725	2397	2804	1125	671	4446	1248	1297	1743	675	257	1073	2888	1875	2828	1906	1025	1382	1595	1302	1807	2738	2691	4174	2588	6152	619	12840	458	907	3647	1135	1066	1146	1378	1097	2666	1985	3143
1932	5	Arizona	1932.41666666667	344	181	42	131	364	536	205	969	605	121	559	236	1310	579	280	1650	214	634	883	160	795	363	316	802	407	341	336	543	654	179	704	555	386	119	483	763	987	237	506	305	34	130	129	348	233	1106
1932	6	Arizona	1932.5	317	283	331	10	531	1006	123	260	748	189	923	282	1456	216	514	1528	430	420	500	132	975	405	326	1068	798	1313	741	1040	311	120	1252	1309	261	329	1611	609	770	561	169	320	9	112	126	668	245	400
1932	7	Arizona	1932.58333333333	830	309	178	503	1924	1336	71	437	899	430	1129	606	2110	422	480	1594	214	1304	1170	295	1001	854	725	1358	990	1085	426	1066	783	21	1836	687	416	419	1434	1003	1609	693	257	534	3	204	433	887	505	337
1932	8	Arizona	1932.66666666667	987	271	749	624	3051	2128	308	570	1912	325	1131	1760	3603	1296	1096	2182	594	2558	1880	454	1092	1671	1704	2054	1390	2585	1728	2181	1148	42	3656	890	1665	1207	2783	1856	2884	2227	460	590	80	126	1093	1263	1605	794
1932	9	Arizona	1932.75	1348	77	423	355	3462	1768	408	486	1768	395	1312	2109	1742	1381	1638	2365	1145	1828	2012	256	843	1714	1647	1247	1225	2012	1961	1483	1094	222	2543	896	2349	1006	2348	1675	3673	1324	444	859	41	295	1322	1778	1988	1138
1932	10	Arizona	1932.83333333333	1089	18	563	865	1592	1500	102	511	1675	1270	1530	1419	1320	989	449	1080	639	742	957	142	811	2433	1462	336	356	562	1788	879	1130	440	1023	692	1066	1172	1043	747	1787	1026	307	539	436	21	830	761	982	941
1932	11	Arizona	1932.91666666667	616	141	766	220	1166	1563	38	193	1108	658	349	692	1560	986	219	836	270	152	842	489	441	2555	1542	205	454	608	859	435	463	58	650	560	183	932	362	373	1034	825	61	149	482	113	673	421	848	188
1932	12	Arizona	1933	140	205	1041	149	442	99	45	97	416	864	162	78	287	383	196	219	300	64	524	605	21	993	1667	159	89	75	385	140	165	62	554	852	202	531	230	96	640	141	79	221	401	484	559	268	976	357
1933	1	Arizona	1933.08333333333	1	375	300	221	102	12	7	308	113	175	297	41	14	93	3	13	230	28	238	123	291	123	369	242	790	282	29	37	0	66	109	422	41	190	156	176	79	2	759	238	15	377	145	176	351	12
1933	2	Arizona	1933.16666666667	69	56	248	252	109	173	117	13	21	49	78	19	72	77	35	163	206	152	38	31	693	171	222	215	102	427	29	42	117	37	7	113	147	132	4	184	238	4	1	93	59	206	165	231	58	67
1933	3	Arizona	1933.25	21	115	5	18	42	5	33	23	47	38	606	42	10	22	156	126	35	157	10	1	98	35	367	4	36	338	325	47	157	41	194	13	446	694	4	64	361	117	78	277	294	121	316	98	71	30
1933	4	Arizona	1933.33333333333	75	404	22	24	89	63	48	435	51	236	130	23	27	235	322	8	100	329	11	1	118	24	672	481	15	347	450	30	331	216	40	134	682	198	36	371	382	381	193	129	1576	334	189	69	155	104
1933	5	Arizona	1933.41666666667	479	461	147	516	4	846	76	172	103	972	51	89	256	143	76	15	333	218	28	383	274	32	258	117	74	235	454	295	53	141	40	313	439	162	0	164	230	329	587	123	1893	204	157	159	501	10
1933	6	Arizona	1933.5	582	1203	129	458	195	869	118	414	186	678	27	712	491	970	125	4	598	352	1	806	83	48	25	238	221	350	205	537	80	34	43	239	597	255	2	390	581	1138	662	326	1369	117	26	874	226	492
1933	7	Arizona	1933.58333333333	1315	1796	779	645	256	819	322	398	237	1397	54	1199	906	904	678	68	493	932	42	1363	118	535	46	37	794	245	536	1208	86	125	10	709	1008	1008	110	464	755	2019	481	735	2461	282	699	1069	285	1141
1933	8	Arizona	1933.66666666667	2049	4886	1598	1392	373	1029	546	557	724	4326	1055	1374	1459	2322	1099	10	1301	677	564	2578	148	450	77	333	766	691	515	2135	173	1589	72	1447	1680	2219	654	602	1091	4124	1296	1150	3409	439	1825	1984	518	1653
1933	9	Arizona	1933.75	2700	3815	1818	1133	985	1208	666	290	1239	3416	446	1645	1125	2143	1300	4	500	737	435	1334	352	533	27	655	1418	1386	295	2190	572	1375	38	1285	2051	1226	1954	924	832	4594	3260	1119	3076	332	2338	2599	270	1803
1933	10	Arizona	1933.83333333333	1261	2082	912	855	598	1589	288	445	1477	2152	254	1311	1333	1231	753	0	62	604	905	845	266	161	66	610	250	410	12	1008	425	481	268	476	1005	446	1498	760	1196	1777	1539	1085	1068	370	1037	903	128	796
1933	11	Arizona	1933.91666666667	824	806	758	547	645	820	20	512	887	640	87	435	579	584	515	139	148	644	1275	305	509	290	360	148	1	292	92	361	215	394	284	118	500	536	520	106	408	774	378	436	382	49	240	766	237	158
1933	12	Arizona	1934	579	623	160	1664	662	848	189	110	358	1130	129	612	413	86	67	240	77	1235	1019	111	335	643	222	536	74	110	174	432	57	358	431	1	639	337	1087	53	348	393	384	102	260	22	541	271	70	76
1934	1	Arizona	1934.08333333333	63	608	72	279	107	129	412	40	293	272	359	133	67	234	464	29	338	36	297	115	261	271	80	453	55	121	60	61	14	297	342	0	429	377	166	35	590	39	214	166	190	212	348	30	242	46
1934	2	Arizona	1934.16666666667	63	72	41	37	4	128	287	2	104	402	475	421	54	446	13	147	84	145	30	3	193	68	35	174	261	404	334	4	547	176	406	252	27	89	45	133	168	46	75	12	250	829	17	61	65	177
1934	3	Arizona	1934.25	139	26	2	42	82	5	1185	88	36	232	39	6	34	114	12	14	39	62	320	15	299	891	106	237	11	481	43	9	19	214	24	26	126	39	102	286	91	369	61	27	244	288	105	49	179	40
1934	4	Arizona	1934.33333333333	107	268	190	106	566	62	1357	51	8	203	11	169	0	124	303	395	597	55	383	19	779	254	9	189	68	174	120	8	12	53	11	54	78	280	34	169	216	538	77	5	115	449	370	392	23	12
1934	5	Arizona	1934.41666666667	296	289	17	264	308	118	1883	62	237	87	69	429	67	197	372	66	141	548	608	811	437	67	74	189	71	253	130	66	80	198	51	72	220	79	7	230	685	166	61	6	87	1004	636	515	335	213
1934	6	Arizona	1934.5	214	589	178	165	90	353	1926	233	52	330	20	203	48	266	1027	112	1440	392	378	945	74	111	498	516	375	293	123	26	1015	64	21	1046	272	170	14	340	409	365	189	89	31	792	596	274	1228	1569
1934	7	Arizona	1934.58333333333	433	590	302	119	67	613	2638	124	160	1151	179	505	13	626	795	113	1304	505	873	1071	100	28	962	800	284	406	635	148	2024	80	165	1962	658	992	212	713	401	445	158	184	154	963	539	724	1789	1445
1934	8	Arizona	1934.66666666667	926	1038	99	90	164	1125	4260	138	1143	787	228	848	207	1304	561	69	2487	1761	849	785	509	207	2642	1237	363	390	1920	462	3297	39	330	3232	1456	1565	408	1902	469	485	283	462	1094	1278	815	1492	2641	4056
1934	9	Arizona	1934.75	515	600	216	153	502	1828	3860	132	1769	510	56	1085	173	1698	268	30	2772	1138	1145	1102	1144	102	2410	777	69	511	1844	598	2794	21	276	3387	1623	1330	279	1709	683	605	133	401	531	1548	1712	1292	2648	3283
1934	10	Arizona	1934.83333333333	241	520	756	87	75	885	2158	572	1970	487	51	698	306	1820	300	92	841	253	583	578	768	359	631	522	186	442	1836	413	1841	190	171	2859	474	851	103	1502	961	114	298	31	570	953	1010	274	865	2730
1934	11	Arizona	1934.91666666667	41	117	474	165	501	1659	1493	577	959	964	234	935	36	899	144	120	583	155	413	653	348	389	433	356	130	364	898	175	645	33	141	1133	350	534	16	731	516	751	105	116	227	438	219	335	181	1471
1934	12	Arizona	1935	241	58	87	432	584	753	724	823	279	183	344	864	135	515	216	325	1353	450	423	128	320	981	60	273	952	247	735	63	129	298	97	255	118	37	101	613	292	709	228	156	136	148	937	288	9	936
1935	1	Arizona	1935.08333333333	451	16	382	470	708	873	91	91	248	57	12	88	191	142	33	314	380	217	513	48	5	348	51	107	497	221	545	21	102	258	99	84	98	38	4	145	474	52	332	135	21	730	16	27	125	78
1935	2	Arizona	1935.16666666667	54	202	170	46	274	16	24	29	231	275	102	336	114	235	64	232	23	308	101	37	89	51	70	140	95	10	107	18	11	59	8	60	91	1	38	197	2	255	323	231	146	156	75	3	65	9
1935	3	Arizona	1935.25	383	235	90	116	683	470	9	520	358	150	47	130	555	3	41	338	13	1590	360	11	5	0	264	362	3	43	518	17	1	294	66	64	59	91	339	6	130	160	24	191	324	45	1071	17	62	118
1935	4	Arizona	1935.33333333333	175	504	61	646	387	395	9	582	92	404	17	275	340	167	227	397	202	679	251	513	183	238	67	438	38	4	161	137	241	226	150	327	151	16	877	243	234	35	273	13	103	325	851	553	72	49
1935	5	Arizona	1935.41666666667	232	731	9	1338	292	108	62	1644	891	438	317	278	657	138	269	451	247	237	370	1008	98	84	12	328	387	16	271	126	68	251	300	606	349	167	1045	354	93	514	1340	5	341	485	1032	657	61	602
1935	6	Arizona	1935.5	765	803	215	1340	200	94	91	1618	715	158	337	470	316	102	84	455	607	531	759	793	226	42	282	423	1008	88	511	71	236	232	87	581	643	99	483	798	8	439	1273	27	302	972	1463	284	116	371
1935	7	Arizona	1935.58333333333	1796	1061	227	2381	599	601	38	3126	1001	404	706	447	472	281	234	561	825	1851	961	1353	496	97	474	265	1162	297	1133	1409	950	1176	82	1219	873	186	257	937	40	958	1838	137	364	2192	1430	574	113	351
1935	8	Arizona	1935.66666666667	3268	1660	344	4356	1227	1404	4	4236	1560	524	1987	852	585	73	581	1293	2088	2263	1379	3325	1519	344	732	608	2692	928	2524	2325	2088	1196	252	1758	899	742	144	1909	57	1762	3709	157	575	5193	2098	730	255	462
1935	9	Arizona	1935.75	3236	999	312	4222	1253	865	3	5187	1940	177	2864	976	462	55	1391	1145	1695	1575	1120	3022	1120	1316	1451	792	1534	238	2334	2551	2112	1181	143	451	1117	291	24	2534	67	1078	3017	210	480	5706	1168	1194	251	254
1935	10	Arizona	1935.83333333333	863	893	222	2828	264	453	95	3156	1228	227	842	519	725	49	1264	334	1221	1639	983	1378	551	530	975	149	1242	160	1046	705	1792	1304	143	97	448	323	541	822	70	450	1573	84	72	2489	347	434	339	256
1935	11	Arizona	1935.91666666667	543	718	53	1771	333	658	165	1490	1207	29	706	353	640	221	879	127	873	577	988	259	225	782	570	201	1802	151	1271	605	1288	657	658	180	118	186	176	1609	102	1006	570	194	57	1165	556	119	317	625
1935	12	Arizona	1936	1376	564	1	975	10	587	1174	447	707	1	536	376	482	237	585	173	370	155	202	81	205	503	352	116	1015	224	736	305	739	43	313	908	78	30	135	684	87	636	204	276	322	1094	167	60	701	99
1936	1	Arizona	1936.08333333333	284	81	39	269	50	94	539	403	4	13	171	144	18	137	30	482	126	475	21	355	67	783	82	351	418	99	30	115	52	686	74	124	92	105	187	27	163	199	79	195	91	591	26	16	758	752
1936	2	Arizona	1936.16666666667	227	8	760	74	630	128	52	476	35	75	131	59	8	151	1261	54	107	158	211	135	28	126	327	12	154	126	77	5	35	318	62	0	132	2	10	129	110	17	10	285	157	343	7	35	120	275
1936	3	Arizona	1936.25	9	17	118	4	135	44	368	10	40	27	36	283	137	8	209	7	18	83	488	1	59	40	32	24	597	42	20	231	127	81	115	24	356	64	2	57	60	137	243	101	95	478	215	209	133	520
1936	4	Arizona	1936.33333333333	31	198	216	229	47	53	326	63	85	409	459	281	37	71	431	123	5	683	550	359	20	327	33	44	358	8	19	108	90	89	101	47	674	69	9	251	37	80	98	321	166	283	549	466	234	815
1936	5	Arizona	1936.41666666667	57	38	678	175	276	173	347	184	221	1280	476	117	65	61	659	883	284	738	1294	322	155	225	33	208	689	8	339	189	44	143	555	0	599	88	279	370	362	57	234	567	288	233	375	310	141	793
1936	6	Arizona	1936.5	75	181	733	345	624	453	666	586	227	1130	698	36	317	724	814	580	24	1160	1545	363	570	77	84	933	589	81	211	112	1	156	589	48	741	360	353	262	90	81	79	1106	84	416	271	620	112	624
1936	7	Arizona	1936.58333333333	188	860	701	338	1853	228	900	967	904	1105	1251	188	467	1388	1559	335	2	1209	1737	574	736	1023	316	1539	835	55	121	429	41	730	1351	18	718	411	345	570	503	146	53	2495	677	521	117	1203	16	314
1936	8	Arizona	1936.66666666667	591	380	2817	678	3496	213	1329	2470	2272	1022	2643	324	1387	2382	3045	1055	32	1385	3215	1988	2059	2651	899	2984	2075	89	208	1377	0	1518	2688	221	589	885	1316	2393	853	724	24	4581	934	1474	163	1947	58	571
1936	9	Arizona	1936.75	756	492	3367	1013	3271	123	1739	2727	2070	367	1976	488	1860	1854	3439	2216	309	1532	2677	2435	1553	2446	2020	2473	1736	204	83	2313	13	1702	2267	112	206	630	736	1324	814	258	13	5925	1225	1951	398	1173	382	276
1936	10	Arizona	1936.83333333333	389	408	3387	425	1376	53	984	855	1141	1624	628	869	1887	423	2616	1168	495	696	1577	2544	679	1534	274	1211	1573	265	871	1602	19	1015	1637	124	632	504	1203	255	781	243	81	4212	768	1108	581	998	668	458
1936	11	Arizona	1936.91666666667	425	542	2143	442	396	405	542	696	421	554	178	1671	770	513	1589	1228	134	715	464	1011	234	656	309	505	837	200	56	555	114	597	781	91	345	141	719	824	256	80	250	2887	1198	323	213	239	120	502
1936	12	Arizona	1937	987	198	1093	378	98	538	114	227	599	160	256	924	1302	300	786	587	562	156	642	1159	204	685	118	281	477	104	1036	520	3	1025	1104	171	266	122	676	508	304	103	237	776	295	130	27	1320	35	979
1937	1	Arizona	1937.08333333333	152	98	54	127	339	1426	9	211	17	315	39	363	518	153	370	342	379	676	557	100	317	8	538	59	266	23	155	17	32	202	64	5	133	73	187	579	101	94	148	84	0	186	181	546	134	212
1937	2	Arizona	1937.16666666667	81	3	208	115	119	97	148	62	147	115	13	20	294	57	198	47	236	245	621	85	94	97	153	45	47	91	18	149	125	84	63	7	300	614	20	236	11	8	60	36	250	243	56	205	393	181
1937	3	Arizona	1937.25	218	5	47	75	35	141	289	16	97	146	10	164	762	112	172	147	247	78	12	57	315	34	122	35	15	24	301	26	350	6	1	1	215	517	1	17	2	0	393	262	842	1	16	129	12	188
1937	4	Arizona	1937.33333333333	75	592	49	289	260	219	714	15	516	40	3	121	422	106	189	26	64	156	222	201	319	203	213	56	291	361	306	286	420	51	141	11	220	1676	36	52	98	196	187	1004	848	22	100	719	65	145
1937	5	Arizona	1937.41666666667	0	253	347	886	162	626	669	17	412	314	44	56	925	65	61	85	14	180	276	185	536	65	511	487	453	510	249	264	138	399	361	41	787	1524	253	222	1	240	473	1461	1550	112	69	561	48	241
1937	6	Arizona	1937.5	47	459	462	853	32	729	582	172	630	212	101	250	635	4	167	252	105	29	869	391	629	215	259	490	820	237	41	554	117	820	374	18	841	868	323	323	44	241	436	1371	941	142	14	1213	20	23
1937	7	Arizona	1937.58333333333	275	845	1379	1290	396	1423	1303	544	770	638	81	585	520	179	53	1258	242	195	1249	329	455	796	642	1072	999	72	35	1805	95	1920	640	46	562	1806	1199	318	112	1354	752	1245	2260	181	304	1380	5	191
1937	8	Arizona	1937.66666666667	820	1653	2282	1499	950	2439	1736	390	1295	777	188	1396	342	69	92	2833	335	501	2828	494	1178	1534	1279	1485	1247	34	90	2691	211	2538	310	127	1210	2283	2565	649	535	2835	1572	1749	2859	621	102	2467	2	381
1937	9	Arizona	1937.75	1228	1760	2084	1537	595	2080	1417	510	879	502	387	3007	442	217	94	2295	556	173	2242	300	1179	1133	1465	1772	1186	41	135	3540	283	1958	280	236	1703	2746	2500	552	396	3732	1773	1404	3594	1133	310	1965	313	114
1937	10	Arizona	1937.83333333333	813	1797	1117	910	620	635	259	531	112	305	289	2220	181	526	47	2067	436	606	1002	239	1568	428	953	1241	133	125	294	1369	76	1515	232	261	1312	1621	1976	395	733	2242	780	438	2454	1261	589	579	106	210
1937	11	Arizona	1937.91666666667	1477	780	721	561	177	815	743	37	623	249	141	1421	350	478	92	1126	203	413	341	147	1377	550	586	732	409	19	92	1472	364	2414	32	66	94	1562	2007	119	826	758	463	290	1454	1127	82	28	14	26
1937	12	Arizona	1938	516	664	458	271	64	752	411	329	284	34	66	432	1106	141	255	1672	210	494	565	314	424	446	1729	461	172	108	45	855	134	1307	15	326	410	1380	1017	10	291	125	79	206	728	419	772	9	80	25
1938	1	Arizona	1938.08333333333	390	225	483	17	414	69	306	384	106	50	41	266	137	22	149	769	1498	156	375	144	201	255	625	1312	494	112	225	125	916	238	14	54	10	174	446	53	79	45	24	40	112	353	379	11	97	319
1938	2	Arizona	1938.16666666667	477	96	26	256	1085	72	167	597	324	7	47	288	563	356	230	5	367	380	84	1	311	76	200	15	106	228	34	54	80	159	55	226	90	123	277	174	191	392	103	195	247	16	26	116	43	1
1938	3	Arizona	1938.25	328	299	943	11	717	79	0	185	191	109	743	114	24	296	182	19	49	156	9	58	371	59	11	572	93	261	89	1	315	317	221	10	1	125	90	115	164	405	17	120	76	10	20	55	121	41
1938	4	Arizona	1938.33333333333	285	116	609	0	414	16	43	25	79	386	374	128	1	723	333	4	4	40	2	694	201	111	221	1015	65	14	399	97	222	119	177	91	56	521	482	232	266	215	120	76	165	44	77	148	211	9
1938	5	Arizona	1938.41666666667	378	425	295	248	396	491	133	0	306	407	792	204	8	1215	292	56	24	261	114	1023	758	80	81	689	29	34	415	258	295	291	915	55	87	1080	128	473	416	405	100	25	361	703	60	480	38	63
1938	6	Arizona	1938.5	791	833	513	601	269	241	161	49	360	336	1178	159	45	1094	524	204	192	59	53	1714	1553	162	122	1111	35	87	274	80	678	131	1054	584	170	1132	150	235	388	357	214	206	357	1056	5	360	199	11
1938	7	Arizona	1938.58333333333	666	1077	929	592	760	242	296	250	844	1163	1658	423	52	2221	1382	183	119	59	210	2286	1876	582	314	1755	500	291	251	432	946	241	478	344	706	951	229	609	465	236	1086	74	176	1263	2	1352	793	56
1938	8	Arizona	1938.66666666667	456	1727	1450	973	1386	533	607	147	1002	2358	4322	1140	249	2496	2337	75	451	882	720	3852	3140	2413	499	2335	1488	714	527	726	1493	689	908	727	1374	1548	44	1054	1150	291	1114	23	344	1713	333	2119	1437	197
1938	9	Arizona	1938.75	425	1597	1464	1663	1207	476	758	123	715	2556	4199	1956	545	1915	2910	831	540	1528	1295	2815	2567	3407	2314	2041	875	658	351	353	2099	599	331	509	1590	740	406	1530	2509	264	1875	123	963	1868	232	1130	1892	142
1938	10	Arizona	1938.83333333333	896	403	1026	1621	1685	175	788	341	114	2067	2233	1119	169	2117	777	325	990	439	299	2294	2083	1779	2532	1210	441	315	456	146	1409	1187	433	143	607	209	183	1181	792	188	1378	33	341	314	659	745	1992	219
1938	11	Arizona	1938.91666666667	1518	645	877	1163	915	387	434	378	13	1685	1202	617	181	1086	187	310	1525	39	65	654	1049	855	1930	1065	533	146	723	289	2062	458	401	374	91	140	100	346	716	355	655	228	16	483	213	33	1054	324
1938	12	Arizona	1939	216	354	28	1059	109	292	638	36	182	1309	299	201	71	766	108	689	656	43	108	411	158	597	732	517	369	69	137	48	395	132	474	187	74	63	46	23	243	537	386	14	54	1054	5	14	1126	145
1939	1	Arizona	1939.08333333333	1051	602	68	276	90	22	339	561	104	147	0	420	698	620	29	18	18	461	109	294	74	324	359	669	221	14	391	980	311	70	13	1361	2	15	508	3	411	131	157	29	80	98	7	279	182	266
1939	2	Arizona	1939.16666666667	243	7	15	164	439	11	41	292	519	46	155	24	81	28	21	124	9	330	594	102	363	726	320	180	186	60	31	174	35	20	9	144	58	198	161	4	196	260	4	87	234	53	313	27	133	35
1939	3	Arizona	1939.25	355	42	16	207	364	0	232	114	184	188	453	326	48	147	442	51	9	49	273	145	754	21	163	152	14	512	364	63	419	909	125	382	771	1107	139	405	255	32	35	48	157	132	303	248	262	80
1939	4	Arizona	1939.33333333333	149	30	399	301	344	18	197	125	389	26	106	211	211	502	769	69	394	729	61	207	485	225	243	3	8	931	137	106	289	1531	260	531	1629	1452	234	408	8	188	10	473	225	86	542	108	301	11
1939	5	Arizona	1939.41666666667	55	113	201	576	108	5	151	133	395	154	364	535	224	1163	638	655	361	658	110	135	444	577	188	473	467	1325	1088	78	966	1290	156	1696	2144	1891	198	314	130	65	250	760	309	87	711	45	141	200
1939	6	Arizona	1939.5	120	9	416	1493	24	80	295	56	196	161	831	278	272	996	969	722	186	253	129	7	760	808	256	784	306	2520	689	3	1828	2041	139	1579	930	1793	389	509	100	227	22	210	84	190	1115	24	314	384
1939	7	Arizona	1939.58333333333	408	236	1494	526	163	454	299	230	484	133	1759	875	299	1134	1303	1362	296	334	116	57	705	1087	789	1646	473	4808	406	11	1678	3940	652	1688	2418	2154	146	1560	144	548	534	977	302	715	2124	16	1298	363
1939	8	Arizona	1939.66666666667	608	490	2431	471	527	153	485	276	1474	327	2556	1512	393	2671	2413	3116	285	433	13	121	1626	1741	1108	1551	845	6895	1848	42	2831	7071	1027	2122	4000	4253	1270	3070	465	667	759	1270	347	1503	3681	537	2332	317
1939	9	Arizona	1939.75	1078	910	1674	768	1386	59	564	500	1504	396	1048	1569	1149	2519	1333	4068	89	1114	14	188	1303	1485	1411	1222	1173	5598	2457	26	1876	5587	1575	1116	4497	3053	1865	2643	1375	472	1286	1178	583	620	4487	481	2098	1643
1939	10	Arizona	1939.83333333333	671	1231	920	881	1410	406	1336	130	631	96	227	1542	377	1298	875	2261	119	1419	299	345	650	1467	424	149	956	2985	1714	5	2373	2168	479	340	2264	1672	900	797	588	389	960	259	669	642	2062	368	982	1081
1939	11	Arizona	1939.91666666667	110	1475	132	439	1333	670	1807	120	33	28	229	660	315	751	1126	1038	302	1176	142	126	1073	1460	560	21	1011	943	999	160	1786	1181	661	878	1013	727	853	916	1436	578	431	1	393	149	976	154	1197	494
1939	12	Arizona	1940	856	891	465	123	495	377	979	476	115	67	127	351	435	67	346	710	174	1015	161	133	1365	343	179	2	259	439	763	404	1226	343	666	493	276	380	343	252	128	74	1257	212	536	52	212	389	600	845
1940	1	Arizona	1940.08333333333	67	79	32	166	505	140	370	80	149	12	93	201	273	7	151	1473	41	246	2	334	182	66	459	17	195	29	83	323	526	509	413	88	4	186	406	659	9	203	65	171	118	195	334	159	409	591
1940	2	Arizona	1940.16666666667	1	5	48	156	768	70	19	48	5	63	158	249	385	62	112	230	121	203	240	110	291	1	105	170	113	17	39	51	105	349	457	262	46	156	390	123	61	536	37	135	155	74	50	2	929	25
1940	3	Arizona	1940.25	28	154	126	256	183	2	258	103	127	122	32	267	73	19	37	34	630	520	197	22	338	38	124	73	29	123	58	385	208	507	161	180	1	81	409	256	366	10	317	16	226	131	77	334	1129	101
1940	4	Arizona	1940.33333333333	64	204	393	938	476	361	190	147	59	213	135	373	888	503	128	16	1165	324	129	29	282	39	234	32	127	214	684	60	84	648	160	254	344	487	959	532	69	82	35	96	203	37	188	266	565	600
1940	5	Arizona	1940.41666666667	59	5	271	1205	434	667	101	383	127	164	174	254	742	875	190	30	1103	162	579	4	443	431	37	42	391	421	1107	347	21	340	948	336	1137	999	715	509	52	1022	377	578	70	114	23	372	1446	430
1940	6	Arizona	1940.5	514	2	483	1235	314	1170	378	552	5	592	155	670	700	617	736	146	1684	159	656	201	645	450	140	551	50	286	1825	365	222	18	1158	170	915	1088	1054	275	187	810	1103	704	95	4	50	1868	2637	542
1940	7	Arizona	1940.58333333333	1444	137	644	1728	348	1489	211	985	50	610	736	1251	709	1057	1897	485	1657	166	457	483	322	238	899	882	692	778	2415	507	574	13	1313	301	1130	1282	2442	1245	107	980	2284	1044	82	59	136	3622	3693	1647
1940	8	Arizona	1940.66666666667	1598	236	1000	2469	261	2123	619	1887	135	1552	1540	1573	1577	1501	4366	1038	4055	720	1105	464	414	309	1730	1306	2527	1036	4483	1221	973	45	2729	836	2474	1291	3873	2107	755	2164	3164	2003	80	160	221	5800	7194	1853
1940	9	Arizona	1940.75	1217	285	1020	1494	975	3032	1153	2189	356	3334	928	769	1312	1991	5558	578	4995	724	1835	260	1447	263	1595	530	1501	1017	4469	1025	1795	304	3305	1162	2212	559	3369	2097	571	2342	2224	2054	316	94	587	4408	6811	1862
1940	10	Arizona	1940.83333333333	945	73	257	1262	590	1301	845	839	466	2181	648	489	503	290	2667	533	2032	841	1163	1	1676	574	1314	225	647	1779	1216	1227	2081	571	2566	1496	805	133	2860	1106	121	1922	1209	993	625	130	654	3109	3474	358
1940	11	Arizona	1940.91666666667	267	150	196	234	574	1739	1059	692	182	861	664	131	562	186	964	398	1522	189	299	583	929	307	832	361	105	1319	580	789	423	1399	1145	1042	235	50	1693	851	192	396	872	175	423	0	620	1187	1136	22
1940	12	Arizona	1941	160	56	159	221	533	1011	797	643	115	939	716	46	344	73	160	91	656	320	508	423	634	51	698	200	374	1286	826	713	1199	533	420	856	182	137	961	452	330	263	825	109	865	152	1786	576	674	6
1941	1	Arizona	1941.08333333333	169	0	99	80	105	376	25	299	233	86	216	740	50	440	944	372	464	170	274	4	311	320	38	160	240	63	1806	150	532	186	40	444	80	1421	99	292	32	552	410	1020	184	141	350	119	688	35
1941	2	Arizona	1941.16666666667	453	24	1	133	27	1	154	216	53	19	12	367	14	160	52	95	122	31	270	67	83	324	176	3	405	12	47	526	87	187	120	61	37	193	214	144	1571	341	776	442	560	25	348	9	13	44
1941	3	Arizona	1941.25	102	18	25	213	273	610	103	170	46	146	29	80	16	1	133	42	403	372	366	5	154	399	63	57	611	444	124	328	36	192	19	4	62	8	167	484	727	217	107	0	456	442	344	173	2	136
1941	4	Arizona	1941.33333333333	90	980	120	187	3	237	41	59	0	93	57	421	2	193	400	411	246	150	1252	535	121	610	230	4	268	424	4	169	591	83	144	228	3	301	203	329	719	142	166	328	805	257	104	39	674	748
1941	5	Arizona	1941.41666666667	391	1403	38	403	364	336	242	0	49	33	174	69	1	150	273	327	333	36	2159	1121	451	524	44	71	829	679	53	291	155	157	1115	39	18	212	186	318	562	20	520	580	645	202	23	58	560	854
1941	6	Arizona	1941.5	367	1164	21	251	1548	365	365	138	127	63	131	270	298	512	786	247	159	352	2117	1116	292	804	576	720	743	609	253	437	94	466	1506	161	311	289	51	135	901	40	895	631	492	347	948	141	260	1586
1941	7	Arizona	1941.58333333333	1123	3346	275	219	3506	483	703	49	49	677	108	477	310	1282	1593	166	1273	661	2353	931	626	1650	1010	1193	875	1186	233	628	177	549	1205	299	799	278	440	169	1978	221	1931	734	1332	463	906	346	258	2041
1941	8	Arizona	1941.66666666667	1416	5799	1112	138	6321	1800	796	729	113	777	447	403	1899	2083	2119	267	1793	1673	3643	1163	999	3022	2086	1753	1208	1093	290	716	107	1197	1865	236	1410	476	210	570	3343	179	2615	1028	2810	182	2433	597	284	4244
1941	9	Arizona	1941.75	1046	6191	3083	246	4250	952	540	506	156	904	1095	480	3148	1118	925	627	1609	3320	2883	844	1764	2660	2252	1661	1545	581	487	915	178	1144	1247	1167	1604	350	51	615	3712	72	3083	1028	1531	379	2484	416	28	3598
1941	10	Arizona	1941.83333333333	1528	2140	1430	57	2532	594	197	155	49	469	477	502	1346	897	156	177	1468	2326	795	660	1136	1005	1522	1242	944	1000	314	699	396	1011	725	689	663	122	283	342	1191	41	2278	848	1407	233	2845	156	158	1740
1941	11	Arizona	1941.91666666667	550	671	333	23	1468	889	70	161	56	372	277	288	2292	926	61	38	951	2164	222	450	746	790	752	889	447	1466	289	736	296	745	161	695	698	139	569	117	673	473	740	457	1853	935	1990	30	37	1763
1941	12	Arizona	1942	9	555	119	9	781	1204	56	3	89	1497	767	914	1330	664	416	6	946	1676	220	150	423	418	187	71	428	966	292	565	439	204	214	1122	112	205	1433	234	640	175	119	189	966	97	1132	92	4	752
1942	1	Arizona	1942.08333333333	189	172	38	213	71	188	63	174	47	229	819	82	152	619	73	245	281	416	815	254	219	408	19	87	165	1031	124	78	492	40	494	506	287	3	581	7	439	18	267	18	102	350	613	173	21	85
1942	2	Arizona	1942.16666666667	36	277	1	27	26	108	218	359	65	409	21	455	158	187	69	81	58	111	46	107	5	135	176	1183	9	207	8	514	36	66	881	308	79	407	145	219	980	431	3	278	158	187	120	49	26	289
1942	3	Arizona	1942.25	245	418	35	116	2	1094	591	15	46	155	36	95	239	12	111	783	382	20	8	16	546	192	170	288	36	75	27	266	149	0	52	31	144	10	99	269	146	125	43	172	11	612	908	820	33	8
1942	4	Arizona	1942.33333333333	322	134	22	122	205	1195	637	49	14	304	592	195	512	13	229	783	430	35	112	70	116	8	5	463	1010	447	35	90	536	13	0	342	128	694	21	58	100	347	561	553	0	338	520	799	92	168
1942	5	Arizona	1942.41666666667	945	164	3	533	277	1242	880	32	610	653	1368	317	393	182	2	476	177	228	93	51	184	113	64	112	1090	718	398	42	286	110	50	710	109	74	27	0	39	520	653	133	77	282	643	1274	319	9
1942	6	Arizona	1942.5	656	100	31	432	337	499	95	1170	331	565	1481	265	677	24	310	783	391	136	100	232	204	153	83	64	700	830	283	18	1677	10	214	1141	22	7	187	333	83	1104	282	685	25	41	1088	741	285	83
1942	7	Arizona	1942.58333333333	1125	285	0	127	549	773	265	1481	231	1137	2296	293	298	236	128	871	439	465	1024	804	334	146	334	208	1397	893	692	79	1593	5	88	2334	255	19	323	293	9	1629	131	492	177	59	1459	1051	850	284
1942	8	Arizona	1942.66666666667	2025	184	56	778	486	2694	1517	3575	243	3058	4418	268	1074	678	459	1593	266	1389	1101	1521	256	27	197	443	2172	2162	2997	4	4343	14	502	4029	341	133	683	821	199	3312	207	836	418	156	3878	808	430	270
1942	9	Arizona	1942.75	1680	307	9	1218	1156	3179	2096	2989	183	3318	4571	468	2551	1352	507	2131	630	1565	1452	2599	1302	18	430	523	973	1523	3322	44	2247	1	225	2256	141	331	777	484	392	3152	144	1585	191	61	3776	1269	708	649
1942	10	Arizona	1942.83333333333	582	147	206	638	94	912	634	761	232	2425	1681	293	1706	833	230	477	824	1173	1513	1420	708	122	444	1292	203	716	1901	14	1224	404	712	1294	11	36	359	92	160	1541	287	572	274	117	1802	1007	29	618
1942	11	Arizona	1942.91666666667	242	25	1000	819	4	1247	350	596	125	1515	1113	766	385	179	22	262	879	801	84	133	470	183	1171	588	1369	389	1197	145	720	130	806	649	78	96	44	20	227	1637	192	345	99	342	404	694	38	43
1942	12	Arizona	1943	264	699	923	166	0	239	1308	114	295	348	371	456	1	84	35	404	1131	105	34	47	425	821	422	84	570	133	865	233	292	100	763	200	36	26	56	244	18	1459	40	138	465	75	70	380	199	422
1943	1	Arizona	1943.08333333333	209	167	387	592	127	159	212	174	80	212	25	449	146	18	480	475	95	75	753	5	88	65	132	360	245	86	191	260	52	50	196	281	43	19	42	276	15	221	268	341	830	276	532	325	128	359
1943	2	Arizona	1943.16666666667	4	19	27	162	504	77	64	732	193	182	54	339	469	60	34	0	62	661	282	221	1	0	13	59	60	46	10	166	38	124	0	33	43	202	84	330	78	13	27	37	119	52	36	1	278	415
1943	3	Arizona	1943.25	17	145	11	647	108	63	569	112	33	28	682	439	206	104	9	237	60	182	228	230	2	38	103	21	102	115	114	4	19	43	138	447	272	45	63	68	181	151	127	82	9	285	295	39	70	24
1943	4	Arizona	1943.33333333333	961	555	247	462	114	298	1105	345	100	285	443	543	228	249	476	382	61	333	132	313	218	67	360	44	134	90	66	10	2	178	582	57	113	18	250	508	497	321	695	122	192	26	296	3	266	37
1943	5	Arizona	1943.41666666667	1228	664	91	972	17	351	1294	645	53	429	224	710	286	155	680	714	270	147	100	856	223	348	154	68	473	459	0	465	132	625	705	1	615	649	444	839	241	747	207	189	803	85	315	319	891	134
1943	6	Arizona	1943.5	1026	378	472	1007	116	113	1672	485	534	479	26	359	592	326	582	922	289	9	83	2197	211	265	146	118	2114	385	478	511	387	1974	1564	554	887	967	318	972	285	380	201	511	1731	153	172	938	331	981
1943	7	Arizona	1943.58333333333	1086	477	432	1979	8	851	2586	1099	1719	289	133	423	1077	1588	317	782	374	378	127	2989	234	989	168	521	3797	857	593	730	794	1335	2357	1136	2369	1683	500	1605	1302	498	205	174	2892	315	523	624	327	2976
1943	8	Arizona	1943.66666666667	949	217	187	3680	68	695	5295	3689	4846	380	233	835	2150	2939	524	1994	804	327	736	4580	549	1721	739	831	4022	691	1268	1386	1110	1285	2610	2153	3417	2773	864	3218	2631	1680	811	943	4207	661	887	1076	150	4551
1943	9	Arizona	1943.75	1769	118	233	3384	25	507	2565	1426	6652	813	129	1115	835	3086	2018	2057	1232	322	837	2833	1105	2297	1808	231	4591	601	1562	518	970	1207	4760	1810	3146	1536	357	3441	1338	2218	1061	570	3093	1428	590	1493	239	6226
1943	10	Arizona	1943.83333333333	1259	75	2	1229	3	396	1149	514	2590	439	48	436	660	2172	2349	1764	489	138	838	968	1521	728	624	145	2058	817	1320	198	499	529	3191	619	4069	628	51	2095	853	443	196	1607	1352	1956	615	820	53	3765
1943	11	Arizona	1943.91666666667	1429	167	10	1308	22	149	1070	749	1232	1265	1239	105	672	1260	1121	2143	505	22	89	691	466	238	220	102	1270	999	992	13	1296	514	1928	91	1530	890	72	957	1114	530	10	966	255	1386	196	1038	82	1933
1943	12	Arizona	1944	1062	60	134	307	60	46	392	119	760	935	857	540	154	1807	1061	320	409	76	357	1065	353	751	679	364	266	606	873	783	1037	267	1026	34	1531	855	158	1292	1620	311	53	318	176	516	115	608	184	909
1944	1	Arizona	1944.08333333333	251	41	1	196	19	4	57	60	252	35	126	41	477	685	281	0	12	108	65	430	161	187	290	10	269	25	894	142	221	608	690	52	13	356	269	274	59	73	691	24	181	2	295	50	67	167
1944	2	Arizona	1944.16666666667	137	266	95	62	1	207	108	1	436	32	1206	237	290	100	1303	7	362	91	24	117	87	655	58	3	204	1137	192	0	129	1207	15	347	47	96	197	80	294	34	13	13	60	19	0	238	260	180
1944	3	Arizona	1944.25	196	419	24	13	3	16	17	31	196	179	1962	650	120	103	742	36	25	14	1	330	18	258	207	191	170	563	112	385	121	196	36	480	1	282	116	53	16	229	105	59	301	21	10	307	31	267
1944	4	Arizona	1944.33333333333	152	276	177	36	1	177	1108	177	53	43	2504	452	106	29	453	183	905	105	154	398	327	877	429	295	687	1078	77	565	559	54	363	548	1	1205	96	46	178	235	482	83	80	31	117	936	45	67
1944	5	Arizona	1944.41666666667	13	209	494	220	512	144	430	63	7	229	3002	1133	49	26	870	15	438	116	1449	283	1111	962	118	531	1152	953	39	801	1029	329	51	1031	24	463	65	82	857	102	1138	90	133	14	421	369	220	428
1944	6	Arizona	1944.5	274	538	252	1083	435	21	414	46	45	309	2707	164	1079	83	1286	0	192	478	1575	282	910	201	589	716	324	1247	1005	473	857	793	12	261	32	161	42	231	1064	204	1194	124	23	11	164	538	102	462
1944	7	Arizona	1944.58333333333	89	1476	50	1340	667	64	312	8	46	377	3169	682	397	167	2314	2	55	66	2620	789	1561	161	1208	1214	445	2430	1251	1046	2488	594	63	670	293	363	188	507	1877	344	1381	134	62	517	78	959	248	475
1944	8	Arizona	1944.66666666667	121	3727	1458	3857	2115	104	267	361	74	321	3706	1167	820	13	4107	260	103	194	4182	1703	3791	1589	1881	1729	654	4952	1978	2098	2709	798	180	657	1708	630	812	752	5176	304	2444	70	63	2435	304	731	1688	597
1944	9	Arizona	1944.75	202	2236	1377	3464	2029	205	811	623	24	306	1942	786	674	8	3437	359	119	242	3129	3565	3285	609	2065	2398	565	3828	2227	1762	2574	853	394	563	1350	237	507	918	4611	1010	2987	464	156	5398	115	1310	2047	742
1944	10	Arizona	1944.83333333333	210	1458	3174	1810	2624	21	186	590	19	267	214	334	2646	447	2426	205	461	163	2780	1445	1139	487	1719	1096	271	2234	716	806	1206	672	556	682	770	163	882	666	3682	977	2150	262	278	1842	251	1977	948	15
1944	11	Arizona	1944.91666666667	191	616	1567	1110	1449	40	362	1036	12	43	420	104	2045	392	1070	227	236	199	782	694	1341	414	2569	1065	352	1110	386	333	461	245	1038	498	810	164	575	1019	2046	966	706	627	564	701	204	1178	713	58
1944	12	Arizona	1945	230	411	919	714	619	1	473	453	187	80	53	110	1847	544	307	163	618	10	182	94	915	261	936	765	180	118	336	1477	312	26	1305	372	544	9	412	1297	758	753	448	1230	136	432	78	1081	305	40
1945	1	Arizona	1945.08333333333	48	812	34	15	2	51	315	39	27	234	178	49	195	346	689	143	821	1191	307	216	1537	273	240	43	311	839	317	185	382	30	593	276	396	550	129	286	279	411	234	560	872	11	34	186	130	420
1945	2	Arizona	1945.16666666667	661	19	167	0	16	119	12	77	19	109	91	208	308	116	426	87	229	144	12	27	307	846	4	408	175	770	48	357	57	88	243	850	102	622	726	21	16	35	175	227	394	1	57	173	48	118
1945	3	Arizona	1945.25	102	50	117	324	8	63	416	12	801	53	1	173	72	665	773	2	376	74	31	279	63	177	0	391	2	41	215	531	234	167	1	914	131	73	153	112	43	27	125	838	227	11	79	116	1	154
1945	4	Arizona	1945.33333333333	321	753	85	482	34	227	1290	2	305	26	24	894	823	422	343	50	182	66	344	107	39	122	24	663	1302	80	12	1029	119	700	98	1137	264	211	342	675	120	66	105	1702	18	256	423	535	203	82
1945	5	Arizona	1945.41666666667	723	1353	192	233	5	81	640	3	488	15	172	385	1178	263	708	366	65	2017	293	25	616	3	144	256	3011	48	307	1584	327	684	175	1055	72	240	790	863	257	176	353	2292	73	379	814	395	322	70
1945	6	Arizona	1945.5	1817	1618	375	123	36	164	1045	19	429	278	519	703	1855	226	1089	503	109	2409	520	7	1219	93	1445	531	2192	622	850	1294	584	1055	930	775	58	677	792	2597	572	89	512	2600	191	459	857	506	52	75
1945	7	Arizona	1945.58333333333	2777	3937	885	11	166	364	793	229	1390	1226	513	1237	2859	958	1351	1455	399	3837	901	381	1453	258	1008	759	1626	2067	1942	1297	961	1683	1618	521	92	210	1358	3964	471	452	2078	2950	242	713	1560	743	96	274
1945	8	Arizona	1945.66666666667	7114	6825	2797	632	97	1330	1919	646	4084	2785	1853	2665	6316	1266	1265	2846	2183	6014	3695	1337	2928	922	1338	2272	3951	3412	2959	2492	2040	3160	2022	847	116	3053	3287	10317	747	1205	2700	6202	561	2302	4846	3335	577	1047
1945	9	Arizona	1945.75	7792	6300	2625	1544	465	2076	2288	995	5306	4089	1290	4100	8588	1955	479	4014	2760	5366	1925	620	4073	1488	1484	3167	3413	4235	3354	3574	2257	1973	2478	2178	16	2964	3892	6422	574	2987	3094	5818	1708	3396	4930	3243	674	1740
1945	10	Arizona	1945.83333333333	3565	3012	3053	897	1028	1587	538	388	2586	4482	920	3026	5123	738	676	1003	1787	2280	1439	316	3108	1828	1005	3390	1776	2004	2046	5135	2024	589	1353	741	13	1442	4004	1813	1197	2314	1722	3774	1115	589	1406	1770	1130	545
1945	11	Arizona	1945.91666666667	1623	1156	1288	408	354	1672	1600	66	2528	3870	99	2472	2364	202	805	432	1754	1544	2289	499	1717	715	427	1477	587	1140	1034	4372	661	546	2502	325	184	399	2605	1606	1334	907	565	1293	1948	87	560	391	630	1025
1945	12	Arizona	1946	517	884	611	512	58	1168	897	4	1302	2291	154	989	889	235	425	148	504	1111	769	388	842	789	429	1475	939	57	775	2056	210	685	1185	61	207	104	2645	465	1795	194	448	580	1274	105	521	250	286	94
1946	1	Arizona	1946.08333333333	25	86	202	22	596	451	123	237	395	1196	9	172	26	163	559	116	190	538	52	511	161	545	65	238	270	97	369	133	6	201	394	241	217	838	574	21	460	26	24	116	880	0	35	136	189	73
1946	2	Arizona	1946.16666666667	63	13	123	37	426	9	588	27	330	15	101	5	40	390	7	1	179	209	371	378	1	24	9	21	92	22	59	252	126	17	47	145	12	286	151	163	58	30	49	91	96	55	429	63	412	443
1946	3	Arizona	1946.25	10	11	173	183	577	118	426	315	636	55	1	0	20	135	493	83	1348	31	252	1442	79	16	309	114	322	5	103	385	95	267	1600	709	533	202	411	2	91	222	9	98	398	0	171	23	190	136
1946	4	Arizona	1946.33333333333	511	164	780	247	1203	677	302	92	331	49	179	388	159	223	269	979	1307	163	90	986	277	380	863	177	443	293	380	714	222	75	1109	706	211	759	956	117	190	878	39	164	1707	154	184	264	80	510
1946	5	Arizona	1946.41666666667	1133	739	947	256	1375	853	1241	634	546	18	673	929	381	151	241	1530	1137	853	133	939	123	615	1549	228	465	302	277	967	578	774	761	154	227	276	1169	176	73	844	1	320	2127	54	983	216	182	1391
1946	6	Arizona	1946.5	1480	985	1565	1004	1520	909	750	775	695	491	1489	883	1075	544	178	1345	1930	1249	350	904	42	1967	1620	142	140	1020	682	572	465	1041	1380	926	628	224	1856	212	81	1356	763	1893	1884	21	975	269	479	1142
1946	7	Arizona	1946.58333333333	835	2097	2966	2329	2060	1450	1037	1927	802	1471	1273	845	663	2092	602	1368	1975	1563	584	803	179	3856	2887	646	226	897	329	977	961	2937	1838	1449	2596	149	2184	1020	65	2138	1757	1969	4884	1019	931	504	782	1495
1946	8	Arizona	1946.66666666667	3468	3282	5848	4750	4157	2194	2011	4196	2078	2789	2507	2169	1400	4144	1597	2188	2846	3007	1252	1328	621	6976	3697	1948	153	2147	1327	2593	678	4614	3852	2386	3568	275	2913	875	428	5514	5540	3326	8215	1822	568	1306	1002	2040
1946	9	Arizona	1946.75	1963	2684	4987	3190	3923	2716	1730	6878	1815	3218	2522	3502	724	4299	1669	1556	4092	2073	1688	1298	325	4942	5228	1747	297	1063	2800	3655	1088	6495	3863	2766	2987	1319	3830	584	1877	3979	3925	2797	7508	3207	151	2158	1814	1712
1946	10	Arizona	1946.83333333333	308	1114	3392	1626	2559	3306	654	4356	3644	2910	1979	1023	802	2238	1515	797	3330	2245	677	405	256	1389	3459	928	48	1472	1387	3397	460	5480	2970	2317	2174	84	3280	107	420	2731	1372	1480	3722	2687	315	597	1479	636
1946	11	Arizona	1946.91666666667	348	1233	2609	485	1210	2175	99	2564	1761	1431	662	282	326	767	1234	2397	2288	1128	1258	306	182	529	1188	189	74	1458	1706	1312	374	3261	3003	3257	773	106	1451	283	1051	2383	252	994	1692	2665	36	459	361	450
1946	12	Arizona	1947	130	915	1145	169	312	1856	399	813	1913	234	293	566	313	1537	266	761	758	965	951	616	170	456	170	816	38	858	2353	631	1166	1786	1512	1512	207	494	1374	118	738	819	101	667	539	1784	387	247	116	81
1947	1	Arizona	1947.08333333333	345	245	365	267	205	1092	105	59	368	118	239	21	221	148	87	594	566	180	120	613	122	110	9	386	88	127	610	95	617	681	588	378	120	97	147	522	9	993	480	1284	37	492	179	34	16	109
1947	2	Arizona	1947.16666666667	13	135	835	46	772	219	506	122	231	58	550	529	34	55	81	863	150	217	22	39	173	10	56	1233	628	255	320	69	35	428	1469	185	161	93	284	423	559	448	624	194	190	14	222	806	648	153
1947	3	Arizona	1947.25	402	172	664	1	230	314	192	89	1243	118	21	685	472	22	82	463	51	43	30	251	244	538	137	381	589	318	42	4	384	210	158	70	314	71	724	618	177	214	15	625	5	209	541	744	620	79
1947	4	Arizona	1947.33333333333	339	59	1201	158	113	558	222	203	1151	34	2	1737	350	497	25	1120	2	5	57	1058	410	1242	380	164	626	342	48	23	509	236	454	302	474	78	1110	88	501	207	39	1891	6	508	345	470	832	42
1947	5	Arizona	1947.41666666667	353	40	2180	397	164	1294	361	64	798	10	156	1658	188	625	145	3408	13	745	2	1016	340	1308	914	313	594	76	31	1	846	445	258	724	18	620	1667	1132	1186	1168	800	1219	9	891	1143	107	483	258
1947	6	Arizona	1947.5	443	104	996	564	474	501	796	784	1973	17	174	776	203	831	797	2890	135	906	627	1118	649	1648	707	52	855	297	126	155	1869	759	362	422	19	621	2369	2269	836	957	1022	1961	218	685	364	156	463	723
1947	7	Arizona	1947.58333333333	1473	77	1390	1143	2068	1355	824	1697	2238	417	307	2505	267	1971	330	2431	1108	856	1826	1646	525	3661	1306	162	1694	159	83	630	2995	878	218	976	54	625	2200	4101	1180	1029	2458	2059	909	1125	273	693	834	1505
1947	8	Arizona	1947.66666666667	2515	253	3380	2026	2924	3817	281	4284	3037	697	294	5650	1234	1641	233	4983	1229	2521	3775	4318	1307	5455	3195	412	1950	42	904	1711	4381	1322	573	1968	10	805	2313	5841	4610	2070	3171	4549	715	1609	388	3128	1177	3211
1947	9	Arizona	1947.75	3644	1286	3461	2076	4527	4074	318	5831	3857	603	212	8207	2000	1100	175	4286	908	2830	3841	5305	1039	5474	3497	46	2515	533	617	1128	4067	2887	1123	1621	6	261	2188	7587	4938	2255	3190	4237	970	2101	490	2847	763	4005
1947	10	Arizona	1947.83333333333	3708	225	1121	988	2762	2651	103	2351	2478	461	193	6665	1325	134	280	1599	594	2179	754	1548	575	3026	2237	2099	1169	907	851	1072	4275	1509	217	1693	14	979	531	3647	3927	1438	1111	1785	906	1164	230	503	2335	3006
1947	11	Arizona	1947.91666666667	2218	241	1219	627	706	1716	34	2127	1366	1120	73	2947	577	217	244	356	120	1872	327	1735	44	948	4240	483	1082	596	1925	126	1332	402	98	2066	220	674	490	1416	1332	988	706	775	248	2698	75	1109	1227	2442
1947	12	Arizona	1948	1338	444	212	204	1563	882	3	865	389	670	230	4208	337	1739	538	654	80	1380	774	1123	30	213	1315	38	911	1813	611	394	679	181	1137	1630	16	141	50	102	179	93	950	8	293	1488	72	642	647	2851
1948	1	Arizona	1948.08333333333	168	444	490	46	320	15	92	60	439	882	649	793	489	820	361	159	257	756	195	422	137	218	100	593	263	2009	136	13	1	424	68	873	401	639	14	161	469	59	153	341	639	507	750	153	219	776
1948	2	Arizona	1948.16666666667	83	86	1205	32	227	72	177	87	7	162	593	40	134	50	739	67	31	2	194	149	111	645	659	184	245	1084	107	250	21	338	63	90	436	408	454	13	24	184	556	46	237	163	324	204	696	148
1948	3	Arizona	1948.25	52	102	307	317	78	98	543	20	361	239	86	41	126	305	869	24	1086	458	289	990	636	76	61	26	151	564	9	407	83	3	82	248	195	986	193	93	18	915	136	75	822	557	165	31	486	101
1948	4	Arizona	1948.33333333333	179	50	174	164	282	633	350	61	979	279	455	191	50	528	363	517	813	120	367	783	559	292	154	201	106	120	3	37	240	10	839	36	172	185	360	530	321	803	384	392	564	741	567	142	250	838
1948	5	Arizona	1948.41666666667	516	9	82	385	643	386	1359	222	437	174	363	573	642	1062	979	1069	930	138	151	1313	738	475	345	407	507	22	0	1023	12	37	1573	3	115	83	751	386	362	1080	1088	722	755	1248	807	392	767	1809
1948	6	Arizona	1948.5	797	219	69	716	304	1375	1896	259	438	791	1059	420	157	910	1468	779	312	150	376	1768	825	154	123	866	1864	1	11	566	551	214	1097	23	1015	1336	442	161	795	737	1230	1908	293	448	520	470	1861	1143
1948	7	Arizona	1948.58333333333	1363	262	257	660	32	2021	2501	934	1535	3191	1310	195	840	2596	1929	2114	512	135	472	3417	1493	112	647	1473	2821	25	149	1575	1073	587	2410	188	1890	555	1886	1236	1043	1085	655	1883	214	2533	1128	717	2581	1529
1948	8	Arizona	1948.66666666667	1732	501	515	1284	198	3378	5911	2742	3233	8531	1869	854	1099	3644	3207	4569	1518	275	1502	4681	2021	272	1658	4461	4743	257	31	2851	1351	2383	3639	440	2744	2296	3950	1410	1117	2124	2188	3537	2663	7057	1832	2140	6515	3383
1948	9	Arizona	1948.75	1180	717	644	366	486	4489	5474	3009	3565	7537	3716	416	1503	3968	2314	4438	711	77	3017	3965	1389	234	1515	4049	3511	1046	704	2864	1502	2279	4045	592	4711	2145	3395	365	1141	2248	3105	2969	2437	5010	2331	1712	5866	4071
1948	10	Arizona	1948.83333333333	685	1399	1768	394	1145	2556	2835	1782	1170	4481	2464	164	1082	3385	2262	836	276	179	1212	1579	2164	466	784	3462	2657	750	448	2478	735	486	1948	125	2973	2705	2278	630	703	826	3285	1116	384	2294	654	2622	1969	3127
1948	11	Arizona	1948.91666666667	1665	521	950	184	583	1100	1949	1180	805	4015	2015	246	1308	1086	971	661	364	77	1333	627	2799	68	551	1634	1112	786	229	1383	212	1198	1520	131	2276	1887	849	384	1492	201	2065	328	403	1247	2020	885	1194	1699
1948	12	Arizona	1949	681	434	1445	790	897	951	1417	800	962	3378	1028	96	1525	194	610	1441	137	58	895	204	1178	270	1249	1422	648	165	466	1086	740	127	805	29	1282	942	1046	661	100	27	1415	836	31	668	1879	261	314	1499
1949	1	Arizona	1949.08333333333	898	480	717	26	556	275	1040	292	92	1148	323	368	2040	369	20	103	23	109	475	50	273	37	164	1518	403	249	178	34	734	63	255	44	225	360	643	396	90	67	82	1222	101	35	593	891	88	224
1949	2	Arizona	1949.16666666667	3	266	30	76	391	58	884	13	53	9	464	867	68	97	3	3	74	21	21	34	354	26	22	278	536	633	62	1	151	702	296	68	2	157	620	56	130	0	21	100	178	33	60	220	234	15
1949	3	Arizona	1949.25	415	486	10	115	274	27	450	635	722	77	42	235	209	414	7	135	490	77	57	128	410	1122	97	151	188	45	152	21	144	429	115	134	272	667	189	298	121	37	371	3	116	601	1531	624	332	124
1949	4	Arizona	1949.33333333333	90	611	347	669	493	258	164	861	670	37	190	503	427	785	224	124	663	749	415	93	1059	1139	36	95	61	53	370	351	193	441	348	193	115	563	41	196	100	79	1819	22	749	1455	597	321	80	305
1949	5	Arizona	1949.41666666667	150	720	224	1483	372	260	638	772	642	36	993	249	441	538	463	21	954	1494	72	765	1773	830	710	23	76	9	100	669	209	731	696	71	198	1081	10	180	491	202	2105	0	753	1131	1175	56	648	366
1949	6	Arizona	1949.5	839	578	163	2893	766	451	88	729	183	720	733	112	86	256	79	1242	2089	1230	216	1532	2069	1639	1505	1124	32	126	36	745	97	1533	233	1176	314	446	644	53	125	309	1833	1880	1491	1441	2971	239	431	377
1949	7	Arizona	1949.58333333333	2390	426	378	3819	1162	68	3	598	250	1335	1319	176	1302	409	447	1760	3309	3743	220	870	2541	2610	1127	780	52	634	692	691	246	887	1613	1864	419	516	1019	70	573	236	1849	3396	2786	2136	4553	472	193	251
1949	8	Arizona	1949.66666666667	3956	930	1991	8984	1693	906	312	895	179	2224	1042	284	3706	318	764	1191	5988	6517	1048	2698	5214	5446	2132	1314	467	224	1357	1126	1251	1079	2108	2689	2780	1347	724	187	3043	643	3446	5803	7917	4393	8873	455	316	563
1949	9	Arizona	1949.75	1442	2187	1665	6023	1150	1890	288	710	286	1413	849	235	4161	192	3063	787	5800	6469	872	2430	3686	5259	1378	1929	512	222	1607	1229	1005	1255	2723	3467	5870	3240	568	102	5126	903	2137	4706	7159	5295	9766	340	484	564
1949	10	Arizona	1949.83333333333	1373	1258	290	3120	436	2781	323	391	103	452	403	116	4145	851	1647	757	4865	4055	808	719	1301	1780	988	2102	653	234	1419	1563	1442	673	1306	1037	5082	4009	88	36	4308	871	1532	2321	4465	3046	5184	600	1657	473
1949	11	Arizona	1949.91666666667	1783	1449	81	848	47	1051	2020	146	142	338	150	283	2731	545	448	351	1949	1400	1732	429	1123	685	1421	1214	1074	150	1666	1527	282	845	460	466	2772	2760	55	90	3294	249	1427	1183	1766	2566	1874	124	567	209
1949	12	Arizona	1950	515	1080	462	741	2337	539	1618	164	23	77	15	360	1039	1775	746	2554	685	1745	366	1096	331	33	1242	1539	43	244	1462	1056	315	812	212	199	626	1985	13	172	1021	294	700	650	1315	1761	661	19	828	714
1950	1	Arizona	1950.08333333333	426	271	699	1878	1822	62	1157	602	110	201	154	33	43	350	468	1662	82	51	129	747	267	656	453	979	94	226	1088	1019	69	1459	1374	51	416	722	118	991	261	237	172	134	347	383	127	188	125	202
1950	2	Arizona	1950.16666666667	359	217	316	634	139	398	809	40	9	70	1026	30	3	76	107	272	258	55	228	486	1309	36	509	70	839	5	405	111	89	167	900	42	0	68	1260	30	30	293	29	23	328	0	238	74	504	19
1950	3	Arizona	1950.25	223	67	1	930	1000	158	99	57	17	33	1114	33	186	68	69	296	12	189	178	877	558	116	74	107	860	78	49	760	46	258	90	2	163	274	620	457	22	50	508	17	112	188	0	128	727	469
1950	4	Arizona	1950.33333333333	54	276	851	1869	714	61	12	410	601	425	1315	31	93	14	34	610	3	40	704	1170	375	221	475	38	1680	150	237	396	174	36	242	225	465	215	593	244	20	16	269	13	27	769	19	268	730	453
1950	5	Arizona	1950.41666666667	76	962	1073	1789	401	932	407	525	656	386	2590	15	161	248	183	417	12	559	337	417	237	187	658	28	1911	324	549	206	294	26	941	85	393	86	457	338	462	329	46	48	58	1547	0	912	2506	173
1950	6	Arizona	1950.5	83	1396	1661	1024	88	1874	107	2041	825	907	3314	383	830	667	478	226	1594	977	382	377	480	874	976	172	2891	1196	1503	53	550	9	137	131	1003	839	332	484	1286	488	158	72	605	2472	35	1119	2701	658
1950	7	Arizona	1950.58333333333	379	3044	3056	1004	106	3577	818	3445	1427	1160	3118	1208	3815	1983	727	338	2012	989	688	1777	2005	2131	1688	441	4179	1313	2873	113	1560	1147	67	97	1343	1564	439	868	1576	673	0	667	713	3335	28	2056	2047	490
1950	8	Arizona	1950.66666666667	934	4240	4836	1086	45	6172	968	7503	3423	2804	8258	2298	8088	4551	1399	395	4987	860	1698	4468	3459	4406	2512	2737	8774	3297	3021	401	3403	1233	2	856	3522	6252	816	1356	1908	2159	278	1710	1656	7871	699	5559	3877	964
1950	9	Arizona	1950.75	1170	5100	2945	1914	510	5947	385	5606	3774	2170	7772	1649	6057	6507	2546	313	7189	1094	3121	3733	4291	3430	4630	4511	8824	3853	4091	1416	3884	1579	90	836	4387	7707	757	3431	1092	3886	961	2431	1751	8603	864	6189	4026	1775
1950	10	Arizona	1950.83333333333	1147	3521	2175	2147	814	3615	1679	4055	3464	561	4396	737	2349	3258	2279	138	6578	1325	2812	1999	1778	2784	1876	2634	2930	2606	3300	1171	2182	1526	338	1845	1494	2785	919	2026	1314	4802	1139	3138	1466	3431	168	4277	4252	1159
1950	11	Arizona	1950.91666666667	1286	936	2541	1379	952	1989	582	3081	2356	955	2533	337	1423	1873	527	19	4197	1837	1425	436	610	1670	1031	2881	1588	2175	1304	741	961	1516	71	1015	383	3903	1677	1852	346	1950	172	1838	490	1279	434	2467	2384	2165
1950	12	Arizona	1951	947	765	985	492	511	852	95	1811	542	1114	346	1201	271	1148	80	1708	2867	1580	959	454	721	261	444	1242	814	1545	1232	188	706	756	423	1383	129	711	1249	936	541	2409	250	871	112	281	374	885	1150	3009
1951	1	Arizona	1951.08333333333	381	68	12	33	520	95	0	225	197	120	432	244	564	208	4	459	342	650	826	382	332	6	729	97	929	692	574	110	28	53	2430	0	60	1764	1556	49	62	135	65	8	37	298	1	362	758	984
1951	2	Arizona	1951.16666666667	142	219	120	10	81	260	599	626	26	223	761	1	348	1	568	262	394	846	37	216	15	502	270	251	265	179	299	511	138	191	606	393	10	625	286	5	1011	318	94	88	30	157	213	288	1843	256
1951	3	Arizona	1951.25	402	381	1339	8	151	143	307	708	15	84	314	27	436	93	966	933	673	186	344	180	384	161	314	86	256	545	49	207	247	49	249	79	142	1383	177	534	224	346	87	221	759	86	101	204	662	90
1951	4	Arizona	1951.33333333333	182	476	502	950	31	293	579	2571	35	46	522	16	107	509	1004	2672	831	987	8	28	998	9	316	1369	37	918	38	402	445	86	861	109	4	1252	81	233	748	399	244	968	590	316	261	292	716	49
1951	5	Arizona	1951.41666666667	1366	995	840	233	47	96	1595	1761	379	429	537	624	10	250	1178	2797	698	1172	291	535	1747	206	368	1527	145	622	189	600	134	47	189	493	73	2155	474	409	566	90	1381	863	1015	822	340	452	454	87
1951	6	Arizona	1951.5	790	212	1246	726	978	322	2590	3041	97	149	2600	804	147	331	2412	2616	352	2089	52	288	2231	533	134	3095	543	1753	714	199	428	8	53	729	130	2039	675	1090	548	30	1281	1252	2129	1024	410	347	574	1433
1951	7	Arizona	1951.58333333333	3035	83	1370	1057	1478	204	5879	4837	80	1219	1434	1465	457	319	3456	5441	1164	2697	634	468	5028	726	10	3046	2233	1567	1292	201	616	28	151	1169	544	1871	1603	769	2089	29	2524	2742	2452	1332	818	1803	364	746
1951	8	Arizona	1951.66666666667	6927	222	2098	2822	1413	1502	10861	5535	94	2799	1745	3223	1676	719	5561	4594	4231	3655	1938	1212	7879	2248	611	6517	3419	4536	3673	664	1678	0	275	2516	690	3233	3548	1395	5806	4	5715	4215	2702	4383	1155	2984	1582	1078
1951	9	Arizona	1951.75	5640	1292	3151	2611	1456	968	11504	4470	2020	1309	2980	3944	1423	1202	4888	3425	3254	6133	938	801	3764	1398	1582	5157	4780	3030	5190	1474	2272	1	226	2440	788	4564	3282	1876	6142	157	7292	2739	2970	1591	2265	1063	2487	603
1951	10	Arizona	1951.83333333333	3255	255	1447	601	837	608	4316	2301	1677	304	4598	2903	92	1019	3869	2289	2026	4158	823	1842	2794	405	1431	2263	1889	2180	4819	2033	899	269	39	2748	2490	2614	1013	1864	2307	1391	3561	638	1318	216	1983	1628	1712	1249
1951	11	Arizona	1951.91666666667	2800	285	949	1387	915	288	1440	888	369	129	3653	2005	503	1398	1588	256	898	3200	416	900	1737	42	313	641	2617	1419	2906	5314	1019	196	15	1723	1242	977	1001	2367	533	1545	3291	1559	352	22	1630	1016	1847	507
1951	12	Arizona	1952	2002	224	1015	1074	336	1891	530	951	100	806	1140	1475	816	595	1176	89	70	1221	505	2613	729	6	33	295	745	561	765	1530	738	28	15	1430	1189	218	1009	1110	266	2829	622	855	102	82	1349	902	1899	402
1952	1	Arizona	1952.08333333333	455	286	785	728	709	439	5	348	229	376	634	758	764	1982	442	92	88	446	612	33	239	36	7	0	312	683	181	1213	655	124	370	951	1269	292	142	420	46	88	76	288	54	580	117	112	285	206
1952	2	Arizona	1952.16666666667	485	60	102	31	370	297	376	248	54	22	329	64	91	50	336	3	167	231	770	826	68	494	548	90	206	1145	77	310	337	243	1134	2	373	43	1863	437	202	25	12	35	331	2	15	393	4	232
1952	3	Arizona	1952.25	22	16	45	555	277	440	51	217	464	9	243	435	1617	19	325	11	128	58	4	338	29	375	28	61	10	1406	201	258	108	355	582	298	733	10	1649	220	1784	67	290	1297	64	14	118	2	51	22
1952	4	Arizona	1952.33333333333	120	73	66	710	556	1313	1337	174	563	825	1433	204	750	64	501	121	255	215	290	153	250	477	2	88	100	2043	633	41	913	500	865	189	178	0	1673	69	1261	630	302	1957	11	40	393	460	22	394
1952	5	Arizona	1952.41666666667	769	39	81	1092	506	776	986	1	327	1335	1514	334	510	2	640	342	1036	3	1429	434	628	679	8	15	163	2146	478	151	1436	933	1350	103	263	4	2706	461	1811	3306	226	2344	17	568	1748	955	213	171
1952	6	Arizona	1952.5	988	128	224	348	337	799	272	208	1264	2191	1477	919	215	238	1722	53	188	17	2857	633	260	115	253	85	169	3424	971	1256	2592	903	1591	1735	1502	841	4050	1960	2651	2736	178	1976	467	509	1210	229	316	237
1952	7	Arizona	1952.58333333333	1462	369	1956	224	2434	784	553	376	948	3853	512	2265	247	37	1805	65	458	583	3879	483	110	625	179	537	712	3869	1992	805	5117	2958	626	3051	1434	1905	7096	1178	3816	5997	203	2802	429	477	3382	50	520	120
1952	8	Arizona	1952.66666666667	4329	883	3366	991	3782	1452	952	274	1080	5034	681	5223	762	23	3146	52	309	1477	5201	2053	319	1331	1910	1215	191	6399	4666	2404	9061	3924	1511	8228	6153	2502	11077	3756	7382	9285	391	5690	924	2235	5564	101	1072	168
1952	9	Arizona	1952.75	4961	1035	3774	386	6054	1013	1465	548	729	5367	1343	6467	905	677	1251	3	1133	2437	6386	1778	1803	376	2261	1729	392	8129	4930	2922	10555	4607	3160	7517	7902	5099	7079	6183	4326	6295	365	4406	847	1365	6501	414	2756	151
1952	10	Arizona	1952.83333333333	2209	405	3316	63	7490	127	2032	1023	1122	3492	171	4143	213	3095	970	2125	881	2013	2189	2422	659	1809	1510	1343	68	3222	1053	3120	6556	1821	2271	5224	4137	1984	3125	3979	836	4817	1070	1650	923	776	4666	951	750	1714
1952	11	Arizona	1952.91666666667	1391	796	1614	53	5408	1653	646	590	1467	1204	78	3121	38	2061	546	1772	322	879	1348	2239	107	3668	855	1600	237	1047	726	3441	3527	1683	1552	3239	1567	856	733	1571	269	3988	155	1833	1338	598	1957	1534	1030	797
1952	12	Arizona	1953	1313	463	936	44	3533	784	326	159	2292	380	69	1727	22	300	45	1545	421	1463	1794	480	202	2320	1684	599	478	182	1095	1790	1743	945	429	849	805	91	118	206	942	1384	343	1216	810	275	1047	1098	174	826
1953	1	Arizona	1953.08333333333	395	98	325	216	1059	422	306	90	266	141	87	217	29	50	1151	635	756	924	487	208	76	901	65	6	407	292	19	171	1110	390	134	760	776	70	146	327	75	1678	1	357	175	145	476	181	647	294
1953	2	Arizona	1953.16666666667	705	0	29	805	100	11	83	0	471	2495	51	1048	809	61	145	262	961	190	336	139	72	1025	470	461	473	51	646	436	403	127	1	24	41	6	551	29	308	28	61	0	239	432	62	242	225	47
1953	3	Arizona	1953.25	465	13	39	528	133	2	659	1384	1097	665	200	145	180	287	25	66	252	154	540	623	71	122	206	609	0	169	387	312	214	274	24	98	266	263	949	180	207	20	12	63	70	59	133	49	357	4
1953	4	Arizona	1953.33333333333	546	459	12	767	151	984	170	793	1825	757	162	256	285	1089	300	660	265	149	478	1647	33	120	385	1108	9	34	807	372	531	848	76	116	185	45	163	507	110	18	279	554	1001	39	404	169	704	594
1953	5	Arizona	1953.41666666667	1870	741	444	468	938	712	694	512	810	439	135	489	158	1909	211	1428	263	1304	741	869	74	1060	945	1449	1562	216	1014	1715	707	493	88	246	123	80	937	298	823	240	166	774	355	645	600	78	1386	952
1953	6	Arizona	1953.5	1246	1819	276	1563	299	1001	930	816	1022	372	120	1183	902	2325	208	523	19	2155	1909	401	361	1936	1420	1556	2833	69	1444	1557	594	791	47	306	69	38	1024	1137	598	188	228	113	148	631	317	920	1727	115
1953	7	Arizona	1953.58333333333	1365	3008	107	3953	1052	2445	4143	1223	3257	2370	3345	1133	1269	3022	80	793	197	3908	2839	535	97	3223	1924	2653	3414	559	1608	3893	1458	2798	290	126	17	611	2191	1389	1787	153	860	37	508	377	1534	1939	5175	282
1953	8	Arizona	1953.66666666667	1009	6208	513	6632	2117	2229	4099	1669	5359	5391	3646	3173	3491	7653	17	1361	203	5084	4582	1628	91	5261	4843	6632	3433	423	1840	6295	2001	9361	922	951	1212	470	4465	3378	4701	631	2912	13	493	706	2390	2947	9264	872
1953	9	Arizona	1953.75	913	7880	547	5734	2667	1919	4230	1291	5405	6108	2416	1491	3660	8331	21	845	1801	6279	5860	621	183	8127	5833	4075	3397	596	2506	7394	1695	9519	1488	1061	418	469	2654	5378	5831	1553	2420	155	364	336	6023	3120	9160	399
1953	10	Arizona	1953.83333333333	280	5508	1350	2119	2803	1881	1033	499	3447	1756	1124	46	1369	7769	4	782	531	3342	1607	45	684	4995	5204	4775	3095	118	1402	4771	1194	7449	1011	406	785	264	654	5434	1555	1372	948	74	351	15	3969	4038	5748	506
1953	11	Arizona	1953.91666666667	402	3381	1686	1973	3318	1465	201	201	2708	697	450	262	298	5281	1383	690	208	1765	543	1	290	1806	4562	1382	2487	22	792	2360	855	4595	241	755	3442	367	641	2877	1203	943	708	48	726	271	1867	2154	3542	1057
1953	12	Arizona	1954	420	1213	708	742	3419	773	983	171	2085	1027	651	450	352	2041	537	1036	2	444	570	4	205	493	1569	1229	1010	25	277	1683	2079	1621	1083	1982	1322	682	38	2047	1095	610	472	111	530	944	727	1076	1842	362
1954	1	Arizona	1954.08333333333	30	6	64	257	1117	279	1449	340	345	166	56	89	466	927	143	15	18	1721	863	12	129	42	1818	273	199	48	204	2	512	595	78	1518	376	268	403	165	775	783	312	274	166	962	35	17	1044	2484
1954	2	Arizona	1954.16666666667	265	42	103	192	1080	751	334	0	300	78	257	110	259	29	714	301	20	8	374	468	9	204	118	86	254	24	118	1	228	50	559	625	710	23	64	1371	59	270	624	13	64	435	722	394	6	805
1954	3	Arizona	1954.25	125	856	730	246	516	343	325	79	930	331	164	195	378	392	142	13	236	567	187	849	492	313	322	885	690	1892	352	138	118	91	84	290	550	182	8	636	475	548	721	173	439	176	103	215	11	762
1954	4	Arizona	1954.33333333333	20	500	172	2396	832	21	79	2	597	76	751	927	889	1231	312	106	606	346	114	1584	925	710	27	1396	312	1086	370	1045	192	281	70	2062	1120	910	123	1277	2048	483	752	44	364	329	497	7	59	541
1954	5	Arizona	1954.41666666667	416	442	446	2743	963	137	337	44	1304	865	738	1107	2141	991	479	0	93	498	90	1416	845	905	777	664	114	200	1221	2125	183	947	196	2925	1716	1997	367	1484	1472	546	881	468	719	2133	361	1053	539	1159
1954	6	Arizona	1954.5	573	335	1248	2076	1273	14	874	1302	2800	3432	1715	875	2656	101	815	450	615	433	299	2477	1446	480	310	492	11	42	2757	1985	250	1056	203	3713	1931	1203	534	1464	392	299	1180	361	601	2174	470	370	724	630
1954	7	Arizona	1954.58333333333	898	561	3487	2819	1971	257	400	2184	2629	3184	2283	832	5554	206	1676	1020	779	872	85	5353	2338	205	1510	2415	93	113	2778	3768	2138	3427	1187	6585	1512	1142	783	1475	446	590	3106	1540	742	1256	818	82	683	999
1954	8	Arizona	1954.66666666667	1168	485	8408	4618	4534	404	422	4453	5142	5478	7333	2569	8970	498	4736	3079	660	1622	442	10454	4191	604	2506	4446	236	272	3563	6847	5172	4398	2559	10144	843	1165	2683	2426	1092	1317	5051	1773	1179	5389	1406	331	519	3450
1954	9	Arizona	1954.75	1165	683	7471	2576	3663	2082	356	4724	4729	6374	3359	1392	8245	273	5404	2747	356	2993	1512	11110	6080	564	2984	4185	883	1622	2970	5688	5976	4531	3974	8384	490	1373	3535	2862	1663	369	5390	1512	1526	6361	2371	984	940	3799
1954	10	Arizona	1954.83333333333	391	379	4075	2448	4715	851	72	3178	3522	5398	3189	2726	2827	26	4064	1088	1171	369	1136	5788	5086	196	2936	3048	576	513	1304	1697	3295	3171	2328	2771	567	866	1091	2232	488	41	1648	319	667	4016	2642	397	193	2400
1954	11	Arizona	1954.91666666667	170	102	715	445	2235	1165	20	1695	2058	1923	1510	425	1828	1245	1069	790	256	85	1369	3442	2822	752	1359	1426	442	416	693	576	3703	3364	1153	2743	1462	952	635	952	526	426	2628	492	270	3095	772	296	26	3060
1954	12	Arizona	1955	130	50	942	479	2267	1300	905	1857	2240	586	1512	323	366	422	438	818	103	165	856	704	1219	641	691	248	151	19	1192	385	1085	1195	355	1037	1317	328	39	188	50	66	2080	2250	1126	2446	836	2679	485	1965
1932	5	Arkansas	1932.41666666667	190	65	743	34	208	362	82	794	427	28	384	104	1159	402	139	185	88	456	705	51	615	207	168	622	245	189	184	369	475	64	524	380	227	27	313	583	812	105	334	158	954	33	33	194	102	666
1932	6	Arkansas	1932.5	330	285	973	4	599	1311	110	219	945	190	1194	284	2275	1536	563	336	453	471	576	122	1335	440	349	1489	965	1630	864	1365	321	107	1764	1509	263	344	1928	748	1002	611	149	331	1233	106	121	773	241	1874
1932	7	Arkansas	1932.58333333333	1332	462	1024	627	3567	2561	115	589	1623	669	2100	937	5167	4667	723	1921	285	3277	2102	447	1886	1415	604	2770	1720	1645	576	1909	1251	41	3983	716	638	648	2139	1852	3321	1085	371	833	4747	325	660	1493	768	3229
1932	8	Arkansas	1932.66666666667	579	146	1513	306	2853	1967	371	330	2493	143	655	1706	5010	2908	932	906	514	4648	1617	336	719	1462	868	1953	1026	2516	1698	2192	804	73	4861	379	1732	1129	1946	1774	3253	2332	356	337	3293	71	962	909	1563	5197
1932	9	Arkansas	1932.75	626	10	1529	54	2329	740	319	162	1116	186	535	1264	509	993	2832	259	808	2228	1038	72	238	822	2601	335	434	826	1140	503	405	296	1355	266	1676	401	833	779	3177	357	209	430	2766	267	706	973	1209	2451
1932	10	Arkansas	1932.83333333333	601	260	1537	879	813	863	58	342	1255	1018	1018	813	643	1080	1010	345	355	486	372	34	446	1072	1444	32	53	75	1244	336	671	557	369	331	493	752	293	251	1234	442	197	275	1463	11	410	269	430	452
1932	11	Arkansas	1932.91666666667	305	8	761	105	747	1217	86	106	762	369	65	308	1283	767	1845	47	125	626	507	17	232	1715	860	169	363	405	434	176	184	38	332	354	762	610	81	150	690	471	33	51	771	166	405	182	190	72
1932	12	Arkansas	1933	46	0	622	189	241	963	28	640	216	714	30	276	88	157	164	8	282	781	358	58	370	828	317	195	51	19	196	73	83	79	456	806	901	332	221	50	495	29	940	260	284	559	418	194	624	44
1933	1	Arkansas	1933.08333333333	5	5	330	933	92	316	177	230	152	201	12	20	25	54	149	145	319	507	323	67	83	181	161	359	1020	409	42	71	0	84	164	556	606	240	23	240	112	21	88	334	750	224	189	235	387	108
1933	2	Arkansas	1933.16666666667	128	417	9	373	2	128	59	263	54	91	802	437	139	326	663	352	283	302	583	9	103	544	1358	323	88	601	71	307	185	258	25	167	104	194	19	252	386	185	234	110	180	23	230	343	99	140
1933	3	Arkansas	1933.25	46	145	55	23	131	1077	77	44	97	75	18	19	28	97	141	68	49	307	30	6	562	496	6	7	48	421	470	92	210	101	323	28	886	880	83	92	495	444	312	264	176	22	405	126	123	79
1933	4	Arkansas	1933.33333333333	123	223	196	52	125	219	97	83	81	318	58	850	379	318	341	1148	143	73	32	520	347	108	31	664	438	116	304	93	341	63	60	199	18	35	0	475	44	73	280	375	282	22	127	79	198	84
1933	5	Arkansas	1933.41666666667	580	429	227	649	82	55	130	136	141	1012	427	283	407	407	562	285	14	223	4	489	381	1183	930	694	3	228	360	53	246	457	757	312	319	746	13	74	116	5	71	109	92	279	324	195	551	238
1933	6	Arkansas	1933.5	1198	609	362	944	888	508	457	1123	439	1126	1009	179	1140	641	562	807	120	278	95	1076	168	777	1881	229	552	197	369	384	132	702	139	121	944	1980	192	26	442	267	145	189	386	213	185	1611	656	171
1933	7	Arkansas	1933.58333333333	4067	1768	1223	1930	2138	1545	888	1288	881	3629	1948	746	2613	1162	669	1229	407	613	980	587	1110	810	4736	1106	2426	125	402	1590	525	3403	256	530	3393	1777	1343	144	2835	1962	481	86	169	819	1579	3022	1684	1139
1933	8	Arkansas	1933.66666666667	3093	939	485	2094	2931	3657	875	1910	1385	8145	2623	1315	1796	982	593	1152	607	1059	623	700	725	495	8268	1641	610	38	631	2140	800	2946	732	431	2467	994	3586	136	1650	2022	117	366	712	991	3246	3026	738	3130
1933	9	Arkansas	1933.75	2745	151	201	698	2519	1794	323	1525	486	3181	1037	348	2500	1327	596	1346	768	398	1368	216	760	704	3380	1315	23	217	358	1971	828	1296	200	137	3674	1070	2885	355	1274	756	412	198	671	732	2760	2693	262	1665
1933	10	Arkansas	1933.83333333333	929	840	299	542	841	1642	14	275	880	2033	1924	726	822	567	442	315	1522	409	1746	107	438	1502	1095	213	574	117	135	1007	621	569	19	31	2645	572	646	6	1652	354	510	149	79	263	1795	531	269	130
1933	11	Arkansas	1933.91666666667	592	240	108	328	36	557	250	60	830	316	827	69	606	400	503	269	1042	671	1306	196	731	920	701	692	237	142	500	633	403	409	283	1	2005	777	1566	73	902	1413	505	1753	550	88	522	580	722	771
1933	12	Arkansas	1934	481	463	286	593	279	183	575	134	321	246	1344	11	129	179	823	30	293	847	679	721	392	300	9	466	681	2	50	245	125	55	631	4	255	251	475	88	308	590	247	996	367	46	33	375	35	386
1934	1	Arkansas	1934.08333333333	97	71	677	479	64	83	478	48	651	275	1199	110	316	855	99	17	494	437	47	38	394	15	86	663	414	181	56	54	45	224	541	402	142	4	74	219	74	6	122	881	345	192	697	1060	366	83
1934	2	Arkansas	1934.16666666667	763	515	177	45	0	423	1450	209	1196	1157	200	635	9	198	353	139	137	403	24	0	267	63	29	245	167	214	659	419	347	358	112	42	355	77	6	418	113	88	686	105	362	333	8	463	363	493
1934	3	Arkansas	1934.25	129	85	360	184	8	324	356	662	75	622	27	41	395	148	187	35	75	10	34	194	393	149	311	326	325	58	670	207	750	228	28	100	280	401	91	134	159	339	539	435	287	70	863	285	195	6
1934	4	Arkansas	1934.33333333333	220	251	208	90	474	500	409	151	20	314	318	445	169	388	1537	190	806	27	386	5	739	28	118	52	198	727	148	74	45	266	103	1356	355	45	456	1127	3	12	113	632	35	76	45	11	472	71
1934	5	Arkansas	1934.41666666667	172	55	227	159	29	15	286	1075	383	4	271	53	139	952	106	39	257	425	526	295	27	528	489	0	422	256	749	20	198	69	35	512	130	38	483	647	252	783	77	149	1225	37	289	348	401	755
1934	6	Arkansas	1934.5	479	590	1780	811	122	509	676	1914	234	64	160	23	330	626	600	242	1512	1971	1106	201	178	1275	890	292	988	305	643	43	612	131	251	1105	334	794	935	1249	752	1389	360	126	847	330	34	214	504	1808
1934	7	Arkansas	1934.58333333333	745	2860	2357	1368	167	830	1291	4762	609	271	1354	499	589	2159	1887	1243	5507	1792	3489	247	165	1345	1503	569	1514	189	1914	393	3716	126	678	3574	729	3949	2363	3354	565	4947	554	73	2676	1141	220	75	1323	2212
1934	8	Arkansas	1934.66666666667	1716	1519	2476	764	643	1072	646	2152	623	156	664	316	438	3434	2033	3843	7890	1361	5493	77	86	1745	1117	1252	888	189	2668	1234	2324	147	515	6915	1167	4325	6509	5679	367	5454	545	176	1832	586	1585	289	1518	1991
1934	9	Arkansas	1934.75	1600	1336	2611	202	1610	818	225	876	281	540	211	749	56	1386	1647	2844	1466	826	2361	109	515	656	618	1009	654	26	2396	819	1521	30	339	2735	1705	1808	3008	2538	188	1633	131	28	983	538	711	106	388	2083
1934	10	Arkansas	1934.83333333333	1161	558	1515	234	1230	1252	350	547	288	1289	1041	359	312	27	1031	1146	4156	407	2006	111	234	38	667	340	995	188	1848	156	869	37	269	542	872	973	509	2282	92	587	420	37	136	352	391	276	533	1019
1934	11	Arkansas	1934.91666666667	135	883	613	77	1785	543	164	555	91	28	400	853	602	72	818	167	696	247	1216	1847	343	133	124	333	160	375	818	376	1012	268	117	220	179	538	496	1226	367	1464	165	79	82	142	582	363	725	649
1934	12	Arkansas	1935	101	785	371	20	618	1842	305	53	475	38	124	720	58	74	1008	112	486	653	706	201	350	295	132	582	833	552	288	351	197	47	554	627	406	13	478	1153	625	922	354	22	86	71	317	500	244	12
1935	1	Arkansas	1935.08333333333	273	423	130	318	61	465	144	79	229	48	47	111	225	191	460	34	359	421	106	355	316	1024	107	11	652	723	804	241	155	423	405	298	499	91	193	226	253	424	534	26	49	1018	47	155	1068	48
1935	2	Arkansas	1935.16666666667	279	229	134	45	17	8	81	543	188	91	17	242	292	51	259	1040	34	489	549	59	495	57	360	242	1269	197	286	25	63	338	527	560	208	5	183	282	228	354	516	169	67	288	94	87	234	346
1935	3	Arkansas	1935.25	151	52	74	303	130	204	646	80	219	84	414	159	191	110	14	620	947	2220	161	0	61	576	189	175	453	282	60	116	98	98	5	262	42	20	229	496	729	246	9	253	396	199	228	457	216	113
1935	4	Arkansas	1935.33333333333	654	13	12	1	528	82	42	150	408	297	23	537	827	421	56	18	147	243	282	290	278	5	237	71	207	143	34	74	243	419	1158	457	57	254	174	60	5	292	51	134	90	77	35	722	1412	745
1935	5	Arkansas	1935.41666666667	126	148	295	509	133	25	371	696	186	167	1	216	124	45	104	408	364	492	420	24	467	265	173	131	385	683	103	135	238	146	2	251	1	492	17	186	243	78	632	1098	475	466	28	51	18	606
1935	6	Arkansas	1935.5	455	255	388	3053	600	477	1781	1754	324	1788	457	301	760	137	83	1820	436	3660	1576	96	1797	321	297	420	1744	1305	3248	225	1367	279	1465	557	414	1298	107	368	866	124	941	2152	634	1224	504	427	60	1299
1935	7	Arkansas	1935.58333333333	2985	522	735	5220	2143	601	3097	6740	632	1896	403	2048	1006	391	297	1753	357	5548	1996	800	5447	417	858	1239	2618	2444	6701	222	2716	2154	5361	5287	680	2815	876	1371	1317	1195	926	4973	1545	4984	2167	2883	144	2812
1935	8	Arkansas	1935.66666666667	1112	887	572	5663	726	666	6484	4633	1479	1072	395	2499	1076	922	188	2046	884	3290	2262	1128	6077	313	692	670	2088	3143	6959	59	1401	556	8780	3456	480	1692	1494	2205	2620	339	1147	6970	217	7701	1067	4391	155	1026
1935	9	Arkansas	1935.75	1002	206	460	5136	867	1238	4109	4402	384	149	223	912	384	1893	476	993	276	3944	496	1611	1521	761	1244	1657	648	2940	5770	97	1342	265	3709	1721	167	927	2672	1437	1991	446	850	5590	259	8035	1060	1773	68	721
1935	10	Arkansas	1935.83333333333	1764	925	112	3120	1496	1181	1567	1017	228	145	135	462	158	825	1409	772	409	1022	445	840	650	98	805	983	918	2960	1791	5	1834	633	687	964	226	997	1000	416	1759	167	641	2295	232	5852	1267	1502	147	117
1935	11	Arkansas	1935.91666666667	661	330	5	1800	853	489	1650	347	50	270	6	368	691	565	1008	138	52	267	238	1058	951	20	433	695	1346	586	364	2573	1407	225	227	1307	260	691	338	802	308	147	283	347	338	2167	323	1165	81	595
1935	12	Arkansas	1936	327	88	93	977	757	359	873	1036	14	671	20	371	629	378	477	4	205	250	735	372	1110	14	320	164	334	23	210	945	710	188	270	400	294	275	47	126	132	330	229	68	31	821	188	481	136	676
1936	1	Arkansas	1936.08333333333	217	298	1028	276	348	362	194	553	40	446	290	165	408	438	472	559	57	694	450	302	226	592	76	170	441	149	86	465	1069	178	43	272	164	264	574	172	354	232	112	434	944	967	40	1856	4	968
1936	2	Arkansas	1936.16666666667	19	0	79	712	147	101	616	36	113	74	466	278	22	447	364	120	336	261	50	4	496	139	99	228	14	104	92	33	53	18	167	16	476	390	16	151	213	1460	775	92	67	720	323	602	227	494
1936	3	Arkansas	1936.25	34	13	247	78	248	103	236	224	418	473	224	9	732	5	245	29	230	142	18	253	56	862	175	51	102	233	175	46	96	70	798	29	287	101	31	222	145	486	148	358	225	564	656	665	506	285
1936	4	Arkansas	1936.33333333333	415	479	592	263	51	268	225	539	307	23	2	435	32	293	326	53	578	989	184	468	222	192	283	206	257	362	1468	126	235	140	486	9	1	111	427	320	432	862	182	20	905	754	581	74	335	284
1936	5	Arkansas	1936.41666666667	57	243	228	917	538	559	510	219	725	52	508	354	242	182	28	57	598	297	505	1477	34	81	1021	97	31	248	153	474	122	646	365	40	166	446	244	74	446	49	2	70	20	144	135	464	63	200
1936	6	Arkansas	1936.5	257	399	180	470	2807	352	1057	1091	460	121	447	408	263	405	700	346	811	1410	1061	2153	49	980	1490	132	133	794	81	2044	180	1223	1091	783	67	635	290	459	2755	25	99	223	1	340	164	1294	29	895
1936	7	Arkansas	1936.58333333333	767	1982	2019	1095	5682	530	2322	1538	788	1747	856	2517	463	2256	1901	1022	2928	2770	3927	8686	310	3239	5685	256	446	2027	930	8970	876	2940	3314	781	519	1826	1812	337	6286	61	865	1640	426	1553	1001	3095	360	4794
1936	8	Arkansas	1936.66666666667	542	1299	2594	977	4231	362	3500	3275	1056	1784	307	2160	232	2034	971	1070	3657	1658	3659	6355	863	3981	3728	1052	378	1775	666	10754	1239	2702	3412	1885	685	1051	632	1694	5365	267	856	1605	1899	1588	2388	2500	271	1990
1936	9	Arkansas	1936.75	583	630	3976	1106	3846	264	2216	3043	478	655	109	1616	258	3119	1097	528	1832	1405	2861	3300	427	2873	3711	1205	1121	1464	575	3915	735	3579	834	762	195	849	1468	1455	4167	1157	969	678	1543	2265	1089	1223	196	790
1936	10	Arkansas	1936.83333333333	490	1384	2254	406	1958	423	1065	1305	323	3006	631	1174	799	878	381	528	800	600	665	1526	377	860	674	641	581	247	276	2553	227	1476	618	69	561	182	701	210	1096	1047	316	498	1871	2205	447	151	7	416
1936	11	Arkansas	1936.91666666667	629	587	1087	419	910	447	231	349	1091	752	509	348	813	866	783	195	192	863	1182	1262	125	551	426	750	1272	287	87	541	197	750	187	310	1391	128	757	1085	884	416	408	555	387	1379	257	356	111	516
1936	12	Arkansas	1937	166	1070	149	636	222	1094	303	413	1453	201	727	519	1360	661	241	19	1080	153	2068	377	51	237	935	188	430	214	136	413	364	816	1021	329	399	392	435	629	291	596	160	396	976	285	26	157	575	457
1937	1	Arkansas	1937.08333333333	452	192	353	165	676	1	113	679	479	560	671	431	521	262	2418	224	43	1098	1717	499	45	279	528	310	567	49	173	95	851	181	422	305	84	65	19	490	412	253	73	412	90	143	51	292	652	36
1937	2	Arkansas	1937.16666666667	213	29	86	389	629	7	237	490	647	217	138	345	207	264	145	526	23	374	14	118	174	125	225	236	201	642	381	55	137	236	101	30	184	107	760	335	501	85	265	435	682	716	192	16	465	426
1937	3	Arkansas	1937.25	166	403	89	194	330	376	455	802	407	471	166	1415	16	18	528	318	499	1104	424	95	843	448	185	1868	563	986	365	454	6	142	304	2	5	226	124	88	18	297	106	124	573	354	81	610	544	49
1937	4	Arkansas	1937.33333333333	582	983	508	220	77	182	40	49	756	175	550	475	77	84	588	1247	18	381	893	101	398	302	263	55	1122	1041	119	361	93	343	252	169	129	45	125	31	845	173	130	379	310	458	20	48	496	277
1937	5	Arkansas	1937.41666666667	1036	24	810	156	66	158	151	136	22	31	364	315	93	1039	119	567	304	143	194	456	88	355	464	191	232	559	4	506	236	224	890	18	1133	10	44	391	288	467	661	559	1049	5	491	230	469	333
1937	6	Arkansas	1937.5	4818	422	1543	637	56	631	228	275	205	533	501	349	97	2945	446	2684	1308	454	472	613	294	155	1370	393	561	427	144	1415	1231	338	1289	7	1672	174	460	416	701	369	939	1218	2128	221	145	1286	971	583
1937	7	Arkansas	1937.58333333333	15877	1648	3569	2724	30	1601	512	1097	878	890	1825	1613	815	7552	363	9336	1798	1301	900	3207	148	89	2081	3192	2727	1026	208	3125	3976	1483	2720	320	1488	910	1370	924	1299	1625	4046	5833	7756	745	895	2830	4317	1650
1937	8	Arkansas	1937.66666666667	11471	2268	3535	5901	701	1902	80	647	1555	523	3264	2142	1670	5383	1846	6537	1041	569	119	7790	679	95	2290	3037	2184	616	1227	2368	2137	2413	3853	167	1777	1179	3128	868	868	2201	4007	9851	9312	771	2134	6357	2664	1252
1937	9	Arkansas	1937.75	9345	1710	2381	3707	2327	984	42	486	1203	427	3315	2301	3100	1158	2661	5554	100	685	380	4248	318	740	1526	2082	911	695	1569	1192	1126	1079	2162	53	1356	4205	2465	305	1228	4124	2784	8460	4069	1159	441	3513	1003	1014
1937	10	Arkansas	1937.83333333333	9158	2334	1374	2116	755	140	139	348	281	403	432	1206	833	1149	791	901	17	773	1047	4140	998	222	772	847	296	662	346	597	359	666	1134	479	360	343	1032	1355	273	2823	1736	1907	765	1665	510	494	1042	909
1937	11	Arkansas	1937.91666666667	2332	859	1637	496	474	0	305	503	965	84	518	507	837	640	467	1145	34	197	1363	1398	1547	879	2505	1637	28	30	200	676	293	620	2059	260	22	105	1089	673	602	1555	1052	610	321	159	340	468	179	381
1937	12	Arkansas	1938	1254	912	219	424	563	119	592	1207	448	137	509	651	1273	390	369	210	10	826	492	1203	477	473	1659	928	528	77	289	1255	270	180	546	133	124	71	1496	181	155	754	313	141	553	310	108	649	405	566
1938	1	Arkansas	1938.08333333333	890	496	611	312	481	202	244	899	549	36	307	717	234	93	1410	25	307	1136	52	217	214	457	601	277	648	124	664	303	54	128	148	494	14	773	455	338	720	326	199	95	180	137	10	270	158	49
1938	2	Arkansas	1938.16666666667	1118	209	33	37	216	144	297	32	480	533	248	216	85	16	752	43	6	905	13	163	119	34	28	556	206	121	200	384	535	1676	16	568	137	472	458	433	491	309	75	170	130	150	12	544	68	363
1938	3	Arkansas	1938.25	113	535	290	487	544	18	2	453	711	237	76	218	333	47	756	633	105	44	247	279	473	75	78	90	213	189	63	149	70	261	101	11	1140	253	429	89	130	1846	296	0	29	988	540	506	795	60
1938	4	Arkansas	1938.33333333333	216	119	80	20	45	520	227	153	4	180	728	269	923	7	115	181	295	634	753	458	746	490	449	108	47	259	78	584	496	868	223	162	13	45	134	89	12	17	183	82	442	125	119	49	254	476
1938	5	Arkansas	1938.41666666667	420	240	412	2	58	104	283	135	197	396	197	1338	292	32	59	35	1180	118	610	48	575	191	23	838	44	440	606	180	204	346	46	387	148	205	696	56	25	179	857	354	632	579	5	48	583	339
1938	6	Arkansas	1938.5	884	888	867	482	135	1038	3643	184	488	1411	816	4812	489	42	958	339	3117	932	717	458	493	728	262	2923	19	1370	1913	83	234	419	219	1271	1107	275	464	2894	674	1215	2266	871	1191	410	47	171	995	1659
1938	7	Arkansas	1938.58333333333	2562	2923	3223	2596	1622	4781	9816	2221	1237	3230	2907	20167	2433	329	3272	384	12105	2838	3460	1511	3648	1347	551	11828	595	5335	7781	116	1454	1814	84	3170	4751	882	1310	8637	1015	4427	2997	2199	2667	390	335	304	2676	5587
1938	8	Arkansas	1938.66666666667	4182	2342	1732	2035	1539	760	20162	3154	2621	5564	4223	22511	1017	1455	2544	2200	17986	2551	922	2309	6747	593	316	6094	558	10070	4687	371	1467	1199	421	2011	14790	1209	1397	13332	829	5119	3105	1289	1344	637	1232	1282	6484	8612
1938	9	Arkansas	1938.75	1302	4394	2260	1276	262	1557	14663	1117	1764	2573	1449	15132	973	1283	627	1664	4157	833	297	1028	3667	301	197	2963	673	6352	4502	1797	707	2043	142	1880	15298	2133	99	10175	559	4890	4655	1001	1175	405	960	700	2368	4789
1938	10	Arkansas	1938.83333333333	706	2201	449	1713	21	488	4940	177	1197	1960	252	9763	470	386	757	792	1022	1205	686	1811	1716	104	320	271	1344	2325	1002	984	841	769	345	2342	6716	570	645	4921	344	663	827	859	822	1391	825	547	343	1793
1938	11	Arkansas	1938.91666666667	417	908	1524	2126	21	404	1849	19	784	434	62	3917	421	397	944	770	324	194	810	356	1598	826	2659	876	859	394	192	298	668	1716	358	183	1986	390	282	1764	534	485	1186	83	121	1566	191	235	80	1207
1938	12	Arkansas	1939	168	766	152	1481	20	99	813	592	149	832	393	1343	365	36	340	1010	153	3	169	440	376	103	2433	603	1943	59	299	288	1750	417	1946	28	2973	92	182	1128	116	1040	912	379	409	724	488	617	22	841
1939	1	Arkansas	1939.08333333333	1509	724	365	1173	11	580	886	461	174	1106	34	198	950	11	213	290	449	97	108	592	488	7	1095	57	1829	227	1311	283	31	84	384	1058	665	242	92	1174	560	684	212	536	83	205	561	167	616	193
1939	2	Arkansas	1939.16666666667	404	162	75	314	1489	124	339	29	132	244	166	581	24	400	193	23	79	759	414	231	156	114	1197	134	898	41	41	5	448	138	16	211	239	1121	802	381	287	1132	21	5	481	382	322	103	40	504
1939	3	Arkansas	1939.25	311	1128	75	290	110	3	390	1633	125	320	121	44	7	94	1185	138	547	510	580	282	93	88	412	55	212	36	23	42	78	62	35	106	599	353	242	41	203	510	100	366	220	187	155	793	89	22
1939	4	Arkansas	1939.33333333333	501	512	450	345	824	986	4	133	716	274	174	495	38	305	426	310	57	69	616	327	1030	706	85	88	46	59	291	750	701	1379	400	430	244	1754	222	589	590	304	29	66	545	4	169	41	857	88
1939	5	Arkansas	1939.41666666667	128	160	201	6	267	52	668	0	76	289	98	541	84	1127	166	143	12	1086	212	157	1069	233	665	838	255	234	81	48	151	975	239	272	40	911	327	559	312	199	421	404	168	122	68	53	159	1279
1939	6	Arkansas	1939.5	1060	129	645	2	579	351	1712	136	23	185	514	1013	562	3451	29	396	1315	2094	371	324	3570	120	1496	2014	1193	727	1038	319	1515	1707	836	869	292	3369	779	1927	1182	1286	203	565	535	160	1268	337	20	1648
1939	7	Arkansas	1939.58333333333	1949	600	2635	209	2140	1149	5348	598	706	569	848	2552	2596	15530	14	1330	4470	3042	1416	1218	9915	287	3230	4542	3865	2878	2329	1053	7984	7976	1601	2694	629	10305	2000	5027	7927	2241	479	2409	2083	975	5660	4682	662	1672
1939	8	Arkansas	1939.66666666667	1235	676	2956	816	5168	1241	5403	1269	548	165	1335	4266	1932	13123	103	3943	4221	2969	2403	407	8689	322	2104	1726	4616	2374	3703	1391	5035	13908	1492	1915	872	10481	1603	4790	8064	1822	160	1338	2262	780	9368	8297	657	3819
1939	9	Arkansas	1939.75	598	137	728	194	4609	2341	4951	267	596	268	445	1698	1328	15150	202	1734	5345	1305	806	212	3633	1031	2136	836	2948	2451	2805	782	3165	12550	1987	1298	240	10149	1737	738	3970	1779	877	435	769	118	4058	5489	2524	2642
1939	10	Arkansas	1939.83333333333	840	440	953	553	2080	315	1382	186	946	521	134	783	340	3992	216	1189	1586	1847	461	232	1636	541	831	972	1763	727	2232	1102	2336	6005	683	1072	239	3706	659	623	1668	1772	319	89	278	899	641	1880	1706	1358
1939	11	Arkansas	1939.91666666667	522	732	1339	1057	2086	342	558	609	634	743	585	557	468	3763	154	33	362	2342	232	276	434	131	7	538	3320	372	1042	1165	1915	2172	738	831	33	2332	780	388	1175	398	671	128	202	53	67	2283	4297	1545
1939	12	Arkansas	1940	33	93	635	490	653	946	143	672	162	317	725	628	523	2302	920	244	63	1622	131	50	536	619	118	380	1638	1488	745	364	4036	1260	65	1313	47	897	278	92	1704	1358	590	790	130	372	122	643	2255	496
1940	1	Arkansas	1940.08333333333	1155	1024	613	109	884	1309	46	34	405	603	262	494	115	725	210	162	222	976	34	7	289	703	434	531	1249	704	267	37	2376	208	464	506	288	398	385	1148	233	423	142	642	456	249	206	325	1876	465
1940	2	Arkansas	1940.16666666667	57	1387	268	304	318	174	427	972	292	552	967	312	334	527	380	416	836	238	315	694	160	640	1186	118	85	20	340	629	161	912	393	379	563	329	602	211	11	509	1739	30	230	90	144	41	196	140
1940	3	Arkansas	1940.25	8	715	224	291	1197	207	188	482	432	469	260	579	112	491	21	1603	975	320	304	44	187	471	481	991	262	72	130	42	487	636	458	28	69	301	590	237	48	1	69	291	16	753	562	333	157	188
1940	4	Arkansas	1940.33333333333	120	203	209	452	84	1665	151	181	637	2	80	310	364	327	847	347	202	776	434	91	49	204	30	147	453	14	399	456	725	873	626	630	551	165	551	213	424	715	67	199	294	262	546	27	110	151
1940	5	Arkansas	1940.41666666667	87	18	187	1457	8	696	1028	189	270	396	80	80	95	6	97	167	76	131	273	72	917	29	949	369	803	426	214	775	261	592	275	600	120	833	934	387	79	772	510	11	962	53	523	22	28	132
1940	6	Arkansas	1940.5	892	295	602	4427	18	2106	2556	493	800	3236	132	403	166	30	318	488	739	159	931	566	1644	1096	1299	1188	2609	1023	128	2060	1782	806	655	2950	140	3788	2895	1445	1169	1289	689	26	1186	212	603	292	75	782
1940	7	Arkansas	1940.58333333333	4320	858	2655	13513	144	3323	12771	959	1116	10747	379	1686	1752	115	984	871	2891	497	3461	1434	6060	3480	5531	1198	12358	2404	261	7006	3967	566	4737	6872	367	12404	12735	3866	700	2986	6427	941	9400	1812	514	810	211	3445
1940	8	Arkansas	1940.66666666667	2025	1102	7529	15143	206	4511	7648	1610	3006	8438	441	1767	1125	1624	1134	1616	1933	450	7209	462	5293	6506	5950	1904	11490	2947	537	11543	4166	172	5663	5402	780	12362	11887	1207	1445	5761	5715	782	12924	1596	318	1248	1336	1146
1940	9	Arkansas	1940.75	679	445	5704	7898	1173	7673	4210	742	2231	8319	983	567	993	1484	736	1265	1163	978	5054	807	3356	4192	1544	1035	4480	1549	484	7077	2914	91	2278	6505	452	4364	5887	846	194	2583	2138	717	7714	841	92	1754	971	559
1940	10	Arkansas	1940.83333333333	643	905	1979	1834	387	6457	966	817	2642	2850	1462	89	1175	1250	200	15	231	506	1170	689	563	2157	129	2275	2077	1016	1662	4553	2551	580	1362	3267	178	725	5422	1369	1043	1392	2082	652	1701	312	681	1202	713	647
1940	11	Arkansas	1940.91666666667	106	575	949	1781	1176	1789	388	203	6152	1073	649	131	82	137	158	538	18	845	1046	594	423	449	114	1065	1485	1019	780	896	2563	1208	965	1594	522	170	2933	654	138	2077	503	457	1861	459	497	883	39	168
1940	12	Arkansas	1941	706	98	1334	163	997	2529	23	140	1012	153	348	1076	767	861	1067	1049	166	93	1313	421	1417	1349	406	701	1071	490	572	401	909	2916	963	1608	198	33	1545	375	92	1875	32	468	849	280	1721	286	843	288
1941	1	Arkansas	1941.08333333333	482	240	663	271	682	265	243	340	309	286	309	348	1081	785	394	483	407	441	553	1701	267	520	39	387	845	500	882	709	982	608	137	90	25	714	257	55	415	66	224	9	1146	381	1005	515	1783	420
1941	2	Arkansas	1941.16666666667	130	68	1079	448	160	278	162	40	143	154	7	499	177	162	245	198	216	265	69	299	144	22	142	1614	98	31	863	173	52	315	448	244	76	35	366	3	276	14	985	666	186	482	363	1010	1257	128
1941	3	Arkansas	1941.25	116	1035	394	616	80	166	49	123	189	566	1411	99	67	363	277	492	26	79	964	365	596	23	22	212	37	1146	846	347	467	345	1050	258	111	19	269	121	77	166	0	2173	805	1105	750	531	2381	1223
1941	4	Arkansas	1941.33333333333	498	1538	219	64	19	144	312	210	248	207	192	562	1639	95	54	296	411	622	474	1125	144	14	464	158	17	294	375	188	888	338	251	58	112	563	294	334	961	1724	528	913	548	175	206	179	109	136
1941	5	Arkansas	1941.41666666667	35	618	48	169	81	489	73	459	388	333	216	31	83	737	42	168	162	138	605	191	1	25	556	104	135	148	276	314	790	171	1752	255	463	202	228	21	20	131	712	512	613	503	1529	169	243	113
1941	6	Arkansas	1941.5	517	1158	441	838	324	1436	199	1440	534	2219	774	121	615	1645	1211	1019	342	208	4293	1577	737	661	833	874	313	1140	1987	1275	1849	685	5018	644	769	380	619	369	90	179	1012	1020	1479	119	3036	366	1279	955
1941	7	Arkansas	1941.58333333333	2425	8663	3858	1101	260	2710	1033	4867	1424	5338	2952	517	1955	5131	2252	2130	1657	352	19743	7892	2597	1859	2261	2718	148	3597	5764	4343	2974	777	7402	2194	4416	841	1072	1768	371	441	4542	2969	6465	791	10899	1142	2737	4173
1941	8	Arkansas	1941.66666666667	5616	12017	7906	1508	153	8012	1466	5731	6096	5749	4070	160	1250	1358	3196	7014	93	552	22118	9256	5184	2111	2897	1750	19	6900	7418	4579	3961	2038	6654	1971	1858	1021	1142	1117	71	715	8341	2815	8314	999	18175	3506	2745	4249
1941	9	Arkansas	1941.75	5036	12593	8024	636	89	2795	2123	4175	4325	5906	1536	251	1705	482	2333	3042	451	1064	10854	3417	1999	1454	1519	714	675	3942	3407	4374	4598	1274	2289	4000	1620	536	96	1339	192	299	3520	625	1766	2821	12617	1236	921	4800
1941	10	Arkansas	1941.83333333333	4895	4048	5318	112	487	1165	1375	1188	1830	2613	864	470	1112	263	512	1038	93	391	5147	1041	1849	1844	466	411	753	3759	2368	3868	3032	1215	1199	1314	347	236	81	1449	144	309	892	261	1751	401	13171	927	471	3093
1941	11	Arkansas	1941.91666666667	3157	1212	2531	1147	478	928	1076	978	1166	1493	1765	301	145	797	301	77	708	190	2033	316	1426	706	836	752	448	1356	908	1560	979	785	224	1316	462	220	1	1351	277	333	1132	541	2612	859	8656	1220	37	2592
1941	12	Arkansas	1942	2395	1206	489	126	226	363	2471	965	220	433	1240	1306	1388	1134	857	80	2145	1273	289	191	896	709	1186	415	482	676	1146	1020	3192	1973	307	1654	2899	231	522	323	250	63	648	742	1242	618	4160	778	9	2743
1942	1	Arkansas	1942.08333333333	594	475	770	182	48	27	653	653	173	655	64	195	1495	389	532	54	338	843	58	318	76	1367	256	142	486	328	365	153	492	441	738	131	549	1987	378	42	441	455	2580	381	222	146	404	1092	243	1499
1942	2	Arkansas	1942.16666666667	62	138	625	735	137	702	1825	378	134	258	459	696	902	40	797	93	1493	935	323	78	29	117	349	129	54	202	649	57	1696	55	85	443	1222	435	1181	41	835	477	309	623	277	53	164	357	144	193
1942	3	Arkansas	1942.25	178	684	160	147	15	239	74	274	71	116	604	114	116	85	428	280	212	338	1283	215	62	159	47	178	1206	448	148	39	57	622	1251	79	184	6	190	365	418	68	382	1144	29	413	109	63	162	1214
1942	4	Arkansas	1942.33333333333	876	358	1	112	431	166	123	130	8	698	40	257	171	158	521	539	27	58	73	206	63	2	482	634	99	535	166	142	55	557	81	712	151	15	35	383	299	74	603	31	1	162	51	385	299	2
1942	5	Arkansas	1942.41666666667	563	17	36	935	400	160	199	159	326	564	114	74	725	48	1734	378	448	99	226	52	52	114	135	273	667	25	169	46	101	58	84	6	933	580	74	534	192	131	221	1005	168	195	46	509	148	23
1942	6	Arkansas	1942.5	1310	436	186	3428	1463	639	951	592	1394	340	1350	1814	1593	165	4192	803	941	256	323	72	348	197	507	1106	3357	817	1408	314	131	231	1554	4	2362	213	408	1178	217	766	435	2370	66	1133	646	3354	842	679
1942	7	Arkansas	1942.58333333333	2322	713	724	9935	5994	1679	3619	2857	5562	559	7128	3549	7529	353	19932	2945	1274	557	1419	121	2374	753	1286	2999	7290	3838	6560	1032	151	577	2857	869	3383	589	1642	4289	145	2300	6409	3950	373	2638	2247	6166	1299	2461
1942	8	Arkansas	1942.66666666667	1726	1422	526	2518	5433	1454	11766	4699	7649	1031	6770	5048	11873	757	25373	2498	2821	334	1381	76	2058	2715	2480	5515	13809	4215	5438	5747	336	496	4084	1933	4245	1161	2315	6573	297	2220	9700	6235	143	4439	2032	9098	2448	3119
1942	9	Arkansas	1942.75	940	1048	336	1403	6569	1470	4753	6715	3624	1014	6952	3359	8708	186	32944	2086	3758	1089	1850	86	803	3316	1942	1271	8323	2114	4841	2452	842	169	5845	1925	3161	343	2104	5643	724	463	3755	11385	55	4517	2395	7596	668	2416
1942	10	Arkansas	1942.83333333333	1244	140	1033	1344	5966	1220	1928	1462	1389	1198	2990	3917	3525	147	22501	2498	350	1116	2086	524	12	4164	1776	539	3467	1781	4940	393	69	203	3909	949	2812	49	1507	1547	1234	675	1630	3730	369	3340	928	1608	305	1707
1942	11	Arkansas	1942.91666666667	1970	106	1473	327	1983	976	737	1003	634	604	3127	2237	2301	407	9554	1169	580	1365	1096	832	169	2698	522	1134	1187	257	2562	339	1623	858	900	305	1747	65	811	1353	2829	2055	1984	3291	202	2944	388	1900	1746	2101
1942	12	Arkansas	1943	587	274	772	536	835	1394	427	292	490	1035	2378	2008	442	65	6174	548	170	1168	500	210	687	2474	626	1187	920	190	3302	1574	841	260	2519	34	5663	722	154	1287	1100	1762	651	1554	727	840	861	2688	1295	824
1943	1	Arkansas	1943.08333333333	197	16	275	169	695	1650	200	76	216	416	1863	279	464	933	2587	508	69	92	167	84	213	319	402	1054	411	299	688	774	362	1004	1562	71	2623	409	128	773	197	253	51	328	1311	1647	664	931	310	481
1943	2	Arkansas	1943.16666666667	348	38	435	317	421	1147	1459	348	398	1770	272	980	391	37	769	226	148	175	6	476	22	158	355	443	505	53	690	554	1766	357	468	132	941	131	189	236	372	88	792	46	196	766	75	638	123	489
1943	3	Arkansas	1943.25	307	63	259	99	21	75	45	50	127	456	138	1433	35	124	5	63	139	1110	462	157	1579	448	128	599	314	542	110	16	577	264	407	577	2	9	138	110	39	656	56	664	27	430	157	549	796	114
1943	4	Arkansas	1943.33333333333	18	79	456	146	905	333	162	212	307	83	294	1325	6	58	34	45	114	305	367	247	87	347	373	60	137	46	932	594	238	38	312	654	1023	345	366	150	1062	643	72	151	308	303	633	634	764	90
1943	5	Arkansas	1943.41666666667	59	59	334	208	29	213	74	26	75	291	218	616	19	153	205	107	397	488	941	321	37	101	72	233	335	555	224	1364	800	860	251	383	1099	104	223	66	1158	1014	387	279	0	848	622	104	291	333
1943	6	Arkansas	1943.5	1410	141	1569	1682	914	271	544	406	67	5392	2033	2635	34	411	313	114	1196	857	1599	895	252	439	1090	587	340	394	1198	906	3669	3480	976	2061	5489	43	1076	236	2181	2142	347	485	536	2114	513	70	899	195
1943	7	Arkansas	1943.58333333333	6276	379	11950	3665	1473	850	1655	892	1234	18435	5548	9964	36	2068	2585	576	3958	1527	6857	3921	1049	4020	4807	2848	4310	2747	4590	2843	11458	18649	4383	2779	6086	20	2573	946	6559	8154	2802	1823	1247	8134	1896	2225	2615	1946
1943	8	Arkansas	1943.66666666667	7737	2504	15382	4818	1563	1957	3054	2209	3877	20124	8328	14012	318	1984	3237	2322	6128	3846	9929	3222	1712	4785	6745	7882	5127	6226	11022	3313	25611	6846	8396	5181	8074	566	1635	886	9478	18524	3285	2199	1459	11496	2109	3099	6416	3172
1943	9	Arkansas	1943.75	4683	1510	8702	8139	2046	2057	2990	2093	4950	9159	10232	6708	518	314	1316	5064	6526	1904	6267	1783	691	1361	6918	1200	4452	6878	5148	3052	10443	2191	6211	2172	3930	1079	650	1340	7216	8494	2585	2994	369	13393	2843	2535	3774	480
1943	10	Arkansas	1943.83333333333	1116	596	12808	2671	1978	565	502	388	6959	4398	5081	3119	581	1829	1713	1403	3002	1237	2413	1743	2562	1996	1942	1264	1994	4694	3979	1564	5769	1331	4025	1059	650	967	269	351	4485	6689	3349	1703	305	13986	5164	510	2830	208
1943	11	Arkansas	1943.91666666667	1810	312	4973	841	1815	671	341	614	7059	2602	2992	1829	1063	1806	794	799	2533	693	1033	3302	1735	569	2515	1067	1522	954	3519	1725	2733	1222	2798	1462	693	760	1059	231	4041	6347	2277	3174	566	8921	3498	497	2175	945
1943	12	Arkansas	1944	1444	95	2289	288	908	1095	1135	169	3830	657	3209	1235	1106	1602	270	539	1769	801	508	2939	1236	2284	1126	989	641	311	1939	551	926	733	2420	973	315	804	1347	342	2095	2196	899	844	361	3339	1883	322	375	218
1944	1	Arkansas	1944.08333333333	3190	79	227	1042	639	650	66	338	4551	144	1708	233	775	1287	630	1311	38	1050	979	824	858	990	736	273	1504	905	1901	119	458	105	1262	517	385	262	150	337	968	582	403	297	95	3722	998	586	91	287
1944	2	Arkansas	1944.16666666667	1200	764	487	285	1518	426	425	1202	1045	13	921	106	471	407	633	389	401	331	345	429	83	302	256	62	191	214	81	25	559	525	615	384	814	47	1723	833	1415	543	87	260	17	45	40	378	1566	850
1944	3	Arkansas	1944.25	293	942	244	1519	87	20	45	207	62	856	268	662	121	31	272	45	224	46	562	152	313	979	32	510	851	658	1	344	106	599	582	1165	21	218	19	902	122	559	652	609	194	8	1321	175	203	101
1944	4	Arkansas	1944.33333333333	212	193	159	16	153	224	1045	1042	621	147	714	97	427	51	652	297	1845	695	542	1232	51	162	51	609	328	131	800	462	347	64	481	1087	54	287	255	220	294	262	48	1145	22	40	133	57	877	116
1944	5	Arkansas	1944.41666666667	53	440	95	28	71	859	322	778	918	333	524	36	211	515	650	51	40	142	109	321	153	980	343	486	244	33	241	451	185	526	553	572	271	88	585	897	557	0	1784	444	124	344	160	307	189	364
1944	6	Arkansas	1944.5	481	1365	288	247	1390	2733	71	3154	2140	1309	2861	92	1049	1974	1693	144	78	509	482	1927	846	2406	829	3463	709	444	1169	1678	503	1083	554	1412	166	229	794	2883	2895	18	3898	2428	107	1105	1115	1514	496	2108
1944	7	Arkansas	1944.58333333333	1296	6059	410	2709	6003	9864	206	12122	4622	2015	10596	372	2858	8018	4621	699	252	1936	3240	9143	2860	9638	2080	9070	3507	1779	5402	8692	2529	4595	680	3849	899	3065	5050	21445	9469	291	17419	4938	187	3830	5446	8486	2302	3457
1944	8	Arkansas	1944.66666666667	3912	7114	1376	4910	9772	31387	451	21915	7655	2517	10215	497	1915	5658	5174	701	799	2755	3811	26434	4179	8969	3869	18126	1414	1854	10261	16110	3734	6018	2135	2674	2050	5447	6821	29549	13930	337	27465	3645	646	4785	7242	6815	4568	6966
1944	9	Arkansas	1944.75	748	6455	619	2937	6333	14776	1158	30600	12353	2591	4616	88	1742	6253	4434	3254	576	2201	2889	16019	3376	4832	1274	12294	1497	2653	9554	14356	3613	9935	1325	1832	991	7073	5697	44068	12816	630	21172	767	558	5779	6438	5855	3747	3295
1944	10	Arkansas	1944.83333333333	690	8282	1397	1459	3651	6971	677	5298	7191	1376	2925	709	1815	4779	645	1136	77	1290	1770	8513	1901	1680	1553	4029	749	2591	7819	6044	2483	10105	807	3263	384	3550	2694	12209	7742	673	20615	910	1156	4755	8274	3398	2557	4436
1944	11	Arkansas	1944.91666666667	417	4786	367	1286	2422	7267	628	2120	6247	2123	2456	1359	2325	1750	863	1672	50	470	702	2668	1612	737	992	3937	1623	1188	9120	1767	2802	3658	769	965	204	2404	2961	2701	7128	734	6662	326	1696	321	5010	936	784	861
1944	12	Arkansas	1945	525	5365	214	502	3003	5408	1470	2239	4048	1512	346	1194	1636	903	475	874	115	504	170	1820	2005	1437	153	1715	257	1404	4343	846	718	1425	164	416	91	983	888	2592	7348	718	3524	150	1464	26	716	504	1264	392
1945	1	Arkansas	1945.08333333333	55	3892	241	78	902	777	2304	236	2151	1147	255	117	1637	356	440	787	292	575	97	187	2156	211	491	380	863	151	932	668	173	585	1419	79	19	78	254	417	841	1791	932	26	1406	154	161	991	760	1459
1945	2	Arkansas	1945.16666666667	899	32	202	1762	1409	225	1693	130	195	1181	10	1601	1946	235	73	162	121	1746	184	88	84	522	32	653	237	582	671	2280	19	470	1357	372	46	142	220	36	456	401	32	36	512	0	46	160	270	442
1945	3	Arkansas	1945.25	166	700	241	50	279	319	229	5	57	17	174	1525	790	21	4	2168	986	173	1105	382	354	642	378	584	402	29	70	800	233	493	108	243	2200	7	287	266	26	126	306	832	3	2	657	47	243	153
1945	4	Arkansas	1945.33333333333	351	492	825	456	240	233	154	88	1011	315	646	148	9	223	66	38	689	137	57	31	244	47	162	35	92	457	241	730	168	706	1203	980	321	180	1099	6	266	1196	29	486	2217	245	215	185	252	698
1945	5	Arkansas	1945.41666666667	22	463	288	627	112	377	251	448	30	306	248	98	77	536	304	1841	244	111	386	23	61	56	217	291	80	738	230	378	303	23	416	358	1296	289	367	212	54	382	108	23	367	122	221	688	1717	116
1945	6	Arkansas	1945.5	7	1588	1486	2000	2149	1641	817	1367	323	500	1316	445	449	2569	1399	4320	1460	869	1113	1864	743	770	1189	241	661	1709	630	1802	1663	1334	453	3662	3447	795	2825	655	107	1648	1663	115	380	914	2275	2675	6271	313
1945	7	Arkansas	1945.58333333333	76	4754	6510	5503	7878	8813	4286	5359	934	1150	4017	1400	2961	5946	11393	18132	3088	10428	3814	5541	5938	4151	2054	1055	843	7906	2017	7183	4946	4218	2124	10996	20382	6719	10235	4563	615	4627	9718	967	2342	2996	7794	7942	28786	1441
1945	8	Arkansas	1945.66666666667	712	9761	9797	10582	11633	5707	8685	5134	2520	954	2831	1017	9214	7465	8801	24866	4006	16918	1640	4531	7298	7244	3915	1459	268	18521	985	12607	8056	3809	2729	28286	29872	2983	12621	2762	1168	6650	12586	1353	3611	8328	7282	4035	40490	992
1945	9	Arkansas	1945.75	333	6338	5109	7786	16198	6279	6030	3316	3695	1832	2390	375	4136	9286	4998	13361	3020	14250	665	1391	6834	10897	7497	454	55	12627	323	10519	2276	1671	6663	18501	21448	1781	11771	1318	1297	6047	8112	1030	6330	5403	1735	6517	17370	834
1945	10	Arkansas	1945.83333333333	22	1912	4037	2784	10263	6262	4448	2037	3071	2549	1712	987	3896	9558	3102	5132	5647	6715	800	789	6758	9695	3909	1849	804	4913	283	3899	2075	641	3732	10846	19075	1076	11790	312	2391	3951	4405	1674	4047	5207	255	4074	7555	862
1945	11	Arkansas	1945.91666666667	790	1986	3505	1287	9991	3648	1744	695	1156	1865	326	356	1225	7373	1823	2919	4013	3087	601	1163	3091	6618	3168	1291	1955	3411	454	2409	887	512	2871	5824	7160	360	4001	521	1047	1504	3489	1317	496	4181	515	1833	1856	952
1945	12	Arkansas	1946	1169	2240	1471	1554	4684	2286	499	119	1611	1469	1363	373	1684	3199	1739	817	1772	956	810	922	732	1434	2632	444	995	1336	721	2178	670	1202	793	1766	5936	419	810	266	1592	381	4264	1268	274	3648	87	640	1827	878
1946	1	Arkansas	1946.08333333333	353	2980	724	767	691	891	201	196	525	1466	560	646	470	1140	41	150	1438	629	558	1043	1044	782	833	417	350	562	941	1377	1574	431	1063	703	1256	166	528	689	586	383	871	531	642	1382	766	250	2681	298
1946	2	Arkansas	1946.16666666667	1258	439	1125	410	20	214	1294	770	366	717	240	399	109	175	687	386	39	451	149	621	409	319	169	62	248	105	46	965	693	438	224	133	735	138	671	571	171	431	1	844	318	331	599	185	184	259
1946	3	Arkansas	1946.25	39	234	700	98	146	57	192	794	444	962	255	134	810	796	5	392	113	573	432	1919	66	631	674	99	525	1	147	91	57	29	243	351	270	115	158	703	366	1087	91	343	2012	27	305	42	285	830
1946	4	Arkansas	1946.33333333333	37	80	89	5	96	611	51	238	815	191	279	481	168	111	7	414	661	323	29	239	1	308	1203	2398	312	1031	2	82	547	409	112	517	18	732	988	35	64	58	588	187	178	291	660	207	566	210
1946	5	Arkansas	1946.41666666667	864	574	296	271	519	145	126	363	101	314	178	1389	11	164	298	132	425	77	559	817	583	763	78	875	560	64	474	99	1050	681	754	133	572	200	656	101	760	402	756	35	443	503	138	585	290	12
1946	6	Arkansas	1946.5	4644	370	1529	1346	2640	22	682	1755	634	1022	887	8261	282	191	972	4	584	361	1193	1963	3383	3690	176	2418	1671	110	2604	1454	3284	2359	1973	554	762	309	3537	1271	4002	1458	784	890	1996	914	1479	1928	1623	1463
1946	7	Arkansas	1946.58333333333	20636	2674	2734	5523	5438	93	3642	6487	2650	2661	1181	33085	3098	823	1989	897	1281	3651	4477	6230	8810	20791	1958	13277	1615	1211	12337	5787	8638	11373	9468	674	1363	640	9363	4289	15369	5744	1338	2291	8777	3156	1951	9014	7593	5113
1946	8	Arkansas	1946.66666666667	13280	4040	5866	9198	7639	297	3399	7097	2839	6498	2516	52162	7339	1168	2380	1510	3510	7235	8952	5542	5864	38806	3496	12816	1685	524	13057	5428	10218	13752	13552	1265	1093	160	17103	5748	17615	9508	1454	4741	14226	2790	1588	10781	14550	7643
1946	9	Arkansas	1946.75	22084	3007	6012	7068	5163	343	269	8556	3359	11545	1805	28137	7245	280	3471	2370	2523	5237	5130	4420	5446	28823	3732	13172	1013	1875	10868	4346	15567	13408	15100	165	1320	1270	9638	7876	13177	4909	1424	3712	12142	2503	957	10782	8381	2700
1946	10	Arkansas	1946.83333333333	6358	789	8237	4201	3866	602	266	6094	1444	14284	4314	8480	3893	792	766	1532	1234	4065	2309	4672	2478	24497	1506	5648	90	2582	6708	2517	4715	8683	15851	556	344	923	6753	2535	9572	3116	1923	4115	6789	1294	706	3880	6988	768
1946	11	Arkansas	1946.91666666667	1125	684	4647	2073	1995	672	136	2110	3441	7507	6493	4815	2660	874	1302	1769	1199	1273	3676	4805	1481	9137	1133	4567	23	2054	3316	402	2663	4256	9225	1152	112	256	4873	1149	3264	1885	514	1494	3078	3153	380	1788	2420	279
1946	12	Arkansas	1947	1012	136	1949	1230	1519	737	163	1381	1338	5097	4369	3216	2936	1431	598	2396	252	2271	2802	1159	1688	6805	671	5942	59	994	2286	236	1973	2179	6281	323	199	959	4715	368	1321	953	402	1673	624	1649	190	516	260	528
1947	1	Arkansas	1947.08333333333	285	498	377	279	371	1652	314	211	1540	3894	1493	130	813	340	783	618	15	673	647	1222	783	1089	753	1684	115	732	1200	627	507	1391	3419	1189	265	724	2470	648	247	800	41	857	245	841	1077	956	195	371
1947	2	Arkansas	1947.16666666667	554	217	108	97	108	1318	1	84	258	1810	94	63	266	14	273	127	266	575	1263	114	186	257	84	362	345	559	408	145	579	2185	2260	454	388	117	825	527	1	242	197	437	36	161	933	292	93	675
1947	3	Arkansas	1947.25	34	360	303	85	425	306	492	206	334	708	359	815	831	387	0	6	124	262	71	84	791	34	263	182	135	429	112	1145	82	103	131	534	368	479	691	257	122	101	709	216	41	440	473	924	50	222
1947	4	Arkansas	1947.33333333333	627	152	1744	511	60	59	43	1029	1635	11	214	570	818	2178	759	427	377	98	87	271	808	357	113	94	57	97	194	339	225	936	22	429	1006	1136	82	124	48	360	139	935	378	1326	190	715	290	188
1947	5	Arkansas	1947.41666666667	239	203	270	476	550	286	550	978	468	165	10	1016	394	59	54	393	88	209	505	34	800	342	797	29	376	641	521	382	883	676	321	196	780	1740	236	414	44	84	430	827	1033	841	335	97	361	1167
1947	6	Arkansas	1947.5	741	477	2201	974	1167	1679	1207	1308	854	129	347	1839	4022	990	142	969	1733	1632	793	88	4566	1116	3210	1151	572	3423	1060	1622	3596	2513	737	499	1575	8531	2842	583	254	2181	2497	3386	1108	2964	231	838	431	6661
1947	7	Arkansas	1947.58333333333	2936	1497	10488	4559	1625	7910	2710	4962	6922	1003	432	2289	21252	2634	496	1097	6098	1995	3099	969	23907	1892	11685	1687	6349	18740	1105	2202	11025	10019	1552	2432	1554	24004	8480	2165	1683	3233	8805	13695	5119	13132	743	1660	2776	18211
1947	8	Arkansas	1947.66666666667	7298	2201	7652	8205	1532	11233	893	11644	7553	1106	2170	4996	40375	8057	461	4833	9311	1095	3723	2950	23997	1363	20284	1919	13271	25036	2681	4282	10566	17132	2519	4076	4049	45011	6356	2805	2806	3584	4745	18321	9293	9005	2383	2252	2582	24080
1947	9	Arkansas	1947.75	5617	1312	8604	4456	3673	8318	1016	9239	4115	1560	1933	4603	42187	7488	168	2122	3798	643	7059	1872	10366	1192	28578	2087	13906	17125	2094	1020	6020	16656	1836	1936	1298	31178	4863	1313	577	5380	6079	10600	5092	14243	921	2879	747	23546
1947	10	Arkansas	1947.83333333333	5837	2220	7447	2870	2863	3258	552	5008	3946	1191	1570	5177	20116	4829	1963	1153	2533	310	2796	1130	3379	1175	12086	2534	9446	11068	325	1724	1550	9050	391	1804	285	14471	3426	698	197	8158	5080	13594	2648	9840	516	509	414	17274
1947	11	Arkansas	1947.91666666667	7799	4741	1125	269	6082	3869	1678	1531	3194	353	790	5865	11203	2661	3408	3975	2608	528	292	508	1051	1827	6974	1389	3437	4606	1067	827	2134	4111	120	536	1795	3510	2731	488	76	2984	5939	17746	1141	4207	861	170	434	13977
1947	12	Arkansas	1948	4660	790	465	456	6601	165	1531	453	1791	126	1961	1902	7578	698	3587	1154	343	966	59	259	718	619	5082	1906	2043	3300	2215	1294	698	790	673	511	1061	1117	2342	655	471	3937	3299	5249	277	2168	1196	333	1679	6778
1948	1	Arkansas	1948.08333333333	1867	224	148	182	5058	365	394	192	296	339	354	2555	3615	1716	979	1238	111	1065	692	131	330	503	3084	1600	284	641	604	57	978	735	840	342	280	765	404	971	61	467	1427	1076	301	2702	1046	77	189	3322
1948	2	Arkansas	1948.16666666667	184	100	255	913	620	271	676	190	635	324	512	259	2399	113	770	1167	417	629	476	110	1495	21	2446	1437	4	81	1029	1195	2	68	3083	111	347	550	96	195	1693	408	52	117	951	602	213	223	13	300
1948	3	Arkansas	1948.25	163	646	328	21	332	441	777	903	21	139	31	551	108	123	476	217	2001	0	794	99	214	500	798	84	666	1100	1672	95	290	268	307	1252	84	395	2	27	35	383	56	296	350	297	42	49	816	214
1948	4	Arkansas	1948.33333333333	113	383	1188	151	128	986	389	604	602	80	247	172	23	65	152	682	475	120	605	249	193	191	74	545	281	449	443	32	92	79	519	34	833	39	16	249	441	668	1559	195	1165	740	7	719	142	349
1948	5	Arkansas	1948.41666666667	272	725	109	197	375	862	36	714	1141	603	11	30	43	506	126	147	457	1513	520	141	278	456	484	201	173	88	79	89	151	153	1047	276	607	326	2	274	229	543	692	379	265	64	457	542	991	314
1948	6	Arkansas	1948.5	1566	2874	2317	951	1900	5721	43	917	1633	1592	378	249	15	2792	73	1750	1856	2317	2224	559	986	2169	1164	1467	540	470	93	286	152	1100	2227	571	1636	612	197	514	965	3605	165	1656	1223	205	3069	1747	2521	410
1948	7	Arkansas	1948.58333333333	7051	11830	9341	4045	4426	13800	2049	5050	6014	8760	3461	1639	342	10831	416	5693	9324	11510	7216	4531	6488	7652	2849	7156	7519	2243	711	1965	807	5127	5974	2823	4879	2546	966	1065	2710	8286	1023	5255	2546	2933	16101	7186	9927	1648
1948	8	Arkansas	1948.66666666667	10911	15396	6559	7354	2310	16775	5569	5515	13333	11262	10082	940	1884	16691	441	3791	9193	18361	14223	11259	10446	6285	5239	12710	10569	7474	1837	2523	2854	10206	8183	5198	8978	1378	209	1039	2460	10329	3101	2502	2578	8201	29271	15257	9954	2070
1948	9	Arkansas	1948.75	6036	8653	3799	9197	3630	7683	3169	2914	13299	12269	5415	503	1936	17915	477	4766	11179	22288	18940	4009	6852	6484	2908	7916	10703	5381	57	2814	3434	10016	6935	6398	5849	372	885	1504	3662	11353	1454	3493	3764	2747	28518	12619	8883	1954
1948	10	Arkansas	1948.83333333333	2248	6071	1197	8947	2203	2645	2263	1328	9303	5506	4768	424	797	3700	446	2489	8454	19102	8187	2557	5333	3832	2564	3616	8962	4420	37	811	3441	4819	2106	2769	1848	1890	1814	838	1494	14573	1622	1261	3197	1146	21755	9418	5310	958
1948	11	Arkansas	1948.91666666667	1400	7383	3289	9681	1448	1554	3342	253	3125	1584	3510	456	187	1145	1059	860	6119	12403	7236	2335	1748	1709	2169	4928	3071	6376	663	2050	3261	3625	1682	804	1841	1144	2457	494	877	10548	960	163	962	698	9758	5406	4322	1615
1948	12	Arkansas	1949	2992	3921	703	4431	1115	200	3581	301	2009	2077	3539	97	201	77	1314	111	1377	1524	4300	4060	1338	600	1827	4377	2524	1641	188	432	2632	4308	1945	619	1571	776	48	866	2540	7359	3049	271	470	489	6194	1900	2367	728
1949	1	Arkansas	1949.08333333333	726	2445	612	3539	51	77	1017	1205	1570	1591	603	548	242	279	45	892	375	397	386	3156	228	894	242	750	640	690	183	85	695	1131	136	108	411	553	328	58	955	5622	1659	183	2254	1698	2995	948	719	318
1949	2	Arkansas	1949.16666666667	1110	624	207	31	167	1013	19	264	130	145	1502	47	400	2087	96	185	188	1096	137	326	232	346	266	346	544	439	205	149	42	1	407	155	1042	99	43	692	781	62	8	52	1190	1585	533	337	8	717
1949	3	Arkansas	1949.25	5	310	1173	51	220	824	1106	32	538	2115	933	36	181	631	71	178	412	193	524	332	1408	522	968	115	468	92	27	137	397	2	470	152	60	315	203	154	62	55	452	5	5	491	93	241	1225	9
1949	4	Arkansas	1949.33333333333	609	110	191	137	2007	559	456	8	123	532	24	1285	822	69	508	1620	126	601	46	55	132	64	172	1362	371	55	16	966	147	338	133	341	526	13	213	329	78	114	188	245	716	334	137	275	98	248
1949	5	Arkansas	1949.41666666667	107	354	403	892	512	341	161	710	1006	338	15	727	2024	405	574	208	98	678	200	735	69	33	393	361	250	856	4	400	576	511	411	217	13	32	325	237	857	617	13	242	118	223	448	213	229	553
1949	6	Arkansas	1949.5	517	2478	2679	1617	1600	1425	197	1482	3030	521	336	1060	8697	1750	1141	1707	416	1582	403	1117	249	343	395	2675	391	2118	45	1082	2345	725	779	758	372	81	887	880	3518	1204	102	1415	1091	1259	1402	767	257	1565
1949	7	Arkansas	1949.58333333333	721	11307	7080	3824	6483	5043	83	5328	10248	3570	1393	2943	20460	8616	1729	9950	3727	7740	899	3890	1019	1816	811	5307	1298	8087	260	2520	6491	2103	1555	5087	889	360	5253	2288	16886	7876	1370	4899	4852	7498	3778	1925	864	3036
1949	8	Arkansas	1949.66666666667	2732	21536	5224	4042	7185	5973	139	7181	8038	1824	2329	2994	18018	9969	5182	12062	13343	9378	1175	6704	1336	3437	1475	9716	2366	8102	273	2590	5142	3738	975	6051	1036	358	9549	4307	13049	5413	2635	5372	9612	21914	3698	2361	1066	7560
1949	9	Arkansas	1949.75	2192	11996	3286	1978	4621	3256	229	5871	5723	2469	1238	1627	12727	12683	6262	16038	16030	7224	3032	4749	2397	3187	291	4900	2207	3725	1548	4845	4915	3005	3303	8339	125	173	4378	2818	14158	6655	3133	2998	8298	13075	4869	2789	1882	6194
1949	10	Arkansas	1949.83333333333	3347	9240	4226	2647	4137	3087	429	4021	1992	783	652	468	3758	5000	3562	13932	16499	4150	733	5245	1504	1923	45	2068	742	3065	1521	3673	2612	2433	1331	3155	143	120	1443	1757	10060	6921	4341	2868	6574	8647	3888	626	4206	3662
1949	11	Arkansas	1949.91666666667	3573	7137	3081	3751	2492	778	1160	2525	1411	2139	464	215	3342	3181	1377	8622	19731	969	325	2321	1163	662	918	500	1324	1258	2693	1069	2173	2894	1527	3541	146	11	1926	579	3535	2852	3981	720	2966	4848	2859	854	1620	3455
1949	12	Arkansas	1950	1724	1446	3439	2461	889	1190	1009	343	68	1902	284	364	905	3184	890	998	12788	227	40	1450	745	45	1320	320	545	2137	1234	857	1498	268	744	1249	118	15	2790	4870	2850	4767	1136	400	2907	3184	2100	181	1514	1885
1950	1	Arkansas	1950.08333333333	960	850	1553	569	91	317	1347	1300	238	39	89	2874	503	297	293	646	5462	971	230	973	472	745	557	726	419	429	986	56	218	58	154	217	918	978	137	59	715	987	313	790	2235	1609	331	143	2047	2240
1950	2	Arkansas	1950.16666666667	238	13	550	60	146	1577	1028	208	200	409	50	65	113	74	33	626	361	248	743	76	108	564	645	266	566	272	490	179	440	299	32	4	367	218	22	639	82	112	205	1424	206	375	46	243	128	1671
1950	3	Arkansas	1950.25	124	108	158	1023	216	47	800	29	35	558	218	25	314	68	30	826	541	187	101	1699	189	117	267	216	814	257	213	144	577	191	1063	298	2029	38	37	1074	199	1953	72	748	132	454	173	1315	205	281
1950	4	Arkansas	1950.33333333333	79	30	295	41	387	328	496	183	506	373	859	1715	1092	243	124	141	813	58	39	2841	197	11	190	438	247	17	124	1619	335	622	128	186	896	794	59	249	259	121	709	109	881	0	361	1	27	123
1950	5	Arkansas	1950.41666666667	117	807	235	34	2741	126	545	361	42	57	38	919	53	26	409	323	530	152	508	1372	117	14	49	375	75	138	247	316	135	186	380	720	1127	249	15	151	112	449	134	368	229	280	1444	193	74	71
1950	6	Arkansas	1950.5	768	4647	461	1171	2856	674	3783	503	11	667	184	4452	797	1222	871	756	1339	1429	4071	4369	2967	706	889	1501	1607	290	1098	1532	1335	158	866	4714	5141	816	225	2405	209	2513	104	680	1351	756	2406	56	328	116
1950	7	Arkansas	1950.58333333333	1939	19095	1776	1653	10170	1125	17189	563	576	2967	658	11292	874	7771	1995	1978	3141	7609	14388	12739	10999	1849	5864	6146	4613	291	4209	6065	5925	1719	3911	10725	38811	5173	2836	3473	221	10361	398	1995	5616	3131	13115	395	2039	384
1950	8	Arkansas	1950.66666666667	3050	22523	3763	4176	12091	5230	34524	1980	1440	4995	2668	7821	2412	6180	2473	3246	6996	8378	11389	18629	24830	4607	10937	11950	9075	1483	3373	6996	11740	3254	4581	17585	32477	7562	2702	4715	476	13502	2466	5338	11029	2775	14826	1420	3184	653
1950	9	Arkansas	1950.75	4670	10914	5104	3506	9538	2937	22037	1273	321	2870	1969	5146	1414	4757	1941	6813	12268	12563	3492	16261	21373	4886	4349	7157	8527	651	1070	3472	12170	2311	4116	21127	22399	4173	5165	5512	250	16184	2471	6413	6567	4169	13114	2248	4161	2341
1950	10	Arkansas	1950.83333333333	1956	2857	1982	4031	6205	2820	7916	1034	396	1126	907	1340	4240	1724	854	2374	5579	7348	4348	11824	14877	2653	3950	924	5829	875	122	1719	7685	1286	7473	16197	6812	1541	687	336	823	7189	3779	4191	2941	2765	9919	1422	4458	4557
1950	11	Arkansas	1950.91666666667	1784	1329	2859	2384	6968	2330	5956	1106	1129	729	2462	1140	3522	304	1313	615	3992	4462	4174	7768	6021	2505	4260	1689	4822	675	123	823	7411	547	6366	4124	2407	1661	701	376	655	6044	4310	3132	914	4864	3817	791	2163	2741
1950	12	Arkansas	1951	1424	1763	1192	3225	9703	3246	7819	848	993	1535	2023	93	3009	392	836	418	1705	3148	3303	2449	2711	1275	1822	2181	1964	579	639	620	5625	97	4271	4508	792	2846	791	442	932	635	3709	2028	469	5555	1901	573	127	2209
1951	1	Arkansas	1951.08333333333	386	551	167	535	1491	550	2588	1264	55	1369	1450	297	421	814	361	642	90	371	172	2127	1215	1274	961	840	652	579	1341	432	1899	533	1733	1799	1600	675	1952	679	626	72	296	995	515	1356	966	756	152	545
1951	2	Arkansas	1951.16666666667	103	240	292	9	547	179	75	1538	231	656	314	224	153	212	289	200	160	1161	207	213	518	34	686	139	568	406	739	1929	400	1370	2455	672	900	95	323	318	84	29	299	138	1136	155	38	405	563	499
1951	3	Arkansas	1951.25	565	108	862	549	284	194	124	637	65	1	59	60	1620	1371	105	40	253	56	237	640	774	102	363	106	892	452	705	749	25	72	524	671	218	107	120	1138	61	614	104	4	325	116	241	46	327	419
1951	4	Arkansas	1951.33333333333	1729	160	1919	1280	97	326	89	59	49	250	317	35	124	1560	281	30	190	217	20	63	723	191	8	52	17	621	41	143	553	1468	256	35	384	123	1221	27	52	177	168	955	607	92	364	371	288	120
1951	5	Arkansas	1951.41666666667	94	252	339	257	56	56	176	145	87	864	1457	622	348	1081	944	328	297	185	19	224	56	346	63	1	828	558	373	267	86	81	955	156	425	58	491	3	613	1014	156	1100	1360	162	668	1389	323	316
1951	6	Arkansas	1951.5	1921	195	1247	326	143	888	229	535	727	3243	3516	1674	272	2741	1554	1205	2411	1656	380	487	1925	1311	495	1611	9367	991	870	419	553	780	1750	757	1742	853	1435	47	3553	2807	245	3440	3357	124	2959	4615	2667	41
1951	7	Arkansas	1951.58333333333	11216	115	7176	583	668	2949	1919	2616	4121	14812	15949	5623	575	3558	2002	10093	3404	5486	610	1310	7733	8401	1959	6923	41541	6861	1668	4382	1619	2525	8850	1789	6443	3707	3292	737	10531	3742	1709	14806	7803	389	6350	15533	12725	371
1951	8	Arkansas	1951.66666666667	12239	300	8490	386	532	5652	1396	3063	3567	14595	11766	7597	778	3982	6756	9664	5539	10040	1642	3340	4848	12218	3070	2258	50612	5428	3551	5714	4781	1509	11809	884	20051	2866	2660	1001	9251	2867	7109	21920	13349	1147	6540	34791	24443	731
1951	9	Arkansas	1951.75	10594	109	6968	591	111	5316	996	4849	3407	9093	8261	5842	603	4814	2902	8699	2323	5898	459	5873	6573	15495	1664	3905	27028	7411	5917	8184	3349	725	14445	271	8282	2196	5055	896	3757	2810	3677	13929	9468	1194	6129	22485	18276	313
1951	10	Arkansas	1951.83333333333	10053	5	4475	140	133	3286	1907	5611	1086	4402	4807	3904	155	1622	1511	6396	3329	1613	487	2062	3165	13670	2854	4163	6436	1912	3168	4296	1569	165	12784	1032	2480	1340	11514	2121	3880	931	3907	6213	3892	2644	2794	11744	12825	62
1951	11	Arkansas	1951.91666666667	8339	37	2778	127	39	1774	2292	10760	2716	4165	2501	2375	310	985	647	5970	2559	1302	1449	656	484	8412	1237	1347	5848	1623	2477	3756	918	837	10623	3298	1153	1090	5191	2169	1181	68	2009	3074	1893	1077	755	3782	11250	23
1951	12	Arkansas	1952	4577	434	1227	748	604	89	3085	4437	1962	1964	2350	1598	1149	299	81	2581	984	1711	1090	427	1199	4705	713	636	7222	1059	2862	2871	806	1630	6517	4053	1298	1450	3721	4071	1338	479	1568	3200	564	491	635	2522	3302	329
1952	1	Arkansas	1952.08333333333	2446	424	635	310	798	1269	1633	3614	326	838	1379	1031	672	331	133	532	729	1819	652	669	638	1693	209	1622	4443	276	1938	784	1935	449	651	3627	772	312	902	552	928	578	292	3911	153	901	506	608	1597	109
1952	2	Arkansas	1952.16666666667	1013	383	347	213	522	266	918	1055	60	444	736	26	41	17	316	306	861	772	632	39	326	2573	305	5	1498	711	1259	38	422	79	104	2286	72	1085	8	277	18	39	348	747	176	261	319	239	289	24
1952	3	Arkansas	1952.25	2726	496	52	307	254	81	307	80	305	163	64	183	433	377	382	378	1000	478	408	411	1416	555	258	49	145	1196	143	858	505	0	1490	99	152	256	495	1207	758	6	1350	7	27	194	301	43	160	662
1952	4	Arkansas	1952.33333333333	498	139	152	1704	43	63	47	350	275	330	1915	210	247	241	786	32	235	671	342	4	378	16	723	81	60	8	580	222	271	7	35	117	4	824	204	264	63	1351	555	188	54	43	244	36	585	412
1952	5	Arkansas	1952.41666666667	1580	338	600	1389	1503	381	465	214	327	749	735	309	159	510	351	302	260	209	21	20	231	1400	46	483	830	2695	217	1069	172	333	678	292	697	920	53	313	245	848	327	354	646	204	246	382	61	18
1952	6	Arkansas	1952.5	5175	1189	3475	4297	3037	1489	557	654	472	6499	2999	1648	916	3533	1884	1937	492	653	42	892	879	4262	22	1151	3641	2351	101	5828	444	665	604	1658	2467	1495	1465	456	427	3395	1851	2868	1380	1360	723	2127	180	82
1952	7	Arkansas	1952.58333333333	17479	2583	11550	14503	7282	4901	2290	3407	2816	23401	5526	7788	1607	21440	3453	9743	5744	1677	2830	1308	4942	18663	48	2368	7930	10921	720	21357	3554	3195	3716	2748	7251	3848	8987	880	2955	9190	5939	7468	6015	2817	2789	16706	502	190
1952	8	Arkansas	1952.66666666667	15470	2903	19925	15082	7836	6549	4887	5778	2709	29949	12508	12755	2373	31521	4682	6971	5184	6522	9390	1620	8023	26873	83	5026	6399	29268	1011	36692	7668	2581	5941	5019	9293	3188	20147	3244	3107	11017	8664	9607	8233	3430	2699	22077	1252	1135
1952	9	Arkansas	1952.75	12036	4718	12432	17406	5105	3097	3850	5118	1685	19879	18535	11716	2744	28921	4675	5064	3327	7993	11789	2892	11466	15794	1085	3589	2828	22978	1998	30000	8426	2661	2395	4401	7970	2885	23669	3901	372	6435	9930	13091	9415	3004	2464	18781	1890	662
1952	10	Arkansas	1952.83333333333	12782	2475	4518	9292	1195	1141	2636	2731	89	13396	14432	7545	1716	15107	4051	4080	3058	8116	7075	1749	6257	3232	2123	4457	2687	6306	1817	13942	10677	2240	4526	3784	6984	1997	17058	3189	1706	3915	11123	8843	10058	1003	2998	15572	483	2943
1952	11	Arkansas	1952.91666666667	9650	1455	1835	5360	789	809	2283	2403	101	6676	12425	5571	1290	7770	4406	3976	5776	4234	7985	2440	4725	3002	466	1562	850	5922	4198	4084	3481	2225	3612	212	4147	2076	6064	1651	471	4885	8625	3566	6886	814	1586	9795	1030	3339
1952	12	Arkansas	1953	4013	704	1399	1208	163	203	1455	1331	1502	2172	7498	2906	366	4016	1470	5268	3032	3152	4939	3090	1502	1871	506	1879	178	3295	4957	1341	4176	1195	2733	561	3420	881	3039	1169	32	2952	2916	789	2885	212	198	3253	558	3390
1953	1	Arkansas	1953.08333333333	1467	387	579	896	26	425	1143	767	269	428	8788	594	2798	972	346	3286	749	706	2655	2001	215	536	39	1677	319	2263	737	566	448	1610	1382	267	2100	196	286	897	263	561	2464	1951	639	15	138	916	385	540
1953	2	Arkansas	1953.16666666667	731	97	440	1259	27	651	1249	299	1381	855	44	1019	1362	334	455	23	334	763	451	901	36	1312	394	219	315	152	931	12	237	1244	364	740	594	680	113	670	451	131	34	463	1130	341	37	605	224	485
1953	3	Arkansas	1953.25	329	46	240	56	1066	32	127	514	488	133	156	154	75	3	310	320	141	197	85	392	802	95	982	614	84	974	417	780	1993	93	5	190	369	76	418	47	386	170	356	325	66	926	147	11	136	46
1953	4	Arkansas	1953.33333333333	738	375	220	411	103	721	561	1366	233	214	999	859	76	147	270	1051	122	725	15	441	434	1204	556	373	82	353	688	292	828	365	685	315	916	831	148	104	235	960	2	1668	96	904	135	791	91	93
1953	5	Arkansas	1953.41666666667	209	167	164	43	239	795	9	603	108	160	124	158	232	503	479	1845	195	157	583	132	54	725	789	40	57	495	418	152	619	365	792	178	52	96	1000	466	367	579	119	1316	443	522	30	175	16	471
1953	6	Arkansas	1953.5	509	2246	108	336	2038	5097	601	3918	388	432	991	231	299	734	2420	5875	984	590	2233	1504	271	673	1260	100	565	3195	2157	2040	2059	767	4209	1087	568	572	3318	4132	1315	1299	30	5752	693	5706	41	1813	795	2884
1953	7	Arkansas	1953.58333333333	4751	8940	767	1534	5823	18592	1345	15189	1279	3137	4952	1754	2601	2560	15603	21178	3932	1993	8081	7615	2554	1831	7242	995	2982	9944	7390	7312	14552	3443	16161	6071	7414	2632	17026	12548	3977	2845	269	21304	2080	24225	673	4486	4288	10414
1953	8	Arkansas	1953.66666666667	5002	11981	1399	802	10014	36586	1155	18298	4903	4289	5971	594	4654	2495	37600	41989	5565	1647	11743	15021	2287	1662	10042	1547	3629	8970	7794	9953	14442	6834	23054	7942	7459	2655	29493	14229	2974	3378	1191	32295	3602	27991	1415	7614	11631	15387
1953	9	Arkansas	1953.75	3241	14339	3665	1920	7776	20386	2285	17736	1619	6496	1867	2390	2113	2056	32651	59531	4019	1471	15336	20283	3277	906	11374	1366	5805	10038	9201	9947	13366	6150	17236	5254	6836	2250	13778	13393	4616	7892	935	34028	5049	34371	3202	5499	10159	20282
1953	10	Arkansas	1953.83333333333	598	8584	6463	344	3875	11961	2268	8638	1836	6060	1547	2450	596	1796	15061	25668	4697	2824	5083	7717	2953	785	9192	2293	2646	5874	6398	8780	9472	6875	6622	1570	7309	2777	4553	5677	3757	4627	206	17484	3774	22477	4329	2980	7000	13877
1953	11	Arkansas	1953.91666666667	412	6632	6806	677	3483	9149	5642	5968	923	4515	3810	761	641	1440	6086	12955	5189	5446	2611	8450	4201	263	4969	1808	4419	1493	4316	5433	2052	3079	2632	2560	3540	6047	3431	2035	4291	2653	995	7464	1840	6253	3044	775	4364	16351
1953	12	Arkansas	1954	153	2508	6053	1181	1788	7325	1040	8660	1307	5195	3171	1614	556	1706	3202	8643	1246	2044	1517	6399	2384	27	6779	3502	1446	1392	2109	2799	1266	2387	1151	1198	2631	5644	683	741	788	998	388	6546	939	3978	2888	190	1322	6977
1954	1	Arkansas	1954.08333333333	373	485	838	1350	1122	3120	703	925	1858	2482	1553	336	1458	415	103	2643	24	1776	226	1754	1365	206	1358	2363	717	283	719	977	426	2451	172	1383	598	2892	223	356	700	835	96	2585	416	2344	1606	616	924	1824
1954	2	Arkansas	1954.16666666667	376	1099	362	510	188	1295	53	1627	1051	1123	194	236	281	1778	732	465	9	797	34	938	7	132	268	1341	300	802	1029	234	87	2257	62	976	72	322	183	625	979	311	342	485	241	337	72	749	380	73
1954	3	Arkansas	1954.25	40	138	436	441	161	261	313	804	50	1496	107	304	28	101	271	755	115	214	1255	371	468	64	391	98	24	227	75	32	371	366	705	225	308	1009	585	489	17	316	320	0	347	3	208	1815	155	26
1954	4	Arkansas	1954.33333333333	298	112	697	608	282	51	189	37	679	48	126	270	65	367	262	121	897	1502	28	415	70	599	14	911	1094	528	1443	182	53	99	125	175	610	246	168	445	221	187	308	113	188	989	27	98	98	1502
1954	5	Arkansas	1954.41666666667	159	117	877	239	217	219	1552	609	213	442	122	584	165	671	171	329	124	212	252	131	319	339	892	23	1200	86	1396	121	77	528	785	1322	1087	743	715	623	1249	755	703	592	312	86	117	337	154	670
1954	6	Arkansas	1954.5	877	480	4457	122	1170	71	5196	1274	1040	1118	2556	462	864	1359	298	2425	549	612	2685	87	1783	3527	3047	481	4316	21	1446	206	280	2402	1259	1648	1598	2065	3152	3584	5436	4864	2058	2085	628	419	223	605	928	2920
1954	7	Arkansas	1954.58333333333	1071	1986	13234	896	3236	384	12249	2278	6347	2700	10041	4500	2879	5569	1595	4185	1579	3518	11037	684	4405	14296	13512	2121	15764	45	4229	748	807	5987	6219	8025	5035	8807	11496	16236	27378	11994	5204	2921	2470	253	439	2877	2011	11085
1954	8	Arkansas	1954.66666666667	2231	5740	17791	4017	7777	642	14385	4587	14378	2092	15379	2185	6085	11300	5628	4703	2016	10623	18558	1161	4000	11835	23030	5972	23035	47	12940	1834	1250	6116	4922	9351	9518	11579	18980	29506	51617	12391	8525	3591	2587	2375	844	1744	1017	9837
1954	9	Arkansas	1954.75	927	3611	5520	4300	16498	1151	7364	9071	12625	2633	12078	1894	3848	11003	5681	1768	1335	5453	15594	376	1556	6767	13859	5564	8373	67	8079	4202	1385	4144	2163	2673	6676	6341	15119	27652	50550	11040	8681	4382	2890	2803	585	3839	1181	8382
1954	10	Arkansas	1954.83333333333	762	2219	5264	2433	14318	2694	4608	2187	10051	1470	5865	1530	2636	15613	3382	2118	1017	6021	6527	549	227	6058	10035	2182	4175	1789	3529	1175	819	2976	1038	1358	1817	9217	5741	23017	33269	9537	9590	2361	1358	2811	994	1202	321	9199
1954	11	Arkansas	1954.91666666667	336	2940	6639	4012	11738	1081	1930	1061	3632	476	1785	2096	2286	11410	2933	1327	312	4573	3257	902	46	4154	3504	1881	1881	829	1760	729	365	937	1505	777	288	9158	2187	12591	8551	3252	5456	961	1379	2770	1066	508	376	5064
1954	12	Arkansas	1955	285	1057	2066	1044	8119	1303	3337	962	3048	754	6030	2401	1526	1756	1533	190	124	2925	1518	1522	137	1272	3393	1863	1505	1093	808	84	395	892	915	556	1372	2971	1166	3699	4592	4934	3422	247	1123	2682	942	993	486	3791
1932	5	California	1932.41666666667	536	389	227	338	553	692	413	1011	744	327	710	441	1249	725	482	804	421	767	950	368	886	553	513	891	589	534	530	697	781	387	819	706	572	325	650	863	1023	443	668	503	214	336	336	540	439	992
1932	6	California	1932.5	1217	1084	840	454	1613	2540	797	917	2082	875	2399	1117	3573	976	1536	2920	1347	1418	1520	798	2554	1388	2782	2744	2096	2833	1946	2606	1175	780	3085	730	1110	1088	395	1793	2084	1572	883	1213	254	741	768	1837	1048	1059
1932	7	California	1932.58333333333	3544	1868	1003	1647	6953	5064	1158	2008	3744	2161	4393	2813	8346	2265	2310	5585	1432	5405	4526	1869	3941	3646	8866	5274	3870	3299	1885	3983	3332	884	7038	1759	2336	2039	1228	4163	6229	2881	1786	2658	1128	1573	2181	3579	2528	1557
1932	8	California	1932.66666666667	3516	1745	2288	1928	10227	7163	2196	2323	6912	1700	3430	6464	14921	5005	4118	9528	2603	6851	6368	2425	3521	6112	7631	7018	4586	7465	5312	7430	4132	909	14953	2660	6376	4267	2382	6787	10797	7651	2535	2627	1506	1363	4117	4299	5998	2746
1932	9	California	1932.75	5020	1128	1608	2741	16174	6760	2629	2233	7296	1972	4388	8971	5882	5841	1025	12141	4406	9117	8065	1850	3089	7095	7588	4441	4507	6523	6981	5355	4328	769	11377	3573	10504	3892	1629	6957	19918	4464	2608	3616	2996	1919	5283	6689	8453	3968
1932	10	California	1932.83333333333	5767	1304	2064	1588	12941	8844	1614	2574	10400	3861	6875	9524	7290	6103	1248	7962	3740	8420	6332	1916	3763	13835	14107	2381	2509	3249	9835	5006	5780	928	7949	3677	7690	5530	1824	5138	17204	5027	2380	3272	2480	939	4935	4722	6681	4537
1932	11	California	1932.91666666667	3995	509	2296	2218	11935	10677	1187	1457	8589	2501	2469	5990	9871	6186	1181	9133	2177	5896	5970	1213	2551	19343	7954	1669	2449	3226	6196	3231	3229	1283	6207	854	2603	4902	1237	3298	13189	4483	1142	1607	2822	879	4194	3203	2214	1733
1932	12	California	1933	1673	529	448	854	6220	1748	478	857	4377	2595	2761	1885	3162	3188	428	5883	1712	4721	4113	683	766	9957	4033	1133	1029	1110	3514	1612	1659	1253	5044	437	1909	3181	719	1534	9325	1584	625	1281	2258	490	3263	2091	833	1626
1933	1	California	1933.08333333333	361	376	461	592	3291	796	484	588	2446	1605	2955	891	1003	1660	286	2516	1434	3140	3226	451	783	5041	2754	1028	1435	1077	1260	924	1976	462	2992	325	845	2290	381	1204	4726	375	149	621	1717	355	2111	1104	1067	466
1933	2	California	1933.16666666667	193	483	368	623	3202	601	371	668	1955	1422	1519	1003	384	1957	290	1316	1348	3688	1632	252	1178	2635	2433	1024	509	1321	1039	435	1310	399	2074	348	94	1717	351	1099	2673	100	125	341	1205	507	1757	795	617	342
1933	3	California	1933.25	126	748	471	634	2327	288	177	886	1203	930	861	1279	281	2137	288	1353	733	3180	1537	364	835	1537	3075	336	358	1646	1156	544	1238	329	3893	415	131	2776	392	940	2106	61	215	300	2004	495	1163	463	708	655
1933	4	California	1933.33333333333	245	904	533	696	2912	277	115	533	1195	1313	1074	683	262	1788	1086	951	748	2521	1713	1025	768	1191	4603	647	237	2070	933	491	882	464	3294	913	328	5516	217	820	1104	222	437	525	2192	289	1561	478	625	813
1933	5	California	1933.41666666667	311	2877	713	1692	5491	536	161	662	1769	2619	1630	2313	488	1934	1215	607	581	6065	1568	2433	1127	2198	10438	1106	682	2978	1084	1040	2085	974	9558	2296	889	11271	446	2083	2198	362	1027	879	3876	984	2464	1405	833	977
1933	6	California	1933.5	1153	7266	1897	2096	9001	984	803	2584	1951	7300	3253	4837	816	5573	1612	1547	621	39049	3472	5808	2548	8679	25028	3721	1622	8154	3406	2291	2427	3130	17306	5150	1641	27247	1118	5278	4021	1270	1707	1673	10348	3390	5011	3535	3126	1604
1933	7	California	1933.58333333333	2231	31581	3359	3946	17718	1829	2008	3322	6049	13066	5644	9469	1443	8677	3809	2796	1407	28179	5285	3912	6576	11898	44054	9036	6315	11020	4317	5984	4015	4082	14889	8773	4076	41224	2902	14475	12197	4394	5489	3203	15616	8463	9015	6900	4206	2010
1933	8	California	1933.66666666667	5002	35357	2417	9633	26055	3240	2709	6594	15204	14478	16998	9682	2784	17090	5161	4377	2796	29432	5239	8800	6030	10404	64697	5667	4236	20064	4342	12115	3623	4868	27396	19386	6952	60744	4914	26923	16884	11418	8590	6200	8834	12706	7831	13551	5611	4996
1933	9	California	1933.75	5088	41333	2922	9746	32004	5931	3160	5546	17184	13366	18502	14426	3315	17059	2464	3191	2053	34810	4385	4664	6174	13226	50777	8772	7386	34367	2445	17296	4891	3584	37339	18780	7782	43633	6374	24540	16236	10870	5507	8688	8321	12904	15595	17266	6167	7857
1933	10	California	1933.83333333333	5160	25346	2439	8083	28503	7427	2293	3978	12406	15670	28279	8460	2526	12476	2032	4189	2525	17759	7158	6034	4453	3578	43021	10203	5766	17819	2032	20728	5526	2983	20082	13693	8962	37995	4742	15632	11122	8965	6554	6633	4470	7560	23155	12159	3512	5673
1933	11	California	1933.91666666667	4466	20466	599	6597	10910	1941	915	1771	11178	6652	32117	8922	3445	8014	1684	3928	677	8326	6889	4886	4031	4067	21353	8897	6631	12075	1199	15350	4654	3830	7405	13190	5919	13398	5728	12998	13808	6724	11289	4334	3711	6384	21906	7411	2196	4478
1933	12	California	1934	2259	21759	527	3124	4200	781	738	1596	6035	1779	18071	3053	1923	7399	1103	1672	246	2572	2382	3456	2629	1356	14015	3471	5006	5796	1176	10143	3080	2476	4688	9023	3370	5574	1752	9120	5791	4700	5987	7240	1030	4414	16761	5035	1763	2317
1934	1	California	1934.08333333333	2589	14641	288	2370	1406	236	545	1385	5879	598	5455	737	1523	4345	811	1155	230	1432	1452	835	809	918	10713	3610	2910	3230	479	5476	2103	1487	3207	4823	3333	1560	379	2608	4127	1910	1997	5616	1091	3102	8063	4638	1010	845
1934	2	California	1934.16666666667	1608	7016	469	1759	697	480	693	687	3014	502	3610	373	837	3247	360	1066	232	1264	1115	702	1681	481	10164	2936	1878	1152	386	2820	886	1113	2401	2447	3662	644	127	1218	4839	1555	1858	6436	1000	1900	3037	2148	713	483
1934	3	California	1934.25	768	6716	373	586	564	452	873	440	3356	761	1621	376	958	2334	609	709	183	665	1124	468	2085	588	6406	905	2612	789	232	3149	856	1104	2728	1341	1859	546	246	1141	4184	1076	1959	4655	524	1236	3969	2327	863	372
1934	4	California	1934.33333333333	844	4651	1145	713	1115	890	2343	456	3292	672	1105	738	392	1449	355	620	270	967	2527	470	2324	1185	6429	1505	2920	1427	337	3508	1315	841	3624	1102	1967	470	230	1954	3705	1154	2071	7086	960	1666	7099	942	1006	343
1934	5	California	1934.41666666667	839	7071	2309	621	2026	1413	4101	552	2603	1400	1291	874	1729	3228	568	1115	152	655	3292	837	3653	2434	11375	1571	6471	1587	845	5892	3174	1656	4154	1336	4479	382	1021	2665	4524	759	3272	18573	1850	1654	19578	1593	2590	777
1934	6	California	1934.5	1706	20011	6280	621	4903	2872	12902	1441	1550	3606	5395	2496	3919	11502	1520	3914	294	1086	11065	1227	11010	8158	8703	7255	20250	3847	3356	11400	8525	4664	4217	1029	12721	358	2248	6110	7683	1051	12440	33983	5402	6517	24477	3974	3737	1275
1934	7	California	1934.58333333333	4827	26827	17231	1011	8998	4144	35242	4999	4990	14521	8778	4740	5475	20654	5697	5850	1219	2800	25119	1837	25450	12843	4753	6228	42172	7545	11140	17129	9643	6645	5822	3301	27955	344	3622	12781	12686	3105	19907	86644	12649	7876	42462	12859	12634	4320
1934	8	California	1934.66666666667	9087	32724	29068	880	6521	7244	51212	6728	9211	18755	9070	6500	3768	24508	4687	8797	2135	3984	42244	1251	45925	14078	4552	4190	40339	9671	15285	12796	15731	10944	8369	3489	17609	684	2036	20045	5069	4512	40767	56905	24144	7797	84773	13099	12730	11269
1934	9	California	1934.75	5882	18334	32805	938	10136	3686	50349	8124	5683	14850	5260	6002	3535	25036	2169	6129	4355	2727	31653	2322	54613	17880	6557	4375	28936	6426	27078	16110	31300	13849	6860	2499	21518	1036	1404	28468	4237	3970	22921	45366	32515	16122	28178	9637	11151	10511
1934	10	California	1934.83333333333	4510	15125	72747	1424	10682	4875	40237	4503	4569	14467	2281	3562	2663	16346	1195	3978	5983	1670	31833	1920	63429	7292	8941	3590	22942	5647	20070	4620	19112	8419	4248	1220	14805	849	1924	18807	1628	4240	23781	18625	21383	4480	31349	10350	9948	5662
1934	11	California	1934.91666666667	3761	5390	37487	727	12122	1450	25536	1849	2964	6667	2036	3161	1119	16944	1099	2751	6968	881	10877	2255	23850	4707	6433	3693	5364	4254	17231	2799	13788	6574	2595	961	12526	643	1495	16282	835	1888	12126	5467	12080	1758	15423	4581	7617	4461
1934	12	California	1935	2796	1366	23320	693	8149	883	15671	1005	1451	2448	1628	1885	931	11467	650	3482	1967	382	7163	1471	5320	2110	2493	2351	4253	2692	15889	1674	8624	4272	1192	475	9059	310	1090	7485	418	2480	5067	3148	3860	1714	2691	4180	3024	1492
1935	1	California	1935.08333333333	1116	796	10330	601	7827	482	11261	756	962	1426	1612	1455	186	9323	574	1538	462	208	3583	801	2439	2246	2162	1316	1070	1657	10148	666	7337	3287	651	430	6079	229	1938	5107	223	2433	2716	1042	2441	884	1264	3190	2449	611
1935	2	California	1935.16666666667	748	369	6914	366	4277	468	6990	754	514	790	505	1146	95	4702	293	493	262	216	2384	737	2061	947	1279	587	785	1419	5919	609	3451	1579	447	210	2420	188	1391	3062	253	1312	1181	1002	1203	538	371	2768	2436	280
1935	3	California	1935.25	451	344	4349	335	2038	505	4091	409	430	550	317	1613	69	1201	276	512	275	317	2232	546	2228	413	915	560	577	913	1922	569	2263	1532	293	244	2027	78	738	2740	390	1631	1231	540	509	330	414	858	1702	162
1935	4	California	1935.33333333333	748	273	4905	840	854	1051	2506	385	769	438	255	2546	141	776	261	524	489	128	3450	223	2113	571	1496	668	301	1119	1098	652	3077	1118	485	415	1668	84	1087	3153	433	2064	1020	627	767	450	354	607	3801	57
1935	5	California	1935.41666666667	1121	259	4425	2186	904	1782	2697	406	1476	273	377	3304	126	1328	680	1281	1070	252	4432	566	2427	1939	1647	1282	704	1541	2377	509	3524	1686	934	1474	2424	212	2447	4215	747	2510	1989	777	1026	813	693	737	6705	183
1935	6	California	1935.5	1346	648	7052	4217	1336	10093	6105	518	4603	492	724	11066	184	2860	2804	1420	3206	700	13289	1305	5312	5040	2482	2640	1707	2048	7191	512	4298	2602	2816	2773	6613	699	5814	13806	2857	10130	5977	1367	2209	1566	1185	2388	13059	667
1935	7	California	1935.58333333333	3377	979	13648	6408	2323	20169	8670	909	13135	1318	779	19724	468	3283	10432	3908	3698	1800	26523	3833	3269	8262	4282	3908	6197	3686	18510	803	8454	2964	6357	3610	19607	1451	11702	20292	8624	21220	15202	2345	2559	2508	2389	5761	27151	1083
1935	8	California	1935.66666666667	9334	1759	12941	6639	1494	10565	11890	1253	18757	3496	500	11308	444	4973	9846	7929	6211	4506	34621	3659	4019	6790	1973	6610	9370	3822	23429	282	17695	3491	11108	4468	25901	3072	14164	35928	3938	34253	29653	1651	2830	6741	2520	7173	22257	912
1935	9	California	1935.75	9210	2064	14013	7804	1820	9031	9767	1527	27569	2246	324	11523	593	2902	12514	2103	9297	2387	22699	3125	4394	4839	1192	6017	12365	5245	19720	228	14777	4438	22197	2518	17134	2238	13276	33543	1952	40968	31123	2785	2050	8330	1476	3965	13090	736
1935	10	California	1935.83333333333	7743	1701	5193	5247	683	6280	4829	1196	37831	1481	262	11828	727	3053	12129	1895	10491	2106	21813	3115	5057	3080	820	5682	7701	1386	25406	249	7263	3897	22269	3248	16318	1912	11047	12832	1120	36304	15419	1969	2417	6962	869	4221	6401	754
1935	11	California	1935.91666666667	5598	1001	3422	4153	589	7428	7184	703	20438	743	226	5887	721	1173	13898	1017	7042	1062	5063	3284	1560	1349	147	2303	4659	905	17095	141	5778	3018	20902	3293	13126	942	10801	6940	275	15461	8302	1053	1519	3332	894	3296	4340	1040
1935	12	California	1936	2828	514	1741	2550	130	4562	4333	809	7699	352	515	3501	500	362	11307	649	3023	718	2475	1787	465	589	86	1549	3261	253	5697	109	5470	1167	8447	2172	6576	543	3892	3857	268	6305	10313	776	810	2043	469	1136	2052	427
1936	1	California	1936.08333333333	1407	178	355	745	72	1146	2898	383	5384	217	540	2232	690	318	7552	556	2311	717	1228	2942	187	600	112	1098	2826	99	2745	69	4027	584	2549	2092	2022	496	1854	1591	116	3971	7353	597	469	1696	137	714	892	645
1936	2	California	1936.16666666667	1110	214	287	891	84	475	627	283	4290	173	436	1425	496	281	5799	457	1018	225	565	1218	114	522	123	432	1167	144	1274	55	2715	504	1203	1417	1444	160	1934	1069	91	1575	2796	361	300	1541	284	613	510	498
1936	3	California	1936.25	427	245	90	943	80	405	455	620	4443	179	191	1183	699	491	3248	475	1403	191	554	1392	143	239	37	359	749	172	572	64	3211	493	919	260	820	197	1933	1038	150	483	2977	152	157	875	106	392	328	500
1936	4	California	1936.33333333333	641	341	133	1120	172	233	543	958	2632	114	209	1774	546	480	8195	490	768	245	747	1367	207	361	48	470	508	70	314	50	4044	558	600	223	1774	212	3180	542	303	864	2242	117	164	1781	113	524	342	395
1936	5	California	1936.41666666667	2032	273	107	3050	447	516	583	919	3453	162	404	2761	1038	1036	14700	460	2076	412	610	3394	388	487	114	559	1172	133	441	126	6912	890	791	468	2325	248	4968	1729	318	1895	1629	285	444	4807	111	545	157	468
1936	6	California	1936.5	9011	470	137	3932	3125	1728	2159	3668	4655	215	675	4829	1946	3994	19554	1222	6372	882	1295	10275	1145	561	190	1380	3954	341	1052	387	10275	3867	1109	900	6215	521	18850	2865	606	4835	3358	495	1115	10078	300	1516	340	968
1936	7	California	1936.58333333333	16258	683	86	10076	5949	2323	4043	11285	3331	164	1152	14947	3403	6705	30745	4235	13658	2615	1214	15090	1269	912	283	4024	5347	557	2771	393	11957	3373	2438	3470	9074	1351	19873	2898	938	9783	5875	521	832	18909	770	2254	859	1888
1936	8	California	1936.66666666667	15839	1015	80	20964	9554	3325	4354	11222	8342	282	798	22161	8228	9164	47040	6133	29124	4257	1605	15316	1333	657	216	3995	8769	998	2820	741	11894	4117	4176	4876	10174	1990	14042	2335	958	15546	7749	818	1313	41795	650	4450	1733	3530
1936	9	California	1936.75	26421	605	197	26707	9729	5827	6093	20956	7085	171	1239	16173	11630	9130	48336	6787	30020	6128	1309	14859	1001	537	397	2944	3411	1554	1830	805	8814	6610	4830	5039	10701	1745	18182	2619	878	8937	6064	901	1232	63482	538	3503	2303	2961
1936	10	California	1936.83333333333	25578	864	253	25101	6081	6914	4836	25589	5401	127	1507	5986	12241	8843	42639	11116	35635	12988	1544	6258	848	767	290	2765	3343	2281	1333	658	8093	4742	4202	3037	5698	1540	13894	1660	1189	4049	4238	315	979	38559	205	2121	1729	3288
1936	11	California	1936.91666666667	19103	445	194	24712	2397	4317	2399	17004	3001	164	810	2585	7235	7167	27659	6174	18437	5219	1093	3631	410	598	90	1351	3099	972	573	284	5441	1470	2850	1495	1648	1313	11265	1151	1219	2190	2505	328	814	14387	102	1052	1036	4957
1936	12	California	1937	5334	195	90	18030	978	2790	1038	7727	2118	250	333	1023	4667	1298	16506	4148	13127	1557	814	2558	91	125	95	1669	2071	307	745	408	3505	721	1547	1414	435	560	10731	810	727	830	1697	174	312	6548	156	1137	543	4389
1937	1	California	1937.08333333333	3409	135	112	12438	507	2145	759	5696	1401	264	132	702	1895	655	12444	2924	9020	1346	512	2524	119	94	52	1213	1266	272	152	204	2186	793	478	867	504	399	4565	473	254	331	713	100	461	3258	94	828	288	1647
1937	2	California	1937.16666666667	1282	80	197	9298	640	1116	309	6161	1410	152	73	459	744	422	7987	2723	5307	1863	389	1852	60	88	98	1037	1082	271	347	269	1287	278	370	1365	319	156	2725	233	591	261	466	102	279	2810	58	1041	212	1142
1937	3	California	1937.25	826	253	232	6679	202	507	378	6898	1201	466	86	445	546	556	5264	2693	3782	946	356	2300	86	81	82	672	567	305	259	303	729	233	228	1156	293	237	1765	310	498	412	259	92	327	2634	60	643	113	1122
1937	4	California	1937.33333333333	886	399	249	10600	199	313	391	12149	587	348	174	1094	1060	521	6050	1938	2722	664	481	2197	208	111	158	684	904	421	172	680	686	300	119	577	298	226	1185	200	940	213	233	143	411	2416	138	933	126	1517
1937	5	California	1937.41666666667	1136	1495	437	11276	271	600	531	12012	666	641	495	1604	4301	1519	9623	1857	8250	1956	620	1225	557	360	169	960	1596	1240	508	1652	1264	506	373	1360	366	421	1626	280	1598	427	313	308	1321	5729	390	2946	267	1280
1937	6	California	1937.5	2852	3311	825	20044	882	1588	1473	22626	1482	1152	1667	4659	10065	2307	19216	4285	9935	3070	1667	2783	1005	506	228	2270	3247	3686	882	5837	1576	1286	755	2386	378	633	6098	702	3377	741	476	689	1882	16959	637	9555	925	1969
1937	7	California	1937.58333333333	5958	6618	1263	35114	1777	2342	2705	43667	2127	1222	1585	8127	30357	5310	25715	12730	8980	4352	2723	12900	2597	1419	456	3389	4863	6540	1764	18723	4850	2404	1796	4576	721	1324	8896	1006	5939	1250	554	1524	815	31835	937	14697	1086	8507
1937	8	California	1937.66666666667	3790	11476	1203	40032	2310	2656	3344	31602	1179	789	2721	11094	53226	7957	16836	13800	12342	6075	4141	17449	2097	2263	528	3272	10370	9130	2083	31763	5402	2139	2469	7348	1678	1223	10256	1538	10700	2440	664	2556	1167	25614	659	27223	986	17226
1937	9	California	1937.75	4452	8947	781	34127	1752	2723	2189	13970	997	1001	3480	13559	83049	7545	9417	13474	14743	10206	2579	25491	1584	2061	522	2639	9644	9434	1158	22438	4897	1371	1708	13085	1737	1102	11326	3228	7998	2560	834	1933	922	19748	554	34522	606	15746
1937	10	California	1937.83333333333	4850	11343	514	21497	2193	2921	1851	10631	469	652	3210	7751	45932	6187	6411	14905	21089	8833	3172	42151	906	1594	360	1733	12566	6769	575	22903	5821	1232	1612	9659	679	1195	8135	1154	8141	1997	516	823	1677	20497	600	25311	329	15706
1937	11	California	1937.91666666667	2449	5896	144	10678	2147	2393	980	8030	348	260	2260	7865	13275	3492	1955	10173	15854	5772	3679	21660	654	907	259	1694	6502	4469	454	9617	3224	888	840	7354	531	594	7154	345	4560	2823	413	647	1432	13555	598	8759	402	10005
1937	12	California	1938	1960	4870	113	6691	1540	2672	581	7664	265	181	932	3738	7382	2247	703	6371	4604	2788	2251	18318	566	860	152	1094	4809	2371	272	5860	615	570	871	4651	445	588	3836	103	3457	2250	407	553	1522	5638	272	6367	94	5845
1938	1	California	1938.08333333333	1419	2055	122	2806	620	700	509	6093	155	80	977	2380	8081	1946	176	2020	3870	2719	2269	7826	310	312	216	996	2419	1742	183	2689	381	769	327	2773	382	155	760	217	2950	2302	177	513	649	3104	125	2144	39	1911
1938	2	California	1938.16666666667	950	623	75	1822	612	469	552	2565	224	132	758	824	4444	1411	265	2009	2005	2250	774	4678	266	260	201	580	1528	748	89	1093	203	576	204	1656	72	194	424	217	922	2009	121	372	896	2601	151	555	189	1510
1938	3	California	1938.25	1040	926	153	1702	354	282	437	2583	151	137	504	744	2125	880	179	1391	1919	4104	801	3522	187	171	184	637	1674	690	90	458	183	555	168	1660	167	184	184	108	629	1095	92	534	526	2218	117	308	69	850
1938	4	California	1938.33333333333	2361	994	60	1301	270	336	453	2115	172	234	735	521	1329	1661	189	1717	1468	7798	874	4584	248	431	228	915	1341	748	93	553	344	950	284	2046	192	133	446	47	730	686	69	932	1008	2760	157	347	164	1518
1938	5	California	1938.41666666667	3458	2627	192	2369	440	737	399	4193	194	696	1530	671	2667	3280	369	2928	1683	9590	2495	5829	234	947	288	1668	3163	702	272	1027	672	1479	464	1812	130	375	734	109	976	825	188	2144	2632	5450	302	698	393	3658
1938	6	California	1938.5	7234	3294	751	5516	2231	1775	1226	5855	528	1429	4514	1396	5519	6927	1060	6457	4123	22443	5795	16391	673	2660	361	4400	6342	1787	1050	4266	846	3770	1056	3254	391	526	2159	351	1694	1989	403	2637	7424	7993	529	1014	1509	16016
1938	7	California	1938.58333333333	12421	7273	1314	8426	3344	2978	3798	7917	1292	3275	6021	3195	12712	9177	1303	10811	4567	56691	17027	22065	1147	6335	373	9068	11828	2861	3632	6409	1420	6765	623	4856	589	1329	4268	656	4761	6813	827	3865	16124	11447	443	1657	2530	43892
1938	8	California	1938.66666666667	21815	10476	1789	10066	5289	6199	4971	10323	1884	3711	5345	5276	20437	5772	1976	17201	6346	54206	19866	25366	2696	7043	472	16733	13398	6474	7055	13875	1485	14681	737	11628	656	2013	3537	442	4590	11552	1475	3693	20816	17281	548	2004	1682	62787
1938	9	California	1938.75	20834	11111	2413	3878	6760	8565	4716	6197	1323	6127	4139	10960	33311	7637	2225	14465	5086	32531	17502	17847	3665	8129	316	41794	10347	7394	4917	19268	1527	7980	812	12390	285	3514	4207	587	6791	10003	811	2270	20339	8062	227	1175	2333	60534
1938	10	California	1938.83333333333	12525	8848	2266	2758	6824	6588	5403	3886	1870	3940	3799	11824	15982	6000	1722	7393	4642	25979	10056	14289	2029	6250	319	21688	6067	11260	3590	25600	1290	5923	441	11213	287	2497	5755	620	4330	10383	720	2799	24292	5633	297	423	2990	25531
1938	11	California	1938.91666666667	11959	8868	2058	1740	4180	6450	2711	1498	1172	1518	3772	8561	10952	3807	1064	3928	987	12689	2347	10417	1460	4723	204	18004	2879	13863	2629	18487	639	5456	181	7520	189	1504	3050	297	4646	6475	374	2016	6878	1480	371	426	1450	18345
1938	12	California	1939	13999	3809	1171	1341	1635	4492	1297	784	963	1647	2997	3392	8424	1663	710	2405	575	8491	1493	5134	1229	2048	244	17952	925	4161	2409	8795	600	4561	150	3945	58	1156	1305	188	3773	2473	189	803	3243	829	127	251	376	14620
1939	1	California	1939.08333333333	5493	2723	1077	613	883	2662	360	724	581	1228	2148	2529	3369	1193	360	2360	322	2791	258	4223	1082	987	129	16910	655	1684	1207	3891	325	2439	146	1345	97	455	747	134	1782	1207	261	457	1132	384	148	241	226	3610
1939	2	California	1939.16666666667	4241	1905	1259	294	1270	1239	138	262	463	682	878	1882	1283	818	324	1812	508	2917	334	1619	615	1046	31	8750	654	778	530	2176	559	1913	82	1594	133	434	407	150	963	765	170	304	713	206	35	177	227	2626
1939	3	California	1939.25	1552	1514	663	469	1023	1776	201	288	298	647	796	2014	414	1267	412	1031	522	2307	252	1616	905	1092	95	9684	750	388	395	1558	304	1989	115	1074	109	297	642	56	396	644	265	192	842	273	166	113	285	1082
1939	4	California	1939.33333333333	1737	552	1479	501	540	2946	265	461	162	868	1176	2054	438	1180	396	1606	858	3735	263	1514	1627	1226	120	11562	940	420	357	1950	253	1790	145	659	85	271	871	65	833	992	299	263	841	236	194	65	235	824
1939	5	California	1939.41666666667	5619	552	2852	867	809	4054	645	352	334	1103	2961	2826	532	2893	807	2287	2198	6350	317	1940	2164	1805	251	13812	2111	527	474	5126	503	2447	262	1412	146	398	1343	154	1660	2457	570	511	1231	528	188	153	346	2255
1939	6	California	1939.5	9239	868	12029	1184	1119	9951	2600	1195	537	2182	4515	7782	1463	8981	744	4974	1949	9175	446	4318	4575	5371	590	26541	3945	1471	1122	9504	972	5483	188	6215	622	865	4188	268	1823	4733	1469	1426	4941	552	274	228	1118	2269
1939	7	California	1939.58333333333	23540	2363	25784	2275	2360	21318	5598	3369	329	3069	7289	20023	1248	10972	808	19086	2466	7169	850	6275	6641	5666	1895	50279	5157	3520	1594	21104	2398	12635	303	14201	2008	1355	13489	1106	3041	7941	3047	3413	7536	505	419	493	3251	3185
1939	8	California	1939.66666666667	16498	4474	33459	3111	2064	26602	8211	7865	383	6467	10624	23157	1715	9406	820	18466	2644	4827	1717	8769	13141	4591	3098	77772	6346	2533	2898	17418	5346	23011	380	14818	2144	2005	18461	1441	3699	6449	3319	3205	5566	669	720	1697	6444	3877
1939	9	California	1939.75	24639	4188	20612	3180	1076	17204	10478	8936	484	10785	14059	18769	1422	8871	1199	9637	2334	4912	1478	5155	12405	4057	3116	62133	2461	1875	4624	24348	7112	27253	202	21810	2422	2415	24964	1133	3295	8266	3400	2889	4734	565	814	1890	4688	4633
1939	10	California	1939.83333333333	24097	3124	19535	2326	1066	7544	7927	7430	431	9998	12413	26709	1116	6122	736	10530	2591	4271	779	2172	5383	1850	3483	63901	2925	2781	2391	17279	4854	7971	286	29604	3854	3586	26000	1143	2728	7600	1846	2289	3807	855	1321	1263	5274	4092
1939	11	California	1939.91666666667	14288	1886	8248	748	1543	5172	10868	3031	213	6622	7496	23481	721	1971	1310	11895	1124	1693	203	2093	2910	1437	2115	32455	1663	2741	2435	6219	4174	3837	174	13212	1068	1777	13235	1041	1365	2149	807	1026	2318	782	858	438	2041	1655
1939	12	California	1940	8139	590	2031	409	492	1875	4876	2545	209	7172	3207	19792	727	1755	754	5992	1740	457	93	1430	1690	709	1150	12257	1579	2168	909	2729	2707	2783	194	12232	473	1115	13552	437	1264	903	366	692	839	420	404	849	1165	1017
1940	1	California	1940.08333333333	6386	603	1671	282	196	889	3839	1906	198	5700	2309	12462	264	855	282	5100	1366	512	132	907	748	101	987	7283	974	1753	392	1940	3298	1914	190	5956	118	530	14475	408	1329	242	148	562	663	226	501	578	889	457
1940	2	California	1940.16666666667	2534	437	1227	340	289	818	2644	1575	127	4843	1146	9428	463	611	404	3055	1007	354	232	768	323	304	459	3906	589	559	368	831	1019	1697	48	3080	124	425	13786	309	1444	157	185	226	579	232	263	507	1078	249
1940	3	California	1940.25	804	658	1565	287	257	660	2796	727	133	6297	724	9930	592	491	348	3176	1524	399	98	486	594	673	512	1543	414	425	834	707	1074	1831	95	1536	74	775	5359	396	1497	134	98	302	314	79	139	536	811	272
1940	4	California	1940.33333333333	713	669	1487	768	332	907	1581	816	223	10294	1193	8815	440	691	195	2274	1045	347	100	946	1063	1275	599	645	503	616	627	1516	1539	2875	59	798	18	900	5048	576	1282	220	153	511	513	192	210	222	1422	292
1940	5	California	1940.41666666667	1949	2168	2075	975	796	1437	3418	1184	196	25824	2672	11535	450	1209	240	5003	2641	928	203	923	1595	2185	1051	1311	427	733	521	2261	3375	3668	205	939	146	1947	7270	612	5390	599	592	247	693	715	534	239	2209	452
1940	6	California	1940.5	1570	4509	4233	3257	3878	2349	6907	2867	413	46989	5869	16908	833	1555	525	5416	4610	3090	929	2297	3444	4665	2458	2985	1005	1861	2370	3438	5005	10762	588	1476	392	10056	6141	784	20669	782	706	472	2053	1105	632	516	5210	883
1940	7	California	1940.58333333333	2746	7062	8230	9410	5621	5303	19039	6906	1373	102906	19489	38383	1072	1153	1104	21790	10872	2864	1915	5755	9010	11349	4600	6281	1521	5061	9856	6068	8255	15471	1573	1987	1187	30550	9435	689	24570	2685	2132	1269	5682	1518	860	900	20033	1703
1940	8	California	1940.66666666667	1532	10666	11493	14827	7052	8413	31274	11157	1555	79107	27210	46138	1361	2484	689	9140	9600	2241	1773	7006	8944	21789	9326	3096	3555	8731	14740	8109	17805	26838	4303	3784	726	57675	7658	1352	32330	4369	3652	1413	7885	2528	1598	1964	19430	1829
1940	9	California	1940.75	1216	14018	17122	21138	7039	9523	20353	18702	980	91519	28130	21659	913	3608	805	3863	10005	3073	2561	6223	11942	19037	10844	2040	3927	12701	21383	6670	7326	33778	5770	3607	1576	61201	7128	1475	47349	7436	3341	2016	12118	1668	2275	2475	11625	2077
1940	10	California	1940.83333333333	899	8450	7797	16968	6887	11589	12430	13174	419	85614	22427	12884	848	2701	1118	2323	9444	2150	2666	5718	7880	13934	10303	530	2378	18421	20244	3520	5456	22923	4364	2550	1546	43421	7922	1639	29913	3594	2928	1078	8507	929	2130	3138	7164	2108
1940	11	California	1940.91666666667	737	3190	6953	10885	8247	4426	6494	5976	176	39326	9712	6650	659	2554	542	1473	7389	901	1206	3118	4743	7739	5945	554	2532	13267	17484	2307	6332	26719	2315	2405	1747	38904	6860	1810	35004	2072	1969	537	4548	766	1896	2354	2280	1211
1940	12	California	1941	548	2165	3040	6788	6448	1266	2070	6682	261	14361	7168	2616	307	720	338	284	4725	662	498	972	4850	4818	3353	313	1364	6570	9432	1267	6147	10918	1261	1260	1207	15842	5549	1403	17537	2906	631	245	4701	347	1446	1904	854	956
1941	1	California	1941.08333333333	513	971	1538	4339	3654	1303	1208	2975	204	3788	5824	1737	256	326	256	409	5008	222	354	389	5211	3804	1513	118	644	2351	6309	766	2143	4784	1243	347	738	9710	2586	817	7919	2337	566	151	1998	123	861	843	908	386
1941	2	California	1941.16666666667	278	610	661	3579	3700	778	1074	1555	246	1892	1579	642	357	516	172	536	2407	130	330	490	2902	2635	854	129	482	1087	3963	451	1459	2489	720	362	423	5193	2183	473	4294	1695	355	181	1127	221	884	376	584	397
1941	3	California	1941.25	180	459	688	3976	2412	221	651	939	489	1032	583	650	421	418	120	603	1276	174	189	309	3138	3216	819	94	589	907	3638	535	2391	1193	795	124	147	3744	1099	755	3518	1171	243	270	865	274	595	485	488	311
1941	4	California	1941.33333333333	204	511	851	5867	3977	204	593	1004	457	611	539	542	680	592	166	662	884	139	264	307	3292	4340	816	136	870	543	2882	734	2797	2082	502	153	131	3736	1074	1024	5576	1579	278	522	821	128	568	884	444	440
1941	5	California	1941.41666666667	275	864	1205	16481	7277	609	934	1481	603	794	774	730	1071	1696	493	1180	1769	75	492	583	4386	7076	897	167	1551	884	3252	886	2611	2832	1215	381	96	6021	1560	1472	5956	2800	334	1653	2901	341	605	1194	628	532
1941	6	California	1941.5	307	2263	2568	19450	28836	302	915	2692	1841	1323	1948	1988	1160	3939	865	2911	3755	219	742	643	7019	14972	1695	322	3572	1120	6405	1202	6928	9351	3555	838	610	9130	2198	1880	4531	8790	529	2769	8658	481	1989	4675	2297	699
1941	7	California	1941.58333333333	620	5326	5462	39323	61784	1106	1614	4641	5727	1300	3958	2395	1391	14951	2726	11037	11441	371	1710	1260	12285	24746	3501	873	6679	3130	16945	2260	10282	27096	9379	1112	1044	9187	3845	5460	12296	7550	1422	4991	24819	831	5588	8417	4318	3325
1941	8	California	1941.66666666667	466	4170	9020	60249	68797	524	2513	4209	8534	763	1822	2545	2371	12646	6817	20554	25698	332	2077	1651	11757	49605	4831	1056	9624	5066	17297	2452	15040	50140	19121	1997	1772	10725	4487	5453	9742	10594	2997	3928	31145	593	5639	13004	2983	8433
1941	9	California	1941.75	1014	6963	3063	42116	81540	575	3234	3564	7579	578	1558	2335	3912	21092	7050	18166	20517	558	1356	1722	14258	25484	4104	761	17668	2820	18308	3481	17468	46365	21353	3606	2329	15131	3411	10060	5711	17273	1921	1997	21492	683	2943	11823	4929	7337
1941	10	California	1941.83333333333	600	8168	2016	19541	48057	728	3712	3127	2798	205	1535	2030	2002	18882	4139	17206	9685	271	1884	930	5394	11312	2361	217	14529	3073	13916	2200	10321	27098	17275	1293	3314	17191	3397	7429	4528	17360	2745	2144	27738	372	1422	14097	3815	1794
1941	11	California	1941.91666666667	150	3767	1939	10888	20271	456	2674	1429	1906	148	782	1416	1348	12763	1551	11914	3181	107	779	213	2733	6523	1316	133	13643	1724	16333	1927	8675	17370	10785	592	2265	11615	1725	4956	1494	19301	1517	1094	11899	252	734	8147	5652	1811
1941	12	California	1942	131	2317	1138	4983	3891	205	1772	1621	1162	141	355	829	1033	5573	880	4128	3234	130	364	239	2136	2196	882	154	5681	1479	7884	1422	3944	6699	11345	767	1404	5513	1224	2748	1152	14271	1312	659	14044	312	300	3490	5279	567
1942	1	California	1942.08333333333	283	1221	1136	2316	597	260	1046	1768	1022	146	205	349	281	3100	1217	2662	1365	120	176	367	1250	919	238	118	3242	695	1987	687	2153	5691	6948	516	924	1710	586	655	690	5892	982	458	9954	248	188	1228	3884	171
1942	2	California	1942.16666666667	278	841	1525	1815	383	362	1060	593	779	103	219	364	370	2065	531	1460	980	75	167	219	1467	688	149	117	3143	489	524	414	2296	2486	3172	350	1091	503	510	571	300	2341	595	426	6111	176	257	1307	3410	129
1942	3	California	1942.25	201	460	609	1410	207	305	582	506	707	160	142	340	617	752	475	2102	979	163	160	290	1102	568	182	46	3084	962	384	394	3222	1952	2583	489	994	258	409	494	288	2846	1209	211	2458	207	325	824	2064	169
1942	4	California	1942.33333333333	228	546	795	2180	394	277	541	433	1403	241	197	212	1234	378	605	2028	686	127	184	303	1302	852	209	124	4658	1289	716	506	1358	1319	2896	953	861	176	653	402	282	4200	817	334	3571	136	1028	1083	1559	382
1942	5	California	1942.41666666667	650	387	781	3373	606	779	642	607	1751	455	123	139	1577	468	743	3199	1023	432	164	241	2609	1322	863	211	8810	901	2739	1207	2773	1819	5883	1441	1103	469	1547	1364	360	4390	1002	928	5236	140	1631	2008	3301	289
1942	6	California	1942.5	2193	343	1628	6109	1088	1357	1419	1418	2040	658	356	300	2983	981	901	6772	1387	885	369	740	4575	2032	2082	493	28362	3197	3811	2475	8900	4867	9173	2924	2874	919	2407	3010	251	7199	3953	5110	17642	210	5125	2637	4312	587
1942	7	California	1942.58333333333	2097	751	1951	9273	835	5035	2480	3562	2087	742	359	354	3781	1972	2143	16699	1475	826	995	1562	8407	3765	5116	577	40711	4558	11293	5473	10651	6051	12884	7548	4929	736	4057	5807	704	15675	3637	9029	27963	561	13110	3595	4547	441
1942	8	California	1942.66666666667	1929	1465	2564	8216	779	7848	1838	4858	2768	1045	760	277	5372	1581	3812	15448	2410	1589	1420	2293	5877	2733	4746	1380	31478	2736	13986	3903	6068	2998	9972	8740	7579	656	3776	7601	519	26684	2133	19684	50928	1365	12268	2332	7248	330
1942	9	California	1942.75	2295	1935	1257	3672	1150	10387	962	5849	2906	1814	955	292	3783	1618	3201	16300	2057	1591	1379	2382	5920	2226	4965	2107	26102	2858	14756	3445	4108	1516	8312	9602	5613	745	2877	9445	341	16369	1722	22074	39696	1147	6165	2183	5899	180
1942	10	California	1942.83333333333	1183	2649	1619	3248	864	9775	960	7044	4845	1392	356	288	2072	875	2504	11146	1720	982	891	4336	1870	1541	2950	2427	21173	2495	8276	3975	1297	845	11319	5708	4786	460	2830	7712	301	5580	3473	17608	36218	733	3599	2475	2290	92
1942	11	California	1942.91666666667	780	1771	1156	835	442	5124	900	1614	3616	533	559	150	1669	502	1457	11841	1034	1097	880	2882	384	1627	1632	1404	14010	1505	5956	2397	533	770	7026	3842	2132	280	2811	3474	362	2813	1926	11990	26609	600	1641	3803	1607	91
1942	12	California	1943	517	656	882	477	142	3457	509	618	1713	449	398	97	949	411	1042	11278	294	1101	536	1999	346	868	663	408	9300	1015	2609	1328	300	735	5707	2717	1069	229	1368	779	203	2177	771	6569	10078	357	1485	2110	2221	48
1943	1	California	1943.08333333333	570	184	563	213	88	3215	265	478	1037	191	426	61	371	249	571	4592	398	855	490	2173	266	374	614	198	3034	585	2083	999	189	1059	6901	1891	812	148	669	522	315	706	767	3245	3907	317	945	2128	1106	184
1943	2	California	1943.16666666667	525	129	225	101	170	1646	334	476	1014	128	287	57	411	322	638	3093	494	820	329	1328	196	444	397	78	1887	512	1243	543	365	588	5495	2156	804	148	822	681	149	1180	388	1104	3103	176	1437	1670	826	217
1943	3	California	1943.25	540	243	327	145	163	1747	172	520	1164	77	306	124	380	96	245	862	372	669	305	1775	265	561	133	44	1174	622	1368	515	616	501	2051	1853	632	136	738	554	105	1178	203	725	2363	165	1550	1093	461	244
1943	4	California	1943.33333333333	471	296	600	171	211	1341	290	670	1041	127	350	165	231	162	173	911	571	815	418	2854	298	893	152	122	832	688	1055	632	618	579	1684	2433	1096	150	875	618	110	1322	272	1004	822	189	1903	2047	645	496
1943	5	California	1943.41666666667	1026	330	952	358	225	2545	721	1782	1462	191	368	399	152	220	429	1346	506	2048	424	4642	846	1916	298	193	1443	1533	1972	951	695	1020	1594	1989	1230	258	1094	741	132	2374	602	2131	1583	383	4777	2710	2060	719
1943	6	California	1943.5	1125	708	2763	537	342	5959	1754	3853	3943	208	814	918	427	413	931	2421	1597	3688	1241	6117	2120	3702	1358	621	3707	1721	1940	1315	1332	2118	3329	4666	4070	553	2682	491	331	7507	2007	4854	5256	1370	9443	6508	4349	2083
1943	7	California	1943.58333333333	2111	893	5115	674	346	11027	4901	4743	9526	546	1316	1341	1161	951	1540	4054	3916	4817	3681	8134	5630	8645	4932	603	2754	2054	3495	2612	4428	3917	3872	8103	6736	2311	7272	901	916	14547	5474	10366	8390	2176	21536	12666	7347	3184
1943	8	California	1943.66666666667	2700	1095	9576	481	851	26187	7714	4812	10151	782	4397	774	2783	407	3642	4027	3279	5791	5586	8109	8496	15262	9141	498	1801	5208	6660	3830	4836	5985	5455	4707	7110	3306	11740	3024	1207	24512	14473	11663	7448	2552	27560	9694	5366	3960
1943	9	California	1943.75	1461	1922	8306	515	808	14200	4784	7340	9777	716	8644	971	4362	343	3138	3386	4117	4727	3578	2661	5935	16617	7682	1049	2483	10372	3726	4937	6691	3666	8329	8065	6835	8682	12103	3596	1350	25264	14111	12337	6578	3061	20693	16534	6687	6807
1943	10	California	1943.83333333333	1709	540	11344	291	783	12323	3845	7138	15469	502	4872	801	2629	308	3212	1438	2881	5290	1315	3120	6496	11645	8364	1466	2201	10791	4626	4508	8287	2415	4158	5595	7085	2604	10291	3159	2094	18581	13426	8412	2797	2304	18194	16367	3549	5190
1943	11	California	1943.91666666667	2126	609	9032	120	641	13036	1633	7750	10805	218	4447	293	1492	436	1934	945	2837	3042	975	1846	5118	5397	4750	958	1240	15144	2502	2778	5654	1228	3065	2750	4352	1919	6073	1759	1455	18149	8932	4335	1330	567	23173	7959	3561	2905
1943	12	California	1944	1737	502	4707	129	291	13131	855	2146	5441	176	795	216	990	503	1017	612	1497	2364	1127	727	3225	3698	2067	394	771	9591	814	2165	3383	699	1629	2800	2140	556	2264	962	908	14668	4721	2377	816	476	17295	3594	3301	2337
1944	1	California	1944.08333333333	1865	240	2385	91	250	7026	310	1325	3533	136	589	226	428	365	717	274	1802	796	769	416	1240	2180	1819	479	569	3001	347	1950	3330	548	518	1759	1870	572	2000	307	556	6997	4329	1776	390	332	10921	1093	1665	2025
1944	2	California	1944.16666666667	1644	488	1531	66	222	4722	290	673	1631	155	887	188	320	154	428	191	1776	749	564	755	423	2116	1281	218	210	1790	165	1143	1796	615	250	1233	1472	538	1411	332	541	3996	2246	1154	615	611	4362	836	857	577
1944	3	California	1944.25	1935	727	728	204	229	3775	364	429	1119	446	610	80	167	262	385	161	2124	614	679	782	538	1572	534	183	306	1583	322	1066	1357	467	387	1561	557	280	480	421	760	2178	2512	839	476	249	2433	603	622	435
1944	4	California	1944.33333333333	1949	534	803	513	483	3962	374	389	544	394	564	94	367	517	444	167	1910	428	793	790	914	1552	279	134	330	651	368	828	1504	645	294	972	964	285	326	680	1279	3548	4051	900	522	472	2250	598	979	648
1944	5	California	1944.41666666667	1871	643	1219	622	309	7163	316	189	1104	900	1474	125	1092	1134	733	337	3324	457	969	1446	2299	1491	443	161	343	1394	1163	791	3381	1050	482	1647	2045	516	783	808	2596	3288	4621	825	523	868	2572	978	1564	808
1944	6	California	1944.5	3766	2004	2703	1390	730	14404	770	368	2706	1609	4313	173	1334	4517	1531	246	5263	787	4804	3543	8187	5768	1349	276	667	2935	2091	2001	10993	4318	1798	3853	5034	808	1804	329	4128	8141	6762	2286	1230	409	7596	2567	3324	2076
1944	7	California	1944.58333333333	6946	4030	3540	2356	569	27002	1885	555	4689	2874	13349	576	5149	9424	2130	728	5818	1093	16329	6060	13646	10973	1779	499	465	9006	5634	4336	17673	6677	4951	4670	12952	2354	5261	586	8046	11452	17999	9832	1722	1430	15699	7355	6235	5179
1944	8	California	1944.66666666667	7316	5756	5057	1349	1138	49828	3181	512	9613	2710	17960	1153	7275	6735	2617	1592	7621	1519	25861	6004	10785	32459	2055	939	271	10374	5367	7923	34784	4831	9953	1543	17370	4376	2463	912	8434	20615	25134	8635	3074	1718	21934	11589	14618	5554
1944	9	California	1944.75	9206	4598	6713	2114	510	32309	7916	731	8015	3583	14865	842	11747	4643	1833	1782	9828	2256	23396	4522	14580	22750	2737	910	297	11045	2787	11258	24575	6022	9792	1992	14207	3847	1905	1093	10400	14088	11230	12122	4998	643	18126	13798	6989	8635
1944	10	California	1944.83333333333	12702	4354	11217	2159	212	28864	7304	491	5735	2545	6802	808	6988	3470	772	1267	9300	1481	20365	2654	11787	15934	1518	636	239	9684	2092	9663	24954	3499	7356	1701	6222	2039	1253	937	10907	10045	13903	9496	1743	939	19397	15978	8532	9479
1944	11	California	1944.91666666667	3631	4565	8473	1285	226	10394	5484	146	7632	2045	8000	1097	8644	1896	830	1065	4133	842	12343	1697	7546	9181	1554	338	157	5930	1354	6168	15247	2524	5021	1565	5848	1095	1639	834	5932	9699	7308	5128	906	460	12873	20611	2768	3368
1944	12	California	1945	2458	2066	3722	1742	263	6356	2085	151	3355	1952	3815	968	7394	1375	767	1032	1742	1100	4321	1245	4217	4760	786	312	186	4123	1104	939	4079	780	791	1784	2928	935	961	540	3624	6979	7216	1619	570	560	5699	24202	2133	3092
1945	1	California	1945.08333333333	1561	1416	2102	1994	145	885	925	279	2710	1467	2614	740	4021	556	571	920	1179	939	1956	1292	2959	3960	531	607	182	2239	800	603	5282	539	686	1583	685	827	969	228	1105	1834	5252	1737	696	602	4357	17882	3604	2692
1945	2	California	1945.16666666667	762	917	2293	505	119	830	652	230	2345	1488	2865	425	3768	391	289	504	916	1146	1667	1100	800	2040	491	745	161	2567	1642	338	3901	341	342	1586	308	801	1242	309	755	445	2557	807	701	518	2228	18573	1905	1801
1945	3	California	1945.25	488	1037	2170	289	216	1061	478	128	2171	1413	2023	520	3763	479	322	1033	521	1443	2591	1715	568	1846	406	324	241	2899	421	274	5130	250	396	773	472	738	1562	381	851	151	1384	712	256	331	1383	11379	1644	2370
1945	4	California	1945.33333333333	501	776	4003	142	287	710	407	262	1684	943	2200	436	4037	368	238	777	480	1739	5461	2064	718	3363	379	579	292	2929	724	309	4974	214	869	471	1195	432	1271	182	1354	316	1473	1327	97	513	2081	13338	1663	3131
1945	5	California	1945.41666666667	359	1652	3716	244	233	2166	999	357	2235	1634	5823	1159	5030	1181	453	982	608	2571	9502	1403	1295	4155	211	904	576	3904	1549	806	7336	376	1746	854	2165	632	2325	267	4385	543	2190	1748	94	649	4055	11777	4096	7379
1945	6	California	1945.5	1551	3676	5153	876	376	3078	2077	1638	4489	3654	17559	1882	12032	3230	2120	1092	604	4428	14044	2165	1308	7077	709	916	2082	11083	4347	2545	7903	1540	2310	2050	5962	2260	5844	531	7979	838	6565	4075	490	1276	8942	37184	7541	27804
1945	7	California	1945.58333333333	2643	4101	22398	2430	1106	5889	6675	5619	9437	9815	51097	2868	14073	4444	2950	2435	925	7504	18649	2685	3783	6495	2306	1959	4552	11979	11332	5766	21416	2192	9921	6336	33196	6076	12128	1185	11435	1263	11375	7264	1278	2552	23049	87195	13750	73104
1945	8	California	1945.66666666667	4630	4836	25290	2609	1959	6636	11051	11585	12639	10797	66099	4493	11244	4913	4816	2158	1400	8158	13221	4675	5700	7903	2903	2199	6161	15491	16280	15594	32106	1439	19614	10764	39310	10271	18894	2157	17610	1717	5867	14135	1591	5025	23856	116257	13211	84689
1945	9	California	1945.75	5772	5134	14609	2780	2465	4372	14588	15838	16730	25221	55265	4293	16559	5893	5482	1733	1409	5886	9668	6479	8704	12378	3282	2859	3125	17111	28699	11683	23286	1755	24363	5943	72244	8834	21549	3217	9676	1273	3866	14036	1230	4307	12897	98309	13369	131875
1945	10	California	1945.83333333333	4554	2671	10099	3647	1680	3396	4060	14371	25944	24722	61017	3122	12186	8008	2983	1572	1914	7581	6358	6530	4499	16080	3472	970	2019	13333	16388	9289	39256	1692	22136	5957	28672	6281	16302	3674	9231	1031	2000	21515	901	4659	14009	77667	6817	153094
1945	11	California	1945.91666666667	2492	2032	11034	2295	791	2380	3306	13421	13566	17752	38152	1506	10627	5073	1949	1078	1572	6188	5243	4362	2874	11361	1447	1518	1886	13664	13094	9165	17704	1166	7344	4239	14574	2235	7090	1709	6651	718	1217	9579	341	4223	12449	80142	6899	73370
1945	12	California	1946	1408	2117	9657	2037	210	1921	3974	16254	7536	10261	14059	1131	3040	2886	1954	550	1557	4903	2801	3093	1977	6120	966	744	1122	9262	9183	5545	18798	380	7387	2268	6794	858	3111	1456	4660	297	1219	5123	241	3131	9458	14463	3423	58284
1946	1	California	1946.08333333333	1136	1739	7235	1371	157	1346	3438	2727	3107	3704	4659	746	2836	2323	1519	483	1202	3607	2535	2435	1400	5886	1459	373	321	2671	6085	3284	4846	241	6798	2034	6594	665	2022	1395	2417	415	650	2563	262	2673	2825	10442	1867	34175
1946	2	California	1946.16666666667	983	1089	4720	1397	144	666	1604	1513	3674	2014	2948	1015	3986	1348	1297	239	700	1539	2737	2070	1185	5100	839	480	177	2238	5130	2326	3366	412	4597	1856	3542	498	1421	1405	1774	444	332	1455	223	1390	1881	3154	1155	17231
1946	3	California	1946.25	1932	1031	2370	1487	254	322	1531	1960	5070	2158	2626	924	4047	508	1326	345	1341	1071	2202	1137	458	6240	822	554	527	2647	4316	796	2719	72	1777	1087	1410	253	1121	1610	1426	530	584	638	181	2401	1255	1924	1347	9741
1946	4	California	1946.33333333333	2044	584	4086	1701	386	226	3955	1372	7696	2039	1280	1488	2461	1405	2393	492	2636	1425	2193	998	713	6467	273	492	577	1632	4117	730	2442	69	2168	995	1554	331	1058	1762	1568	704	935	684	424	3873	1810	2012	936	6635
1946	5	California	1946.41666666667	3116	880	2904	2051	131	352	6269	1799	23654	6384	1948	1797	1942	3208	5437	659	8249	2027	3216	2197	1470	13479	328	940	1151	4136	6592	495	2552	191	4453	1737	2673	549	2388	5905	3491	1509	1919	1738	410	8581	5951	2488	2149	7934
1946	6	California	1946.5	4194	1638	9549	7030	491	963	11252	4109	76764	16380	1466	4505	4538	9727	17557	1708	27251	3618	2470	9703	1819	18964	929	1602	2193	10826	17977	1134	5249	613	13995	2246	8002	2072	4681	15170	7657	2016	6749	1994	591	12329	13886	6369	2938	10567
1946	7	California	1946.58333333333	13987	2906	30091	9059	1161	3357	29056	5780	131431	18803	4764	15016	13572	28488	69696	5259	78484	4457	6515	26429	3738	26588	2642	3964	4923	38664	42098	2112	10492	1286	26864	7803	16191	4411	8215	26637	16864	2994	13922	6629	815	20742	25221	9867	5172	13300
1946	8	California	1946.66666666667	25421	3213	21219	12055	2068	4164	35800	12708	215188	16129	10736	14604	19384	46478	92911	6723	40770	9411	11439	34796	5265	40809	2931	4448	6082	76184	74580	6764	8647	1357	39504	10749	54078	3603	12318	25360	13070	5067	18349	6776	1408	36434	38553	10627	16172	9247
1946	9	California	1946.75	64859	3687	29800	23286	2780	5282	51162	21994	201529	24283	12682	10318	22472	26133	132393	6815	50577	7378	8445	44952	7701	34544	4295	6268	12856	111392	85022	9060	8461	1820	45139	9457	72203	6036	13375	34263	14355	5002	30080	3168	1438	64142	25333	5063	21439	9948
1946	10	California	1946.83333333333	18450	3809	30055	11973	3065	3998	52155	32788	64976	18243	12541	11906	20429	27081	103510	7348	30579	6377	12462	36844	7342	26660	4515	6169	9968	105484	80855	9023	9056	1694	47876	5543	78333	5822	6692	31608	17123	3430	31664	3122	449	50216	35505	5776	16557	6406
1946	11	California	1946.91666666667	20389	4344	11846	5411	1664	1846	52903	27273	23291	27585	11745	11682	18971	27435	117647	4779	12025	4103	7099	30004	2487	17129	4002	3122	11191	65270	80040	4482	2944	1033	37829	2697	12222	4941	3191	18381	8592	1163	13412	362	269	36039	17077	3142	13677	2709
1946	12	California	1947	7266	4234	5264	2448	1764	1883	11077	27582	9419	13130	9564	8692	13828	10201	78179	2728	9193	1370	5944	16034	2115	6145	4741	2784	7601	16444	37172	3389	3492	1763	10475	1710	2679	2562	1576	15245	5395	937	3326	328	374	21904	6747	895	3926	1002
1947	1	California	1947.08333333333	3574	3230	3769	2705	1798	1237	6060	15287	4054	7571	4559	6602	10273	6411	33112	1316	5392	534	4710	10025	1139	4638	2388	2683	5394	6556	15238	2220	1735	632	6991	1875	1015	1323	1777	6655	5934	1312	1575	438	222	19583	1664	643	1573	571
1947	2	California	1947.16666666667	2671	2392	2036	1974	940	1316	5851	10960	2654	3259	3975	3416	2800	6213	24960	973	2429	429	3281	9946	1002	3060	2045	1740	3671	6344	12196	1161	1514	330	6467	1832	1130	812	1336	4385	4976	1278	2161	557	531	22820	1569	761	1315	117
1947	3	California	1947.25	1318	1994	1736	2043	773	1382	4040	6668	1409	1910	2755	2622	2774	6244	21245	1320	1449	161	2224	10180	536	1349	2720	1320	4504	4287	4970	812	1207	387	5857	2538	292	801	1269	4190	1828	777	2743	626	976	19975	1632	311	1360	99
1947	4	California	1947.33333333333	1602	3467	1750	1987	1233	841	2884	4704	1043	751	1639	3107	3951	7881	23701	1150	922	433	2208	23345	982	1317	4054	903	7680	5066	4706	769	2770	483	7859	1355	288	968	1430	5354	2176	584	1482	1891	1134	16393	1674	398	2652	241
1947	5	California	1947.41666666667	3078	10074	3759	6630	1207	1744	4135	6947	1133	1047	2755	6307	4894	7180	33746	1214	1550	463	3723	30316	2213	2355	4753	2112	16723	10413	3855	677	6184	1231	5167	3385	917	2601	2992	15044	5741	1176	2412	2892	2441	38782	3060	702	6172	237
1947	6	California	1947.5	9435	39901	12973	14153	5055	3797	7849	30405	1683	2600	6498	11959	16959	22272	53016	2825	4101	1887	15159	60420	6500	3188	20504	4831	15802	29172	5132	1375	13727	3170	5448	5559	2502	2419	3970	57270	24209	2005	5946	4923	8802	66821	12463	636	23655	387
1947	7	California	1947.58333333333	12293	42543	21953	50420	9023	6365	15094	78392	3264	5819	7181	17804	40919	52316	97069	3035	10815	4504	35996	67627	14366	4548	51232	14480	35621	37745	7805	2710	24299	7217	16652	10805	8031	2326	5585	108652	28463	5977	19893	8418	21766	73765	24070	1569	52750	666
1947	8	California	1947.66666666667	22938	71601	23925	65704	18114	11242	19824	113510	5012	4305	17824	38319	47470	51621	75375	7334	12736	6641	72194	93875	22016	4897	89551	27499	43237	50759	8650	3851	39863	21348	23921	5841	3359	3821	17529	84574	50109	24181	31845	14762	9436	137099	14518	3832	76898	1674
1947	9	California	1947.75	14987	64477	12062	65295	12284	15004	41469	115187	6897	4263	18912	24011	71352	49774	38073	11525	17048	11255	41543	55216	23590	5585	104612	52727	72030	42086	8960	5488	85106	40201	35655	5693	3728	3379	21074	70697	26368	29313	29969	20742	16114	175921	11589	2736	69974	2108
1947	10	California	1947.83333333333	11723	58693	10078	53807	9415	15187	19356	114646	6731	4271	12786	11305	66037	38045	32942	6911	16839	12410	48029	26899	24732	1904	101502	33907	33869	14805	4228	7525	24270	25114	23874	4342	2226	2752	16126	59743	32297	42725	26688	13860	12055	101017	11456	2848	85423	1452
1947	11	California	1947.91666666667	8012	66693	9140	36688	8982	17155	12716	50414	2912	2630	5283	12510	68242	22436	14073	8202	5304	10211	23202	8832	26525	1041	59709	34647	34498	15335	2345	8277	22338	15375	14219	4082	708	2285	7850	73963	21858	27613	23126	8339	11279	77631	4112	2197	42704	752
1947	12	California	1948	4790	35729	6426	12082	7300	3887	5321	13343	795	2588	3044	7275	35990	20406	3601	4697	4091	6651	14582	2172	29119	1566	24511	18709	19313	5728	1432	6899	17070	10294	8735	2802	581	1323	7564	42493	7377	21837	18016	5005	8012	17456	1124	1093	26514	382
1948	1	California	1948.08333333333	2907	34112	5880	1926	5953	2655	2196	7348	476	1874	1480	4280	15337	16873	2131	3957	3107	4390	13681	1496	13125	383	12114	6948	13738	2328	1073	3670	8728	8846	3366	2649	371	597	4839	55817	3534	14310	7454	2988	6744	4096	588	921	17029	291
1948	2	California	1948.16666666667	2587	37152	4214	2101	4174	3625	2428	5433	597	1895	819	1821	25017	22298	857	2471	2931	3259	8738	984	10884	384	17578	7058	6163	1919	1083	1806	10190	6651	4303	1829	407	423	3799	17005	2980	16845	5762	2402	5132	1355	157	566	6350	201
1948	3	California	1948.25	1537	14328	2567	2070	4444	2064	1283	3839	400	3159	475	2422	21084	8301	383	3178	2593	2724	7128	489	8857	180	10577	5208	6276	1738	564	1614	4095	7891	3827	1693	677	898	2737	5826	2214	8190	5292	979	7697	766	215	484	3793	206
1948	4	California	1948.33333333333	1491	20671	2413	853	10052	2267	1874	2829	528	5392	465	4347	27409	11385	476	3470	2016	2418	7701	264	12149	188	9568	4740	7323	1306	469	2582	4019	5969	7856	1752	352	1376	4576	8381	4253	11155	6105	1754	8664	724	218	904	7775	423
1948	5	California	1948.41666666667	1884	37635	6570	777	17147	5523	3426	1647	851	10533	782	9402	28621	22540	834	7407	2104	4926	10176	430	23191	523	11568	11760	13847	2567	908	11819	5487	12919	14314	1970	1107	2702	5848	9182	5914	27110	6811	4301	5926	558	157	1510	10741	778
1948	6	California	1948.5	4206	129521	21964	2703	38937	10464	10287	3785	2107	38504	4153	14642	65963	43612	1334	26693	3784	15533	16242	1342	30116	2159	29590	37981	14909	3265	945	46557	9117	33810	18178	4803	2554	11832	12401	9329	20854	45134	14092	16419	12407	883	214	2730	22905	2484
1948	7	California	1948.58333333333	7745	212276	41337	4806	53081	24184	25024	7450	2738	46178	20915	24007	70127	107869	1058	32962	6626	65547	35850	2817	53472	4254	29511	59640	17489	5929	2566	87619	17489	68294	22651	20244	5080	15466	27865	15542	40436	154096	37932	60065	34993	1610	628	7032	38756	5792
1948	8	California	1948.66666666667	20107	193725	51558	7521	101762	35647	18096	6110	1821	46461	51035	26804	66424	172828	522	23066	12056	77728	57686	5585	83132	7298	49054	71133	34811	5556	2893	81100	30515	105342	33353	21748	5042	22214	47807	34231	43973	108936	68883	108643	48201	2086	619	9626	44857	4660
1948	9	California	1948.75	30458	111088	65364	11325	81953	43624	18187	6110	1651	35334	78175	26988	69782	150512	687	24934	12067	97974	39559	7772	115906	14393	44912	43049	17087	3370	3512	98072	29915	83466	21042	23265	6964	19714	47485	41023	51168	99645	80168	114561	79709	2048	1198	7725	47948	7448
1948	10	California	1948.83333333333	16503	40654	49909	6844	30494	53229	5700	3225	793	20374	70753	23783	44262	71379	711	33416	6348	61811	24601	13547	70260	17925	20454	35447	13843	3369	3197	102018	16453	31877	18985	17300	7504	17890	26793	29473	23198	108996	114462	141224	78150	1058	1479	3697	44127	2694
1948	11	California	1948.91666666667	2000	19970	39863	7007	21938	46264	4227	1244	408	19022	44884	24767	31893	32650	421	25188	4658	91973	27462	8145	26821	11376	16027	21651	8285	2278	1964	72461	6171	23317	11278	16048	3753	25512	22848	31341	22596	29126	45058	126486	37120	569	1572	5396	25840	1433
1948	12	California	1949	1502	5241	15077	3139	14269	31582	1779	912	225	16216	18064	19203	27516	11156	214	12926	3675	56207	9174	4605	21535	6342	10701	7401	4350	2046	1455	51858	2834	19073	13818	10721	1784	6003	14678	16272	20200	13630	26946	71911	13832	284	973	3062	13831	1683
1949	1	California	1949.08333333333	363	1022	4261	1124	9601	27164	935	522	278	10152	5211	14961	17141	6910	147	2257	1314	32697	3868	2760	13631	4520	2819	8418	2401	1174	1195	32373	1637	8383	7426	13731	1068	3401	15981	2952	13819	5051	14450	37637	9733	283	547	1845	4941	1159
1949	2	California	1949.16666666667	331	564	5720	1200	5300	21283	733	173	357	7740	1235	9514	8198	2263	169	2375	802	15956	3515	1312	15396	2114	2327	5696	2106	909	1019	14003	1422	5484	5677	13000	1095	2563	12329	2142	8383	5300	6106	13945	5833	275	413	664	4447	627
1949	3	California	1949.25	753	444	4421	1587	3918	20400	284	191	383	9454	1246	7260	4232	1651	61	1119	543	9425	2793	1020	18838	1265	1524	3388	1633	279	618	10639	1236	6711	2965	8743	1115	1749	17489	1327	6965	2872	5153	11714	9140	51	188	604	3792	828
1949	4	California	1949.33333333333	1387	538	3479	810	4235	9823	542	446	297	8340	1905	5374	2094	847	159	2000	558	6543	1516	1053	16347	954	1367	3930	2376	319	525	13883	1560	6485	4656	5202	1141	2354	19320	2299	9341	1884	2593	9186	10988	57	259	625	3839	1062
1949	5	California	1949.41666666667	2315	1040	12802	1986	10998	18476	630	571	744	7059	2040	6276	1885	682	251	4816	777	11501	2496	1215	17900	1386	2739	3637	4020	1017	800	27986	2755	12899	7096	18555	2282	3915	29453	1888	10232	2760	5353	15659	20266	144	450	1434	7100	4081
1949	6	California	1949.5	5356	1942	20250	9387	22819	27816	2509	729	1421	12823	4940	21666	3604	1144	178	9057	1603	29362	3713	2866	17804	5358	5666	6999	3151	1999	797	84220	8862	28950	14538	49196	6243	7808	77648	2928	19489	5184	11729	17852	46478	343	1972	3625	17222	5471
1949	7	California	1949.58333333333	9456	3852	35078	10138	79757	78846	4171	2730	2747	22426	8192	32664	4450	1582	624	28759	5265	68074	6761	8428	34494	7980	9582	9327	4975	2596	2344	87294	11130	53969	21546	91147	21274	18445	198899	3330	28390	8641	26042	26046	75117	467	6244	5769	40553	9513
1949	8	California	1949.66666666667	8057	3885	28549	15561	95279	88019	10778	3859	4417	45990	6121	46949	8454	917	1088	48313	16690	83015	11961	17457	33432	15964	11985	22627	5718	4015	3384	83499	12014	34756	41842	136686	29212	30782	135872	5105	59492	10372	57079	26124	72436	1344	9563	7232	58678	13998
1949	9	California	1949.75	10031	2629	33432	16020	75885	35683	9311	2235	6529	39298	7535	65259	3906	1081	1441	79117	19453	44978	14573	11329	29255	25748	10447	36243	3057	3493	1887	56594	12123	20713	39999	174777	35490	34994	63417	4334	44238	4419	59522	31376	38656	881	9632	7968	48161	16362
1949	10	California	1949.83333333333	11320	1311	32317	23362	86647	27049	9165	1255	3915	31986	2277	60325	3245	852	1148	119957	24430	43550	28312	3194	28715	13030	9984	36929	4496	3046	2732	19994	4352	18630	40803	221129	56112	24739	45299	5072	71887	3903	42476	21925	24994	719	7383	7335	37679	14701
1949	11	California	1949.91666666667	5799	1030	25919	23798	50340	39869	3943	1319	2853	31316	1654	47474	1074	750	1048	38006	11759	30224	8347	2183	18019	15978	8270	16504	3048	3537	3700	16104	2732	15953	27178	99679	22421	13662	32542	4389	58130	2286	25865	14050	28716	533	9250	6349	20271	8360
1949	12	California	1950	6594	615	13377	17616	30526	12687	3411	827	1727	16520	1092	19806	811	319	770	5151	7136	12131	6479	1484	7197	13088	4532	6459	2032	2299	2101	4967	1372	8109	21664	46297	13107	4448	11786	3413	49722	825	17938	6532	12591	261	1601	5590	13171	4411
1950	1	California	1950.08333333333	6396	334	6045	6255	14789	5793	1297	749	820	7820	650	9913	384	155	287	2372	4526	5498	8803	1010	4385	14811	2445	7231	987	1073	2336	2346	936	6107	21476	20863	10328	5540	3762	2310	26429	418	18181	3233	3566	142	830	1996	6782	1946
1950	2	California	1950.16666666667	2265	201	4875	4135	8626	6107	1330	626	763	3549	442	12236	335	139	182	3453	7283	3639	4791	1298	3080	11873	2468	4159	1430	1206	3587	920	542	4478	14083	7840	8036	4310	2801	1476	10444	275	4425	2782	2584	266	532	1558	2774	1076
1950	3	California	1950.25	5197	218	4607	2200	9762	6185	1398	990	482	2848	444	12532	310	197	448	5443	7231	1546	2897	1614	4214	15598	3534	1815	1456	525	3462	478	460	3032	13417	5204	12114	2681	2848	1427	7954	470	6611	1974	778	235	659	1267	2661	654
1950	4	California	1950.33333333333	3342	162	2803	1982	8903	4021	803	1171	1057	1442	602	21043	297	273	818	4148	7340	2436	3839	861	5567	29660	2620	1687	1442	1185	4899	457	708	3050	19472	3133	10305	5020	1898	1986	3225	515	4275	1882	638	348	278	851	2901	777
1950	5	California	1950.41666666667	2896	347	6047	4698	18736	6127	604	1855	2131	3208	900	30801	268	331	972	4654	19288	3104	9182	3238	16949	51896	3400	3582	2480	3132	5130	317	529	6591	59671	2351	29129	11276	3683	3826	3292	943	5345	2151	970	432	330	1358	2321	916
1950	6	California	1950.5	9395	485	9143	11889	31585	13803	1307	2688	4806	6986	3826	42172	793	404	2131	14925	30920	7820	21503	2140	48223	144293	12049	7986	8307	8165	12899	548	1636	33111	81067	5823	59160	19229	5226	13468	4581	1474	16191	4435	4022	1024	1331	5437	3748	1820
1950	7	California	1950.58333333333	18903	582	26635	20164	33016	26971	3041	3877	7039	21289	5694	84851	1468	803	3994	26515	46771	12155	37045	3601	88314	229898	26087	23208	21501	14526	30202	282	2711	47204	151241	6661	156209	35201	9911	24709	9730	2543	31425	8026	5535	1917	3401	15406	3582	4023
1950	8	California	1950.66666666667	41473	690	22271	42205	14870	32088	7220	4859	14738	27077	9791	128002	2687	568	3599	45726	93394	15766	25226	6328	31999	123233	40878	22419	33116	24547	55163	415	4188	108358	160993	9183	180328	26428	13580	26224	7953	3431	23528	8118	4713	1159	4072	12078	8940	4116
1950	9	California	1950.75	26654	1239	18460	28265	22417	20878	8054	4452	13867	30423	5398	50934	2414	1145	1538	42189	132308	15426	15744	8740	45043	44004	30178	30935	23442	33700	16956	313	9041	109497	71014	8308	120777	23830	18592	17345	14761	3307	14592	8906	4808	776	5887	17219	5876	3391
1950	10	California	1950.83333333333	23056	440	12686	7766	6627	23715	8271	2667	11599	23816	4628	21228	1405	1360	757	72110	113589	7157	16736	7203	34501	50140	24381	18949	20629	10992	7157	387	10802	80833	41507	4256	74139	40981	17798	11808	5394	1775	9751	5724	5921	824	4708	19172	4116	3339
1950	11	California	1950.91666666667	17912	298	6536	4732	2565	7362	10834	3103	9952	8929	4268	15489	876	557	447	53385	48419	6186	12099	2557	28730	23371	14542	15622	9819	14324	6599	174	9017	54604	23692	3436	36572	42073	13326	5755	5465	739	6661	1991	3982	456	3989	9482	2655	4291
1950	12	California	1951	13176	282	5618	3596	867	5523	14853	2433	10896	3939	1295	3228	488	319	356	29623	36419	1266	8363	2422	19965	13936	10512	17065	1722	10557	5937	214	3254	32830	5059	2803	21731	33084	9272	4524	3091	215	5394	1357	1882	325	1499	3203	1075	2553
1951	1	California	1951.08333333333	15046	286	2457	2569	799	4866	3163	2249	6849	1894	1298	2733	87	150	294	8514	17294	365	6516	2259	7036	4904	3600	9658	864	12778	5047	78	2814	14792	1374	1920	19472	29273	2985	3493	990	316	1965	645	867	182	388	4141	408	2061
1951	2	California	1951.16666666667	11943	165	1340	2260	396	3213	3407	2407	3436	1036	901	1837	69	355	393	2169	8599	228	3599	2693	2124	3981	2832	6714	429	5743	4049	174	2487	6581	925	1732	6766	32416	924	3639	1033	227	1276	544	456	220	788	3106	815	2048
1951	3	California	1951.25	16692	155	1315	1907	461	2782	2910	1311	4775	312	715	1741	46	232	157	3519	10102	186	5250	1987	840	3985	1331	5156	214	5673	2651	77	2320	2244	749	869	3050	20231	650	1856	916	652	630	484	257	215	1123	2220	554	2424
1951	4	California	1951.33333333333	37656	117	1555	2085	447	3014	6666	2137	3733	372	1673	1828	194	331	382	2987	8233	292	6919	2160	505	5230	1613	4435	207	4056	2479	250	3731	2462	124	1699	3040	34474	340	2258	773	456	694	448	248	111	2057	1425	569	5285
1951	5	California	1951.41666666667	75676	108	1755	3068	1108	4521	8775	3069	4173	1408	2433	1180	361	828	770	5374	21888	691	9481	3129	759	7478	2993	5744	283	3895	2015	363	8301	2838	84	2885	2560	57244	637	2463	862	942	1692	730	1348	493	4552	2002	800	10563
1951	6	California	1951.5	188498	389	4708	7163	2334	5739	21265	5359	11790	6215	10213	2057	1193	1219	1843	11600	26362	2074	36212	6470	1414	22592	9783	11571	1210	13239	4749	1174	14842	4599	139	6197	3229	105093	778	4031	2721	3439	3132	1747	3205	555	8012	4081	2578	21185
1951	7	California	1951.58333333333	242126	339	11489	11440	4211	8306	48570	8996	25399	10836	14028	1739	2491	3017	3368	14551	32170	4842	41526	11634	4513	25176	22624	10800	3018	39575	10373	1101	24318	13641	427	10882	4144	92654	741	12506	3667	3596	8482	3601	3548	1265	12153	3221	5472	30916
1951	8	California	1951.66666666667	189749	496	13281	10782	4677	16574	59201	7825	32548	18103	25265	3624	2746	6959	10467	12945	37970	12378	41911	17002	4639	40078	29495	19091	4526	55081	10071	2585	32696	14841	401	17473	5468	86581	1114	22486	4367	4392	9897	9521	4388	1768	14484	8323	9185	29656
1951	9	California	1951.75	111226	448	15047	19977	5176	7840	49028	8815	23533	32795	30207	4588	2787	7177	8795	12625	22686	20335	53377	10069	4448	23712	36907	10007	6485	50394	6087	1674	69500	8063	283	18919	4425	95319	1071	24099	8901	4894	7850	7811	4041	2359	10950	9595	9558	41407
1951	10	California	1951.83333333333	51903	383	20399	17690	3483	4967	26017	14125	21742	46096	36803	6339	3230	7052	5128	6990	11766	26421	52334	13961	2074	15134	54130	8734	7766	45232	3723	1921	33389	4926	242	10624	3453	84298	603	13963	7208	4669	11108	5640	2450	2290	14556	7038	11231	35465
1951	11	California	1951.91666666667	13777	332	9533	8874	2505	3303	24888	9933	18781	40153	18271	7386	1837	4937	3239	3428	3959	17691	23276	2783	1352	4039	24095	6789	3590	22384	3211	1190	22290	3801	206	6367	2633	31211	541	14143	6743	3382	10232	2508	1689	1410	6553	3978	10263	21116
1951	12	California	1952	7736	458	7947	6723	1143	1855	22282	9343	16742	21335	10371	3190	1089	3930	3021	2400	2298	11715	13002	1263	1258	1622	13173	5708	3022	15753	3771	640	20415	2433	86	2184	1129	19530	382	8010	2192	2124	8731	2807	1002	1157	4459	2326	9279	8888
1952	1	California	1952.08333333333	4171	229	7137	3485	460	1416	13265	8817	7771	3833	7348	4634	1084	2407	1017	1841	1094	7015	6372	853	886	956	9788	3148	1797	7210	2959	613	11108	1944	129	971	222	8463	345	10544	657	1563	4544	3559	687	1471	2046	1279	4648	5211
1952	2	California	1952.16666666667	2395	244	7598	3051	364	1144	11339	6478	4782	2812	5352	2921	1012	1791	1155	1577	903	6652	2394	534	520	647	9726	3335	1894	2863	3760	431	7774	1556	209	907	341	3871	376	8343	687	743	3277	1368	459	305	1592	1013	4597	4806
1952	3	California	1952.25	1044	348	2935	3253	607	1139	7257	5443	4956	769	5853	1235	1279	1991	870	1635	423	6882	865	840	556	288	16068	4062	2257	2024	2835	494	6488	953	100	368	155	2911	494	5638	875	659	1080	862	324	400	648	1384	2601	5043
1952	4	California	1952.33333333333	585	463	2980	2579	653	2431	5793	6331	8088	1046	8818	852	602	697	1405	1247	412	7252	833	1179	377	207	23105	7951	2885	1168	4226	340	4413	1123	189	273	124	1341	409	2449	513	725	951	745	436	564	681	1189	1308	7773
1952	5	California	1952.41666666667	747	870	6906	4478	853	7068	8875	11948	7789	2364	23091	975	1513	727	2236	1507	246	3338	1521	2362	728	366	50054	8232	5890	596	8937	1156	6626	2910	356	318	571	1083	758	4017	1331	1116	1944	2254	1253	839	1955	4254	2115	12771
1952	6	California	1952.5	2650	1904	15810	4025	1550	15734	37747	28557	16100	6248	52223	2828	2845	748	4662	5587	290	5890	4420	4746	1119	905	93232	37732	13147	1694	18316	1726	11241	5190	878	873	1169	4393	1741	4842	3700	3182	3839	4819	3886	1746	4970	6561	3251	40495
1952	7	California	1952.58333333333	3320	4538	18297	9229	1400	27876	70261	29731	43210	9542	116379	7178	4403	1412	8570	9543	589	17450	10635	9179	1819	2389	188951	80182	32709	4043	62086	3979	16111	4258	1410	1065	1675	6989	2434	9437	4820	5997	12765	9101	16941	2565	24578	10450	4660	65580
1952	8	California	1952.66666666667	3791	6488	45116	11455	1422	50834	42370	23972	65192	15505	138899	7976	8717	1468	7785	18384	1081	18599	15354	11764	1213	2182	116336	80681	44136	5004	88781	5366	25448	9326	1722	1510	2164	8512	3990	9674	8873	5600	18832	10375	25524	4421	26113	26247	5866	46469
1952	9	California	1952.75	3135	6415	40274	11060	2472	51411	31404	32088	66238	15892	114489	4631	13916	1863	12515	18747	523	14763	5861	13260	742	2321	52905	75034	54652	6273	51534	3885	23445	4179	1315	1587	2447	8816	2329	15159	8305	3178	23088	16850	37894	3820	45643	28312	5081	64082
1952	10	California	1952.83333333333	3454	4174	29768	8020	2316	31626	19461	24858	29567	8471	74808	5271	18558	1381	8360	20083	383	11020	4065	8152	843	689	30325	60984	49223	10234	37401	2739	13994	2191	1182	881	2036	7466	2085	11445	4159	1355	12373	24508	25352	3354	60486	25002	2979	35597
1952	11	California	1952.91666666667	558	1693	10562	2485	794	24817	6237	15992	18480	3964	40973	2094	11158	587	6013	5001	394	4384	4501	6253	619	704	18764	43832	23546	6567	17339	1746	14407	1220	397	1001	1331	2821	566	5688	2597	636	4748	17559	22966	4961	62361	25160	3152	22985
1952	12	California	1953	320	1022	7393	1572	140	14038	3414	6450	13525	2373	13977	1006	7108	465	2906	2348	254	2278	2621	1940	397	868	14791	27151	19917	4962	6101	1607	5373	896	341	711	617	1206	622	7127	1537	512	2890	11937	14757	3676	56926	24239	1522	13825
1953	1	California	1953.08333333333	115	1082	8280	690	226	7576	1559	3354	5586	1092	5648	669	6166	251	1667	1199	291	851	1643	2112	500	538	4683	17283	10107	6005	1934	1343	4408	593	339	775	343	263	773	3344	1843	366	2112	6183	11445	2462	31534	12906	563	7866
1953	2	California	1953.16666666667	167	718	5257	307	244	3406	1584	1895	4522	781	2874	573	6521	348	962	777	352	617	1396	2246	404	342	2473	7936	7669	2560	685	1087	2823	552	154	379	415	375	941	893	482	510	1383	1580	8045	2795	29760	6692	434	4886
1953	3	California	1953.25	202	883	3444	470	249	4056	1009	1489	3529	705	1656	347	1948	531	589	214	408	293	1401	2574	427	434	1714	4219	6957	2257	514	1621	2675	762	419	425	383	162	212	1232	372	818	1950	1826	7592	5340	36415	8789	486	2513
1953	4	California	1953.33333333333	136	1105	2707	696	363	1134	293	1372	3344	808	1134	631	1727	574	338	269	273	255	1734	4985	518	292	1667	6457	9961	3067	863	1268	4281	327	328	244	399	570	341	1421	277	1972	2389	1322	6175	4327	45098	10196	210	2647
1953	5	California	1953.41666666667	469	1752	2901	1903	734	2024	555	2057	9578	1016	1782	555	2428	1760	559	508	635	820	2027	13167	979	561	1357	13042	24877	3462	2549	1695	6281	402	694	382	932	1182	737	3762	575	2219	7472	1114	13889	6504	52466	13544	786	3818
1953	6	California	1953.5	931	2743	3351	2637	1627	1346	1069	5163	14553	2877	1836	2219	2654	2915	727	1671	1501	1835	5718	54727	1443	787	2150	22862	50663	9419	7843	3038	12640	941	1236	789	1743	1256	956	11166	1082	8927	21541	2545	46083	5735	95320	21131	1799	8751
1953	7	California	1953.58333333333	358	3160	6539	8442	4030	2463	2014	12432	24200	5808	3744	4137	3700	6272	1457	3007	3409	2379	10087	149247	1654	1979	3175	55078	105814	30095	21379	4484	23478	1612	1597	1767	2007	4628	1749	23688	1300	11009	38353	4497	69545	19506	131620	34055	4570	13589
1953	8	California	1953.66666666667	699	2115	18160	21327	3401	3953	3052	19203	17301	6062	4107	7431	4387	13589	3848	2999	6043	1998	19699	116253	4078	2676	2607	50195	133022	43696	15609	4388	25111	2886	1812	2446	3449	2409	2230	23300	2330	18152	23667	15240	65035	18560	162590	63185	7285	26356
1953	9	California	1953.75	1211	2139	17019	22124	2583	1662	3317	11421	15161	8575	2508	5634	6967	8804	5015	2816	4263	4232	35507	110794	1795	2262	2501	31273	123177	16940	13526	3624	21722	3689	3583	3647	4354	5167	2585	19827	2525	22420	23249	31601	82264	15022	104060	44751	9102	22609
1953	10	California	1953.83333333333	662	1483	23005	35356	990	2432	3375	7353	7652	5171	1660	3549	2013	4678	4180	1575	5129	2094	21875	150548	999	1448	1002	21928	105932	21332	14232	3192	10436	5863	4499	2311	3043	5781	1960	11958	1315	20484	14976	42249	41328	12204	57255	35814	3230	16666
1953	11	California	1953.91666666667	456	1325	20227	13354	1215	2609	3688	2170	4913	4402	928	2296	1467	4345	1884	1052	4100	1299	20514	132702	838	1515	416	8585	62755	7523	15205	2916	11053	1624	2061	1025	3406	3489	1546	6453	1410	8604	7542	25001	23864	10970	44472	31023	4325	9141
1953	12	California	1954	302	1247	6316	8631	804	2450	1737	2898	1142	2930	931	1275	542	3600	1890	1707	2823	1268	13351	55702	1134	1034	301	6571	30596	3290	10911	1326	5112	954	1182	723	2785	1014	457	4965	2018	2768	3318	11876	13559	12611	26352	9039	1484	5342
1954	1	California	1954.08333333333	160	592	5436	3245	610	3042	1691	2235	656	1114	511	738	917	1860	1621	777	960	733	4442	28530	1024	940	105	5183	17984	1833	6596	1209	5001	720	1245	390	987	748	323	2804	2336	3142	2432	6716	9926	4561	12247	4018	1863	4047
1954	2	California	1954.16666666667	255	651	5360	3180	603	828	1148	2426	637	1373	306	418	1237	623	1268	1023	648	1193	3617	9115	1087	728	81	2257	7907	1268	2664	1232	1878	391	317	491	748	902	205	1804	2715	1465	991	3601	4624	3842	5182	3051	1857	3783
1954	3	California	1954.25	249	805	1563	6650	313	724	736	1240	416	1813	595	355	1308	329	1819	1708	243	1090	1564	7404	763	374	233	2684	2202	1421	2280	873	1691	239	226	383	599	785	177	2106	3183	1180	1089	2127	2574	6217	2010	1860	1696	2290
1954	4	California	1954.33333333333	284	468	1414	5852	356	1321	316	2073	532	1634	761	555	2887	847	1135	3340	488	1339	1443	8347	891	360	410	1432	2444	2637	2320	1898	1284	586	356	712	231	561	468	1380	2367	1938	2060	4489	1626	9027	2593	1889	2411	2402
1954	5	California	1954.41666666667	363	1060	1946	16348	750	2216	735	5154	764	6431	1617	482	6166	978	3232	2795	630	2941	3318	11538	1969	317	633	2755	2390	4078	4868	3843	1544	1327	733	2038	212	993	1616	3518	4340	6999	6277	3711	2176	16702	2406	3160	3426	2391
1954	6	California	1954.5	585	1480	4224	31467	1492	7965	1629	14426	1789	14232	3334	656	12113	2522	5860	5408	1031	4453	4190	20156	5956	891	1499	3697	6439	5053	15731	5770	6206	2859	1268	4073	393	3431	1915	6329	13827	20616	9737	11048	5323	52193	3039	4105	10251	8609
1954	7	California	1954.58333333333	1559	2103	10315	69979	4868	25898	6252	25336	3609	43616	6679	1392	16965	3837	11568	9938	2241	15578	8085	36741	18498	2821	1395	4850	7171	7959	39857	12983	11434	5198	2056	14248	926	6994	1788	14864	33185	54342	17333	17572	15648	93992	6430	6321	22902	17227
1954	8	California	1954.66666666667	2442	3941	11220	72246	8843	38900	11793	56293	6288	50993	12261	2771	23707	3290	16649	7607	8290	13080	9616	36545	11308	2283	2646	3671	9839	8939	82204	11728	22024	5873	3013	17581	1244	7200	3909	24926	30181	140813	37495	22419	20220	120229	9958	11699	45167	22953
1954	9	California	1954.75	4421	4988	9210	62140	21505	26045	11658	89811	3855	54329	12169	1516	15856	4159	20092	9199	8242	14378	15350	44998	19458	2898	3027	3173	2480	7671	44425	10894	33293	4063	6787	27755	591	5377	4832	26896	40640	71893	47283	17498	26365	61544	6909	13591	53746	31432
1954	10	California	1954.83333333333	3620	2810	3830	37055	21032	14412	15178	161438	3456	37613	6478	1620	8322	5803	21391	7513	5021	9307	10733	23493	11514	2532	1340	455	1353	8588	23790	11213	38272	4657	7247	11128	1015	5793	3871	21402	37254	33619	49448	25668	34435	45830	7142	13102	46114	25492
1954	11	California	1954.91666666667	1733	2787	2072	36850	15746	6262	9335	78087	2518	37013	3225	1237	5446	3614	15570	2760	2846	6542	8803	13034	10966	1323	444	401	1147	3424	13669	10894	33623	2443	5633	6653	659	6390	2489	11580	25121	37699	53569	17866	18849	29624	5675	13811	10959	29973
1954	12	California	1955	824	805	1845	35283	11040	4724	5472	70039	1971	25566	3373	1687	3032	2594	14480	2531	1224	3391	10002	7707	4907	449	410	282	1065	3597	3105	10420	17954	1497	3734	6426	836	4350	1557	9935	13471	22534	39979	14936	6370	23866	3624	8988	7142	31809
1932	5	Colorado	1932.41666666667	121	63	14	45	128	190	71	349	215	41	199	82	475	206	98	596	74	226	317	55	285	128	111	288	144	120	118	193	233	62	252	197	136	41	171	273	355	83	179	107	11	44	44	122	81	394
1932	6	Colorado	1932.5	106	90	84	4	181	367	41	63	267	58	335	92	570	453	171	580	138	139	160	43	361	137	107	401	279	455	252	380	98	39	477	448	87	99	566	209	267	182	51	106	3	36	40	228	80	104
1932	7	Colorado	1932.58333333333	310	104	40	126	820	556	26	119	351	142	454	217	1023	1077	163	652	63	718	448	99	389	327	264	578	381	347	124	407	278	9	844	156	148	135	480	398	696	244	83	194	1	68	141	336	178	87
1932	8	Colorado	1932.66666666667	283	67	175	118	1263	825	92	123	669	70	314	649	1876	1324	354	798	161	1837	666	127	314	615	623	798	453	936	552	856	347	13	1895	159	607	383	868	712	1288	860	128	163	21	30	340	404	577	197
1932	9	Colorado	1932.75	352	8	54	35	1495	542	97	76	511	70	324	714	469	810	820	848	293	1457	644	44	174	535	494	305	310	560	570	397	262	56	987	133	837	233	624	522	1795	301	94	207	9	63	355	542	654	263
1932	10	Colorado	1932.83333333333	235	2	95	194	506	409	11	80	450	220	369	380	327	583	375	277	111	347	210	7	153	577	381	37	42	72	479	178	245	108	267	94	248	252	194	151	671	199	49	93	107	9	163	145	218	184
1932	11	Colorado	1932.91666666667	70	35	17	11	247	331	6	32	183	54	15	89	340	244	87	148	19	200	133	1	44	269	305	34	75	91	112	45	40	23	105	60	206	132	26	38	229	112	12	18	78	156	88	43	54	44
1932	12	Colorado	1933	14	50	106	32	48	174	11	86	32	137	2	7	12	29	2	13	53	147	60	7	3	145	110	40	14	8	29	20	22	16	87	165	174	49	42	16	101	1	29	24	56	78	68	41	141	7
1933	1	Colorado	1933.08333333333	35	103	53	199	26	49	2	7	26	35	1	16	2	7	13	14	10	96	59	46	26	229	336	65	26	5	5	97	28	19	6	116	123	41	2	58	35	0	18	32	42	40	22	48	79	33
1933	2	Colorado	1933.16666666667	9	21	25	111	35	25	32	7	8	16	1	17	23	59	4	2	25	68	15	12	18	91	177	1	37	19	9	12	26	12	59	41	25	199	1	8	111	1	0	12	62	127	83	73	21	46
1933	3	Colorado	1933.25	11	32	0	6	13	237	9	115	15	11	7	6	4	19	11	49	1	68	3	0	119	17	2	134	16	30	95	32	27	12	11	5	194	2	11	39	20	34	22	53	18	6	29	28	22	22
1933	4	Colorado	1933.33333333333	8	99	20	7	25	80	12	13	13	63	86	24	9	63	2	40	17	16	3	0	94	0	1	7	58	31	78	10	12	56	161	39	0	23	0	5	118	99	49	81	10	2	67	14	41	28
1933	5	Colorado	1933.41666666667	148	63	16	143	1	16	18	15	28	225	81	204	79	102	0	10	43	11	9	108	123	7	1	35	122	13	51	51	2	31	72	77	64	158	1	88	44	45	141	38	30	2	2	41	138	18
1933	6	Colorado	1933.5	107	290	11	150	63	17	35	35	64	176	85	331	203	111	42	46	91	54	1	291	33	59	0	44	147	12	19	57	51	10	20	13	88	283	35	221	69	305	201	25	149	9	200	301	112	24
1933	7	Colorado	1933.58333333333	206	637	110	284	120	154	119	291	114	578	319	347	579	174	139	27	326	69	15	706	210	74	42	196	825	14	107	203	27	21	83	68	644	638	248	675	156	927	163	47	365	6	697	519	271	25
1933	8	Colorado	1933.66666666667	496	3018	281	705	200	259	205	295	390	2894	511	893	1173	321	221	25	151	127	201	1594	314	28	72	102	920	10	84	668	94	220	257	114	2002	995	1451	1133	228	2908	531	191	981	21	1895	1188	282	200
1933	9	Colorado	1933.75	621	2333	361	512	537	203	231	517	377	2336	1395	1326	946	645	313	50	35	246	142	541	480	35	206	34	333	43	34	974	165	247	355	62	2881	1256	2052	842	76	4440	993	314	1215	56	1511	1839	196	157
1933	10	Colorado	1933.83333333333	409	1231	310	331	289	39	70	387	437	1491	662	363	1005	289	52	295	51	76	267	295	253	65	111	169	137	155	5	758	161	104	373	82	702	427	598	568	16	1534	1348	118	881	176	316	496	123	4
1933	11	Colorado	1933.91666666667	92	272	170	128	223	2	9	51	286	230	639	311	271	130	37	42	22	2	343	50	6	287	25	224	40	223	55	313	108	47	257	124	211	251	687	293	63	426	439	41	475	68	318	284	186	207
1933	12	Colorado	1934	216	165	78	135	187	32	102	18	81	298	534	18	136	35	73	2	111	28	227	0	96	42	23	80	46	24	29	140	56	59	41	14	140	20	163	7	225	142	146	1	98	136	269	122	3	71
1934	1	Colorado	1934.08333333333	43	246	2	103	45	109	3	1	183	112	161	1	15	7	1	74	39	53	104	27	13	135	57	73	100	48	17	36	2	15	3	0	90	27	20	11	106	69	110	281	42	199	412	264	76	30
1934	2	Colorado	1934.16666666667	6	33	8	72	3	206	73	30	22	316	1	18	0	194	3	61	16	225	18	23	11	58	12	4	67	12	8	8	2	77	61	87	75	14	0	12	44	12	24	190	5	7	77	173	94	30
1934	3	Colorado	1934.25	4	86	47	9	31	49	8	11	99	224	0	147	83	63	1	78	189	2	115	8	1	1	11	83	20	18	157	1	20	14	32	9	89	89	14	45	73	19	25	187	49	10	21	93	54	15
1934	4	Colorado	1934.33333333333	3	77	64	40	197	444	83	23	7	127	17	2	46	38	85	9	48	50	78	268	93	56	2	15	110	46	194	19	7	34	6	18	33	13	103	101	3	142	34	35	334	13	48	3	125	10
1934	5	Colorado	1934.41666666667	154	185	36	26	53	260	117	20	89	75	3	61	40	110	39	11	56	32	119	214	167	80	33	0	16	41	111	27	96	98	54	23	42	6	169	42	33	201	0	169	46	16	10	75	314	96
1934	6	Colorado	1934.5	398	307	120	31	16	303	83	88	32	42	36	216	64	511	32	0	177	31	102	215	539	74	68	20	102	73	453	105	257	189	89	425	54	214	250	85	209	92	13	264	120	11	6	25	92	31
1934	7	Colorado	1934.58333333333	1280	388	124	41	19	870	245	74	85	28	316	292	105	556	274	53	545	195	435	83	1361	385	283	117	231	202	947	18	767	348	159	1518	366	1051	636	265	349	381	135	750	208	6	120	1	226	67
1934	8	Colorado	1934.66666666667	1668	1150	216	7	66	3390	482	104	203	67	428	942	181	1691	975	116	1607	123	490	311	2514	461	486	221	750	459	2855	47	3536	668	347	3648	881	2791	3602	809	643	796	278	1875	483	88	111	60	374	201
1934	9	Colorado	1934.75	1674	817	375	248	238	3754	347	138	187	48	331	1096	69	2970	1298	512	993	123	839	341	3258	1206	900	546	1676	393	5029	83	3048	480	434	5023	648	2653	3527	1580	580	646	489	1204	284	75	228	34	545	336
1934	10	Colorado	1934.83333333333	1107	156	148	244	31	717	120	284	141	447	632	792	100	1257	830	459	659	89	431	370	2794	787	289	428	665	404	2766	12	1806	222	171	4615	543	1526	982	742	503	458	179	909	110	12	319	73	421	27
1934	11	Colorado	1934.91666666667	559	105	133	74	198	90	104	200	27	641	209	367	130	75	168	182	1122	62	218	48	1270	234	41	126	438	526	858	23	779	27	208	1245	391	599	473	562	541	59	120	191	13	63	63	108	54	10
1934	12	Colorado	1935	66	38	251	42	204	50	51	244	118	76	42	373	6	20	480	12	510	53	173	23	828	68	68	80	7	26	42	15	508	7	144	185	139	35	237	160	205	319	20	264	114	37	47	35	144	86
1935	1	Colorado	1935.08333333333	41	144	79	18	362	256	20	41	52	30	9	280	50	11	197	31	45	40	236	18	64	33	50	9	0	5	7	27	73	66	165	39	3	19	72	126	89	255	9	54	60	286	14	63	346	38
1935	2	Colorado	1935.16666666667	178	7	11	3	227	120	175	15	62	126	2	43	82	41	7	170	4	14	57	6	9	6	40	160	7	113	28	31	37	60	117	5	64	0	48	106	224	32	56	90	77	144	32	22	137	226
1935	3	Colorado	1935.25	42	54	6	1	315	130	416	193	117	72	98	145	56	9	26	210	27	115	169	196	61	39	35	31	333	82	95	63	11	13	149	105	29	35	57	90	26	115	23	49	46	70	14	118	73	235
1935	4	Colorado	1935.33333333333	69	103	71	6	90	24	134	107	59	7	8	46	246	21	26	108	30	59	118	216	25	16	61	15	275	33	24	11	18	10	29	149	0	3	45	3	1	79	25	12	61	23	4	240	11	113
1935	5	Colorado	1935.41666666667	281	163	48	0	18	58	134	371	135	25	0	13	133	115	25	62	98	126	139	109	20	80	26	141	240	144	27	9	64	7	12	246	34	61	5	100	17	15	169	46	85	137	97	83	76	78
1935	6	Colorado	1935.5	132	553	2	347	6	121	206	884	410	69	113	72	436	45	178	180	259	88	141	273	126	49	37	548	120	370	242	31	131	69	86	367	76	59	19	231	24	246	179	369	33	332	438	252	163	504
1935	7	Colorado	1935.58333333333	490	1974	289	652	39	447	708	1248	1858	30	97	185	699	466	636	261	631	115	747	1356	84	167	340	1136	393	1600	759	2	755	189	251	1897	438	171	177	1024	99	631	827	517	54	1613	959	1583	352	852
1935	8	Colorado	1935.66666666667	2652	5338	839	2108	295	765	1756	5138	3243	22	1439	538	1866	1119	846	307	1588	855	781	3436	428	610	1135	4289	1475	6626	1151	46	1599	454	786	4031	1865	778	687	2663	159	2372	2077	1344	326	6371	2189	5588	655	3571
1935	9	Colorado	1935.75	3011	6037	1219	4417	259	441	5772	8460	3870	84	3022	1433	1849	2062	1446	444	1522	821	1161	3954	285	1528	1602	6203	1351	5358	1303	91	1249	1507	720	4082	2263	393	321	2959	341	3530	3022	981	550	11627	1690	5436	729	6125
1935	10	Colorado	1935.83333333333	1702	3025	1408	3548	190	73	3977	3124	1557	212	2873	989	891	2504	976	614	2203	355	770	1081	127	1095	1128	2702	1472	1565	531	209	1050	297	413	1389	1627	351	168	1017	472	1261	2144	369	45	8190	891	4048	318	6236
1935	11	Colorado	1935.91666666667	745	609	792	1884	7	71	2540	2191	163	181	605	329	821	973	733	175	446	199	247	346	29	282	361	986	798	750	81	103	1018	97	95	290	450	137	284	1434	77	421	1026	340	81	2522	637	2032	131	3425
1935	12	Colorado	1936	195	392	723	879	90	27	1109	1178	406	18	565	65	475	422	434	67	23	326	240	191	15	55	38	430	312	338	13	95	601	183	174	238	25	17	13	476	46	645	269	106	54	731	525	642	37	1308
1936	1	Colorado	1936.08333333333	34	217	398	284	247	358	457	346	125	1	382	5	252	170	227	127	62	169	254	229	25	131	9	303	76	157	45	309	240	43	155	65	4	45	3	56	81	323	99	22	69	513	115	49	271	426
1936	2	Colorado	1936.16666666667	2	141	129	306	365	137	118	48	79	7	137	8	53	137	66	159	1	80	382	88	6	103	13	102	272	85	75	263	342	3	120	0	11	2	4	68	37	150	21	6	5	367	40	99	74	21
1936	3	Colorado	1936.25	72	12	60	28	80	27	197	159	55	37	719	15	63	138	13	134	14	47	19	158	54	106	12	273	55	1	163	272	38	183	83	19	23	27	94	29	14	115	68	33	0	56	10	137	44	155
1936	4	Colorado	1936.33333333333	10	9	25	36	335	177	46	147	36	16	496	265	8	3	63	181	124	336	44	39	183	48	33	122	138	29	31	358	23	72	14	3	70	23	2	103	152	83	48	22	51	12	42	209	14	110
1936	5	Colorado	1936.41666666667	108	36	27	140	222	326	197	329	7	196	397	119	64	76	92	206	252	342	22	1	96	42	119	76	153	44	126	447	67	91	77	166	66	30	3	100	15	47	248	151	0	26	26	51	21	122
1936	6	Colorado	1936.5	268	39	14	209	267	121	374	225	46	1128	245	54	51	112	41	417	248	1193	196	165	372	64	726	294	558	86	786	504	65	142	694	188	149	171	12	127	0	27	549	206	114	43	619	88	60	75
1936	7	Colorado	1936.58333333333	869	170	481	903	1253	169	1089	473	38	3287	569	483	87	257	69	1265	1483	3013	964	454	583	391	546	952	962	238	697	2167	306	481	2325	549	123	375	111	544	46	23	716	413	1088	218	2392	329	174	250
1936	8	Colorado	1936.66666666667	1304	204	2303	2102	5258	342	4129	1324	84	6770	1692	3439	118	947	756	3241	3418	6067	3224	1409	1218	1159	2048	1739	990	526	4397	4339	1024	1314	4870	1409	462	1191	791	3728	305	86	1929	1197	3896	524	8784	488	526	446
1936	9	Colorado	1936.75	1458	718	1466	3316	16183	854	5256	890	102	5012	1712	5025	188	396	571	5415	4450	9041	5241	2210	1219	2760	2616	1257	1434	729	4956	6623	1869	1150	7649	1647	1017	1144	775	2622	325	398	4984	1437	8558	1269	6354	529	527	399
1936	10	Colorado	1936.83333333333	958	322	882	2917	8234	794	2686	135	213	1296	928	3909	451	118	629	2855	2190	4706	3866	2968	901	4018	1936	1512	1054	399	1740	3367	1436	350	3807	739	975	895	450	723	268	54	1596	1110	3641	1264	3980	271	708	332
1936	11	Colorado	1936.91666666667	302	69	487	1081	3625	301	1596	73	90	968	115	1216	383	153	399	727	682	2812	2379	1996	722	3079	992	1071	441	275	1369	859	618	179	2945	408	28	227	154	78	137	47	1226	756	2936	649	359	166	133	135
1936	12	Colorado	1937	185	88	69	661	1219	287	638	97	272	355	162	1007	536	12	227	201	382	612	800	2074	231	1206	977	806	124	25	368	100	153	82	616	198	175	74	14	368	61	15	654	384	692	117	469	215	10	51
1937	1	Colorado	1937.08333333333	112	0	141	368	258	163	220	302	134	58	186	287	273	54	198	102	150	638	509	543	122	372	557	56	23	67	164	126	61	426	144	276	172	119	35	26	139	253	172	272	571	119	130	135	6	46
1937	2	Colorado	1937.16666666667	8	1	217	113	17	54	20	260	228	135	31	142	566	79	66	238	35	297	167	436	43	204	208	40	27	61	44	171	14	174	34	302	30	39	185	1	119	32	74	232	416	47	14	96	116	13
1937	3	Colorado	1937.25	16	115	266	71	115	15	3	19	183	59	7	13	160	4	113	116	76	378	127	60	25	166	197	48	67	19	7	111	10	180	94	84	31	157	261	69	93	11	59	40	197	74	50	44	198	88
1937	4	Colorado	1937.33333333333	26	76	55	45	276	296	64	114	174	7	132	4	15	34	245	33	642	231	30	54	94	31	73	6	29	182	20	61	53	48	1	72	33	12	139	115	142	67	4	9	101	117	38	2	229	29
1937	5	Colorado	1937.41666666667	37	38	53	150	163	51	153	58	63	129	106	204	19	27	206	8	704	101	25	48	49	46	62	1	165	50	47	83	3	92	47	57	72	66	93	101	313	167	17	171	67	234	31	164	787	123
1937	6	Colorado	1937.5	128	205	123	794	114	101	673	229	100	366	294	134	35	107	721	65	1380	164	286	182	29	53	295	9	621	14	124	443	19	136	166	73	399	24	382	31	173	78	9	303	109	764	8	945	2721	305
1937	7	Colorado	1937.58333333333	677	370	659	2506	615	381	1889	376	136	420	1479	258	43	969	1053	812	6772	1119	1823	536	132	547	564	94	2501	360	308	1190	82	883	516	46	1379	217	1169	189	452	59	124	1047	649	1648	70	6644	7116	1289
1937	8	Colorado	1937.66666666667	2495	877	2530	7426	2079	1050	4697	771	578	1755	6002	1105	329	3882	2178	1756	11042	3136	5024	2274	740	742	2362	186	9668	2394	755	3392	412	5570	869	377	4567	327	1223	814	1655	76	90	5427	684	3900	855	13824	10441	3312
1937	9	Colorado	1937.75	3632	2593	5523	6781	2048	927	7924	1220	1357	4349	4528	2122	934	5842	2951	1325	14142	5462	6627	2540	1851	1182	3980	370	10943	1864	509	6059	1161	10957	617	388	5037	794	1507	823	2271	87	99	11634	789	6419	520	12843	14062	5520
1937	10	Colorado	1937.83333333333	3300	1544	3845	4238	645	233	3471	421	1172	2801	3496	1899	1811	2904	3437	1464	4913	2797	3286	1581	1061	1482	3027	176	4648	788	218	6371	1073	4457	403	68	1890	694	449	510	1315	66	7	9496	219	2016	169	5668	9265	2591
1937	11	Colorado	1937.91666666667	3572	1419	2923	1891	529	141	1110	138	347	938	1890	2321	594	544	1397	1639	1908	2185	453	495	1212	1068	1632	99	1779	181	33	2466	224	2442	218	101	646	1920	706	204	1249	63	212	2342	86	869	176	570	2218	599
1937	12	Colorado	1938	1303	426	2281	760	306	7	97	8	527	169	836	1490	464	436	2449	635	283	1584	285	266	1199	485	728	289	138	10	1	1309	86	328	14	102	665	177	324	135	337	162	53	657	153	72	177	42	187	1015
1938	1	Colorado	1938.08333333333	455	20	499	247	35	22	10	117	215	177	320	717	566	191	1089	555	87	203	390	126	363	190	1505	165	180	44	30	230	147	69	53	11	633	32	282	104	356	637	140	121	57	79	107	26	27	395
1938	2	Colorado	1938.16666666667	131	334	713	457	105	204	22	10	224	196	32	124	149	89	182	180	72	15	356	174	136	55	850	44	46	50	45	253	84	32	46	0	129	13	136	49	74	367	58	30	39	39	124	61	48	78
1938	3	Colorado	1938.25	141	152	325	211	1	123	101	477	82	74	174	131	35	40	327	175	222	148	81	32	44	228	343	2	201	97	86	82	62	68	42	39	384	238	22	421	262	418	2	38	5	249	112	44	12	225
1938	4	Colorado	1938.33333333333	20	315	547	184	37	126	81	104	38	54	329	175	112	61	156	20	22	56	24	42	148	351	87	24	51	114	181	16	180	274	1	3	855	122	1	238	275	34	46	0	124	40	50	107	115	254
1938	5	Colorado	1938.41666666667	4	86	582	220	41	99	89	85	209	132	361	157	419	57	16	157	15	32	93	100	12	361	139	74	50	158	152	4	102	451	78	0	573	48	19	176	147	506	35	13	312	94	55	160	15	37
1938	6	Colorado	1938.5	0	314	1187	363	20	95	555	107	706	415	191	247	1045	75	37	65	66	174	124	72	46	779	265	306	74	233	193	18	835	568	662	91	444	118	153	102	202	874	24	104	595	372	22	239	25	60
1938	7	Colorado	1938.58333333333	25	1278	2402	2948	48	450	2176	546	2715	1087	299	1165	3096	308	180	548	29	571	262	759	675	3757	517	1068	58	1024	419	92	1826	2370	2320	146	135	181	600	177	237	2606	257	346	1749	822	20	1267	64	291
1938	8	Colorado	1938.66666666667	21	4444	8494	5157	563	1846	5615	965	6489	4735	445	5044	12383	864	197	1178	84	1353	926	3398	3583	10644	1428	4051	103	2249	1388	307	4389	5160	2506	252	837	645	3657	921	1868	9760	1404	951	3432	1950	214	3758	52	723
1938	9	Colorado	1938.75	31	6978	8443	9074	817	3501	8404	1763	4127	5576	407	6706	10193	1295	69	2467	65	1215	689	3102	11439	10835	2652	4884	492	3967	1593	357	7534	8875	3763	735	1391	424	7147	1551	4043	13729	1562	865	6195	2619	191	3001	148	1768
1938	10	Colorado	1938.83333333333	137	7284	2581	5620	167	4174	2603	1204	2383	4570	333	3726	7016	1687	340	3643	265	1365	912	3563	5010	6439	2082	6762	396	3995	1663	150	4554	6454	1060	491	1648	182	4801	1783	1539	10316	570	675	4813	1149	205	2411	7	478
1938	11	Colorado	1938.91666666667	206	2657	1798	3089	66	1197	1443	785	1367	1296	372	3588	2732	512	102	3342	98	285	260	2280	4537	1467	878	5568	101	2539	1520	101	2895	2294	780	196	2856	124	3446	1363	709	1922	298	470	1387	346	25	687	32	35
1938	12	Colorado	1939	241	1497	853	1096	17	1782	453	616	599	952	309	2340	1136	97	96	2127	49	14	329	1144	3090	407	227	3915	254	1685	326	102	2259	1911	438	252	2153	21	2817	331	283	742	223	43	889	85	32	243	207	26
1939	1	Colorado	1939.08333333333	162	658	722	377	32	1395	353	424	92	829	110	1672	439	82	86	914	15	18	559	669	1009	104	69	1494	287	1492	356	2	1228	411	326	87	1588	71	1140	25	84	590	262	135	217	137	44	45	95	60
1939	2	Colorado	1939.16666666667	495	273	226	177	114	1447	211	551	29	298	16	749	457	11	32	416	258	199	371	160	325	208	99	194	13	615	32	6	314	66	287	7	356	420	683	3	59	311	262	2	169	34	167	108	167	287
1939	3	Colorado	1939.25	96	408	57	96	9	282	13	160	51	79	2	373	36	59	68	203	29	181	203	368	232	51	5	29	42	134	16	17	208	32	72	28	35	281	399	2	47	356	474	97	173	54	194	50	34	115
1939	4	Colorado	1939.33333333333	216	355	62	0	68	99	51	22	160	19	23	368	1	129	331	519	66	11	114	36	30	20	40	4	244	22	171	9	122	11	34	70	66	786	92	210	97	256	167	23	74	323	212	1	54	233
1939	5	Colorado	1939.41666666667	546	558	97	35	145	564	5	509	198	80	52	289	4	165	844	830	12	260	131	109	120	13	72	58	319	190	61	3	522	360	182	39	203	1503	427	253	93	94	227	122	212	399	72	106	117	140
1939	6	Colorado	1939.5	1779	965	468	160	1481	1164	41	816	739	175	58	499	23	124	4117	1542	56	478	118	454	150	1	7	192	157	389	363	79	326	1315	752	179	781	5156	2085	454	637	50	511	149	310	522	10	146	254	471
1939	7	Colorado	1939.58333333333	6147	2715	742	180	6206	4466	94	2345	1854	632	219	1124	18	56	13699	6221	40	668	565	1434	417	22	172	705	526	599	1526	433	1437	3203	1972	596	2899	17346	9158	2161	2152	420	1680	765	741	763	33	414	453	1213
1939	8	Colorado	1939.66666666667	17377	6867	3331	705	11408	15042	270	6311	4922	2005	1017	4797	48	551	23019	16949	51	3017	1657	4148	2592	161	680	2717	1871	1857	7071	2274	5718	11059	7386	1343	10149	27067	13297	11393	7211	1960	8455	1465	4263	3735	89	480	471	3592
1939	9	Colorado	1939.75	20897	5412	3995	1533	9993	18026	891	10044	4928	2148	1862	7264	29	1643	14212	13006	141	4560	1706	7353	6851	402	863	3086	5626	1669	11772	5044	10090	14977	6831	3140	11663	18020	13191	17344	11545	1873	10516	1621	4749	6495	219	342	326	8813
1939	10	Colorado	1939.83333333333	6358	4778	2380	815	4643	7263	1077	6430	1760	772	1267	2638	70	1258	5950	7118	121	2401	2383	4374	3788	505	408	1061	4157	1961	9438	3014	4323	8417	5946	4456	8784	4072	5878	8739	11476	914	9299	728	2678	1898	279	24	514	5546
1939	11	Colorado	1939.91666666667	880	1972	666	222	1598	2954	306	2637	371	357	415	1086	30	1278	3928	2152	155	2102	695	1108	2531	319	278	896	3239	1283	3945	968	1620	2516	3454	954	2269	1035	757	2084	4630	615	6328	230	1202	1324	83	34	185	2207
1939	12	Colorado	1940	220	1435	457	145	658	1533	147	1043	426	26	292	447	319	192	637	1538	91	1719	192	239	1073	116	66	494	994	191	1796	513	1242	516	1954	220	1229	172	183	1309	4218	484	1712	154	419	274	163	349	69	1378
1940	1	Colorado	1940.08333333333	269	456	276	85	573	272	61	208	160	67	46	130	66	31	185	439	24	931	22	322	299	40	56	140	412	189	597	164	782	179	1219	471	282	46	10	254	1545	66	312	170	723	96	147	338	35	879
1940	2	Colorado	1940.16666666667	218	568	86	77	297	149	11	52	129	1	30	174	20	140	81	139	225	562	59	57	44	34	31	62	385	43	289	233	297	21	460	205	33	43	115	341	412	4	247	241	467	13	276	341	21	33
1940	3	Colorado	1940.25	27	156	77	114	69	27	6	86	371	124	1	193	57	396	24	67	241	190	60	48	94	269	198	171	257	146	43	51	195	163	144	54	10	41	19	77	106	4	88	403	398	115	87	49	247	35
1940	4	Colorado	1940.33333333333	344	38	130	401	152	18	109	10	84	164	0	90	30	243	105	132	66	127	83	163	8	76	64	67	318	55	22	171	536	17	56	4	90	21	167	46	3	165	3	74	141	48	140	67	82	43
1940	5	Colorado	1940.41666666667	295	92	73	467	61	15	76	24	27	92	287	197	115	97	180	36	150	335	50	87	85	77	7	147	424	553	118	316	686	19	383	2	156	123	110	464	7	83	22	62	38	193	142	59	218	38
1940	6	Colorado	1940.5	573	325	384	960	302	150	79	73	157	101	690	538	95	293	196	101	76	522	4	171	93	38	75	433	1656	2317	465	536	2135	4	791	16	169	339	159	1910	120	687	294	17	358	149	193	10	1300	422
1940	7	Colorado	1940.58333333333	1966	665	1321	2943	949	695	472	421	1133	556	2637	3000	560	2183	986	231	492	1119	11	630	296	510	305	1239	4497	5063	1038	1644	3178	207	1624	8	740	759	211	4653	819	3062	1206	162	747	573	954	235	8150	875
1940	8	Colorado	1940.66666666667	3282	1032	6404	6600	4470	2639	722	1595	4108	4152	8915	6481	3423	12240	3327	844	2151	3141	216	650	808	1770	297	5265	8680	17130	3271	6020	9479	295	4880	95	2032	1226	516	7259	2270	9068	2599	351	5788	1776	7698	413	15203	1357
1940	9	Colorado	1940.75	2635	1869	14202	5103	6311	2328	1440	2855	5813	7464	10126	5993	3880	19510	3179	1585	2122	3934	344	1068	890	4749	435	3934	10372	24411	4625	10469	12284	582	7224	268	1204	605	589	8155	5956	10915	2687	599	10557	2221	16443	406	20082	3399
1940	10	Colorado	1940.83333333333	1178	894	4727	4062	3180	2057	1568	2116	1945	3798	8413	4466	3114	11934	658	682	1985	3848	319	858	1415	3302	709	2260	6669	8835	5663	9563	5612	663	5518	293	1202	67	231	3991	5540	8834	1833	520	6652	1723	12290	336	11123	3434
1940	11	Colorado	1940.91666666667	290	376	2416	744	1905	1361	920	1201	1040	2965	3324	2387	2308	4005	77	174	844	1648	886	231	713	694	370	1900	3156	2085	2247	4267	3133	971	1682	82	711	18	204	1807	1435	4941	769	412	1651	444	3854	450	2981	1609
1940	12	Colorado	1941	466	142	473	357	600	128	808	279	494	905	1452	1088	369	1476	22	88	760	1102	367	544	442	167	112	1210	1631	560	283	2192	1956	261	433	104	314	34	49	596	298	1424	558	42	1204	348	1169	261	1248	1325
1941	1	Colorado	1941.08333333333	298	78	163	77	136	81	466	187	405	266	476	255	421	542	147	2	272	157	172	287	337	65	249	852	266	96	1062	337	138	112	35	136	223	36	35	77	115	403	176	223	447	490	415	277	468	726
1941	2	Colorado	1941.16666666667	28	80	10	15	6	51	45	169	181	18	283	237	597	22	16	160	493	149	125	121	86	65	143	444	111	69	159	97	9	92	34	160	69	128	22	2	184	63	52	792	478	124	70	150	164	508
1941	3	Colorado	1941.25	10	123	50	148	17	401	76	135	86	68	60	130	706	3	135	20	369	81	23	637	11	77	17	72	53	36	79	188	0	81	7	16	27	6	131	89	33	231	8	257	131	46	156	22	20	501
1941	4	Colorado	1941.33333333333	363	304	5	141	32	276	54	121	331	42	49	27	199	28	20	2	376	23	11	284	4	365	20	87	13	2	1	71	115	82	42	218	22	1	167	24	264	42	1	415	268	71	112	2	94	420
1941	5	Colorado	1941.41666666667	249	639	136	128	29	281	22	123	159	186	3	82	150	14	48	3	250	172	58	385	305	195	102	26	46	143	24	68	24	33	94	508	119	94	386	18	62	40	1	504	426	125	136	101	89	305
1941	6	Colorado	1941.5	758	1422	187	293	3	189	124	105	74	143	8	158	162	240	147	9	614	191	132	1905	1117	801	205	133	195	212	137	242	24	66	265	354	157	99	480	519	34	314	23	1239	1322	114	205	126	70	1574
1941	7	Colorado	1941.58333333333	2323	3286	205	565	72	672	532	226	559	823	423	251	704	1171	324	2	1478	325	266	6045	3178	3854	1325	294	135	456	301	559	90	289	536	2839	1047	281	1863	1185	40	733	365	5145	3342	303	1160	569	56	9636
1941	8	Colorado	1941.66666666667	6067	9671	938	866	210	4137	2093	2036	2394	2132	1189	371	1739	2732	702	2	2943	1411	1524	21753	8192	16155	3853	1394	119	215	716	1978	354	1332	1669	9466	1405	491	7455	6396	29	3264	1957	16072	7698	829	4083	931	167	20499
1941	9	Colorado	1941.75	5461	10756	2251	1408	66	7806	2295	2714	8116	4073	1848	567	2156	4494	1023	1	4757	2329	2267	22021	10775	17980	6723	2718	407	789	1456	3448	84	1672	884	13031	2555	564	8139	7626	89	5222	1537	18376	12439	1594	5368	2609	851	20361
1941	10	Colorado	1941.83333333333	3454	5880	1449	661	51	3059	1200	1687	6692	5285	1611	485	2291	2381	444	140	4450	2549	2036	7808	11205	10558	7486	1423	399	447	1125	2254	46	1383	150	14665	1087	227	3802	3889	91	2618	1053	6448	7416	2214	5087	2932	501	7628
1941	11	Colorado	1941.91666666667	537	1563	1033	130	7	2552	761	132	2795	2316	1051	120	1305	1585	182	506	2739	991	1880	1270	3810	2423	3109	1238	177	27	1168	631	211	641	13	7279	693	57	2642	1087	144	407	592	2262	1143	1004	1972	2013	492	1816
1941	12	Colorado	1942	171	616	437	310	19	532	262	31	1222	1020	593	24	322	102	71	105	746	332	1120	175	1261	520	2633	1039	124	206	704	329	32	387	82	3079	1620	48	1047	282	4	760	695	1175	658	399	652	1076	126	391
1942	1	Colorado	1942.08333333333	49	25	368	504	8	198	46	164	786	805	96	207	321	31	6	42	162	592	326	16	848	227	987	353	363	115	817	187	31	240	39	1948	496	69	413	5	21	144	365	630	609	273	545	778	23	73
1942	2	Colorado	1942.16666666667	5	1	96	108	105	40	133	51	512	262	202	102	163	192	14	102	96	395	822	0	338	44	421	97	47	48	217	170	17	40	84	288	622	2	71	67	79	8	94	228	192	100	333	805	2	42
1942	3	Colorado	1942.25	9	48	297	14	3	12	32	228	103	118	2	156	21	78	188	21	90	409	946	26	474	11	223	16	89	2	229	108	226	17	20	98	20	140	89	85	53	81	122	111	25	3	135	305	166	53
1942	4	Colorado	1942.33333333333	221	25	213	214	165	61	222	70	53	49	120	43	1	1	334	8	45	400	600	1	350	195	74	151	192	52	31	31	2	33	13	83	27	6	72	20	101	15	37	49	56	39	23	305	30	13
1942	5	Colorado	1942.41666666667	234	19	156	644	166	142	295	0	129	30	174	8	137	82	239	17	119	431	499	7	526	6	29	261	444	64	8	237	28	0	251	7	1	246	83	154	566	11	91	166	9	507	41	229	3	9
1942	6	Colorado	1942.5	450	154	245	563	155	318	278	72	151	179	672	48	200	125	391	88	20	781	1424	98	1689	122	205	1358	538	30	21	618	48	46	1128	0	0	52	132	201	1202	27	166	356	0	1202	258	526	11	45
1942	7	Colorado	1942.58333333333	711	408	757	3189	305	557	560	73	453	1415	2756	133	2169	792	584	563	26	2003	5405	320	4023	127	1562	3532	2933	202	139	1471	42	517	4983	31	12	126	180	370	5522	152	1341	786	28	3167	1402	3310	23	8
1942	8	Colorado	1942.66666666667	1689	626	1364	8727	453	782	2113	822	3390	5996	4547	153	8187	3641	815	2218	111	5629	12693	1631	6194	584	5217	14521	7582	121	235	2827	163	1745	13535	203	29	132	919	1310	19424	373	8892	2171	5	12844	2420	10493	20	136
1942	9	Colorado	1942.75	1217	797	2235	14384	1689	554	8435	1342	5961	12482	11747	283	10808	5177	1245	2244	160	6968	15666	2012	8880	1405	9658	16135	8529	90	1002	5071	296	2554	6733	888	173	596	1398	1174	24582	379	12434	3896	9	14041	4007	12392	61	4
1942	10	Colorado	1942.83333333333	631	259	1511	8084	1275	258	6019	1760	3910	9273	8013	367	7769	1780	1258	2217	364	3384	12038	867	4557	765	8967	5909	3971	51	1105	4139	589	814	5017	1057	598	41	279	412	7841	43	13796	2424	68	7211	2544	9655	1	14
1942	11	Colorado	1942.91666666667	255	94	814	4263	945	176	2474	1425	2268	2829	5086	194	2962	1207	725	1359	293	2762	9355	349	1665	419	2976	3474	2052	32	776	2920	206	275	1375	909	873	38	34	155	1692	362	4099	983	100	5547	2011	4154	32	9
1942	12	Colorado	1943	46	420	186	1870	661	327	1655	1227	602	1266	1666	542	1427	903	382	399	408	1513	6668	140	527	488	1459	1062	816	153	603	1788	94	339	639	325	713	30	120	3	523	270	1851	401	4	1169	2384	1162	118	99
1943	1	Colorado	1943.08333333333	87	289	110	639	172	93	577	518	172	516	657	135	238	510	166	214	277	915	2371	32	231	348	1809	245	222	64	335	781	94	166	616	371	752	8	315	80	21	36	641	26	32	733	1128	153	238	39
1943	2	Colorado	1943.16666666667	3	69	144	98	132	102	447	472	349	296	188	275	172	559	6	280	56	460	390	25	77	85	461	213	146	127	127	280	229	71	282	359	288	1	241	104	59	14	83	121	4	128	435	430	458	13
1943	3	Colorado	1943.25	125	426	544	191	100	69	281	836	146	65	3	40	45	212	39	69	7	32	35	13	137	25	186	172	69	14	95	557	56	140	8	25	102	237	239	137	2	143	90	78	67	78	241	125	389	10
1943	4	Colorado	1943.33333333333	108	239	310	56	264	50	389	734	41	164	41	34	124	547	92	2	54	37	5	10	81	6	478	28	7	58	151	83	227	196	442	127	30	58	345	34	69	196	9	235	0	11	24	13	61	13
1943	5	Colorado	1943.41666666667	51	484	154	343	16	78	817	1206	201	128	65	219	393	390	118	125	98	319	69	68	7	32	336	32	17	17	280	367	86	37	449	29	187	252	572	192	69	606	22	30	119	95	394	14	75	61
1943	6	Colorado	1943.5	126	521	304	582	27	246	5144	2870	268	897	306	408	122	363	315	217	524	683	98	289	2	96	433	417	129	156	1102	264	369	96	938	27	539	706	762	595	11	928	11	288	133	106	541	124	300	222
1943	7	Colorado	1943.58333333333	290	1070	1924	708	112	631	11217	9626	745	3408	2782	1000	546	944	1821	464	3404	2972	202	861	343	466	2031	2109	1169	167	7616	531	1285	273	1286	96	2733	1804	2610	2128	57	3106	30	514	354	299	1307	448	616	1191
1943	8	Colorado	1943.66666666667	221	4359	7266	1313	101	2605	20858	13375	5305	6353	12654	4403	2422	3517	7047	1520	5422	7058	713	3744	820	1736	7597	3386	3834	938	20087	1663	2132	1268	6077	76	7247	4702	8097	6922	58	12839	170	1665	505	1296	5374	1008	1581	1708
1943	9	Colorado	1943.75	844	6428	15767	2749	77	4401	15426	11941	6688	5906	10847	7646	2340	3546	12308	3965	11154	6674	1124	4665	1267	3926	12951	5296	4344	1707	18342	4124	7928	2146	10665	744	9459	3956	10761	10508	82	9989	504	4357	752	1414	8413	1300	1463	3268
1943	10	Colorado	1943.83333333333	464	4327	6116	1053	27	2940	6259	9795	6302	5476	7463	9490	730	4238	12659	2343	6641	6200	608	984	905	1762	13067	4842	3882	2617	11310	3189	6513	1752	5839	169	5891	1708	6806	6825	174	6650	269	2466	786	1269	5428	940	897	735
1943	11	Colorado	1943.91666666667	356	1457	1661	378	5	906	1779	3565	3942	2263	850	5157	433	2422	4865	638	2124	1953	265	186	504	1207	4300	1747	1748	2151	2460	1627	5659	2254	1069	266	2336	1002	3011	3164	119	3734	184	1308	380	879	3019	535	151	205
1943	12	Colorado	1944	228	720	2039	575	174	645	1256	2712	2000	1720	332	3412	525	611	2701	279	1505	761	88	9	21	857	1793	374	204	1614	846	780	2406	2048	472	30	861	410	972	949	250	885	242	513	99	506	2749	384	116	359
1944	1	Colorado	1944.08333333333	79	600	572	183	249	151	109	1255	490	749	379	923	257	134	989	798	648	228	2	71	5	89	1030	460	14	1025	85	38	905	496	256	48	417	256	142	771	45	695	561	435	7	354	1129	371	48	165
1944	2	Colorado	1944.16666666667	39	113	40	304	51	153	53	959	97	187	62	420	152	101	1067	760	98	120	113	81	52	277	475	402	485	465	22	295	72	131	210	39	212	327	34	241	24	209	665	150	40	47	70	24	35	23
1944	3	Colorado	1944.25	84	57	1	97	80	3	13	223	2	41	29	473	114	226	571	200	36	196	121	86	67	364	30	220	131	11	10	83	208	98	68	35	293	181	34	35	1	328	91	415	3	151	35	73	12	136
1944	4	Colorado	1944.33333333333	6	30	26	79	5	21	87	93	4	37	88	70	193	201	154	173	118	64	317	223	80	178	227	20	106	23	3	1	34	146	82	115	96	235	25	10	10	85	74	51	22	3	8	16	30	96
1944	5	Colorado	1944.41666666667	95	81	47	101	156	58	119	26	99	25	229	132	307	469	278	90	137	183	168	497	13	395	243	19	58	182	35	138	6	296	166	525	120	424	86	64	164	35	154	72	17	29	164	287	143	191
1944	6	Colorado	1944.5	271	128	200	271	1467	54	200	28	111	18	367	563	968	1270	827	438	306	21	599	1088	79	1678	689	54	84	580	238	449	77	324	460	2745	833	171	263	319	287	110	649	313	74	77	285	1675	257	256
1944	7	Colorado	1944.58333333333	2170	286	635	420	4883	99	698	628	350	1	745	2492	1350	3305	3319	1532	1396	61	2590	3432	410	5458	2403	322	914	1473	565	1902	260	1319	537	12980	1610	3314	655	1253	593	368	1338	1851	366	91	1132	7159	553	645
1944	8	Colorado	1944.66666666667	5384	1407	1209	223	19300	424	2028	3224	716	43	1039	9379	5807	5120	9219	6501	6586	397	7679	5911	951	16535	8117	1096	2612	5460	1669	4671	366	5088	1843	28522	5302	8830	2012	2217	1957	1176	4406	5143	1714	42	1318	14755	947	1264
1944	9	Colorado	1944.75	7737	2066	3360	840	24018	766	1159	2869	2454	134	2800	10252	12032	13475	9583	14685	9332	906	9145	5734	1681	16280	9844	1482	6481	7995	2805	8864	432	8621	3778	20836	10336	10356	2915	2633	1503	1881	7340	4954	3007	104	2289	14771	1342	1381
1944	10	Colorado	1944.83333333333	5592	1796	983	925	4369	758	586	1724	3648	488	1429	6079	6734	9551	6510	6734	8321	667	5314	3910	606	4356	4454	1499	4956	6665	2567	6356	463	7308	2952	5787	7824	4277	1032	1813	1709	509	8247	3501	812	295	1223	8876	2785	592
1944	11	Colorado	1944.91666666667	2039	924	964	633	2425	833	798	381	3110	673	762	2931	5189	4801	2013	1533	4860	336	2337	3017	573	578	1601	777	2705	3348	661	2217	257	3021	1902	1640	6662	1450	250	916	1501	413	3875	2814	273	597	125	2145	1896	301
1944	12	Colorado	1945	590	161	1035	541	1039	685	92	252	3272	437	653	1434	2919	2543	431	632	865	134	1879	1491	383	670	1810	747	1069	1092	158	693	51	515	188	1055	2127	1326	54	753	800	211	2883	513	384	411	65	1458	745	47
1945	1	Colorado	1945.08333333333	220	98	113	312	478	442	106	245	2453	543	179	366	935	976	384	562	533	18	868	405	243	177	433	154	755	719	108	169	84	305	281	115	1620	614	224	637	265	32	1066	592	83	117	79	180	426	43
1945	2	Colorado	1945.16666666667	100	265	177	71	225	433	12	136	1011	370	71	51	708	933	120	235	297	427	568	188	111	142	109	179	590	418	9	495	4	324	280	35	473	210	598	211	127	45	276	99	548	1	7	17	117	55
1945	3	Colorado	1945.25	38	182	149	26	126	243	222	60	1331	136	198	173	341	460	142	37	207	84	23	51	76	63	33	23	312	77	225	87	66	49	54	5	386	270	127	3	138	66	430	4	716	9	258	168	65	28
1945	4	Colorado	1945.33333333333	10	45	99	77	67	203	96	149	863	34	177	2	443	89	270	0	102	121	134	25	146	126	116	61	318	138	89	140	177	73	56	55	173	222	63	708	216	307	409	223	321	11	65	45	1	11
1945	5	Colorado	1945.41666666667	76	19	110	112	110	557	377	371	326	33	374	4	382	118	97	130	24	47	39	1	340	270	49	63	184	153	126	235	334	273	10	51	95	148	121	164	211	284	761	111	463	15	237	129	84	77
1945	6	Colorado	1945.5	138	51	203	231	416	758	632	1017	772	7	693	27	542	263	323	433	22	813	110	7	1608	841	65	42	834	742	287	637	688	539	26	127	201	818	889	61	257	734	1402	132	1936	11	522	439	254	346
1945	7	Colorado	1945.58333333333	521	182	1012	1759	717	4759	1393	4078	3993	248	1802	38	5438	261	1250	2093	94	3177	761	28	3798	2305	181	617	1416	3617	746	3184	2481	2451	7	216	663	724	2754	502	2626	1776	5021	740	8546	13	1561	823	386	1443
1945	8	Colorado	1945.66666666667	1642	536	5067	8132	1698	13911	3305	8709	16214	976	7415	54	15534	1035	2859	9040	218	10429	2149	35	12036	7922	208	2684	6509	10318	2558	12190	8270	7963	27	280	2980	1647	6641	1097	5357	5170	7444	2752	10808	266	4369	1294	994	4960
1945	9	Colorado	1945.75	3397	1000	6889	13550	3042	10646	6574	12233	23598	2069	9934	156	18567	1748	1939	14894	695	12039	3342	23	14199	6070	498	2167	8735	16124	4404	16441	20478	11545	21	68	8610	2261	6370	742	8079	7666	9426	9681	19729	1124	10880	2445	4100	8223
1945	10	Colorado	1945.83333333333	2155	529	3799	5184	940	7229	6768	5458	12944	2828	4232	173	6200	692	414	6922	763	6342	2376	6	9030	4172	514	2285	6318	7619	3146	6825	14126	4002	34	291	3940	1027	5718	527	2395	4795	6998	5697	9667	2799	2411	1365	2913	6463
1945	11	Colorado	1945.91666666667	407	130	741	2139	932	3803	709	1430	3213	1325	996	108	2462	275	370	4286	337	2001	858	2	3718	951	32	458	1766	2921	905	1558	5331	1011	23	125	1310	546	2326	841	695	1429	2654	1827	4961	632	800	337	1645	3716
1945	12	Colorado	1946	50	69	326	452	264	1140	408	776	443	215	390	243	414	103	312	1774	29	982	188	131	571	292	42	259	975	248	203	471	1668	542	328	29	756	169	915	650	141	287	2034	549	1996	151	206	34	730	2918
1946	1	Colorado	1946.08333333333	123	142	341	109	134	516	108	239	150	66	221	221	88	62	118	1046	7	528	134	220	137	6	48	188	424	59	53	249	712	404	200	60	123	25	209	292	136	327	800	286	916	91	143	25	266	1179
1946	2	Colorado	1946.16666666667	18	236	333	102	17	620	309	0	259	74	1	184	110	3	208	897	18	354	31	1	166	27	52	238	210	212	3	538	872	121	10	105	37	2	193	532	30	69	371	179	283	4	3	20	161	271
1946	3	Colorado	1946.25	172	79	123	24	90	222	110	43	50	58	49	52	152	40	102	28	104	129	42	40	43	25	110	69	183	38	45	351	8	143	51	47	45	172	12	212	111	26	29	270	306	1	37	86	97	26
1946	4	Colorado	1946.33333333333	107	142	42	0	31	221	13	77	89	179	170	63	393	122	5	0	93	21	329	153	103	35	2	234	52	14	7	82	152	70	5	69	62	63	31	192	125	29	9	505	100	5	154	38	91	14
1946	5	Colorado	1946.41666666667	88	151	265	53	105	480	27	247	127	136	73	385	434	236	176	2	25	315	74	301	570	20	20	500	62	10	203	7	258	313	66	37	21	280	5	125	69	137	116	475	189	113	186	8	343	32
1946	6	Colorado	1946.5	168	468	975	204	163	863	70	193	113	217	235	297	576	210	227	16	134	898	63	566	1131	6	101	2411	209	5	1008	82	369	772	489	119	3	574	47	795	120	342	1	520	378	335	214	26	1324	37
1946	7	Colorado	1946.58333333333	519	1395	3038	761	657	1767	207	638	79	855	1173	1316	1133	576	575	91	316	2445	418	2531	1998	167	278	5300	563	115	2602	410	2129	4367	2781	132	20	735	35	1401	266	1413	19	2355	1846	1387	930	99	5564	86
1946	8	Colorado	1946.66666666667	2216	5586	8361	2830	4109	7798	876	3346	191	5401	4756	4456	1610	2856	1363	76	954	7788	1423	7469	6741	604	1540	23247	2302	321	10349	1372	3092	10420	8415	665	304	4319	192	3556	504	5593	63	6715	5778	5200	2537	145	17215	124
1946	9	Colorado	1946.75	2655	15377	13632	4263	5723	6395	1947	5116	98	9105	5442	7511	1362	6843	2789	603	1402	7243	1165	11135	9958	973	4782	21658	3463	1468	17952	2762	4026	17920	11680	326	627	6573	337	3927	1411	7598	629	11846	5604	13300	4637	179	22981	189
1946	10	Colorado	1946.83333333333	1763	10546	8044	2936	3630	5866	1169	3219	32	7934	4478	7383	914	5881	2686	284	660	7353	953	2984	5575	131	2580	7545	689	615	8794	2159	2172	13725	6340	277	724	3199	719	3719	710	4585	763	5105	2203	13012	1930	125	13103	298
1946	11	Colorado	1946.91666666667	607	8530	4500	1230	1062	4399	735	888	36	4377	1774	4472	279	2481	1380	226	325	2929	266	597	1627	207	1053	2443	224	566	3648	628	697	5265	4588	796	919	2686	449	1752	336	1865	105	2256	1235	2276	215	1	6259	312
1946	12	Colorado	1947	259	6301	1132	573	822	1924	185	216	153	1157	301	2696	418	1167	1021	32	468	1641	132	113	698	67	1111	873	57	41	588	317	325	1868	1891	622	140	1539	656	1549	766	1064	161	838	415	533	501	22	2502	383
1947	1	Colorado	1947.08333333333	83	1120	96	149	204	902	24	69	116	359	132	761	24	379	617	29	74	537	178	74	301	120	632	378	6	308	198	299	278	802	1120	77	7	311	304	1130	372	390	50	638	392	278	439	144	645	183
1947	2	Colorado	1947.16666666667	6	775	464	34	361	381	46	50	123	101	97	232	19	400	74	57	39	231	152	106	415	187	380	186	46	320	101	277	113	392	469	129	2	74	100	822	398	44	180	265	175	165	407	37	225	255
1947	3	Colorado	1947.25	0	363	72	16	179	121	45	251	185	100	13	516	13	48	37	44	220	103	55	28	257	97	52	108	46	151	107	347	32	98	385	56	6	6	131	414	1454	7	144	161	353	67	220	158	51	69
1947	4	Colorado	1947.33333333333	12	583	32	127	125	21	11	198	58	175	123	352	70	132	39	1	207	23	151	23	496	27	67	36	45	74	1	40	96	93	563	58	84	14	347	175	1283	5	207	72	194	0	19	24	17	68
1947	5	Colorado	1947.41666666667	204	742	51	224	62	179	26	371	97	149	329	702	30	35	303	22	77	2	6	1	669	14	124	50	82	27	15	71	49	148	511	33	53	408	107	286	1002	47	158	257	24	25	21	58	155	136
1947	6	Colorado	1947.5	1172	1962	1	708	119	198	10	1292	313	1062	276	1863	92	17	421	182	80	270	14	1	1397	18	130	64	626	165	118	399	202	188	1510	156	306	2557	49	1043	2099	20	824	585	70	1	647	87	255	341
1947	7	Colorado	1947.58333333333	4775	6528	60	1963	448	215	8	2732	1637	5570	847	3160	598	108	1522	750	776	1018	35	0	1165	380	452	70	1378	648	517	2340	634	413	7129	798	1192	10983	269	4629	11447	105	3671	2110	352	72	1370	229	760	1237
1947	8	Colorado	1947.66666666667	23871	14374	228	7496	2737	1342	10	10807	3637	16072	2038	9068	1712	334	5059	3967	2954	2244	198	11	5243	1431	2146	146	1316	1173	1508	4306	2586	2337	25033	3346	3971	23776	1662	19520	14720	285	13868	5548	1214	135	6822	1866	2706	3017
1947	9	Colorado	1947.75	29194	18616	35	12994	4389	2154	31	12190	5791	9542	2453	7886	1983	873	5709	6826	5244	5342	838	22	7480	1783	6013	169	1662	4240	1487	9904	4337	2877	15452	3914	9373	21200	2474	20565	14315	834	23120	8901	3148	748	7455	2866	1974	5582
1947	10	Colorado	1947.83333333333	11590	7402	27	6299	6703	1311	76	5641	3920	6892	1092	8635	1363	132	1768	6901	8315	4101	551	0	6438	2205	5907	310	714	1991	714	4728	3663	986	7507	3256	6597	8717	1352	8569	5083	1248	13425	6495	2979	645	5832	495	2833	4130
1947	11	Colorado	1947.91666666667	3470	1469	58	2951	3460	896	10	1987	1363	1119	399	5417	617	287	445	1321	4764	2750	253	399	3828	1347	2714	84	89	1389	55	2298	2031	357	2599	1863	2291	1161	1341	2103	2109	1826	3254	2617	1274	630	2021	716	753	2557
1947	12	Colorado	1948	772	682	110	309	1382	442	188	344	791	689	157	4310	701	93	141	445	5417	1787	663	344	912	997	1349	32	30	334	67	624	1536	304	383	510	1612	184	1471	583	528	460	837	1425	186	228	905	366	249	1023
1948	1	Colorado	1948.08333333333	44	407	129	180	1601	497	87	136	170	526	558	3375	574	4	104	123	1521	1014	599	95	82	461	909	5	49	21	82	143	308	224	140	559	1022	103	497	105	41	640	37	456	155	199	49	292	107	936
1948	2	Colorado	1948.16666666667	53	445	45	45	1344	106	290	370	280	322	1473	866	292	110	100	73	397	765	211	136	15	42	1206	196	306	204	21	95	64	424	126	297	325	100	533	129	53	72	4	981	8	145	36	30	32	299
1948	3	Colorado	1948.25	74	349	3	231	954	428	129	114	178	68	1240	1158	63	766	195	1	175	473	504	87	97	36	223	234	370	295	72	9	3	94	11	344	451	7	117	70	18	118	147	166	17	14	46	27	80	106
1948	4	Colorado	1948.33333333333	16	163	1	311	233	206	0	10	92	126	1001	356	84	101	184	38	13	175	64	481	10	68	118	34	252	150	55	358	57	116	23	39	429	55	165	30	113	132	5	91	66	102	9	62	41	252
1948	5	Colorado	1948.41666666667	211	116	88	397	412	181	6	1	36	135	1105	550	240	356	117	432	30	35	71	489	54	324	276	296	244	830	252	596	64	86	114	10	123	38	310	20	466	164	1	51	135	291	1	486	590	819
1948	6	Colorado	1948.5	487	157	64	888	827	786	172	169	297	115	2449	859	398	578	312	1454	103	71	72	1843	97	277	1341	217	838	4938	440	212	84	14	315	83	302	81	1630	120	1592	118	104	117	215	1130	136	1625	1784	1121
1948	7	Colorado	1948.58333333333	3296	908	180	4060	4739	3063	538	405	870	213	6228	1472	1363	4496	1070	4674	548	79	618	8801	222	1249	10898	1036	4353	21912	1138	788	169	1	1065	209	994	484	8939	181	6348	751	181	493	236	3973	1199	8766	7294	5962
1948	8	Colorado	1948.66666666667	4397	3227	587	7236	14636	8560	1331	1317	2887	776	10859	6147	6612	16136	8484	11093	1929	268	1918	28432	713	4367	31198	2127	10293	28265	4444	1860	499	90	1022	1027	1202	2071	29291	568	16317	5075	236	1926	948	15344	6571	33136	14765	13163
1948	9	Colorado	1948.75	2541	4511	892	13240	18484	15824	770	2124	5948	938	7316	5775	12027	21223	10870	14122	5111	143	4646	21747	580	5644	24875	2529	18773	11269	7523	4094	1220	306	1818	2482	954	2406	28130	829	11178	11255	696	6670	1422	19833	15068	21424	17957	17419
1948	10	Colorado	1948.83333333333	1821	2526	1594	11333	9297	10736	827	1678	7748	729	6076	3130	10706	11276	5554	6351	2991	34	4235	8650	464	2320	7852	1005	10942	3211	4206	1879	267	108	440	3172	494	1487	7732	336	5158	14437	382	4094	844	14980	14148	7624	8369	12776
1948	11	Colorado	1948.91666666667	612	1437	691	4001	4287	4794	418	1016	3939	444	4203	1501	2287	3154	2592	2659	1730	291	6195	2204	615	2196	2874	446	6509	364	3536	1405	305	85	264	1346	379	717	1236	134	2282	8162	677	1940	287	6651	9432	1882	3226	5223
1948	12	Colorado	1949	422	353	275	2741	1333	1310	795	504	1171	242	1078	724	1528	2640	2009	3072	196	162	2620	493	400	1595	358	243	3442	249	1517	172	100	211	150	329	176	95	323	34	826	4423	371	522	291	1148	3354	470	915	3686
1949	1	Colorado	1949.08333333333	15	164	273	331	568	1011	634	27	1124	49	502	124	439	598	314	665	2	16	358	92	124	466	18	33	1394	20	196	207	223	202	132	188	299	41	10	221	75	3626	497	804	156	1212	1797	23	462	2652
1949	2	Colorado	1949.16666666667	113	135	210	114	116	1127	210	8	236	99	133	194	91	254	334	517	82	12	51	20	136	469	76	138	563	64	57	62	197	152	81	26	7	21	63	77	25	453	450	1152	89	1360	1108	70	244	1035
1949	3	Colorado	1949.25	15	51	25	13	25	125	286	101	20	184	14	270	192	233	86	518	65	33	262	11	187	226	20	117	132	79	10	23	4	253	28	36	113	21	11	6	86	21	313	120	48	637	434	58	201	255
1949	4	Colorado	1949.33333333333	30	83	168	22	33	245	84	9	63	256	76	231	273	26	201	541	91	278	291	37	56	252	194	135	197	13	42	6	193	37	91	41	826	14	6	60	149	334	374	56	73	333	55	6	33	157
1949	5	Colorado	1949.41666666667	114	448	132	213	13	185	74	43	27	137	113	84	1204	155	163	78	193	586	276	25	24	486	95	324	194	65	10	17	373	103	34	126	1685	29	44	94	142	319	460	232	10	224	60	54	143	43
1949	6	Colorado	1949.5	132	316	462	227	144	198	298	150	189	92	256	83	1540	847	299	84	380	1094	1002	243	67	1608	343	490	449	129	143	186	583	323	12	225	2962	134	7	119	65	349	594	164	70	717	5	135	98	45
1949	7	Colorado	1949.58333333333	283	996	3809	384	316	955	1895	287	165	818	897	253	4743	2683	950	207	2149	7764	7711	1168	567	5483	294	380	1997	585	1065	528	1792	945	19	1633	9478	91	65	210	117	665	2206	620	426	4717	103	771	36	548
1949	8	Colorado	1949.66666666667	653	4009	11038	824	312	5232	13048	371	449	4663	2538	707	8007	8899	1984	2072	10761	22188	26238	1235	1883	21030	1159	2387	8466	1221	4515	2056	6387	6642	143	3050	38603	1044	228	495	118	4431	4637	2818	917	5676	272	1920	90	480
1949	9	Colorado	1949.75	441	7513	23612	764	290	5486	29173	1317	856	6876	3478	958	10095	11645	5164	2998	21020	24156	31091	2781	3463	17365	932	6404	10402	330	8994	7417	19540	5402	273	5276	21935	443	428	1241	28	7232	4691	3716	1565	9787	334	1940	37	513
1949	10	Colorado	1949.83333333333	607	3719	20149	1010	580	4881	19959	903	330	11552	2613	429	4529	8459	3088	968	10595	13201	17291	1480	2707	6983	196	5158	7077	377	3235	4531	8813	3998	355	7439	8861	1076	452	855	150	4899	1328	4848	677	7096	1197	2038	27	139
1949	11	Colorado	1949.91666666667	514	1521	12329	1135	393	2900	6534	619	1013	5869	1528	160	1937	3420	1799	848	6987	3055	7188	302	1672	1766	16	2386	3149	306	1203	1717	4555	2440	141	3088	1566	891	103	407	10	3097	1159	2147	331	2814	444	614	71	301
1949	12	Colorado	1950	353	284	2316	614	666	991	3756	484	1093	4450	538	146	1004	1345	624	296	3474	1882	2622	122	425	779	8	512	1290	56	744	1199	3432	722	590	2724	270	342	26	424	9	1440	949	2020	85	1012	509	173	99	70
1950	1	Colorado	1950.08333333333	73	8	776	171	777	192	440	291	863	1511	734	18	345	740	229	39	1849	215	476	8	40	798	92	481	704	1	694	577	1244	111	288	924	40	10	0	42	272	524	1519	1067	121	216	474	5	27	62
1950	2	Colorado	1950.16666666667	32	79	511	1	946	73	119	445	94	619	144	75	12	734	46	11	1069	68	235	159	26	359	150	291	301	81	379	105	505	335	57	227	0	61	1	222	78	316	510	340	350	155	343	76	128	78
1950	3	Colorado	1950.25	280	23	175	15	319	17	196	782	80	148	161	159	357	177	24	76	150	23	51	16	848	32	65	134	116	47	416	96	207	253	52	80	13	215	12	138	84	58	315	100	991	53	208	43	1	9
1950	4	Colorado	1950.33333333333	25	15	122	89	165	142	257	463	177	311	14	15	377	22	106	53	239	55	148	43	1058	61	188	9	124	25	63	268	15	107	798	93	1	114	0	64	200	289	330	4	601	87	464	0	207	110
1950	5	Colorado	1950.41666666667	55	152	33	245	134	76	484	845	85	440	63	14	370	53	232	556	320	10	43	289	1350	77	212	0	51	55	143	464	236	97	984	137	0	36	5	135	101	200	677	93	1236	274	100	209	24	30
1950	6	Colorado	1950.5	444	425	235	748	459	727	1497	1039	799	1727	194	11	1276	229	1077	1004	886	171	223	228	4081	334	121	110	56	90	310	1275	706	139	1840	64	40	181	46	422	178	107	1287	24	2679	1856	130	100	88	79
1950	7	Colorado	1950.58333333333	3064	1730	357	1569	800	1406	5426	5754	4421	2876	553	167	3083	890	6669	5663	1644	729	742	816	10991	1174	81	407	336	99	703	8072	1746	230	5540	298	197	1791	193	1882	1285	341	6935	117	14706	4436	456	57	415	113
1950	8	Colorado	1950.66666666667	9850	5738	1381	8634	1803	4285	11657	23013	13215	11601	4111	79	6833	3376	20272	21875	5069	1453	989	3603	24798	2337	355	1925	1859	181	3223	18802	6642	1341	12269	2106	389	3982	106	6249	6421	2184	11341	384	37755	11198	1864	270	2328	291
1950	9	Colorado	1950.75	5192	10942	1366	14829	1263	6766	15715	28062	20916	12130	6064	146	4546	4043	20857	21664	4212	1012	1699	3669	23623	4171	1016	2140	1091	59	4968	19930	9440	1872	18068	4191	863	8943	429	5433	9705	6120	10776	1483	29913	7151	3778	366	3314	276
1950	10	Colorado	1950.83333333333	5343	7930	381	9843	1836	3335	7954	12209	10003	12777	8261	125	2750	4256	7389	15198	4556	757	464	2349	10935	2541	178	2442	1034	35	2543	9468	5040	1607	9216	4891	435	8383	807	5590	4111	4065	5158	1066	10359	7468	3837	206	2895	70
1950	11	Colorado	1950.91666666667	4789	3746	230	4057	1009	1774	3472	6523	4535	6752	2968	11	758	1260	4095	6927	1739	683	154	1389	4641	1709	472	610	565	5	550	2998	4178	832	5279	4966	392	5898	890	3446	911	1675	2442	649	3195	2139	1878	380	1571	6
1950	12	Colorado	1951	1463	1264	639	3011	524	577	1047	3230	1438	1033	1892	110	337	567	1727	2202	472	722	190	495	2274	848	450	77	151	49	95	688	1090	1422	2683	642	260	1537	9	2663	342	1136	837	238	553	536	1850	313	809	84
1951	1	Colorado	1951.08333333333	594	223	236	1709	327	498	652	2745	559	145	952	605	0	504	529	92	248	514	3	474	331	816	121	132	38	13	431	132	766	389	1305	1442	12	319	86	1226	124	1006	259	51	259	172	1398	738	790	55
1951	2	Colorado	1951.16666666667	210	108	406	741	12	253	118	506	220	62	737	1004	25	36	375	13	734	326	59	93	28	226	108	107	3	1	12	36	254	389	494	1520	0	16	11	272	115	610	71	4	190	151	895	189	126	76
1951	3	Colorado	1951.25	100	296	329	363	38	126	16	415	163	39	111	373	76	12	6	101	527	364	46	36	1	63	2	80	288	2	55	21	156	143	14	1071	179	64	48	1484	67	258	74	3	40	419	586	265	312	10
1951	4	Colorado	1951.33333333333	42	106	193	13	65	152	1	263	174	46	10	769	140	59	163	192	210	115	189	292	0	3	8	41	115	19	43	7	276	24	12	92	154	321	62	30	97	102	158	2	50	19	141	44	215	44
1951	5	Colorado	1951.41666666667	26	255	319	23	798	70	99	45	241	274	432	1087	73	24	44	56	282	376	101	326	82	25	95	188	408	289	165	0	190	97	364	486	112	314	121	223	109	188	92	146	167	102	10	129	215	116
1951	6	Colorado	1951.5	48	668	504	207	2155	363	41	67	126	591	1876	3180	193	86	69	32	1556	903	38	498	37	41	207	380	1117	220	150	10	340	76	475	1699	260	396	259	1290	133	625	198	566	197	733	196	497	750	77
1951	7	Colorado	1951.58333333333	313	2141	1492	995	8281	667	323	219	418	2165	12427	14399	786	29	180	440	12330	4516	18	1937	52	571	728	2808	4859	1401	663	112	1146	771	1284	9529	1086	2000	1673	4591	123	2291	1029	3530	644	3144	451	4251	2772	732
1951	8	Colorado	1951.66666666667	813	4896	5596	3328	24471	3693	491	440	2201	8680	27855	38171	2743	6	555	1321	34710	11738	68	7250	71	2393	1674	7678	17067	2292	1659	228	3019	5467	3212	35128	4932	10405	7604	16860	814	7867	5458	11848	1547	9575	1061	12912	8616	1462
1951	9	Colorado	1951.75	1693	4837	14526	8223	22508	5725	235	1086	3907	8934	22635	23186	1845	1	1024	1161	26950	11817	151	12841	155	2934	4741	18151	22719	4301	2916	204	4311	9573	6489	24319	7525	9646	8587	25548	1618	10035	9571	19349	2381	5696	1128	18419	5412	2098
1951	10	Colorado	1951.83333333333	2613	1642	7909	4911	9826	8849	723	914	1520	5144	9125	8663	2437	20	695	769	11921	11713	232	9275	6	1180	2698	18357	12649	3311	2283	75	1864	8180	4060	13162	6776	8754	4462	15278	2038	7622	4496	11561	871	3630	2845	13571	4107	2901
1951	11	Colorado	1951.91666666667	1107	800	1861	1445	4644	2636	153	498	2943	3733	2906	2130	3340	88	679	633	3226	6036	116	3017	9	555	1309	8235	6646	1390	2291	262	1987	3996	2237	4024	4663	3355	3676	3884	374	4208	3732	10495	201	684	1426	5871	4045	2868
1951	12	Colorado	1952	867	251	553	293	1491	585	11	220	826	2215	522	979	2825	42	527	875	964	3066	3	2336	31	169	148	3315	2366	1151	1914	1128	687	2577	1674	944	2371	2080	3301	1210	349	657	741	4968	13	605	1989	1414	1662	964
1952	1	Colorado	1952.08333333333	577	217	448	29	297	59	0	52	316	1131	90	471	1056	39	26	1044	122	771	1	698	230	47	202	1241	1448	484	1898	111	751	217	933	64	1137	835	513	773	480	105	364	3117	35	172	1071	422	1545	743
1952	2	Colorado	1952.16666666667	184	265	116	83	18	20	168	103	387	1262	45	233	2038	238	18	406	86	325	9	703	121	4	19	547	717	495	874	333	60	316	281	15	874	403	399	18	385	134	214	660	147	36	933	285	512	65
1952	3	Colorado	1952.25	43	28	20	20	21	454	95	27	14	884	21	136	1143	52	11	176	122	46	261	446	88	49	3	469	48	265	95	155	104	195	84	34	105	188	174	242	119	39	104	902	22	225	853	206	141	20
1952	4	Colorado	1952.33333333333	190	139	226	69	39	73	134	59	51	504	11	123	916	126	35	190	78	17	174	30	423	39	42	115	78	125	65	114	37	206	79	34	148	55	51	391	191	6	63	448	119	291	279	42	255	16
1952	5	Colorado	1952.41666666667	891	6	310	298	96	125	280	9	21	313	60	99	466	34	130	93	34	161	597	62	419	30	122	35	327	103	62	106	55	178	136	737	173	156	22	414	108	0	199	333	339	159	371	66	1005	282
1952	6	Colorado	1952.5	1355	13	928	497	145	1258	1218	179	17	515	283	352	714	246	183	96	132	91	606	82	629	168	54	17	459	0	157	175	32	1117	510	1329	419	849	6	452	452	440	872	841	247	473	1475	161	1490	1185
1952	7	Colorado	1952.58333333333	10006	116	1770	1259	291	4732	4798	1218	35	973	873	553	2271	1491	1131	290	495	1373	1904	178	1400	167	137	516	964	0	157	452	193	2580	1728	2685	2674	3501	62	536	1078	2497	2092	2312	876	1652	4439	685	6291	4778
1952	8	Colorado	1952.66666666667	32810	660	6914	3036	559	15823	16822	3787	243	3418	1816	2076	6433	3560	2771	633	2190	3393	11005	1041	4648	182	649	2671	1603	136	743	621	1680	10235	2874	6607	5822	11040	851	1752	4748	10117	4853	2495	2018	6442	16568	1846	24327	23768
1952	9	Colorado	1952.75	24176	1437	9068	7868	545	23656	13751	4721	717	6084	1350	998	11491	6085	5588	803	1618	2399	9381	3363	10205	104	1438	7289	1903	1095	1289	1718	4483	12556	7797	6369	4907	7749	1080	1352	5821	12098	7585	5347	1843	12069	23229	2419	22464	30674
1952	10	Colorado	1952.83333333333	10888	618	2998	8566	299	14119	5203	4030	253	2737	619	64	5065	3650	4922	472	882	1909	6152	1535	5637	272	893	3619	582	1070	1943	1559	5554	11701	5673	3983	2324	2833	2169	671	8203	7324	5247	1422	909	8378	17681	841	7666	23190
1952	11	Colorado	1952.91666666667	4919	666	1935	4082	176	8480	1747	1480	197	954	194	107	1936	2329	2589	451	228	351	4582	443	2959	579	458	2826	522	135	1470	1715	4685	6096	3072	2044	1671	1838	272	1596	3815	2697	2544	1611	212	5553	6731	193	2144	6637
1952	12	Colorado	1953	1904	39	1758	1415	120	1977	82	758	14	276	271	30	834	271	995	16	4	658	879	189	699	412	63	2134	842	322	128	1773	3333	3020	1518	955	513	898	208	579	1190	1156	483	847	44	2927	5144	243	997	1825
1953	1	Colorado	1953.08333333333	523	24	501	268	353	615	10	1212	461	265	64	33	314	253	287	17	21	118	495	229	108	283	132	1165	341	212	155	778	1366	934	601	159	352	391	200	109	589	1076	425	513	38	1091	1766	211	398	284
1953	2	Colorado	1953.16666666667	271	178	35	269	800	98	10	97	267	79	33	52	35	130	217	73	44	241	147	311	10	170	376	630	482	392	390	178	405	419	1144	38	498	184	647	480	368	465	147	263	4	522	1114	275	91	108
1953	3	Colorado	1953.25	181	94	52	54	88	74	382	11	28	98	43	203	7	117	127	9	33	209	156	141	210	197	328	214	92	77	27	186	193	256	842	62	136	217	246	278	277	72	74	48	7	444	165	620	14	6
1953	4	Colorado	1953.33333333333	681	129	505	69	91	9	96	56	10	133	2	103	8	538	426	114	56	53	317	185	57	277	263	299	10	434	294	104	84	124	429	135	187	310	35	360	12	33	35	38	153	236	82	159	48	346
1953	5	Colorado	1953.41666666667	577	35	169	92	16	46	1	64	90	56	185	52	13	798	262	224	282	390	784	248	108	218	473	262	13	583	158	71	38	346	175	120	111	22	81	418	15	54	163	327	68	85	245	516	41	371
1953	6	Colorado	1953.5	1853	323	553	192	89	473	91	48	199	80	574	36	315	1782	52	538	74	562	1680	420	458	679	1543	226	7	2085	53	462	156	437	258	47	54	71	382	916	105	431	305	1277	189	493	113	1260	125	850
1953	7	Colorado	1953.58333333333	4625	1090	2491	905	902	1699	276	101	484	1182	2756	289	754	5507	291	3590	260	1513	5753	2529	858	5372	5855	900	80	5527	83	1181	118	1885	457	232	144	132	800	2293	275	1992	1409	6735	536	1702	482	2338	334	2203
1953	8	Colorado	1953.66666666667	8716	6711	6517	5494	2915	4027	1184	1471	4198	5784	7466	289	3138	13023	352	20414	288	5571	13800	7764	3701	21125	22996	3888	94	19796	499	3691	779	10358	680	1503	593	136	5833	6897	682	5435	3872	29973	2374	9777	892	10902	459	3348
1953	9	Colorado	1953.75	5746	11717	8835	5060	3387	4598	3354	2397	10418	11301	7575	1318	2727	16033	683	24394	847	12562	19777	16069	6496	27197	23605	9029	129	25181	1605	6089	1257	25195	1029	5474	1173	715	23568	11342	755	5845	8692	26818	5856	18675	1277	14735	211	4331
1953	10	Colorado	1953.83333333333	2764	8632	8349	4535	1355	2661	1502	1784	9427	4342	7456	210	3409	9141	1423	12130	629	4915	12657	14583	7003	14030	16966	6967	280	6996	1270	6575	573	14338	938	4717	2809	887	13175	9039	751	3584	4908	10582	4435	8869	1120	8284	45	4101
1953	11	Colorado	1953.91666666667	1883	2758	3323	1929	385	968	682	1849	4131	1675	2454	133	2114	4670	464	6970	171	3249	3788	8351	3139	8458	7368	4594	196	1440	429	4832	582	8734	621	2696	2475	157	7668	3347	201	4834	2178	3369	1700	2821	716	6057	141	1462
1953	12	Colorado	1954	853	1044	1503	904	197	36	360	588	543	1364	1046	135	773	2545	653	4845	143	1417	1595	4460	162	5112	3132	1830	125	199	473	2195	304	3528	279	1518	1105	167	2759	809	202	1348	799	1644	524	604	345	1236	104	742
1954	1	Colorado	1954.08333333333	187	531	978	408	18	329	307	286	67	296	43	282	331	1231	171	834	254	551	687	1778	214	3017	1176	574	123	193	272	1458	312	766	23	430	240	174	482	118	54	877	187	472	302	325	397	260	86	175
1954	2	Colorado	1954.16666666667	98	280	764	711	175	109	46	266	164	346	119	291	41	866	53	348	106	133	106	767	66	1026	225	234	11	33	145	121	250	342	270	75	110	60	309	9	183	908	26	100	132	97	532	244	86	270
1954	3	Colorado	1954.25	190	117	112	39	230	21	7	187	505	170	9	46	16	193	33	150	292	78	211	42	71	27	337	666	47	250	162	2	31	14	29	10	276	16	236	20	5	270	9	13	372	83	46	61	50	18
1954	4	Colorado	1954.33333333333	136	63	348	75	89	10	492	181	139	448	87	15	7	611	73	298	102	245	223	33	19	5	33	123	67	86	35	57	188	14	167	2	10	328	61	11	83	103	394	3	20	333	184	16	1	20
1954	5	Colorado	1954.41666666667	140	60	205	38	233	97	762	563	531	519	317	220	66	239	38	111	65	430	313	27	94	96	67	396	80	112	26	434	150	70	24	2	8	691	730	18	39	43	162	38	34	279	415	30	14	16
1954	6	Colorado	1954.5	740	3	200	207	308	250	1837	1028	1669	1675	1203	758	39	139	207	21	237	533	570	306	393	22	343	1140	494	105	729	2048	418	19	33	111	27	1036	649	31	94	230	114	55	63	448	315	90	21	0
1954	7	Colorado	1954.58333333333	1392	96	672	1291	662	625	9968	4183	5478	4781	3288	4401	206	246	766	31	1628	2819	1728	1240	744	603	2626	2635	421	461	6446	7772	3148	103	337	271	44	2124	1084	162	209	880	239	170	236	993	735	528	186	17
1954	8	Colorado	1954.66666666667	2828	161	2137	2562	3801	1669	13742	9121	26360	10171	5321	11771	437	1105	2824	27	2648	8567	6426	4708	1408	1704	3003	5950	427	2258	14306	28264	14241	662	1535	578	406	14194	1794	364	1933	3108	576	207	716	3466	2337	2355	219	95
1954	9	Colorado	1954.75	1631	1256	3964	2639	3923	1461	16962	17862	30709	18239	12394	15825	159	5465	6733	29	3576	11402	2326	10187	1137	3483	7659	7959	1404	4637	21254	31398	22265	1070	1458	2113	1503	20894	3708	256	3173	4358	983	67	1111	4954	2147	3628	687	45
1954	10	Colorado	1954.83333333333	846	2126	3488	3599	3361	592	5160	13853	11281	16929	7533	18642	358	5430	7681	46	2366	5067	1676	3903	254	2828	2463	7683	2312	2073	25697	12635	13784	1809	1208	646	903	14021	4537	47	3531	3572	1140	505	1020	6981	1588	3147	151	241
1954	11	Colorado	1954.91666666667	208	1486	1372	2529	757	287	1232	5481	5551	4337	3654	6348	673	7246	1806	121	3034	4898	717	3049	30	1853	580	6966	2435	1246	9714	2567	13252	510	1002	489	1092	5181	4201	204	3082	2521	2366	272	400	839	651	2847	174	307
1954	12	Colorado	1955	142	1039	290	1185	352	36	986	2999	2416	1721	1534	3575	411	4449	530	111	711	436	600	1695	33	374	279	1904	807	301	2939	546	8254	285	411	112	925	1704	3358	109	1971	840	418	133	159	65	148	1832	9	171
1932	5	Connecticut	1932.41666666667	117	80	41	68	122	158	86	242	172	65	162	93	307	166	103	180	88	177	226	75	209	122	111	210	131	117	116	159	181	80	191	161	127	64	147	203	246	94	152	109	38	67	67	118	93	236
1932	6	Connecticut	1932.5	227	195	146	70	306	496	139	197	409	152	469	203	737	190	288	557	248	280	312	137	510	261	544	548	403	549	371	509	233	135	610	141	208	195	73	360	429	294	169	225	30	126	131	350	189	223
1932	7	Connecticut	1932.58333333333	1043	555	292	421	1990	1620	334	697	1222	604	1426	819	2744	711	734	1760	466	1627	1452	521	1348	1091	2653	1736	1234	1157	662	1334	1043	256	2230	547	710	599	368	1340	1985	891	555	797	253	432	596	1119	734	551
1932	8	Connecticut	1932.66666666667	1894	945	1071	860	4922	3886	1034	1417	3797	899	2171	2959	7817	2488	2139	4893	1384	3585	3470	1163	2266	3013	4371	3967	2577	4075	2852	3999	2258	455	7342	1388	2983	2011	1163	3606	5572	3628	1336	1434	575	685	1835	2363	2734	1590
1932	9	Connecticut	1932.75	2542	649	794	1166	7026	3701	1204	1366	3946	1014	2645	3862	3955	2822	758	5869	2160	4486	4173	926	2036	3396	4320	2792	2540	3657	3551	3103	2343	380	5892	1777	4479	1872	846	3667	8927	2410	1365	1872	1074	918	2263	3391	3620	2157
1932	10	Connecticut	1932.83333333333	1391	366	499	342	2786	2236	373	755	2566	947	1896	1964	2243	1418	441	1976	907	2009	1629	474	1170	2895	3457	785	738	978	2303	1403	1467	230	2074	887	1661	1255	465	1359	3743	1292	611	831	443	225	1037	1214	1431	1177
1932	11	Connecticut	1932.91666666667	320	40	208	200	834	875	97	139	690	204	227	410	966	482	150	739	173	463	506	100	261	275	648	182	250	329	480	297	270	142	526	59	185	375	107	287	930	385	92	131	196	84	300	272	154	144
1932	12	Connecticut	1933	39	55	128	21	135	32	11	31	108	100	79	33	86	78	13	153	60	133	118	23	18	50	101	48	30	29	88	47	45	70	149	13	57	85	26	41	213	36	21	50	68	20	90	64	16	68
1933	1	Connecticut	1933.08333333333	14	38	52	18	35	9	28	20	31	34	56	10	8	22	12	26	41	48	57	16	35	24	42	41	68	38	11	18	75	8	44	16	12	40	10	31	48	81	0	12	38	17	35	19	51	4
1933	2	Connecticut	1933.16666666667	8	27	45	30	42	15	18	35	26	31	49	33	2	45	20	10	37	61	15	7	68	30	36	39	7	53	20	5	28	17	24	25	44	25	18	31	18	79	7	6	21	43	29	17	16	10
1933	3	Connecticut	1933.25	9	23	27	21	15	2	2	36	7	8	14	36	6	31	15	21	5	23	19	26	15	9	93	1	6	39	26	24	20	10	16	24	45	54	20	17	15	28	25	10	53	20	9	15	24	49
1933	4	Connecticut	1933.33333333333	4	6	18	13	20	6	1	33	10	22	61	2	6	8	40	4	9	7	15	67	8	18	34	31	2	22	6	8	4	18	3	46	35	31	1	7	16	15	33	26	18	2	20	17	8	20
1933	5	Connecticut	1933.41666666667	31	3	23	33	27	17	4	17	11	28	38	49	15	4	36	35	31	32	3	62	10	40	36	23	30	15	5	22	27	26	20	55	16	38	15	32	5	16	40	20	21	42	18	10	7	8
1933	6	Connecticut	1933.5	68	2	78	29	41	29	66	21	7	87	200	95	23	32	75	70	16	145	18	140	29	120	77	94	70	55	39	50	22	96	72	116	60	125	43	86	24	103	55	36	68	153	38	31	59	14
1933	7	Connecticut	1933.58333333333	376	33	522	99	153	95	282	128	27	276	1199	319	70	88	104	267	25	674	47	167	147	833	69	397	493	124	79	236	63	213	304	340	254	285	203	419	86	386	326	122	181	646	123	171	131	26
1933	8	Connecticut	1933.66666666667	891	71	1529	459	438	304	667	442	153	572	3087	607	250	339	253	465	84	2084	81	672	240	2450	198	489	652	429	140	841	97	456	1134	1315	663	651	603	1395	188	1162	899	427	193	1719	193	531	314	156
1933	9	Connecticut	1933.75	1146	141	1934	492	627	582	784	348	261	576	2100	945	307	373	337	777	112	1718	72	397	259	2456	308	774	1125	819	75	1228	154	354	1662	1377	982	446	796	1409	454	1555	635	620	199	1839	452	514	362	278
1933	10	Connecticut	1933.83333333333	627	50	802	221	344	394	291	111	116	389	991	299	122	154	163	471	40	614	109	292	100	712	235	481	456	238	41	785	113	157	574	548	424	145	308	503	151	812	405	250	54	585	410	214	104	106
1933	11	Connecticut	1933.91666666667	123	28	254	81	48	77	33	29	85	55	134	148	106	46	56	75	24	80	24	98	54	115	172	165	215	73	14	219	52	114	59	217	101	60	167	175	65	133	202	63	36	187	174	76	29	45
1933	12	Connecticut	1934	85	40	29	17	10	50	26	6	17	87	18	14	26	50	6	30	21	28	37	39	25	22	17	20	71	20	35	65	26	35	13	67	65	21	133	63	68	23	72	31	2	57	73	55	29	14
1934	1	Connecticut	1934.08333333333	26	16	13	25	4	36	21	17	34	42	8	48	28	25	40	30	18	37	2	35	2	7	2	47	26	17	7	24	18	19	22	24	61	4	81	5	38	25	45	11	35	33	22	11	15	3
1934	2	Connecticut	1934.16666666667	4	23	24	22	7	80	42	47	21	88	55	26	11	25	23	12	31	11	15	23	84	7	5	34	17	3	15	10	4	19	14	10	11	1	20	5	19	7	24	6	35	17	4	29	15	6
1934	3	Connecticut	1934.25	12	6	9	92	16	24	34	16	9	23	16	25	25	13	25	7	24	31	16	15	48	33	23	56	41	9	4	30	17	20	9	5	13	2	69	20	9	58	13	14	5	8	41	26	28	8
1934	4	Connecticut	1934.33333333333	35	24	23	19	37	40	75	18	54	8	8	19	77	3	21	15	24	1	8	44	19	23	12	20	18	41	17	19	28	5	14	7	27	33	17	16	8	30	41	19	35	22	47	0	17	6
1934	5	Connecticut	1934.41666666667	21	9	4	50	8	24	43	6	68	22	12	52	23	28	36	41	5	7	31	62	18	5	3	30	35	14	35	23	44	19	12	7	37	58	11	69	13	33	20	24	34	6	10	4	41	24
1934	6	Connecticut	1934.5	71	9	29	73	68	49	147	7	323	39	36	191	48	140	165	64	28	53	129	245	74	34	23	78	131	49	162	51	127	68	34	1	107	148	61	262	159	114	105	25	115	63	96	10	50	34
1934	7	Connecticut	1934.58333333333	313	56	118	371	362	122	734	27	1058	234	111	539	242	492	1027	244	145	223	284	889	329	98	79	125	528	196	927	148	259	168	131	44	176	644	129	459	437	250	211	134	502	132	518	82	334	235
1934	8	Connecticut	1934.66666666667	545	126	123	1173	1715	399	2106	95	2142	1170	253	2005	568	1216	1882	423	503	425	845	1994	1178	131	336	325	1084	508	2351	222	798	517	279	90	569	1505	500	1719	1470	417	761	252	1811	247	1371	294	650	1097
1934	9	Connecticut	1934.75	576	209	183	1103	2452	219	2502	163	3077	630	165	2182	400	1503	2428	376	567	400	620	2621	1698	129	402	370	985	404	4151	349	1713	711	483	69	587	1919	725	1791	1627	443	756	523	2729	603	2080	324	632	1118
1934	10	Connecticut	1934.83333333333	182	89	27	484	1887	185	1247	43	1770	230	28	464	362	612	1217	179	182	157	335	1014	1293	26	155	281	493	219	1714	48	614	236	281	17	383	927	433	1166	432	144	274	205	1086	85	960	74	317	330
1934	11	Connecticut	1934.91666666667	88	17	22	283	419	12	343	13	630	102	5	121	130	305	509	151	72	31	82	82	214	9	41	85	252	82	548	23	183	83	129	22	149	107	115	254	51	25	73	90	245	75	169	48	104	89
1934	12	Connecticut	1935	22	28	2	112	53	13	102	15	74	116	9	54	2	104	158	22	8	12	66	43	12	36	20	23	128	35	211	20	56	33	84	9	55	19	33	87	66	20	12	26	24	37	38	31	14	8
1935	1	Connecticut	1935.08333333333	2	19	2	29	4	9	68	46	27	18	17	16	2	80	60	2	37	24	43	21	13	26	37	6	28	25	77	7	55	33	61	26	9	29	14	35	26	50	30	19	24	10	50	37	29	4
1935	2	Connecticut	1935.16666666667	22	45	46	10	6	23	38	39	8	10	101	20	2	27	36	19	4	44	94	37	36	23	10	18	27	33	29	26	16	9	74	7	21	47	11	37	17	6	15	23	10	21	58	5	42	3
1935	3	Connecticut	1935.25	57	36	20	5	6	22	13	45	23	6	56	20	16	12	7	11	33	53	36	6	46	19	20	18	54	11	1	23	10	21	16	18	10	28	13	29	28	20	26	5	2	18	11	6	13	3
1935	4	Connecticut	1935.33333333333	16	26	37	16	15	46	5	10	7	6	23	14	1	8	75	29	29	29	31	6	22	6	19	19	38	22	2	19	24	5	3	28	12	48	32	14	7	9	35	54	24	9	11	6	62	45
1935	5	Connecticut	1935.41666666667	19	27	36	10	3	31	8	44	10	10	4	21	2	5	51	4	29	45	21	20	15	9	6	17	38	17	27	3	11	11	8	81	32	21	8	53	25	14	54	38	17	10	3	7	44	15
1935	6	Connecticut	1935.5	57	71	167	43	31	249	40	64	5	29	16	108	20	6	62	37	134	249	92	95	57	63	42	30	235	22	114	2	12	17	36	150	164	70	18	109	51	99	230	91	49	95	8	69	91	50
1935	7	Connecticut	1935.58333333333	177	166	751	167	49	919	132	208	23	110	76	426	42	52	196	222	497	520	336	301	376	134	124	149	1025	86	593	12	61	31	91	375	653	212	129	646	256	390	987	499	108	415	84	299	385	358
1935	8	Connecticut	1935.66666666667	388	678	1974	217	191	1130	437	1106	33	155	152	982	133	183	656	160	1954	1534	1141	1859	1230	507	460	349	3641	186	1582	59	311	74	228	919	1334	600	435	1936	940	1055	2015	1850	252	1133	186	1318	695	652
1935	9	Connecticut	1935.75	511	1077	2503	423	83	1116	501	1664	54	134	163	914	216	467	894	207	2002	1497	996	1411	2264	678	393	477	3734	327	1683	58	330	123	198	641	2039	1037	804	1485	570	2519	2324	2204	220	1024	143	1251	524	1431
1935	10	Connecticut	1935.83333333333	106	697	1088	258	25	442	170	460	45	30	32	209	148	222	556	75	1212	800	796	847	634	273	122	131	1751	41	1339	2	97	73	145	480	1315	253	368	722	220	1621	2483	658	185	506	53	765	153	664
1935	11	Connecticut	1935.91666666667	56	95	237	81	16	240	204	223	15	52	40	36	48	106	186	30	385	337	446	186	88	68	51	53	578	22	393	24	57	38	83	211	335	98	206	234	69	718	869	116	55	193	47	404	57	187
1935	12	Connecticut	1936	68	25	37	63	8	63	82	102	46	9	41	9	64	95	72	29	79	24	126	82	14	17	21	29	217	2	48	8	68	7	46	63	35	29	19	46	17	214	112	62	21	74	56	151	18	25
1936	1	Connecticut	1936.08333333333	92	14	8	8	29	77	83	20	9	54	14	21	25	36	70	23	31	15	118	53	9	37	20	4	38	2	22	18	52	7	36	63	32	9	2	36	9	42	86	24	15	15	20	37	9	6
1936	2	Connecticut	1936.16666666667	36	28	9	27	45	100	23	55	22	1	6	18	43	30	47	25	11	20	19	14	22	6	16	11	19	22	11	2	34	20	33	30	14	16	25	49	34	9	30	7	13	58	15	47	10	9
1936	3	Connecticut	1936.25	8	6	0	44	70	32	29	45	28	20	2	22	7	21	23	13	59	15	32	6	25	13	13	19	6	20	4	39	71	20	21	53	6	33	38	6	7	7	3	25	3	55	3	35	8	12
1936	4	Connecticut	1936.33333333333	41	49	10	45	13	26	12	19	20	14	2	45	16	30	32	2	4	14	23	10	23	5	11	5	33	56	2	17	10	14	3	31	8	24	53	73	30	19	17	24	8	18	10	17	12	24
1936	5	Connecticut	1936.41666666667	45	26	20	54	40	33	22	12	9	28	7	113	11	48	41	18	1	47	75	93	47	46	48	18	66	24	11	27	6	15	20	26	2	20	21	39	14	67	25	3	35	21	34	4	21	12
1936	6	Connecticut	1936.5	141	47	26	174	112	179	93	54	77	121	39	278	27	27	125	116	20	149	216	446	66	145	140	93	114	32	46	159	18	120	38	67	40	69	53	54	87	217	80	43	104	133	153	42	67	55
1936	7	Connecticut	1936.58333333333	277	174	161	785	422	300	234	361	277	517	241	1276	204	99	440	445	118	797	1387	1381	217	648	533	248	572	206	290	841	58	203	65	181	262	370	178	146	453	722	272	144	158	856	477	91	350	490
1936	8	Connecticut	1936.66666666667	872	349	162	2178	925	735	947	1407	1016	1246	950	2777	721	277	828	1261	682	5134	3814	2547	498	2070	1573	491	755	991	671	3403	230	503	338	375	707	827	349	542	996	2551	766	317	514	2144	990	99	1125	1856
1936	9	Connecticut	1936.75	680	990	280	4109	1673	624	1211	2805	1204	1698	631	5019	1059	569	758	2724	1072	4374	4594	4432	685	2055	1607	670	1170	844	585	6276	345	932	414	709	1028	1145	390	629	961	3089	988	397	584	1906	1464	85	2326	1493
1936	10	Connecticut	1936.83333333333	281	715	261	1515	1183	288	548	915	625	1198	382	2136	441	270	413	1101	303	1256	1859	2622	263	1047	503	233	1206	222	276	3651	235	396	294	341	386	326	383	390	236	1087	650	164	278	872	587	54	2050	683
1936	11	Connecticut	1936.91666666667	87	544	70	350	393	105	223	213	119	264	135	605	131	188	59	325	161	470	197	1456	18	242	69	175	181	84	48	669	91	37	99	256	43	149	82	166	149	237	136	63	106	227	164	39	480	208
1936	12	Connecticut	1937	21	147	28	88	53	34	65	64	8	75	45	59	16	32	15	92	34	259	71	284	26	69	25	59	58	39	83	200	30	12	18	65	4	32	24	53	54	54	42	39	13	103	55	8	90	69
1937	1	Connecticut	1937.08333333333	27	72	36	37	48	14	32	9	19	20	27	36	3	39	63	61	39	45	107	138	4	16	7	39	7	31	3	35	12	42	29	5	50	26	26	17	4	30	13	29	59	69	20	11	25	6
1937	2	Connecticut	1937.16666666667	28	70	33	25	14	37	10	1	8	42	8	10	9	38	11	45	16	12	92	162	13	9	21	14	20	31	71	30	16	4	15	29	27	9	19	45	9	45	12	37	21	37	2	14	17	4
1937	3	Connecticut	1937.25	38	19	36	15	6	30	21	14	25	9	38	8	41	21	28	8	8	51	22	26	39	31	11	12	30	53	20	11	26	9	50	9	23	20	35	8	10	48	10	37	26	55	12	3	3	62
1937	4	Connecticut	1937.33333333333	10	54	17	13	12	12	11	27	3	2	20	13	100	21	23	2	23	9	6	40	45	26	35	9	7	35	4	4	4	14	6	13	15	6	18	11	9	15	7	11	20	50	17	31	7	40
1937	5	Connecticut	1937.41666666667	35	33	46	35	83	37	22	75	13	41	12	29	58	21	29	16	30	9	11	18	26	25	16	18	41	25	43	2	51	17	10	26	12	12	59	30	16	17	5	4	69	51	12	21	19	22
1937	6	Connecticut	1937.5	119	175	213	76	154	114	103	291	19	119	57	106	236	81	111	92	67	36	39	48	123	54	81	33	127	73	83	23	113	56	29	147	10	63	301	65	28	22	23	33	98	86	54	79	98	78
1937	7	Connecticut	1937.58333333333	458	580	579	355	703	416	627	823	99	345	279	858	1186	515	408	279	311	275	183	193	313	283	184	83	487	291	358	116	434	206	172	511	57	185	1184	338	183	134	135	217	83	320	236	269	230	284
1937	8	Connecticut	1937.66666666667	1705	993	3065	1399	2410	819	1823	3127	312	1018	1007	3135	5263	1691	1489	747	1129	848	304	724	727	448	560	176	1197	754	938	653	1914	382	494	1650	345	812	4327	2055	814	459	315	924	250	1466	1241	519	445	802
1937	9	Connecticut	1937.75	4107	2327	4465	1612	3604	1614	2326	3541	275	1430	905	4298	5381	1893	2776	1246	3248	1089	587	771	712	328	1183	170	2385	976	721	680	2306	292	670	2238	487	505	5705	1506	1435	271	479	1241	238	2353	1551	313	336	585
1937	10	Connecticut	1937.83333333333	1909	1341	3905	1067	1681	1162	730	2266	120	525	285	1578	1512	1702	1388	650	2049	470	213	534	402	132	744	144	1154	458	224	582	496	157	106	1106	123	331	1940	408	851	99	391	1037	307	1115	625	163	99	331
1937	11	Connecticut	1937.91666666667	489	682	1183	375	302	247	303	422	52	114	52	529	441	605	519	199	591	246	122	106	180	13	209	52	557	167	82	246	144	52	32	255	59	90	596	47	174	7	70	497	122	364	323	24	70	56
1937	12	Connecticut	1938	101	90	261	86	63	68	160	69	38	16	27	139	264	146	45	18	282	88	69	31	40	20	95	43	104	21	26	143	25	23	23	87	46	10	254	78	72	7	17	198	91	161	49	20	24	56
1938	1	Connecticut	1938.08333333333	68	62	44	42	96	38	61	36	12	36	42	84	78	34	10	39	52	143	11	11	30	10	37	14	73	24	17	71	19	62	7	47	44	34	62	50	24	9	8	31	19	94	7	90	44	54
1938	2	Connecticut	1938.16666666667	34	49	44	3	44	21	33	8	9	52	44	41	20	4	11	20	67	151	8	22	13	39	24	27	32	21	4	30	45	31	3	6	69	8	19	9	20	23	41	17	60	86	20	46	11	120
1938	3	Connecticut	1938.25	10	31	8	15	3	4	44	9	3	24	23	15	6	31	39	24	15	25	14	23	20	24	37	28	20	3	7	11	31	21	14	8	15	27	14	69	8	39	18	8	10	62	33	12	7	36
1938	4	Connecticut	1938.33333333333	57	24	1	21	11	1	12	4	1	13	3	28	31	20	11	19	28	24	10	16	3	12	7	19	37	19	5	12	4	35	18	7	9	22	7	27	56	4	20	4	43	14	3	1	29	4
1938	5	Connecticut	1938.41666666667	75	71	33	52	5	15	14	13	2	58	17	52	31	26	114	23	10	55	25	50	26	12	30	28	22	14	44	19	13	23	6	51	1	134	50	42	26	52	41	42	70	20	6	104	10	27
1938	6	Connecticut	1938.5	92	151	108	112	30	20	11	84	40	191	78	116	133	54	300	53	41	114	105	70	63	44	92	81	121	98	105	84	29	74	27	132	19	112	168	146	82	167	47	134	230	104	45	266	54	147
1938	7	Connecticut	1938.58333333333	619	834	718	346	71	62	19	181	154	892	467	383	716	278	837	265	215	321	285	401	474	249	405	434	474	434	331	606	129	262	99	574	66	347	627	722	263	1075	213	397	1034	240	265	1196	109	292
1938	8	Connecticut	1938.66666666667	2401	2866	2051	1808	94	244	98	635	544	3763	960	2013	3593	868	3990	656	794	1129	807	1168	1826	742	1290	2857	1465	2226	835	1647	412	1159	283	1705	74	695	2455	1609	301	2092	494	1124	2948	788	884	3992	292	1056
1938	9	Connecticut	1938.75	3205	4173	2466	2545	154	306	153	1125	1230	6645	1037	3592	3444	2080	5328	564	1198	1364	926	1345	1778	1406	1705	2598	1745	4889	737	2640	421	846	119	2029	120	1085	4899	1919	572	2422	507	1377	3717	576	1482	2589	436	901
1938	10	Connecticut	1938.83333333333	1835	1053	1243	1512	221	210	145	298	516	4667	551	2797	2093	1031	1699	239	1137	1000	408	765	1000	922	1359	1664	743	1483	334	957	351	381	49	633	88	444	2533	878	167	2642	440	537	2726	366	968	856	376	389
1938	11	Connecticut	1938.91666666667	761	195	377	293	26	63	134	162	103	1050	205	895	890	479	344	84	236	185	48	176	408	260	463	818	157	274	75	428	86	164	65	321	21	94	914	271	28	956	98	177	346	99	261	207	91	256
1938	12	Connecticut	1939	108	37	107	91	4	13	57	94	54	312	61	269	154	197	85	73	36	137	20	63	159	64	100	334	31	38	18	103	106	78	23	61	4	21	289	14	19	231	64	62	66	26	112	44	65	22
1939	1	Connecticut	1939.08333333333	62	57	92	50	93	25	39	105	64	58	25	162	30	39	49	44	10	74	36	11	43	26	45	80	6	7	21	18	21	26	11	9	8	16	72	6	42	65	30	50	10	51	32	55	26	13
1939	2	Connecticut	1939.16666666667	36	70	17	38	80	29	46	63	38	67	10	67	3	11	5	14	30	111	28	55	74	56	18	77	25	13	10	14	10	27	14	28	49	11	107	18	19	55	30	49	13	26	19	41	22	19
1939	3	Connecticut	1939.25	2	26	40	21	12	23	22	29	13	67	23	23	19	16	21	37	20	53	16	29	68	79	12	39	39	7	29	32	22	29	40	49	58	18	99	8	52	29	27	10	34	43	5	44	64	30
1939	4	Connecticut	1939.33333333333	9	19	12	2	7	39	60	6	0	25	6	9	11	13	49	14	51	13	8	30	15	29	25	10	40	23	42	7	12	10	11	10	12	22	60	64	6	40	23	12	15	4	34	24	8	27
1939	5	Connecticut	1939.41666666667	17	24	17	14	14	83	50	38	13	23	8	44	39	3	22	21	99	20	35	19	21	30	25	18	48	36	12	25	34	10	32	40	24	67	12	42	5	5	16	20	17	39	60	59	3	11
1939	6	Connecticut	1939.5	78	30	28	52	41	171	151	147	44	34	62	140	40	54	65	178	208	148	91	142	42	137	41	69	203	37	80	207	187	35	40	221	179	116	42	78	12	29	51	34	131	87	107	251	9	49
1939	7	Connecticut	1939.58333333333	408	242	177	352	212	269	713	760	263	164	351	335	199	194	290	544	563	649	482	378	290	567	154	431	749	98	202	860	1002	180	252	654	334	487	175	397	27	240	138	169	436	338	222	834	110	161
1939	8	Connecticut	1939.66666666667	1714	787	656	1077	1119	614	2921	1549	819	497	1032	948	538	630	819	945	1040	2596	1276	1333	842	1343	533	1353	1729	536	423	2083	2687	724	974	3125	777	1150	225	1542	94	938	282	654	785	1054	415	3894	615	392
1939	9	Connecticut	1939.75	1861	1792	823	747	1912	1221	3845	2205	1135	544	2236	1265	745	852	798	1690	2445	3125	1631	2369	667	1851	757	3068	2207	1000	646	2821	4508	1106	1724	3672	467	1565	271	1534	205	2139	284	537	887	1128	433	4774	773	634
1939	10	Connecticut	1939.83333333333	751	969	457	330	948	162	2993	1081	1017	328	1215	586	412	606	416	1537	1038	2640	937	1198	302	591	348	1798	515	687	815	1595	2633	214	1332	1598	236	1493	89	1040	117	1514	83	394	466	491	146	2684	323	334
1939	11	Connecticut	1939.91666666667	198	617	175	105	414	125	1110	352	211	110	353	256	244	204	223	395	334	1223	151	309	98	139	71	481	249	265	154	389	1435	42	417	292	29	436	37	287	54	320	49	189	125	117	38	640	73	98
1939	12	Connecticut	1940	39	153	81	86	78	32	170	132	18	21	91	39	32	26	45	169	124	147	66	104	20	35	23	191	57	19	11	60	143	34	107	26	58	145	50	114	80	42	5	4	15	69	40	235	64	31
1940	1	Connecticut	1940.08333333333	5	50	3	94	80	27	48	76	38	5	20	55	31	1	72	57	29	29	69	36	6	59	28	86	74	13	36	38	82	30	44	10	61	185	58	69	43	67	15	9	28	19	39	66	29	28
1940	2	Connecticut	1940.16666666667	19	46	11	73	52	12	25	99	35	15	34	32	53	43	114	59	23	54	45	7	61	30	66	24	43	29	43	29	69	38	91	7	127	150	84	17	33	77	68	34	32	11	130	20	3	17
1940	3	Connecticut	1940.25	3	45	41	64	75	38	5	27	71	3	42	22	25	46	38	11	6	24	6	5	61	8	119	4	18	7	31	23	47	36	35	6	76	77	22	3	20	13	5	12	6	31	34	4	37	25
1940	4	Connecticut	1940.33333333333	61	12	23	30	38	9	19	8	28	17	48	43	61	19	10	35	3	8	45	43	20	35	37	47	12	19	18	13	7	42	8	33	92	33	35	1	30	10	39	32	30	11	41	36	15	32
1940	5	Connecticut	1940.41666666667	25	6	67	38	31	65	46	78	16	37	75	23	115	51	5	6	28	35	33	21	24	58	55	69	25	43	35	44	13	20	23	26	57	30	15	32	66	33	49	11	18	4	60	19	35	25
1940	6	Connecticut	1940.5	181	47	395	146	154	197	98	158	48	151	168	67	236	55	27	72	69	46	133	55	118	241	94	303	148	153	73	173	101	96	84	61	158	173	51	92	293	151	113	22	85	64	102	78	77	117
1940	7	Connecticut	1940.58333333333	543	164	986	770	617	1019	385	558	277	560	820	313	879	167	329	208	317	140	563	269	374	1309	420	693	996	859	222	581	166	303	481	383	1017	621	215	508	1511	426	505	62	521	376	211	368	299	342
1940	8	Connecticut	1940.66666666667	1925	502	3616	3208	1647	3474	1235	1443	1105	2349	2708	1209	1988	980	711	774	929	527	1305	461	1506	3718	1016	1903	3159	4202	651	1264	485	1243	1166	1074	3335	2323	478	2321	3672	678	1575	150	1627	606	490	711	1769	1381
1940	9	Connecticut	1940.75	1849	678	3480	6581	1142	3884	939	2087	1267	4156	1650	1998	2859	1315	1041	1816	710	511	3395	681	1776	6047	1220	1343	7280	5991	1294	1799	1182	2138	1307	764	3802	3074	664	3813	5134	800	1332	248	3103	1170	486	709	2597	1783
1940	10	Connecticut	1940.83333333333	964	405	1829	5274	220	2298	511	1084	569	2818	747	1224	1122	897	662	1536	665	84	2907	367	911	4071	473	1272	6005	2756	569	833	1091	1037	441	520	1616	1793	341	1885	2226	634	929	206	1455	449	424	174	973	1178
1940	11	Connecticut	1940.91666666667	296	143	348	2781	85	960	202	274	206	675	267	278	216	489	148	583	327	45	931	121	515	1239	214	418	2419	474	196	373	184	619	112	48	525	593	80	425	757	101	222	132	335	134	138	50	332	257
1940	12	Connecticut	1941	146	70	92	403	20	157	93	71	81	114	47	131	84	138	17	148	73	20	183	20	279	251	50	62	487	67	60	74	57	107	103	18	108	181	54	214	247	143	39	116	123	14	138	45	192	32
1941	1	Connecticut	1941.08333333333	78	61	10	192	64	88	164	18	23	72	14	72	38	144	35	68	60	8	76	0	79	56	2	48	110	34	106	66	39	31	46	32	54	50	22	104	68	97	22	30	23	26	88	110	63	109
1941	2	Connecticut	1941.16666666667	55	13	47	146	46	24	77	15	18	126	11	18	10	44	50	49	10	44	35	29	76	50	8	21	52	6	46	62	50	17	65	24	15	11	38	39	43	61	8	23	24	10	59	46	27	57
1941	3	Connecticut	1941.25	14	57	28	35	24	26	62	24	69	49	22	1	32	23	17	91	37	6	5	83	32	25	16	26	43	14	34	19	69	5	105	7	19	19	14	5	3	28	5	4	14	14	59	57	2	15
1941	4	Connecticut	1941.33333333333	31	113	32	11	2	21	11	8	26	9	5	17	21	25	18	56	37	2	7	30	13	41	63	11	37	81	51	13	63	52	46	28	5	52	28	39	15	59	30	1	75	47	19	28	22	51
1941	5	Connecticut	1941.41666666667	5	75	32	31	10	23	18	71	20	46	17	10	5	9	20	36	12	23	29	29	11	32	125	21	38	67	95	28	54	33	120	75	10	101	28	18	38	101	61	28	83	46	39	18	8	83
1941	6	Connecticut	1941.5	28	334	39	103	92	157	38	388	71	88	115	16	2	41	87	145	65	67	196	251	40	89	459	144	112	76	689	104	63	185	192	70	50	348	143	138	171	246	86	56	364	106	108	130	64	112
1941	7	Connecticut	1941.58333333333	120	1675	249	473	425	352	187	953	197	315	269	81	27	117	331	714	247	170	1556	1081	124	224	1645	675	456	422	2164	664	229	1318	885	194	292	1502	920	527	1351	1032	637	239	1491	519	357	444	437	237
1941	8	Connecticut	1941.66666666667	194	5518	1151	2167	1180	1160	592	3057	519	644	1054	295	146	322	1471	1591	1156	743	5003	3891	508	1217	6455	1876	1462	1096	10169	2048	762	6093	4006	1113	835	3357	2323	1651	3551	2688	1697	790	3536	1044	1289	1471	1142	614
1941	9	Connecticut	1941.75	392	5927	1540	3694	1026	2432	510	3537	346	931	2176	291	388	566	1123	2532	1510	690	4889	8294	366	1702	7810	1345	3265	1972	13333	3348	730	8860	3906	1557	1639	2855	3091	2167	3806	5866	3104	1275	7461	925	3464	2037	1192	932
1941	10	Connecticut	1941.83333333333	433	3500	1095	3535	419	2203	146	1689	233	457	1147	121	352	279	377	1238	1545	668	1905	4049	168	1985	3323	638	1773	817	7523	1110	446	4284	2389	755	618	1175	1298	533	2241	2252	1941	420	3029	337	2579	652	546	851
1941	11	Connecticut	1941.91666666667	202	510	322	1269	223	582	78	528	87	65	257	21	74	153	151	720	659	197	276	1765	204	407	1289	277	747	219	1616	293	156	1439	673	335	287	230	298	193	340	823	474	167	1823	159	871	352	234	110
1941	12	Connecticut	1942	135	38	142	334	64	146	60	197	26	58	25	6	23	5	46	179	268	19	42	625	140	92	300	75	125	179	433	141	116	268	75	179	60	133	115	57	109	161	326	104	557	125	125	122	58	33
1942	1	Connecticut	1942.08333333333	82	35	46	130	40	61	31	80	49	45	67	29	28	19	23	77	81	47	17	206	58	38	39	41	53	91	110	55	37	203	16	60	18	58	103	17	55	122	60	186	184	41	33	30	27	1
1942	2	Connecticut	1942.16666666667	82	57	85	50	14	39	17	62	19	32	25	25	10	10	69	48	52	35	33	40	49	26	4	79	69	82	91	35	28	60	46	31	18	7	42	76	48	37	20	74	31	20	25	16	22	2
1942	3	Connecticut	1942.25	28	45	48	6	9	30	40	62	12	19	25	40	15	10	20	52	12	13	17	10	43	45	11	16	47	10	28	36	25	38	9	41	30	8	16	29	18	24	59	73	51	28	10	111	54	33
1942	4	Connecticut	1942.33333333333	4	64	20	39	107	17	5	0	69	6	47	28	3	26	31	12	89	52	40	8	16	13	30	73	53	3	42	13	42	11	15	15	16	27	54	21	21	58	2	33	23	18	39	16	41	61
1942	5	Connecticut	1942.41666666667	15	52	21	7	48	26	30	5	28	23	29	23	40	111	27	31	40	100	73	21	26	32	13	125	62	33	23	29	79	23	60	28	15	20	53	25	25	83	0	35	76	37	48	1	29	51
1942	6	Connecticut	1942.5	51	86	65	46	268	139	152	38	122	65	88	21	217	783	70	88	101	358	192	74	31	212	33	584	302	64	96	107	190	129	266	53	88	56	176	106	79	99	7	118	196	67	161	56	60	252
1942	7	Connecticut	1942.58333333333	173	168	171	168	570	413	763	239	649	327	627	142	543	3222	350	750	677	2055	762	266	161	744	197	2639	1114	273	192	441	1291	450	1677	251	428	301	629	474	469	174	169	535	1351	265	629	132	240	988
1942	8	Connecticut	1942.66666666667	688	414	575	363	2001	1575	3571	953	2300	583	2604	492	3099	11080	950	4210	2448	6648	2150	1058	222	1988	418	5735	2473	1104	611	983	3308	722	5220	991	720	864	2315	1109	1454	257	457	1590	4078	769	2839	500	534	4013
1942	9	Connecticut	1942.75	1627	864	785	648	1532	1470	5981	1570	2528	747	5319	424	4418	9696	1340	4980	4906	10189	1286	2822	99	1609	834	6805	3250	865	1240	1497	6091	645	6917	1632	1450	1282	4624	726	2275	572	453	1405	7526	1229	4481	823	721	4929
1942	10	Connecticut	1942.83333333333	438	499	468	384	1266	965	2354	1415	1163	433	2995	256	3541	3900	756	3129	3132	7938	936	1823	102	845	382	2284	2060	296	408	946	3515	294	3980	1494	1011	653	3180	426	753	355	404	702	5557	1127	2238	680	240	2636
1942	11	Connecticut	1942.91666666667	174	97	98	188	174	672	733	446	308	240	791	124	778	1047	229	419	750	2026	359	502	51	437	120	337	727	218	241	392	577	171	392	505	341	174	1019	258	241	82	81	308	1401	308	951	482	198	1312
1942	12	Connecticut	1943	60	36	45	44	16	296	114	69	93	66	328	42	403	200	62	128	428	342	54	146	130	228	52	122	268	165	57	132	419	125	145	182	139	55	287	71	119	26	9	136	275	76	193	333	43	305
1943	1	Connecticut	1943.08333333333	17	12	52	20	29	62	44	23	40	44	133	3	232	99	19	58	291	110	84	72	111	105	25	44	53	95	11	56	186	209	30	23	56	35	101	39	30	29	19	68	172	57	60	173	21	91
1943	2	Connecticut	1943.16666666667	12	17	125	7	49	112	9	19	46	21	37	7	87	22	18	32	267	40	31	34	116	53	14	117	42	161	8	65	193	82	37	30	21	131	27	15	30	15	33	57	104	34	80	162	16	84
1943	3	Connecticut	1943.25	14	57	54	26	11	16	22	34	80	45	6	5	58	15	6	22	114	49	41	10	94	70	47	34	20	53	4	63	53	40	68	19	2	55	52	21	68	21	46	20	60	59	51	32	34	61
1943	4	Connecticut	1943.33333333333	40	0	14	11	9	22	33	12	15	23	20	3	39	30	1	12	72	19	34	7	25	48	54	27	11	29	48	20	24	32	37	110	36	25	29	37	36	22	46	24	7	25	29	32	5	75
1943	5	Connecticut	1943.41666666667	95	40	22	6	40	21	27	14	21	52	42	47	39	13	38	19	6	50	31	8	8	95	33	37	35	5	39	37	5	48	10	76	24	10	4	38	139	12	121	23	6	108	67	8	33	51
1943	6	Connecticut	1943.5	206	161	150	39	128	35	29	83	37	318	50	229	81	114	176	25	50	72	68	32	69	285	103	299	161	24	256	78	70	160	154	233	15	121	8	115	306	113	320	57	23	143	159	86	44	341
1943	7	Connecticut	1943.58333333333	875	537	834	143	299	169	157	886	335	1941	244	798	408	617	871	133	173	433	270	189	350	1723	564	1276	340	111	986	214	420	836	1007	712	34	218	90	444	1106	700	1710	279	132	979	434	601	174	3045
1943	8	Connecticut	1943.66666666667	3491	3380	4630	323	748	636	690	4358	1864	9455	336	3037	891	1527	2122	517	369	1417	869	986	1263	4273	1217	3140	670	404	4461	844	1166	3583	3946	803	202	650	344	1387	3983	3018	5945	1247	395	3664	2117	2546	1272	10838
1943	9	Connecticut	1943.75	5774	7449	4640	916	1615	1314	1286	5856	3824	16463	939	7589	824	1834	3344	583	769	1462	2089	1666	1995	5217	1826	4186	1428	634	5050	1465	938	4055	6349	1426	674	610	845	1200	6412	5237	8353	1924	1255	1952	4505	4274	2257	27005
1943	10	Connecticut	1943.83333333333	1869	3302	1908	1159	1244	916	1813	2124	3960	7183	1009	5970	709	1181	1321	299	473	568	1419	1678	1472	3592	2087	1674	1002	262	1708	1192	499	2261	2156	858	440	216	180	846	4145	3886	6895	1111	783	1930	3717	3425	1207	19747
1943	11	Connecticut	1943.91666666667	714	774	1406	323	500	209	669	794	1864	2413	407	2163	204	607	412	82	97	135	658	584	198	992	502	347	300	158	487	549	169	625	1145	375	191	137	46	354	2090	807	1716	380	290	548	698	2491	456	6192
1943	12	Connecticut	1944	280	297	303	122	110	100	217	139	494	643	162	433	102	144	268	23	23	27	77	46	51	261	145	65	106	10	126	168	21	178	471	232	292	85	18	151	425	162	601	50	50	36	202	297	604	1510
1944	1	Connecticut	1944.08333333333	102	123	51	63	28	27	47	44	351	356	129	224	11	56	61	29	6	26	77	12	44	109	100	34	72	11	88	72	13	109	171	145	93	57	77	36	265	99	350	53	48	66	71	256	417	466
1944	2	Connecticut	1944.16666666667	45	69	27	8	2	53	18	26	267	125	121	69	51	57	50	1	20	52	25	5	41	27	65	54	14	19	61	204	32	118	24	116	144	11	45	53	116	51	92	155	25	20	83	64	132	201
1944	3	Connecticut	1944.25	5	17	101	59	10	64	11	41	32	174	28	67	121	17	29	39	30	16	27	28	2	41	44	25	42	11	112	29	23	37	29	26	9	14	59	54	25	18	13	21	51	56	125	38	64	41
1944	4	Connecticut	1944.33333333333	53	27	6	52	11	26	12	35	17	68	40	13	51	1	5	59	42	12	55	35	45	24	20	15	22	32	79	3	9	40	35	50	10	55	74	45	29	2	40	44	76	53	46	48	62	20
1944	5	Connecticut	1944.41666666667	68	73	43	48	42	56	11	63	34	75	32	16	63	83	17	58	28	82	43	48	51	8	14	13	11	7	105	20	25	44	68	85	14	90	112	23	8	30	40	41	15	53	46	51	58	12
1944	6	Connecticut	1944.5	613	161	190	482	159	211	80	171	132	252	47	76	55	333	123	155	136	324	142	139	266	35	42	74	39	32	133	14	110	354	205	154	131	367	253	47	80	248	36	108	46	106	195	301	185	89
1944	7	Connecticut	1944.58333333333	1227	848	582	4353	188	589	363	1120	957	832	254	343	332	1980	703	932	791	2296	715	300	884	203	556	887	61	177	609	106	362	1576	1067	806	544	1595	1364	221	639	1499	305	305	258	642	682	1664	799	436
1944	8	Connecticut	1944.66666666667	6471	2785	1696	8475	898	2375	2072	7182	3516	2606	1001	1094	1505	9279	2804	4957	1558	10506	2146	1815	3157	462	1658	4675	312	605	2365	816	1356	3772	4150	3758	1170	5331	5437	483	2598	4081	896	1883	1652	1808	4332	6414	4239	1264
1944	9	Connecticut	1944.75	6782	5356	3123	10249	1616	3470	3838	4515	5746	5337	1012	1296	1826	15313	4959	9949	3079	16273	2574	3336	5718	559	2435	4661	577	1456	4394	980	2930	7368	8083	6954	2004	5493	9079	964	3770	4597	2298	2298	3542	2539	5799	7037	5646	1569
1944	10	Connecticut	1944.83333333333	3404	2440	1603	3533	1230	1805	2937	2257	3500	3141	1185	963	1654	5452	4441	4989	2297	8334	1834	2319	4004	275	1223	3896	269	1065	2821	607	1081	3720	5843	3210	1369	2489	6201	694	2448	3042	1716	1550	1229	1613	2856	7066	3917	1007
1944	11	Connecticut	1944.91666666667	1127	968	561	1040	511	709	356	1082	1119	1969	421	328	684	1993	1836	3214	1002	1978	748	500	1543	118	510	1204	127	160	844	345	807	1399	1021	855	656	958	2200	80	1035	726	412	895	140	753	452	2413	1455	104
1944	12	Connecticut	1945	161	252	148	454	196	239	137	173	454	645	96	209	154	743	672	605	294	411	129	99	189	88	63	137	52	77	225	113	189	202	316	224	207	257	535	18	179	307	69	198	12	158	206	395	213	25
1945	1	Connecticut	1945.08333333333	76	42	101	288	55	117	177	48	304	140	20	97	132	145	566	161	73	103	41	71	118	107	66	76	27	80	129	55	119	97	192	34	494	46	119	12	64	224	40	95	72	101	134	218	61	60
1945	2	Connecticut	1945.16666666667	54	23	115	103	120	186	142	34	303	37	25	100	95	71	245	25	17	26	97	124	84	55	41	33	43	16	99	42	66	42	115	70	331	36	40	24	27	223	26	50	80	88	73	231	132	18
1945	3	Connecticut	1945.25	55	21	31	45	6	43	21	9	159	79	12	19	115	53	130	30	10	50	11	70	114	39	6	38	24	49	69	2	120	15	65	51	155	21	29	32	73	56	42	58	31	50	44	25	33	12
1945	4	Connecticut	1945.33333333333	138	4	12	68	39	28	20	47	33	91	10	27	37	37	47	6	13	34	8	23	26	73	35	1	28	34	45	11	68	7	1	7	148	57	23	39	58	49	19	25	12	45	88	34	22	20
1945	5	Connecticut	1945.41666666667	185	24	151	55	59	16	130	93	13	87	8	87	25	47	167	10	40	56	45	44	55	102	58	83	79	109	76	1	59	20	1	16	82	57	28	59	127	52	1	105	20	22	75	51	26	98
1945	6	Connecticut	1945.5	440	163	420	293	241	53	365	506	68	218	26	168	347	58	776	48	111	197	148	134	190	268	67	188	286	516	477	19	178	228	58	133	275	86	75	101	399	322	5	209	27	209	85	60	76	395
1945	7	Connecticut	1945.58333333333	2103	959	2172	1555	723	359	1430	2768	688	1211	127	536	1985	378	3543	225	318	543	391	774	465	1157	437	676	1375	3766	2218	96	1103	855	301	685	1860	665	494	625	1376	989	12	981	131	1450	331	443	425	1686
1945	8	Connecticut	1945.66666666667	6322	2908	6921	7247	2228	1473	6324	13902	2399	4709	1051	2428	9213	1500	16375	630	1159	1470	1401	2467	2093	5078	1378	3143	2792	16521	6588	832	8015	1705	1500	2610	7536	2591	1523	2875	5260	4242	45	3131	577	6369	1452	4041	1855	1509
1945	9	Connecticut	1945.75	14074	2977	10765	13170	4308	1613	8798	17934	4839	6040	3775	4940	11002	1666	29823	1117	2188	2357	1569	3823	2750	5322	1956	5496	3518	25641	12750	1571	6173	2960	1949	4557	10525	4684	2122	5395	4426	8795	154	4343	849	6881	1408	7397	2880	1578
1945	10	Connecticut	1945.83333333333	9765	909	4277	8086	3194	1143	6802	9902	3383	2148	3872	3477	7689	916	20623	421	795	1103	920	3092	1832	5852	1499	2627	2732	8763	5077	1102	5369	2012	1082	2679	7242	2451	1351	3919	2010	4161	78	1675	406	3618	442	3617	1815	645
1945	11	Connecticut	1945.91666666667	1874	360	1178	1926	1237	555	2614	2216	1451	624	1878	1329	1730	274	6918	193	200	245	409	1211	352	1341	479	871	848	2084	1638	247	2399	645	382	1068	3389	627	437	1169	456	2534	17	526	257	1405	121	1544	388	137
1945	12	Connecticut	1946	63	102	319	746	296	187	1048	327	314	205	587	236	383	71	1516	75	38	30	147	731	165	221	122	156	85	810	230	103	578	76	59	223	412	127	55	592	175	393	59	244	33	641	107	508	185	27
1946	1	Connecticut	1946.08333333333	42	42	85	162	148	108	115	92	57	72	229	81	213	93	701	24	19	54	244	196	97	78	54	93	19	258	52	52	448	29	111	81	275	64	16	226	39	174	62	33	9	218	48	167	100	62
1946	2	Connecticut	1946.16666666667	187	36	78	75	196	11	54	135	43	98	69	53	105	95	229	32	11	17	31	81	72	74	29	33	113	151	32	18	88	80	73	31	115	42	13	79	115	209	54	83	8	115	23	133	61	51
1946	3	Connecticut	1946.25	79	12	14	100	50	29	58	69	10	47	5	39	79	94	35	56	11	19	46	10	34	48	36	40	35	81	21	11	37	49	127	55	37	56	58	10	7	18	63	16	30	44	17	37	45	62
1946	4	Connecticut	1946.33333333333	78	7	2	10	22	7	20	36	12	49	88	13	112	35	64	19	49	15	117	28	24	60	41	31	31	58	21	10	20	2	47	23	8	1	53	30	61	27	28	105	20	59	1	26	36	47
1946	5	Connecticut	1946.41666666667	25	20	84	9	11	59	11	45	18	116	119	11	135	78	51	23	147	3	58	11	27	25	38	16	24	29	10	2	18	18	13	7	36	155	20	37	58	23	28	83	23	127	13	83	67	17
1946	6	Connecticut	1946.5	72	106	250	24	87	159	39	230	119	273	228	97	369	399	87	106	426	36	125	22	114	125	109	101	100	116	39	14	77	38	24	27	147	392	209	87	85	313	168	196	85	427	40	263	258	132
1946	7	Connecticut	1946.58333333333	407	549	924	251	327	327	156	840	845	1419	1214	250	1515	2267	570	445	2668	274	751	48	833	822	773	676	405	501	218	72	537	228	145	183	482	1582	1041	558	612	1314	977	559	863	1679	372	1066	1131	278
1946	8	Connecticut	1946.66666666667	983	2674	6458	858	567	1183	546	1686	3457	7025	3905	480	3587	6868	1585	1380	6748	504	3643	67	4794	1729	4445	2017	2541	917	928	238	1931	811	310	551	1291	3817	3111	1386	2306	3781	2300	2118	4923	8426	1878	4849	4357	775
1946	9	Connecticut	1946.75	1131	5471	7620	1527	996	4176	806	2673	4200	7143	3887	1163	4160	10361	1785	1596	9763	1061	5880	155	5685	4064	5346	2647	3522	2375	1943	468	2301	1046	551	622	1764	4828	3425	1940	2985	6270	1762	1740	7398	11164	2955	7528	6487	2078
1946	10	Connecticut	1946.83333333333	544	3546	4310	806	727	1731	1059	1952	3580	3259	2796	679	2696	5392	1390	907	5619	649	3340	113	3899	3010	2740	997	3194	1088	810	464	918	1499	318	172	1326	4809	2922	1300	1344	3929	822	1335	5129	4771	1623	3741	4958	1354
1946	11	Connecticut	1946.91666666667	103	1064	886	564	299	491	187	641	1098	767	361	211	713	2402	604	443	3431	188	576	24	1221	1615	1410	416	1119	268	200	270	257	257	333	182	476	1777	904	484	655	1350	531	341	2339	2510	448	746	1612	328
1946	12	Connecticut	1947	99	248	293	142	71	282	66	135	330	133	118	28	385	419	157	82	974	105	82	3	410	458	439	107	333	130	86	124	84	37	91	67	109	466	252	256	123	390	245	19	725	1220	264	517	287	168
1947	1	Connecticut	1947.08333333333	85	164	162	230	40	188	21	195	184	114	65	65	65	214	25	14	297	70	77	17	180	294	212	96	119	90	10	40	75	34	66	31	63	333	75	210	52	56	30	14	53	477	9	190	176	94
1947	2	Connecticut	1947.16666666667	8	157	125	105	39	52	12	44	172	122	37	98	66	56	4	20	221	50	61	52	32	273	64	83	115	36	51	12	59	28	20	36	52	68	88	103	135	67	25	16	85	458	10	94	112	44
1947	3	Connecticut	1947.25	108	107	41	42	72	32	57	31	34	50	19	58	9	12	46	24	27	26	47	39	20	76	34	95	88	47	21	20	47	43	58	50	75	26	17	11	48	37	25	54	24	50	10	8	10	50
1947	4	Connecticut	1947.33333333333	6	5	16	33	28	32	9	67	36	38	24	9	46	22	55	76	10	20	49	59	32	57	22	16	52	8	34	41	35	27	26	106	25	10	15	15	59	12	64	9	42	7	31	23	13	33
1947	5	Connecticut	1947.41666666667	1	31	48	49	123	49	45	59	47	104	40	15	32	29	49	74	54	25	32	91	77	60	55	63	130	27	47	186	83	38	31	65	39	22	32	38	18	21	63	54	54	11	63	26	4	48
1947	6	Connecticut	1947.5	35	79	210	81	375	155	164	162	115	140	104	38	136	39	122	342	273	70	254	681	187	78	87	166	323	58	134	911	161	304	74	222	289	205	132	361	20	66	161	161	234	54	280	139	59	173
1947	7	Connecticut	1947.58333333333	150	428	643	97	1695	542	1053	482	732	921	950	177	694	288	500	992	1529	229	1555	3140	595	155	522	481	2404	165	773	4215	649	2341	572	1096	849	373	572	2039	164	606	814	1228	1160	349	875	742	738	711
1947	8	Connecticut	1947.66666666667	738	2557	3013	605	2341	2957	4540	1239	2132	3220	2734	661	2193	1129	1863	1851	4184	822	4917	11033	3167	1099	1243	2323	5522	749	3267	11033	2352	6295	2000	3090	2943	1108	1388	16278	843	2236	3573	7230	6421	881	6012	2193	2288	2269
1947	9	Connecticut	1947.75	632	3838	3570	1199	6307	2888	4312	1663	5681	7378	5105	1572	2219	2415	1348	2701	8865	1467	12069	16702	5755	1675	2235	3267	12044	1231	5544	19230	1983	8603	4027	5305	5581	1667	2588	15832	790	4004	6969	14042	9753	1380	6641	3091	3423	2685
1947	10	Connecticut	1947.83333333333	354	3706	3358	319	2552	2527	2552	841	4266	4293	1858	1272	1788	1200	990	2350	4951	1669	5082	7576	6075	1442	1602	1698	7089	1164	2526	14543	1198	5475	2689	2627	3723	780	1672	5775	749	2009	3140	9054	2854	1141	4946	1932	1881	1310
1947	11	Connecticut	1947.91666666667	132	2001	727	53	1043	1357	322	178	1474	1535	617	557	629	283	290	792	1348	415	1306	2245	3262	378	824	813	2645	372	603	5243	343	2240	1313	529	2121	293	973	2800	339	663	1120	4708	791	513	1808	684	915	301
1947	12	Connecticut	1948	62	259	164	79	308	401	112	130	307	404	248	144	289	79	181	163	619	149	474	532	803	332	302	336	452	128	137	1776	117	586	690	239	433	74	292	562	60	210	337	1981	313	205	365	254	296	96
1948	1	Connecticut	1948.08333333333	100	186	63	43	47	201	29	88	237	76	33	62	112	66	235	122	195	41	257	121	213	144	123	99	235	8	165	723	39	314	279	64	326	26	250	89	72	95	143	868	115	68	81	180	168	25
1948	2	Connecticut	1948.16666666667	61	124	31	52	113	121	19	93	104	33	66	21	42	59	127	39	231	157	76	68	32	107	102	48	131	19	25	201	30	78	195	69	131	25	123	54	41	31	35	407	133	48	23	36	90	21
1948	3	Connecticut	1948.25	75	133	66	67	52	45	24	72	46	18	27	9	28	19	42	43	25	148	40	71	37	102	131	7	61	72	64	66	43	46	122	39	100	28	37	101	7	9	20	53	67	26	10	32	78	31
1948	4	Connecticut	1948.33333333333	110	67	17	16	78	7	184	10	52	15	17	55	22	6	22	30	10	19	21	66	16	29	20	24	3	24	94	59	2	32	155	14	41	22	41	65	19	65	45	51	15	53	4	23	64	10
1948	5	Connecticut	1948.41666666667	102	85	20	72	62	15	51	52	152	32	108	31	81	32	37	7	26	40	58	21	27	52	34	32	5	14	60	94	39	38	69	61	33	17	105	61	30	41	75	43	9	79	46	9	122	13
1948	6	Connecticut	1948.5	384	291	103	164	128	135	122	124	505	276	267	116	378	49	131	3	48	173	265	7	157	204	179	50	73	72	342	505	103	155	326	360	119	38	191	434	238	86	282	201	64	45	211	38	317	70
1948	7	Connecticut	1948.58333333333	1622	1226	574	482	265	330	1057	432	1980	1214	2229	816	2016	531	434	128	164	1106	1429	50	861	674	1410	558	153	290	3031	1741	567	608	631	2293	614	77	557	2231	489	475	2604	645	287	121	1588	370	2242	653
1948	8	Connecticut	1948.66666666667	4961	5841	1537	2366	1820	1031	3073	1259	11212	5040	5991	3489	6197	2736	1406	414	342	3993	2465	210	2605	1848	9988	2079	551	1078	11307	5772	3835	1181	2112	11438	3063	566	2293	3734	1455	1824	6905	2256	1992	472	5391	1826	6469	2224
1948	9	Connecticut	1948.75	6779	7996	2898	5312	1588	1788	5272	1237	14252	12141	11248	6904	9504	3117	3086	807	621	4150	3504	348	4759	3197	21427	2696	799	2732	19401	8011	8130	2161	2616	14258	9032	927	5024	6844	1520	3329	12178	3388	3617	837	4610	1751	6209	4087
1948	10	Connecticut	1948.83333333333	3638	3267	2294	1839	780	1170	2173	763	6607	11405	7485	3560	7543	1763	1107	551	344	3380	3457	403	3445	2491	17639	1900	457	1823	7559	3103	6033	1972	1853	14764	4324	410	2703	3823	1000	1508	7525	3008	2579	441	2326	1417	3880	3171
1948	11	Connecticut	1948.91666666667	725	1376	664	867	187	530	965	516	2661	4685	3347	1092	2125	377	550	126	175	1358	1171	230	2133	1361	5589	370	147	454	2394	1589	1308	513	605	5457	1151	272	647	2164	264	513	1807	1087	934	455	1056	636	937	1377
1948	12	Connecticut	1949	309	560	220	568	148	197	137	146	797	1142	639	660	541	280	131	25	27	290	335	21	835	299	2053	95	84	224	680	283	501	153	87	1536	417	122	285	325	36	145	566	381	237	91	272	118	184	751
1949	1	Connecticut	1949.08333333333	178	391	209	100	51	123	99	167	282	110	223	380	327	75	110	29	23	102	175	46	745	165	468	26	45	33	326	119	251	153	27	572	100	30	232	94	48	61	93	155	73	62	290	156	72	333
1949	2	Connecticut	1949.16666666667	120	375	64	73	78	206	75	153	81	77	131	363	201	63	58	15	1	76	121	54	525	20	111	97	67	100	18	39	141	78	65	350	35	23	84	26	37	70	96	87	16	60	235	57	34	124
1949	3	Connecticut	1949.25	26	149	72	34	35	169	5	52	50	125	49	94	111	70	27	12	2	11	59	48	165	60	43	94	36	87	2	16	93	59	69	115	21	2	80	42	6	34	44	84	19	21	86	131	10	24
1949	4	Connecticut	1949.33333333333	10	107	75	83	74	53	106	28	54	36	50	15	4	15	22	37	22	68	14	24	1	89	52	59	0	44	39	24	60	35	141	22	39	10	20	21	45	9	45	40	106	10	15	29	55	8
1949	5	Connecticut	1949.41666666667	28	106	138	136	77	51	86	41	116	8	88	50	52	58	11	66	56	49	49	125	72	38	192	27	11	38	80	6	34	46	211	35	42	98	52	76	152	55	129	52	65	73	21	144	33	48
1949	6	Connecticut	1949.5	278	336	200	921	289	286	230	155	278	102	469	280	133	393	104	282	67	224	145	292	290	208	425	56	35	170	330	28	90	56	561	64	181	479	232	358	795	427	466	139	93	221	55	354	49	165
1949	7	Connecticut	1949.58333333333	1235	1562	998	5779	1444	1615	1127	786	1304	507	2377	758	528	2064	399	1823	272	1028	1056	1701	2325	1141	2323	629	71	1121	1674	28	448	166	2372	252	1281	3046	1893	2412	5603	1190	2354	792	574	1364	332	1412	232	738
1949	8	Connecticut	1949.66666666667	4930	8590	5043	10827	6576	5424	6630	1665	6039	1391	10361	2025	2630	9073	1492	5510	1201	3995	6310	6728	4539	3879	9341	2127	489	1987	4681	133	3319	760	9010	1246	4362	14846	9558	9932	24482	2880	9158	3329	1061	4314	995	4794	944	2058
1949	9	Connecticut	1949.75	8157	17073	8513	10546	10505	11448	18851	1666	13795	2077	16364	4592	5934	15352	1955	7407	1738	6715	8242	9384	8772	5519	16484	2255	779	5725	6081	161	3654	1761	15466	1202	3604	32278	19750	15083	26875	7575	18606	5009	1477	7916	1438	6552	682	3239
1949	10	Connecticut	1949.83333333333	7918	11317	3716	6315	8031	8123	5228	1324	5877	1285	9778	1620	2110	12285	1111	7389	1359	2943	7047	5160	4580	5174	7284	1349	547	4464	1979	175	2464	1120	6656	527	3576	15818	16457	10676	15740	5172	19305	3951	952	5489	1434	4113	788	2668
1949	11	Connecticut	1949.91666666667	1058	3563	2294	2722	2477	2855	2287	419	1868	424	3157	1015	692	4129	289	2356	600	1415	2654	1665	961	2023	2184	640	138	2874	619	35	1394	567	2491	119	740	7391	3878	4383	5997	1312	3198	1271	735	1042	690	1903	271	1176
1949	12	Connecticut	1950	291	1168	569	1000	485	589	573	120	750	83	852	371	347	1179	52	947	211	136	401	216	155	787	563	198	145	521	183	50	369	212	972	71	121	1909	582	1362	1668	244	358	206	160	192	203	373	128	507
1950	1	Connecticut	1950.08333333333	50	322	214	592	205	420	474	31	352	71	218	253	97	610	6	367	267	19	203	175	39	331	151	181	91	268	40	5	169	86	191	20	213	585	215	831	339	99	129	137	40	127	66	352	78	205
1950	2	Connecticut	1950.16666666667	54	216	44	475	232	34	138	23	185	53	81	170	79	72	16	255	139	16	39	223	42	82	98	58	45	74	7	45	105	60	132	33	117	103	42	357	189	147	172	59	43	52	18	87	66	183
1950	3	Connecticut	1950.25	38	45	51	134	73	39	45	14	22	17	30	12	46	12	3	206	67	13	20	57	30	24	12	65	29	9	7	2	18	68	63	30	34	24	42	67	60	13	61	48	77	33	59	21	85	47
1950	4	Connecticut	1950.33333333333	6	18	108	64	23	116	33	20	29	44	18	21	61	2	19	87	54	31	48	85	100	3	9	18	54	56	31	58	22	204	53	9	32	42	7	11	26	16	22	34	40	11	12	73	16	88
1950	5	Connecticut	1950.41666666667	75	37	83	73	27	195	26	21	74	23	17	104	117	21	94	60	24	66	13	122	67	33	31	56	82	116	103	42	20	110	56	64	60	76	4	21	25	82	78	32	33	35	11	59	52	58
1950	6	Connecticut	1950.5	244	326	226	295	33	976	61	64	172	118	80	383	118	50	340	124	158	319	58	416	246	235	35	449	292	388	363	242	52	816	208	242	236	147	45	54	69	479	295	120	84	109	89	193	343	230
1950	7	Connecticut	1950.58333333333	358	969	921	1477	139	7451	175	362	1125	633	208	1345	497	313	1564	552	981	2014	254	2192	882	766	97	2351	1026	1951	2696	714	322	5224	956	1832	1318	979	235	411	395	2226	959	738	325	242	665	1391	2168	1233
1950	8	Connecticut	1950.66666666667	1818	3657	2544	5341	960	42726	916	1612	4379	1478	936	3688	1593	1001	3924	1451	4251	11071	1420	6756	3644	3428	581	9545	4017	8242	8313	4460	1164	22490	4323	5067	4396	3228	639	1936	896	7077	2552	3277	844	1687	2144	7530	8820	4638
1950	9	Connecticut	1950.75	4691	7516	2590	7621	1939	33766	2186	2864	6949	3396	1413	13113	1444	1040	8403	2253	4610	18474	2012	9885	9209	5963	1274	15913	5067	11266	14938	5492	1567	43156	4747	9007	6595	4444	1268	4531	1210	13745	3858	10247	1137	1703	5121	10724	18292	5860
1950	10	Connecticut	1950.83333333333	2338	6150	1763	4800	766	18524	1379	1105	7427	2969	618	7164	679	712	6065	875	2760	13164	1567	5338	7071	3182	809	9141	1277	8798	9876	4831	1686	31609	3721	3466	5666	3134	868	2050	489	12011	2793	6057	2036	1332	4587	5302	12480	4016
1950	11	Connecticut	1950.91666666667	799	1646	1307	1305	66	7646	602	280	1924	805	191	3403	198	164	1962	500	443	4467	1065	1701	2218	640	346	2658	339	2482	2634	1608	403	9579	1663	982	2007	587	371	814	80	4771	1441	2032	805	498	2024	2637	4208	1312
1950	12	Connecticut	1951	221	405	341	222	62	1780	130	20	494	584	57	1389	131	92	792	90	202	1670	164	291	786	333	44	682	55	416	1101	405	208	2052	272	236	513	83	162	146	76	1330	259	408	125	217	692	746	417	413
1951	1	Connecticut	1951.08333333333	54	86	292	213	47	911	39	106	91	212	95	484	122	92	140	110	54	835	57	123	193	218	81	110	7	151	394	251	92	390	319	123	309	167	129	45	18	862	116	397	59	129	557	208	179	140
1951	2	Connecticut	1951.16666666667	71	16	223	114	35	615	31	82	50	201	47	122	51	47	143	163	19	385	16	16	130	79	77	106	7	31	74	113	83	236	105	69	130	86	47	99	49	307	32	490	38	66	121	55	124	152
1951	3	Connecticut	1951.25	31	53	22	23	34	145	98	73	11	45	17	98	19	83	26	131	28	9	21	55	27	83	10	8	6	84	27	65	88	53	70	65	19	42	94	74	49	145	31	57	14	61	29	20	40	42
1951	4	Connecticut	1951.33333333333	21	4	57	42	36	14	36	8	26	31	80	14	76	16	21	94	256	15	127	50	22	45	3	28	59	17	9	9	30	23	26	16	46	39	63	39	7	3	64	19	25	106	24	47	63	26
1951	5	Connecticut	1951.41666666667	17	30	124	31	43	9	4	53	3	28	85	22	9	37	29	170	235	80	148	70	6	13	38	53	74	57	6	90	34	111	21	9	76	61	45	23	58	8	48	22	34	7	42	21	200	29
1951	6	Connecticut	1951.5	42	93	131	149	218	17	17	274	24	191	377	97	27	232	111	267	1072	196	957	387	13	8	241	287	245	265	7	163	124	321	74	50	216	114	209	175	250	8	279	214	129	62	163	76	478	118
1951	7	Connecticut	1951.58333333333	347	473	582	948	760	129	70	1634	180	1169	1885	594	493	723	654	1498	10790	781	5199	2618	126	52	604	1372	1574	1703	13	629	534	1008	851	185	1867	474	828	893	1459	82	1302	1142	590	395	1002	537	3085	805
1951	8	Connecticut	1951.66666666667	1562	1938	1911	2685	2322	340	117	5480	507	5975	7596	1721	3033	1786	2380	5397	50235	2701	13274	14219	515	58	1316	7298	7537	10938	44	1995	1841	3184	4967	907	9382	809	4508	6582	5124	321	4092	4558	1809	1375	3404	1108	18459	4103
1951	9	Connecticut	1951.75	4362	5135	3144	4392	2221	327	201	12777	873	5443	15876	4003	4205	3656	5209	5576	86630	2950	12207	27274	851	180	2667	16275	8989	12405	132	2784	2094	6233	6668	1230	10698	1891	3081	12133	9806	551	10734	6959	3200	2225	2539	1392	30176	5699
1951	10	Connecticut	1951.83333333333	2986	2607	2575	1287	2327	211	103	11434	479	4333	9916	1648	2254	2979	4194	4820	59098	1712	12137	10578	914	136	2393	16567	7145	8153	200	1449	2253	4544	4425	1101	7032	664	2154	6860	5550	277	9192	6954	3199	1197	2535	987	14722	3794
1951	11	Connecticut	1951.91666666667	799	995	722	511	857	95	100	8054	190	1013	2367	1057	912	817	775	1501	15819	358	2547	3190	338	114	696	3841	2202	3239	129	352	668	2097	2410	640	2219	612	864	1122	1407	126	4437	4216	1535	558	900	252	4174	865
1951	12	Connecticut	1952	180	406	157	125	273	70	29	1752	78	569	484	314	156	86	133	293	3897	107	571	1504	129	53	244	2071	814	587	93	77	373	715	263	156	215	251	126	319	542	65	1083	1334	1076	133	222	77	1449	458
1952	1	Connecticut	1952.08333333333	101	203	21	52	152	111	52	1130	77	296	379	209	149	15	10	57	773	18	406	867	72	96	171	883	426	278	12	51	69	220	72	179	29	39	58	54	145	5	450	646	478	76	97	48	629	206
1952	2	Connecticut	1952.16666666667	138	135	18	30	32	30	72	678	18	40	134	71	53	91	48	102	309	10	56	304	64	28	104	296	221	259	16	69	60	142	64	86	16	155	37	47	7	8	67	265	364	186	61	10	242	108
1952	3	Connecticut	1952.25	30	58	53	101	19	46	17	81	31	9	60	22	47	13	55	37	175	63	22	82	14	11	55	82	82	80	39	18	15	127	44	56	30	6	34	17	89	37	93	11	73	88	57	12	28	80
1952	4	Connecticut	1952.33333333333	31	61	22	73	31	41	96	29	31	16	2	25	13	12	18	18	68	30	48	7	5	7	204	46	28	42	67	44	9	35	17	66	22	106	20	61	11	11	68	53	69	42	56	43	61	37
1952	5	Connecticut	1952.41666666667	57	76	111	21	28	31	63	45	63	75	12	32	20	18	81	30	15	16	9	40	84	39	73	76	55	83	79	76	88	7	24	137	117	143	40	49	4	3	154	26	81	106	34	53	85	134
1952	6	Connecticut	1952.5	160	261	223	151	208	60	428	118	208	273	44	97	93	141	251	89	67	26	58	182	536	348	158	324	164	69	200	186	275	81	107	258	835	421	44	111	29	19	527	33	387	878	50	204	280	880
1952	7	Connecticut	1952.58333333333	560	1154	307	1272	1389	279	2704	888	1533	775	179	368	552	594	1119	757	222	332	257	864	2327	1113	1282	1971	961	307	563	1656	1981	495	1238	1610	6269	1219	195	1204	142	160	3077	194	2171	3727	349	1544	1805	5342
1952	8	Connecticut	1952.66666666667	2337	3075	1421	4287	10562	626	9149	3801	6147	4141	825	1226	2192	2325	3515	4143	422	733	1129	2815	8769	4917	3791	5935	3811	1023	1987	6978	10353	3069	5806	9029	21331	4879	485	3552	585	848	8134	693	9799	13189	1848	6046	8412	18896
1952	9	Connecticut	1952.75	4470	5189	2930	10900	19405	664	19484	6571	6507	6852	662	2394	1817	3093	7559	6278	724	1027	2425	4764	16882	6540	5697	7721	4757	947	2839	8164	22146	2400	10729	18398	20998	10877	560	2772	564	1887	8607	2751	13779	11267	2433	11438	11058	32417
1952	10	Connecticut	1952.83333333333	2918	5003	1265	4109	13310	410	10749	4203	9128	4736	369	883	1780	1948	3781	6364	721	939	2230	2538	13056	5232	1996	7321	4182	472	2046	5662	17624	1366	7523	6824	14870	6881	587	2498	487	1230	5475	3485	11694	11264	1161	7110	3252	14847
1952	11	Connecticut	1952.91666666667	1022	1608	576	1378	5086	62	3294	1195	2247	2173	287	626	1294	266	1511	3067	141	265	191	1171	6289	1743	899	3249	1208	123	924	1255	5556	482	5426	3609	5763	1592	434	854	101	371	2070	2009	5787	2769	239	1874	771	3876
1952	12	Connecticut	1953	126	641	143	196	1183	10	1008	388	564	418	210	278	627	71	490	914	55	221	192	227	782	678	167	774	375	32	314	281	1260	83	1803	1132	1660	437	47	403	30	128	505	524	1338	562	246	595	91	1744
1953	1	Connecticut	1953.08333333333	94	299	15	129	382	23	162	142	369	150	131	40	222	85	192	99	23	101	121	99	502	315	65	463	178	55	227	148	503	18	605	571	1503	295	84	230	6	185	359	172	363	205	80	257	25	235
1953	2	Connecticut	1953.16666666667	20	144	46	258	260	11	90	94	77	165	133	53	24	25	80	85	4	68	68	84	137	311	42	154	147	11	37	132	213	73	244	395	370	153	66	131	55	52	194	90	263	154	149	113	34	79
1953	3	Connecticut	1953.25	84	28	91	46	76	25	198	45	29	102	82	35	18	25	25	12	9	56	19	19	87	74	35	27	107	68	9	103	42	56	43	32	44	29	28	24	41	41	167	27	38	154	55	34	27	12
1953	4	Connecticut	1953.33333333333	129	7	24	74	21	15	111	52	57	63	8	104	8	13	41	8	7	9	34	95	17	30	94	29	33	15	17	217	38	27	56	35	23	11	20	16	59	23	78	14	29	12	65	20	26	63
1953	5	Connecticut	1953.41666666667	148	3	10	42	12	58	50	141	25	203	108	117	12	36	56	71	20	85	57	60	78	30	56	18	56	49	132	52	6	31	52	27	68	49	30	15	10	169	61	32	49	41	125	107	112	34
1953	6	Connecticut	1953.5	565	29	41	165	36	205	175	179	43	1050	382	218	40	29	359	169	130	133	119	553	107	205	191	147	198	167	240	327	69	77	305	64	274	291	108	43	101	434	64	53	252	335	334	291	758	120
1953	7	Connecticut	1953.58333333333	5244	126	435	597	107	1043	1400	425	152	6314	2269	1186	202	56	1425	660	205	660	679	1326	923	651	580	1100	1086	883	1219	1762	302	226	2140	154	799	1615	486	307	805	2922	310	253	1008	2191	1923	495	3657	497
1953	8	Connecticut	1953.66666666667	16908	605	1963	1821	402	4346	7091	1189	351	20067	9284	3218	673	206	5309	1285	636	1854	2833	6817	3101	2332	1555	3106	5150	3829	3236	6547	755	1038	10084	365	1862	4518	2409	1014	1404	18966	902	1404	3083	8712	9242	2791	10644	1476
1953	9	Connecticut	1953.75	24262	1414	5104	2207	592	6946	10502	1770	613	27027	8418	6477	1355	502	4079	1567	480	2946	3639	9854	2871	3364	1601	7388	9377	6848	4657	10337	1521	1238	17545	215	2421	4011	5599	1475	2128	36581	1132	4029	3680	6728	12101	4498	20527	2590
1953	10	Connecticut	1953.83333333333	9059	672	4109	2057	323	3953	4531	633	237	11609	6798	2640	558	557	2890	522	412	1577	3267	9693	2867	1956	1152	2980	6359	5249	2584	5874	947	729	6680	527	1062	3082	4490	1252	2231	15915	546	2842	2156	4216	7981	3397	11512	1348
1953	11	Connecticut	1953.91666666667	2794	332	1790	1183	96	1013	2416	85	240	3960	3463	948	157	296	515	239	139	391	1510	3161	1106	319	311	1268	2597	1544	1182	1650	435	209	1481	220	563	1252	1705	244	852	4365	244	1457	889	756	2454	784	4016	235
1953	12	Connecticut	1954	565	161	406	383	42	390	800	119	97	1172	1047	166	64	201	158	49	29	30	606	853	333	9	88	221	576	496	448	209	169	197	255	52	221	368	584	152	282	2291	33	279	477	357	824	214	1419	75
1954	1	Connecticut	1954.08333333333	262	24	141	124	46	76	211	50	29	260	515	60	44	79	177	47	38	20	328	357	342	102	20	65	75	258	319	146	49	48	127	43	90	385	559	49	176	541	54	14	201	122	246	61	294	24
1954	2	Connecticut	1954.16666666667	159	51	142	23	54	98	191	45	51	82	242	36	19	58	51	79	64	6	160	208	228	32	39	17	82	167	151	87	71	70	67	24	66	115	255	59	148	317	149	29	171	35	285	135	175	14
1954	3	Connecticut	1954.25	30	9	37	78	102	31	10	20	6	23	288	109	67	45	79	144	29	32	59	76	93	40	78	21	20	29	18	87	46	31	19	38	55	33	42	50	114	20	38	35	151	2	75	52	51	17
1954	4	Connecticut	1954.33333333333	51	9	34	14	179	105	22	41	14	48	6	37	4	27	19	158	99	65	63	14	31	16	62	29	61	85	15	87	23	4	31	49	74	6	23	32	101	2	15	23	39	62	57	25	17	51
1954	5	Connecticut	1954.41666666667	37	51	81	4	72	26	30	28	31	37	15	1	64	53	14	139	127	143	123	82	27	9	79	18	28	51	56	66	39	11	63	76	76	12	38	36	146	38	25	41	17	115	31	84	23	36
1954	6	Connecticut	1954.5	11	208	451	56	327	37	123	121	203	128	155	31	244	29	31	529	284	627	246	200	136	71	343	115	136	272	121	148	250	21	379	166	376	102	78	89	208	70	179	173	102	362	101	739	63	70
1954	7	Connecticut	1954.58333333333	83	695	1823	182	1740	92	918	1375	1238	691	521	94	1076	245	88	3707	967	3861	1859	1578	1262	363	2044	622	190	1328	469	930	1512	209	2406	621	2664	351	253	668	1250	325	2273	981	473	2001	737	3209	239	204
1954	8	Connecticut	1954.66666666667	397	3368	10342	1237	5053	253	3649	3050	3346	1860	1745	288	4056	469	659	12586	3201	19916	6515	7024	4540	1208	7283	2566	538	6814	1462	5659	5323	1196	8218	1905	11179	1316	1688	883	5834	1072	14629	4223	1321	6819	2629	11204	662	757
1954	9	Connecticut	1954.75	742	3059	15212	2583	8456	480	8299	3080	4382	1616	3251	614	5247	601	857	17524	6146	27756	8083	7023	8787	2973	14078	4488	1185	12115	2950	9097	7466	1647	12120	1845	19421	2000	6840	934	12745	1324	28562	6269	1909	14932	3298	15880	1180	533
1954	10	Connecticut	1954.83333333333	232	1399	7541	1867	4766	214	7416	1971	1245	340	1710	475	2389	440	765	11152	1876	23120	4538	3270	4380	3153	6858	3755	1227	7498	2244	5106	8599	984	7138	1435	16479	776	3657	352	5655	1034	13906	1676	929	7076	2502	9550	925	375
1954	11	Connecticut	1954.91666666667	141	433	2567	626	1709	233	3396	752	256	233	249	216	895	133	269	3157	449	7594	1759	882	1090	1830	2987	1007	162	2305	1016	2368	4159	254	2665	532	3698	283	1533	163	2324	373	3042	795	262	2049	1091	1983	166	218
1954	12	Connecticut	1955	73	45	687	394	349	45	1126	381	126	44	96	106	361	68	85	742	103	2648	1318	190	137	594	889	68	91	204	305	450	1583	107	955	215	1153	90	368	55	453	125	1132	64	66	676	363	663	109	23
1932	5	Delaware	1932.41666666667	11	5	1	3	12	20	6	38	22	3	20	7	53	21	9	16	6	23	34	4	30	12	10	30	15	11	11	20	24	5	26	20	14	3	17	29	38	7	18	10	11	3	3	11	7	39
1932	6	Delaware	1932.5	15	17	21	2	25	50	8	2	33	13	45	16	65	51	26	18	23	14	12	9	43	19	19	49	40	68	37	52	8	8	63	52	11	21	74	22	25	29	5	16	18	9	10	33	13	52
1932	7	Delaware	1932.58333333333	105	41	20	43	311	155	14	16	84	67	116	83	273	322	45	161	16	113	94	46	77	107	49	141	106	57	17	90	62	7	252	349	44	59	75	96	175	77	22	65	145	37	68	98	65	132
1932	8	Delaware	1932.66666666667	137	46	143	83	958	445	78	34	405	46	79	570	1224	668	204	221	82	353	270	111	77	424	235	361	211	396	192	440	138	13	1508	658	414	348	420	365	745	673	68	84	664	33	332	200	477	1132
1932	9	Delaware	1932.75	228	14	51	139	1796	325	96	30	372	57	114	858	2178	432	1099	120	189	586	358	50	51	465	1202	99	169	245	275	171	128	10	680	703	849	231	999	317	1834	143	63	136	848	63	435	382	741	1177
1932	10	Delaware	1932.83333333333	138	22	50	20	505	242	17	32	317	140	132	414	154	336	332	71	65	223	102	55	48	434	597	12	22	23	236	74	110	21	147	500	199	198	48	79	616	89	31	56	246	6	168	84	203	161
1932	11	Delaware	1932.91666666667	50	3	55	51	280	227	15	11	150	85	8	109	9	176	231	11	19	190	72	104	22	225	269	12	30	32	67	27	26	47	69	127	190	108	25	28	249	58	7	11	248	18	86	32	80	23
1932	12	Delaware	1933	7	28	52	5	46	110	4	9	26	28	11	5	2	23	53	0	21	50	30	51	2	35	52	13	5	3	19	9	9	39	40	24	106	33	14	7	80	5	7	18	52	8	40	18	62	3
1933	1	Delaware	1933.08333333333	5	13	7	9	7	1	18	9	8	17	20	4	5	3	44	11	17	5	17	10	21	13	15	18	36	20	2	7	32	2	9	21	23	13	15	14	7	38	6	4	10	9	10	6	17	25
1933	2	Delaware	1933.16666666667	4	11	1	17	18	5	8	19	12	15	19	21	5	15	23	7	16	20	4	11	33	20	43	17	1	25	12	3	8	10	9	14	5	10	12	15	6	28	23	4	12	25	12	9	5	19
1933	3	Delaware	1933.25	7	13	10	12	7	16	1	20	4	12	6	21	9	5	4	11	3	26	12	11	6	14	23	0	5	20	17	17	11	7	9	7	14	32	12	9	9	8	11	7	5	10	5	10	5	6
1933	4	Delaware	1933.33333333333	3	4	8	8	13	20	1	20	7	13	40	1	4	19	3	3	7	19	10	5	6	36	2	23	2	12	4	5	3	12	2	4	13	17	6	5	11	8	2	18	0	1	13	11	23	11
1933	5	Delaware	1933.41666666667	21	2	27	19	13	14	3	6	7	7	11	33	6	8	7	23	19	17	2	6	6	16	1	9	21	6	3	13	18	13	13	3	10	16	27	21	3	11	19	8	7	29	8	5	3	6
1933	6	Delaware	1933.5	21	1	53	44	8	50	38	4	1	8	56	25	23	11	21	45	84	9	9	13	12	15	4	31	23	20	22	15	3	32	29	6	29	35	82	28	12	24	46	8	4	57	10	12	9	3
1933	7	Delaware	1933.58333333333	156	22	711	156	36	315	172	41	46	25	517	64	90	40	91	68	421	22	21	141	73	18	36	149	222	29	25	90	11	36	136	13	88	43	492	174	40	30	227	30	31	266	33	83	37	8
1933	8	Delaware	1933.66666666667	392	47	2453	430	142	686	419	213	62	158	1590	95	200	292	432	245	872	21	31	877	79	28	95	47	216	160	38	521	13	74	876	147	234	102	708	909	92	126	623	165	12	843	32	359	45	22
1933	9	Delaware	1933.75	514	103	2692	578	315	1270	438	90	97	58	345	192	603	285	982	380	1639	32	22	1849	75	23	23	108	364	431	8	878	33	31	1504	442	526	28	2358	697	322	89	523	269	49	712	127	252	41	16
1933	10	Delaware	1933.83333333333	255	23	1329	113	38	579	95	18	30	108	107	31	159	122	272	78	364	38	39	588	23	6	20	81	148	55	10	567	34	17	278	272	386	8	579	140	62	35	434	73	38	99	148	74	36	21
1933	11	Delaware	1933.91666666667	56	20	509	61	10	604	8	10	12	54	11	45	81	38	153	19	232	10	12	116	28	6	12	56	133	30	8	224	30	44	16	111	41	18	97	85	43	19	91	27	6	58	112	43	15	6
1933	12	Delaware	1934	57	31	109	23	3	120	15	4	6	76	4	4	12	4	23	14	24	25	26	40	17	25	26	7	36	11	25	68	19	20	7	46	15	11	39	40	54	39	61	60	25	27	57	40	10	27
1934	1	Delaware	1934.08333333333	7	7	11	56	5	28	10	11	20	10	4	29	16	19	26	23	12	1	1	6	1	14	10	27	19	9	3	8	9	8	12	3	19	2	2	1	14	12	2	28	12	13	7	4	18	32
1934	2	Delaware	1934.16666666667	12	12	14	8	10	7	22	27	9	5	34	9	0	26	18	5	16	6	11	17	56	2	6	13	20	2	9	5	2	10	6	11	16	1	18	4	7	15	7	7	16	7	2	18	10	9
1934	3	Delaware	1934.25	32	3	27	25	25	6	18	8	6	13	7	14	11	9	11	11	2	21	10	7	21	15	7	32	12	7	3	20	12	12	6	17	13	2	13	13	5	15	22	21	14	5	28	14	21	2
1934	4	Delaware	1934.33333333333	1	17	12	4	2	4	44	11	38	5	5	12	9	8	11	3	24	13	6	20	10	6	9	10	5	28	12	11	19	3	9	34	27	23	14	10	6	14	8	26	20	14	27	0	2	3
1934	5	Delaware	1934.41666666667	14	4	11	19	26	14	10	3	25	22	8	27	2	11	3	5	1	4	20	6	8	1	20	15	5	4	19	11	21	12	6	6	12	26	9	37	8	4	4	7	19	2	50	3	28	2
1934	6	Delaware	1934.5	63	2	12	32	54	2	30	2	54	83	14	58	33	12	56	13	69	7	49	66	27	7	9	22	15	17	59	13	33	26	12	4	11	33	13	82	49	7	22	36	14	31	33	6	12	3
1934	7	Delaware	1934.58333333333	159	24	66	60	541	31	189	12	302	17	36	110	163	160	207	176	60	23	52	51	133	5	49	10	148	69	470	31	28	38	45	17	39	164	30	836	99	41	52	33	43	32	111	54	30	55
1934	8	Delaware	1934.66666666667	452	52	66	163	2485	8	684	54	1809	35	85	698	1220	924	185	261	244	43	214	247	750	13	184	37	172	207	1304	211	126	160	90	164	205	373	65	2994	213	50	248	106	36	46	598	267	110	76
1934	9	Delaware	1934.75	485	96	45	596	5571	16	711	100	684	79	24	607	379	1176	130	35	349	35	66	178	1173	52	64	43	512	86	3046	9	441	227	194	121	534	469	64	758	140	242	491	40	55	181	598	233	152	95
1934	10	Delaware	1934.83333333333	111	30	31	196	1283	8	285	13	190	131	40	18	141	168	75	28	26	32	41	122	1001	32	50	52	335	47	769	11	85	38	104	30	210	181	56	398	90	139	328	42	14	148	101	18	23	108
1934	11	Delaware	1934.91666666667	25	7	10	8	148	17	115	7	28	15	42	14	75	77	40	14	22	44	20	72	132	21	14	29	150	34	388	14	46	28	81	95	34	10	6	245	95	72	258	4	3	76	32	26	29	13
1934	12	Delaware	1935	17	20	17	25	102	17	47	12	26	7	19	21	35	28	28	24	60	50	36	10	3	15	23	12	137	22	196	5	24	18	53	57	28	6	5	70	29	41	79	3	19	10	55	22	31	40
1935	1	Delaware	1935.08333333333	32	9	1	14	9	28	22	28	5	5	58	5	9	3	14	1	14	18	17	4	8	4	4	3	19	11	16	17	24	16	22	6	21	17	20	5	11	3	4	1	7	12	18	18	7	9
1935	2	Delaware	1935.16666666667	26	25	12	10	1	9	11	16	6	5	23	11	28	15	16	18	2	20	38	7	21	6	3	11	20	17	7	13	4	4	27	9	10	23	14	8	30	22	8	11	10	10	23	2	40	11
1935	3	Delaware	1935.25	14	19	9	24	14	49	7	25	1	7	11	11	7	3	24	21	23	39	14	49	25	23	12	11	6	6	0	11	7	13	6	8	2	14	22	26	27	4	24	13	3	6	5	5	11	3
1935	4	Delaware	1935.33333333333	14	14	22	41	1	10	4	5	7	7	1	9	20	20	13	35	1	2	19	33	11	2	8	12	10	14	2	7	18	3	2	6	14	29	8	7	8	11	20	7	6	6	8	4	7	3
1935	5	Delaware	1935.41666666667	1	11	39	27	14	51	5	26	2	9	7	11	3	3	11	19	22	13	8	6	6	18	10	8	19	7	18	4	5	7	6	14	6	6	27	24	17	29	1	1	4	34	2	4	13	6
1935	6	Delaware	1935.5	13	19	33	64	51	5	20	11	12	2	17	35	12	2	32	22	40	11	30	3	20	29	13	7	56	4	41	8	3	5	17	24	6	19	5	33	32	5	13	10	27	44	4	36	5	11
1935	7	Delaware	1935.58333333333	12	148	38	353	164	31	52	32	57	7	31	113	25	28	158	27	146	59	102	44	197	70	49	48	77	22	254	11	22	6	29	16	17	45	4	235	217	35	55	83	86	146	55	159	7	66
1935	8	Delaware	1935.66666666667	30	124	146	1524	671	49	230	279	113	6	77	226	54	124	626	71	927	487	516	226	871	182	122	113	185	46	733	13	196	18	79	32	9	156	32	504	237	78	224	505	225	211	110	1217	9	107
1935	9	Delaware	1935.75	41	102	333	1953	652	145	209	297	93	42	14	599	148	404	515	18	872	77	237	185	1989	126	321	157	90	103	545	10	155	38	42	21	42	338	88	678	170	77	181	508	200	230	44	663	22	170
1935	10	Delaware	1935.83333333333	13	32	161	578	128	187	36	230	12	9	29	273	88	128	58	20	588	29	231	78	151	104	153	166	84	137	489	1	22	24	40	45	53	20	101	430	41	79	68	50	55	145	12	363	12	93
1935	11	Delaware	1935.91666666667	19	31	50	434	16	56	84	33	22	43	37	50	51	89	11	46	117	21	316	80	14	9	58	14	93	7	202	9	29	23	44	23	24	25	20	44	11	40	33	11	7	88	26	364	7	19
1935	12	Delaware	1936	17	5	21	40	5	24	46	47	16	129	9	54	12	84	13	20	51	13	221	13	5	11	25	10	15	2	17	16	47	4	30	16	21	13	11	76	8	18	29	24	7	11	39	160	7	14
1936	1	Delaware	1936.08333333333	21	33	7	7	6	15	25	24	4	5	3	46	11	10	2	11	15	10	3	8	5	4	6	12	19	15	8	1	21	5	15	10	5	4	6	9	24	46	6	8	21	33	7	7	5	12
1936	2	Delaware	1936.16666666667	5	7	6	10	24	5	5	10	28	6	2	11	3	12	5	7	8	26	20	10	13	30	3	4	0	11	5	16	12	12	14	7	1	9	3	3	22	22	10	3	12	27	7	20	8	3
1936	3	Delaware	1936.25	20	5	4	9	0	6	17	5	8	6	2	17	2	11	34	8	8	17	13	18	13	15	2	11	18	36	3	9	40	11	11	2	1	21	7	4	9	31	5	17	29	8	2	18	11	24
1936	4	Delaware	1936.33333333333	14	9	3	9	5	5	7	15	19	12	5	5	6	18	2	4	4	22	36	6	13	15	9	23	23	6	2	8	5	9	2	26	32	14	29	17	2	20	7	14	10	10	7	9	12	20
1936	5	Delaware	1936.41666666667	9	4	5	8	5	11	11	27	9	23	14	27	25	20	17	5	36	67	15	20	21	15	3	4	13	3	7	2	4	8	13	6	9	8	6	8	31	5	7	1	14	30	20	2	19	41
1936	6	Delaware	1936.5	29	45	1	12	24	14	31	58	19	18	40	22	89	26	27	16	8	21	63	12	8	11	15	5	34	26	19	36	8	51	10	3	21	21	10	23	29	4	7	24	6	84	54	21	32	42
1936	7	Delaware	1936.58333333333	371	552	9	78	84	79	42	518	37	81	265	100	507	157	110	298	4	18	210	40	25	52	42	31	54	251	141	58	21	267	6	28	72	137	48	136	84	12	12	62	88	204	113	23	315	36
1936	8	Delaware	1936.66666666667	939	3144	38	170	222	324	274	539	19	144	131	433	2546	378	531	695	26	133	662	70	51	138	289	48	389	293	274	329	122	999	75	241	144	248	125	461	451	59	39	115	169	250	162	5	2911	184
1936	9	Delaware	1936.75	859	2875	14	226	111	895	302	433	33	317	203	260	6120	565	449	546	53	616	460	96	72	182	156	194	544	65	117	432	180	833	82	133	30	333	246	263	231	221	77	124	257	224	254	6	2235	455
1936	10	Delaware	1936.83333333333	240	688	25	152	89	27	90	187	9	55	108	155	784	12	248	267	71	92	548	59	19	34	85	98	192	43	42	431	111	312	66	105	23	75	84	198	134	146	21	34	107	80	58	12	532	373
1936	11	Delaware	1936.91666666667	145	322	21	41	70	12	71	17	22	5	51	86	323	5	190	62	63	17	412	26	57	11	10	56	50	31	9	276	63	87	37	115	57	15	92	27	37	44	23	26	130	74	29	20	104	174
1936	12	Delaware	1937	35	78	6	31	32	4	28	1	3	29	21	42	144	20	44	7	37	43	72	36	15	25	13	11	55	22	43	146	22	7	8	13	26	8	80	11	30	35	14	24	11	46	20	5	22	16
1937	1	Delaware	1937.08333333333	5	1	8	17	3	8	11	10	9	13	4	43	6	3	21	6	6	5	4	3	22	16	30	8	11	14	13	36	6	2	15	29	1	16	11	15	22	11	9	13	53	11	7	7	2	13
1937	2	Delaware	1937.16666666667	36	34	9	9	16	13	4	18	3	4	25	20	3	10	1	11	5	5	8	20	3	10	17	6	31	30	25	18	9	9	7	7	14	23	18	6	1	4	12	18	31	30	1	8	5	5
1937	3	Delaware	1937.25	22	12	17	11	4	10	13	34	13	10	11	14	1	12	3	27	14	12	10	10	5	7	10	10	7	19	6	4	16	9	30	6	20	4	11	16	6	7	19	20	4	27	8	2	10	5
1937	4	Delaware	1937.33333333333	2	31	13	1	3	6	7	24	11	13	5	4	10	8	6	13	11	30	13	7	4	18	22	5	21	8	11	19	3	9	3	3	19	11	2	44	11	9	2	6	27	16	12	1	21	14
1937	5	Delaware	1937.41666666667	27	3	19	10	7	21	11	4	4	4	17	18	6	16	23	4	7	14	2	13	12	1	10	4	9	11	8	4	33	32	6	1	28	25	13	47	6	12	11	2	25	5	6	18	2	9
1937	6	Delaware	1937.5	54	21	21	21	56	38	36	26	8	8	32	30	23	48	17	29	19	23	27	13	35	2	15	6	18	19	3	17	27	29	10	5	14	7	51	52	7	40	9	19	43	12	21	17	3	14
1937	7	Delaware	1937.58333333333	190	102	148	154	99	95	269	70	45	12	174	198	12	206	327	78	108	65	47	65	86	10	114	14	139	53	5	41	91	105	73	11	75	63	106	480	68	318	21	139	180	119	88	90	4	44
1937	8	Delaware	1937.66666666667	751	417	1010	346	353	541	842	403	236	93	221	644	52	442	1101	247	1492	553	334	70	314	7	164	98	309	179	30	47	696	613	230	20	214	69	171	2151	99	850	171	902	496	627	1195	204	6	163
1937	9	Delaware	1937.75	1596	507	1425	196	488	688	860	191	130	220	77	521	43	1315	439	927	2260	920	591	246	191	21	291	117	741	165	33	12	631	472	274	59	379	130	154	1937	212	763	114	1017	461	570	274	76	32	119
1937	10	Delaware	1937.83333333333	225	461	381	220	230	202	80	43	31	92	16	306	23	718	419	163	808	1384	66	115	82	9	129	90	258	97	16	18	749	184	355	25	66	65	33	125	45	91	95	876	348	282	45	3	77	65
1937	11	Delaware	1937.91666666667	89	105	117	91	64	25	70	27	4	34	18	211	17	244	152	10	698	1404	16	75	8	31	61	22	107	13	3	22	135	48	75	13	104	177	55	66	60	66	37	720	10	229	42	10	77	50
1937	12	Delaware	1938	28	53	37	37	8	38	66	5	1	49	28	43	33	29	8	24	54	184	12	17	18	21	27	22	26	15	5	51	76	42	19	26	34	1	31	32	42	33	22	325	7	101	33	40	16	15
1938	1	Delaware	1938.08333333333	1	14	12	4	7	24	12	7	2	19	19	7	3	1	5	34	25	19	7	34	8	8	11	16	7	10	4	7	8	20	1	8	7	5	9	4	6	35	15	4	31	28	14	71	1	20
1938	2	Delaware	1938.16666666667	6	12	24	13	32	6	10	3	24	15	10	38	10	20	10	8	5	25	14	3	30	7	60	11	6	2	27	29	40	22	13	1	30	3	21	7	5	19	13	6	3	26	19	11	16	4
1938	3	Delaware	1938.25	9	42	2	13	9	11	24	9	8	26	2	25	20	10	13	24	16	7	19	15	19	12	20	13	6	13	8	23	3	2	41	16	13	15	29	7	1	13	6	5	12	7	18	13	21	19
1938	4	Delaware	1938.33333333333	17	24	22	12	1	12	6	25	15	25	11	30	9	10	1	9	3	4	4	22	4	19	14	11	3	6	5	33	5	3	12	33	5	5	11	11	31	10	10	3	33	9	9	14	4	8
1938	5	Delaware	1938.41666666667	17	25	6	10	7	8	7	2	33	26	19	18	4	6	13	21	10	16	9	10	12	11	7	19	15	29	6	17	13	17	25	10	2	5	21	5	15	12	4	26	6	23	21	0	0	16
1938	6	Delaware	1938.5	45	26	11	3	4	4	2	18	21	20	19	41	6	20	50	11	23	19	12	14	37	43	24	120	43	37	4	19	14	96	22	7	7	10	45	10	32	27	4	38	2	73	15	2	5	11
1938	7	Delaware	1938.58333333333	88	88	18	18	23	3	3	128	39	129	24	329	67	76	89	92	116	150	34	82	237	246	81	137	292	389	17	47	89	353	44	9	81	47	100	18	95	426	11	62	11	44	44	12	28	13
1938	8	Delaware	1938.66666666667	145	263	101	71	24	21	30	70	209	177	89	1063	75	733	274	54	443	218	21	210	485	809	123	704	1349	3483	37	130	704	980	116	164	640	190	982	201	219	2381	11	173	40	202	52	34	121	213
1938	9	Delaware	1938.75	131	75	156	82	4	9	47	185	501	432	79	1017	84	643	319	161	1221	726	26	62	1252	807	108	2019	2625	702	26	143	1192	1687	271	282	403	549	3043	181	329	2697	31	154	42	182	126	95	50	253
1938	10	Delaware	1938.83333333333	32	82	51	90	14	6	51	166	197	432	41	217	57	494	62	29	204	390	35	12	1029	227	61	1668	710	99	20	99	288	759	63	124	170	95	2111	35	364	675	3	30	7	51	110	56	13	61
1938	11	Delaware	1938.91666666667	3	38	27	38	47	19	84	193	48	171	18	170	3	340	12	29	30	429	24	37	219	202	34	333	116	16	7	124	172	282	47	192	208	42	143	28	28	346	11	24	19	62	23	59	24	78
1938	12	Delaware	1939	12	51	23	46	3	12	38	68	1	41	6	61	22	31	12	55	6	162	13	10	48	173	12	157	30	3	20	30	56	93	4	35	140	9	36	26	25	93	43	20	20	18	23	26	28	60
1939	1	Delaware	1939.08333333333	2	11	19	31	2	16	15	14	10	4	14	3	32	4	26	32	16	8	6	8	6	18	5	21	0	8	25	21	44	20	21	13	28	11	10	4	6	26	2	19	3	25	3	25	20	2
1939	2	Delaware	1939.16666666667	38	40	62	19	52	9	19	3	10	13	4	9	31	9	6	20	9	9	21	14	23	11	8	6	24	4	3	4	1	21	18	5	39	36	31	17	46	1	25	19	20	2	6	25	3	1
1939	3	Delaware	1939.25	5	10	6	27	20	4	10	25	20	11	5	11	6	8	30	11	27	35	10	2	8	23	14	9	8	15	23	27	18	5	20	11	26	11	22	9	10	11	18	4	6	25	19	6	17	6
1939	4	Delaware	1939.33333333333	22	8	6	13	4	14	36	20	11	6	23	8	7	1	37	13	30	12	19	8	2	11	30	14	28	16	3	11	20	18	24	17	41	18	21	18	7	28	8	8	19	7	17	31	2	12
1939	5	Delaware	1939.41666666667	4	16	23	14	4	14	14	19	12	14	20	23	4	26	13	15	7	23	8	11	6	5	56	24	12	1	4	3	21	5	13	15	11	52	25	17	9	20	12	10	23	9	59	9	8	29
1939	6	Delaware	1939.5	20	42	27	32	9	23	25	7	53	25	23	11	14	19	10	84	4	22	14	20	14	16	64	29	14	4	16	9	9	32	21	55	19	116	19	7	25	73	20	7	28	17	49	22	20	40
1939	7	Delaware	1939.58333333333	27	87	22	171	30	169	118	39	94	45	232	100	23	75	12	575	57	229	70	32	27	14	381	300	38	62	157	75	30	77	73	219	160	790	119	7	246	438	15	39	205	35	324	58	156	205
1939	8	Delaware	1939.66666666667	87	93	137	1002	125	1295	711	115	56	46	778	307	32	224	45	1530	274	1885	70	4	28	38	576	1154	148	376	625	122	259	724	727	1054	571	3059	162	3	434	735	94	200	464	75	1768	387	337	496
1939	9	Delaware	1939.75	110	162	311	2909	345	895	707	172	134	56	845	343	59	377	222	2405	129	540	128	26	120	38	675	1047	257	624	1294	185	442	386	872	208	360	2889	168	23	1598	275	72	55	311	59	818	316	698	1008
1939	10	Delaware	1939.83333333333	108	40	105	803	196	766	569	123	72	7	302	277	26	159	33	1061	46	79	121	82	118	60	130	700	237	340	585	295	186	78	141	92	70	2133	59	18	896	244	18	49	364	59	44	61	180	729
1939	11	Delaware	1939.91666666667	65	21	74	347	57	126	339	81	113	14	43	62	5	18	25	132	8	78	62	44	39	26	37	296	95	616	332	117	122	21	63	33	42	436	11	25	100	189	13	51	59	13	11	7	63	583
1939	12	Delaware	1940	33	13	25	5	42	28	34	80	39	24	31	22	19	0	22	50	3	25	6	20	17	7	7	31	100	86	68	20	100	4	30	1	13	133	12	35	29	21	5	46	14	7	5	28	74	221
1940	1	Delaware	1940.08333333333	6	12	23	9	6	0	7	11	6	22	24	14	10	26	6	8	17	5	1	52	22	24	22	2	39	4	17	13	34	30	21	30	13	10	8	18	12	6	4	3	9	20	24	6	4	10
1940	2	Delaware	1940.16666666667	19	12	7	6	24	18	8	5	9	9	26	20	2	22	2	40	7	20	12	12	5	23	8	29	27	12	9	14	40	8	5	7	4	12	6	8	5	18	20	4	8	7	11	17	2	21
1940	3	Delaware	1940.25	1	18	31	15	13	7	3	46	19	25	26	19	36	9	19	11	11	3	33	17	19	24	0	22	9	20	15	31	1	27	6	5	11	13	19	6	33	22	25	4	45	2	42	14	4	22
1940	4	Delaware	1940.33333333333	10	20	18	13	33	7	12	7	20	24	8	17	2	23	21	12	8	5	12	36	6	22	6	26	6	17	6	19	55	29	2	31	3	15	6	29	21	4	3	5	21	31	20	58	22	31
1940	5	Delaware	1940.41666666667	9	3	9	12	17	5	23	7	7	23	29	7	21	1	8	12	1	17	10	10	9	9	10	14	11	21	5	25	28	28	7	12	6	6	18	17	10	1	31	14	28	21	15	32	32	10
1940	6	Delaware	1940.5	32	38	13	45	20	29	18	10	10	21	16	35	58	5	15	40	30	9	31	49	51	31	61	19	34	71	11	54	21	34	48	20	21	4	14	15	22	7	21	35	29	3	50	43	27	58
1940	7	Delaware	1940.58333333333	45	593	46	249	140	53	58	51	57	45	31	181	40	79	48	74	210	198	119	395	504	208	641	69	205	270	93	124	51	84	165	160	122	23	78	13	241	68	150	265	47	39	139	94	52	665
1940	8	Delaware	1940.66666666667	72	1879	48	2325	372	498	207	167	279	265	65	240	354	223	231	317	476	1290	191	1374	1101	851	3459	331	755	590	177	174	34	368	1071	150	311	196	229	101	839	65	657	2303	433	57	652	790	100	6428
1940	9	Delaware	1940.75	248	3664	62	3413	257	612	849	148	164	1060	96	35	734	354	196	299	766	439	780	489	1990	761	2254	1026	854	179	228	231	32	245	3788	170	665	527	464	52	949	295	484	1253	219	66	646	534	238	9585
1940	10	Delaware	1940.83333333333	45	1531	27	1271	54	318	895	60	53	542	15	24	112	335	157	478	61	34	761	86	700	147	1252	294	291	27	87	69	25	250	1840	74	92	280	338	78	302	205	694	366	373	8	123	223	75	2951
1940	11	Delaware	1940.91666666667	2	492	20	433	6	135	326	13	102	95	14	8	113	133	8	81	55	28	344	21	158	92	290	127	118	19	129	74	6	52	1671	10	79	97	62	27	161	98	83	30	138	18	64	85	4	802
1940	12	Delaware	1941	15	46	6	66	35	20	115	10	35	70	43	4	36	159	3	24	35	15	60	18	21	33	35	14	117	3	30	19	14	30	111	51	18	9	20	17	97	32	13	2	9	6	90	5	26	119
1941	1	Delaware	1941.08333333333	12	13	12	2	10	14	10	15	8	7	16	11	6	4	15	16	3	6	14	13	9	27	23	16	14	9	15	25	13	6	13	11	5	2	5	9	30	34	34	18	28	9	26	31	8	11
1941	2	Delaware	1941.16666666667	4	1	19	21	16	25	6	5	13	8	2	15	10	32	3	38	17	15	9	7	5	11	11	6	26	51	27	22	32	11	24	19	8	4	6	0	19	30	1	5	11	29	16	18	52	6
1941	3	Delaware	1941.25	5	26	44	1	17	5	12	43	4	3	14	5	5	12	10	3	7	2	3	20	17	11	21	14	6	14	30	8	7	24	3	34	17	4	18	14	5	9	0	9	34	14	3	5	15	7
1941	4	Delaware	1941.33333333333	8	21	16	14	5	18	10	40	7	13	21	6	11	15	4	11	24	2	5	46	1	3	8	6	11	45	67	9	10	6	14	21	8	27	26	10	12	11	5	11	10	8	5	6	31	4
1941	5	Delaware	1941.41666666667	24	19	6	6	15	5	32	2	15	9	25	3	2	7	9	5	9	23	18	19	6	37	13	11	26	71	10	15	13	1	23	22	7	11	8	5	6	6	55	14	32	15	10	67	49	18
1941	6	Delaware	1941.5	76	61	13	5	22	18	7	14	64	4	52	4	23	17	13	24	55	29	78	22	48	43	41	50	51	42	9	33	43	2	27	68	30	2	10	47	23	48	32	4	31	5	9	30	26	21
1941	7	Delaware	1941.58333333333	150	206	121	35	85	73	25	38	72	50	444	39	60	74	63	96	340	64	891	99	413	178	88	203	388	603	59	268	339	10	211	82	110	8	109	154	144	65	44	33	228	7	78	8	94	43
1941	8	Delaware	1941.66666666667	382	234	531	110	655	208	95	105	412	249	3070	130	298	43	133	10	1994	509	3112	399	1169	142	395	469	1828	1022	134	911	850	84	1174	298	44	51	418	484	322	345	292	243	1463	11	345	100	111	73
1941	9	Delaware	1941.75	560	725	1462	190	71	597	111	152	163	291	2788	270	47	9	140	42	1426	1317	1290	349	1491	45	150	52	4039	939	294	1541	1976	244	2191	557	112	39	538	458	391	264	134	1134	1106	40	455	29	162	82
1941	10	Delaware	1941.83333333333	249	67	136	44	39	39	74	126	42	104	536	135	54	7	55	60	524	715	196	64	765	50	112	20	940	498	101	148	348	417	612	291	73	19	116	232	27	226	13	331	274	77	123	29	189	1
1941	11	Delaware	1941.91666666667	173	18	18	14	2	26	68	62	31	20	37	41	113	13	26	36	80	421	12	14	164	62	27	32	111	25	89	52	221	116	155	42	40	23	62	83	18	46	14	280	212	27	102	28	59	4
1941	12	Delaware	1942	21	13	67	4	24	41	32	39	36	19	51	2	46	18	13	13	111	98	5	6	42	15	14	17	27	4	18	50	57	42	40	11	33	10	49	10	25	21	20	82	81	10	39	12	15	23
1942	1	Delaware	1942.08333333333	8	20	8	14	46	37	28	32	21	10	7	20	17	3	5	18	6	18	6	10	2	18	14	12	16	33	19	12	1	17	44	10	10	11	20	29	25	34	25	12	17	18	8	23	1	3
1942	2	Delaware	1942.16666666667	11	8	2	5	34	9	18	0	18	16	14	13	0	12	8	43	7	28	18	17	11	39	7	29	16	36	1	12	54	17	3	2	6	8	12	5	41	25	23	13	8	10	23	18	16	5
1942	3	Delaware	1942.25	5	27	7	2	23	11	3	4	14	78	26	2	15	4	4	3	23	8	9	29	0	7	5	5	21	18	12	20	17	13	14	25	1	7	13	11	7	1	41	11	49	18	7	2	3	9
1942	4	Delaware	1942.33333333333	5	0	33	13	4	12	12	18	5	8	7	12	18	7	1	5	14	5	24	17	18	7	27	42	3	45	27	7	36	15	30	20	22	10	10	10	5	61	10	8	13	5	7	29	24	34
1942	5	Delaware	1942.41666666667	10	22	10	5	23	12	4	22	6	10	11	19	5	18	23	12	24	9	28	38	24	1	27	37	13	15	3	16	12	20	16	3	7	11	4	7	16	7	17	2	16	9	27	27	27	19
1942	6	Delaware	1942.5	20	36	30	4	42	26	11	46	11	24	44	23	30	18	50	19	34	11	30	49	88	11	20	99	16	26	34	32	20	9	5	9	0	86	32	11	4	6	25	7	10	13	51	51	19	18
1942	7	Delaware	1942.58333333333	43	50	236	69	195	81	12	234	52	58	256	10	152	132	197	42	61	94	92	12	180	117	73	361	35	15	94	109	13	33	96	85	2	382	128	7	32	79	76	57	64	66	207	231	33	30
1942	8	Delaware	1942.66666666667	304	596	562	745	392	273	57	1890	153	415	1700	20	315	19	234	194	594	254	227	20	452	1009	315	342	165	43	93	148	125	81	543	318	37	1436	50	41	134	428	560	313	156	534	1350	1418	74	64
1942	9	Delaware	1942.75	281	1303	355	454	176	594	110	2150	259	464	1647	11	668	32	278	68	1616	496	186	9	1003	1410	88	232	301	47	49	207	213	103	727	415	174	1954	21	78	220	753	346	376	378	449	960	3951	150	73
1942	10	Delaware	1942.83333333333	95	177	727	223	6	86	38	325	312	322	401	3	322	10	473	54	390	51	86	23	425	500	39	17	13	28	8	110	49	75	288	210	78	494	34	62	64	378	246	186	417	138	85	1522	52	21
1942	11	Delaware	1942.91666666667	49	29	216	114	7	57	3	69	64	351	288	31	338	8	589	36	83	47	52	32	583	467	86	2	3	21	37	84	51	84	15	76	53	36	25	13	37	224	209	50	24	85	80	959	23	14
1942	12	Delaware	1943	20	29	65	45	7	5	13	20	22	159	76	39	78	19	133	9	15	21	74	26	243	195	15	18	25	6	19	42	16	26	38	44	143	6	40	21	19	19	24	25	12	27	60	175	13	28
1943	1	Delaware	1943.08333333333	19	13	9	2	19	16	20	21	4	39	5	6	7	47	35	14	6	4	24	11	34	42	12	9	17	24	39	12	98	21	26	8	10	15	58	23	12	7	4	8	16	32	27	16	32	14
1943	2	Delaware	1943.16666666667	8	12	13	15	15	16	19	6	33	22	3	17	68	15	16	27	4	4	18	12	29	14	51	43	9	1	8	24	2	14	11	10	41	10	23	20	22	19	24	7	40	12	2	33	21	23
1943	3	Delaware	1943.25	23	5	3	13	32	7	61	7	34	5	12	42	17	1	56	8	20	6	10	19	8	24	8	10	15	6	27	29	2	17	40	7	1	17	15	5	11	10	13	11	26	48	14	15	9	18
1943	4	Delaware	1943.33333333333	66	14	8	18	1	15	17	63	25	18	18	27	24	49	30	9	47	5	6	17	2	4	4	15	17	9	5	9	48	20	17	28	7	29	38	4	16	7	28	19	1	1	9	8	6	3
1943	5	Delaware	1943.41666666667	37	27	14	4	22	42	17	11	44	17	1	20	5	22	11	18	7	11	8	4	20	7	18	15	2	6	2	18	9	7	23	11	8	38	11	9	2	1	10	11	0	27	25	26	9	26
1943	6	Delaware	1943.5	26	16	12	27	40	48	9	41	104	48	13	17	25	47	45	20	24	39	16	8	25	27	29	91	25	25	11	14	30	7	26	4	49	54	44	4	15	20	15	16	1	39	122	36	6	3
1943	7	Delaware	1943.58333333333	105	68	86	67	223	309	20	20	396	148	1	124	39	341	341	61	111	84	169	59	87	81	135	272	84	19	46	18	115	32	107	19	117	370	409	36	121	253	109	64	53	345	541	86	25	12
1943	8	Delaware	1943.66666666667	255	168	130	250	189	1280	57	97	4852	1064	48	248	105	1460	2230	101	40	188	742	642	265	300	1119	367	106	59	284	100	1419	365	415	111	1438	803	2626	155	207	1303	502	56	350	801	1851	94	24	136
1943	9	Delaware	1943.75	652	281	25	650	134	656	50	65	7705	1234	169	638	222	4798	3244	103	78	662	1539	1279	378	390	564	308	97	79	411	170	2781	231	735	96	1176	897	1545	11	254	667	1177	111	371	876	2820	463	73	168
1943	10	Delaware	1943.83333333333	257	42	79	226	90	270	15	137	762	1701	98	134	98	2988	1155	94	51	393	117	405	9	61	221	39	2	33	635	141	1027	359	389	21	487	207	633	6	314	93	457	219	87	589	423	182	23	35
1943	11	Delaware	1943.91666666667	294	35	41	184	61	46	32	52	268	997	69	38	96	627	837	21	44	335	98	222	9	60	153	9	21	51	563	122	318	175	325	69	338	23	266	7	164	51	138	31	34	126	461	77	13	42
1943	12	Delaware	1944	140	17	11	61	34	39	16	56	120	91	54	28	119	185	157	3	21	167	15	57	16	27	60	7	21	30	264	47	121	49	138	19	112	8	74	13	186	9	91	36	4	60	63	5	9	25
[truncated: 11,556 more rows]
[truncated: 79 more columns]
