# Supplementary material for: Unraveling the Transmission Ecology of Polio
Source: PLoS Biol. 2015 Jun 19;13(6):e1002172. doi: 10.1371/journal.pbio.1002172 (PMC4474890; doi:10.1371/journal.pbio.1002172)
Supplement: S6 Data — File containing 125 stochastic realizations of monthly infections (including both infant and noninfant infections) per state. Combined, S4–S7 Data contain 500 unique stochastic simulations per state. (CSV) [file pbio.1002172.s007.csv]

year	month	state	time	sim.I.251	sim.I.252	sim.I.253	sim.I.254	sim.I.255	sim.I.256	sim.I.257	sim.I.258	sim.I.259	sim.I.260	sim.I.261	sim.I.262	sim.I.263	sim.I.264	sim.I.265	sim.I.266	sim.I.267	sim.I.268	sim.I.269	sim.I.270	sim.I.271	sim.I.272	sim.I.273	sim.I.274	sim.I.275	sim.I.276	sim.I.277	sim.I.278	sim.I.279	sim.I.280	sim.I.281	sim.I.282	sim.I.283	sim.I.284	sim.I.285	sim.I.286	sim.I.287	sim.I.288	sim.I.289	sim.I.290	sim.I.291	sim.I.292	sim.I.293	sim.I.294	sim.I.295	sim.I.296
1932	5	Alabama	1932.41666666667	795	621	386	611	499	370	740	690	344	219	403	1008	161	676	556	629	363	757	292	1022	711	498	174	305	799	227	497	629	735	835	503	271	686	1234	1049	327	754	252	755	516	687	546	906	1466	386	373
1932	6	Alabama	1932.5	1027	2428	1561	1164	741	928	437	1427	868	541	351	3142	235	2142	1379	940	754	2905	556	3769	1962	1215	266	945	2183	358	1503	3310	1809	3629	800	803	2923	2052	1193	958	2167	987	2660	520	1929	1278	1115	3147	817	1521
1932	7	Alabama	1932.58333333333	912	3409	4303	659	1294	712	872	1416	1300	3035	600	3806	276	4350	3887	3023	626	7286	230	3704	6412	1101	2083	1019	6452	472	2283	8820	6494	8302	3583	1370	7954	2451	1988	6612	6761	3169	5881	1852	3024	2389	1541	13081	2419	4947
1932	8	Alabama	1932.66666666667	1511	2785	2757	256	1991	1261	528	1136	2350	2372	1067	3746	772	1370	3577	1872	783	4503	1214	1519	5021	321	1772	1010	3917	302	2811	4131	6061	9502	1727	1185	4680	775	334	1937	4667	2916	4081	2505	5601	628	964	1910	751	3193
1932	9	Alabama	1932.75	1238	1480	516	554	568	773	718	384	2341	1691	300	1239	310	939	1051	1192	227	2463	737	1178	1523	500	1420	877	873	380	2027	2566	3578	2387	962	388	4810	1263	857	1438	1948	3915	3424	1123	2442	654	682	1562	691	1082
1932	10	Alabama	1932.83333333333	538	1888	269	479	1019	643	1014	371	1396	1630	485	834	974	483	1239	479	720	965	293	203	666	1079	884	477	565	455	944	1274	486	900	730	576	1195	1224	154	2475	1067	1077	1196	1231	1527	486	688	670	681	1051
1932	11	Alabama	1932.91666666667	1016	2008	858	1028	569	244	462	576	542	574	742	147	498	475	338	644	739	1062	498	403	950	1174	898	362	915	208	607	334	340	856	753	965	1020	130	367	1287	1146	759	1066	1616	786	237	1069	396	515	407
1932	12	Alabama	1933	728	433	1400	179	367	114	625	661	452	206	625	559	228	743	259	628	560	511	477	1146	373	1378	631	226	527	462	508	306	532	891	551	751	293	343	1033	1691	1095	650	584	975	711	188	1136	164	848	349
1933	1	Alabama	1933.08333333333	290	274	460	490	793	286	427	376	527	255	376	938	379	804	1130	623	466	570	567	543	501	526	992	355	645	1012	465	482	515	785	515	519	501	268	517	780	611	309	716	778	338	1158	564	325	571	226
1933	2	Alabama	1933.16666666667	418	145	694	428	320	424	218	596	257	179	698	804	61	241	542	610	689	634	553	773	856	148	626	363	117	745	689	276	558	596	673	772	883	379	397	630	675	291	705	389	272	441	496	174	569	502
1933	3	Alabama	1933.25	339	407	426	352	1393	169	587	249	405	521	402	329	177	600	321	433	301	295	753	417	248	913	349	456	458	662	420	281	298	361	257	515	986	503	206	539	285	874	196	283	266	582	316	591	528	712
1933	4	Alabama	1933.33333333333	1420	365	625	620	237	264	688	306	351	389	373	665	209	730	783	335	666	533	126	443	376	218	420	401	530	1138	407	352	356	372	363	143	422	515	649	266	122	483	928	331	235	403	501	355	165	364
1933	5	Alabama	1933.41666666667	1427	251	502	97	1108	260	1039	365	67	328	748	890	464	250	553	563	674	777	582	1006	534	885	515	1712	207	487	363	833	399	751	430	716	892	681	181	307	321	619	399	569	712	538	1339	511	208	1075
1933	6	Alabama	1933.5	5916	965	1033	518	5191	1863	3052	1098	743	1839	1482	5336	1043	510	2375	569	2348	1064	3079	751	539	4962	2871	3819	188	730	1110	2192	1167	1511	3398	2605	2425	1603	745	935	1138	2044	2091	1270	1314	2389	1755	1321	685	2390
1933	7	Alabama	1933.58333333333	4887	1756	1620	1243	5588	8626	10633	1816	4604	4490	2092	15301	5018	961	5252	1380	9553	1557	3836	2481	1585	13008	5155	13472	409	1135	4683	1971	2197	3133	11733	7905	11891	2680	1862	3684	1218	5777	2388	2725	668	6987	3457	1941	1473	1407
1933	8	Alabama	1933.66666666667	4635	345	3304	1861	5085	5593	7202	1407	5434	4983	1789	7219	5445	2010	6966	1802	9396	1615	2396	3246	1547	17075	6840	3201	340	1518	1798	3960	2124	4414	12718	5585	13290	2709	2003	1337	1137	5947	1598	2446	523	5334	3410	1080	1369	1570
1933	9	Alabama	1933.75	1143	547	1143	1521	928	1094	2358	502	2636	3561	2126	5629	2955	510	3446	2163	3876	1080	3556	1147	1212	3457	2904	5708	493	793	1861	2254	1836	1876	3628	1918	4788	837	1186	1080	696	4613	1199	1734	692	3702	1288	441	1138	836
1933	10	Alabama	1933.83333333333	545	759	1815	502	224	1542	2087	1169	1791	2218	1101	4477	1685	352	1138	944	3556	920	838	659	1018	744	2596	1644	561	847	726	1078	358	900	1086	1834	1810	1214	642	1111	1540	1457	761	1312	607	1979	562	719	160	349
1933	11	Alabama	1933.91666666667	385	1129	572	1182	636	668	2982	482	635	316	692	2691	486	689	1349	858	838	1554	1339	876	716	574	1151	806	182	346	662	343	453	1070	350	1723	1452	704	685	1322	483	870	506	937	1021	1378	642	116	169	352
1933	12	Alabama	1934	446	729	261	932	843	636	1057	276	305	367	1131	870	299	1053	425	576	865	585	622	636	239	172	967	411	1256	427	629	593	597	1625	542	1060	673	748	848	1241	464	514	303	1534	385	550	76	565	158	306
1934	1	Alabama	1934.08333333333	1040	482	300	409	227	390	712	660	584	269	263	666	528	1006	430	357	297	107	414	653	510	866	310	599	1216	321	565	1015	384	280	365	709	233	1020	558	410	309	354	709	249	806	918	413	455	292	803
1934	2	Alabama	1934.16666666667	562	415	407	375	703	438	850	493	382	320	775	351	930	312	1192	599	700	805	159	380	455	354	591	184	1058	438	862	718	720	375	704	538	392	530	683	771	886	388	914	375	182	835	355	433	403	208
1934	3	Alabama	1934.25	360	108	317	615	239	574	407	235	669	487	350	519	529	527	456	268	359	193	478	232	422	361	281	679	331	749	1070	512	898	214	671	600	251	661	419	577	852	190	319	490	551	447	856	287	803	784
1934	4	Alabama	1934.33333333333	426	575	1638	793	456	1276	650	418	125	392	620	238	535	520	484	628	582	542	398	113	1126	181	696	702	351	319	845	267	350	167	769	143	796	682	185	223	735	459	654	319	339	772	401	1092	200	606
1934	5	Alabama	1934.41666666667	967	666	489	686	363	1311	304	1039	966	930	353	355	203	519	841	416	736	404	690	950	356	211	873	600	1304	617	596	716	374	216	335	935	512	829	573	673	1281	744	980	150	652	524	480	232	441	416
1934	6	Alabama	1934.5	1250	1652	1678	2851	840	2428	783	2980	1293	3129	2377	2446	1951	1440	1729	2738	3419	1593	1021	3054	787	866	2002	1447	4642	610	906	964	1243	473	1093	2403	558	2596	873	1646	625	2185	2306	1441	1356	1269	1041	559	322	1221
1934	7	Alabama	1934.58333333333	4554	4142	3648	6701	3422	3028	585	5488	3295	5297	5548	5187	2695	3981	5508	7066	5942	2022	2353	5497	2603	2880	3468	6523	12497	854	2730	3660	5835	1594	1409	10228	921	6619	847	1595	3025	4144	1343	894	613	956	7613	942	1791	3878
1934	8	Alabama	1934.66666666667	4172	4487	5326	3990	8084	1842	319	10781	1477	6834	6675	2442	613	4186	5869	18036	5593	994	2958	5892	4776	5067	2761	1679	4479	388	1984	1547	2808	2096	1990	11247	1559	2432	907	1522	1340	4062	2259	1054	598	2165	7229	1058	1830	4581
1934	9	Alabama	1934.75	5210	1026	3162	3187	5041	1737	804	2262	983	2037	2857	390	727	2276	2019	8183	2431	605	919	3831	3503	2800	1997	2308	4550	2649	1256	396	1206	1386	2318	2362	1104	1273	1329	2151	767	2854	2193	286	857	2784	2929	1124	1196	3006
1934	10	Alabama	1934.83333333333	909	1034	2065	796	3372	730	1456	2306	521	1355	4143	243	735	597	347	6111	488	559	511	2298	570	2391	1251	2756	2233	2181	842	738	247	1706	1911	1439	1466	1265	2203	1032	720	3057	772	1034	767	1343	785	1150	1013	2345
1934	11	Alabama	1934.91666666667	1612	1027	3079	341	1142	1215	1034	1702	422	504	1623	1516	940	436	1077	1501	616	554	191	2285	625	1090	1462	1244	1634	857	915	1155	244	2042	780	975	1439	772	1659	663	482	2690	523	1009	286	1385	556	363	402	2726
1934	12	Alabama	1935	644	902	898	1065	966	499	1749	2013	724	439	1083	957	1637	248	373	1077	1118	444	417	635	1165	412	1120	915	995	1070	694	564	248	932	380	1158	744	588	2238	597	447	1525	776	662	799	927	1053	365	752	2211
1935	1	Alabama	1935.08333333333	970	728	557	174	1145	761	606	1116	353	1315	582	312	1419	790	323	2191	1209	100	390	459	1018	775	477	778	795	1234	972	471	533	681	173	1134	1448	579	1507	502	524	307	802	1019	447	447	1067	495	625	983
1935	2	Alabama	1935.16666666667	1747	382	315	360	682	831	490	674	557	437	584	1177	499	373	536	348	410	127	463	227	647	538	178	312	604	525	764	517	1003	648	372	262	920	523	549	473	282	768	319	117	314	388	963	341	925	404
1935	3	Alabama	1935.25	1034	838	262	438	837	770	453	1102	580	379	829	501	993	1305	638	846	256	312	812	1790	182	1054	457	341	578	792	1417	233	739	270	174	341	204	101	428	590	311	480	877	589	190	272	984	232	541	573
1935	4	Alabama	1935.33333333333	628	136	731	319	662	897	1484	445	550	349	726	816	970	833	905	350	280	233	658	1535	186	585	614	189	316	533	856	367	283	914	501	606	803	432	506	343	251	392	474	259	448	148	605	552	351	711
1935	5	Alabama	1935.41666666667	160	1221	390	351	901	1904	522	575	226	467	481	272	99	683	1131	731	455	253	409	986	1045	776	715	431	180	551	511	550	295	1215	748	856	534	822	845	446	432	919	357	724	571	177	809	868	715	1210
1935	6	Alabama	1935.5	534	4272	3062	451	892	895	495	2578	474	2245	2039	340	466	1320	1926	1893	409	1202	1952	3764	2410	2065	1279	467	705	1170	2622	1081	1722	4162	1878	1713	3240	665	2089	1187	2982	3105	1421	2714	3141	1557	1132	838	2149	1020
1935	7	Alabama	1935.58333333333	471	23772	6893	2167	3275	1731	2053	6605	451	9658	3471	1102	629	3333	6701	3115	1251	5713	7534	5832	14575	3764	757	2748	2402	4283	14157	3434	7397	11999	4628	2559	2980	3554	1671	2479	9423	12641	3325	7490	17359	3933	2536	2395	9077	1663
1935	8	Alabama	1935.66666666667	1148	12529	7333	3418	2552	2770	6123	7440	163	5345	7989	687	1756	5159	8991	1504	2813	3292	10212	9028	3509	2321	1414	2562	2280	4223	23164	7393	14677	15178	5637	1694	3734	3282	4404	1794	8343	7652	6131	13557	19816	3702	2783	1222	3636	1492
1935	9	Alabama	1935.75	2321	7929	3436	2266	4653	1446	2368	3232	263	2128	2164	301	1287	4658	4254	892	1778	977	5435	4644	1279	780	1373	872	3084	1870	9615	10172	8676	11951	4774	748	2818	2159	1162	1524	2345	4128	3505	6492	11136	2904	1452	2095	2180	3279
1935	10	Alabama	1935.83333333333	1719	1325	2508	1878	1840	1263	1180	2343	793	1085	2414	817	1159	1709	3387	926	1528	1306	2843	1571	513	858	520	1666	1353	1223	2661	3323	2991	3929	1850	361	1826	840	1651	1075	1804	1901	802	2908	9578	584	1133	1969	861	2451
1935	11	Alabama	1935.91666666667	1639	838	1506	556	2244	385	1265	160	593	1495	964	616	313	822	1703	1338	869	1025	3165	1072	780	1161	1503	1701	543	719	476	2066	1962	1968	2472	403	1078	1638	1733	720	1075	405	1754	960	2830	547	733	2757	711	365
1935	12	Alabama	1936	2366	490	382	1014	1014	1096	582	816	133	578	1282	1092	825	373	2117	227	1235	959	1023	1802	287	934	636	1403	693	687	693	840	979	2371	609	866	655	932	1191	736	803	1295	544	1682	2651	1833	516	471	337	872
1936	1	Alabama	1936.08333333333	2053	1370	832	1501	1340	1002	915	1066	990	495	372	848	1343	1118	878	781	657	765	657	844	475	247	747	1518	576	913	957	342	1425	1250	239	680	941	270	1720	890	830	779	357	941	598	1081	562	542	308	900
1936	2	Alabama	1936.16666666667	1522	489	424	293	376	439	729	666	461	683	1095	416	1023	1194	562	847	770	572	935	312	508	1312	422	1023	379	571	1055	928	1022	631	1052	256	1049	484	672	495	240	220	1020	890	784	346	1113	732	158	464
1936	3	Alabama	1936.25	294	217	412	466	861	318	912	663	352	180	724	584	966	288	228	669	1113	512	266	821	469	620	310	626	84	703	691	795	517	1221	434	269	937	635	758	495	726	737	465	819	982	501	421	476	1137	790
1936	4	Alabama	1936.33333333333	205	555	807	1848	408	463	255	438	1743	856	888	592	349	598	383	428	927	808	357	444	702	171	465	419	402	832	738	230	275	275	1037	367	150	493	411	645	184	316	1622	640	645	430	188	818	1534	148
1936	5	Alabama	1936.41666666667	361	858	724	1312	484	165	1009	685	1421	280	311	587	348	1726	619	631	848	659	880	572	460	498	613	761	358	1405	1060	871	483	291	1380	258	670	395	1146	1369	1479	708	819	729	546	836	341	839	2140	707
1936	6	Alabama	1936.5	1048	2019	2608	7832	1523	1189	5029	1505	6505	1301	1766	1466	2150	6497	2813	1673	3154	1525	2164	2013	3096	1760	1745	1656	810	909	3287	3682	1721	971	4475	1002	673	1598	5108	1223	1619	2628	1333	4601	1906	6831	1681	1411	7773	3436
1936	7	Alabama	1936.58333333333	629	4557	6624	29785	8687	2732	12213	3087	9622	1355	8094	4159	9240	13191	5815	891	2093	2930	1246	8236	12872	6015	3390	7001	2643	6487	9358	10389	14019	2875	16580	3447	4329	4673	8484	4712	2427	2962	4304	25703	4650	14842	7124	2360	18458	6493
1936	8	Alabama	1936.66666666667	1108	5236	7935	10639	6660	4131	15223	2287	8155	5355	7889	1998	8287	16055	3479	579	1046	3723	1823	6429	9231	3705	3077	8023	2666	9805	8174	8196	11230	2102	13303	1542	6169	3470	11208	3882	3462	5697	5942	16518	5243	10552	5043	984	17282	2987
1936	9	Alabama	1936.75	789	2269	3264	8980	3517	4902	8992	979	1682	1336	3972	1065	5449	2494	1564	2280	1443	3313	2535	1641	2038	3460	1218	5562	3039	4659	3268	4214	5923	1813	5860	1514	4689	3098	8224	2561	6459	874	1464	8652	2055	2201	2041	829	20032	3888
1936	10	Alabama	1936.83333333333	1603	822	1851	4366	694	1598	13835	2147	1129	916	2734	740	4395	1099	1959	1735	1457	2248	1353	1480	1345	364	1251	2041	656	1050	1578	3401	2497	794	4035	877	959	671	2348	947	3164	854	1634	1904	1004	891	1165	1332	7958	1294
1936	11	Alabama	1936.91666666667	2085	374	1724	2021	947	2713	8499	1420	708	1379	1882	207	3913	597	2152	2223	992	2474	665	1734	2629	628	978	1061	662	174	1301	958	899	256	5008	869	386	319	1588	1062	695	858	1610	641	1132	1366	382	1057	3895	575
1936	12	Alabama	1937	1273	604	892	3466	790	1581	4132	602	893	432	871	571	2011	842	2340	1195	593	1703	1738	1037	1666	330	1054	800	1806	877	1107	1213	1508	1034	2523	211	802	1521	1220	1782	606	407	737	281	1652	1433	305	1416	4073	828
1937	1	Alabama	1937.08333333333	276	936	719	1939	207	471	472	1183	878	508	475	567	674	1050	2500	802	889	713	1448	654	820	214	273	490	785	586	746	1037	963	366	277	1143	1279	475	749	1639	725	475	1595	523	407	1239	451	1061	1238	802
1937	2	Alabama	1937.16666666667	308	574	473	368	290	181	109	651	656	346	442	995	378	781	377	574	1028	174	760	1326	771	159	1105	636	1711	297	279	1234	789	885	678	1237	271	1443	393	1651	410	618	873	880	761	284	257	930	648	1085
1937	3	Alabama	1937.25	834	1051	1090	435	1039	321	611	212	497	222	597	694	308	797	504	408	238	255	960	403	501	790	1657	1204	449	377	1007	560	371	475	454	874	969	343	837	535	662	370	560	357	663	839	1738	631	784	784
1937	4	Alabama	1937.33333333333	515	697	298	489	831	577	642	870	972	715	903	800	609	309	669	305	693	192	467	487	258	357	616	783	969	1295	537	860	536	596	270	1121	233	683	1001	1143	573	896	302	297	728	929	476	1404	687	639
1937	5	Alabama	1937.41666666667	890	1250	931	246	756	209	762	813	867	392	1238	1247	826	410	332	910	836	543	866	797	924	748	1081	1229	646	792	1288	665	880	702	1519	851	660	1282	907	1031	369	1358	345	408	628	1733	310	1758	270	1495
1937	6	Alabama	1937.5	737	6157	4627	473	1430	2438	1250	3005	4640	1443	1687	4001	960	2524	1413	4086	3215	4301	3147	3807	2591	3237	5155	4041	1993	2580	5796	2825	1777	2234	5529	2371	4530	5466	5265	3238	1859	2619	2129	1393	4473	4645	2030	3682	991	7372
1937	7	Alabama	1937.58333333333	1762	19037	13945	1593	1757	3262	2351	11367	13094	5361	4881	15083	5371	11176	3810	4188	5965	10237	16304	17029	7887	8133	11708	7181	5376	3362	18840	10168	2354	5164	8533	14666	7935	20196	25211	4473	10427	8812	1112	3435	12086	12927	4713	5013	1568	16279
1937	8	Alabama	1937.66666666667	1566	25627	24927	622	1659	3296	984	11418	12273	7445	2653	20279	1118	22434	5064	7440	2534	13602	24946	36059	5055	13303	4937	3283	6253	4020	24365	15146	1312	9269	6133	12571	10680	13842	38779	6907	17120	3399	3367	3973	13295	5998	1947	3577	2384	16924
1937	9	Alabama	1937.75	784	9788	12904	1207	651	2515	737	5719	4902	6402	2208	12181	2189	6976	2518	3949	1709	8546	10656	8619	8151	14873	4388	4226	6497	4113	7576	13136	901	4259	6616	4655	5944	8698	26623	3118	6363	2873	2565	3200	4585	5496	2699	1585	930	3271
1937	10	Alabama	1937.83333333333	957	3887	3205	2321	54	1490	1590	4312	3275	2588	890	4779	2227	1872	1305	2908	712	3616	2897	2936	4381	5552	1471	3544	706	2247	4071	7671	1141	1235	3521	4732	711	5192	12318	1678	3292	1679	3536	908	1043	2493	1528	919	358	2302
1937	11	Alabama	1937.91666666667	630	3339	637	1746	740	2063	1542	2020	2238	499	1201	1796	1980	758	1074	2988	676	2891	2101	2607	966	5721	1841	1941	394	2342	2288	6825	530	1456	1763	1229	637	5562	7080	1807	2060	831	1133	598	350	1387	1047	575	628	422
1937	12	Alabama	1938	870	2606	876	1323	528	679	1228	1440	1430	427	891	661	2260	662	588	1273	296	3061	2009	850	1028	1685	1964	512	711	235	909	787	1447	821	1939	1352	1320	2908	5157	1529	656	1151	1172	1056	741	1248	802	568	516	1188
1938	1	Alabama	1938.08333333333	714	770	1458	790	506	820	194	743	3132	752	833	865	1338	591	423	1285	829	279	495	413	1295	565	688	1122	866	412	533	995	545	859	787	927	519	302	1446	1402	1396	670	1418	881	1387	264	577	1208	308	1117
1938	2	Alabama	1938.16666666667	827	1227	755	353	460	939	505	1060	2434	725	592	1480	374	804	507	1264	546	1001	1344	670	1176	359	996	1115	1232	309	740	1437	1643	466	562	319	272	1056	795	876	835	755	1396	1445	1528	567	1316	626	262	650
1938	3	Alabama	1938.25	818	379	185	527	654	818	847	203	1279	788	624	334	1145	347	357	165	1255	1212	816	432	194	531	1350	910	407	1097	800	707	579	495	262	850	62	982	534	1350	446	603	1145	1086	583	2013	1126	870	956	704
1938	4	Alabama	1938.33333333333	287	707	1173	520	771	995	164	302	653	474	1258	1142	756	724	628	496	748	473	716	330	293	992	1088	523	768	657	624	754	845	224	456	1263	752	476	814	897	455	541	1229	1305	576	431	735	1232	613	487
1938	5	Alabama	1938.41666666667	332	1014	494	1675	1066	593	473	1101	868	741	735	1028	910	1921	189	400	1579	802	695	215	781	605	718	510	757	82	828	808	401	437	667	1620	819	964	653	581	840	777	852	959	884	856	1513	854	805	1093
1938	6	Alabama	1938.5	1564	2080	3152	5622	2107	1625	1640	3799	2160	1308	5531	1371	3704	12241	1517	713	5905	3398	2025	497	667	4269	2862	1247	3399	305	2324	2511	2455	1842	3461	4240	1662	1399	1716	4065	5397	1530	3774	3800	1861	4470	4089	7545	2609	7427
1938	7	Alabama	1938.58333333333	7045	6404	6612	15353	4350	5545	4921	4480	4782	10440	12135	1566	8260	22856	10233	4808	16403	21485	8097	1319	3108	18133	5127	3786	15751	1852	3068	4620	6026	3293	2570	24563	6798	8077	4977	5639	11921	2463	13311	14799	2631	22823	16725	9050	22112	37347
1938	8	Alabama	1938.66666666667	10784	5272	3562	10042	4851	2350	3624	9424	2568	7964	18144	2534	1431	16460	15628	1094	13279	38534	7775	2015	2044	9232	9759	10401	11225	5472	883	2500	9476	4459	3038	10390	8483	7403	1586	19781	17207	4464	12872	10670	4968	22234	19976	7609	18643	14728
1938	9	Alabama	1938.75	8407	5469	1825	4332	2375	1444	3112	3813	4704	4269	9342	1064	1400	7958	10502	2191	7642	29438	4179	581	2914	5614	5381	4099	15440	4712	736	2894	5209	3674	2703	8108	6127	1346	1516	12638	8460	4282	3954	4254	2535	6976	3523	2683	14404	3044
1938	10	Alabama	1938.83333333333	5445	2276	972	1447	1101	2005	1398	3109	3055	2584	4774	579	1026	3356	3297	3213	3468	15601	3498	1051	1577	1329	1862	1503	5461	3489	1211	744	1640	1255	2175	1706	3161	3243	1242	7716	4923	1604	1978	1965	3383	1240	4827	1842	5119	2722
1938	11	Alabama	1938.91666666667	4920	2362	1243	294	321	1645	613	3375	2424	1937	1677	1061	1182	1989	2052	2951	2045	5023	1555	615	685	161	1547	1130	2638	1024	1063	995	1383	1037	1065	2859	1510	1203	727	3657	1867	1053	690	1619	1604	1869	2019	2005	2490	543
1938	12	Alabama	1939	1578	945	920	418	288	1091	641	1273	1743	1220	878	986	470	964	989	2215	1662	2540	884	337	816	483	258	268	624	758	606	951	1608	381	957	883	1646	840	939	2948	2050	838	1196	1397	1392	2285	1484	1638	1413	1147
1939	1	Alabama	1939.08333333333	722	1509	688	1071	993	1027	1147	914	1640	478	1097	432	740	176	600	1425	1147	563	255	936	1117	610	708	849	950	632	231	732	987	232	583	1078	2014	1327	781	1269	867	1226	1978	318	1342	1145	743	1169	293	1946
1939	2	Alabama	1939.16666666667	533	506	274	596	1201	446	822	539	997	433	561	367	996	366	923	962	841	313	827	601	1458	408	1539	331	2014	1033	810	403	324	845	760	367	335	742	691	1270	266	482	838	936	833	441	761	1796	766	841
1939	3	Alabama	1939.25	1378	322	488	532	343	178	787	524	377	552	942	446	97	605	543	728	720	180	146	413	912	206	675	363	447	661	880	429	1250	772	716	570	464	886	1155	533	623	746	371	447	723	515	946	806	1337	1503
1939	4	Alabama	1939.33333333333	426	459	540	265	936	534	375	1070	814	261	927	331	533	406	445	939	764	560	625	1226	388	687	643	626	414	1391	392	1076	743	314	300	778	756	764	639	845	289	1113	1028	681	420	664	1198	354	706	973
1939	5	Alabama	1939.41666666667	1112	916	706	434	984	790	551	842	311	1401	830	1039	303	810	378	1102	1457	1397	840	446	486	476	869	1013	1380	2595	479	1155	669	1228	831	798	1296	440	208	1229	608	1375	634	269	433	862	572	1526	1025	214
1939	6	Alabama	1939.5	2273	3708	1849	1234	1669	1642	2319	3128	2246	8419	3269	5237	1197	1939	620	4372	1724	3399	7306	1167	3640	1046	1108	1321	4704	13363	1442	1999	1659	4229	3448	1178	8581	470	1480	4928	1619	1716	977	598	2119	2164	2007	8194	2174	2237
1939	7	Alabama	1939.58333333333	7923	18264	6474	4570	4382	1262	7390	9787	2737	18124	5420	6440	4106	5196	5097	14550	3587	8372	9882	4749	29838	3457	3736	6828	21256	38159	9697	9062	8829	10561	18497	4601	36038	1274	3104	10812	2666	3199	7363	1832	10474	3155	1910	36156	7567	13074
1939	8	Alabama	1939.66666666667	13078	17007	2797	8909	9958	2388	4520	3871	3078	16511	2958	15039	4865	11251	1517	12391	5658	2226	10418	5022	33237	3392	4337	11666	13945	36528	5127	14184	5728	8235	17357	2816	23887	1901	1968	6942	1139	2193	3061	1119	14758	2145	2464	27111	1730	11267
1939	9	Alabama	1939.75	5273	10200	1452	3005	7352	615	1602	2597	2102	8933	2302	6733	4362	10703	3096	8995	5868	1422	5558	2645	14646	3508	4925	13463	16694	9521	3060	15192	3888	3644	4480	1141	19291	950	1350	10104	2479	1802	1556	1006	5897	785	991	24357	5920	4141
1939	10	Alabama	1939.83333333333	2336	1716	1242	1651	2821	2411	510	1031	1400	8317	2410	3470	1950	4345	1698	8652	2566	772	2527	2513	6297	1955	2462	4742	12888	5131	1561	4690	2072	1970	4744	1784	9628	1595	801	12065	2411	419	1533	778	3152	529	2233	16556	2291	1384
1939	11	Alabama	1939.91666666667	2100	928	1247	2311	2633	2484	511	828	505	2420	999	1886	2771	849	1304	2738	1374	1293	2497	463	1936	857	1120	2383	8484	1856	817	4444	2303	1567	1032	1078	3486	1804	893	8041	1506	1078	1328	569	2478	893	2893	10616	525	3428
1939	12	Alabama	1940	1142	750	796	2841	767	1188	1951	829	1286	2580	2250	818	3090	758	1379	1485	735	1540	2396	989	1400	536	979	1887	3771	689	462	1760	876	1128	893	353	698	1197	1084	1141	1074	1022	1495	698	2335	531	879	3258	486	1151
1940	1	Alabama	1940.08333333333	576	889	674	986	675	766	740	1516	847	1471	329	2078	2116	898	837	889	464	1433	1595	1249	565	278	621	1531	1910	1410	733	958	502	1330	266	931	396	531	1604	787	670	969	964	407	1648	392	2145	1017	378	941
1940	2	Alabama	1940.16666666667	810	664	935	850	1192	816	1367	1209	814	678	1165	493	738	599	686	356	614	732	221	710	387	977	985	929	762	1212	663	1275	513	543	639	880	1099	831	888	712	760	675	795	716	416	676	1420	967	672	822
1940	3	Alabama	1940.25	752	607	480	431	2014	856	1188	719	649	710	1017	637	504	835	579	389	324	603	355	821	504	907	1035	1031	764	829	960	1039	406	2931	622	506	866	540	436	1477	674	653	1800	761	672	126	674	258	721	784
1940	4	Alabama	1940.33333333333	281	438	1201	905	1716	1156	1250	1826	722	745	1442	1467	439	776	497	1333	760	889	318	1173	524	407	1272	834	1431	649	486	187	715	990	988	695	1048	1395	813	526	482	461	736	649	905	812	339	330	814	392
1940	5	Alabama	1940.41666666667	498	1059	1638	1857	901	1823	2164	2045	1543	692	1439	2182	1829	276	1010	2148	248	954	1106	1089	761	1226	2696	684	455	1259	681	1360	1386	1844	823	962	558	1097	978	1076	186	568	842	1120	378	646	728	355	469	469
1940	6	Alabama	1940.5	1108	7808	5853	3523	1737	9141	3493	5279	8031	4025	3159	3240	12321	2343	7245	1624	1444	4412	2758	3085	1182	4658	16003	2773	1144	2232	2041	4784	1699	6068	4056	5670	734	3617	1429	1711	776	3398	3807	6337	1180	1015	525	959	1397	1244
1940	7	Alabama	1940.58333333333	1238	13590	15438	1943	5178	46031	4500	30045	9326	14002	7864	3331	68492	9408	24799	4570	9293	10805	3238	12844	4911	5193	26916	11294	4976	7333	10609	16843	6907	15496	5004	4281	1860	11276	1916	9139	1552	3633	11505	15319	2546	2340	1598	2467	1293	2238
1940	8	Alabama	1940.66666666667	2348	22900	20870	2977	5976	31769	11457	14343	6891	22624	15497	2257	53783	15418	26570	5767	7354	5250	1155	16111	6267	2678	39948	8346	5084	4275	12120	20193	5855	18011	3116	1821	2863	7516	639	3940	1916	6863	26399	8794	2527	2819	815	1804	1296	1588
1940	9	Alabama	1940.75	1828	8086	11911	3553	4749	22836	6911	3776	5639	15087	14270	2301	27536	9263	6940	2332	4655	3095	977	5747	4931	2280	24194	7780	4522	3519	3051	6422	1675	8198	2228	445	1776	7064	1047	8079	876	4749	16581	6262	393	6038	2618	1139	3937	1478
1940	10	Alabama	1940.83333333333	1473	2476	4607	1251	2542	15474	5833	1869	6193	4173	8612	960	9642	2237	2284	1458	3337	967	793	3034	1868	4502	3230	3566	1094	2300	2105	6762	806	3739	899	1932	1279	4807	606	4150	805	1875	3124	799	1579	2731	2908	451	2553	4199
1940	11	Alabama	1940.91666666667	1737	549	3123	1142	2108	4474	1938	1506	4874	4144	2290	1008	3653	1195	1606	1354	2411	1112	962	2238	1938	1880	789	1001	977	1694	1329	3994	1524	1238	1454	2201	1640	1991	867	2434	671	2517	1437	418	1868	1301	985	332	3203	243
1940	12	Alabama	1941	1157	1016	1437	371	833	3323	1817	960	4283	1490	3432	1003	775	787	1203	1317	2413	454	179	1157	1152	351	418	1203	2745	2561	955	331	851	303	1818	2067	877	2415	1819	2162	1058	1765	1443	685	1204	1335	1700	963	1738	1392
1941	1	Alabama	1941.08333333333	430	1098	645	330	2476	669	593	644	2853	924	1117	601	1025	488	500	1541	675	825	1205	840	638	881	585	1305	1544	902	1218	774	748	703	407	1621	754	1548	1025	699	2134	301	1042	1074	1378	1359	928	336	712	600
1941	2	Alabama	1941.16666666667	737	579	301	771	421	291	285	299	794	748	760	962	695	131	651	364	737	837	692	954	439	299	616	509	427	775	1859	730	911	1011	1343	779	761	1256	546	1416	855	1281	819	1119	363	1588	1083	1095	806	1411
1941	3	Alabama	1941.25	768	852	362	494	617	663	1545	763	367	680	423	870	674	286	509	724	609	500	537	1102	554	428	310	807	1184	641	285	199	577	600	869	768	1280	1381	449	333	453	615	1014	478	353	752	545	596	901	337
1941	4	Alabama	1941.33333333333	451	387	488	1127	621	906	510	680	578	748	671	392	1689	614	374	800	947	423	1039	227	892	1232	492	1125	796	631	274	889	710	1141	213	1006	989	1118	807	480	549	1014	289	129	866	844	844	896	604	656
1941	5	Alabama	1941.41666666667	354	993	560	1120	385	1096	1238	514	404	467	746	1767	314	851	1531	624	679	568	803	1332	2469	799	846	174	928	1176	516	240	272	1250	864	1165	424	1242	512	983	749	1011	1108	1889	528	1165	1209	534	441	1120
1941	6	Alabama	1941.5	390	5532	2338	2928	1373	2086	3976	2401	1283	3823	1731	3791	543	1886	4647	1730	968	2535	1226	6781	2490	3676	2846	981	2438	10404	2269	1575	1327	2088	2599	6815	694	3700	2698	2168	2612	3059	6294	4120	2038	9383	1114	1443	3140	2847
1941	7	Alabama	1941.58333333333	2588	21441	10190	12137	9808	8747	11246	6576	2991	16529	8770	8749	1652	10681	9462	6567	2485	13749	5979	36804	3842	14424	7476	1972	7442	14034	5926	4694	7209	4619	5249	6837	1701	24368	7063	7903	6068	15065	29642	8679	3334	31599	2079	4462	17871	17243
1941	8	Alabama	1941.66666666667	4259	24853	12655	9272	6090	3912	3203	6016	6663	24539	7700	4582	1922	34222	10362	6692	4907	20876	3419	43570	6596	17397	7874	1753	11460	33372	4778	2858	8386	8113	4262	7036	2678	25566	11527	4508	16817	30339	39483	6758	10523	52255	2427	4410	24751	5893
1941	9	Alabama	1941.75	3132	19426	8709	5706	9983	2837	3687	2478	3415	13633	6817	4313	2417	12056	4122	1591	2647	11222	6065	10803	4706	18200	7190	1221	4810	10014	4470	2691	11953	4659	2328	2514	1389	30480	5492	2662	13601	17469	6919	3965	12028	26304	1778	5704	6603	3269
1941	10	Alabama	1941.83333333333	900	16427	2753	5058	10451	4018	3271	1197	976	3356	6447	3477	2043	3841	4956	2856	2326	5971	5877	1987	2535	4787	3745	3022	5737	5345	1879	870	2663	2279	2071	2421	1356	13465	2283	1292	14002	11176	2078	1554	3985	11451	4662	1792	6052	2892
1941	11	Alabama	1941.91666666667	1804	11521	1643	1965	5118	1558	4215	1378	1435	457	6568	3465	1170	1139	1510	1740	1625	1366	6388	1576	1838	2595	1466	3074	1671	1724	1569	1953	853	2794	905	1866	1453	2622	1989	1019	2776	10963	2973	673	2611	4549	2881	1064	568	2192
1941	12	Alabama	1942	1912	2609	1003	543	2897	784	5363	1462	3275	509	1841	2018	1206	560	1045	272	1731	766	1190	1251	1001	480	1080	2644	1479	1686	1071	1474	735	522	3800	1825	1194	1367	2623	2022	1403	5324	3063	941	1503	1806	2107	1839	318	1670
1942	1	Alabama	1942.08333333333	1350	457	781	610	1218	522	2947	1151	876	913	1883	811	796	1018	1066	617	985	676	938	464	783	1335	1302	1877	428	442	673	341	437	613	471	1895	1461	617	1037	1006	751	6713	1281	336	1452	598	935	2126	848	680
1942	2	Alabama	1942.16666666667	643	580	1168	1978	599	665	1140	1618	572	371	648	655	1040	760	370	302	674	605	846	1026	661	719	1235	304	473	399	543	969	846	582	487	741	1043	820	926	1267	750	1434	828	950	1192	753	565	781	1716	857
1942	3	Alabama	1942.25	1037	391	938	1235	1162	1085	1798	548	993	496	642	653	360	757	609	1188	539	389	844	378	403	1457	1572	635	149	1251	1305	1810	611	1572	998	1650	346	674	1039	503	314	287	833	458	376	550	584	616	447	953
1942	4	Alabama	1942.33333333333	2278	267	2288	537	1771	321	443	954	428	778	948	216	635	1417	504	338	718	575	1312	515	1889	589	1175	116	1066	722	1020	532	528	474	1235	582	674	1272	683	743	226	451	1187	580	633	399	1273	1133	286	875
1942	5	Alabama	1942.41666666667	1824	125	684	816	798	1134	521	2354	828	1132	2063	1294	556	976	632	1216	1229	1320	1236	543	556	750	889	638	380	1277	454	584	137	904	146	583	924	591	584	530	412	297	697	1560	998	240	1961	1118	1034	622
1942	6	Alabama	1942.5	6599	821	4229	5694	3490	5963	3529	5517	2389	9934	6075	3113	1701	3682	1246	7162	3454	7717	7271	3477	3938	934	3073	5337	1208	5136	2389	1373	1670	3589	586	3514	3920	1627	1246	1205	1731	2318	2319	1913	3969	1555	11704	2833	3536	2219
1942	7	Alabama	1942.58333333333	33302	2722	11567	11648	12304	8359	6321	11746	11683	26087	23797	1505	6993	8456	2823	14973	8908	25665	5428	8739	17191	3221	2667	12325	7136	14263	12053	2974	2193	7450	1526	6425	18913	5332	5666	5152	4756	10340	5244	3218	19523	5847	23805	7514	15590	6430
1942	8	Alabama	1942.66666666667	60846	1796	21416	8811	16846	9112	3439	9484	19147	35314	22364	1841	1290	2994	4739	4938	3086	48661	7478	9309	10747	1543	2546	7886	6934	8538	10979	3662	3734	1981	5857	12072	17889	6243	14489	6080	2762	13742	6286	5076	15223	6816	21092	9934	17797	5254
1942	9	Alabama	1942.75	45032	1457	15385	8213	24678	8812	1896	3468	13336	7680	9227	2582	490	472	4885	1976	1673	13385	7401	5947	3578	1121	2975	3773	1950	6743	10629	2201	1109	3020	6867	15215	18629	458	13841	7185	1438	4292	4339	2584	7250	8124	13379	6899	11493	2069
1942	10	Alabama	1942.83333333333	7386	682	5772	8743	18594	8380	1940	3103	10745	7540	9857	1531	240	301	3091	940	2813	6229	4801	2389	2110	1739	221	3392	2338	2714	1880	3267	517	1869	2320	12983	9275	823	8436	3227	1628	4386	2695	2558	2218	1337	14489	3284	3420	1543
1942	11	Alabama	1942.91666666667	3038	942	3342	7616	3996	6755	2333	1453	2611	4939	6511	1174	593	792	540	991	2275	1269	876	1239	1823	1248	619	2232	2908	836	603	1616	2230	621	1207	2142	4126	1016	2176	837	2772	3553	1155	1013	1598	856	7912	1171	2628	2790
1942	12	Alabama	1943	1428	359	902	3237	1535	2257	1473	1153	550	886	5070	1298	809	645	441	1731	849	949	755	1278	1191	1169	804	1052	1461	577	455	766	363	1193	2683	1318	772	505	1769	1249	1737	1474	1115	1336	1384	1884	2206	2929	1371	4256
1943	1	Alabama	1943.08333333333	629	1116	399	860	2138	3344	1661	789	698	865	2581	1308	1135	295	487	2488	2114	694	888	428	2232	1310	1634	933	798	344	979	749	740	859	1826	1012	347	701	1184	944	847	2343	1332	1042	734	602	756	972	436	1008
1943	2	Alabama	1943.16666666667	1200	1533	625	280	1109	474	1132	624	1416	516	1073	1477	415	772	744	1221	897	377	1179	1133	534	916	1041	450	805	651	687	291	1005	493	898	627	904	596	327	1125	853	480	264	1910	1430	886	1219	899	1145	631
1943	3	Alabama	1943.25	755	457	1079	831	608	745	875	518	788	452	421	1671	429	580	1402	211	879	848	1032	398	635	1161	1201	698	757	410	508	458	577	481	686	1985	636	606	558	587	151	671	1271	847	817	769	201	584	435	1043
1943	4	Alabama	1943.33333333333	416	749	875	308	959	450	1130	653	976	819	789	2132	1282	824	380	560	1065	197	658	924	591	621	581	915	652	835	1013	591	552	1078	1027	1399	212	766	1272	947	840	1028	1962	1977	109	1581	678	534	1538	1224
1943	5	Alabama	1943.41666666667	767	287	1509	370	704	658	1267	670	1737	222	370	1739	1481	1091	619	1555	1221	224	1740	712	1001	798	516	1600	157	1860	877	623	1187	563	905	364	424	619	904	1357	858	1116	252	650	514	1633	2355	1127	672	1142
1943	6	Alabama	1943.5	3216	2700	2378	1377	1281	919	4035	3589	3732	1155	1668	4398	8899	3439	2099	3908	7480	769	4010	2381	1978	1371	1363	6655	1822	2851	3662	1960	6909	3715	4875	1643	980	2981	1905	6624	5042	2660	925	2124	3741	3538	4147	4321	2077	11128
1943	7	Alabama	1943.58333333333	19364	9804	3731	3615	3252	2383	27994	14970	7363	3764	3499	15566	39613	7180	5111	19612	7727	3959	25696	9395	4854	6231	4775	10844	3439	11388	6428	14515	31182	3679	14019	7939	2996	9927	7323	31787	26252	9628	2047	7997	8619	10947	8469	8780	4395	42855
1943	8	Alabama	1943.66666666667	12044	12788	4031	4597	4491	4989	44149	28634	12672	5894	5599	15173	35159	4816	8292	16129	12387	1600	15990	5194	1770	5430	8472	13661	7588	8615	14265	11119	43084	2227	21702	4508	4022	13603	3879	24435	28587	4672	5379	8241	9964	10962	2089	12763	3113	40930
1943	9	Alabama	1943.75	6397	5207	5881	4058	5560	5497	65234	10488	11734	2700	4484	16330	34173	3114	5376	10204	14872	2131	3986	5064	1836	7488	6306	10581	8485	2226	9794	7094	12697	4720	23230	6035	505	5465	2290	7068	13928	3274	4058	4674	11231	7608	1826	8416	2190	4428
1943	10	Alabama	1943.83333333333	2879	2594	6041	3758	3216	3370	13798	2764	3400	2173	2722	19753	9426	2724	4409	4044	2121	1629	1104	1879	3018	5635	7796	7798	3486	514	6439	719	3440	7117	11280	3522	593	2873	3193	2920	16103	2086	2234	5271	4063	2022	4014	9691	677	958
1943	11	Alabama	1943.91666666667	1277	1829	3768	431	1519	1512	8828	1391	1548	1270	488	7002	9059	912	1697	4260	719	601	1400	610	1748	4244	5363	5338	1354	1479	3113	675	1300	3186	8810	4145	1601	2622	1235	1300	8103	2343	1145	1801	1439	742	2921	7531	1431	1663
1943	12	Alabama	1944	817	1790	2839	409	1905	1043	3176	882	1355	786	1023	2162	1843	1408	1071	4968	1692	504	954	1381	2402	2905	3919	872	1526	931	3152	1182	1346	2782	3178	2067	744	694	986	496	4171	3040	1335	2494	734	872	1857	4618	833	1247
1944	1	Alabama	1944.08333333333	806	396	1803	1335	1562	1635	883	990	378	658	453	2743	1705	498	1424	2549	1658	998	949	633	1373	1655	709	2125	3081	767	1331	728	1918	1710	979	1046	1548	513	1036	1147	847	1604	131	2685	682	1017	1139	865	888	1612
1944	2	Alabama	1944.16666666667	2046	250	873	801	877	941	1158	618	604	1068	604	729	610	1103	1162	1060	1508	321	535	731	809	1435	1263	1137	732	605	512	652	660	1123	1291	749	702	702	829	2439	539	287	2654	664	1088	779	943	748	875	1567
1944	3	Alabama	1944.25	623	896	878	1840	628	576	980	911	1741	521	1078	515	520	530	277	1727	1139	322	1447	1180	666	2447	341	1018	633	1017	310	1336	1115	304	674	1497	171	1276	691	1874	911	1435	1750	1246	863	414	541	1929	543	905
1944	4	Alabama	1944.33333333333	1003	567	691	1313	759	1181	747	1857	357	951	694	1182	877	545	616	336	889	764	1110	738	694	562	376	879	1427	1444	1583	223	955	1301	563	983	486	542	321	817	646	642	319	1299	779	988	815	1272	496	755
1944	5	Alabama	1944.41666666667	1149	1788	536	1850	571	1202	738	950	480	578	954	569	554	646	1407	977	1015	196	2276	303	1380	514	961	985	468	823	1269	640	680	1609	624	1245	1108	932	1521	800	1381	729	1514	348	805	875	1745	858	746	727
1944	6	Alabama	1944.5	5370	5502	1855	5330	3295	5051	3327	2850	2835	1313	11734	1125	3324	1326	2846	7001	4724	1142	10679	1843	7641	927	4742	2449	1701	9278	6488	1121	1947	3300	1695	6061	3475	4074	8081	998	8004	3247	4794	799	2100	4225	7105	1650	870	4199
1944	7	Alabama	1944.58333333333	9777	8597	2299	22011	10808	17886	7386	8184	12588	2827	28495	7073	10442	3782	4909	29869	15590	3698	17964	2380	21931	3859	7892	19996	6700	28174	14330	1874	7601	7293	3338	26290	10390	22064	21972	2139	14452	16758	10484	5485	7023	20407	13872	4989	2551	14540
1944	8	Alabama	1944.66666666667	12907	7342	3236	36002	12541	5809	13336	16039	31838	2641	25553	15825	6909	6548	5944	29409	19757	7328	30934	3022	22335	3963	4054	60516	14667	30079	20121	4485	7729	7297	3585	25289	7764	29967	37930	4931	21652	19180	10445	8179	14724	4464	15246	6081	3883	12140
1944	9	Alabama	1944.75	935	5537	1972	41854	15200	8588	11681	6960	24706	1229	8920	15526	1731	5149	2693	38499	7912	4500	16915	3385	6750	3691	4312	28878	6655	17470	9296	2586	5861	12442	4726	13356	9704	15266	21102	5731	15790	26561	5780	5636	7406	1374	8284	4836	3105	8511
1944	10	Alabama	1944.83333333333	713	841	1495	21632	8449	11410	6320	3750	15794	1265	7330	16394	1579	2300	3044	11842	7373	2395	8108	4788	3805	1785	2584	11974	2539	13453	5861	2662	5902	6533	2364	11609	3445	3265	5762	5615	8813	12414	5612	4816	3636	1214	3536	4504	3410	4222
1944	11	Alabama	1944.91666666667	1137	447	1559	12340	9293	9511	2137	2041	7829	1282	1752	7119	2515	1589	1369	8732	2445	1320	5048	1075	1937	988	1034	1492	3538	3426	3016	1318	3882	2039	2141	2131	2025	1846	4367	846	1736	8363	4688	9344	3347	834	3175	3351	2558	3211
1944	12	Alabama	1945	701	953	1063	9068	6896	4429	1055	1495	4955	1633	1021	4352	3134	2519	388	5037	1301	1289	2837	1527	1663	590	884	1297	2662	3741	1431	2042	2255	2907	1031	2711	2493	2165	1042	613	627	2839	676	7682	1965	837	2504	2368	3275	1526
1945	1	Alabama	1945.08333333333	571	1371	234	2191	1808	3548	617	1516	1597	2248	1216	2815	951	1899	491	2521	957	447	761	967	988	240	587	1676	2454	1792	736	2979	1007	1510	1037	1132	943	980	1862	1350	357	2992	887	2502	1772	1144	1667	1008	825	261
1945	2	Alabama	1945.16666666667	289	557	745	1005	474	1334	541	946	1247	1254	702	826	193	1265	863	502	723	706	1391	1131	708	378	1141	1224	1976	714	811	733	1052	1459	1248	1381	930	1489	681	792	322	983	1172	928	1092	417	647	1819	902	954
1945	3	Alabama	1945.25	1248	1050	673	934	870	995	444	1498	1506	680	261	569	370	694	166	529	693	1124	753	284	582	243	689	500	1100	293	1738	1706	1457	654	694	1484	1045	804	215	862	1719	763	332	206	589	1024	613	358	1225	239
1945	4	Alabama	1945.33333333333	846	399	1150	452	1652	551	409	412	465	302	968	482	158	705	794	347	2094	1269	495	405	710	1136	1641	245	1994	992	599	672	1038	1154	410	439	851	577	665	1251	902	377	1381	296	1372	552	298	585	1855	606
1945	5	Alabama	1945.41666666667	1043	744	837	464	1707	838	1461	1147	529	1060	716	1291	973	1249	1341	458	1313	688	940	1310	1713	1321	1507	163	1129	492	2221	1113	567	590	2730	1256	623	787	707	790	531	912	1475	1172	536	932	1277	925	368	339
1945	6	Alabama	1945.5	3547	3507	5225	1777	11575	5371	8255	1413	2623	4981	637	7694	1211	6469	9190	2655	6380	5525	2569	4193	4917	5965	2502	1113	4833	3397	2117	6040	3538	3794	7983	3539	1128	5515	3575	4507	447	913	5242	4969	2667	1195	5841	5522	3822	2042
1945	7	Alabama	1945.58333333333	3154	9157	5870	10481	34618	38732	43544	3901	5797	18543	1187	18116	2721	29966	21418	7884	16346	14102	6740	14155	27114	10678	9050	5491	12461	13764	4571	11194	14092	18461	22070	13121	6841	15269	8259	12658	2927	3726	7818	34647	6500	2331	34036	16927	11499	3661
1945	8	Alabama	1945.66666666667	2700	15011	14745	9504	41354	40586	24016	6986	5616	18682	1829	12470	2573	24402	21529	7067	24401	18854	7221	14949	14535	13771	6622	4733	5529	14007	7466	18152	21149	19074	23208	25457	12223	8822	28823	7384	5378	3569	13943	55628	6290	4041	31762	28073	29972	3680
1945	9	Alabama	1945.75	1294	10642	11258	7975	33194	15511	25061	2703	4177	6975	872	7104	2033	26491	30127	5463	26394	6926	5431	6189	5523	15320	1870	5027	6024	1472	5420	24905	22242	14540	12249	18648	5255	9132	5471	5072	2757	2916	9277	23968	4460	3755	32512	5333	11627	4735
1945	10	Alabama	1945.83333333333	4276	5811	5620	7013	11081	7336	7563	1246	2621	212	1462	4410	706	5496	8423	1857	12169	2727	2776	3505	3169	6485	2558	4652	5177	1430	4550	4810	3319	4417	3103	10741	1836	4666	5397	4016	1015	1813	5160	16092	1084	900	19359	2375	3757	1311
1945	11	Alabama	1945.91666666667	1227	2777	1820	6094	1657	5414	937	443	1099	1413	1176	2875	880	3410	3641	2488	4244	1022	1554	859	1893	4578	1666	1574	2531	1058	3612	3161	3397	3976	3039	3263	2029	795	1941	1979	1109	1740	3662	2620	471	461	8673	2649	2900	1625
1945	12	Alabama	1946	1254	1510	2113	1479	1684	2588	1163	2712	480	543	1122	2670	383	3385	1265	1238	5913	940	1739	851	652	3384	1076	1326	1269	624	2323	2186	3387	1481	1848	1600	1901	1181	2268	1570	1126	1143	978	1961	353	329	7518	1613	1208	151
1946	1	Alabama	1946.08333333333	1229	1108	1122	1772	382	1671	1637	791	757	972	614	919	1180	354	1520	375	3611	874	1053	994	327	1456	2536	2309	1681	727	966	244	1550	906	1903	1159	730	1282	1375	1604	778	1372	1748	1015	1395	768	1690	581	1099	497
1946	2	Alabama	1946.16666666667	722	968	586	634	290	489	2156	942	1279	464	538	1147	1483	568	1069	1155	816	1296	1705	596	1062	1336	1502	1806	1256	517	1126	737	1286	505	839	1228	875	1310	603	1000	1324	217	680	224	1616	1025	1294	407	1313	307
1946	3	Alabama	1946.25	52	1200	1481	364	640	409	816	228	439	1099	744	1418	750	1128	339	634	966	911	591	718	1038	1097	1577	333	1898	630	952	890	931	949	908	806	1882	1293	968	323	709	1703	1276	549	820	954	341	1473	397	1470
1946	4	Alabama	1946.33333333333	489	539	1155	281	1106	307	731	183	723	946	1111	425	1002	660	140	1251	951	1439	1242	632	1003	1548	1470	439	556	1225	851	1013	608	538	1340	600	1697	703	689	651	736	413	305	750	932	797	324	640	813	269
1946	5	Alabama	1946.41666666667	461	633	503	784	443	1031	246	528	923	489	1104	1103	1108	985	893	1128	1062	434	645	624	1699	3134	1323	409	469	2026	1314	1052	682	687	714	703	499	1252	444	963	1475	809	1726	1101	651	837	147	1856	441	692
1946	6	Alabama	1946.5	1478	3118	2608	1625	2374	5348	961	3042	3031	1664	3914	3666	2925	4003	4177	3510	3037	1438	3352	3187	2905	11582	3169	3372	3079	4027	4002	5290	2092	1228	1224	3116	1843	4087	2927	5381	10206	3209	4224	1800	4231	1536	1425	13391	1964	2810
1946	7	Alabama	1946.58333333333	1843	8363	14420	7148	8282	13809	2801	16623	3008	7865	14326	5546	8673	13231	14997	11496	4442	6776	9249	6004	7131	8978	3607	6800	16058	8386	16308	16752	7335	8208	2210	9065	7980	14246	6937	18389	12212	8111	23992	12456	9759	11052	6460	31170	1336	1255
1946	8	Alabama	1946.66666666667	5083	7108	30707	5148	8596	9720	1707	13051	8569	9141	13886	7312	14795	9428	18256	7445	9359	3776	9004	21082	4771	12517	4847	3634	22612	9310	12261	22110	9865	17343	3039	14800	9841	9705	6492	13796	7455	17331	29545	4977	12942	6062	6603	77765	4162	4009
1946	9	Alabama	1946.75	2255	8990	11691	6866	4571	8730	1156	19816	10665	4104	7214	3598	7847	8281	5127	8425	3515	3574	5591	4560	2439	16847	4461	3395	26027	6687	8930	9759	3338	31768	2885	14195	6817	3676	3554	3498	5124	6341	29078	1692	10377	4037	2669	21975	5596	4418
1946	10	Alabama	1946.83333333333	2509	2929	6021	2342	1350	4621	1227	11834	4767	3574	1634	5015	6105	7166	4189	1545	2287	345	2941	4339	1281	4686	2240	1138	9131	5139	4546	3545	4417	35672	3468	6959	5487	4696	2742	4785	1658	3543	10226	2157	6516	2725	1707	14900	6989	3715
1946	11	Alabama	1946.91666666667	2474	2163	2398	3426	898	1584	569	5199	3040	4949	3574	1971	2570	5516	1017	1184	806	417	1637	2876	448	2744	358	851	2606	3323	836	2274	1026	11074	2046	2490	2740	1551	1174	2596	3103	2086	3043	1965	2988	3266	1935	3284	1604	2223
1946	12	Alabama	1947	1097	1315	1965	2351	998	476	672	2347	1015	2763	1405	924	3505	1738	1300	666	1627	1475	543	1521	2300	2365	683	697	1421	2163	1695	360	1500	2330	937	2171	2167	1412	2078	1919	3445	1601	500	1931	2535	2672	2265	1039	1624	1922
1947	1	Alabama	1947.08333333333	2061	496	2048	435	740	755	550	1086	1536	2142	1036	2291	3061	834	2449	1698	1669	1250	808	488	550	1560	1230	1170	1084	952	406	409	1294	1927	848	1183	2315	1050	423	1202	1550	222	1352	1910	772	1312	1337	369	1612	1550
1947	2	Alabama	1947.16666666667	1221	1734	1577	743	397	1129	685	944	946	1362	2043	556	899	472	1573	2382	932	979	604	450	761	1301	1985	1430	812	809	911	553	1325	242	499	523	1544	846	1163	582	1391	561	1144	568	336	1023	475	526	1165	901
1947	3	Alabama	1947.25	703	419	562	726	334	1866	704	787	296	379	311	356	368	517	1003	387	1832	797	1996	1227	311	291	1130	1138	485	227	943	1071	495	814	683	1308	983	583	989	1508	2043	408	547	577	1333	756	1668	419	370	627
1947	4	Alabama	1947.33333333333	690	952	1469	606	389	300	413	758	1113	1041	1330	859	656	1216	221	705	225	858	2254	713	354	997	2604	680	1311	656	282	736	383	1368	388	366	1176	2243	473	920	832	1140	997	1537	1004	785	908	1005	729	764
1947	5	Alabama	1947.41666666667	1284	988	781	2753	2636	1047	776	1082	1087	1322	738	1215	932	794	563	1338	583	1364	859	1532	733	1195	1255	705	1267	1286	1015	292	1258	1211	672	801	1437	1035	804	2226	1147	1183	1291	1148	1134	657	996	547	1135	1351
1947	6	Alabama	1947.5	3932	1629	2054	3976	3529	3253	3606	2240	4691	3834	4543	8173	1505	4331	5926	1811	5241	5801	4849	2824	5176	5915	7943	3675	7150	4188	3214	256	2224	2758	1457	5291	8033	3078	790	8093	2914	2824	11346	7172	2339	1510	1423	2318	816	2158
1947	7	Alabama	1947.58333333333	18091	3181	10848	3694	8925	7319	9834	9828	15873	17704	3734	27914	4534	8383	15924	2143	26556	31282	21156	11409	15832	16459	17045	9410	7138	10938	14996	1062	11162	15144	6401	6998	14671	3635	2153	27026	3927	3995	40861	15996	19165	6547	8593	7606	1795	2557
1947	8	Alabama	1947.66666666667	31246	5553	4660	5416	13052	6185	8939	8238	22767	19916	7415	32615	6764	7396	28642	6239	40602	18098	17212	11041	27609	19525	16308	14810	4159	11505	25830	2378	13350	11023	5357	6590	28324	7546	4192	25416	6527	5354	22984	15096	23057	6968	15382	6579	2343	1566
1947	9	Alabama	1947.75	7287	2740	4061	9766	6319	2238	7440	3684	6173	9402	3837	20245	6065	3970	15549	2218	23493	11745	7786	4936	9004	8881	10339	10479	3612	4107	25323	2772	8145	14975	5654	2895	14164	3990	5229	20634	1525	1047	8759	5789	8780	6853	18045	6287	2698	984
1947	10	Alabama	1947.83333333333	6264	2406	1762	6589	3597	1527	3733	2166	4409	10324	1390	19214	2569	1484	7415	3010	4935	7828	1157	4352	5986	3789	6140	1166	3806	3710	6745	1174	6908	6790	2115	2509	9383	2161	2589	19313	3282	630	11606	6941	2633	8608	6782	744	753	678
1947	11	Alabama	1947.91666666667	534	411	281	6249	2414	1691	1501	1067	2553	3759	916	8647	2680	2004	2946	1430	1483	4669	1279	3643	6825	979	3030	1208	1416	1558	3014	2580	3354	4383	970	2406	6250	1161	2170	15446	4776	1601	7380	5144	1772	2791	3285	1192	1268	1721
1947	12	Alabama	1948	1058	682	875	5679	1785	1515	858	1255	1046	3522	1509	348	3198	1185	775	1907	798	2063	1225	5413	1696	2357	2535	854	2685	2134	6648	2696	1254	4122	959	1019	1359	2318	1257	2940	1799	1265	2610	2463	312	1017	3016	525	1139	1322
1948	1	Alabama	1948.08333333333	1793	593	1543	1361	1303	261	655	599	2072	1925	3306	533	2232	604	639	2189	2465	924	852	1565	1141	2057	1485	990	1081	990	1781	880	1134	3696	1615	1424	300	881	732	1513	553	1232	1882	1201	1232	873	574	470	1331	1728
1948	2	Alabama	1948.16666666667	952	1480	1645	600	2303	259	798	788	2296	1021	843	886	387	844	1151	1143	2006	729	889	1253	1085	817	921	755	490	1213	540	276	869	494	586	877	620	1427	261	346	609	674	588	617	492	1479	455	553	404	256
1948	3	Alabama	1948.25	280	189	756	253	476	955	564	1357	921	1589	775	678	368	656	517	621	716	279	572	1347	974	971	540	1007	1233	490	1496	390	608	258	1337	86	286	1677	225	772	905	741	886	502	1472	975	552	388	958	953
1948	4	Alabama	1948.33333333333	767	1365	1012	897	678	893	232	1606	1023	703	1314	692	674	361	160	477	1334	227	1187	398	1243	1314	746	1580	728	654	904	478	309	575	345	826	1145	859	1309	759	654	878	211	1514	945	1747	259	1607	1565	2202
1948	5	Alabama	1948.41666666667	339	635	350	803	1876	268	553	1774	727	1232	1382	746	524	1877	368	935	1416	1463	1142	844	1452	1776	894	2282	1288	1359	508	253	1561	686	1840	1043	1291	1307	369	1822	1168	555	1360	1218	781	1991	1142	1247	732	1746
1948	6	Alabama	1948.5	3378	1737	2175	3736	1918	3021	1125	3643	1641	2723	6620	2287	2337	3267	2357	5708	4009	9039	4214	2736	980	5373	5519	18280	3666	6387	4378	749	6013	3390	7839	3879	5431	1045	3672	1528	2796	1866	3638	9137	3619	3177	3754	10402	1163	4453
1948	7	Alabama	1948.58333333333	15296	11119	9653	6149	6241	8357	1365	21955	6425	4786	25010	9095	3975	9489	2690	8866	11141	26824	8557	6766	2677	12321	9453	44700	15132	11894	13386	5034	8081	15569	27038	4513	6330	4727	8417	3554	11794	4040	13735	34991	19565	3510	15135	8760	3351	27911
1948	8	Alabama	1948.66666666667	16117	10384	16720	6580	9715	6063	1999	8528	6434	6902	25534	8893	5468	16354	3007	17969	16761	49103	8220	11254	1253	3627	6374	33634	24040	14064	22136	2229	10689	18853	17568	7995	5713	5065	9210	3150	10337	6220	5339	54479	15241	5105	28211	5090	4216	70181
1948	9	Alabama	1948.75	6299	7162	12015	9238	9540	3043	3254	4465	12825	5879	10324	16007	2205	14222	3892	5231	7845	15824	7564	12839	921	577	2152	21706	28163	11776	8990	4654	11797	11827	8706	7240	5008	3493	2498	1754	4018	12671	4358	31860	5506	3488	6826	2628	2936	50912
1948	10	Alabama	1948.83333333333	3023	5225	6071	3460	4984	1798	1091	2637	7116	1794	1405	5566	2701	6035	1460	4410	8214	6331	8482	5518	975	486	3273	7724	15334	4924	2773	3592	6482	8883	6033	6668	1373	4652	1669	2436	4188	21976	2503	8869	3226	2059	1777	2902	6968	25482
1948	11	Alabama	1948.91666666667	2155	4001	3746	1600	2418	1319	1293	1003	9319	1241	1377	1831	3931	5815	2264	6039	4398	1628	9410	3374	2524	550	4678	1980	4834	3326	1494	2562	2144	2458	4521	6373	1583	1583	3223	1294	2987	20551	1844	1355	1641	1722	1429	1158	10645	12373
1948	12	Alabama	1949	1729	1852	883	2017	968	1511	2518	1822	2078	827	1616	631	2349	3520	1676	776	2356	1150	2252	1787	1927	302	6267	405	4238	2934	970	1008	916	2347	2244	5566	2820	1473	1475	636	720	8081	4125	1763	2108	927	585	936	2633	1824
1949	1	Alabama	1949.08333333333	1471	989	644	995	2683	1601	1122	1178	1093	774	2891	219	1476	1856	2031	2246	1119	696	827	1058	555	614	1963	1580	1437	497	606	1825	722	692	2587	1133	1176	708	557	1269	2757	1516	766	1060	2646	1125	946	877	1266	688
1949	2	Alabama	1949.16666666667	1564	1443	1213	702	465	2068	669	963	1224	938	973	431	863	1229	881	866	656	1820	865	628	691	1623	2164	555	3001	818	979	946	805	1308	731	927	1036	1072	1341	2193	1794	1449	689	314	1181	1134	658	74	1405	1433
1949	3	Alabama	1949.25	991	989	732	1086	645	378	1296	359	944	1291	469	521	673	568	1950	1051	428	627	971	1220	1534	482	1460	886	438	468	1972	1664	572	908	384	927	569	574	725	934	655	380	1027	1544	1316	430	742	624	1391	388
1949	4	Alabama	1949.33333333333	737	1085	324	813	1298	1178	1227	2141	552	1845	847	1121	1071	664	536	673	993	699	3211	1441	732	513	996	703	509	254	810	3201	638	1942	318	1104	1204	1123	1223	1034	993	731	798	576	447	612	844	625	1838	590
1949	5	Alabama	1949.41666666667	674	1605	302	649	750	872	756	1110	1234	732	358	1280	2928	1722	671	1634	1526	686	1119	1288	1318	812	1814	741	1271	562	545	870	869	623	922	345	738	660	2153	1366	2401	1033	1102	614	1063	982	1931	2140	1634	1185
1949	6	Alabama	1949.5	6064	5117	1788	1489	4305	1164	2508	3545	2176	2457	1993	9126	12610	3359	3903	5366	6423	543	8706	11025	10009	4835	6326	3302	6339	950	2194	3602	9117	1599	1624	3881	817	3754	14537	5918	6910	7363	5395	2729	5754	2535	3855	7990	4833	4655
1949	7	Alabama	1949.58333333333	21850	19801	12052	4008	7831	3011	11025	9026	13888	8981	2036	39377	25591	5955	11226	11804	19301	1463	30162	36246	15168	6746	16570	17906	36850	3225	32647	14716	17577	4489	6918	12166	5357	18715	41546	19612	19198	16938	19263	11062	26005	15007	12653	41983	25703	6596
1949	8	Alabama	1949.66666666667	19699	12683	6251	7684	10805	5756	12670	9270	34494	8559	3233	49353	49968	3634	22658	9639	12708	1585	23332	20541	19691	10118	34645	14245	64258	13344	43084	35585	9701	1728	12631	5869	5073	22995	35459	27081	27406	15307	31236	6560	36221	8301	2743	57254	37857	3132
1949	9	Alabama	1949.75	5254	6159	3053	3406	7041	4905	15589	7580	15508	6246	4601	12980	32901	3996	10573	8133	9968	2179	37283	9235	22784	4813	26720	14262	40140	5515	28133	27536	11878	1727	16511	4514	5361	6208	19856	11699	18804	4790	13445	12976	26877	2963	1312	31103	33121	6415
1949	10	Alabama	1949.83333333333	966	1278	2735	2906	2705	711	6864	2270	13012	4302	3430	6907	7327	2479	5372	4200	4679	1053	12322	5644	10267	1523	27128	6117	11200	5653	16256	16165	8436	3128	8716	3432	6946	4092	4748	2438	6044	3918	2679	5789	8177	1086	1877	21973	11119	5611
1949	11	Alabama	1949.91666666667	984	1024	1549	4921	2576	2202	5165	1136	8021	2754	1143	3898	5848	1486	2529	2413	2764	633	8118	5895	6527	1633	29800	1768	3953	3264	4196	10096	3921	3622	5483	1763	10016	1371	5631	2450	5934	5442	1041	2230	4732	1709	2303	1524	2678	2008
1949	12	Alabama	1950	1084	771	2302	1126	1401	744	1661	1028	6180	2299	645	1434	1154	1254	1275	1136	2265	990	4584	1288	1258	1551	17918	2532	1369	1750	2373	8494	3981	4773	1604	1576	4096	2099	1834	2730	2132	5055	849	1065	3102	1924	443	728	1120	576
1950	1	Alabama	1950.08333333333	1257	2363	2218	1106	448	1477	938	1435	2042	2596	577	1435	580	1108	1190	2069	622	1606	902	1425	2054	4345	1501	1759	1058	1937	967	5068	554	1839	1676	1331	903	2666	2257	1146	726	378	518	1150	1290	569	1125	986	665	364
1950	2	Alabama	1950.16666666667	1323	1225	846	816	702	945	1010	895	1137	918	1485	586	326	1646	1294	715	925	839	916	662	2735	2643	840	550	626	357	1514	924	309	1189	1456	1914	595	709	1133	680	551	786	1051	531	308	1593	524	259	430	635
1950	3	Alabama	1950.25	362	1100	461	1058	1375	925	1061	1370	593	825	630	675	623	840	641	730	1037	728	169	433	880	1597	1495	1533	914	953	761	1250	1274	151	1257	1104	537	908	1299	1025	1324	1299	1210	395	1270	595	2162	141	850	758
1950	4	Alabama	1950.33333333333	1248	322	2038	1362	1636	866	548	1089	1028	1419	640	248	721	845	759	690	637	1012	423	1842	327	1361	1243	442	620	1111	393	898	388	914	1009	1500	1571	466	652	794	1439	1524	485	552	1562	139	2166	758	262	1411
1950	5	Alabama	1950.41666666667	843	1956	1605	790	1069	1765	2442	1516	1410	1715	384	1449	855	1162	647	484	576	872	1519	749	818	248	1363	597	674	2013	1228	1276	765	2311	1139	1616	2800	827	1177	1405	2573	2397	700	464	165	504	1585	280	976	1432
1950	6	Alabama	1950.5	3566	9486	8268	1418	10246	14633	6260	621	1638	4382	2648	1900	2094	8346	1784	1675	2767	6334	3208	6495	3173	2613	4093	2033	1412	3258	3511	2296	4440	4486	2694	11276	14371	2621	4278	3640	20237	7106	6362	3701	407	3169	10002	995	1521	3394
1950	7	Alabama	1950.58333333333	10724	45313	60251	10845	50472	48013	15969	6900	8288	22811	7223	2807	1634	23537	5128	7805	8039	27126	15340	26941	13196	7746	12353	7998	6574	11789	9841	6445	23203	14541	1667	3700	79778	17167	21256	26775	72645	30784	17895	17973	740	13211	7117	1437	10695	10339
1950	8	Alabama	1950.66666666667	13646	51595	23860	5302	20420	54075	24748	9862	8292	11610	8335	2871	1337	50198	3486	5770	13675	28459	26139	38109	17776	33008	15830	7573	7494	16081	14875	4247	35729	18782	4679	5146	102371	12354	18952	33444	115683	38088	18437	25187	1359	18971	9658	1796	26329	8255
1950	9	Alabama	1950.75	12536	20019	12608	9129	3488	38320	21420	8260	7772	10655	4742	5418	743	36362	3436	4414	7254	7082	14262	21127	18451	26131	17117	9830	3329	18377	6189	3609	7466	12773	9369	5051	36694	15441	30959	16991	59224	19723	11316	25273	848	15800	3696	1983	11019	4012
1950	10	Alabama	1950.83333333333	10723	12883	7958	4411	1736	9695	3960	7639	10154	2299	2130	1776	1027	16688	1637	5395	3478	8023	4713	8991	4092	13897	8782	4148	1770	2229	2499	3344	5797	12061	9877	3316	10575	15577	7057	10815	12356	9954	2451	14285	1905	7335	5337	670	3437	2160
1950	11	Alabama	1950.91666666667	5850	4377	1721	4201	1716	6948	2599	2433	3438	483	1125	540	573	2877	1459	5697	971	3566	733	4507	2923	4873	3274	2152	1006	1592	1631	4398	2632	7598	5198	5862	2705	1968	1898	4482	2774	10136	2452	6592	984	5819	3147	644	4209	1554
1950	12	Alabama	1951	1055	2559	2389	5092	1481	2868	1239	1620	912	1632	693	2896	1161	988	924	2145	736	3598	921	5120	2494	2714	1626	1274	1004	1974	969	3249	1583	4277	2245	1603	1358	1879	503	3168	913	2524	2301	3039	1287	4071	2841	916	3029	2158
1951	1	Alabama	1951.08333333333	667	1651	883	1279	759	591	578	1578	1322	2553	2948	808	1294	1354	1974	2345	718	1128	386	2344	453	1372	1043	1123	668	524	1973	580	1054	2106	1426	2051	1156	1674	961	1666	595	1430	1729	1444	1397	2582	983	466	1931	4327
1951	2	Alabama	1951.16666666667	1057	1173	141	266	449	858	937	1486	989	1001	1118	558	981	483	1375	1534	243	1158	569	927	594	2232	1258	915	651	685	1704	1479	1710	1057	1146	1703	658	536	775	1382	512	1713	1228	515	1236	657	1114	315	1003	904
1951	3	Alabama	1951.25	631	2088	596	1500	692	807	840	1729	1052	1707	2716	601	1697	1326	1491	1925	589	366	748	470	1153	765	1601	867	800	762	806	1346	1531	1887	1515	1753	355	853	435	168	249	854	611	801	1068	1383	278	478	1345	885
1951	4	Alabama	1951.33333333333	763	772	707	541	1031	403	529	351	782	461	1490	345	1125	1300	1679	319	651	460	886	442	1273	3078	857	1110	470	777	759	640	404	1442	517	286	1217	1313	1752	697	928	686	1291	188	1299	1533	675	1583	529	920
1951	5	Alabama	1951.41666666667	2103	451	626	804	1213	1997	641	1053	1389	1235	2821	1071	2244	807	856	1228	718	695	446	935	2299	1213	1050	672	1059	1205	360	784	220	1561	964	1348	1097	1295	2366	1217	684	432	865	789	1963	2577	2110	722	912	916
1951	6	Alabama	1951.5	10523	2727	2803	1042	4552	9541	1606	5802	9923	4581	13977	3775	9228	3056	4038	3478	2987	3657	1911	5192	8464	9274	4108	10608	2979	7280	2562	6536	521	5704	7392	5842	5388	4394	3909	2487	3414	1116	2606	5192	14070	7925	17485	4160	3889	3903
1951	7	Alabama	1951.58333333333	19632	11435	7660	1981	17721	22700	6986	16388	35358	22524	52595	9103	39438	9928	32884	31140	19597	21716	6701	34318	43467	25879	16956	21672	16930	34054	1783	21898	2325	18223	36598	9795	24835	32414	5077	8578	13144	1346	12428	21920	36345	15296	65905	21665	10580	16485
1951	8	Alabama	1951.66666666667	21899	9379	12528	4012	19189	16905	10986	29847	65056	21823	50807	8449	24780	20548	50656	29400	18509	13526	14559	43873	51272	14522	21378	29084	10037	23046	1121	30745	3891	24598	26389	6607	14056	20257	4784	7827	10421	428	10292	13734	52759	29490	32503	8368	10369	51339
1951	9	Alabama	1951.75	14148	4227	13752	6290	4347	15546	7532	30507	45287	8826	19984	1775	8202	7088	12738	6146	6906	10029	7522	36402	16043	13050	10685	7591	5953	14501	889	30720	5888	12885	14823	8661	5314	8424	3536	4514	3343	953	5031	6127	9907	24017	13805	8622	4021	35683
1951	10	Alabama	1951.83333333333	8647	773	16736	8427	2258	3196	4854	34876	28845	844	8587	2062	2783	5121	13078	3933	4522	2939	5967	6674	6778	13123	5282	5729	4220	5623	652	12422	2028	5073	4689	3353	2290	5234	1440	494	1567	1081	2942	2934	7157	3445	7380	3861	2885	15065
1951	11	Alabama	1951.91666666667	1254	1041	15977	9141	855	1694	6147	12731	8651	1429	3724	488	2408	2352	6507	2548	5478	4779	2503	678	5295	8420	3420	4749	5971	3008	1832	4310	1875	1367	3819	984	1980	9193	925	215	579	1628	2005	1728	4733	2711	9093	1343	2588	2473
1951	12	Alabama	1952	559	853	3104	4121	1739	1074	2278	5124	2939	812	2908	352	1314	1432	2447	973	2300	5933	970	447	3807	3941	471	1082	2923	1722	1275	2178	3613	1981	5168	769	1266	6174	1643	1082	522	984	1212	1003	2720	2284	4860	562	2349	1630
1952	1	Alabama	1952.08333333333	912	391	2797	944	994	996	3055	1309	689	638	2360	1093	95	521	2140	216	3184	2492	1906	1015	1158	3767	725	630	624	570	366	2365	2369	3720	4456	897	1577	2945	1788	569	893	1595	2003	518	1442	526	2037	1035	816	333
1952	2	Alabama	1952.16666666667	431	1647	755	976	1953	1197	886	834	1262	1469	918	513	2782	1990	608	930	1323	940	541	594	492	888	1105	428	631	731	1462	1432	528	1887	3106	645	718	879	789	891	511	1384	1193	861	647	910	1525	310	1655	809
1952	3	Alabama	1952.25	894	1150	1546	1575	1316	184	868	1030	1323	572	476	1054	521	619	444	417	527	970	756	1041	1020	906	569	674	435	969	888	509	1576	707	865	327	744	2474	2081	625	265	1824	950	540	1042	639	1550	394	402	874
1952	4	Alabama	1952.33333333333	252	885	1711	1095	1000	634	794	876	460	515	767	669	837	333	848	1058	844	569	554	362	436	691	1492	396	1518	741	948	1031	1429	1018	855	779	314	763	833	528	295	476	722	560	620	1650	1626	1873	492	413
1952	5	Alabama	1952.41666666667	1356	1071	1484	1448	1842	511	843	1964	952	127	1529	1598	733	158	897	1632	1444	723	781	354	549	1090	754	1550	1093	1601	2415	457	1596	921	707	1070	809	928	1179	1000	458	821	886	1191	488	2500	573	2387	728	366
1952	6	Alabama	1952.5	4757	3547	7612	8584	11637	1219	1989	9247	3703	192	5710	7299	4344	868	2546	6252	5292	961	3897	831	2516	4888	4600	4563	4688	1402	8388	970	1126	4885	1986	4928	1897	819	9559	824	1814	4443	4751	2243	1610	7489	1340	1371	3968	832
1952	7	Alabama	1952.58333333333	27345	7357	26619	13734	20575	3887	8437	68968	8311	1594	11634	27591	17365	2167	3718	24172	23392	2713	12371	4084	5051	12135	21816	5734	1899	6564	44460	3695	5231	3267	4589	19810	11278	4192	33875	3965	4651	29546	20982	4060	7500	28293	4576	2122	35992	2390
1952	8	Alabama	1952.66666666667	35393	7719	19428	36931	20454	4026	13884	65596	4668	2540	30452	16316	5416	1494	4358	70949	16072	4246	23645	3709	10635	18200	20063	9917	3086	9639	36199	4372	6280	2632	11908	12043	16911	16586	61730	3670	2882	10430	33623	6340	6619	48306	558	120	45489	3129
1952	9	Alabama	1952.75	32262	7491	1483	59620	11425	3174	10671	30607	2206	965	14086	22718	4210	701	3327	20340	21384	6096	11689	3010	2041	9848	5883	12789	2253	5377	21506	4355	4821	3603	23496	9613	7962	6657	19576	4746	3003	8756	24475	6282	5093	37856	333	650	26976	3329
1952	10	Alabama	1952.83333333333	17234	4845	4100	8553	5418	618	5586	6265	3352	1801	5458	4547	1132	1335	1569	5688	22409	2360	1617	496	2249	5093	1752	2803	757	7951	5025	4673	2121	480	4075	7593	5740	5962	12630	2078	1274	7876	14011	3232	2359	48019	430	1865	35690	2041
1952	11	Alabama	1952.91666666667	7575	2563	4569	3553	2763	198	3932	2642	783	3058	3121	2975	2159	916	743	2757	5152	1063	1134	612	1433	2203	3049	1679	1323	8031	2585	3730	1088	381	3066	3205	3271	4296	10427	768	2475	4599	9668	3342	2016	7191	1156	2064	35262	2092
1952	12	Alabama	1953	5935	1326	1366	1637	2980	1603	2384	4129	392	3480	3753	1832	1536	2230	1010	3770	1845	428	3106	554	1665	1378	1410	2010	1337	4464	2296	2411	2551	567	1433	1968	1792	3484	2560	430	1538	3041	3861	1750	2304	1454	1980	4127	7280	1299
1953	1	Alabama	1953.08333333333	1027	1042	2630	831	1689	1638	2214	1072	1131	825	3748	299	1385	1497	354	2612	691	1531	1787	526	979	739	274	1840	1251	2146	625	1401	1123	1178	361	3184	1112	1007	1569	2155	476	1458	1500	1987	650	1613	935	1317	1189	1015
1953	2	Alabama	1953.16666666667	738	674	2568	910	1086	603	885	591	1777	884	1913	787	2274	2939	1270	513	1006	1894	471	1722	379	2137	1227	1283	1423	651	900	2432	1170	1003	1516	1629	406	704	1668	1573	887	1460	2123	582	963	571	737	1824	709	1517
1953	3	Alabama	1953.25	2413	518	395	908	2364	656	1168	1651	894	1017	626	599	687	273	589	826	543	1358	285	686	521	509	767	1699	1620	1789	659	582	1152	970	1575	671	862	1758	439	804	364	1101	1339	641	514	461	969	1684	1358	531
1953	4	Alabama	1953.33333333333	293	754	846	345	1446	377	684	1245	1452	954	891	750	783	904	1165	1679	1362	113	379	338	537	1770	1485	1297	1083	1077	792	517	2701	2393	452	800	319	1047	1189	565	690	1620	464	341	346	1079	1964	613	1410	1457
1953	5	Alabama	1953.41666666667	1675	671	1183	1095	760	785	1237	781	690	1868	482	225	713	2171	2203	416	1961	885	644	882	817	3316	1468	1531	2163	1346	848	1178	1096	745	653	1596	1454	690	1005	445	752	529	517	899	1150	917	769	411	2436	526
1953	6	Alabama	1953.5	6216	3379	3603	2863	4142	1935	2709	4744	2559	3857	2043	1687	1351	3558	5410	899	9028	3226	1875	4623	6616	5813	6246	11026	7495	3760	4083	2291	10212	2755	1460	7576	2000	2549	4829	1522	1674	856	2056	3127	3597	3030	5523	2002	8116	761
1953	7	Alabama	1953.58333333333	27070	11154	7404	3391	6663	11248	16702	17777	7379	28379	1787	5448	1170	21279	24434	3176	17347	12927	3207	13971	31689	23753	14501	30912	27729	14765	19423	11893	10120	5241	4584	40045	4268	12859	20353	3784	3543	3468	13032	7527	12244	7755	9111	5375	20523	2931
1953	8	Alabama	1953.66666666667	19637	13393	4457	2510	11770	14040	27946	18790	5251	69111	4104	11597	2953	21756	21467	5894	12363	5896	3410	20709	16529	22219	14992	14015	21800	28924	26579	11879	16612	3660	3236	107451	4721	4869	25620	9593	2844	6099	9576	2854	42337	7580	11416	3709	35275	679
1953	9	Alabama	1953.75	5766	5736	3903	3507	4822	21818	13841	17666	4355	22557	6647	16714	1419	16596	12743	3697	11134	1499	3337	5872	13797	8331	8116	7141	13730	14578	4040	10116	11456	5143	1478	48055	3114	1044	11819	17454	2193	5028	2295	1004	31915	9315	12325	2031	38752	1559
1953	10	Alabama	1953.83333333333	4034	1638	3920	1910	3580	12196	7302	5106	2486	15203	5394	7522	1006	17381	5076	3561	4094	1621	774	4019	7642	3454	1730	3479	8716	5647	1566	2209	13608	6454	1655	9001	2251	2914	5270	16761	1182	3800	1122	976	17496	3693	9018	1970	15597	2258
1953	11	Alabama	1953.91666666667	1418	2756	3390	1840	3528	7169	8544	2138	634	8015	1307	1947	1562	4758	1023	2688	2848	2530	1681	2442	6219	2536	232	2048	2937	2891	1014	1238	4972	4715	3120	5849	1428	2824	3046	9951	828	3373	856	1140	4655	3864	9891	2020	7053	1283
1953	12	Alabama	1954	685	1295	2165	1179	804	3485	2927	1735	837	6969	795	1037	1950	1924	1458	2071	1168	984	1611	3392	2440	2293	823	1354	2184	3377	1646	2169	5914	4049	2351	2320	701	1227	1332	9193	1278	5174	802	813	1637	3507	5041	893	4136	1063
1954	1	Alabama	1954.08333333333	598	1312	3138	856	2040	1425	1455	608	1416	992	875	1804	1304	919	1422	1890	1444	421	968	380	1919	373	709	747	2246	338	542	1310	3911	1994	3374	1066	1304	1361	715	2720	1404	3569	1090	1578	438	1640	2385	648	1565	777
1954	2	Alabama	1954.16666666667	909	1155	1379	934	2002	935	616	500	1227	1531	932	954	1287	783	697	599	1738	681	1195	1352	1082	810	295	1345	398	911	1546	1031	2524	1451	1047	391	214	904	223	505	558	1605	376	809	2007	1595	584	548	747	1066
1954	3	Alabama	1954.25	812	471	1096	410	1152	877	1224	1531	640	448	1125	766	1218	1173	792	986	1079	1296	436	658	1306	961	164	141	610	1478	369	536	1384	761	489	883	1054	1154	1899	382	716	400	377	1073	820	1199	877	1016	686	285
1954	4	Alabama	1954.33333333333	882	820	1116	2087	440	262	2118	321	998	2048	1035	1072	1074	902	1186	1435	494	950	459	532	868	1529	597	708	835	857	377	396	326	1445	1361	1014	2022	1282	995	1452	825	518	1305	535	999	830	1378	1358	1818	786
1954	5	Alabama	1954.41666666667	1552	1082	1091	941	1025	443	3610	962	794	1629	1426	1908	891	2139	1527	859	1073	1526	1391	168	699	721	2257	1003	513	478	741	1803	968	2569	651	1307	981	821	929	898	730	527	899	2227	621	1203	809	1113	1030	808
1954	6	Alabama	1954.5	2337	4673	4024	3216	2647	2363	11406	3752	6425	5300	3226	3846	2399	4077	3790	5824	1883	17622	3418	1623	2758	2796	4037	2758	2358	1694	5361	4571	1766	8045	4689	2798	4109	4901	4476	4995	4165	6661	2442	16692	2938	3655	2365	3634	3061	4776
1954	7	Alabama	1954.58333333333	5068	7388	27336	4666	13193	16112	27624	4888	10982	30427	5866	7028	10936	17215	11139	19887	4612	52087	11310	9127	6068	13440	12050	12443	4618	3651	19606	13445	5704	31198	22643	6648	20887	17601	18008	24345	5884	34156	7961	34679	10567	12528	6603	9320	10999	2422
1954	8	Alabama	1954.66666666667	2118	13024	28889	8758	18997	12054	45312	3145	35710	32872	11658	13548	26294	20473	7739	7617	6230	25964	22493	11557	5112	15816	4774	19079	3787	8417	34390	7079	9974	16381	37012	8711	26082	51484	8055	55239	3045	43257	7064	16959	18501	20654	3400	6803	9279	5586
1954	9	Alabama	1954.75	4797	7306	13057	5114	15530	7447	28731	2275	7875	22847	6824	9127	8584	11359	6394	2822	1717	16204	18933	10385	7129	5627	1480	4390	2556	6224	7706	6211	7009	12648	33818	2858	9811	75896	2566	42629	1578	22440	2955	12664	9401	17042	6692	2944	2003	7766
1954	10	Alabama	1954.83333333333	2413	3975	12995	4154	17817	736	7023	1900	6042	18871	2214	6242	1469	7313	1959	1093	788	10425	7551	8058	3744	7085	2044	3097	3170	1391	1937	3639	6829	7797	32882	3706	7239	40076	1957	30388	1736	9791	2178	6733	5152	5998	1422	2034	979	9842
1954	11	Alabama	1954.91666666667	2072	2096	1461	4275	5365	1976	4081	446	3834	6563	3340	3059	967	5072	1186	1860	755	4716	5552	1265	4155	2471	1823	3719	2373	758	930	2969	4377	5361	15315	1249	3690	17670	1415	7337	1184	1449	1335	2686	1360	5048	2690	3364	1091	3966
1954	12	Alabama	1955	2073	885	775	4028	9372	1111	2398	1061	3376	2793	1926	695	1302	4519	1125	1295	2147	3454	2447	1117	1145	1707	591	1299	1527	3939	382	2476	4682	4208	4340	562	1958	7862	1035	3338	2010	1334	885	3424	1598	2589	1039	1559	1118	5713
1932	5	Arizona	1932.41666666667	588	426	220	417	316	206	537	490	185	89	234	792	50	477	367	434	200	553	144	970	510	316	58	153	592	95	315	434	532	626	320	127	486	1011	832	171	550	113	550	332	487	358	694	495	220	209
1932	6	Arizona	1932.5	312	815	454	317	143	188	97	432	163	87	18	1108	13	704	389	240	124	1002	52	1500	639	317	937	189	735	93	432	1175	585	1271	164	131	1011	797	446	196	722	133	909	76	622	349	375	262	150	437
1932	7	Arizona	1932.58333333333	143	886	918	77	140	38	87	286	129	190	36	1117	203	1025	818	623	624	1681	4	1381	1431	157	1471	85	1466	76	462	2017	1453	1943	762	127	1802	747	504	1497	1516	435	1399	287	719	458	334	577	386	1716
1932	8	Arizona	1932.66666666667	524	1552	1412	600	564	261	42	438	680	962	151	2140	501	1044	1607	900	469	2500	212	1613	2435	25	2351	163	2178	122	1185	2651	2715	3799	951	219	2618	660	223	1624	2404	920	2217	877	2388	288	398	1342	261	2404
1932	9	Arizona	1932.75	747	1547	736	534	283	251	177	179	1323	1135	403	1641	744	1078	1164	999	813	2505	110	1727	1859	112	2516	252	1393	5	1556	2764	2897	2683	915	55	3679	1238	542	1861	2128	367	2886	791	2229	341	380	1100	308	1575
1932	10	Arizona	1932.83333333333	290	1779	166	794	527	185	372	54	992	232	251	953	151	432	1592	357	613	1169	431	324	825	140	1352	87	664	106	845	1499	779	1175	582	155	1442	1104	703	2528	1213	474	1342	889	1511	155	308	237	259	558
1932	11	Arizona	1932.91666666667	547	1843	396	83	256	5	121	156	392	257	318	93	519	219	1416	314	352	1002	351	153	816	132	959	64	718	575	448	383	244	815	482	404	1015	97	682	1494	1081	184	1024	1269	788	270	559	314	136	130
1932	12	Arizona	1933	367	480	829	152	62	1	188	56	165	62	220	431	180	285	674	233	179	363	287	651	207	567	463	131	297	585	217	82	174	633	245	321	188	80	295	1600	598	161	432	815	499	129	184	125	329	281
1933	1	Arizona	1933.08333333333	49	19	100	108	1	57	93	74	147	50	244	352	18	283	376	77	248	166	373	173	139	97	21	107	6	231	118	118	131	289	244	144	136	13	29	384	276	10	245	333	35	197	7	137	19	304
1933	2	Arizona	1933.16666666667	76	3	238	184	49	20	88	133	27	9	84	286	546	18	137	85	50	184	5	92	29	4	9	0	74	824	388	31	11	166	34	324	424	40	39	181	64	4	232	84	28	98	6	19	185	164
1933	3	Arizona	1933.25	67	45	132	178	178	70	260	71	189	43	83	2	489	298	141	0	128	57	38	220	18	304	59	128	2	225	562	79	128	85	81	16	104	77	141	167	981	2	24	24	138	112	166	17	150	104
1933	4	Arizona	1933.33333333333	113	110	111	114	9	325	362	69	102	37	1	58	353	82	70	81	596	68	227	302	29	664	53	55	597	371	431	103	155	73	152	100	402	42	34	37	576	10	178	61	117	114	126	77	237	160
1933	5	Arizona	1933.41666666667	153	326	67	267	21	166	799	212	592	55	68	416	1031	198	407	7	404	24	141	511	78	1112	116	208	867	184	426	69	104	283	219	509	455	18	57	47	252	97	499	159	308	166	211	175	452	264
1933	6	Arizona	1933.5	97	355	102	403	6	23	731	671	1536	709	161	1106	998	453	110	1	459	409	637	283	24	600	365	141	653	281	418	366	36	416	455	680	1190	121	139	201	167	95	210	145	195	270	121	63	405	151
1933	7	Arizona	1933.58333333333	135	566	94	303	7	99	817	645	2517	860	665	2055	2161	364	413	75	1052	331	352	313	154	1530	817	384	806	286	1024	573	185	463	492	1152	1931	879	202	1266	87	113	189	120	10	586	90	718	691	57
1933	8	Arizona	1933.66666666667	50	270	513	1207	193	884	2262	670	3803	2134	1232	2816	3461	816	1026	241	2270	588	670	1120	413	1609	1548	484	601	679	2769	475	485	650	476	2449	1609	727	282	1739	529	265	389	773	97	1273	216	621	420	326
1933	9	Arizona	1933.75	193	260	839	1222	272	1196	4181	940	3760	2653	1221	2597	3140	1346	1196	382	1895	580	605	1041	429	1293	482	681	1510	370	3227	1150	406	566	558	3306	832	1037	365	2174	476	226	375	444	344	2178	229	390	106	1029
1933	10	Arizona	1933.83333333333	17	249	177	589	243	1459	2016	527	1387	677	1287	977	843	1174	612	78	1200	424	520	664	37	998	321	103	1362	152	1503	690	256	573	205	2493	180	839	394	1478	70	64	140	349	60	1292	882	86	12	1105
1933	11	Arizona	1933.91666666667	50	428	28	678	140	694	1195	100	359	246	325	578	1070	380	363	69	869	808	125	250	141	1099	438	278	1304	67	436	377	117	1421	332	1502	92	615	232	478	60	91	46	817	258	1173	577	568	63	718
1933	12	Arizona	1934	129	234	76	422	923	416	985	106	230	24	434	94	269	251	416	208	887	258	338	620	707	738	678	384	402	23	276	37	154	524	394	814	20	634	271	448	29	141	39	726	628	563	662	45	12	225
1934	1	Arizona	1934.08333333333	13	92	53	291	305	87	145	54	65	36	89	49	4	145	234	1030	123	3	580	226	190	54	147	170	30	171	72	129	214	13	364	184	10	88	107	164	42	34	183	236	184	351	29	53	65	150
1934	2	Arizona	1934.16666666667	218	73	3	137	56	168	21	689	405	67	23	322	134	264	32	79	143	97	176	32	437	1	181	1	57	254	92	392	9	300	39	165	20	1	90	13	832	130	306	348	307	98	56	81	956	5
1934	3	Arizona	1934.25	21	2	3	38	147	0	28	21	261	75	0	48	107	31	160	1321	91	52	52	1	249	12	29	1	55	393	88	218	546	10	209	271	170	89	28	280	46	684	9	13	4	608	127	149	138	46
1934	4	Arizona	1934.33333333333	116	286	165	285	151	23	149	440	265	374	14	8	567	49	409	1053	170	109	92	0	12	273	95	92	419	356	182	204	456	303	102	368	885	241	152	117	92	795	21	29	172	504	577	7	242	73
1934	5	Arizona	1934.41666666667	754	1468	275	72	1128	81	163	722	624	563	163	281	948	35	759	1878	485	83	85	1	95	94	259	67	591	117	386	61	280	544	486	611	606	438	33	72	258	361	15	23	227	1064	785	123	245	10
1934	6	Arizona	1934.5	402	1566	370	428	1509	483	268	1557	257	406	220	48	647	58	568	1357	448	204	1159	1	226	579	467	648	155	1607	492	207	503	217	848	156	424	331	11	38	755	677	173	131	221	389	401	291	227	70
1934	7	Arizona	1934.58333333333	238	1587	521	137	2505	1001	861	2557	356	940	1618	920	1389	295	1156	2130	1111	149	1405	41	322	1470	576	1432	88	4362	1652	97	1308	427	1839	143	477	701	158	394	1251	980	92	674	653	1007	501	99	425	146
1934	8	Arizona	1934.66666666667	1209	2450	1483	140	4921	1444	1472	4228	257	1168	2693	1494	2734	548	1778	2579	1291	193	1360	631	174	2017	761	2560	375	7427	1905	1376	1776	1047	3594	304	321	514	363	532	1965	1525	465	683	1408	1643	982	209	409	277
1934	9	Arizona	1934.75	1062	2137	1713	121	3987	2221	2443	4984	203	1356	2882	845	1068	372	2361	1367	1386	155	1050	599	1042	1699	672	2857	21	5520	2081	1473	1373	1512	3987	627	148	1037	711	402	1276	2257	430	517	1323	1558	890	55	611	514
1934	10	Arizona	1934.83333333333	1127	563	1307	59	2219	902	1020	2112	37	449	1418	1148	312	221	1281	850	544	183	889	244	452	427	488	1868	103	2353	795	1199	760	707	1691	736	217	563	1089	185	898	1597	103	877	1272	1059	609	1	384	1162
1934	11	Arizona	1934.91666666667	2213	412	2062	97	1717	743	471	983	37	157	839	571	14	372	1432	959	106	802	890	195	258	52	338	693	52	1112	710	763	961	483	538	149	139	369	2118	76	471	1599	165	262	1636	201	294	720	572	1085
1934	12	Arizona	1935	1984	310	785	14	892	680	188	694	46	732	762	549	232	488	664	268	39	212	807	617	1137	15	473	217	124	481	562	696	239	810	27	313	399	87	1749	89	231	635	230	670	1095	58	82	86	336	411
1935	1	Arizona	1935.08333333333	515	2	129	1	399	332	14	155	78	82	297	4	100	64	123	82	108	19	201	155	109	3	86	13	91	199	359	65	141	682	45	290	319	202	689	2	170	180	925	130	315	837	5	280	68	37
1935	2	Arizona	1935.16666666667	6	267	53	5	11	342	1	66	5	53	103	3	30	57	10	76	217	114	171	23	21	3	39	3	1	278	10	67	46	36	142	392	11	217	186	0	353	21	39	114	20	198	73	141	329	6
1935	3	Arizona	1935.25	126	49	222	20	49	1048	299	215	2	27	2	817	11	39	152	152	7	150	72	60	38	1	24	316	155	72	54	213	11	361	170	66	248	103	670	2	71	207	48	71	159	14	281	42	71	22
1935	4	Arizona	1935.33333333333	292	36	17	171	21	167	243	544	253	80	16	247	155	20	63	307	0	433	393	105	188	456	2	123	126	12	27	78	240	363	115	361	141	71	680	36	297	349	45	634	14	175	140	241	17	145
1935	5	Arizona	1935.41666666667	954	8	583	402	30	80	13	395	184	683	52	25	480	445	124	656	34	225	747	27	90	861	21	263	104	26	9	380	606	267	132	248	130	168	972	248	390	159	1067	751	23	995	63	356	15	443
1935	6	Arizona	1935.5	1153	21	617	642	154	243	880	340	96	302	313	69	684	174	387	400	217	46	341	19	544	921	112	800	24	37	222	311	436	283	255	1128	31	93	627	370	497	263	956	1082	43	829	126	161	109	608
1935	7	Arizona	1935.58333333333	2135	69	1234	2785	525	636	867	195	291	213	179	38	1284	309	352	754	187	268	297	31	1341	464	435	1703	230	334	690	1384	305	246	664	2149	51	298	328	427	1882	574	874	1985	451	935	369	103	671	919
1935	8	Arizona	1935.66666666667	2318	181	2178	5392	694	1209	1281	423	406	167	852	34	1463	1422	612	1244	130	559	862	681	2114	927	1624	3455	818	247	1669	2019	256	545	1015	3767	20	186	436	822	2974	576	1710	3515	967	898	312	14	1361	2694
1935	9	Arizona	1935.75	2999	747	2389	6492	637	606	1544	302	788	190	1122	77	870	1784	687	940	469	730	833	526	1369	541	1265	4421	378	142	1467	2203	533	358	1995	3207	96	23	298	1532	1798	1295	2105	3402	885	644	346	48	2017	3547
1935	10	Arizona	1935.83333333333	1464	626	1288	3813	870	351	545	205	1110	379	1032	96	729	1374	528	232	111	487	1007	264	834	381	805	2768	177	105	916	915	693	12	625	928	1	827	379	304	722	216	605	2763	599	704	428	40	548	1720
1935	11	Arizona	1935.91666666667	866	1210	913	1142	945	116	504	57	711	247	235	106	687	452	225	80	589	281	398	273	1232	468	297	1466	551	269	622	217	1038	308	78	696	34	544	440	323	412	164	617	2611	359	705	50	50	383	1046
1935	12	Arizona	1936	1191	380	322	878	90	48	330	110	453	233	292	405	289	117	93	5	122	136	311	422	613	320	38	489	249	107	313	340	462	32	435	543	414	180	122	113	86	175	546	946	292	642	0	74	406	151
1936	1	Arizona	1936.08333333333	578	137	261	239	18	17	297	29	148	11	395	145	156	326	123	87	198	222	1060	503	223	17	66	86	947	209	27	219	241	229	406	112	28	45	119	155	19	21	49	221	51	8	316	163	347	6
1936	2	Arizona	1936.16666666667	102	44	61	18	303	205	16	14	70	36	115	2	0	378	38	9	3	53	631	38	89	676	553	21	96	142	85	206	118	80	1126	2	897	396	1025	466	63	1	2	27	2	241	173	38	12	27
1936	3	Arizona	1936.25	9	5	138	53	92	64	435	94	2	159	22	130	5	771	10	23	6	30	322	247	336	259	114	22	89	184	90	240	77	177	801	140	79	15	481	418	102	939	35	29	0	690	288	62	137	59
1936	4	Arizona	1936.33333333333	299	101	36	168	187	88	197	279	245	198	126	78	114	366	65	276	97	14	373	649	508	265	90	498	245	86	210	257	35	493	506	268	31	65	791	991	521	1536	561	327	53	522	632	18	162	161
1936	5	Arizona	1936.41666666667	186	135	15	225	346	56	371	415	336	698	112	329	24	191	214	227	43	64	374	468	475	20	158	284	235	44	144	203	185	384	57	310	633	320	921	771	665	2519	908	557	218	579	1084	80	933	105
1936	6	Arizona	1936.5	1048	288	295	192	339	406	447	633	516	706	192	399	21	88	582	282	86	22	347	267	574	91	44	287	244	99	92	191	40	170	127	663	417	203	1664	1287	655	2149	1220	288	316	240	525	474	1986	325
1936	7	Arizona	1936.58333333333	1132	341	444	617	246	432	1971	875	936	1566	179	764	18	113	810	662	96	15	851	545	551	855	152	943	451	44	253	582	243	482	281	1102	897	332	3386	1852	976	2288	630	161	647	657	1381	1220	2735	301
1936	8	Arizona	1936.66666666667	1558	558	2123	1239	136	900	2315	1589	1722	1921	371	1884	67	191	572	704	142	275	1546	856	2332	1097	103	1752	1429	32	701	696	508	708	1045	2383	1596	66	6421	2846	1043	4452	1944	152	1083	1099	2482	2917	4065	219
1936	9	Arizona	1936.75	1065	745	2503	719	85	974	1680	1907	714	1744	751	1932	409	394	871	1052	454	885	1572	618	2545	360	310	2196	608	127	783	471	569	870	1542	2029	726	291	5913	1832	1696	5878	1962	160	2239	1091	2533	4489	2978	37
1936	10	Arizona	1936.83333333333	461	313	1201	317	23	136	367	1023	220	620	865	1412	509	97	1323	1364	89	1053	1441	74	811	209	91	1201	113	67	582	133	205	333	2141	860	315	3	2941	1225	974	1818	1975	64	1373	797	1337	2556	968	342
1936	11	Arizona	1936.91666666667	377	74	474	135	56	718	110	494	230	802	214	1116	490	73	1160	319	58	955	747	30	579	10	522	417	452	1	334	246	561	152	1411	1117	545	16	1876	455	347	865	694	3	985	1206	612	3044	959	628
1936	12	Arizona	1937	218	23	411	690	171	136	445	519	6	520	159	668	657	9	747	488	7	909	325	149	1313	5	751	39	112	59	42	439	447	22	190	438	143	1	1531	193	97	374	455	40	323	461	888	921	499	373
1937	1	Arizona	1937.08333333333	131	258	466	215	743	22	233	111	255	230	30	141	236	329	78	142	10	195	15	693	1065	28	756	389	121	168	2	2	83	73	84	307	17	27	291	219	80	150	99	6	34	63	522	130	1442	6
1937	2	Arizona	1937.16666666667	36	428	95	135	157	1	2	161	10	15	29	17	22	547	563	8	66	306	1	23	24	46	30	300	33	580	124	46	447	178	83	206	22	182	163	177	82	178	1017	43	112	22	180	27	673	124
1937	3	Arizona	1937.25	37	144	250	55	61	129	203	2	464	0	207	105	31	930	276	579	215	689	12	504	38	26	191	152	0	208	151	193	177	170	3	36	2	16	100	248	64	81	702	9	31	90	499	7	761	0
1937	4	Arizona	1937.33333333333	166	549	364	69	10	507	182	14	462	106	168	89	78	887	385	791	239	849	235	334	43	65	222	6	73	127	314	343	25	48	802	122	144	212	593	258	203	278	183	54	0	319	365	1035	153	329
1937	5	Arizona	1937.41666666667	262	1149	344	178	303	676	352	96	337	242	235	27	23	1244	228	1350	210	311	612	363	17	153	419	267	129	17	369	681	209	210	1014	187	120	423	214	733	1121	253	515	205	39	231	694	1510	123	538
1937	6	Arizona	1937.5	45	925	296	19	144	308	445	545	238	278	210	419	1	995	63	479	273	302	1117	844	60	107	522	531	227	185	214	272	50	87	610	183	246	61	333	857	774	341	469	287	345	43	896	1830	681	956
1937	7	Arizona	1937.58333333333	30	2330	126	96	94	2247	699	523	119	79	353	1226	221	2049	29	552	462	1612	2408	1390	290	75	1185	1005	972	590	43	526	101	157	659	469	552	57	146	819	1164	105	1129	288	636	83	583	2172	1098	578
1937	8	Arizona	1937.66666666667	8	3214	170	435	94	3811	1195	1283	970	41	1468	1888	383	2229	158	596	1066	3485	4633	4899	559	43	3372	1392	2519	1374	238	1013	545	59	1871	921	1118	283	292	2062	1315	299	2647	494	696	338	2351	2072	2302	2008
1937	9	Arizona	1937.75	14	3343	161	379	132	3061	877	2109	1256	181	1443	3358	299	2156	166	259	1628	2852	2821	4140	514	136	4190	1006	2620	1314	129	1021	537	16	1969	883	1112	742	752	1238	1109	557	2283	757	2088	543	2247	2203	1860	1424
1937	10	Arizona	1937.83333333333	257	2190	119	178	96	954	644	906	1055	174	1952	1958	458	506	107	446	1276	1097	999	3331	368	758	1993	333	1613	1445	91	344	450	268	1049	174	1100	874	425	2106	1230	111	1417	671	1413	302	1480	727	1269	1768
1937	11	Arizona	1937.91666666667	130	898	227	194	11	398	256	540	819	236	1020	1026	167	244	112	895	984	193	244	1202	53	1033	1224	198	1619	1962	13	115	1275	218	1104	210	1558	611	14	1150	1466	266	912	93	1072	6	716	1027	155	766
1937	12	Arizona	1938	83	556	58	29	363	508	29	181	870	77	958	222	3	451	87	1127	666	145	362	397	1067	305	360	694	612	1532	79	426	625	405	451	22	363	172	55	747	511	61	408	295	950	130	1078	990	6	390
1938	1	Arizona	1938.08333333333	167	93	139	13	415	207	65	86	320	145	207	36	194	198	179	441	249	684	209	229	596	207	416	55	724	353	148	270	67	51	92	20	97	99	79	178	57	1	43	85	286	21	596	530	20	84
1938	2	Arizona	1938.16666666667	101	393	57	4	248	106	272	78	38	64	184	17	80	123	22	225	14	178	5	129	66	27	4	40	487	3	129	127	874	310	65	102	20	184	121	314	58	38	16	357	267	51	12	260	0	103
1938	3	Arizona	1938.25	68	139	37	84	196	53	68	217	9	139	136	39	47	105	813	174	525	85	151	89	148	121	1	254	374	135	292	31	301	134	0	9	214	116	166	376	481	130	16	228	162	1	69	318	120	130
1938	4	Arizona	1938.33333333333	340	232	126	136	28	103	222	11	173	21	86	8	525	284	556	280	723	96	68	343	293	35	63	87	349	184	155	78	63	117	9	461	66	1037	55	192	890	123	11	284	289	57	33	219	563	111
1938	5	Arizona	1938.41666666667	1829	114	396	366	98	14	141	66	450	50	6	81	939	474	1249	429	1282	1	157	218	1148	95	106	47	524	201	167	517	48	299	1	356	176	2081	0	302	1110	186	14	76	372	157	1	455	161	209
1938	6	Arizona	1938.5	2191	688	930	503	94	164	214	19	125	250	200	22	776	123	833	570	1173	500	258	423	928	244	123	199	1819	76	158	568	346	94	251	601	166	2688	136	511	917	480	169	69	660	1110	445	131	64	126
1938	7	Arizona	1938.58333333333	2309	804	1576	250	180	263	382	103	178	352	650	11	836	601	1295	709	1604	908	362	366	1223	217	11	105	1759	141	736	1556	543	1005	460	544	567	4844	100	859	1086	1022	47	151	1575	1753	1599	56	58	345
1938	8	Arizona	1938.66666666667	3890	1484	2724	350	595	252	382	72	303	1596	1702	272	1077	1673	1695	1536	2429	1374	1010	642	1972	88	138	195	2454	621	1561	3463	725	1830	399	1567	1096	5814	481	1142	1409	957	22	193	3382	3037	2791	62	48	401
1938	9	Arizona	1938.75	4143	1771	3231	315	1121	1104	161	173	319	1634	1882	731	2294	2688	1981	2713	1947	1761	930	871	1435	9	74	362	2944	378	991	2039	1015	1622	290	653	675	5476	245	721	1317	607	60	321	2451	1922	1380	397	192	284
1938	10	Arizona	1938.83333333333	1600	747	1825	299	334	997	30	538	23	1016	1357	473	2430	1761	921	1208	1047	1592	193	1032	2159	130	13	1353	1552	332	755	2063	1114	3735	263	74	213	3450	587	1157	1342	143	9	174	1361	837	586	83	32	102
1938	11	Arizona	1938.91666666667	676	627	929	79	162	1176	20	364	293	674	507	302	2646	650	276	705	276	952	335	764	709	371	52	624	1198	63	476	1335	797	2562	240	5	586	2076	383	1687	569	2	10	64	1051	680	53	61	81	1529
1938	12	Arizona	1939	497	510	738	24	407	479	804	1000	156	1139	81	73	1275	325	259	359	231	225	36	360	868	66	250	661	249	201	257	940	152	2303	633	104	647	881	64	1204	575	0	180	59	198	354	311	617	713	855
1939	1	Arizona	1939.08333333333	25	600	144	2	1284	488	83	674	127	132	306	963	355	345	378	39	9	154	3	319	447	171	458	225	1	191	317	352	0	534	268	296	547	699	124	1224	760	21	70	285	0	83	42	90	70	1468
1939	2	Arizona	1939.16666666667	126	23	59	174	1090	102	474	40	103	566	226	72	165	2	66	107	180	315	6	161	690	12	1139	274	22	83	977	50	10	108	146	259	95	167	526	608	36	115	499	419	179	215	406	323	1298	514
1939	3	Arizona	1939.25	101	140	88	5	1126	18	656	69	69	335	438	4	23	159	2	564	235	224	23	274	146	40	906	20	3	37	37	44	118	5	171	244	165	733	156	84	361	158	23	73	197	272	248	32	431	16
1939	4	Arizona	1939.33333333333	70	283	350	22	1565	11	237	36	68	271	678	8	289	200	17	918	343	325	140	31	7	24	458	99	651	19	17	132	113	97	342	143	108	224	65	241	286	107	11	69	210	447	111	479	1010	89
1939	5	Arizona	1939.41666666667	189	248	315	148	1472	165	42	206	85	382	1574	84	62	235	174	384	791	249	238	280	0	141	258	478	848	0	314	240	175	70	364	517	275	225	16	56	131	63	6	794	401	743	188	941	1043	441
1939	6	Arizona	1939.5	94	386	226	2	986	113	0	161	455	538	2041	3	142	353	106	372	462	134	687	94	121	18	497	77	1235	446	306	452	261	501	107	118	277	116	217	428	194	100	8	565	378	922	352	844	751	295
1939	7	Arizona	1939.58333333333	160	565	257	13	1897	16	42	311	1887	768	2362	136	99	371	122	1365	712	157	1244	17	92	203	577	37	1421	891	335	91	498	545	189	169	501	268	284	193	936	76	126	654	899	2420	84	1577	1188	1667
1939	8	Arizona	1939.66666666667	378	988	662	25	3292	24	710	731	2835	2338	3660	297	431	1615	74	2170	1213	509	3127	46	59	369	1248	211	2620	1309	992	287	993	1516	57	113	1596	501	880	1426	1392	396	285	1234	909	2746	31	2184	2454	2335
1939	9	Arizona	1939.75	331	750	895	11	3460	150	1320	716	3533	3010	4548	51	465	4442	98	2237	1688	1427	1712	123	135	59	1422	65	3361	1948	897	395	1861	1473	362	309	1565	1124	732	1348	884	89	1091	1074	513	2360	720	1833	2225	4209
1939	10	Arizona	1939.83333333333	201	794	347	351	1765	933	1150	328	1771	2666	2987	246	495	2056	482	1391	797	1172	1120	113	284	252	846	66	1496	628	712	15	830	779	540	283	992	391	324	785	331	326	781	465	457	2374	1835	1071	777	1741
1939	11	Arizona	1939.91666666667	267	1514	258	673	670	825	387	26	563	1947	1886	183	337	998	387	1266	133	383	1005	26	455	511	578	373	789	190	435	4	306	334	93	381	767	155	372	736	162	242	150	1098	118	908	1181	564	948	788
1939	12	Arizona	1940	123	552	132	259	138	1104	20	142	188	749	553	190	500	306	209	252	99	157	681	556	167	446	677	388	520	648	171	111	110	304	53	618	1525	205	1180	191	73	60	152	466	45	669	789	256	1202	676
1940	1	Arizona	1940.08333333333	17	930	130	10	9	330	54	128	70	721	800	71	73	66	52	157	102	136	1026	161	267	630	227	107	66	207	84	219	47	107	20	102	758	68	1013	511	292	177	71	117	58	233	102	66	486	425
1940	2	Arizona	1940.16666666667	496	379	0	71	78	381	132	678	66	130	19	58	89	199	530	42	325	120	210	110	583	154	82	192	415	375	442	82	250	26	2	0	270	100	41	28	813	4	272	9	116	7	47	479	33	184
1940	3	Arizona	1940.25	111	14	40	28	556	725	508	67	180	17	1	11	18	608	661	4	253	924	3	182	1172	403	17	26	4	297	927	263	585	0	294	66	43	171	40	124	354	581	198	9	32	13	165	633	0	3
1940	4	Arizona	1940.33333333333	80	12	228	1	303	286	259	89	114	32	95	61	227	778	1074	580	248	711	216	347	1587	1299	115	81	150	108	1017	149	261	113	627	18	47	403	44	19	938	747	864	344	81	53	23	461	8	118
1940	5	Arizona	1940.41666666667	8	92	78	151	956	292	185	16	120	64	136	195	575	364	619	196	504	1420	177	130	1588	1478	82	226	28	303	1737	102	676	109	231	70	16	331	654	192	402	820	1629	325	147	58	27	408	348	85
1940	6	Arizona	1940.5	536	85	423	551	516	506	884	107	270	826	251	38	1283	489	380	577	498	2570	653	531	1411	2916	940	512	112	268	1576	95	546	85	830	354	159	389	276	89	323	734	1377	348	640	287	29	831	623	6
1940	7	Arizona	1940.58333333333	323	154	1279	691	1624	1223	431	128	963	1978	755	265	2532	492	613	818	657	4112	667	523	1764	5074	2184	713	31	167	3034	691	814	288	1550	294	49	382	239	1479	322	1706	1986	998	969	724	46	1400	1169	184
1940	8	Arizona	1940.66666666667	573	242	1635	1449	4276	3058	1435	943	1851	4505	1098	873	5809	938	2142	1369	1008	8352	2232	1505	2788	8663	3790	373	83	178	3646	1363	1946	506	1643	1079	9	908	523	1597	555	4313	3123	1073	641	723	107	2136	2533	422
1940	9	Arizona	1940.75	225	131	1168	2944	3359	3467	3061	884	2370	4553	1463	1751	6295	437	1624	2050	1149	5624	1628	1575	3289	9153	3840	375	9	35	2520	1321	2023	327	2064	2304	102	1060	585	2802	212	4175	3290	1347	939	1301	288	2045	2587	1050
1940	10	Arizona	1940.83333333333	434	893	657	1527	1899	1585	1277	876	2223	1884	1512	1238	2984	348	802	540	1061	2782	389	1019	2312	4206	1109	969	91	48	869	1750	1332	94	1161	1972	303	818	328	1110	294	2770	1921	758	267	782	843	1372	2025	1407
1940	11	Arizona	1940.91666666667	492	509	1102	733	1121	842	2004	1857	942	362	1752	589	612	140	434	687	570	814	40	1006	1145	3204	498	495	130	23	686	931	277	301	500	720	145	280	24	1119	940	2761	1213	278	149	656	380	899	1277	1118
1940	12	Arizona	1941	369	718	1736	779	695	111	680	876	276	106	577	283	36	26	156	98	267	411	561	269	500	1205	522	113	224	325	305	295	173	48	179	720	67	160	483	1164	398	1567	421	356	60	414	28	437	771	1004
1941	1	Arizona	1941.08333333333	94	393	532	816	780	70	52	121	277	223	469	121	154	0	0	268	10	59	1065	336	41	200	3	71	8	81	81	141	434	339	3	864	130	19	34	197	39	2071	335	66	31	74	94	69	66	181
1941	2	Arizona	1941.16666666667	521	519	312	638	419	16	375	78	36	32	89	71	199	228	186	430	76	209	87	300	68	8	672	75	140	12	149	152	887	102	48	5	189	10	121	311	44	285	9	55	509	85	10	286	228	363
1941	3	Arizona	1941.25	518	812	298	62	95	6	225	176	54	9	12	294	119	93	248	106	93	164	86	69	12	190	603	27	121	128	198	62	44	371	93	33	228	109	46	77	52	23	581	37	208	16	310	475	139	234
1941	4	Arizona	1941.33333333333	775	1695	255	15	65	140	514	86	3	136	249	863	20	259	93	56	47	524	172	440	97	154	417	436	30	94	49	345	33	1103	13	113	367	18	123	233	108	102	658	1149	928	662	669	458	235	135
1941	5	Arizona	1941.41666666667	310	1372	118	54	650	230	333	94	6	267	255	730	10	268	96	458	857	109	337	405	373	71	1007	486	350	534	195	240	202	2518	164	537	993	603	245	350	8	12	404	732	1949	454	958	340	228	237
1941	6	Arizona	1941.5	316	760	101	133	737	197	509	571	150	541	157	1137	153	532	174	388	846	92	454	973	798	277	1136	231	143	457	331	187	308	2174	483	630	690	763	906	328	31	18	193	637	1973	183	2471	211	559	281
1941	7	Arizona	1941.58333333333	451	1127	230	35	795	796	1216	769	368	956	966	1468	422	419	396	992	1438	34	359	1564	994	175	2184	358	613	660	1110	1153	201	3611	486	911	1986	1842	1112	870	322	81	791	1146	2826	317	3831	521	480	729
1941	8	Arizona	1941.66666666667	602	1583	1278	123	1569	1622	2096	1274	1767	699	2194	2464	209	1217	1217	3022	3184	416	1309	1754	2507	499	3053	920	1714	1119	2014	1685	546	5984	1354	2471	3441	3524	1005	1200	1110	96	1413	2010	3886	612	6223	1051	1033	1224
1941	9	Arizona	1941.75	1257	969	1405	125	1160	1474	2817	1110	1117	967	3015	2721	141	782	1738	3118	3558	317	1372	2192	2037	536	2134	1736	1453	1869	2319	1766	552	5323	2270	2466	2057	3060	1046	542	1140	48	1279	1929	3460	1063	5369	756	1236	469
1941	10	Arizona	1941.83333333333	854	65	764	224	248	1309	1785	618	344	836	2040	1821	224	856	413	686	2797	35	524	615	1715	578	728	1324	510	2206	1172	227	227	1529	321	2208	903	928	512	419	501	36	484	1991	2445	474	2654	621	445	522
1941	11	Arizona	1941.91666666667	275	172	581	136	69	755	1091	274	378	81	1193	1653	176	363	196	240	705	45	410	362	441	231	408	416	471	1128	1215	60	716	1237	816	1114	848	486	547	222	1164	459	402	771	962	397	981	393	97	36
1941	12	Arizona	1942	192	37	238	4	150	372	861	367	387	175	299	1737	40	132	424	443	544	48	140	410	75	106	414	304	1369	1730	559	233	14	833	705	462	423	604	199	262	702	519	788	957	375	1053	478	881	124	118
1942	1	Arizona	1942.08333333333	230	108	4	3	258	12	284	293	289	301	26	1357	0	23	54	96	499	20	72	860	132	16	184	304	148	413	147	93	185	35	506	1209	181	22	1	67	250	152	579	771	285	351	465	29	320	241
1942	2	Arizona	1942.16666666667	40	130	42	365	220	4	117	213	294	84	85	301	4	55	202	167	7	19	0	31	227	44	229	9	12	567	261	27	967	19	170	302	436	0	187	104	31	2	143	80	1	20	156	118	286	102
1942	3	Arizona	1942.25	70	224	298	469	99	111	1436	15	136	10	116	96	90	116	147	3	703	407	1	99	102	30	24	21	0	775	145	193	1595	662	49	406	50	119	250	9	2	313	143	16	0	367	83	9	80	106
1942	4	Arizona	1942.33333333333	550	49	828	923	285	13	561	10	95	101	11	48	103	53	229	60	957	794	384	260	324	465	24	589	71	740	162	92	2053	398	444	207	220	114	275	60	102	206	419	55	11	354	404	96	220	2
1942	5	Arizona	1942.41666666667	792	270	823	795	419	195	970	193	71	583	49	115	36	378	885	176	1192	1180	174	512	214	615	96	195	62	324	263	19	2023	118	617	154	466	434	810	30	10	456	800	704	67	341	844	174	121	481
1942	6	Arizona	1942.5	730	489	408	1102	349	612	817	125	18	22	104	368	42	830	1292	298	1566	903	345	111	30	691	46	81	953	431	245	18	2240	524	1611	108	568	424	526	37	361	682	255	643	232	517	949	183	211	610
1942	7	Arizona	1942.58333333333	2658	470	355	2213	405	1008	760	350	194	197	113	1563	232	1093	1278	867	2328	1000	412	35	409	956	74	1163	1219	894	237	66	3757	614	1684	398	517	112	1366	404	758	1012	847	858	745	924	1316	181	615	317
1942	8	Arizona	1942.66666666667	3775	818	2144	5492	1196	2326	1847	2445	73	395	99	2058	576	543	1047	2503	3450	2819	583	438	349	1951	111	4498	1172	2136	242	81	6358	1320	3048	990	394	333	2493	414	1443	1182	1669	1347	605	1563	2061	458	2186	1395
1942	9	Arizona	1942.75	3945	1005	1272	5444	1113	1683	2179	2168	168	196	664	1394	330	606	617	2560	2788	2324	532	446	272	3427	247	3880	1281	1435	278	380	5612	877	3808	1528	928	568	1929	96	1554	1217	1497	1603	647	1362	1274	335	926	605
1942	10	Arizona	1942.83333333333	2166	972	835	3285	1359	567	1183	1010	1101	106	160	1711	513	681	394	1242	1431	928	265	351	167	1123	35	1934	1008	2422	873	439	1678	667	1341	1567	931	686	1360	267	310	204	317	893	196	319	430	851	1194	297
1942	11	Arizona	1942.91666666667	1431	152	980	2737	1159	74	553	505	122	77	22	616	503	678	834	1308	648	397	113	221	8	250	106	312	874	318	336	130	419	110	561	438	299	877	696	63	25	173	670	1666	120	833	895	137	549	239
1942	12	Arizona	1943	351	25	1181	1080	362	310	453	690	830	107	2	147	274	316	676	937	307	129	21	346	201	32	184	251	336	273	1028	462	65	261	895	487	41	401	107	937	15	33	485	1322	200	118	916	112	199	4
1943	1	Arizona	1943.08333333333	1	358	81	302	339	4	311	316	615	39	712	341	8	168	666	809	45	338	60	244	61	175	234	562	94	150	0	1098	267	269	77	129	278	323	354	137	213	47	42	154	181	132	121	330	51	285
1943	2	Arizona	1943.16666666667	86	1042	19	70	59	85	256	310	263	438	245	37	76	329	104	90	64	67	78	121	38	435	171	369	35	751	19	25	65	106	437	68	5	56	102	6	8	2	14	362	367	69	449	30	188	191
1943	3	Arizona	1943.25	50	73	8	131	137	27	212	736	1077	172	587	0	19	129	0	18	23	28	17	360	14	44	360	108	272	175	18	0	82	423	623	21	124	22	20	172	1016	525	91	26	506	406	203	272	949	142
1943	4	Arizona	1943.33333333333	14	126	37	303	24	370	91	224	801	703	866	44	331	265	38	11	185	102	597	1197	9	56	12	192	344	332	77	310	22	471	106	156	922	711	211	76	897	233	22	147	446	212	87	288	710	73
1943	5	Arizona	1943.41666666667	66	70	686	787	83	473	401	455	215	626	326	1	44	452	233	89	212	344	385	917	57	47	58	1428	890	609	901	104	159	226	477	197	342	363	137	385	430	159	97	587	188	120	391	582	1031	187
1943	6	Arizona	1943.5	116	263	708	1419	97	255	217	61	447	177	213	6	93	1175	88	21	1044	190	216	945	476	7	306	1233	558	155	225	8	483	218	287	173	266	348	104	656	8	103	211	407	452	267	86	2423	419	361
1943	7	Arizona	1943.58333333333	225	96	1493	1163	473	65	198	133	660	520	521	149	59	593	446	90	1197	90	166	2473	581	191	1041	2125	390	394	745	6	743	98	240	340	613	482	736	1406	28	223	409	636	368	288	49	4416	596	513
1943	8	Arizona	1943.66666666667	194	323	1332	2836	792	224	183	266	1354	1330	756	169	126	875	1053	318	2122	156	5	4470	1447	431	2567	2823	555	330	2169	122	1181	327	227	1036	1161	608	1516	1009	292	812	2901	1427	682	767	219	7490	452	723
1943	9	Arizona	1943.75	47	814	1433	2154	348	601	69	83	1475	1737	233	69	241	1601	522	575	1543	188	171	3249	788	148	2521	3270	589	73	1975	900	876	124	72	1146	1258	2225	1733	563	348	820	3101	827	805	1854	106	4615	449	754
1943	10	Arizona	1943.83333333333	1807	308	498	612	796	1633	704	69	1103	989	360	369	180	888	1309	577	990	517	61	685	602	189	904	2406	322	389	816	620	632	25	109	519	1151	979	1414	646	145	1410	1558	1488	554	638	150	575	671	774
1943	11	Arizona	1943.91666666667	487	548	868	651	345	388	1413	192	204	331	277	684	41	721	917	342	1035	457	180	236	1085	433	85	835	65	434	549	69	910	203	346	242	617	440	1045	317	503	813	800	284	234	136	8	314	1125	129
1943	12	Arizona	1944	315	110	420	316	207	476	418	58	90	185	463	260	52	593	140	126	472	823	361	179	216	147	154	481	466	402	296	260	655	66	161	279	515	11	267	242	490	782	1000	13	293	144	37	107	1434	17
1944	1	Arizona	1944.08333333333	0	177	499	10	130	205	979	190	43	58	558	68	180	122	318	223	109	10	129	198	169	13	40	1022	260	154	103	3	74	59	36	377	663	362	160	414	331	105	994	322	48	121	167	44	496	873
1944	2	Arizona	1944.16666666667	690	297	78	62	260	144	785	13	43	372	430	94	35	7	19	53	33	81	34	19	224	1	8	740	8	33	197	794	86	184	924	438	419	91	78	295	57	963	232	269	43	295	4	452	34	74
1944	3	Arizona	1944.25	72	182	339	548	93	68	803	4	0	257	311	81	143	289	36	0	522	337	4	744	374	243	1	14	131	239	170	23	82	553	47	237	290	91	80	41	33	183	599	510	29	73	125	52	199	35
1944	4	Arizona	1944.33333333333	192	401	185	446	516	349	989	54	99	287	229	3	184	870	90	10	572	100	11	352	509	288	680	44	72	197	26	210	146	224	415	108	477	712	2	153	0	199	374	193	59	7	970	183	974	397
1944	5	Arizona	1944.41666666667	99	133	488	246	367	361	2051	1148	18	245	267	22	1022	709	76	0	711	193	448	480	20	507	2791	293	230	551	214	411	581	688	485	370	1012	438	8	333	76	681	605	127	196	5	2044	0	1019	728
1944	6	Arizona	1944.5	25	247	770	116	378	641	645	1543	0	621	119	451	1016	407	62	210	730	427	1641	301	69	86	2131	140	605	614	575	287	620	389	1067	179	608	922	218	244	954	441	139	858	818	51	1987	21	312	303
1944	7	Arizona	1944.58333333333	35	203	760	1489	459	1239	683	2312	326	1043	87	1215	924	436	3	423	800	712	1703	302	290	256	3623	26	522	873	972	300	1330	1485	1462	824	1712	2468	242	437	2466	677	343	1362	1040	652	2585	319	512	783
1944	8	Arizona	1944.66666666667	78	540	1705	2694	660	1071	2706	4177	368	1551	216	4735	1709	1591	107	449	715	1263	2540	491	663	398	4578	246	2119	1680	2007	724	2569	2432	2918	869	2844	4152	276	1252	4337	501	649	3751	1010	2021	2735	197	777	2216
1944	9	Arizona	1944.75	78	527	1323	1591	807	483	3028	4187	1315	2506	589	2152	2117	1569	598	1117	1328	1402	2813	450	553	470	3534	429	1942	1280	1096	159	2215	2815	4136	990	3668	4447	14	1474	5237	780	821	3406	1451	1309	3538	157	1005	3245
1944	10	Arizona	1944.83333333333	7	2315	684	364	631	564	1895	2634	2115	3181	490	751	694	1586	383	181	373	1187	1986	133	1085	149	1599	19	674	1363	852	61	990	2560	1790	1355	2717	1037	4	337	4923	132	2233	1785	1692	333	2427	465	171	1327
1944	11	Arizona	1944.91666666667	652	1522	694	128	543	554	925	1613	1056	2143	378	124	446	680	314	62	234	918	4266	373	763	29	864	102	841	634	441	268	437	2783	480	343	912	738	341	169	2602	1	706	670	946	26	2140	539	580	936
1944	12	Arizona	1945	435	1514	331	93	460	11	502	864	1312	1870	388	422	471	291	142	12	54	1160	1796	495	99	185	327	225	412	949	203	840	305	716	63	145	61	282	813	229	1441	287	333	1235	32	264	796	145	112	1078
1945	1	Arizona	1945.08333333333	430	474	127	182	14	819	71	282	553	751	297	59	152	136	25	679	31	65	1219	1405	94	383	241	96	439	172	76	489	645	1188	148	61	93	133	81	294	148	275	323	579	297	290	160	240	10	168
1945	2	Arizona	1945.16666666667	15	0	12	2	51	331	642	43	608	49	545	86	424	460	239	45	124	126	189	104	9	120	67	85	163	351	0	197	341	665	202	60	785	306	127	54	12	9	255	192	36	1	374	124	221	287
1945	3	Arizona	1945.25	545	64	64	455	193	130	275	129	191	90	51	0	1369	479	251	60	172	140	413	1	8	200	41	202	140	1160	79	271	17	221	486	708	602	68	146	1075	42	735	372	171	215	29	30	34	2	30
1945	4	Arizona	1945.33333333333	1726	1128	339	954	237	202	56	28	306	152	102	3	1459	230	563	373	517	186	129	27	33	208	395	170	106	1561	18	1838	11	326	361	207	893	5	180	635	195	192	770	115	212	361	530	1258	1292	271
1945	5	Arizona	1945.41666666667	1772	715	74	1289	134	89	136	57	216	156	93	38	3320	232	399	72	540	562	357	29	1106	245	292	464	111	2218	440	1950	22	652	167	819	1177	208	789	2259	882	162	601	381	327	440	1218	993	888	192
1945	6	Arizona	1945.5	832	1113	342	1233	183	19	69	149	464	669	197	64	2258	51	1901	20	174	93	130	171	1255	881	570	384	228	1668	525	1460	376	717	142	817	1444	221	405	1992	1664	129	204	206	819	711	785	549	632	234
1945	7	Arizona	1945.58333333333	1236	1865	680	1278	1111	486	122	95	1185	806	897	825	3073	149	2795	85	79	467	316	660	2949	561	352	633	1338	2619	468	3294	1001	1020	63	2138	1127	27	1125	3373	2469	811	141	1045	860	829	374	857	2529	210
1945	8	Arizona	1945.66666666667	1229	2453	1186	1546	1037	866	665	353	1240	1283	1748	1372	4276	755	6615	179	55	1784	64	1034	4981	2481	257	1338	2006	5309	781	5308	1682	2393	245	6430	1695	439	1861	4168	3170	1050	225	2127	1002	1685	962	2212	3288	519
1945	9	Arizona	1945.75	2466	2026	1736	1294	1232	3646	927	503	2155	2942	1051	1752	4328	832	5901	796	0	1987	66	1655	5457	1197	34	1158	2943	4878	1323	3879	1261	1668	437	6226	2082	694	1654	4030	4873	1265	98	3997	1097	2106	901	1181	2995	73
1945	10	Arizona	1945.83333333333	1991	1708	484	1155	1125	3242	812	107	1228	1502	1396	110	1608	1384	1257	691	281	2229	471	1838	1837	389	416	785	2441	3016	552	1506	816	1396	178	1301	605	1251	1968	3342	4371	803	338	2867	488	1412	744	236	2137	44
1945	11	Arizona	1945.91666666667	1107	746	876	364	1204	1357	336	207	1180	1735	609	278	995	1276	1243	320	149	846	733	995	1904	485	834	426	2794	2439	240	538	481	406	65	871	508	1449	327	1096	2283	621	97	2520	662	123	944	32	1725	781
1945	12	Arizona	1946	294	636	296	327	724	987	447	210	2052	1281	813	180	213	1027	750	53	183	441	514	672	2529	105	1250	428	2640	489	250	281	154	567	2	298	1019	2272	851	653	692	1327	152	1488	1161	137	112	864	1755	2022
1946	1	Arizona	1946.08333333333	127	15	2	1049	141	392	462	176	255	376	1173	50	364	474	592	190	343	508	133	207	474	34	408	766	809	207	409	585	13	251	39	445	151	528	207	38	15	35	1	166	323	255	23	153	452	1093
1946	2	Arizona	1946.16666666667	65	124	270	39	50	14	26	531	23	16	350	865	779	136	159	28	547	449	266	194	17	306	31	764	127	46	80	281	498	4	684	554	65	14	32	147	1	355	22	10	383	145	32	117	36	332
1946	3	Arizona	1946.25	320	97	193	22	325	78	468	490	87	203	1738	1513	254	717	210	16	203	72	173	91	237	434	0	1221	498	31	15	465	360	23	124	642	156	55	159	0	399	60	895	871	70	50	207	142	21	245
1946	4	Arizona	1946.33333333333	387	959	139	205	165	26	209	1628	358	167	3360	2255	296	315	85	334	75	2	245	47	193	262	3	890	288	68	97	1586	349	413	463	203	366	928	4	320	426	384	1291	2278	159	317	225	449	14	183
1946	5	Arizona	1946.41666666667	343	566	25	308	207	3	714	2464	1266	416	3568	2121	279	121	349	992	361	217	531	491	340	2036	5	691	464	22	491	2074	773	226	220	246	420	689	248	1067	629	375	840	1808	175	858	142	635	289	497
1946	6	Arizona	1946.5	181	346	162	474	402	446	1780	2413	1638	226	4159	3690	210	70	316	882	129	262	817	199	428	2299	44	892	404	10	733	3412	795	564	626	345	26	1474	759	347	627	518	1125	1346	355	1461	153	1246	55	388
1946	7	Arizona	1946.58333333333	1109	1347	126	1151	1122	2274	1300	3593	5773	124	5575	6128	543	175	1122	2324	263	318	1000	190	1096	3380	676	1149	984	131	1398	6275	713	190	357	787	435	1432	1029	495	642	571	2733	2118	318	2666	294	2148	78	728
1946	8	Arizona	1946.66666666667	2323	2204	900	3501	1513	5375	1895	4672	9475	395	8427	9765	2804	540	1723	4345	258	56	2011	574	1059	5003	1833	1464	1733	174	1802	8486	808	343	2116	555	586	3617	2526	925	1191	1036	5300	4139	834	3041	1368	2395	112	1183
1946	9	Arizona	1946.75	2192	2459	1286	2745	1999	5652	1274	7376	9153	672	6835	6429	3380	670	1905	4016	519	52	2616	1704	1268	4883	2299	658	1719	68	2456	7990	620	1258	2688	1612	989	5028	3030	651	1145	1306	4807	2944	1347	3658	945	2191	112	1136
1946	10	Arizona	1946.83333333333	596	1901	289	566	1253	1565	215	3500	5315	152	2782	3280	1424	1080	1009	1894	340	179	914	514	1040	2496	1192	1287	656	576	1297	3690	349	957	1776	931	689	1292	2894	194	332	405	3480	3730	798	2567	627	680	210	703
1946	11	Arizona	1946.91666666667	452	1625	17	876	538	814	262	1685	3524	48	888	1874	1770	748	457	1439	317	376	619	674	123	2804	811	518	913	436	862	2019	102	1572	625	143	416	927	1617	472	610	158	1600	1920	86	730	1811	420	1150	526
1946	12	Arizona	1947	834	758	1015	214	556	831	1027	612	1597	127	28	637	1158	538	359	750	448	841	474	260	94	1180	1341	498	643	233	1239	430	272	899	218	131	452	730	2923	87	169	83	620	732	520	451	1043	459	235	190
1947	1	Arizona	1947.08333333333	310	122	34	338	103	150	191	152	219	50	975	397	54	796	603	162	61	50	177	57	0	1776	266	621	151	524	1220	122	123	740	330	501	202	19	249	286	39	43	241	86	857	187	44	53	24	153
1947	2	Arizona	1947.16666666667	62	476	87	25	28	62	108	19	19	527	157	86	544	322	277	67	1	402	1119	143	72	92	771	338	33	19	227	551	7	300	164	379	665	6	259	217	3	365	196	254	3	246	836	134	36	67
1947	3	Arizona	1947.25	711	488	418	287	31	313	55	40	491	207	149	98	586	795	50	613	181	991	30	1166	4	273	256	144	97	407	277	642	7	293	47	112	1068	13	640	8	3	73	21	1116	341	191	349	197	20	324
1947	4	Arizona	1947.33333333333	177	392	276	273	66	829	443	38	120	472	205	691	625	1943	160	499	536	1940	28	717	53	781	280	670	114	296	203	634	10	315	216	948	1532	264	773	25	227	42	477	1415	103	1160	445	257	10	103
1947	5	Arizona	1947.41666666667	799	642	515	977	20	1433	1353	380	155	470	414	194	187	2737	256	1238	1082	2735	843	673	254	1021	374	708	409	68	966	117	259	1325	22	1871	3100	785	2200	336	459	8	440	965	186	1662	656	80	48	1630
1947	6	Arizona	1947.5	1621	311	353	668	529	696	2532	806	110	489	582	23	165	3159	119	1020	985	2737	491	546	144	951	659	397	574	294	1133	449	169	2120	264	1013	4300	429	3770	227	409	250	333	452	352	4361	808	41	110	403
1947	7	Arizona	1947.58333333333	2738	312	1836	1317	402	1520	4492	510	96	1026	1304	111	281	3301	552	1584	1444	2528	810	428	266	2609	1155	1651	564	1165	1124	962	588	3454	805	748	5411	736	4012	582	1711	160	466	1402	1157	4214	2981	373	252	333
1947	8	Arizona	1947.66666666667	5297	127	1689	1505	741	2151	6324	1366	486	2183	1911	271	552	5037	1952	2729	1779	6513	1241	1367	1088	3570	1801	3982	1522	884	3174	1141	784	5561	2836	1828	7961	3680	4956	1100	2475	813	842	534	3307	5409	5486	2111	385	617
1947	9	Arizona	1947.75	6310	46	886	1614	636	3491	5393	976	861	3062	2339	107	403	6439	3671	2645	1575	5840	1341	1755	1936	3404	1906	3468	1575	983	3419	824	1383	5043	3248	3376	6236	4451	4276	1791	2300	424	3178	706	2920	6317	5372	1895	331	1276
1947	10	Arizona	1947.83333333333	3535	48	705	1728	147	2114	3271	673	1439	3366	1244	660	2321	2773	1712	879	791	4432	1269	765	924	1480	1362	3675	2778	1097	2115	1150	1519	2826	2317	438	3133	2827	2258	828	1178	271	1854	744	2001	2591	3676	2022	39	1470
1947	11	Arizona	1947.91666666667	950	195	532	1227	218	647	1687	983	978	1901	247	57	806	2731	1273	359	47	1896	918	248	278	873	134	1502	1314	220	1952	634	303	1263	871	302	2101	1265	805	1112	258	268	1880	1147	1620	939	3109	2486	295	2441
1947	12	Arizona	1948	239	188	103	866	29	509	1655	538	1275	1085	60	7	685	2334	2258	406	104	1289	1290	348	406	567	133	572	1615	184	778	452	560	451	868	316	943	1304	224	45	670	957	2287	955	1256	839	2598	586	381	1267
1948	1	Arizona	1948.08333333333	257	11	159	517	57	295	279	81	111	752	391	21	397	342	863	72	190	432	213	43	74	226	565	87	553	14	110	454	54	45	505	220	44	878	365	158	24	144	262	325	464	173	162	701	75	250
1948	2	Arizona	1948.16666666667	155	441	179	32	81	170	344	631	172	447	78	238	109	234	33	262	147	84	5	201	192	115	739	7	263	32	197	407	174	431	1	2	528	7	410	7	176	25	84	250	422	9	40	51	19	60
1948	3	Arizona	1948.25	794	466	372	110	85	12	146	28	172	132	251	93	57	804	3	692	79	3	75	256	79	150	226	228	10	27	136	186	345	183	233	41	840	48	350	68	59	29	104	28	1036	488	237	318	395	538
1948	4	Arizona	1948.33333333333	1022	749	464	67	83	41	375	276	131	112	104	37	19	1886	299	1302	10	154	367	479	412	89	122	875	55	105	886	871	658	197	74	41	357	105	307	141	152	93	21	254	750	608	768	2774	2538	271
1948	5	Arizona	1948.41666666667	551	565	1084	416	209	587	600	960	17	1222	162	25	0	1920	622	971	48	4	660	213	368	342	532	763	444	216	320	611	1433	605	162	417	216	244	1127	97	194	2665	838	717	1295	945	760	1706	2174	308
1948	6	Arizona	1948.5	520	1086	1787	117	120	207	324	1321	637	2742	125	284	179	3579	1302	1826	774	1	286	356	678	140	1988	722	218	516	782	454	2130	739	945	933	212	568	1929	329	165	1651	377	1597	456	2495	1144	168	2676	716
1948	7	Arizona	1948.58333333333	755	2937	3105	1171	420	331	342	1617	1417	3829	678	510	344	4423	1395	3365	2465	47	64	2511	921	908	1914	967	590	891	264	185	1798	1035	2365	2273	654	1051	3398	414	378	2450	1121	3018	1221	5342	683	194	7159	1250
1948	8	Arizona	1948.66666666667	1608	5478	9266	2230	1970	612	413	3685	2938	3014	1038	1309	812	5259	1852	8133	2038	448	71	5508	928	975	5236	2011	2567	1789	128	1872	4297	1859	7040	5215	1241	2384	7220	1294	394	4061	1716	3896	2981	6971	855	1113	11530	3458
1948	9	Arizona	1948.75	631	5246	10082	2600	4255	895	781	4768	2505	4913	1826	1832	734	7167	2238	5545	2951	390	106	3935	716	2864	4560	2359	3058	1288	131	2089	4314	4000	8825	7055	2288	1712	5281	1663	174	7036	4486	3177	3690	5007	705	1804	9606	4055
1948	10	Arizona	1948.83333333333	72	2399	6127	735	2086	1158	720	4647	1704	1563	486	301	1024	1582	1289	3393	2319	7	895	2017	256	1942	1102	1608	2305	3109	224	901	2462	1289	4553	2180	1216	708	3011	187	243	4131	2412	1614	2413	2310	434	3353	7522	2747
1948	11	Arizona	1948.91666666667	193	1407	3929	672	1377	102	236	2214	746	442	1547	2	1064	370	591	1432	1041	99	420	865	560	286	1132	1503	1099	1709	818	752	1425	603	2077	1737	861	1267	2652	352	135	3368	1641	902	1142	683	255	1720	5574	3156
1948	12	Arizona	1949	282	503	1909	206	802	197	105	1041	1279	683	691	295	1764	251	47	2266	705	30	81	271	642	224	563	509	698	2786	460	450	1762	84	1046	1031	1636	830	728	117	148	2158	798	360	1006	688	702	2158	1585	1371
1949	1	Arizona	1949.08333333333	477	75	372	13	229	1648	20	78	65	208	2	66	65	2	73	313	496	180	14	1305	691	244	745	3429	398	1540	26	215	1055	28	304	25	201	47	550	84	365	399	182	71	141	48	73	1485	70	989
1949	2	Arizona	1949.16666666667	310	704	900	55	717	48	86	129	0	52	42	899	670	120	989	8	270	971	276	69	187	21	330	211	58	306	5	6	57	353	513	26	997	119	208	144	840	266	12	636	37	118	413	182	100	64
1949	3	Arizona	1949.25	718	86	213	94	236	10	10	34	43	1244	223	322	235	25	447	6	440	1014	131	0	12	237	5	31	469	1727	836	490	377	46	82	11	675	75	344	18	446	3	1671	195	140	11	368	173	60	298
1949	4	Arizona	1949.33333333333	1129	66	76	1130	394	2	245	648	247	581	62	788	268	55	779	144	160	1465	60	230	5	20	113	46	48	2642	609	602	423	285	33	13	460	390	601	23	571	51	1014	180	11	273	1670	665	859	500
1949	5	Arizona	1949.41666666667	1406	44	829	1180	2548	13	548	601	402	547	777	1190	1597	208	515	11	1238	241	368	560	40	1	33	9	1171	1057	827	1119	49	627	4	26	986	690	926	1011	242	886	865	50	0	659	1114	526	740	595
1949	6	Arizona	1949.5	1434	262	106	904	4247	220	631	220	779	1207	1130	1538	1405	353	913	1	3219	341	451	1250	242	12	1	67	1358	1246	437	1310	21	662	1076	131	1224	3508	656	3315	549	1254	416	328	50	397	1387	210	765	1281
1949	7	Arizona	1949.58333333333	3339	372	123	1368	5540	701	504	322	1368	2709	2381	1424	2124	1296	2741	66	3722	513	1578	2556	211	8	340	218	1301	3133	798	1168	253	1276	1211	358	1820	3715	846	4754	435	1078	168	899	336	615	934	153	1424	2742
1949	8	Arizona	1949.66666666667	4369	825	111	1568	10901	1253	2493	2466	3367	3867	3621	4627	3359	2316	4382	27	6162	1266	4029	5282	242	1361	425	242	6341	5621	2508	2277	1836	1890	1503	878	3214	2798	1593	6545	1003	1385	219	1535	2264	768	753	452	2212	4645
1949	9	Arizona	1949.75	4073	2026	224	3781	8496	889	2948	2107	4297	3036	2543	3149	2437	4968	5592	1783	5357	563	4357	3535	1066	1885	56	163	5886	4181	2034	1412	2750	2747	1379	1197	2157	3444	1271	5013	1195	615	377	2518	2893	213	523	794	1829	5662
1949	10	Arizona	1949.83333333333	5272	1643	12	1682	5348	588	1815	969	3816	373	1300	2025	405	1223	2731	485	3566	2327	3657	1440	701	944	2	235	1863	1961	1641	1243	924	2780	434	985	1533	2257	483	4087	503	724	167	1351	2645	350	181	215	918	1905
1949	11	Arizona	1949.91666666667	1570	707	718	852	2084	1049	1067	1961	1546	564	1269	1229	572	755	1481	103	1613	1410	2182	1527	1298	651	3	10	1452	684	1019	524	1436	1340	534	1064	354	1418	1128	1887	212	646	32	2077	913	136	24	130	1491	1181
1949	12	Arizona	1950	1827	333	647	2615	1244	1214	482	1910	596	945	734	1756	83	1211	557	191	1716	844	1522	283	309	625	33	927	611	932	748	407	1495	842	1227	913	695	955	637	1411	159	670	0	647	662	536	2	261	635	514
1950	1	Arizona	1950.08333333333	473	39	13	583	610	960	94	299	14	662	122	461	79	31	25	40	1028	847	337	73	388	372	28	1172	62	230	293	23	576	435	1004	21	64	181	351	640	355	159	82	151	119	765	6	3	27	482
1950	2	Arizona	1950.16666666667	416	170	550	150	21	338	312	697	11	41	20	5	187	625	4	461	444	546	128	512	95	951	7	185	0	12	169	230	3	363	1421	54	1166	28	235	626	1242	7	57	557	3	577	16	147	87	1
1950	3	Arizona	1950.25	116	204	954	15	88	1696	277	720	286	162	217	1839	80	798	1351	203	109	460	51	1761	55	673	247	525	13	0	135	636	138	114	309	45	15	724	40	113	217	214	1625	296	127	29	8	335	20	92
1950	4	Arizona	1950.33333333333	599	1134	921	555	271	1839	30	305	16	628	312	2246	102	1044	1444	198	46	708	548	427	115	1329	871	993	118	46	221	455	502	30	106	40	22	295	292	221	504	458	1661	258	91	678	781	702	204	510
1950	5	Arizona	1950.41666666667	272	333	236	343	50	2546	543	351	0	262	386	3685	148	1022	1337	473	105	2309	1017	154	869	1975	1318	1559	231	251	976	481	219	304	115	324	21	388	503	1692	1101	1193	1494	168	107	691	986	359	109	280
1950	6	Arizona	1950.5	68	307	238	149	47	2912	2302	1327	140	1166	246	2934	271	1179	1821	377	121	2937	227	79	467	1077	1441	3311	333	105	1907	196	982	124	53	141	562	741	1207	1578	804	1481	1340	33	61	1411	555	124	763	91
1950	7	Arizona	1950.58333333333	112	963	316	999	311	4332	2746	2384	281	3454	942	2545	919	1219	3173	1009	605	2801	444	3	1592	2512	1075	6167	841	245	2009	1190	1150	468	4	308	1860	794	919	1112	1352	1984	3007	413	32	2258	1300	195	1017	754
1950	8	Arizona	1950.66666666667	63	2576	559	1656	781	7856	4692	3124	1104	4451	1297	3273	1968	1584	4527	2168	1167	3611	1888	13	2878	5431	2553	11089	1366	62	5588	1268	2506	788	706	232	3579	2889	3149	1083	2977	2746	4367	477	291	3884	2376	1321	1687	1847
1950	9	Arizona	1950.75	258	2491	247	1252	1115	8111	6965	2511	715	5219	1520	4244	4963	1384	5078	2658	1055	3420	2327	21	5095	4070	3531	8011	2428	64	4780	2132	3286	765	2720	179	3833	3540	4441	1608	3013	3647	3771	885	1236	3241	2456	1192	3213	2982
1950	10	Arizona	1950.83333333333	337	1697	205	725	1994	2682	3068	3045	471	3068	369	2082	1822	1216	1861	2292	341	1109	2905	80	3300	3788	1842	6054	1889	836	488	1204	4941	422	2108	208	3170	1497	4210	1292	2883	2257	1983	549	878	1168	651	211	1088	3488
1950	11	Arizona	1950.91666666667	14	816	664	462	747	891	1655	890	226	2990	236	1017	1242	786	1128	848	400	561	2420	102	3245	2877	495	3895	1234	236	528	792	2271	376	1430	44	2033	1701	2554	2522	988	2216	1736	177	352	986	353	293	1093	2638
1950	12	Arizona	1951	66	1299	96	273	2696	647	494	737	20	676	15	760	1504	2469	179	668	24	578	2275	667	3862	1903	164	1672	500	871	669	417	2884	105	171	18	630	328	2032	1920	149	1668	377	634	461	813	4	179	189	3640
1951	1	Arizona	1951.08333333333	250	105	323	597	599	128	6	351	23	712	0	724	1043	828	79	727	10	166	906	21	253	270	90	34	180	1099	239	89	50	280	12	184	555	216	662	305	82	1194	215	29	62	53	99	461	181	127
1951	2	Arizona	1951.16666666667	2	149	137	246	268	274	21	29	421	61	178	71	106	1056	152	132	453	0	172	63	103	35	11	99	29	639	3	21	168	7	122	11	263	4	596	1090	26	381	25	1388	150	217	267	2	203	53
1951	3	Arizona	1951.25	129	119	59	467	185	3	19	85	584	148	30	327	123	419	515	23	934	9	245	305	278	379	133	683	23	168	26	248	582	32	316	657	287	444	291	402	2	0	227	1539	134	234	615	19	48	191
1951	4	Arizona	1951.33333333333	362	571	127	480	54	98	11	3	198	911	166	1704	71	576	751	315	283	557	3031	438	833	562	327	458	236	1282	291	1210	1594	230	831	970	62	695	424	434	21	19	106	865	274	66	1392	826	541	160
1951	5	Arizona	1951.41666666667	1143	1909	5	1063	244	427	44	440	1700	889	22	1569	264	1201	892	60	126	242	3694	218	1360	691	60	372	525	648	874	522	717	96	341	664	4	626	634	3352	43	68	291	307	517	223	1118	570	712	487
1951	6	Arizona	1951.5	1346	1666	0	993	87	1087	914	418	1207	471	235	1820	318	846	694	48	1055	816	4743	129	2136	266	140	178	1071	1060	237	1031	555	926	258	656	33	1500	309	2482	91	333	643	513	160	47	2155	1481	728	934
1951	7	Arizona	1951.58333333333	2533	2987	551	2479	93	1389	1029	525	1722	377	375	1112	196	1704	952	48	2237	1681	7573	360	1363	1683	385	670	1123	2164	1411	1358	1095	1171	92	1163	54	1165	933	2266	190	430	2415	901	442	254	5796	2204	1432	942
1951	8	Arizona	1951.66666666667	5556	4780	1931	5118	53	4264	782	2167	3680	624	1297	2031	1079	4107	1438	310	4484	3440	8070	2423	2440	2893	852	164	3042	4099	2190	3304	1833	816	592	2333	171	3167	1785	3344	1689	796	4299	1359	1823	48	10050	5830	1701	2314
1951	9	Arizona	1951.75	7175	4955	4600	6019	597	1914	649	1514	3836	197	1068	2264	955	4896	1412	188	3647	3090	5402	3500	1534	2710	1866	9	3261	4614	2600	3256	2792	3131	664	3542	176	1549	2074	3410	1529	179	3380	3027	2466	116	7913	5572	1423	1271
1951	10	Arizona	1951.83333333333	2013	3335	2594	1881	606	620	1283	2168	2545	283	1758	2575	518	2290	794	1129	3485	543	2284	4271	249	1027	840	195	1599	3551	960	1863	1732	1685	335	4445	349	715	627	1915	3148	321	1678	1732	2416	578	3042	3252	414	1016
1951	11	Arizona	1951.91666666667	1056	2111	693	558	1032	863	1671	2655	2535	828	864	1253	658	2143	205	1265	1501	461	1215	7010	508	1616	1033	404	3197	1239	481	1775	2029	720	33	3048	457	589	442	932	1254	42	1792	719	3576	619	910	3775	255	772
1951	12	Arizona	1952	204	1985	1395	149	966	1189	1364	1109	2559	190	699	1536	517	476	160	404	453	311	1060	2669	322	1468	954	463	387	1605	162	1076	1925	173	498	472	373	428	88	1048	103	910	1231	516	2794	359	211	2160	115	627
1952	1	Arizona	1952.08333333333	337	1491	1347	17	59	1486	616	144	521	86	819	371	65	217	365	94	1498	72	550	1039	71	361	567	23	16	448	1	851	288	0	1195	39	668	41	45	215	149	440	71	638	1274	293	87	46	185	469
1952	2	Arizona	1952.16666666667	101	478	2	16	385	109	411	1241	692	4	700	1	42	435	72	120	267	17	11	943	153	292	65	46	235	1137	1	34	26	22	814	71	9	0	29	489	28	3	35	4	418	300	4	27	240	114
1952	3	Arizona	1952.25	82	1273	279	24	268	135	310	1729	155	2	645	56	552	790	153	600	91	122	557	394	91	307	407	556	0	1519	205	132	103	1511	1412	1	793	5	451	108	91	173	553	303	0	10	179	13	791	839
1952	4	Arizona	1952.33333333333	820	1601	765	289	514	722	234	1137	54	207	146	329	767	466	355	1116	2057	40	261	662	1925	118	491	377	61	1550	791	263	1310	3862	1168	221	262	43	782	96	401	818	315	148	180	1	465	1675	479	1287
1952	5	Arizona	1952.41666666667	760	1953	1284	1947	1193	2581	1069	894	937	1441	497	65	1548	570	294	1044	2179	1562	43	2220	1475	599	1373	2196	454	1556	253	45	453	3349	866	899	541	216	165	112	914	3589	243	1154	848	68	432	2886	209	2634
1952	6	Arizona	1952.5	1022	2484	352	1966	1000	2369	892	448	2180	886	1219	2032	977	193	930	2995	1837	1570	341	2528	1746	1465	298	218	568	2760	893	382	769	3547	755	1399	134	133	12	48	1950	2846	280	556	418	925	894	1981	48	1629
1952	7	Arizona	1952.58333333333	3200	2358	208	4483	323	2420	2550	751	1214	1035	2533	1920	892	538	499	4662	1350	3286	915	4114	6697	1302	715	475	633	4957	844	617	1569	7747	1226	3604	245	194	74	70	2381	3369	292	922	498	482	2144	1652	332	1685
1952	8	Arizona	1952.66666666667	4435	3716	1824	10087	1295	5648	5844	585	2174	2376	5807	6043	1263	1489	1901	8651	2455	3630	3268	7040	11189	1455	790	981	665	9185	1326	773	1713	12421	2242	7439	46	137	887	337	6058	4640	1991	1216	134	1329	1181	3208	1834	2723
1952	9	Arizona	1952.75	2597	4528	3424	10532	862	5536	5203	33	1557	2590	3459	5337	1445	979	3149	6574	2389	4447	1872	4232	11081	1953	1167	2156	1063	8822	1684	408	3464	7722	1618	6057	0	163	203	808	8248	8873	1310	1609	601	816	1968	3606	2734	4877
1952	10	Arizona	1952.83333333333	1064	2302	2397	6199	1344	1272	2831	11	1219	1875	885	2266	600	762	1759	2485	2478	2278	1116	1770	4155	1374	190	1394	1872	3691	2337	107	1885	2665	2223	3775	15	261	211	780	5776	5224	1258	389	339	864	661	1832	3058	3860
1952	11	Arizona	1952.91666666667	928	386	1760	1908	543	1366	1282	477	992	1871	1411	251	788	867	1765	3417	1709	1931	499	1334	1175	175	70	259	664	2300	3023	16	559	2254	679	1995	428	435	71	982	1919	5200	1524	115	104	328	745	348	2265	2271
1952	12	Arizona	1953	1487	232	2885	762	277	1388	304	226	354	1185	2278	78	1285	518	782	1103	1308	781	96	286	730	206	153	656	788	797	1642	174	283	710	1354	1793	700	264	873	1370	865	2576	901	667	61	1270	412	90	640	1334
1953	1	Arizona	1953.08333333333	379	93	512	612	670	274	200	273	71	269	2066	7	805	145	1158	1	249	938	272	77	751	91	359	2208	413	1054	746	214	110	433	711	1436	81	96	328	433	807	813	108	1603	12	278	772	8	110	713
1953	2	Arizona	1953.16666666667	194	9	350	381	412	32	150	0	89	110	626	28	655	22	2	44	581	661	261	668	1	31	629	109	160	17	249	1205	155	578	159	140	744	1132	261	160	370	1144	938	1223	218	197	64	121	510	669
1953	3	Arizona	1953.25	1068	1	132	705	41	191	102	328	21	10	416	11	3265	8	56	62	256	268	713	606	666	53	313	467	693	142	475	479	1581	36	382	368	2437	1485	21	1215	1855	1464	122	223	260	81	116	92	65	1479
1953	4	Arizona	1953.33333333333	993	802	374	1013	146	697	238	1902	915	69	577	249	4588	402	142	245	1040	28	862	619	300	0	1032	142	518	1171	171	361	3621	402	1305	845	2834	912	2	2777	646	507	125	191	107	350	123	195	165	2164
1953	5	Arizona	1953.41666666667	710	1451	319	1411	5	840	60	2583	2085	1047	903	649	3303	139	813	162	1143	47	821	1159	799	1	2416	558	1187	1713	142	151	3899	542	274	676	2370	1264	1584	4892	479	1469	361	150	388	2149	886	702	1	2719
1953	6	Arizona	1953.5	1193	985	444	820	51	1950	278	3616	2183	491	2185	378	4582	1131	913	737	948	71	690	1975	1125	768	3029	2331	2255	1639	166	196	3647	683	117	1235	2961	972	2110	4521	249	1269	115	96	1388	1347	1294	2172	832	1670
1953	7	Arizona	1953.58333333333	2105	4715	93	1275	195	2844	1340	6136	1486	991	2192	1409	6391	705	3914	1391	120	54	573	2418	1851	642	5329	3297	3349	1495	169	421	6224	528	279	1579	3479	987	1463	5280	438	2620	918	292	847	1516	2243	2813	978	2552
1953	8	Arizona	1953.66666666667	2019	7503	239	4651	877	3548	2151	10041	3528	2870	3245	736	9401	1212	5246	3824	204	35	933	5137	1798	1235	8191	3298	5614	2234	1421	1671	10354	386	466	4188	5657	2493	2650	5079	1019	3482	1821	1891	2123	2033	4245	6494	2140	5419
1953	9	Arizona	1953.75	554	8442	222	3621	380	2747	5067	8610	2041	3140	2411	3470	8826	1049	6955	3443	334	0	1423	4426	2007	903	12272	2366	5693	1156	2796	2661	9601	583	380	1967	4646	3533	2581	4638	1086	3261	1585	3179	1162	4268	6374	5689	2860	5544
1953	10	Arizona	1953.83333333333	462	5102	191	1646	746	312	2130	4948	1538	2167	1509	3543	3697	272	4682	2666	55	379	2149	3473	395	482	6159	3365	4917	733	1887	1210	3391	205	321	1542	7139	1916	2313	3448	1929	2070	739	3033	2074	2375	1200	3372	1394	1587
1953	11	Arizona	1953.91666666667	93	2042	68	528	1775	118	1074	2550	1772	4611	34	2001	3020	590	2296	2248	802	208	1606	3995	305	64	3704	875	2723	1753	2517	252	2841	705	86	670	2648	589	1196	1999	616	598	701	2590	1515	436	1958	855	1204	1472
1953	12	Arizona	1954	661	782	1667	50	2182	971	1079	848	1560	1253	329	1174	2025	351	488	451	460	453	1580	1560	744	788	2142	1815	967	1026	2451	1227	1339	140	359	1645	1954	841	761	1185	1156	233	545	958	951	111	865	1205	1735	1256
1954	1	Arizona	1954.08333333333	173	202	123	124	921	93	286	79	95	1345	411	113	1496	720	364	341	59	95	1972	264	63	698	77	271	1100	142	1105	1494	496	52	997	270	928	1036	1143	79	625	63	4	120	432	71	20	1596	658	190
1954	2	Arizona	1954.16666666667	80	62	895	623	56	0	942	665	221	7	112	647	418	564	950	741	121	566	1551	62	13	143	61	249	1378	282	82	1011	115	135	338	150	813	774	44	118	85	34	447	16	606	12	52	36	752	1426
1954	3	Arizona	1954.25	248	385	773	232	197	85	671	369	16	4	688	9	262	65	990	1362	114	185	757	1	23	32	0	457	534	760	14	672	479	363	380	700	249	533	4	435	46	52	43	756	239	506	1177	10	104	257
1954	4	Arizona	1954.33333333333	475	1033	389	28	1341	360	193	154	388	22	1916	6	1859	1205	195	1652	126	133	756	1050	30	431	1795	980	226	582	243	1078	12	383	615	97	352	1981	22	214	2036	271	22	699	239	911	393	601	7	438
1954	5	Arizona	1954.41666666667	580	757	376	830	1852	224	208	24	1488	49	954	247	1066	620	714	973	377	1736	643	1187	205	1747	2637	1163	2511	1465	51	3517	21	168	183	309	733	1448	902	147	888	513	137	2510	362	1125	82	801	1052	1563
1954	6	Arizona	1954.5	3501	464	282	1982	1412	159	602	642	2584	51	1681	213	1067	1170	835	1577	280	1166	604	520	62	832	2608	2495	1108	244	730	6220	354	64	515	415	186	1766	1629	446	1557	3111	316	2934	268	1631	435	1231	1224	1593
1954	7	Arizona	1954.58333333333	7789	417	1828	2562	4175	466	735	1432	3458	83	1611	616	2277	3822	1262	2439	111	773	955	1082	200	754	4417	2386	1652	590	1487	7869	694	1629	914	1000	413	1411	3485	1002	1961	4635	485	4806	804	3825	390	3607	1745	1106
1954	8	Arizona	1954.66666666667	11738	405	3397	5365	8077	889	1706	772	4565	927	2009	3319	3484	5073	2311	5895	243	897	3920	4108	731	1806	7457	5418	2364	1155	5948	13159	2823	2743	2564	5275	1179	2414	3819	1908	3060	8562	1200	7888	2733	6379	482	5949	4508	1463
1954	9	Arizona	1954.75	9862	1133	3462	6752	9185	1602	1121	437	3131	934	2576	2062	2867	3906	3026	9262	246	3608	4260	3561	495	1264	7030	6152	2079	478	7550	9321	2427	4272	4600	8002	1561	2168	3414	1401	913	6672	2504	7402	2061	6638	731	5122	3875	723
1954	10	Arizona	1954.83333333333	4758	816	3242	2913	5813	419	476	315	1681	384	740	1707	717	3044	926	4616	1731	3030	3626	2357	1571	191	3282	2356	1340	192	2888	5474	1217	2727	3935	5298	963	1892	2032	788	113	1305	2275	5191	3495	3287	77	3466	1144	647
1954	11	Arizona	1954.91666666667	2789	737	2133	1157	4082	70	586	126	1196	109	485	1208	228	1079	171	2981	544	1623	3448	1609	2297	238	1814	976	1411	104	1444	3436	296	1789	4499	1676	2787	1023	631	86	117	353	313	3779	659	1493	24	1277	136	38
1954	12	Arizona	1955	773	49	616	1124	2134	1046	452	496	678	1060	853	146	228	597	392	637	1036	660	1587	1327	1282	3	2017	1987	1367	213	1234	1757	66	1907	2468	338	1902	436	2015	379	404	456	0	867	1945	613	17	1876	9	1093
1932	5	Arkansas	1932.41666666667	412	262	93	254	168	83	363	320	68	13	103	611	525	308	211	269	79	378	41	546	338	168	2	47	415	15	167	269	358	448	171	31	316	838	652	59	375	24	376	180	317	203	514	987	92	85
1932	6	Arkansas	1932.5	326	995	482	333	126	179	66	485	153	95	432	1555	1154	856	420	237	110	1311	43	1745	771	328	1069	184	924	100	468	1505	698	1759	150	127	1296	1048	499	189	897	1	1171	55	744	369	406	1655	137	461
1932	7	Arkansas	1932.58333333333	207	1505	1495	104	210	60	122	434	200	336	882	2141	1098	1843	1347	958	947	3433	77	2069	2713	225	2576	134	2880	154	714	4152	2737	4202	1139	209	3669	1337	814	2291	2966	51	2733	406	1220	716	516	6706	571	2690
1932	8	Arkansas	1932.66666666667	529	1311	1035	661	584	327	36	329	739	1083	1103	2216	1951	595	1395	602	168	2390	274	879	2351	4	2000	178	1956	160	1073	2318	2809	5053	540	215	2464	698	49	762	2280	14	2087	790	2710	104	264	1763	100	1627
1932	9	Arkansas	1932.75	504	707	101	288	89	191	218	35	1112	708	623	695	642	383	360	420	398	1415	632	651	724	151	1340	233	375	3	917	1563	1878	1484	294	18	2939	124	400	644	1005	15	2009	341	1279	158	172	1332	152	309
1932	10	Arkansas	1932.83333333333	137	1239	52	652	520	179	480	96	724	36	171	407	47	114	1728	94	347	499	410	1170	242	144	622	83	176	162	398	771	163	491	240	196	724	718	451	1765	544	58	677	586	880	95	220	405	206	66
1932	11	Arkansas	1932.91666666667	519	1748	504	8	604	5	116	85	180	235	390	969	127	37	178	215	201	632	315	691	493	118	538	93	457	653	205	76	47	469	297	495	630	15	507	921	696	206	643	1074	390	319	488	106	126	62
1932	12	Arkansas	1933	323	218	258	189	147	8	232	240	103	61	173	1001	526	57	503	262	136	187	277	342	79	530	268	183	175	589	138	82	199	514	170	343	50	253	184	1399	149	245	245	599	323	150	121	23	409	32
1933	1	Arkansas	1933.08333333333	25	256	268	164	1228	108	144	222	200	96	136	640	416	271	410	272	340	226	450	366	193	4	419	162	257	701	166	34	39	415	330	155	198	219	47	454	320	191	330	393	49	255	17	615	195	923
1933	2	Arkansas	1933.16666666667	171	162	358	245	353	52	349	250	60	28	2	117	32	420	20	110	91	285	15	319	67	132	122	0	11	64	535	348	201	246	143	433	630	5	85	266	114	22	358	132	69	150	26	36	24	33
1933	3	Arkansas	1933.25	42	74	164	218	47	121	151	57	114	58	120	386	570	100	243	141	306	86	288	83	47	17	172	189	137	74	55	135	202	129	181	16	522	822	201	229	1334	18	35	49	209	157	229	26	245	259
1933	4	Arkansas	1933.33333333333	85	159	158	1	15	381	498	125	130	80	180	2	694	478	497	2	187	30	82	180	63	9	357	35	7	98	667	120	79	97	2	151	221	31	107	67	138	11	251	103	341	120	47	123	187	15
1933	5	Arkansas	1933.41666666667	15	393	289	1	53	678	235	198	50	836	514	526	253	34	448	142	803	567	302	12	123	498	3	241	819	99	152	32	360	377	152	638	430	559	224	41	121	33	539	197	117	0	126	516	242	13
1933	6	Arkansas	1933.5	236	763	338	82	479	4209	984	242	965	1069	866	2360	157	87	840	238	1811	533	342	109	29	604	440	298	2069	326	342	717	484	989	1121	1369	1836	761	664	147	86	130	1457	336	493	30	307	925	779	203
1933	7	Arkansas	1933.58333333333	199	1866	439	429	1550	13033	1827	586	2988	3353	1670	7346	124	308	3061	1341	2228	1234	1199	23	261	811	903	1021	3660	537	805	1761	869	1830	1729	3328	6246	2237	1212	892	872	865	3051	494	1236	530	423	1908	1514	719
1933	8	Arkansas	1933.66666666667	126	285	1513	824	1767	8351	2184	341	2524	3972	2639	5090	219	100	2751	989	2734	1075	740	43	459	289	1941	543	2783	230	1458	1471	816	1344	2261	3724	2065	708	315	258	714	633	2750	1444	547	890	484	1048	1498	428
1933	9	Arkansas	1933.75	49	203	401	456	188	2280	517	165	1920	586	471	2778	525	426	1048	723	1001	773	221	189	223	62	993	477	341	156	2047	264	362	641	1743	3279	384	299	301	281	103	442	1271	1244	388	679	260	259	61	65
1933	10	Arkansas	1933.83333333333	137	282	26	184	286	485	154	14	459	151	593	718	333	70	1112	279	630	1267	123	1332	182	572	713	540	1070	399	1595	257	272	702	1368	2413	436	616	35	438	111	169	366	705	208	540	1107	813	22	407
1933	11	Arkansas	1933.91666666667	2	564	70	449	408	437	2122	72	50	18	156	444	266	216	182	67	515	321	376	180	150	488	93	591	1136	86	618	650	423	1768	246	1201	618	534	23	705	275	58	45	543	490	435	526	563	145	1019
1933	12	Arkansas	1934	109	277	404	296	350	93	528	201	661	84	261	47	871	138	105	241	739	689	323	284	397	94	141	312	1135	274	73	522	8	474	179	580	239	300	214	724	33	135	293	704	60	790	635	441	28	1057
1934	1	Arkansas	1934.08333333333	115	99	94	391	172	434	687	413	503	135	29	101	224	174	26	19	151	462	40	304	877	7	137	121	128	613	114	233	86	26	63	229	37	644	57	79	30	189	47	927	373	292	42	36	125	373
1934	2	Arkansas	1934.16666666667	526	130	16	205	32	273	229	165	639	132	2	518	179	231	6	95	224	208	274	657	18	40	121	654	37	24	173	63	326	491	620	249	275	285	147	382	47	64	265	2221	24	424	33	694	1207	21
1934	3	Arkansas	1934.25	357	376	16	67	374	123	885	180	54	474	44	63	779	127	828	263	143	3	362	547	83	421	468	16	109	1524	156	254	582	12	389	392	177	287	140	235	930	198	446	143	621	166	67	20	101	127
1934	4	Arkansas	1934.33333333333	202	12	223	395	481	82	118	139	19	270	228	17	542	77	30	1281	219	86	356	7	501	829	461	265	585	586	252	303	100	486	471	281	531	135	379	38	145	853	10	85	545	115	195	68	134	66
1934	5	Arkansas	1934.41666666667	950	38	169	46	558	138	205	925	206	28	4	456	268	258	66	120	526	262	876	0	505	348	110	207	322	244	393	0	337	438	122	22	451	82	328	496	329	322	304	389	86	361	1103	153	122	38
1934	6	Arkansas	1934.5	652	197	194	283	1774	149	342	1090	447	238	92	228	1634	180	695	395	922	255	1078	11	1021	1667	117	561	105	558	1032	48	1562	321	194	158	700	268	1875	613	1867	157	225	37	1394	1469	434	264	74	444
1934	7	Arkansas	1934.58333333333	3392	1145	644	1051	4733	419	3625	4413	1112	256	321	2252	2413	703	2249	3766	3580	465	2255	345	2146	4053	340	2806	118	1945	5777	237	2137	1079	192	580	3015	422	928	1139	5089	843	286	411	1280	5903	770	1106	133	3259
1934	8	Arkansas	1934.66666666667	2245	173	1011	468	5448	45	3295	5755	593	165	370	2187	853	1506	2531	3418	4069	363	3156	985	3361	5864	784	2477	454	3124	7185	1215	1347	1707	829	675	4264	729	1138	2962	4335	774	182	550	944	4890	577	355	473	3996
1934	9	Arkansas	1934.75	2108	874	2401	127	1123	156	701	3343	524	953	407	490	1047	2684	863	3709	4649	128	735	624	2581	2822	463	2343	1025	1372	2725	1447	678	1825	310	912	4197	70	505	2175	1189	321	308	436	498	3690	202	299	664	572
1934	10	Arkansas	1934.83333333333	3504	723	664	266	804	132	603	2711	87	287	199	1175	444	682	311	997	1720	878	164	211	1226	581	103	753	210	1064	1905	630	274	709	3	1035	620	34	152	716	847	595	374	1017	795	1626	145	423	1591	557
1934	11	Arkansas	1934.91666666667	2878	1598	281	54	270	668	94	1686	30	108	221	521	355	334	86	710	897	479	371	234	81	564	12	28	207	476	1395	456	369	516	262	122	527	656	201	303	401	546	60	1808	1494	409	622	8	376	500
1934	12	Arkansas	1935	1288	341	46	79	1260	206	57	1811	14	109	491	655	538	531	349	1848	752	353	166	914	27	301	63	564	191	195	1226	1042	107	986	164	453	457	326	278	139	226	857	496	506	982	114	168	958	168	148
1935	1	Arkansas	1935.08333333333	1589	353	53	310	262	14	563	704	442	16	394	17	710	536	160	686	653	207	11	304	413	761	192	186	6	105	25	1485	10	1202	214	490	323	466	587	14	269	147	154	270	434	60	25	1168	47	317
1935	2	Arkansas	1935.16666666667	323	41	1320	345	751	61	324	819	39	230	181	18	410	143	552	198	248	175	53	63	1205	143	446	55	252	570	381	131	263	21	435	604	199	115	534	14	565	53	72	71	51	99	145	1469	173	13
1935	3	Arkansas	1935.25	842	359	954	304	635	44	88	67	132	370	8	1290	437	139	878	24	4	295	955	127	213	221	811	88	63	55	560	610	539	51	158	76	134	280	424	93	92	319	157	81	261	385	418	398	12	282
1935	4	Arkansas	1935.33333333333	375	984	358	45	71	277	34	138	409	87	1035	47	78	25	29	697	146	68	515	459	56	50	100	83	484	180	264	319	423	21	5	508	165	303	840	384	427	317	40	534	47	18	113	192	319	755
1935	5	Arkansas	1935.41666666667	43	108	391	91	249	95	36	400	119	109	22	499	3	586	103	14	155	35	485	171	65	387	23	34	26	517	296	368	145	79	317	143	86	118	377	19	279	81	104	440	873	365	32	74	0	8
1935	6	Arkansas	1935.5	837	27	201	286	1149	147	129	1895	1210	83	697	1280	653	2303	239	470	91	82	1032	153	402	405	156	223	279	978	1153	1239	632	467	130	214	265	4	389	187	2382	234	262	474	986	1268	220	457	406	665
1935	7	Arkansas	1935.58333333333	2202	203	948	1951	2119	545	73	3888	3165	70	1274	2371	1886	3195	1149	1399	809	864	3832	844	790	1463	1447	672	1715	1729	3091	3377	1208	1313	1155	1295	874	49	202	1221	5742	961	2003	573	3321	2160	525	1330	273	1929
1935	8	Arkansas	1935.66666666667	4872	542	630	1981	1853	213	530	3520	7926	165	2215	3371	5849	3124	940	1971	375	1255	2827	301	693	1744	1243	946	3116	1670	3348	2799	784	3116	872	1817	180	385	148	1367	2699	359	1163	356	5392	927	115	648	409	1783
1935	9	Arkansas	1935.75	4451	306	269	404	2672	2178	1000	975	5903	560	543	2119	1732	4099	292	1736	1041	555	1999	291	354	1150	470	379	1374	672	1790	1486	156	1184	1427	1054	847	7	65	1938	1115	963	1132	288	3374	312	1220	165	375	1423
1935	10	Arkansas	1935.83333333333	2066	202	489	185	2316	557	535	643	3937	339	1011	575	808	2146	108	1038	657	302	1117	193	404	61	223	663	1409	319	568	1564	403	678	1777	118	821	51	347	169	596	1529	886	203	1218	627	561	0	554	164
1935	11	Arkansas	1935.91666666667	1977	316	341	1602	185	28	623	222	915	375	754	371	538	1403	9	340	105	161	768	909	112	170	42	551	2384	432	315	406	714	279	1920	1019	719	5	99	356	137	276	152	279	710	191	1548	321	516	321
1935	12	Arkansas	1936	623	126	361	1110	16	303	470	229	341	2	802	271	16	203	72	244	17	869	768	221	751	1052	214	501	592	210	372	104	22	236	1525	331	55	71	1481	146	212	118	248	396	351	27	167	365	25	253
1936	1	Arkansas	1936.08333333333	161	8	203	1246	36	130	1321	128	205	423	24	126	572	104	635	116	27	235	221	875	708	113	79	134	571	346	317	99	657	188	2046	101	43	267	729	265	198	1373	344	29	286	27	518	58	166	740
1936	2	Arkansas	1936.16666666667	280	3	298	589	11	308	272	213	835	37	326	132	8	216	89	6	175	319	389	65	151	7	1327	168	157	11	218	553	58	203	471	1	695	31	542	749	66	832	39	108	82	285	256	271	16	623
1936	3	Arkansas	1936.25	556	255	128	36	22	47	68	558	195	227	564	152	155	83	54	13	102	3	204	651	423	672	201	109	25	262	26	311	743	988	17	411	519	284	216	592	31	846	165	26	14	1447	389	118	290	13
1936	4	Arkansas	1936.33333333333	206	647	476	51	3	173	47	4	136	567	181	156	725	83	256	18	43	84	89	61	334	42	706	17	2	313	65	182	281	831	278	1076	71	301	316	977	757	34	12	32	3	181	516	75	306	132
1936	5	Arkansas	1936.41666666667	620	605	356	290	127	386	29	86	565	48	53	603	272	235	803	3	128	160	1575	407	492	136	632	195	494	10	720	396	107	424	337	671	1	17	219	126	66	558	822	124	121	39	431	28	119	110
1936	6	Arkansas	1936.5	2370	2434	775	188	42	861	187	1156	1216	261	217	1124	362	408	1323	8	229	860	1336	1908	885	120	3165	1217	958	143	1236	2397	930	1076	1823	1022	38	739	715	968	303	4058	2537	546	437	405	1720	60	636	901
1936	7	Arkansas	1936.58333333333	5829	7547	1534	343	109	2833	1484	3078	4634	750	666	784	920	870	2070	8	491	4653	3292	3661	3786	501	6126	1580	4029	286	2128	2600	2580	1955	5498	1149	28	1987	631	2978	1070	5974	8313	1742	1602	319	4053	655	1975	2207
1936	8	Arkansas	1936.66666666667	2403	10485	3174	289	16	3309	2264	1889	1429	1567	638	729	1155	811	1562	20	1135	1521	2278	2431	2177	951	9014	3314	3328	570	2832	3657	3442	1599	5584	1411	130	1151	1015	3008	520	6016	2659	1327	1909	199	3669	573	868	2555
1936	9	Arkansas	1936.75	595	5669	897	58	1	2810	1720	2122	551	330	611	375	1016	2220	742	112	258	1710	2026	1780	1136	282	6351	3276	1148	1379	2162	4741	1392	244	5591	631	102	1392	927	828	1175	3397	3278	789	1526	609	1814	683	1238	1160
1936	10	Arkansas	1936.83333333333	616	2513	921	457	1374	802	85	932	580	159	209	648	380	3150	336	176	365	2364	324	638	2367	333	1772	1663	776	614	777	2490	238	87	2192	392	447	1233	372	832	778	2099	1585	743	652	789	592	1092	674	1158
1936	11	Arkansas	1936.91666666667	251	2484	1143	95	230	255	610	56	557	31	231	481	231	1136	293	352	120	753	1526	139	1038	506	1542	237	399	386	291	1543	27	267	905	1831	585	629	492	270	243	1155	2955	727	1389	898	1108	508	514	1958
1936	12	Arkansas	1937	335	2115	753	186	1061	267	582	371	400	31	518	492	781	417	78	501	46	488	243	1781	439	298	1334	588	467	29	399	801	131	68	92	1037	1320	118	410	182	99	893	487	39	739	77	1169	1439	351	2294
1937	1	Arkansas	1937.08333333333	140	375	1054	275	341	189	226	225	1711	69	627	601	158	215	89	388	252	403	222	538	163	607	186	639	633	409	458	312	536	301	152	591	337	156	310	420	174	213	29	444	431	387	439	65	1842	150
1937	2	Arkansas	1937.16666666667	91	863	247	127	118	113	246	234	1256	40	63	264	122	185	135	37	145	4	556	995	8	1012	378	415	1	526	222	123	181	95	3	1125	172	264	923	317	181	178	28	141	117	478	735	121	235	36
1937	3	Arkansas	1937.25	94	334	472	130	19	157	117	180	726	35	367	409	140	115	4	430	358	266	426	31	337	10	833	161	194	5	145	301	61	22	38	517	122	156	21	427	138	305	122	572	295	1054	187	333	490	1299
1937	4	Arkansas	1937.33333333333	258	134	430	286	498	256	94	56	670	58	41	275	314	458	346	196	304	9	17	740	51	1210	361	380	24	312	80	355	791	426	7	397	458	1178	361	852	316	87	1017	307	32	223	735	132	200	276
1937	5	Arkansas	1937.41666666667	284	445	944	49	108	82	30	36	986	200	270	95	111	459	508	362	240	494	474	113	429	125	58	10	98	1218	177	515	1217	526	457	1149	498	1235	292	72	7	83	14	63	470	61	802	51	832	14
1937	6	Arkansas	1937.5	143	67	1674	114	121	1053	320	29	2333	276	637	271	326	143	718	1857	556	480	481	324	99	154	617	32	1663	5138	28	365	2217	463	1379	1277	2732	4771	639	882	178	218	168	28	1047	92	561	315	2747	80
1937	7	Arkansas	1937.58333333333	98	403	3376	402	383	2108	420	566	7399	1208	1281	325	1273	388	2340	4273	1729	346	2022	1865	2187	198	1949	242	5403	14702	612	1274	7339	1521	1943	1742	3775	16206	2848	1164	569	664	193	136	2693	348	976	1100	3415	381
1937	8	Arkansas	1937.66666666667	232	698	4726	2919	88	2093	388	167	8211	1406	3739	1255	1008	3128	2028	6278	2524	516	3385	2138	1853	281	1304	241	3936	22692	293	1492	4556	3696	1524	3268	2937	18171	2755	5033	595	1429	708	151	2897	472	203	525	3169	301
1937	9	Arkansas	1937.75	527	1287	5092	3823	150	647	795	852	6816	180	2935	1149	1720	3650	930	6100	1970	1502	1661	4693	1032	784	1041	662	1354	14929	127	908	4083	554	1217	2975	2128	9190	1292	3424	66	524	303	64	1965	630	403	1336	4681	190
1937	10	Arkansas	1937.83333333333	647	611	1967	1415	290	2367	625	262	3582	40	2112	2958	2042	1763	925	789	1219	778	228	1499	225	315	1834	199	423	7253	515	220	1678	279	824	1857	1957	8038	797	2366	251	475	17	199	941	2560	237	1583	2631	869
1937	11	Arkansas	1937.91666666667	613	1069	432	1032	162	771	592	551	801	277	1040	2522	1793	255	416	311	771	531	1629	1986	221	1110	2348	31	408	1537	1072	94	1491	129	114	978	2656	3518	764	1269	932	853	1064	379	513	773	360	1705	1974	481
1937	12	Arkansas	1938	595	346	177	66	588	1073	109	1086	569	296	1475	971	614	209	133	48	562	525	291	349	324	1308	950	151	257	395	510	647	641	73	343	109	2886	3415	1400	1314	1699	940	73	98	516	630	178	588	584	144
1938	1	Arkansas	1938.08333333333	803	880	164	111	498	761	800	214	311	346	317	1883	110	337	77	45	806	23	172	80	827	129	294	1070	221	94	193	526	85	234	236	328	504	941	646	463	315	29	796	484	102	745	4	812	476	125
1938	2	Arkansas	1938.16666666667	141	87	140	378	289	777	284	149	352	152	1	107	91	353	7	1140	48	543	7	346	383	285	34	195	648	317	253	96	283	146	61	199	20	18	148	649	85	91	117	653	64	1001	30	771	14	208
1938	3	Arkansas	1938.25	268	72	39	352	60	436	217	216	179	2	328	61	2	328	1153	153	764	146	1279	234	83	64	13	37	668	711	221	65	252	36	270	54	6	114	120	161	149	753	237	84	605	284	900	722	311	225
1938	4	Arkansas	1938.33333333333	129	182	143	153	132	616	312	11	177	96	56	108	415	258	249	331	517	572	77	169	22	216	64	446	480	538	452	144	201	371	411	572	17	589	129	469	865	1840	263	104	5	101	67	212	72	158
1938	5	Arkansas	1938.41666666667	486	1975	854	117	825	176	702	554	304	888	97	25	104	13	212	10	200	1109	126	529	41	42	172	108	70	295	107	722	266	24	208	84	33	1681	640	464	869	181	185	1077	157	336	516	1640	1074	146
1938	6	Arkansas	1938.5	4475	1588	2401	971	2093	506	2020	1167	682	1437	115	202	17	188	1072	228	218	2046	189	803	1796	122	468	376	619	436	559	1612	779	370	550	31	44	1398	761	1160	2823	24	523	1558	1218	606	658	4794	1449	581
1938	7	Arkansas	1938.58333333333	14354	4497	7118	1812	4514	2094	8933	3684	3258	3691	637	2529	544	240	3307	920	1538	7630	710	3221	5951	407	1271	2502	4451	597	3154	7375	1813	2371	456	833	335	2591	4626	3297	7439	376	4215	3361	3839	3285	4908	7388	2394	1194
1938	8	Arkansas	1938.66666666667	10100	5472	5157	4128	6711	3003	16939	4306	5051	4547	1287	2565	181	546	3106	164	1272	7408	97	2351	5702	266	2378	3346	4691	1643	3861	10728	1385	1047	637	831	1304	2385	5438	2316	7409	531	4426	3540	3743	3326	3945	5007	2776	1867
1938	9	Arkansas	1938.75	6177	1490	3959	1113	2234	1130	6487	1032	1234	3607	749	1946	228	163	1422	161	786	4609	941	1470	3744	855	1318	3386	828	1859	1057	2539	2028	596	525	1164	1534	79	2113	3935	3575	542	2634	1605	5062	1388	4361	1727	2096	716
1938	10	Arkansas	1938.83333333333	3978	625	2005	435	868	1166	1399	560	341	1825	537	994	254	186	1154	433	362	3515	443	1122	1301	456	405	2181	525	1219	799	2923	562	169	861	360	1843	223	1169	5406	1856	309	1764	535	2178	649	639	529	1531	240
1938	11	Arkansas	1938.91666666667	1106	361	620	1209	1083	151	2816	136	418	419	860	2300	729	167	2055	643	119	1753	37	1498	986	753	276	888	748	629	482	1779	437	585	553	940	633	253	1867	4160	1675	246	952	1353	1507	536	407	274	388	118
1938	12	Arkansas	1939	369	469	409	935	2447	235	2001	797	1011	108	225	515	848	72	1373	654	50	1081	251	988	264	458	101	640	433	836	290	1282	285	197	823	3431	42	28	948	562	608	78	1715	450	1340	515	43	76	182	2307
1939	1	Arkansas	1939.08333333333	390	271	324	707	3297	1245	562	339	607	197	1348	148	320	9	585	455	940	567	298	305	44	84	419	597	517	89	507	688	605	864	44	99	305	187	194	233	712	139	631	118	556	174	981	151	28	695
1939	2	Arkansas	1939.16666666667	35	660	164	76	1490	274	160	12	184	255	750	5	383	290	74	288	44	319	38	502	103	52	689	157	66	34	1454	117	273	569	91	536	593	268	31	1156	1591	60	54	220	473	78	817	230	1987	67
1939	3	Arkansas	1939.25	240	12	125	166	632	148	31	157	151	895	214	245	561	286	1271	182	342	167	138	400	266	22	1616	105	273	4	44	107	1	27	11	460	179	478	387	51	64	312	290	435	240	1015	623	44	316	23
1939	4	Arkansas	1939.33333333333	185	92	92	128	209	108	25	240	362	182	606	519	91	311	73	834	333	111	14	274	897	472	5	128	220	404	117	219	689	83	509	395	421	174	219	729	689	176	202	1045	427	433	590	729	987	360
1939	5	Arkansas	1939.41666666667	106	339	215	6	407	661	428	34	180	28	457	109	190	155	271	318	632	671	446	369	494	518	338	396	395	2	142	25	139	327	66	798	157	281	184	4	233	516	136	185	349	312	223	612	282	279
1939	6	Arkansas	1939.5	453	1359	1437	315	936	2457	1101	5	253	39	1053	440	106	122	3739	137	1941	744	744	1744	2173	417	2397	553	19	81	1287	14	44	579	640	1673	902	749	616	1954	303	1242	821	69	1121	1088	695	1203	437	25
1939	7	Arkansas	1939.58333333333	834	5386	6645	1223	3081	3760	4704	67	446	947	4501	379	1013	3455	18946	602	2005	679	3172	2063	6871	1054	4721	2536	162	445	1944	228	486	4243	717	4375	653	4028	2108	5671	1152	2561	4202	591	3265	1870	1961	4506	1566	396
1939	8	Arkansas	1939.66666666667	969	5173	8081	1438	8523	5841	7507	352	1317	1750	6646	513	2108	3072	23419	1091	3588	810	4084	4518	8024	1414	3492	3552	603	1335	3745	921	445	3323	2270	2885	2833	4355	2997	6605	3574	5053	7571	405	4786	1953	405	3409	2536	1669
1939	9	Arkansas	1939.75	832	4453	4736	839	2683	5725	2855	248	580	1119	3726	234	149	1682	16817	820	3821	939	2640	4854	6881	904	3051	649	175	1630	2300	898	55	2473	2056	2670	3219	2968	5439	5779	2124	3657	6507	274	1417	2632	214	1572	1483	468
1939	10	Arkansas	1939.83333333333	396	1384	3237	637	1108	1433	2725	325	60	825	1991	49	2	525	10092	514	1107	830	3309	5527	3154	435	1148	433	822	1501	1840	671	103	1614	217	1663	2311	2684	2098	1822	598	442	1167	969	1314	1380	1	916	353	388
1939	11	Arkansas	1939.91666666667	292	1368	1699	527	478	818	341	419	340	704	583	1213	20	160	4410	74	744	440	1413	3948	1121	1822	836	356	733	249	695	26	46	559	412	1427	494	1694	973	2251	245	943	342	97	1456	1046	552	472	918	675
1939	12	Arkansas	1940	448	1810	687	481	925	978	627	247	1564	357	396	361	236	562	1075	105	245	75	1813	845	266	2548	539	142	591	59	567	444	102	1134	279	1603	354	607	761	359	190	379	1220	91	680	122	85	166	1640	310
1940	1	Arkansas	1940.08333333333	171	1231	574	570	478	1159	245	190	185	735	208	133	54	391	1247	1686	511	175	287	47	140	674	255	61	197	831	236	1140	10	881	86	370	316	1467	691	91	127	469	3037	297	666	402	606	129	986	1125
1940	2	Arkansas	1940.16666666667	47	529	233	10	226	560	520	40	130	404	132	60	444	366	57	949	167	1861	1062	365	370	971	300	164	533	610	164	271	202	981	183	1	363	161	70	122	561	1110	269	117	66	184	137	802	20	470
1940	3	Arkansas	1940.25	798	755	173	18	24	167	280	256	80	49	746	144	85	978	924	531	89	88	88	864	68	359	156	319	54	378	423	90	2442	518	240	158	755	769	5	165	1375	8	472	66	702	56	73	221	916	420
1940	4	Arkansas	1940.33333333333	195	3	64	563	204	59	416	223	55	304	173	155	377	458	184	509	289	736	97	97	1	264	47	457	496	22	32	497	838	22	112	35	250	265	613	57	374	217	69	150	726	138	109	1527	9	148
1940	5	Arkansas	1940.41666666667	43	94	47	627	526	46	216	1069	153	116	460	144	170	80	96	123	46	1990	50	198	282	813	210	233	132	101	64	772	619	834	175	145	343	169	426	131	1244	223	121	147	333	5	74	737	488	35
1940	6	Arkansas	1940.5	440	361	161	2793	272	683	514	1496	340	1572	3075	938	1418	258	312	78	56	9661	1119	357	2535	1789	377	351	93	73	43	1706	1436	1382	965	918	966	1555	2359	103	1260	310	379	1046	808	153	772	2053	1824	29
1940	7	Arkansas	1940.58333333333	1569	1027	511	7251	644	2772	2490	3333	1726	3296	6790	5087	1727	1038	664	47	82	31354	6426	891	4438	10293	3314	1428	72	129	439	9089	1601	4573	2003	1647	1217	1600	4843	318	3237	253	1324	4358	1241	579	1903	4834	6311	124
1940	8	Arkansas	1940.66666666667	1625	201	490	10104	1366	2916	8164	4716	2234	1309	12329	4948	2559	942	300	309	68	15520	7142	1159	6896	10358	6078	1907	91	27	503	11020	1783	3194	3502	3326	552	2215	5522	281	2875	936	2512	5759	4947	900	7232	4970	14169	99
1940	9	Arkansas	1940.75	318	150	314	9024	1987	1717	3101	4100	2684	654	6483	2923	2577	151	138	465	269	9556	3159	1086	4778	6413	3834	3521	18	104	240	3238	2382	1183	4246	6821	3156	2033	2313	255	1876	1433	459	4793	3020	1007	5159	3882	6502	1519
1940	10	Arkansas	1940.83333333333	713	109	489	8526	713	2549	2817	2603	620	850	3047	339	1352	346	682	198	1234	7633	3426	892	2391	1276	2119	1498	1284	66	548	2454	1391	349	289	5158	859	1912	3125	1035	316	1830	1099	2643	2427	1073	3236	2265	1483	489
1940	11	Arkansas	1940.91666666667	779	65	572	5017	523	878	1401	3256	1737	197	2251	840	1270	260	160	120	1962	1345	2587	466	1503	787	203	392	502	525	303	3999	2462	175	1118	1378	481	2015	697	564	2	1132	2740	3788	544	2670	1268	1094	1390	256
1940	12	Arkansas	1941	561	250	184	3201	859	611	434	1071	1804	154	3055	282	1268	448	189	1116	394	362	3157	279	546	54	126	151	1147	137	395	1269	420	1120	1038	1253	424	856	204	901	76	361	2369	1918	298	1895	347	241	817	597
1941	1	Arkansas	1941.08333333333	116	447	289	2196	341	804	714	689	245	393	864	1674	179	505	801	54	1173	603	1137	436	228	148	470	490	371	275	45	253	27	384	1027	1729	1472	653	3	163	1516	88	904	2417	331	1801	112	1803	841	831
1941	2	Arkansas	1941.16666666667	1779	361	222	240	156	532	550	1689	104	551	526	547	1027	296	313	270	198	42	246	81	215	705	4	263	59	12	293	118	421	1203	63	1381	60	121	808	311	181	782	90	62	726	398	609	139	153	367
1941	3	Arkansas	1941.25	372	419	4	329	381	313	652	251	191	23	256	697	236	160	151	632	384	633	318	39	255	280	1108	511	447	644	370	927	1062	293	96	771	49	58	43	408	59	145	556	178	163	336	790	261	642	10
1941	4	Arkansas	1941.33333333333	643	71	115	400	159	56	47	123	263	255	1377	254	52	390	418	135	666	206	305	463	13	401	841	239	6	684	240	179	194	444	674	28	13	949	244	353	123	404	557	526	344	297	137	53	197	898
1941	5	Arkansas	1941.41666666667	61	507	360	154	105	92	36	167	57	1658	718	209	567	6	314	975	163	109	176	233	774	590	185	31	190	119	294	486	117	544	396	474	189	68	109	275	138	332	162	1448	84	860	1098	29	153	862
1941	6	Arkansas	1941.5	464	1291	376	435	582	728	330	577	115	6635	3520	286	1021	466	1379	2477	2083	139	366	265	2034	1112	1478	1021	435	669	211	605	618	2223	2831	391	1003	289	562	1581	327	234	189	4308	97	2935	2033	142	1684	760
1941	7	Arkansas	1941.58333333333	2669	1666	1703	3069	2261	2793	755	1288	505	12839	13985	1901	5867	2458	2706	6575	5750	108	399	1489	9415	3104	5123	4196	1559	4200	958	1203	224	3939	6782	2427	5839	917	1549	3982	2415	2211	1469	10659	475	4439	4670	483	3527	4325
1941	8	Arkansas	1941.66666666667	3359	3009	3312	3136	4750	3190	1767	982	101	17025	16809	4882	8468	1620	621	8510	6584	778	552	910	13711	1805	8603	5673	1773	3872	2063	765	881	7490	9642	2835	6429	771	2258	2178	2684	3199	380	17931	845	7107	13633	1466	3524	5693
1941	9	Arkansas	1941.75	1333	1841	3751	3039	3443	1514	855	369	109	9599	7183	8154	4392	2151	136	5536	4565	1572	429	1365	5743	1832	4468	4004	106	7058	1013	644	134	6373	10060	3802	2878	2797	1733	1967	2428	688	403	7850	441	6586	10298	1708	1615	6970
1941	10	Arkansas	1941.83333333333	818	3271	2620	3289	4310	1617	381	238	1291	3969	3938	5337	1002	884	535	821	1373	1802	272	503	1528	663	1357	1409	673	3650	966	195	366	2370	3578	1818	3105	1123	1035	1045	676	1490	694	6379	1123	4254	3610	368	438	7201
1941	11	Arkansas	1941.91666666667	747	1929	2807	3581	3826	1117	147	160	195	2956	776	1971	1020	405	181	320	1615	937	583	59	810	1321	382	2902	163	3523	378	155	12	1333	1567	826	1048	492	57	1055	574	718	75	5934	820	5062	1128	306	289	4881
1941	12	Arkansas	1942	1593	444	576	869	1337	322	57	89	41	288	479	1104	1423	214	889	873	386	510	387	680	671	1155	327	5196	760	904	502	99	46	294	2235	397	557	16	263	382	530	337	843	1613	2142	848	1195	1664	13	4118
1942	1	Arkansas	1942.08333333333	208	174	48	1107	114	4	996	230	363	272	93	285	522	103	674	186	124	568	1069	240	173	771	512	1205	895	1401	280	186	343	428	395	924	855	545	220	411	480	342	389	1053	1949	254	954	1263	495	992
1942	2	Arkansas	1942.16666666667	224	23	225	130	328	255	922	325	1210	326	18	636	390	1242	124	604	221	246	124	771	1356	406	310	252	124	466	203	538	367	110	757	376	100	166	214	451	186	669	68	618	368	12	375	170	152	696
1942	3	Arkansas	1942.25	260	295	2801	79	1143	518	125	407	420	167	124	399	297	383	392	153	177	185	670	36	1046	91	403	20	119	311	164	270	155	2008	902	418	323	157	109	650	429	289	376	22	309	100	1	205	342	367
1942	4	Arkansas	1942.33333333333	153	305	6	335	1038	1704	1027	803	479	34	182	187	1184	4	79	85	179	479	117	2	405	141	52	505	13	374	101	127	304	937	51	80	430	873	3	190	1500	1365	273	338	130	12	702	250	1320	190
1942	5	Arkansas	1942.41666666667	789	633	662	312	299	19	1048	335	224	213	207	161	671	36	37	129	142	1270	1	484	535	408	72	176	802	557	1723	1417	409	835	644	342	147	78	338	1	424	336	6	606	80	249	280	1287	194	29
1942	6	Arkansas	1942.5	2589	832	1481	390	1118	456	3649	166	311	1606	416	789	1801	189	141	383	364	5832	447	1044	877	3932	220	2109	1304	666	1446	1128	2045	3665	350	1845	1122	803	1342	125	1446	1718	533	1593	451	994	230	2800	1615	1764
1942	7	Arkansas	1942.58333333333	7635	2716	7106	2088	5400	1123	19059	378	1396	1178	2171	2011	3567	695	691	1292	1418	15202	1391	3246	3640	13145	268	5687	3013	6581	3292	2948	9086	22772	1158	5381	4182	4399	4819	91	2692	4782	1838	4307	1303	7742	672	12849	3054	7479
1942	8	Arkansas	1942.66666666667	19220	4583	8918	1742	5770	1080	9047	81	1217	1834	2458	3609	4047	997	642	635	1026	20744	1668	5750	1478	18530	216	5779	7363	2402	5436	3369	13733	42255	1264	6584	7986	5740	10261	573	2427	12583	2547	6425	2693	14260	1184	13779	4070	4506
1942	9	Arkansas	1942.75	11125	3092	14146	3051	1725	342	4807	49	746	1544	1937	2252	3267	1477	323	815	617	17258	1060	1855	1121	11054	49	6190	6822	2099	4206	3860	5934	19959	607	5882	7813	5260	5738	2900	2435	9273	2594	11578	2034	3689	455	16928	4587	3017
1942	10	Arkansas	1942.83333333333	7627	3101	6080	1117	1856	301	6276	228	608	511	1716	5493	3552	1822	234	1708	809	5833	140	539	1825	5798	51	5845	6855	1115	3697	4514	1933	5641	520	3415	2936	5125	5660	4682	1296	5590	643	9233	5869	1270	339	7343	6159	654
1942	11	Arkansas	1942.91666666667	4756	2356	3120	2237	2604	561	4124	491	522	203	1067	5027	1982	2294	1254	1775	911	5481	196	1071	890	2121	653	2190	7410	357	3175	7744	629	3978	168	770	913	1484	3881	2894	1688	1742	1389	4405	1236	648	204	2039	1118	822
1942	12	Arkansas	1943	3111	1634	873	1657	1792	592	2428	1797	143	132	260	4515	2146	1003	302	925	744	1941	105	638	1319	753	132	1381	4953	289	2040	1583	611	356	420	121	961	833	1460	1305	2063	1237	535	1768	895	301	126	1013	1918	195
1943	1	Arkansas	1943.08333333333	435	626	267	1862	644	1412	600	481	62	111	707	2123	626	1478	172	1781	248	820	273	442	544	1466	180	2090	4396	100	477	715	1094	268	1274	74	678	107	951	28	306	1799	859	2684	1167	399	452	745	577	230
1943	2	Arkansas	1943.16666666667	3	308	38	304	246	447	282	230	721	728	91	1299	1567	32	346	149	68	52	234	493	34	157	440	1229	432	246	451	358	114	681	711	278	137	121	235	93	458	166	965	788	2	107	646	31	410	221
1943	3	Arkansas	1943.25	380	126	510	22	395	413	87	282	624	239	166	397	298	18	303	785	89	699	926	357	13	538	303	60	194	165	446	986	537	105	520	51	19	90	81	98	370	239	1385	139	38	47	86	118	248	3
1943	4	Arkansas	1943.33333333333	184	163	138	868	148	12	914	717	416	930	37	680	336	321	16	103	251	18	177	221	1178	527	384	21	119	45	280	56	152	101	233	480	230	690	158	399	367	221	316	48	317	685	50	262	580	834
1943	5	Arkansas	1943.41666666667	119	350	7	284	730	1067	368	78	1387	254	615	150	77	8	741	216	307	578	1907	599	457	200	323	917	495	165	187	481	201	20	314	204	1197	1422	68	671	60	1009	378	146	658	264	29	338	572	405
1943	6	Arkansas	1943.5	623	788	116	495	1498	2526	417	365	5187	189	1537	323	402	766	2246	673	1064	1617	3272	6099	1074	1821	191	1635	2254	2078	781	3033	123	103	1181	1421	1367	3689	382	2027	897	2024	5095	298	3129	1177	860	1468	4860	329
1943	7	Arkansas	1943.58333333333	2392	470	392	1188	5519	6157	1190	1299	19870	1368	1651	688	1632	2862	14131	3943	7742	2475	7784	18246	1776	2665	1518	3092	6939	9642	2788	7924	2172	911	12099	4255	4047	7498	1885	9086	6551	8155	20861	713	15986	4425	4453	8585	15709	3201
1943	8	Arkansas	1943.66666666667	1221	753	1054	441	6473	6324	1101	2082	25574	2993	1023	1858	3113	5170	23767	3834	15372	2419	15536	24296	2390	7336	1917	5064	7577	14310	1420	9911	4865	706	14748	6725	6666	12660	1729	11983	4955	5145	25790	713	19851	4130	6817	9150	18879	1901
1943	9	Arkansas	1943.75	2081	537	793	675	4038	4290	932	2821	12073	3384	842	2993	3567	5487	17699	4575	15419	1702	11856	27399	1536	1575	1191	2217	8641	11671	2340	7232	4098	761	10248	5076	5206	14537	3095	5376	1921	7364	17367	608	15321	4881	10851	11555	5094	1457
1943	10	Arkansas	1943.83333333333	1514	1568	208	407	2656	2340	752	2137	9044	2234	3482	1471	1810	4360	3839	3035	9097	1626	6878	16857	1254	447	2961	962	6630	5541	412	1163	4535	1066	5778	4605	3143	5445	606	3057	3933	4124	14726	17	6022	3074	5444	2760	5214	1190
1943	11	Arkansas	1943.91666666667	1159	634	279	609	1948	1923	236	3416	4814	872	1388	509	2232	2001	1333	1625	2814	458	3303	5976	722	666	2880	370	8542	3129	529	230	3375	829	2929	4433	2813	3008	1024	2499	3070	1044	11241	181	4972	2925	5200	3412	4736	1368
1943	12	Arkansas	1944	668	714	98	114	1380	2270	315	978	805	2131	544	342	3113	2036	1422	1337	749	320	1809	7988	384	168	3442	594	3067	377	623	99	1970	102	697	2481	1322	677	1025	1052	920	500	3769	156	1682	3149	1350	1825	4876	325
1944	1	Arkansas	1944.08333333333	1124	342	796	242	729	1856	518	832	640	606	132	384	2021	1863	166	237	135	420	351	651	141	90	2365	874	362	207	7	410	499	30	820	524	728	221	162	503	794	186	1436	82	659	1229	115	460	3583	257
1944	2	Arkansas	1944.16666666667	149	89	711	579	28	488	246	209	281	626	536	172	22	935	213	917	1	282	512	577	178	400	486	550	485	511	221	243	403	188	276	496	872	160	263	502	526	909	718	127	336	537	9	2176	733	204
1944	3	Arkansas	1944.25	195	63	33	163	124	31	583	574	118	156	328	430	72	112	21	415	1096	401	447	642	857	526	1486	223	903	199	97	301	920	799	733	119	544	462	166	116	489	101	167	802	183	1166	827	104	64	991
1944	4	Arkansas	1944.33333333333	357	55	159	109	305	156	454	124	210	114	292	7	333	119	45	132	409	315	174	419	204	176	1251	201	168	66	240	5	95	33	249	821	347	458	166	183	2	78	36	16	53	238	14	947	305	153
1944	5	Arkansas	1944.41666666667	125	837	178	378	252	45	632	304	106	799	378	69	120	568	285	689	234	798	89	604	291	491	30	818	312	511	620	44	199	645	63	11	111	743	6	540	109	342	249	73	328	308	110	323	9	1304
1944	6	Arkansas	1944.5	468	1368	596	1193	472	547	625	1297	156	3729	953	887	158	669	826	1799	698	2249	292	696	839	1214	111	3079	748	897	953	377	936	1421	141	26	760	3741	38	1703	172	1546	3373	187	1795	968	512	509	190	2183
1944	7	Arkansas	1944.58333333333	1132	6644	1272	3647	448	2328	1645	12917	2173	24477	2841	5001	242	1487	3708	10881	3552	10111	2565	2796	1459	8648	2921	9393	2729	5086	3267	1715	2708	6661	1213	423	2005	4967	564	4248	557	4176	6330	2095	4745	5186	2997	717	509	11953
1944	8	Arkansas	1944.66666666667	438	7175	6527	6875	783	828	1566	13139	3525	33298	1826	16346	610	4211	3188	17053	5101	4197	1487	2894	712	9900	5970	15737	3577	5693	15377	1255	6586	8819	2745	1184	3291	7020	1203	2692	1920	3480	6815	3032	6307	5976	5841	792	934	11154
1944	9	Arkansas	1944.75	1266	7006	2876	5622	1178	2124	2674	11590	1816	30422	3140	2940	215	5618	442	13050	7709	2537	2566	1332	1198	18573	6381	12665	1785	5899	10819	2532	2123	12190	978	568	3229	6137	838	4639	1574	6003	6178	4492	2725	5426	7342	375	2882	12320
1944	10	Arkansas	1944.83333333333	363	1303	2283	2439	1548	514	4080	2927	499	19673	4353	935	765	3247	54	8720	5134	1066	579	1388	1387	8129	8032	2497	2321	2217	4501	2558	2743	3776	651	967	2190	1872	360	2654	1121	3339	3490	2075	1528	1330	4966	725	2764	6850
1944	11	Arkansas	1944.91666666667	659	640	2873	773	1111	945	772	327	494	6020	1421	149	2036	1295	31	3421	3276	558	529	1367	1444	8066	4517	1507	1814	1118	5573	857	3569	1228	213	714	253	1093	3	1887	1725	2028	2347	1102	1394	3863	1719	263	1340	6013
1944	12	Arkansas	1945	784	221	3588	334	611	629	321	117	228	3692	469	91	1449	980	274	3499	1593	1652	160	2764	1978	3364	982	538	2025	1261	3499	495	2223	497	190	1847	163	1176	20	1068	2950	1055	1894	299	1861	3236	2971	427	1362	859
1945	1	Arkansas	1945.08333333333	133	937	626	585	101	1163	33	432	664	1482	555	130	778	355	595	246	380	1293	294	585	240	323	348	331	74	877	464	354	1466	419	118	724	45	516	567	179	256	682	889	1127	548	336	1253	416	160	511
1945	2	Arkansas	1945.16666666667	356	706	82	130	2036	81	34	779	1504	178	2223	84	219	78	484	78	101	268	366	388	194	853	286	225	63	58	1096	174	479	196	255	48	104	337	1061	885	98	587	637	599	14	325	316	224	5	1716
1945	3	Arkansas	1945.25	836	949	37	118	67	198	763	146	67	480	1854	701	159	475	272	31	455	75	4	4	203	34	420	29	154	286	291	16	44	33	65	165	430	118	155	321	1	26	165	269	1012	394	44	73	1659	380
1945	4	Arkansas	1945.33333333333	386	516	105	658	468	353	77	5	439	255	622	179	183	206	581	969	85	199	147	69	565	274	657	420	161	403	553	329	7	380	247	914	1445	24	9	263	176	70	129	121	185	66	476	1658	117	146
1945	5	Arkansas	1945.41666666667	175	69	947	407	193	462	108	107	124	164	375	1	306	39	470	1689	4	491	722	60	245	59	61	121	1110	560	160	335	458	709	171	294	454	423	341	976	1323	60	108	463	739	291	637	190	92	196
1945	6	Arkansas	1945.5	2300	1605	5252	380	1466	750	947	373	851	1475	1630	18	2272	37	1269	2388	25	1662	4265	257	1214	1887	639	754	2291	1158	80	672	1336	1722	584	1116	867	1507	174	5514	6690	546	396	757	1335	1007	2012	219	2138	2667
1945	7	Arkansas	1945.58333333333	8738	8361	18866	1322	4003	4898	6668	1229	3847	6936	6756	1100	4977	659	6610	7920	159	4443	9176	724	4548	5374	2017	3220	5066	2750	538	2511	8984	5725	339	5364	3663	5207	257	24188	23263	2939	2562	5422	4881	6148	6931	3233	14800	5032
1945	8	Arkansas	1945.66666666667	16287	10996	30729	3392	8010	7158	14877	2094	5504	12479	8486	1279	5271	971	7329	14006	784	5166	5303	673	13062	5587	4221	3777	9545	1456	701	5379	6804	12621	1356	3279	2593	9368	1050	24032	36946	3769	4348	7850	9232	10730	13548	10678	11838	5137
1945	9	Arkansas	1945.75	11179	10219	11749	1949	4212	3231	15066	1856	2837	12167	4571	1348	2220	2398	10557	5658	1407	2935	7124	969	5504	3754	2288	1719	6541	1258	2375	4881	6965	5619	772	5884	2533	14799	677	10866	42716	3128	4946	11577	4777	7941	5666	3467	7059	7594
1945	10	Arkansas	1945.83333333333	2755	3907	6857	438	3170	2531	6698	1255	2307	7311	708	4605	1392	2415	3870	1266	1484	257	5843	1425	3048	1516	877	192	4964	399	2025	4602	4968	2962	1882	3590	3833	6849	277	7461	20222	2004	1788	8693	1426	5283	2030	1083	5058	2760
1945	11	Arkansas	1945.91666666667	2608	1704	2514	1509	1962	1955	3305	1121	534	3869	581	2228	1069	2262	1449	2230	2678	109	5157	675	614	718	597	1107	2285	9	1110	4414	4440	1782	2918	816	1917	3228	1061	8499	10378	1525	858	7770	819	2948	863	485	3988	1449
1945	12	Arkansas	1946	888	192	3560	197	699	527	2465	283	1173	2126	703	1189	780	2101	1230	456	1300	132	3722	533	439	195	170	358	1698	137	213	2462	1423	958	1291	590	1326	1112	2393	4159	3136	392	2135	4464	301	1569	51	966	3914	1541
1946	1	Arkansas	1946.08333333333	788	52	938	1313	538	1747	814	478	1635	351	1782	463	207	496	343	815	85	647	499	220	60	23	2045	434	1021	46	420	1359	122	1078	1103	477	256	127	1142	1512	196	666	716	859	534	290	453	167	1331	886
1946	2	Arkansas	1946.16666666667	163	91	278	170	134	887	886	171	126	195	259	111	19	453	657	84	20	531	351	215	260	298	755	760	911	759	215	172	484	423	54	754	510	462	255	446	20	73	80	2268	1004	586	274	2	123	24
1946	3	Arkansas	1946.25	192	261	38	1179	72	258	235	416	690	180	96	1177	1054	104	135	492	260	970	11	62	6	248	139	405	348	36	507	615	69	320	605	523	547	403	81	406	225	524	1065	701	293	179	902	510	481	51
1946	4	Arkansas	1946.33333333333	324	200	620	19	79	30	56	232	731	283	246	6	574	326	277	815	18	958	311	588	149	2232	215	178	180	573	53	973	601	316	43	144	612	94	286	16	90	930	537	29	70	88	67	206	330	372
1946	5	Arkansas	1946.41666666667	420	30	66	235	126	98	1044	764	218	257	24	59	7	392	2	344	98	590	182	94	1187	788	452	770	1087	591	765	389	622	281	95	1188	184	321	5	61	330	138	118	8	425	564	101	236	390	313
1946	6	Arkansas	1946.5	577	645	183	1402	1915	1107	3712	4236	874	1679	134	819	326	1900	282	667	548	1534	291	1202	1848	3865	3020	2027	1467	1150	1851	1393	1543	2328	562	5858	2407	240	750	564	1284	1902	444	8	957	1253	580	1359	766	754
1946	7	Arkansas	1946.58333333333	1404	2745	102	3669	6147	2132	10431	14312	2218	4159	269	5534	1846	7211	1542	1350	4012	2336	2132	4608	7516	8351	17086	4807	3503	1096	5758	6048	3686	10342	1116	12579	5122	495	2462	1345	2636	6227	2885	144	3970	2048	2328	5380	1414	3829
1946	8	Arkansas	1946.66666666667	2005	1781	198	3655	6627	2988	14195	26512	3822	4513	497	5502	3800	9399	1462	1975	4243	6266	4962	10238	11329	12073	33495	11751	6449	2147	5310	13280	5366	14043	2400	10090	4998	334	4884	2266	3167	11308	3138	78	6084	5897	2571	1554	3379	4159
1946	9	Arkansas	1946.75	1383	661	164	4420	3187	2320	12003	29323	4041	4741	470	2322	3789	7773	1008	2850	4687	4132	3772	4128	11724	3407	31557	11939	6818	1647	6752	15254	4114	9148	1848	9619	2626	270	4548	1619	1586	9921	1976	796	3096	6823	2040	3388	2035	3470
1946	10	Arkansas	1946.83333333333	964	1057	30	15326	1850	1871	4767	22033	771	3497	315	243	5967	5359	326	766	8331	4970	1680	3301	8446	1777	16732	4980	7846	1442	4061	6561	1897	4623	3015	10143	3458	603	5311	1612	1394	5392	2181	407	2220	2035	1527	2537	703	1581
1946	11	Arkansas	1946.91666666667	1055	1379	1340	18431	1810	2332	3517	8107	1102	1269	180	69	5500	6391	112	1388	6098	1846	1293	1349	1255	1249	12268	6228	8232	2007	2652	5285	311	2838	1282	1079	5278	13	3030	659	395	3573	952	109	1873	4457	2685	2391	453	711
1946	12	Arkansas	1947	1079	608	977	4385	1434	195	1242	6694	521	1365	1321	173	7064	3701	369	208	3962	1932	831	3008	430	1647	5040	1942	5333	2142	2550	2767	990	1076	219	683	4498	14	6177	2053	460	6368	392	1097	904	2607	850	373	1543	433
1947	1	Arkansas	1947.08333333333	389	160	776	2014	683	2010	841	481	556	74	481	1002	3180	1338	19	477	690	374	555	981	747	206	931	409	1128	354	552	1163	543	248	57	513	3551	136	976	890	101	1082	297	2196	3019	1069	481	609	125	290
1947	2	Arkansas	1947.16666666667	12	28	49	94	456	99	422	155	266	105	661	219	1081	428	213	21	339	260	81	295	1634	53	472	112	219	322	227	23	61	63	74	306	1224	329	42	595	71	346	298	1222	707	162	12	52	48	22
1947	3	Arkansas	1947.25	1612	15	415	574	37	33	168	1812	171	1097	1034	1333	140	1156	296	1085	315	3	1774	102	54	64	373	27	183	172	196	183	34	579	376	12	226	402	41	11	76	989	43	529	72	421	441	392	88	8
1947	4	Arkansas	1947.33333333333	174	18	321	62	140	10	10	70	432	1034	1067	723	750	11	859	231	494	6	218	666	291	333	23	334	450	480	1363	881	156	208	499	102	22	12	21	517	1250	5	667	373	1675	94	1479	71	464	171
1947	5	Arkansas	1947.41666666667	507	54	15	210	750	47	156	333	1136	204	70	577	62	282	235	1661	641	106	378	398	125	892	100	1066	94	156	394	341	106	210	1047	84	1393	47	110	123	92	217	198	65	1283	188	645	414	71	27
1947	6	Arkansas	1947.5	906	735	776	242	1008	322	2144	924	5879	3300	346	751	2129	451	636	7060	1752	841	3110	1788	327	3664	1113	2432	140	489	1288	972	344	6	3082	820	4042	529	715	1233	1202	155	453	508	939	1174	2901	1035	573	722
1947	7	Arkansas	1947.58333333333	4321	3740	3262	1084	6142	2213	7032	1325	24204	8468	2548	3763	10581	3088	2928	22778	6461	2313	10773	9615	1724	8342	5139	7952	1332	1275	2260	4240	2033	11	13081	4653	18203	1893	2013	5176	6758	1350	1509	410	4069	4696	4396	14591	1867	2397
1947	8	Arkansas	1947.66666666667	5201	4017	10941	1268	7918	724	9798	4955	36319	8389	4223	7020	14178	3008	6203	22789	10927	1088	11543	7695	5149	9860	7443	9686	2198	1773	5194	9467	4209	7	12861	9656	23192	6419	1757	6263	13251	542	2010	891	6397	7207	7572	18639	2713	2989
1947	9	Arkansas	1947.75	2381	3890	7148	737	12765	2211	12978	2988	32011	3692	2446	4906	2947	5236	8040	12545	10044	646	8011	1896	2039	8752	4570	8053	1284	2932	1200	8434	2466	341	13259	10722	12131	11116	562	4673	12495	983	6094	2357	6837	5000	3928	20992	1684	3068
1947	10	Arkansas	1947.83333333333	2648	2533	1397	665	11409	2715	5699	1438	15968	265	2891	5088	8769	6292	3236	7928	4568	680	6139	532	1491	2641	3444	5118	808	378	222	2042	1222	409	10962	10867	12128	7809	353	473	4821	945	4870	2996	6373	2265	1930	9062	790	2151
1947	11	Arkansas	1947.91666666667	1821	1084	697	687	8096	1199	7025	591	6674	416	2156	2517	3932	3490	2192	3992	4958	1446	3764	843	2181	4297	4185	3407	411	705	95	2279	763	19	1537	2564	8401	4953	422	1727	2742	1104	4873	1260	7219	2604	1124	10126	171	2029
1947	12	Arkansas	1948	147	650	826	67	7307	676	2726	276	2688	98	3741	1533	2601	2338	3637	1813	4929	473	3737	405	1120	2749	1834	2745	404	767	126	2048	2627	96	512	2175	6908	3133	141	402	3127	416	2658	614	3117	2332	387	3611	267	1576
1948	1	Arkansas	1948.08333333333	574	753	937	166	4491	54	905	287	319	112	1420	63	667	1059	1746	295	2394	81	892	706	742	639	1044	480	147	254	7	394	435	1001	322	912	4198	868	102	303	643	725	933	363	1566	1094	447	2071	370	1117
1948	2	Arkansas	1948.16666666667	294	368	175	1724	198	289	217	74	709	181	1025	1156	745	1160	240	98	134	38	1942	105	59	393	913	3954	240	100	34	1190	75	586	1018	18	232	140	24	182	386	547	1242	337	1446	1154	36	1127	405	2396
1948	3	Arkansas	1948.25	652	900	1189	135	251	768	198	142	78	89	1692	13	481	1657	48	729	124	487	116	197	499	365	276	178	755	790	25	535	43	79	7	75	169	164	393	278	708	1268	858	235	405	40	259	43	96	483
1948	4	Arkansas	1948.33333333333	683	303	69	1085	258	606	79	179	510	4	851	229	22	311	536	171	61	49	71	210	108	1006	278	285	65	9	1073	1121	39	76	191	39	1	683	2048	420	19	96	52	17	337	110	132	49	53	4
1948	5	Arkansas	1948.41666666667	177	213	94	466	209	998	350	87	344	392	149	381	217	562	937	806	157	119	37	95	403	652	326	50	77	100	208	123	21	179	796	45	1934	1443	450	122	18	1565	404	198	325	356	1259	995	500	341
1948	6	Arkansas	1948.5	3350	333	1266	1256	1641	3371	1457	827	1569	324	750	621	1869	3422	2243	5850	634	536	257	79	1435	3245	714	674	284	1051	898	407	143	918	1639	26	5431	1350	1910	875	332	9507	3004	1750	624	2546	8525	3706	5915	807
1948	7	Arkansas	1948.58333333333	6109	1594	8507	9876	7348	25610	5230	4422	2793	1250	1453	4998	7309	26141	5472	15850	2876	1844	344	292	7767	13675	2792	4151	7004	3258	2017	3087	1092	4595	9346	34	22329	6299	2462	4536	2473	37783	7755	9107	1702	7973	35134	7490	16121	1079
1948	8	Arkansas	1948.66666666667	14802	1731	12984	14332	11316	39061	6373	6854	2370	1261	2213	8732	6141	16023	4238	12265	2875	3206	375	712	6116	10579	981	3137	9064	5849	3313	5616	2540	2333	8938	46	19103	6769	4603	4383	2828	63565	5219	9278	1212	13423	29716	11152	23165	2091
1948	9	Arkansas	1948.75	12623	2163	13035	9623	20392	33643	5510	6581	3922	853	381	3662	4031	8366	2998	6680	3533	925	229	3597	5594	10904	633	1669	16059	8182	4688	2778	2051	1432	6913	43	7997	9922	5369	1568	4971	21472	2801	5251	704	14171	17248	4031	31553	4056
1948	10	Arkansas	1948.83333333333	10410	1662	8427	6057	17301	19760	3278	566	805	1313	900	9184	4337	5845	487	4513	4647	72	35	4245	4629	8226	789	477	10442	4461	1779	2265	3089	663	7764	376	4828	7527	7611	236	2240	11603	1257	4614	960	10318	10370	1253	17306	4140
1948	11	Arkansas	1948.91666666667	4469	1293	3372	1878	7230	10315	3203	1875	91	244	2153	6105	1882	807	827	1371	3907	768	192	4402	922	2598	308	370	3429	2259	1675	467	553	1006	6950	1032	1931	3202	3451	1392	1209	8350	626	4529	455	14765	12410	2992	8374	2842
1948	12	Arkansas	1949	1069	435	103	3527	4883	5152	1348	1143	472	213	2741	2841	938	343	262	696	1285	1099	1674	1498	329	2995	993	63	1489	1287	988	2300	23	708	2384	664	2730	3245	3685	1481	636	3759	685	2545	446	3519	7154	3717	9914	2528
1949	1	Arkansas	1949.08333333333	696	27	909	666	586	1696	876	545	1165	658	249	783	105	92	463	946	742	667	446	2085	549	1592	172	929	213	1589	592	1030	636	618	661	464	1610	312	3504	475	42	1226	37	2009	148	367	2299	3351	6225	914
1949	2	Arkansas	1949.16666666667	135	1014	2167	244	505	1	136	11	358	26	142	40	126	72	975	719	90	319	177	288	595	542	579	476	1160	1261	335	141	82	52	869	79	226	18	229	556	760	200	97	345	563	638	864	1221	228	577
1949	3	Arkansas	1949.25	249	182	26	33	110	78	358	134	920	15	58	993	93	131	6	135	157	312	62	62	1102	382	576	188	308	955	250	395	294	232	129	45	628	579	502	482	23	437	687	12	170	365	993	77	72	276
1949	4	Arkansas	1949.33333333333	44	1003	404	431	1	8	257	4	125	452	431	624	482	326	258	537	349	488	388	3	831	83	206	612	4	333	201	22	454	850	50	1618	366	457	1327	0	485	756	306	237	48	253	1093	665	577	136
1949	5	Arkansas	1949.41666666667	135	273	21	232	167	760	266	219	139	475	494	60	111	1173	68	168	43	24	301	425	111	154	579	660	640	83	259	719	569	1306	42	751	332	396	97	93	292	2744	366	15	887	714	36	254	76	844
1949	6	Arkansas	1949.5	184	370	291	110	1720	1375	809	1742	548	1505	845	721	1247	3814	251	348	368	436	205	2186	474	153	4413	4357	1184	794	2215	2552	3204	2311	541	1892	442	2556	1270	581	357	8994	886	204	3031	1517	48	262	952	1847
1949	7	Arkansas	1949.58333333333	845	1600	2978	998	10017	6028	6028	7219	370	8689	1793	2057	5890	30745	638	926	842	2540	1270	9298	3202	1929	9072	20515	3484	5744	12607	12315	15670	13290	4236	13499	417	12725	5638	2606	894	18798	3015	1966	14757	4377	319	524	6459	8003
1949	8	Arkansas	1949.66666666667	1514	2775	4355	5170	15010	6869	5995	12127	818	5989	6588	4473	11197	21545	158	240	3102	3687	1435	13142	6846	2544	18488	31391	5301	5652	12317	17881	11967	12227	6554	21239	347	7491	12283	6980	1926	25853	3294	3294	18996	9348	2255	965	7902	13684
1949	9	Arkansas	1949.75	2384	2979	1589	3435	6670	3809	4279	9224	1125	7031	4789	7716	9331	16639	443	360	3613	4077	1964	9129	4404	2112	10296	34302	4025	7551	10921	8922	12774	10072	5380	12492	541	4528	15259	4909	1194	13996	2978	2795	29605	5507	2102	1143	4690	11023
1949	10	Arkansas	1949.83333333333	553	886	1142	1334	4027	3827	1566	6684	603	2261	1742	5465	7624	16243	617	353	2647	2503	1109	5745	1634	1104	1856	16731	2306	4868	9982	5759	6969	3791	1503	6422	410	2977	13617	1347	225	5191	4133	1448	17889	5439	2367	318	4250	1872
1949	11	Arkansas	1949.91666666667	203	1282	1038	856	1451	2156	4984	3054	952	4083	2833	5850	6469	5162	264	70	855	2571	1017	948	1731	2375	1830	4412	3362	1117	3843	1628	4026	3011	902	5102	124	1907	7828	245	41	4962	4883	154	10337	5088	973	113	4793	1839
1949	12	Arkansas	1950	966	629	507	574	1373	622	2943	2444	974	5937	1544	4451	4360	4686	257	12	1497	1679	634	1511	455	1429	865	1554	1356	241	3402	1475	2064	1359	305	3177	623	3941	4531	848	170	3001	941	4	2982	2710	438	136	2204	1977
1950	1	Arkansas	1950.08333333333	673	322	90	308	675	514	1118	1443	263	3344	1271	2023	1055	1143	508	138	264	2492	190	440	99	1293	1058	416	2867	143	843	329	1962	406	81	1844	694	1560	1961	202	1674	940	484	214	492	1825	401	11	841	446
1950	2	Arkansas	1950.16666666667	3	246	68	741	382	81	161	1165	239	437	1427	71	84	381	3	30	138	817	475	173	135	70	417	154	105	0	110	347	1089	117	133	2027	2006	142	248	536	291	5	12	40	47	693	3	216	537	713
1950	3	Arkansas	1950.25	1139	340	1676	306	1295	63	1851	1114	2	891	123	1551	427	1180	168	463	130	84	5	1752	534	192	8	5	924	1309	492	35	74	75	26	672	547	88	204	636	127	72	151	760	798	0	249	361	233	169
1950	4	Arkansas	1950.33333333333	1468	1455	63	567	122	782	578	61	103	301	1026	61	1084	108	566	2063	128	191	48	432	1287	1031	185	251	50	121	5	746	520	19	1061	255	99	248	477	82	181	5	385	33	105	500	821	501	31	33
1950	5	Arkansas	1950.41666666667	12	524	490	676	761	1715	133	74	320	60	1780	48	532	229	88	55	2191	301	83	784	53	690	38	407	932	348	5	198	47	75	809	485	155	181	22	231	444	417	283	1728	59	436	27	150	19	925
1950	6	Arkansas	1950.5	614	1118	207	1718	2717	4025	60	982	1152	540	6332	71	1551	662	409	72	6457	536	162	2336	288	1848	1231	1483	5670	593	294	634	224	340	670	519	1117	64	819	1332	2733	964	1207	10435	1103	770	496	903	66	2076
1950	7	Arkansas	1950.58333333333	1584	3771	1139	9584	8427	19387	1165	3475	5322	849	19938	342	3965	1681	517	337	20211	3296	414	10203	398	6604	3672	1860	19519	2076	2385	1220	197	691	770	2445	4007	303	2797	6530	10503	1982	4499	29394	1563	4226	5465	2735	703	10424
1950	8	Arkansas	1950.66666666667	1550	4337	2213	15467	4786	17127	1812	8271	7727	604	15908	427	6069	2004	765	2044	15608	5994	758	18640	1245	8954	3384	2547	16760	3988	1569	616	1266	2338	1548	4663	5272	2628	6173	13631	14321	1733	5001	24283	3875	5551	5207	6668	1032	4808
1950	9	Arkansas	1950.75	903	3397	2490	14474	3045	6131	1029	10026	8286	264	4822	511	11838	2493	855	3025	11819	3800	2014	6462	1007	4786	783	3457	28566	1881	2739	1542	500	1877	911	5036	3789	1664	7561	7485	6382	186	2538	19583	2690	2575	4964	3736	888	5883
1950	10	Arkansas	1950.83333333333	100	1006	1579	4077	3775	3588	589	7554	6759	248	3073	355	3943	1749	1427	850	6362	1376	1990	3502	2392	4256	3043	1090	12745	1384	1007	571	580	2425	55	2066	1815	1372	2468	3420	4635	214	910	11404	964	2705	1162	799	2446	6398
1950	11	Arkansas	1950.91666666667	210	747	1016	1294	3050	2658	1444	6102	7112	979	1211	107	2648	2426	2636	715	6259	1488	2511	3058	2964	4545	524	1050	2940	1807	495	332	2147	1199	864	988	458	1322	727	1875	1432	39	503	5096	920	600	155	565	1790	8235
1950	12	Arkansas	1951	579	558	2058	461	2615	470	1882	1929	2384	3240	2001	1389	2967	3416	1771	1759	3717	1573	2332	1125	694	1269	663	255	1913	637	487	12	2068	536	1609	851	948	320	739	2143	918	678	360	5257	231	155	95	461	178	3468
1951	1	Arkansas	1951.08333333333	1299	268	667	1831	162	496	601	330	541	572	1398	325	2318	1436	644	70	1676	242	586	188	702	153	358	270	434	657	1093	229	210	420	323	72	1032	1847	415	306	396	366	54	1415	447	45	171	134	143	3650
1951	2	Arkansas	1951.16666666667	1515	243	185	113	1368	331	30	181	21	94	560	988	113	539	253	61	251	42	777	161	834	355	43	12	71	141	1079	121	968	486	91	1010	214	121	292	9	159	1119	57	113	327	413	184	6	552	194
1951	3	Arkansas	1951.25	277	155	375	1037	353	8	208	57	40	26	1234	333	134	799	1480	14	643	539	692	36	245	211	131	6	1	1266	289	1383	407	32	217	105	9	176	185	629	128	6	113	310	375	700	45	50	28	106
1951	4	Arkansas	1951.33333333333	1239	181	1270	361	57	339	149	785	370	117	240	305	238	200	507	136	240	751	453	333	29	125	59	47	41	736	616	64	289	193	1038	848	82	37	873	224	488	522	210	613	360	182	118	842	868	640
1951	5	Arkansas	1951.41666666667	465	884	74	47	347	442	268	374	168	995	334	133	791	658	455	336	954	55	628	345	22	71	151	317	179	22	156	861	446	696	29	23	486	854	1530	33	457	19	451	14	365	690	29	84	914	214
1951	6	Arkansas	1951.5	1076	2108	571	222	1434	1622	349	1396	811	1355	1226	873	1666	3860	1177	1662	2766	977	6268	1186	126	1333	1463	799	483	506	580	3550	2152	3571	612	696	601	3836	8994	1985	1252	403	3717	507	1865	1596	6	1014	2441	1671
1951	7	Arkansas	1951.58333333333	5998	2724	2404	560	4398	8344	1410	3540	2657	5373	920	4800	5410	11269	5817	6740	8512	5055	28163	2636	554	5863	2556	4373	387	2217	1195	10811	14162	10297	5977	2360	3910	15640	63446	4189	4268	127	12878	741	6369	10748	59	3186	7928	7302
1951	8	Arkansas	1951.66666666667	10861	1577	3194	1222	4506	9139	4265	4318	3092	10165	1883	8340	9646	13796	12520	10303	3094	8869	40639	2633	516	5309	2567	13242	425	3934	3654	14023	16869	18032	7746	4569	5732	25665	38950	3788	6258	63	14067	1830	10260	9251	349	6783	10089	13874
1951	9	Arkansas	1951.75	4497	4494	2452	1027	5349	12610	3079	4518	1324	7658	2372	4666	8416	15627	7472	10808	4452	6350	30146	2371	55	2535	1303	6444	633	5204	10838	14161	15215	11015	3994	5520	3546	17800	43292	2120	3975	276	6767	1472	13191	12401	1272	4061	13661	18486
1951	10	Arkansas	1951.83333333333	6114	5187	3499	726	2607	5278	8041	1699	2483	5091	1112	5183	2933	5485	6099	4321	2974	1166	14837	3951	513	1567	1887	4827	372	1919	9280	8730	11270	5509	4214	3335	7208	6204	24363	309	3910	40	2836	1242	8919	8956	363	2363	5049	13144
1951	11	Arkansas	1951.91666666667	7090	3556	4134	968	200	2225	3510	685	1946	10157	644	3562	381	2965	4065	3163	552	1066	5931	2956	226	569	1455	1951	900	3152	10637	8214	16729	2243	1410	1175	2559	3043	16727	56	1062	1075	1567	253	6795	1705	313	3599	4251	23227
1951	12	Arkansas	1952	1132	2895	3046	1619	667	801	1689	1837	2573	8050	6	2864	907	2590	5658	3237	403	793	3245	3653	592	336	1586	1624	898	2270	9007	4594	6535	644	1773	784	1055	163	8637	112	151	592	1393	116	2573	2605	644	2137	1006	22755
1952	1	Arkansas	1952.08333333333	213	334	1284	1454	88	228	1215	153	1136	3662	79	925	681	1837	1442	676	467	115	1077	1360	1783	34	1372	739	442	923	2923	414	4993	929	1194	59	184	315	3520	158	141	481	483	690	1098	1047	385	114	376	6955
1952	2	Arkansas	1952.16666666667	26	40	248	30	20	454	308	387	301	60	204	1700	685	1023	286	796	595	990	757	1654	591	747	1054	949	198	289	1242	394	19	801	570	262	742	897	471	355	64	996	544	1522	63	860	332	70	674	1433
1952	3	Arkansas	1952.25	40	851	142	192	209	75	1054	62	542	9	103	475	260	464	148	714	69	157	1096	84	154	569	196	37	760	1808	658	334	253	21	507	32	179	330	846	328	10	4	193	1081	209	478	55	40	117	964
1952	4	Arkansas	1952.33333333333	319	275	308	21	14	108	991	161	610	956	124	94	379	362	2	470	174	196	260	106	110	152	246	380	945	366	546	387	497	1203	1255	772	60	420	533	246	55	508	261	275	90	213	46	1717	524	97
1952	5	Arkansas	1952.41666666667	9	216	213	706	88	477	696	7	304	334	270	392	168	436	541	513	162	939	41	752	178	60	19	794	644	1149	107	72	754	874	999	518	62	179	321	368	80	87	596	523	388	89	662	1070	479	245
1952	6	Arkansas	1952.5	383	2157	666	2190	518	565	1042	628	1384	1114	1558	1144	1046	2109	2867	1199	264	4106	72	3314	1776	285	231	3461	2194	5870	22	273	1499	3079	4423	938	583	545	1128	2477	611	955	746	2040	1731	1241	1331	1842	2122	399
1952	7	Arkansas	1952.58333333333	2347	6459	732	12906	4198	2800	3609	2262	5136	3684	6376	13290	4605	5281	3231	4242	418	14676	311	12572	4551	242	1271	11250	14205	31522	818	255	5226	12626	30747	3256	4285	4061	2034	18028	1321	2748	2741	4677	4552	4651	7767	3617	3506	1707
1952	8	Arkansas	1952.66666666667	2509	10110	2103	19076	4591	1842	3318	2934	8221	6715	14706	16188	5173	8145	5719	6365	445	26502	870	21524	11023	78	866	6493	13788	52704	893	1123	11387	12066	40174	5039	960	3658	2556	13360	2179	5017	5195	3961	1934	11392	15262	5763	6969	3624
1952	9	Arkansas	1952.75	3934	14548	776	8360	2847	842	4082	5189	10150	7163	18818	30722	5963	8443	2202	3405	2724	18151	2196	21486	8407	141	1314	4517	7257	34197	1478	243	10068	13938	24485	4234	2059	4886	1098	7884	1050	2395	2329	3433	1329	13130	19044	5343	6078	1656
1952	10	Arkansas	1952.83333333333	1919	19339	2349	4897	1204	1076	2282	2024	10573	2844	10164	21628	6784	996	3193	1501	1051	17086	1840	10427	9659	362	577	1613	4314	22899	1471	326	8389	6369	12436	4061	2215	950	805	6711	500	1271	1801	415	522	3288	9795	3005	3709	594
1952	11	Arkansas	1952.91666666667	3497	17289	741	3088	609	795	1997	3421	6023	3002	2204	12180	6619	782	3876	2680	645	17917	2181	7523	6574	433	951	1020	3364	10504	64	1264	4278	4991	7030	6223	3838	276	182	3296	102	994	2051	10	896	4637	9538	649	3073	768
1952	12	Arkansas	1953	3479	19085	800	1236	495	923	589	4421	5277	2197	3278	2330	5816	1409	2209	2427	1962	12570	4222	2846	6317	27	1016	285	2788	9340	1606	2008	2893	1318	3282	4023	989	171	39	733	238	199	3574	50	1237	3162	11258	105	964	47
1953	1	Arkansas	1953.08333333333	1088	8827	264	156	653	273	196	1133	1003	1586	534	319	1805	215	1624	443	256	3200	3654	1622	1848	210	880	117	484	4377	1010	2256	813	529	428	166	729	135	514	1089	616	206	1445	592	117	1289	4716	64	302	915
1953	2	Arkansas	1953.16666666667	423	1464	1380	611	357	412	150	153	1241	60	8	365	61	191	227	126	740	254	840	314	765	4	33	50	564	230	5	150	574	165	78	52	3	102	526	494	1880	718	112	680	1733	193	442	49	90	415
1953	3	Arkansas	1953.25	491	520	729	222	660	452	31	1418	58	213	182	427	93	690	1168	180	641	96	336	96	303	43	69	218	814	607	715	246	345	1680	148	132	416	362	33	534	516	357	442	89	537	122	25	273	234	52
1953	4	Arkansas	1953.33333333333	42	100	85	833	386	766	504	1920	968	71	1466	8	7	560	4	653	2	56	226	7	714	399	92	786	256	140	14	1163	268	182	942	7	122	219	169	414	898	179	88	40	1269	835	552	344	289	202
1953	5	Arkansas	1953.41666666667	1873	22	728	220	57	82	54	308	577	94	451	784	492	38	120	650	787	39	227	988	123	5	421	397	438	389	1669	409	1139	365	21	291	182	63	1334	921	1338	82	749	778	386	398	152	394	862	66
1953	6	Arkansas	1953.5	3181	605	2277	1713	176	347	521	802	2631	525	75	3009	999	470	318	1674	1542	272	776	2909	1516	865	485	901	1315	372	14744	1089	2234	609	20	2575	423	879	2253	3118	1835	71	1833	2342	992	815	521	1081	1888	1942
1953	7	Arkansas	1953.58333333333	11025	2424	3733	3502	464	3242	816	1941	6233	2597	631	18139	6596	3797	1610	13035	9335	492	6654	6171	2171	4970	3488	4944	7597	937	83020	2703	11195	1114	116	6944	1938	3694	9455	10015	3750	157	6302	17251	1928	4015	1290	6397	4454	13634
1953	8	Arkansas	1953.66666666667	15772	1393	5459	13170	672	4112	1039	3281	7857	5175	1054	10927	13294	1523	2344	19411	28313	354	9880	9564	2830	3448	5015	2793	14708	1653	44642	3036	26616	2036	126	11882	1101	3111	18439	23153	3848	176	9535	26211	5472	5790	430	17467	3868	12316
1953	9	Arkansas	1953.75	8323	1419	3260	12627	1425	5477	1809	1279	4499	6794	601	19789	6944	2081	1125	17202	25023	129	11523	13543	3747	3578	4785	6907	6187	1332	39335	2436	11141	1238	127	9410	1609	6471	9082	11703	4723	274	6888	22001	2354	3232	305	12866	3520	9659
1953	10	Arkansas	1953.83333333333	9779	1006	1719	14133	1288	4751	1071	64	1802	3714	1162	20449	8150	733	2013	6575	9123	339	11129	6321	855	4984	1601	3126	3273	608	10961	2497	5881	1813	246	9171	479	7512	6592	16260	5297	639	10192	11709	294	2067	359	11907	4886	4815
1953	11	Arkansas	1953.91666666667	3405	908	1565	16320	2920	3988	730	40	2740	1685	478	13259	3953	1807	2409	2277	3867	218	6049	4198	4067	2694	1641	4446	1506	200	1282	1114	5543	1039	323	11795	502	5374	1054	3383	2460	1262	4220	6149	408	1668	930	5996	4444	5637
1953	12	Arkansas	1954	1031	1437	1607	9320	1452	2632	380	627	1786	594	1122	7472	1272	331	1351	3016	2965	122	2902	2489	3218	2310	3043	4460	597	97	616	201	2369	1377	672	4630	485	2530	758	652	3884	1769	3582	4706	5	435	1660	3692	4929	4415
1954	1	Arkansas	1954.08333333333	62	1358	651	5007	1993	973	518	286	71	1075	93	1516	424	252	132	508	943	352	833	1281	954	3577	1393	2272	76	288	1190	1117	2253	175	309	469	761	2461	151	1216	406	441	2431	2277	830	327	1157	321	2183	1364
1954	2	Arkansas	1954.16666666667	227	397	771	1789	128	892	249	337	524	249	135	807	1015	41	418	48	69	1591	1249	1293	3208	162	1703	115	981	14	936	1310	1322	326	131	180	734	313	244	285	253	22	461	28	228	36	221	816	98	330
1954	3	Arkansas	1954.25	5	547	3	553	1080	815	326	2	695	1385	376	7	211	522	1122	523	445	397	310	330	142	305	269	493	103	1428	70	856	55	214	82	256	1886	228	240	665	210	8	92	376	252	944	139	40	104	510
1954	4	Arkansas	1954.33333333333	101	132	159	254	390	396	307	487	5	62	126	19	80	702	1099	631	236	175	210	1324	896	358	817	1729	252	186	238	475	157	480	324	783	898	305	28	20	45	686	1025	272	534	148	207	96	431	624
1954	5	Arkansas	1954.41666666667	79	491	114	241	176	81	259	423	1108	727	52	217	0	623	14	213	178	29	623	248	444	415	940	403	422	46	560	516	1231	174	859	823	201	401	8	30	1313	393	136	698	257	1400	1178	788	606	164
1954	6	Arkansas	1954.5	1213	2549	128	1488	2231	270	1623	4773	3948	3542	341	1574	237	2532	767	715	553	174	1920	1573	22	2942	3429	3059	742	270	894	4882	1313	119	2450	1923	2003	3282	1323	154	2672	1199	561	3209	1140	1173	6887	1923	1340	486
1954	7	Arkansas	1954.58333333333	9119	9952	1850	2815	6742	1819	6507	23333	9273	16316	769	3228	697	5483	3863	2180	1984	611	12472	4798	209	11099	15468	10104	4505	599	2247	30844	5929	264	7236	11532	5424	9393	8384	277	10363	1750	2653	6421	7811	3368	27362	3316	4327	3442
1954	8	Arkansas	1954.66666666667	13365	14469	3418	5023	9328	3464	6357	42450	14411	25687	756	6104	1054	4329	6840	3198	2401	952	16395	5439	1468	21182	17034	7277	14219	1408	4751	35526	9950	2133	8765	24955	11308	12518	9278	324	16236	1742	4738	14250	7375	6863	39092	3265	3351	6433
1954	9	Arkansas	1954.75	12615	8522	3996	1630	1933	2859	4823	39093	8151	8624	982	2390	716	2234	6868	4375	2137	514	14325	2455	1098	22615	25965	4690	9978	713	1673	28873	4464	1910	4065	15471	5645	8485	6517	235	12663	930	2953	9271	8388	9064	28759	3399	2261	3243
1954	10	Arkansas	1954.83333333333	8657	10953	2974	3273	263	1446	3325	23295	4757	5174	644	555	239	2522	6687	3160	2420	307	2840	1415	2051	16012	14520	5653	8434	648	988	10495	5547	4236	3286	9459	4457	2175	4569	463	13912	629	2973	6479	4216	6582	6827	3273	393	2401
1954	11	Arkansas	1954.91666666667	12878	6967	6976	3907	521	623	1554	12212	2071	2907	559	95	702	4500	2759	1415	856	710	697	251	2485	7869	9712	4517	7541	687	50	7624	3083	7440	2132	5223	4196	1853	2609	416	5544	636	505	2623	2338	5283	7432	5020	39	2493
1954	12	Arkansas	1955	9372	3464	9146	753	208	708	1792	7398	1002	1519	99	496	750	1516	855	1261	2191	1057	300	75	2353	3421	5982	4369	3777	1048	81	4989	824	2027	1805	2968	3163	2718	1264	514	9022	1669	139	2620	962	2105	5506	2932	210	1717
1932	5	California	1932.41666666667	732	605	427	597	513	414	693	656	393	289	439	883	239	646	556	611	408	705	351	1758	671	513	250	361	735	297	512	611	688	761	517	333	653	1041	913	379	702	318	703	526	653	549	811	314	426	416
1932	6	California	1932.5	1195	2138	1391	1226	852	930	683	1457	872	553	493	2826	287	1968	1359	1063	797	2542	609	4516	1857	1210	319	902	2056	421	1418	2747	1758	3079	901	777	2516	2138	1417	926	2023	140	2370	680	1821	1281	1305	1168	857	1354
1932	7	California	1932.58333333333	1344	3501	3612	1065	1445	946	1150	1818	1360	2178	713	4243	295	4160	3541	2923	829	6438	406	13745	5606	1404	1349	1141	5786	516	2369	7364	5675	7378	3171	1317	6793	3097	2463	4775	5939	264	5421	1830	3170	2439	1979	3498	2176	4170
1932	8	California	1932.66666666667	2677	5283	4696	715	2995	1850	1103	2364	3209	3156	1330	7425	586	3377	5917	3572	1199	8492	1166	12642	8685	901	1985	1610	7468	432	4607	8122	10025	15565	3327	1806	8709	2378	1282	3819	8428	266	7646	3699	8839	1670	2199	5442	1649	5513
1932	9	California	1932.75	3561	5954	2656	892	2060	1894	1423	1558	5745	4295	771	6332	392	3818	4640	4188	639	10629	1187	8861	7293	993	2755	1967	4971	414	6511	11050	13765	12253	3473	1185	17716	4138	2071	5081	8729	150	12972	3623	9625	1900	2256	11360	1860	4671
1932	10	California	1932.83333333333	2453	9650	1429	725	2825	1712	1871	1095	6093	5946	703	5894	661	2649	6352	2696	827	8413	639	8604	5414	1521	2598	1392	3912	370	5520	10463	5953	9377	3205	1156	11720	5123	724	10438	8205	259	10192	4701	10596	1462	2197	3793	1806	5426
1932	11	California	1932.91666666667	2746	11963	1606	914	1763	678	1023	881	3304	3200	684	1625	411	1713	2624	2173	729	8213	498	2544	5394	1715	2366	760	3960	155	3624	4240	3003	7954	2659	1282	10305	1227	470	8357	8250	185	9283	5971	7134	598	2460	3511	1175	2648
1932	12	California	1933	1865	4501	1960	252	840	175	768	676	1796	1028	491	1208	163	1414	1042	1478	479	4171	327	1378	2295	1880	1506	290	2173	146	2092	1862	1962	6374	1582	941	3630	650	170	9771	1488	183	5132	4293	4897	215	1611	1874	1087	1262
1933	1	California	1933.08333333333	796	1890	1033	225	854	116	464	375	1231	457	285	1300	134	1286	1416	1124	332	2897	288	1658	1531	1093	489	193	1702	267	1284	1234	1299	5170	1056	631	2397	301	156	6804	1129	187	4115	3439	2246	411	828	929	759	497
1933	2	California	1933.16666666667	578	636	1072	200	487	129	221	392	601	194	359	1411	36	589	1111	1025	397	2589	294	1122	1838	378	408	159	498	337	1290	634	1215	4254	1054	741	2792	233	308	5769	881	128	3861	2111	1121	312	691	328	683	441
1933	3	California	1933.25	433	538	908	184	1085	78	298	246	513	245	323	969	40	686	765	878	284	1613	452	1395	1029	376	471	191	480	481	1061	413	788	3010	621	739	4192	273	662	5365	1023	116	1809	1297	671	386	1274	258	703	605
1933	4	California	1933.33333333333	189	538	1335	330	770	92	525	242	506	286	353	1483	54	1152	1350	811	496	2016	226	1440	1025	272	472	239	651	1196	1111	417	763	2838	622	393	4234	388	689	3959	839	326	3429	1162	485	436	996	169	408	603
1933	5	California	1933.41666666667	302	586	2211	199	2594	131	1547	375	258	394	891	3690	144	1167	2308	1570	1055	4560	524	2401	1870	244	821	1240	611	1770	1524	1131	1145	6406	995	1005	10597	871	727	4789	624	654	4383	2221	1165	944	1619	441	422	1949
1933	6	California	1933.5	697	1464	4273	455	10598	633	4437	918	800	1498	1846	17395	331	1868	7708	1956	3225	7074	2214	9032	2290	484	2006	3104	564	2766	3563	2891	2686	12586	4957	3219	25740	1999	2333	10153	1163	1857	14997	4598	2217	3468	4254	931	908	4548
1933	7	California	1933.58333333333	813	2442	6520	874	14001	2451	13450	1501	3338	3382	2770	44106	1279	2894	15868	3678	10890	10021	3226	8505	4850	1329	7103	9845	738	4028	11120	3288	4703	22750	14969	8721	82532	3371	2355	27365	2566	5154	18673	8770	1723	9052	6761	2019	1660	4061
1933	8	California	1933.66666666667	1415	1280	15778	1680	21645	3251	17952	1897	6395	6202	3805	42776	2407	6380	31612	6218	19060	14058	3867	14148	6781	3132	9336	6895	647	6627	9508	8387	6954	41885	28178	11895	112214	5386	3371	20633	2211	9434	20072	12415	1667	12892	7390	2927	2279	6158
1933	9	California	1933.75	1009	1351	12461	2268	12095	2020	15343	1319	7064	9677	6579	59098	1016	3843	33477	10585	19572	14320	8710	18899	7976	4228	14834	3753	666	5919	14158	9780	9640	35118	22595	10339	35759	3922	3737	21482	2200	12809	21193	14964	1902	18163	8299	2458	2798	5609
1933	10	California	1933.83333333333	726	1400	19160	1346	4769	3096	20023	1987	8025	11080	5779	69693	903	2304	22015	8092	29635	13067	5104	11289	7938	2738	11937	2883	597	5918	9416	8095	4191	23672	14936	13661	12375	5146	3565	21110	1604	16146	15665	15258	1566	18237	2084	1521	903	3023
1933	11	California	1933.91666666667	411	1506	8957	425	3772	1851	29470	1026	4226	3524	3786	50582	1199	1921	20693	6280	13716	15025	6038	6362	5281	2688	13574	1694	201	2577	6344	3272	2504	18609	6015	14319	3771	3314	2426	18892	2198	9685	8021	10998	1622	15403	1334	690	323	1547
1933	12	California	1934	265	950	3008	336	2861	1226	15591	403	1614	1669	3635	19322	819	1788	7467	3391	9697	6584	3168	947	1655	2942	8000	1325	377	1341	3773	2131	1591	16890	3566	9763	1498	2325	1296	13798	903	6012	2810	11439	664	7030	663	564	108	651
1934	1	California	1934.08333333333	391	557	1274	318	928	642	9981	377	1158	684	1272	9697	950	1657	3632	1552	3623	1372	1636	488	1062	3076	5986	649	476	613	2308	2140	783	4713	1650	6500	388	2285	911	5361	521	3163	2043	3417	641	6471	724	128	81	643
1934	2	California	1934.16666666667	349	378	785	209	899	468	9366	309	696	388	1329	3888	782	821	3213	1276	3201	1382	557	293	717	1767	2620	580	652	437	2370	1884	783	2286	1521	4568	203	1624	875	4457	279	1690	2027	1891	235	6092	477	166	95	260
1934	3	California	1934.25	281	128	492	183	464	514	6270	183	800	376	898	2552	763	774	3228	707	2060	578	513	294	566	1302	2446	266	443	575	3459	1626	1097	915	1603	4286	100	1737	739	3562	463	1209	1130	1516	273	4514	399	168	205	393
1934	4	California	1934.33333333333	334	219	327	310	513	1293	7686	226	366	389	1219	1273	444	923	2679	966	2467	680	523	161	1245	788	1797	466	420	488	5331	1163	946	415	2411	2037	187	2438	1062	1950	848	722	1416	1168	260	6521	375	214	143	555
1934	5	California	1934.41666666667	986	469	941	851	656	3713	7604	724	1111	1070	1484	1250	1516	1500	5117	1289	4771	864	1117	173	1360	797	3913	1143	1530	967	8305	2479	1248	343	2642	5301	240	5255	1668	3431	1997	1230	3180	824	563	9341	1600	289	264	773
1934	6	California	1934.5	1533	1054	2365	2236	1177	7452	12589	1964	1702	3142	5929	3802	2565	3365	12304	5194	15673	2209	1750	254	2327	1949	11554	2802	4915	1143	11921	3552	2902	439	5695	11897	224	13714	2084	6277	8159	3599	6322	2891	1100	17489	4155	1397	255	1734
1934	7	California	1934.58333333333	4363	2261	4359	6340	3246	10200	10037	3574	3580	5301	12101	5510	2160	7468	16327	11329	24515	2706	3341	496	5344	4999	20329	5266	11931	1431	24212	9932	9357	830	6994	35380	246	9691	4606	5935	6137	7836	4777	2309	776	15083	7276	1464	803	1934
1934	8	California	1934.66666666667	6738	4226	8597	9680	9182	11022	6374	9976	3180	10343	21681	3920	3133	11889	9480	36923	33468	2220	5811	872	12039	12136	22176	12553	10145	1020	25606	8294	8880	1202	11263	55150	375	12988	4384	6588	12825	9867	8097	2892	823	28773	6938	1528	1197	2275
1934	9	California	1934.75	14149	2618	9844	8477	11627	14885	7349	6506	3176	7934	20311	1334	3560	12611	13666	37484	27928	1700	4111	821	15804	14277	20051	6543	17799	567	23121	4365	7436	1134	17673	30155	335	10196	2520	9585	8322	11474	10405	1373	1035	42742	6278	1195	1306	1607
1934	10	California	1934.83333333333	7035	2700	10078	9676	13568	9837	9042	9184	2032	7668	34669	472	3878	6549	6219	47064	11067	1198	2643	861	6583	18701	17525	9493	16638	568	16298	4122	2761	1354	18975	24001	397	13582	1883	6224	5553	11586	5782	1755	924	29116	7792	999	1315	2056
1934	11	California	1934.91666666667	8719	2283	14246	4375	7484	9904	5921	8451	1065	3576	21052	636	5079	3290	2557	21392	6431	712	841	746	4171	12251	11534	1307	14486	823	11132	3957	1065	1437	9636	14391	352	8096	1827	3154	3668	13889	2803	1392	358	22062	7551	861	603	2803
1934	12	California	1935	4256	1806	6326	1616	5061	4246	5901	9244	792	1708	13113	353	5040	1081	1380	13129	5031	341	458	602	3732	4911	9092	1495	9102	593	5552	1840	380	725	3531	9988	181	5905	724	1500	1665	13149	1769	756	348	11305	6564	729	502	2808
1935	1	California	1935.08333333333	3876	1274	3346	1671	4611	3190	2700	7235	362	2100	6696	119	2814	936	909	4416	1795	74	255	696	2993	1440	6016	1323	6317	483	4169	970	278	439	937	7468	256	1846	561	720	827	9412	1206	726	206	4346	6386	283	371	2006
1935	2	California	1935.16666666667	6574	715	1527	506	3479	2978	1552	5653	316	1206	4479	209	3325	511	897	1151	1234	34	208	354	2203	771	2931	959	4546	429	3098	679	396	344	504	2539	250	1103	590	419	571	3522	523	181	130	1957	4810	179	477	1141
1935	3	California	1935.25	8744	292	757	357	3886	3199	1037	8069	338	820	4701	164	4355	936	218	942	703	51	320	269	865	255	1035	933	3904	551	4660	330	474	174	197	1312	98	308	899	364	313	3668	634	211	75	842	4650	186	457	1069
1935	4	California	1935.33333333333	10495	207	1042	389	4684	4981	2181	7542	429	691	5736	253	1495	1426	304	1446	424	54	469	177	461	358	943	1237	2870	1033	3061	301	348	321	235	1345	177	328	907	270	260	3557	590	155	119	329	3084	182	410	1511
1935	5	California	1935.41666666667	7450	211	1187	499	9590	17561	2453	12093	388	1031	7080	195	1903	2432	362	1534	426	73	617	947	1284	793	1624	1453	2218	1650	5949	515	389	210	483	2417	231	758	1278	351	281	4664	634	359	244	224	4476	206	882	4186
1935	6	California	1935.5	12191	456	4878	859	10764	14277	2309	34787	563	3245	17584	171	2458	4180	1011	2585	766	231	1909	983	2619	1856	3683	2609	4179	5247	9574	871	1263	280	985	3754	845	1498	3222	622	560	13978	1440	1023	977	707	10373	565	2209	4771
1935	7	California	1935.58333333333	10541	1449	8864	901	23800	20575	4819	63312	513	9994	23485	274	7286	7967	2488	3903	589	768	5437	1448	10294	3116	4773	2766	8897	10539	22459	1959	3798	658	1854	4376	396	3675	7609	922	3095	29931	2414	2217	3969	1183	16865	1569	6877	6766
1935	8	California	1935.66666666667	16918	1989	13424	1769	25631	33703	12952	83294	260	10413	51438	202	10136	15282	3019	6475	710	779	10809	4469	6311	3371	2388	3444	11297	13830	45765	5063	2134	1229	3042	3841	565	2304	5311	897	2963	54889	5110	5400	7539	1402	23772	1187	6006	8169
1935	9	California	1935.75	30405	4648	12458	2677	49559	27495	9591	58868	184	8924	28654	100	12333	22214	4432	8997	148	507	12306	5256	4668	2329	2717	1865	18851	11531	60671	11271	2573	771	4298	2386	517	3763	10840	953	1665	39200	5146	5613	9766	1572	20588	1390	6687	18471
1935	10	California	1935.83333333333	28181	3121	13029	2518	31319	23351	6466	46365	258	6832	30243	136	5336	15324	3605	5130	247	634	12026	3376	2519	2201	2346	2602	13356	26181	34696	8280	2639	752	3103	1019	331	3015	5509	749	1820	28073	2355	4906	15962	597	12580	778	4496	20260
1935	11	California	1935.91666666667	23271	2830	9057	2363	28765	7776	4919	6975	188	6951	13105	96	4498	8228	4012	3727	221	494	15001	4165	1866	2108	933	1770	5796	17055	13702	6791	1699	707	3741	446	302	2117	5782	421	1317	15495	2742	2500	3584	312	7253	1006	2939	6031
1935	12	California	1936	29299	1015	2760	919	12598	5988	1931	3963	51	2964	8580	130	4487	2891	2161	1895	164	378	7246	2307	586	1442	990	711	3288	8701	3061	3324	1361	649	1336	339	291	940	5010	264	543	3900	981	2671	1363	450	6353	1017	1096	4452
1936	1	California	1936.08333333333	8135	665	2035	847	9810	4033	1394	2541	148	1540	2539	122	3879	2713	1165	801	189	292	4210	1177	340	470	441	869	1741	4201	1485	1265	855	374	412	219	281	1059	3487	235	493	3409	388	1815	584	331	2871	1389	465	3263
1936	2	California	1936.16666666667	3493	402	1043	1181	3762	1921	1000	1396	126	1245	2279	82	3966	2930	413	321	147	236	4115	896	254	167	357	971	853	2878	1078	1314	1158	322	526	92	77	728	4594	160	392	2022	459	1687	438	152	891	530	158	1834
1936	3	California	1936.25	2058	775	664	590	3376	932	1072	980	111	484	1743	101	2281	1416	263	220	230	219	2009	1433	220	223	235	1118	206	1892	1051	1400	1438	88	368	62	107	319	3715	144	367	703	328	1817	680	137	471	453	340	1914
1936	4	California	1936.33333333333	710	773	918	610	2273	779	590	668	452	779	2047	135	1629	1522	299	277	242	365	1577	1569	332	319	176	2122	198	1861	1014	808	1509	229	676	74	59	336	4861	200	524	821	846	2097	907	136	602	658	932	841
1936	5	California	1936.41666666667	1058	758	1487	2769	2518	478	1323	908	1173	703	1526	202	3845	4853	666	669	502	602	3413	1687	439	264	270	5101	235	3778	1591	1805	1607	384	1812	77	227	651	6376	587	494	776	1270	3637	1431	292	1365	1055	3370	1613
1936	6	California	1936.5	1681	1912	3632	8525	4355	1192	4128	1250	4208	1762	3528	344	12526	13694	1239	572	1811	1117	6937	5189	1719	600	581	12676	379	7780	3803	5411	3243	1097	4591	502	614	1346	22447	584	1464	1679	1778	14025	3726	1390	2348	3356	10479	5115
1936	7	California	1936.58333333333	4674	5018	6705	30690	12022	1811	7238	1548	6176	1827	8212	611	23293	22334	1627	1332	4645	1713	5329	8604	4999	1335	1008	20352	796	16807	6204	11594	6852	2101	11934	533	1288	1871	56869	1346	1432	3263	3621	49361	7513	2267	3285	7817	21522	8119
1936	8	California	1936.66666666667	9178	6664	10400	60151	11673	2905	11504	1305	8477	6210	9315	438	34952	35488	1667	2241	6617	2711	7949	11131	5976	2445	1070	31651	1045	28168	7391	14352	23558	5190	14985	1144	861	2821	53401	1502	4259	2244	5907	51065	12375	2406	3982	7931	32321	6805
1936	9	California	1936.75	9049	7000	8437	34316	9396	4499	12149	751	4954	3757	7323	326	9137	16010	2659	2502	7688	3671	12568	12522	3528	2036	989	26078	1609	42843	5847	14254	23432	3231	13642	586	455	3192	59869	1520	2632	3238	3287	48702	10568	1226	2172	6320	62122	11513
1936	10	California	1936.83333333333	3344	7135	6955	38219	3341	2602	22785	1019	4263	2919	6145	224	9071	10077	3268	1605	2517	3667	9711	14488	3110	2484	559	28807	711	13277	3065	32586	19785	1600	14928	428	421	2187	50071	863	1553	984	3469	23085	7872	714	1017	2921	51017	7062
1936	11	California	1936.91666666667	1270	4225	5826	26615	2086	3196	19919	614	2489	2846	3954	63	9562	4588	3529	1028	895	3969	4804	8461	4354	651	470	20685	449	15083	1534	23772	12719	929	19983	492	458	1910	20248	654	1366	597	2886	8992	6685	685	543	1780	37054	3198
1936	12	California	1937	906	1912	2874	14632	984	1933	13242	224	1759	1001	1591	72	6130	2766	3932	533	660	2895	5221	2869	3129	433	305	13353	610	10812	856	8865	5581	587	13160	412	141	619	10629	695	2050	350	1272	2459	6795	564	187	1577	38568	2051
1937	1	California	1937.08333333333	466	747	1654	19066	224	717	3651	234	1332	553	596	73	2858	2086	1386	113	517	1529	4504	2113	1882	185	264	6418	369	5234	512	6573	5421	296	3248	300	184	222	5817	691	1431	137	311	1206	2624	491	380	1078	20272	1359
1937	2	California	1937.16666666667	398	566	895	3309	98	209	759	164	1013	284	288	132	1337	1530	833	63	355	458	3254	2145	1545	86	103	3682	658	1898	314	5154	4162	278	2341	376	75	409	3075	930	596	102	267	1022	2286	189	242	1189	12029	1421
1937	3	California	1937.25	131	707	1150	2250	168	126	610	67	785	139	229	151	676	1441	731	226	235	227	3639	1710	1138	49	215	2614	440	479	131	6132	3863	193	1486	413	170	248	1418	647	463	119	296	531	2125	249	130	1256	10377	1395
1937	4	California	1937.33333333333	132	788	719	4664	190	165	656	137	1323	237	330	227	742	902	446	320	343	129	3127	1643	705	149	595	1998	726	640	242	5625	2938	106	878	697	219	622	1587	1095	592	109	322	331	2759	405	256	1834	10522	1536
1937	5	California	1937.41666666667	184	2264	1523	6538	204	124	1067	233	2508	286	697	537	1362	1018	227	899	808	237	5965	4771	1614	216	962	3171	1052	369	330	11022	4508	332	2759	1098	391	714	3083	2002	784	284	334	382	4315	1234	396	3297	7930	4361
1937	6	California	1937.5	271	6177	4781	15654	229	578	1403	525	8992	680	790	1170	1563	3090	457	1913	922	1123	14605	7985	3550	639	2840	11215	2242	509	1035	20292	11961	467	7289	2088	633	1837	6173	4352	2068	944	483	757	4077	2574	471	14491	13258	14654
1937	7	California	1937.58333333333	541	19289	10080	45152	334	658	1845	1142	19627	1711	1334	2690	4681	8220	955	3571	702	2137	44501	13252	7797	1770	7551	23688	4255	784	2395	40828	17192	1260	9600	7008	1920	5563	15459	5060	4151	1274	1282	1236	8725	5016	1391	46717	14178	25293
1937	8	California	1937.66666666667	543	41659	22150	44837	243	981	1190	1397	27914	3423	1004	4431	2363	19040	1562	4329	638	3940	77542	19824	8241	2652	9258	41163	6410	1238	3444	57059	14126	1506	10264	8330	3187	10552	27608	8645	3988	1936	608	1692	13436	4030	1829	51529	18641	36072
1937	9	California	1937.75	606	51690	22473	20062	47	1083	900	1177	24075	5049	1017	4701	3962	13202	1395	3339	431	5425	59282	27032	18268	4640	5425	40310	10024	2229	4160	62934	8812	1629	15959	6140	4492	15088	35276	6990	5338	995	1176	1965	16823	5526	1810	32976	10593	18561
1937	10	California	1937.83333333333	479	56409	12557	7566	94	857	1170	1219	24870	3966	533	3412	4512	7172	1038	1685	467	4564	29823	31715	17401	7585	5643	21696	3304	1662	2132	53908	5648	1398	13785	7993	2420	10490	30212	5187	8132	936	1068	959	10827	4179	1376	19766	3933	17160
1937	11	California	1937.91666666667	400	35511	4232	3915	71	934	959	712	19837	1359	427	1810	3889	3238	737	1430	270	4484	19920	38245	6937	6201	2718	7247	1325	1095	1486	34747	4255	978	8493	3278	827	8080	18703	4417	8801	613	1384	471	4493	2585	779	9197	2042	5028
1937	12	California	1938	322	18841	2642	869	64	366	633	457	12510	592	242	692	3642	1572	339	1211	106	4860	13698	12676	4581	7726	2297	5736	811	379	908	24965	1582	555	7063	2322	114	6124	12032	3002	4318	1416	587	390	1441	1728	853	4157	780	4066
1938	1	California	1938.08333333333	126	16384	2607	589	61	281	147	248	18084	462	181	497	2643	816	171	386	107	1232	4277	6061	4233	4219	2059	4192	606	278	416	4884	1600	617	3481	1415	135	7343	9698	2401	3055	581	465	292	1020	473	853	1700	247	2941
1938	2	California	1938.16666666667	74	15365	1822	706	88	323	123	279	24574	410	137	682	1149	678	140	461	80	1319	4208	5728	4258	2334	1094	2547	736	322	230	2980	789	409	1993	550	142	6277	5198	1792	2601	442	552	441	1303	332	686	896	99	1837
1938	3	California	1938.25	113	9107	640	600	128	357	186	104	29196	474	140	342	1498	366	107	373	96	1923	3308	3134	1575	1403	1203	988	456	295	240	3036	1369	250	843	581	108	2211	3693	2426	1489	471	815	589	2062	120	986	1061	168	1553
1938	4	California	1938.33333333333	227	14063	1169	642	210	569	88	81	27899	466	306	621	1780	470	167	553	71	1732	3142	2084	1014	1525	2250	1317	617	510	338	2486	1326	427	702	1051	206	3585	2877	3045	2863	431	1360	1097	2184	156	1014	986	194	1316
1938	5	California	1938.41666666667	537	14909	1297	873	247	733	146	242	43375	878	415	1145	3244	1629	123	1490	201	3265	3973	3426	1907	4025	5297	2654	1037	274	546	3378	2685	648	1082	2620	421	8401	4770	3717	5675	768	3601	1828	3622	299	2348	1975	342	2850
1938	6	California	1938.5	1471	32530	4359	1082	414	1343	338	575	65204	1378	1601	1381	8595	6832	426	2938	419	9323	6647	5731	1840	8204	10236	6615	2994	452	1257	5683	3732	1698	3245	5210	1078	15761	7762	12772	10815	1591	7743	4655	9868	424	6303	6813	715	11252
1938	7	California	1938.58333333333	3512	63138	6921	1626	757	2824	685	574	76915	6122	2427	1330	14211	10677	1689	7616	1452	5877	13563	6932	4530	29488	21345	9536	8857	527	2066	7775	9663	2645	2589	17449	2084	37198	10283	14588	17932	2617	18252	11330	15206	1075	5986	12127	3159	35196
1938	8	California	1938.66666666667	7556	51291	6024	1716	783	2057	724	1263	46922	7504	4177	2039	6614	12219	3359	15504	2264	7150	14668	4352	4351	60402	20580	8807	12386	1152	1579	5868	11862	3265	3452	13272	2489	30019	11661	45102	28958	3577	28996	12047	13601	1185	21464	31600	3705	26028
1938	9	California	1938.75	6153	42752	5038	3020	602	1774	914	942	60520	7802	3821	1354	6887	11764	4231	6757	4098	7991	11582	2525	7251	41991	30299	5954	25560	1231	623	2818	16269	1823	7844	16463	3435	47426	4516	45330	50504	2511	28149	9293	32581	1387	25838	18045	4765	13518
1938	10	California	1938.83333333333	4123	22377	3322	2507	221	2164	637	1010	36773	7574	3197	735	5102	9196	2866	4667	4166	8703	10815	1607	5645	35788	21842	4225	18660	270	397	2377	12422	1208	4529	7615	4901	33084	3220	40026	36190	1309	14423	6630	40335	852	18908	11945	3279	14494
1938	11	California	1938.91666666667	2222	15834	2678	1562	91	1666	296	1105	19645	6366	1580	623	3796	6638	2240	2038	2966	6099	5158	1149	2627	14448	10180	4916	12701	109	375	665	5743	952	2123	8959	1753	9282	1841	23420	31015	1189	8444	4914	27986	325	13903	5030	2140	4540
1938	12	California	1939	2290	5999	1484	637	135	957	184	518	8536	3979	737	408	1324	3300	1184	683	1583	4092	2120	331	1565	2641	6148	1894	4270	146	257	358	3597	447	1504	3439	809	10371	701	16479	16134	932	2969	3249	15730	416	6847	2893	1245	3392
1939	1	California	1939.08333333333	989	3932	827	310	189	702	229	344	4794	1715	586	177	838	750	631	1072	1034	1800	498	293	1398	1293	1341	767	3108	279	138	205	2903	387	747	2496	577	4293	427	8484	11093	442	2218	939	15408	550	4859	2247	347	3771
1939	2	California	1939.16666666667	951	1564	314	166	100	361	226	213	2509	940	343	106	793	374	634	1148	752	1735	387	170	1722	829	899	483	4805	324	58	136	2012	394	540	1027	623	2362	281	7069	6146	303	2750	862	8868	482	4554	1744	315	2583
1939	3	California	1939.25	569	1562	245	62	165	134	265	174	873	755	116	101	195	342	503	1159	715	1055	104	95	1794	491	1290	153	2865	394	118	81	915	264	362	751	989	2564	232	3951	1507	293	5631	530	7655	320	5465	1519	525	1162
1939	4	California	1939.33333333333	717	944	268	72	233	164	211	326	727	473	231	92	219	294	455	441	1016	799	135	196	1336	258	1275	224	2204	289	217	78	1642	337	455	908	1647	2456	401	4107	2319	483	4846	601	9933	351	4058	2914	600	2060
1939	5	California	1939.41666666667	1681	739	466	223	247	325	318	527	413	1508	525	272	211	593	517	1230	2033	690	246	322	1704	507	1917	212	5856	433	261	213	2849	332	828	1451	2183	4599	580	7403	3556	589	6196	475	15983	679	6209	4953	1205	2451
1939	6	California	1939.5	2866	1012	893	435	495	540	824	1387	894	6221	1140	924	457	1109	658	4870	5249	1740	1110	544	6402	843	4866	305	17537	856	443	506	5460	391	1075	1801	7254	10303	466	16278	6930	1450	10314	614	33545	1806	6431	6678	1980	4200
1939	7	California	1939.58333333333	4885	1816	2029	709	1598	437	1744	2759	644	11347	2417	1031	985	2108	2620	13912	11225	6587	1161	1772	29431	1152	4670	553	30972	2257	715	524	8057	1042	2345	3963	16737	11953	976	21636	6913	4040	14594	1046	40308	3142	11686	20212	4293	4700
1939	8	California	1939.66666666667	8477	2347	1543	507	2417	772	1653	1889	588	16117	2219	741	1448	5158	1645	23626	17566	9518	1452	1516	45840	1715	6163	890	40658	3117	1860	854	16352	1789	3809	3499	21373	6445	912	17189	9146	7480	20744	842	32160	2920	9647	37500	2161	10545
1939	9	California	1939.75	7959	3145	1271	384	2022	392	1122	1840	418	17713	1396	886	1939	8163	3324	28473	28351	11094	1263	1206	41089	1684	6006	476	55514	5719	1199	1045	11846	1237	6706	2299	12671	4678	553	26481	5449	4231	22927	775	31142	2272	16686	49741	5793	7964
1939	10	California	1939.83333333333	4889	2066	1127	268	2244	829	513	1046	257	26267	1171	657	1428	6494	2733	25523	12740	4518	876	1265	32664	1940	6636	605	30773	10125	932	1225	9647	1752	5462	2699	6868	3524	371	34194	4013	2451	13691	543	29977	1166	20976	30133	3860	5784
1939	11	California	1939.91666666667	3569	1226	892	251	913	865	275	604	82	13982	1102	514	1728	2361	2007	16478	6544	3034	806	859	15842	1334	3896	605	31259	10589	570	547	5866	1428	2159	1552	6829	1445	194	24083	2147	1100	8549	281	19804	580	8718	25473	1257	2718
1939	12	California	1940	2241	309	476	304	482	478	450	359	107	13572	485	357	1818	1300	1563	11137	4777	1566	693	462	9719	609	1682	645	24493	6875	278	518	4732	889	347	452	4969	1116	143	5413	826	755	5021	189	7031	444	1170	18820	526	1111
1940	1	California	1940.08333333333	747	158	301	142	481	302	251	425	79	10210	657	199	1688	952	967	7260	4040	1528	549	451	4028	290	950	340	18047	4468	130	270	1985	516	260	387	4327	863	143	2312	254	212	2846	100	3479	227	879	14201	219	1594
1940	2	California	1940.16666666667	416	117	328	133	849	283	383	457	84	6566	206	433	1090	628	711	5253	2443	1734	154	150	1765	125	509	266	11648	1968	142	195	930	341	127	354	2202	563	230	1213	389	244	2209	128	2414	137	901	7397	198	826
1940	3	California	1940.25	248	141	245	262	1347	332	570	409	83	5659	326	274	741	684	578	4363	1758	2319	98	213	1147	220	541	339	10103	1940	156	280	598	337	155	260	893	309	229	1423	482	246	869	172	2262	177	696	4421	222	738
1940	4	California	1940.33333333333	141	161	517	557	1232	600	1027	163	105	6581	515	82	607	887	551	3686	1407	2785	81	382	1009	372	779	525	8604	1793	287	405	447	491	98	325	786	387	184	962	535	332	769	223	2578	79	442	4997	328	881
1940	5	California	1940.41666666667	332	249	1419	780	1321	1731	3280	513	266	9816	1527	169	2062	736	1227	6434	1590	4971	240	640	1630	469	1941	961	12992	2144	395	245	781	919	216	645	1518	522	362	1592	872	534	1057	533	2170	238	713	3787	378	1633
1940	6	California	1940.5	742	375	3741	1872	2770	5786	4942	2231	698	31575	4423	690	8803	2723	5414	22166	3248	15804	443	1709	2077	1655	8974	2790	11314	8091	835	856	2555	3128	525	2285	2993	1921	930	1721	1631	1169	2213	1908	3925	522	557	4653	709	2480
1940	7	California	1940.58333333333	1501	860	7259	2523	5182	18802	5610	6810	550	66626	6545	2486	33195	7030	13405	29801	3823	36987	432	5019	4775	3890	27631	5839	9158	22904	1433	1603	2587	5172	1481	1864	5613	3738	926	4013	3267	1701	3893	3401	7511	638	875	4876	608	3443
1940	8	California	1940.66666666667	2708	2068	12925	4147	8694	21609	14142	8282	447	107500	7852	3836	45165	14320	21324	34406	5744	68423	252	7845	7083	3025	25600	6513	18840	36754	3059	2351	4280	10074	2079	1309	10337	4833	644	2375	9719	1883	5941	3173	4814	770	589	4244	650	3543
1940	9	California	1940.75	2739	1413	14217	7419	8457	29099	18158	4347	461	96468	12634	2666	50793	16154	14473	28869	2777	64921	236	7559	8371	1972	11514	7041	15433	36938	3473	2558	3671	5966	3095	583	8895	5020	249	4580	5368	2789	5896	3780	898	892	1236	3309	1689	2487
1940	10	California	1940.83333333333	1385	373	10889	4331	7986	35374	12177	3647	581	43305	14251	1165	39898	8799	26578	12347	2508	31436	184	8320	5281	1845	13064	7075	4316	40565	1610	1278	1690	5254	1540	312	6891	2827	241	3162	4810	1186	8302	1302	913	1919	1498	1688	1564	1366
1940	11	California	1940.91666666667	980	235	9258	975	3613	19139	5794	1489	507	33877	11402	569	25715	5251	11600	4764	2977	18596	166	6516	4504	3015	2537	3494	2287	17523	1213	1437	787	1752	736	287	4731	2399	124	1842	2773	1182	5596	518	561	1304	657	800	1837	925
1940	12	California	1941	662	125	5060	652	1845	16202	4053	521	443	11883	4484	465	8933	2635	3598	3927	1437	6574	41	2737	2388	1597	784	2652	1440	10449	712	1030	706	1270	483	325	4474	1685	116	1219	1212	764	1706	324	312	726	633	239	1129	320
1941	1	California	1941.08333333333	322	88	2402	596	817	6254	2354	330	399	5114	5099	235	6775	1163	1527	3676	906	4099	126	1722	1118	440	227	1466	713	3886	437	185	368	850	237	349	3477	843	204	450	1637	392	838	322	134	624	383	90	553	97
1941	2	California	1941.16666666667	151	49	932	294	385	2340	1944	309	218	2561	2924	222	4560	281	1223	874	815	1559	120	1454	539	422	111	604	561	2841	467	179	270	783	313	401	1413	962	175	489	688	514	702	377	68	689	393	133	454	153
1941	3	California	1941.25	62	112	514	276	165	1894	2142	266	106	1506	2225	244	3768	153	855	579	832	1321	115	1064	397	207	81	587	229	2310	855	182	308	633	483	354	598	942	134	204	477	517	604	268	70	816	283	71	500	176
1941	4	California	1941.33333333333	172	203	470	155	152	2498	2234	270	111	1262	1592	242	8235	211	634	595	1360	1496	227	1108	553	199	120	828	233	2493	488	90	313	764	296	450	497	1327	127	165	401	249	667	106	114	938	383	177	504	76
1941	5	California	1941.41666666667	403	288	657	161	528	4904	3570	262	107	1032	2463	571	6275	434	1958	599	1548	1888	353	2228	1992	625	224	962	484	6806	440	236	552	1012	921	1017	928	840	266	314	775	718	1403	529	344	1751	817	273	553	216
1941	6	California	1941.5	948	764	1673	423	990	7715	3344	701	179	3020	4903	1590	7319	778	5261	1081	3473	2896	429	7012	2149	1317	311	2320	1433	11694	792	216	579	1126	2521	2740	1517	1885	395	456	3339	1453	1618	999	1121	4824	780	720	1911	880
1941	7	California	1941.58333333333	1079	922	4527	643	3415	19014	8471	1386	240	6129	6782	2131	12002	2654	8499	1952	6081	4355	1098	6486	2580	3316	512	6026	1873	20897	1718	507	1090	2429	2323	8226	3102	4770	912	968	6117	3650	3946	1620	2453	12236	978	904	6249	1032
1941	8	California	1941.66666666667	2310	1504	7358	1364	3086	14471	15048	1413	480	8801	12913	5739	14477	9959	12545	2649	10363	6574	893	13841	4630	6111	811	2812	2631	24344	2199	676	2249	4804	3804	5729	4932	7599	1082	720	5986	5359	7838	1846	2742	35237	1192	902	11036	1415
1941	9	California	1941.75	3260	2304	8883	1619	1290	14826	26722	1762	357	7153	11078	4902	19060	8202	10108	3466	8864	2377	1472	20438	5036	7583	905	2542	3211	20892	1861	443	2436	5069	3816	5644	5238	7108	1460	584	5074	5194	11836	1873	3285	44667	1107	885	6962	1921
1941	10	California	1941.83333333333	3152	2445	5652	1139	1688	21190	8053	1436	156	3048	10948	3589	17725	5688	15092	1427	3902	1227	654	28552	3973	10414	751	1397	1927	19414	1987	451	3768	6771	2518	3050	5981	10365	952	351	3806	6285	12202	1227	1335	57835	2326	630	9098	1378
1941	11	California	1941.91666666667	1763	1857	3817	1023	1249	10638	7308	885	166	629	10871	1501	9788	2691	7208	882	2101	374	460	22850	2828	5124	551	677	1319	24168	1108	194	1495	6213	1391	2618	4631	6827	519	219	2413	7029	3715	565	486	38099	1690	710	2166	1755
1941	12	California	1942	1383	1495	2043	494	1390	4442	7617	405	302	237	10490	1181	6058	1124	3990	535	1715	245	324	7926	1368	3329	519	336	1115	7535	771	287	557	2589	727	1726	1594	7078	406	281	1153	4233	1513	410	341	23571	1180	289	664	501
1942	1	California	1942.08333333333	2089	1632	1192	338	919	1828	2935	233	134	187	4353	1012	3127	961	2808	253	866	236	269	2597	763	990	388	531	531	7533	477	238	313	1394	606	1372	935	4369	485	178	1470	3439	1656	153	151	13881	623	176	508	315
1942	2	California	1942.16666666667	1916	1892	1231	427	767	1130	3794	262	94	87	4279	1163	2606	751	1169	159	765	242	368	2043	495	1168	252	1253	351	2957	305	93	163	1517	336	1496	710	1743	313	228	1285	4584	1906	214	138	8653	353	270	785	373
1942	3	California	1942.25	1708	1109	1278	312	614	1241	1967	333	143	82	2578	1072	1224	738	889	191	658	211	418	1802	283	940	283	1189	332	2344	234	164	211	1265	137	1068	707	1314	320	151	1968	4459	1524	166	89	4777	272	442	471	427
1942	4	California	1942.33333333333	2828	631	3511	194	537	720	1426	462	110	133	2325	949	1163	1501	768	209	938	164	736	1211	735	1889	485	1683	226	1636	498	470	242	1354	124	240	1166	1027	478	189	1203	1634	1646	203	295	5176	505	426	285	585
1942	5	California	1942.41666666667	7822	952	3928	297	1289	1551	3241	1403	193	280	4312	1434	1367	2588	1095	163	1458	253	468	2693	729	2784	1182	3536	198	3088	1106	588	350	3933	385	482	1798	1832	721	211	1787	1714	2998	654	746	7151	1383	603	668	750
1942	6	California	1942.5	14885	1475	12937	204	5384	4935	4742	2556	329	1180	16088	3062	2454	6702	1595	667	2840	545	1158	3960	2520	6013	4849	3707	407	3516	1510	972	254	4589	690	925	6234	3914	1142	290	3258	3537	2175	798	1133	10750	4880	1775	1574	1893
1942	7	California	1942.58333333333	38114	1521	23711	133	7941	5577	5134	6069	790	1900	27145	2760	5536	11533	2399	1137	4348	965	2859	6254	6438	5996	13109	6139	773	4032	3434	1235	759	7983	1832	1388	12826	11435	1344	622	6045	5510	4190	1034	2171	9512	7250	3494	4273	4543
1942	8	California	1942.66666666667	28951	684	47506	469	12014	7267	5152	16798	1267	2988	41579	5800	2332	7850	4481	519	5792	922	4339	6642	6001	8436	16682	2619	598	7753	6924	1197	578	9883	3925	2675	17018	10853	2194	773	4684	7137	4567	4032	2559	14614	8635	3627	6456	7192
1942	9	California	1942.75	27942	693	53288	1086	13492	9812	5940	14553	1253	1424	35336	5018	1133	3060	6192	454	7522	899	2082	10254	3934	4802	16888	2346	544	7266	6407	1177	770	19773	1322	1989	9086	8749	4008	1113	2273	8840	4435	3450	3094	17025	9174	3173	7377	5809
1942	10	California	1942.83333333333	20757	635	34636	582	12632	12458	6365	9599	1352	1884	19701	1370	380	1283	5562	197	5410	1198	1350	7778	3082	3214	6060	3417	399	7265	7341	795	349	12707	757	2463	4038	7226	4358	736	1235	3739	2966	2242	2939	14037	13701	2757	4492	4597
1942	11	California	1942.91666666667	10254	312	23024	544	15969	19932	3870	5145	506	1529	20337	840	243	940	1636	267	3179	1453	911	5246	2332	2980	3176	1870	395	5209	2481	945	157	9604	425	3002	916	4769	3322	253	837	3073	2068	1974	1092	14238	10473	1840	3797	2968
1942	12	California	1943	8448	232	7558	508	13280	11379	3025	2011	138	429	13395	745	185	473	615	109	838	1126	796	3176	337	1681	2334	740	194	2753	816	483	332	6494	683	2513	408	703	1205	221	483	1565	1266	1340	550	3773	4444	956	2093	1394
1943	1	California	1943.08333333333	5197	130	2397	215	4825	5230	2055	1614	111	294	10591	448	215	170	299	172	404	1463	646	1603	178	1108	357	375	118	1028	332	225	94	3189	737	1009	378	441	858	167	204	1319	847	1030	389	1732	1935	393	753	581
1943	2	California	1943.16666666667	2406	165	1336	142	2605	7453	1477	918	201	176	8193	338	121	202	265	270	562	716	424	953	178	1047	246	411	142	818	343	182	123	889	410	1007	247	352	646	205	140	605	460	783	327	1969	1843	686	819	444
1943	3	California	1943.25	1884	93	1375	200	3562	3243	1521	749	197	132	6056	377	104	200	470	197	577	734	647	925	422	957	230	396	311	532	297	92	197	1166	317	1689	212	194	275	162	208	875	433	1323	444	1013	614	439	491	760
1943	4	California	1943.33333333333	2215	243	1536	249	4160	3213	1793	717	284	214	3655	568	276	320	335	101	423	500	536	580	330	1500	493	351	564	330	284	107	216	1249	825	3751	336	235	272	248	498	1359	673	1528	377	1205	647	520	1062	1795
1943	5	California	1943.41666666667	6216	801	3385	782	5655	3447	2583	1008	710	138	5393	1505	661	707	498	133	1412	901	1596	1406	531	2190	953	601	794	375	675	191	324	1206	1999	9442	531	354	736	531	878	1954	514	5295	504	2017	2269	698	1306	2112
1943	6	California	1943.5	9471	1318	4190	1806	14477	6071	10026	1759	1027	312	5662	6106	2373	1592	1038	223	3005	1978	2327	2086	1035	4669	2993	875	899	446	1696	357	973	3425	4586	10438	1241	718	1461	1420	1638	10808	1844	7787	723	1875	3355	1173	2574	3916
1943	7	California	1943.58333333333	15937	2717	4526	2566	21413	5515	24553	3100	1243	580	8989	24828	6457	2452	1664	416	6276	2673	2310	4929	2259	5424	4651	1601	2232	774	3668	587	2798	6316	8473	18711	757	1445	1851	3560	3259	23620	7449	12952	1331	1397	4774	2641	3773	9622
1943	8	California	1943.66666666667	18959	1810	5073	1820	16772	5481	68527	3529	2005	942	7633	41546	8202	2400	2894	852	10666	4880	1795	5738	2082	9199	4375	2510	4420	697	3426	1573	5323	6458	14824	31807	785	1531	2757	3510	1640	20924	3852	19169	1860	1738	2430	3691	3598	18488
1943	9	California	1943.75	15034	3163	7843	2213	13047	7175	41458	4670	2406	694	7970	34096	3190	2408	8853	1657	12444	2453	2142	5606	1786	7699	3214	3810	3831	827	5849	1217	7050	5242	14792	19255	1313	1881	1591	1990	1920	20497	2972	17588	1464	993	2388	2714	3440	20322
1943	10	California	1943.83333333333	9669	3094	9448	1057	10326	7316	41674	4843	1192	660	6036	28778	1191	2601	4389	1559	14980	1041	1497	5593	662	10219	2635	3666	2472	1247	5142	989	3744	5954	16220	22414	772	1660	1054	1272	1534	21137	1722	12192	1843	645	4055	2549	1578	33369
1943	11	California	1943.91666666667	5927	2448	6481	456	9038	4685	22830	5017	590	396	3449	15979	884	1139	2123	424	4710	583	1041	2284	509	8600	2284	1557	1569	497	4173	221	1730	2817	10262	14041	903	1321	1163	627	1523	15251	1892	12326	1248	446	3118	1657	1494	26812
1943	12	California	1944	7117	1096	4408	284	4832	2002	8936	2083	376	207	722	12616	670	963	1219	233	3300	605	478	1750	619	6371	1417	1003	905	416	2363	139	783	2488	1832	12133	500	578	485	211	1449	6654	1160	4940	207	279	1891	1776	714	14701
1944	1	California	1944.08333333333	3606	673	3027	199	2172	1005	6620	827	123	146	478	14175	408	394	542	316	3051	213	595	804	394	4625	1642	739	504	222	2263	180	624	724	864	6387	130	384	970	241	952	4295	677	4480	135	223	1161	1543	497	2968
1944	2	California	1944.16666666667	3073	566	1873	209	1907	1042	5145	517	114	212	195	7661	404	472	550	210	886	309	616	325	531	3601	1442	736	115	101	1529	147	853	326	589	3655	117	428	468	516	614	1573	394	5098	244	243	904	1340	440	1024
1944	3	California	1944.25	2773	680	1576	273	1804	855	3839	385	297	169	162	4344	490	353	245	330	415	357	1045	465	514	4092	1586	808	223	58	890	155	612	658	982	2505	211	214	261	881	1163	1195	431	2935	194	158	596	650	332	1224
1944	4	California	1944.33333333333	3566	385	1457	492	1768	719	3258	511	188	290	285	7970	378	362	284	305	737	270	294	392	565	9662	944	415	180	196	542	372	1007	1557	869	4096	265	196	327	941	1454	1221	131	4280	253	139	717	671	313	1312
1944	5	California	1944.41666666667	3942	329	1541	293	2360	1702	5590	746	222	347	433	9806	1102	556	772	524	1642	366	392	683	884	12186	2205	1419	515	299	1747	273	2116	2385	2298	7326	475	361	536	1316	2869	2667	774	9754	683	282	1946	2336	535	3215
1944	6	California	1944.5	9425	991	2742	426	4923	4002	8925	2054	620	505	937	15648	2182	840	1228	952	5251	1158	573	2295	1891	18431	2809	3663	1607	608	4397	556	3914	7333	4772	17651	802	1319	666	1302	4316	9577	3221	10147	1154	782	4965	7259	563	11210
1944	7	California	1944.58333333333	4842	1701	2471	1325	6369	8143	21523	7992	1409	671	3342	37942	3760	1489	1558	2791	12844	1356	2989	4491	5008	19212	3377	8641	2421	968	11438	606	6302	17004	7513	37949	2513	2051	2099	1596	6697	19504	3433	11001	1501	1555	6890	11706	958	24114
1944	8	California	1944.66666666667	4787	4490	3106	1843	10203	11449	34898	9729	3365	696	2739	31500	6785	2713	2139	6806	18766	1232	2651	3089	9763	26411	5181	13050	2275	1832	12659	494	10061	27478	15260	57323	2679	3076	3990	2931	11358	12577	7577	20986	1401	1497	9071	9784	1489	15469
1944	9	California	1944.75	5448	4806	2939	4070	9966	4951	33784	9058	3931	464	3023	17773	5623	3204	1637	8706	19421	1603	3261	3744	9803	21652	6694	13802	2728	3159	15684	809	9697	15843	15365	45944	2777	3745	3821	3943	11325	3437	7528	22674	1209	2118	8247	8861	1639	13758
1944	10	California	1944.83333333333	3230	2630	2141	5199	7529	6525	18120	7005	3902	426	2474	24439	7219	2297	1992	7336	17877	568	1945	1658	7663	18251	3533	8549	4959	2134	10495	564	8737	19510	10917	28324	3603	4870	4567	4528	13658	2773	4812	16691	1297	1756	5756	6766	2057	12166
1944	11	California	1944.91666666667	1608	1505	1517	5484	7302	8228	8411	6961	2683	345	1371	17729	5456	1593	1065	8635	11489	473	2207	1089	3108	9043	1308	11220	2480	3241	8129	558	9123	17321	6047	24691	2000	3989	2956	1221	14075	715	2857	13179	983	1571	5045	4526	1657	6554
1944	12	California	1945	497	1053	754	3008	4310	6895	3216	3124	2019	339	527	13279	2415	291	314	2760	6773	365	1419	879	1906	3688	1013	15043	1250	1957	4719	296	6368	7016	2785	6503	1376	2158	1226	497	5964	392	1467	16601	634	1467	3676	3498	1787	2698
1945	1	California	1945.08333333333	572	289	180	2388	4518	4138	1359	1928	1112	483	534	6206	811	270	180	1869	2769	680	722	1111	1082	1367	643	8094	1276	1244	2494	376	4159	3165	1201	5299	1172	791	1098	495	4708	338	1410	14212	394	323	2714	2453	769	1808
1945	2	California	1945.16666666667	503	150	183	2402	4362	4700	613	1293	1043	477	236	3115	738	376	219	2131	2746	641	649	431	924	387	330	5390	488	903	1395	676	2563	1852	770	2775	964	593	482	359	3840	378	1420	8771	245	154	1505	1895	657	1022
1945	3	California	1945.25	515	227	188	3614	2804	4191	324	1139	1481	391	204	1652	869	510	84	2195	1551	587	501	544	755	210	279	1910	369	1200	1214	457	2573	2926	1014	2821	631	825	820	374	3641	408	502	6055	258	195	1085	1258	883	920
1945	4	California	1945.33333333333	588	459	359	4736	1807	5069	601	1689	1092	235	343	2194	1024	595	179	2145	1373	695	542	604	783	120	255	2267	479	901	2637	1020	4624	3082	997	4258	416	848	786	649	2208	724	604	2516	519	219	634	2403	2031	981
1945	5	California	1945.41666666667	430	636	532	10737	3209	6311	1457	3066	1291	545	532	4949	3315	1051	501	6631	2100	1122	938	1372	1150	358	647	5908	1274	2744	3746	1510	9714	3466	2058	4118	1155	2450	612	872	2341	1255	1401	2057	723	393	1570	2240	1610	2068
1945	6	California	1945.5	750	2079	1729	41276	12274	13008	5099	11788	3209	1517	587	8489	6306	3251	2073	11578	4154	3072	2442	1647	2609	997	1392	17816	2103	7293	17344	3894	15348	12665	3685	10691	3682	6100	1407	2567	3154	5358	1837	5535	1495	1190	4399	4081	6609	4092
1945	7	California	1945.58333333333	998	2799	1616	72536	29761	34298	6186	15377	4684	3377	1449	10755	5408	9048	3546	32092	7360	3880	4698	2197	8477	2290	4948	27116	2988	12742	15674	10040	39456	25191	7820	15340	5505	10486	2505	4448	3751	10642	5834	11139	3888	1534	14468	7908	12751	3279
1945	8	California	1945.66666666667	3753	3926	3826	103897	62564	79638	13486	27054	5443	4367	1644	12413	5330	18751	4905	53829	21059	5776	6226	4509	10973	2109	8469	19117	6845	10045	16362	9643	62102	47197	14998	20490	5584	14387	4549	3750	10926	19878	10438	19457	5389	2978	19048	14960	33658	5613
1945	9	California	1945.75	2513	5237	2617	114861	59252	73592	10763	14530	5747	3193	662	13184	2363	17651	10572	67374	21868	9425	8949	4715	18850	2368	5540	7887	8533	13954	20885	13980	74329	40888	15126	27781	7761	25057	4152	3800	14010	17846	11566	11478	8143	2719	31856	15147	26471	2876
1945	10	California	1945.83333333333	2324	4172	1786	59857	48374	39621	3685	10317	4798	518	345	11122	2794	25165	6821	34009	21884	13060	7759	4418	10135	2969	5030	6570	10782	7748	17797	20773	81065	41621	8593	22670	8266	20436	1002	3866	8534	27373	5996	12176	7682	2632	34498	6287	16638	2203
1945	11	California	1945.91666666667	1916	4065	2340	23840	37295	23179	2870	8853	2284	683	281	9469	1052	10835	4629	17037	12269	7417	9636	3022	4977	1797	2457	5882	11775	8065	15495	7674	23329	17503	14676	15149	4233	9097	702	2256	2236	18120	6015	8192	4265	946	25088	5555	13719	826
1945	12	California	1946	1075	2896	3134	11130	16209	16139	2741	3448	771	264	135	3995	559	7932	2208	5644	8533	8501	5015	1406	3129	1387	794	2837	8429	6147	11491	5111	17699	12656	8327	5720	2798	7774	619	1446	1948	10804	3727	6524	3955	427	26542	1485	6402	669
1946	1	California	1946.08333333333	144	2107	3193	9206	4273	8667	522	1560	494	272	201	2913	357	8293	2101	2192	7728	5122	4777	980	1968	1185	812	2406	10067	3729	7672	3564	14640	9538	4925	2756	3585	4912	512	1240	1697	4124	2479	3175	1494	422	13413	788	4290	312
1946	2	California	1946.16666666667	131	1540	2071	4733	3390	6432	304	556	592	172	194	3016	336	2518	1909	1805	5186	4615	2547	407	874	858	597	2519	6178	855	4356	894	9296	5618	3455	1804	4669	1618	741	974	1008	3121	2192	3004	1197	447	12720	867	4250	248
1946	3	California	1946.25	117	1319	1284	4041	1261	3044	588	1229	358	306	229	1494	208	1856	994	1350	3381	2900	2740	369	406	1035	474	1504	5373	836	4358	770	8773	4765	2635	1771	2235	1625	549	450	584	1077	1129	1255	814	223	6174	748	2229	426
1946	4	California	1946.33333333333	162	1667	2318	5651	663	1912	735	940	438	482	219	1854	304	3065	410	1157	7657	2798	2868	527	691	1486	1238	1771	4721	871	5330	1002	9434	3324	1857	1770	2229	2279	1072	480	823	1284	2076	1640	771	173	3888	546	2602	305
1946	5	California	1946.41666666667	167	3462	5060	12584	994	1565	1314	1808	801	542	322	2793	317	5108	926	2032	19151	3545	4509	786	1625	4210	2917	5838	3931	1076	9349	2139	11793	7146	4567	2235	4695	5546	2242	894	1541	1762	2947	2593	1304	186	2318	606	2678	732
1946	6	California	1946.5	760	12582	6991	16251	2958	3909	2412	1910	1750	1107	789	3608	1205	13757	2887	3075	34582	8325	10201	1905	4847	2797	11231	22038	11278	2363	25996	5194	19604	11683	11249	3880	11374	19296	4457	2866	3237	4094	10194	2613	1595	513	6540	2479	6211	469
1946	7	California	1946.58333333333	1099	21025	15264	40612	3226	9819	4277	1572	1623	2977	2149	7030	4255	32347	7181	8643	73401	17683	19707	3577	15270	3112	34407	25113	27972	3717	44646	13403	28221	18945	33595	7593	23235	36342	11839	6195	9913	7490	11290	4366	1719	1387	16571	4345	4696	757
1946	8	California	1946.66666666667	2168	25738	31120	38380	5107	11459	3686	1767	4257	4362	3333	7256	6746	51149	12219	9883	101917	38974	25589	4294	14817	5750	53092	25029	33592	5089	69844	19813	35678	17701	45391	9191	42645	63585	17350	6727	14197	12058	28393	6484	1333	2581	21739	10916	10948	625
1946	9	California	1946.75	3151	34557	52050	21816	5782	8285	3145	2561	7394	3673	3742	1693	10262	42021	8634	5434	93721	51340	16004	6084	14197	9628	42632	16937	28142	8696	51238	24742	35543	20706	54951	11739	42156	63364	12978	3949	16114	11768	25593	8483	2294	3191	16467	5988	17922	1372
1946	10	California	1946.83333333333	2153	27937	30551	8468	4513	8312	2861	3584	5846	4534	3795	941	11042	44748	10622	6223	54733	72556	13442	3996	8698	15718	17855	22541	31549	13659	41575	16950	16186	12833	67251	12490	40697	55448	16461	6049	20900	12969	8735	4602	3293	2827	13272	8905	27196	643
1946	11	California	1946.91666666667	2789	16242	20274	5057	2604	5431	1234	2069	4524	6142	2486	384	7181	44326	4596	3741	18019	28396	7717	1301	4857	12623	11891	11613	25014	7446	24514	9309	15629	6980	33636	7924	41633	25336	10325	4152	26676	3779	6618	6087	2467	1349	11647	6716	10984	503
1946	12	California	1947	2175	16206	9556	1811	969	2192	677	2757	1895	4211	1386	232	4820	35840	3598	3380	12840	14332	3982	739	2450	13530	7816	4140	26475	3783	6293	5943	4379	2341	11300	3459	32441	9704	5892	2893	9460	2275	4796	1955	1854	1789	10169	3785	7770	434
1947	1	California	1947.08333333333	1355	7565	6652	1315	511	670	367	2261	1795	3906	518	156	4758	16288	4989	2304	4291	11730	3306	543	823	5893	3989	2979	11651	2575	5041	1501	2946	2326	4261	2564	21605	9534	3411	1921	4131	1166	1810	782	951	770	6796	6002	6384	97
1947	2	California	1947.16666666667	975	6082	6776	618	417	476	322	1701	1410	3784	198	394	3419	9138	5984	1562	2452	5078	5545	405	225	4392	1019	1349	4871	2177	1621	699	2070	2539	2835	1692	18682	4347	3076	1085	3147	967	1611	891	1131	643	3216	3106	5421	291
1947	3	California	1947.25	1169	4759	7752	842	340	577	348	1474	646	1980	332	257	4383	5019	6565	1420	1001	4926	3626	411	525	4731	711	917	4895	2622	1378	511	2043	4599	2464	945	17629	3615	2048	1654	1852	762	1273	989	837	703	5005	4303	2712	456
1947	4	California	1947.33333333333	1273	3255	6303	619	258	1358	305	1601	1059	2879	352	198	4669	4127	3555	1077	1323	1688	5642	324	561	6101	1001	800	7097	3586	1613	845	1406	10122	3861	1560	24821	3682	3908	2112	4025	1518	1150	1516	1135	1426	6125	3470	2883	843
1947	5	California	1947.41666666667	3126	10361	16232	1743	281	1151	598	3204	2006	6273	694	445	16059	9739	5281	2786	2524	1776	13093	457	1602	13668	3100	1741	13118	7321	1269	1480	1298	13767	5957	1494	26783	5836	3649	6922	11603	1856	951	3999	2424	3500	10761	4750	5707	1577
1947	6	California	1947.5	10870	16090	27707	4224	447	3142	1828	8150	5594	13420	3412	1304	67838	18376	6749	3237	4875	6236	25681	1825	4311	17012	8704	6006	43883	15446	3172	1692	3571	19949	9600	3220	79105	10444	12285	17980	28578	4538	3604	6988	6861	8772	13721	6973	5032	4695
1947	7	California	1947.58333333333	12418	37985	39192	3787	2456	5545	3645	17312	12498	36872	3871	1151	120729	45701	13438	13165	15118	14223	41808	3890	11314	40664	37672	15842	62876	32052	5322	1164	3994	52059	16580	9354	108450	42759	31419	39733	77330	9203	9888	12175	13155	21245	40861	12837	6927	12299
1947	8	California	1947.66666666667	26447	53795	68960	4745	2032	6103	4816	29348	22435	53555	8938	3459	99063	44439	35621	18086	8053	22408	27342	9210	10163	63587	46092	20637	53616	22407	3633	1414	6971	30607	15788	7281	135906	47078	34243	51661	187823	14556	12485	30339	25041	31948	75423	14833	8980	18724
1947	9	California	1947.75	10463	33823	34334	4583	2000	5111	6740	23576	14700	47228	8042	3486	86584	36609	47953	30778	5822	24958	31224	7568	11486	81228	67825	18793	43992	23287	3510	1974	6968	33168	14938	6437	120687	39578	37179	67530	157880	6208	18376	34649	19810	37000	112774	25188	11455	18656
1947	10	California	1947.83333333333	10573	19326	27994	3097	2207	2696	6034	26356	15670	67794	10420	3534	66012	24081	63311	24248	7526	23016	27431	8800	5922	59163	40526	19767	31930	27153	1510	2205	5146	40052	7686	3823	41659	15715	14420	32486	110286	4514	21369	45991	9865	26182	70024	17313	5329	16828
1947	11	California	1947.91666666667	12219	15707	12896	4924	1331	1711	3444	15214	11345	36747	3261	2840	23134	10678	42958	21232	6527	20412	16784	6130	2675	38216	21942	11803	17674	18913	1582	1146	4563	27651	4315	3026	8898	13497	8161	21879	43794	2170	33432	26048	10697	13035	39437	14380	4247	15972
1947	12	California	1948	8063	6920	2441	1651	926	1274	1766	7150	5259	30851	2982	1973	11133	7969	27206	6729	4566	14371	10602	3208	1660	16584	11564	8938	6505	10622	673	1436	2427	11487	1658	2292	3143	5904	6450	20817	10853	2106	26985	14113	7988	9751	28232	10478	2525	6113
1948	1	California	1948.08333333333	2746	4830	1407	441	732	934	987	4364	6096	21207	1630	2498	6900	3975	15207	2032	2532	14115	5329	3119	1910	8036	7026	5989	5102	6537	444	1465	1047	9975	1252	1042	711	2920	5977	7933	5938	1623	12309	6228	5687	5801	8252	6199	2014	2038
1948	2	California	1948.16666666667	2126	1307	1351	404	680	271	836	2421	1632	14726	855	2069	5106	1837	6562	2486	946	6548	5205	3357	1550	2926	4190	1608	3484	3169	1098	851	795	4809	690	1049	554	1463	3892	6043	1474	973	7086	7903	2892	5475	3358	6542	869	885
1948	3	California	1948.25	975	907	1638	814	742	133	661	2320	1763	5836	631	458	3017	1502	4506	1238	496	5684	4628	6794	2125	4012	3951	1386	3588	3690	838	376	668	6521	806	897	449	1924	3853	2680	1789	514	13990	8696	5118	8802	1910	2319	931	563
1948	4	California	1948.33333333333	2093	755	1543	1099	374	277	375	1852	2363	12634	1050	469	3953	1387	6763	2072	400	7858	5260	7187	1691	5715	4214	1257	1597	3268	669	312	606	6295	656	254	475	1480	3833	3019	2789	694	21886	9335	6234	7423	883	3348	1843	475
1948	5	California	1948.41666666667	5111	2080	2854	2891	405	607	593	3268	4658	20648	4693	1060	9565	1330	9147	2738	104	15551	6714	17273	3920	7956	6510	2305	1433	8498	2030	452	535	11824	785	533	319	3401	5359	5154	2867	538	35160	15199	7956	9121	1749	3890	2374	1363
1948	6	California	1948.5	12310	1904	2987	2185	1103	622	960	11949	13832	49246	9835	2574	26402	5429	8648	8416	424	32888	13592	66441	18230	19471	10493	5031	3134	17804	5286	519	1964	57010	1651	1376	478	12410	6219	28833	3085	879	114451	27791	13302	20242	3453	7008	3131	3302
1948	7	California	1948.58333333333	19068	5857	6281	4336	2509	2271	1050	41132	23302	76622	20648	5442	25035	6753	11142	25613	1532	53791	33068	86979	26971	49590	18243	12322	7747	46744	6949	738	4153	118280	4769	2883	869	23069	6025	85979	3868	2750	153059	40562	27341	60695	7520	12778	5504	10091
1948	8	California	1948.66666666667	26173	5779	10094	4665	2991	3047	1608	84882	24114	104877	44378	7658	18909	8715	20604	38847	1963	65480	77239	117609	42753	84280	22393	29558	6905	48003	16880	1820	3266	163830	4945	2151	566	35549	13398	79574	4763	4142	186980	87255	16615	93622	14431	13467	2921	6846
1948	9	California	1948.75	32025	4800	13350	3831	3073	2445	2994	64517	29895	64682	57852	8121	16192	4570	12126	33344	3178	34525	131280	105003	58129	69918	30981	52239	11612	45336	18596	1100	3734	62728	7883	3119	602	13811	7765	40411	3567	5555	69840	88217	25196	152654	7687	29238	8607	9209
1948	10	California	1948.83333333333	31741	6798	11331	1568	2898	1699	1793	82735	23030	28549	62001	9309	8246	5286	9578	19203	3294	12893	65139	67001	59916	39656	15962	84402	7501	49276	21671	2030	4558	31323	3861	3361	833	12086	11938	30429	3236	4316	66453	109170	15369	145072	3652	30742	7966	18085
1948	11	California	1948.91666666667	27323	4091	7145	1288	2581	1131	1548	26950	3605	16852	49138	6505	5146	4576	9521	12937	1991	13411	29039	50917	57917	9489	6735	50320	3112	40442	11342	1883	3263	12864	1233	3558	443	6551	7011	19192	1376	3149	29554	74521	17594	48659	2332	47091	13269	16258
1948	12	California	1949	26743	2595	4450	737	1761	713	2015	12491	3157	8998	27750	9354	1761	2486	4224	10657	1147	12284	15267	39333	43422	1716	2189	23546	2420	16563	4874	1444	1421	6629	914	3567	309	3290	4279	7920	887	2306	15891	51135	12395	11648	803	14127	11985	8636
1949	1	California	1949.08333333333	19699	2095	1457	634	1562	639	1319	7012	2275	2833	12653	5276	1081	2540	4391	3939	968	7542	9479	18896	10073	555	2062	15388	1306	10073	2691	733	649	4084	795	3729	166	3139	1532	3320	410	1094	3738	27583	6782	6118	571	6124	6280	9853
1949	2	California	1949.16666666667	13411	1993	761	327	1723	786	921	3061	3634	1405	3751	3037	471	2193	3490	4051	593	8387	15310	12438	5694	256	2487	8890	1119	8202	1651	1039	420	2309	728	1848	228	1383	1109	3014	196	769	2254	11934	5685	3171	372	3754	4003	15405
1949	3	California	1949.25	8946	1539	875	320	1633	1416	236	3451	2026	737	3190	1694	585	2149	4763	1861	966	4631	8690	8321	2290	104	788	4646	766	5631	1047	169	406	1465	470	1692	162	1156	1943	1822	298	553	1418	3981	7379	1909	352	4802	7797	17765
1949	4	California	1949.33333333333	18039	1557	890	750	1824	962	679	3553	3819	597	4227	858	1141	2907	5138	2570	1183	4571	14574	7338	1767	131	1380	2223	1008	6734	1423	224	401	1710	502	2184	81	860	1905	1164	381	836	1304	5107	6501	1765	465	4085	6028	25064
1949	5	California	1949.41666666667	34870	4033	802	1050	2439	2394	2302	6022	7694	940	14616	1149	1895	3918	17916	8037	2114	4955	23871	8630	2641	443	3892	6223	2113	15728	5064	296	639	1515	1178	4904	276	1633	2197	2368	306	803	4234	7303	7742	1840	1419	6667	10027	54363
1949	6	California	1949.5	68438	11037	908	2025	13626	5102	8330	7806	14594	2605	31422	2386	4385	8118	32226	7778	4527	10877	37444	23597	10854	639	14906	10379	7518	17634	12096	208	1473	3659	3747	5792	467	2736	7773	9891	1492	1476	4618	7676	18641	3829	2273	16037	32382	72490
1949	7	California	1949.58333333333	73746	27728	1917	5696	17821	5457	14919	30638	37692	7974	42292	7331	7595	25560	53199	28217	7523	17429	118506	59538	23718	847	42188	22963	15927	33082	17098	936	6677	3789	7653	21515	1047	6438	15344	19426	4018	4300	6464	22662	32539	7432	4618	8945	91010	107483
1949	8	California	1949.66666666667	47472	53439	4557	7266	24392	6485	21488	36420	35212	6630	59082	14304	8736	25372	94247	34447	7260	16047	102535	74461	20178	1028	59609	30104	16749	30910	24098	1519	7173	6040	19529	31317	444	6182	31323	29736	4145	9247	9132	22574	63768	5726	2259	12399	194354	203871
1949	9	California	1949.75	42451	53971	2813	7016	40875	9511	32438	33391	61858	5351	31489	31161	10715	18415	88273	41890	9600	20085	101885	115311	18996	1453	85079	27603	25716	15277	14350	3082	4931	5781	17748	19492	1041	7933	57906	35064	4516	11015	8125	16590	111822	4319	1598	12871	190214	116804
1949	10	California	1949.83333333333	32719	51950	1813	7861	29244	9478	30616	22403	92291	4192	26849	42092	18435	9786	99730	29118	11483	14972	71984	77664	25694	660	60768	25805	18555	9448	6496	3722	6268	7748	9934	17500	1110	8922	84305	31125	6399	11321	6384	13440	93941	3260	1810	23436	106775	69358
1949	11	California	1949.91666666667	23914	23292	1545	5674	28328	2779	36927	12732	49310	2109	8017	40339	14662	8324	48685	27265	9613	9899	22201	25539	15971	558	30266	26409	27695	3355	7297	5488	1250	2735	3997	14136	448	6208	57125	20065	3547	9187	4695	9895	78562	1502	1763	20134	75852	48028
1949	12	California	1950	17268	10807	845	2711	12493	3173	22429	7938	42002	1171	4722	16904	6316	4883	25206	14734	6020	5042	9911	9099	11812	282	24576	12391	10010	1828	8477	4746	661	1000	2764	7427	205	2006	29763	12707	1787	7137	2751	3360	27510	1311	471	21854	40006	26104
1950	1	California	1950.08333333333	5717	3286	912	1202	9127	1276	19776	2985	30175	783	4050	13489	6107	2658	12159	6577	2699	1159	1649	4773	12833	140	14875	10651	4315	2843	5135	4237	489	491	1120	5107	324	1382	17769	5499	1257	3590	2089	4105	16644	444	457	20412	23378	7897
1950	2	California	1950.16666666667	5137	1911	1074	783	6629	1432	11058	1474	29678	568	3063	12368	4697	1860	6207	3318	2338	652	570	4247	5535	189	15809	6743	3761	1398	2145	4616	742	147	1072	4129	260	651	7977	1922	925	4165	1039	2444	13452	202	270	16993	9610	2452
1950	3	California	1950.25	3269	1187	830	1008	4444	1325	8535	1059	21971	578	1510	9335	2351	1632	4872	2964	1920	472	625	1567	4955	241	22034	3626	3884	1793	1715	7899	335	165	1389	6137	161	873	11751	2060	556	2383	422	1468	12743	128	687	24853	3674	3472
1950	4	California	1950.33333333333	3547	2656	638	852	6975	578	11052	1453	24403	1050	1028	14972	3723	2896	6068	2878	2291	742	395	1695	8422	953	29007	6268	6924	1990	3420	16655	229	493	2829	8173	169	1757	9837	3072	999	2864	312	1150	14510	255	1738	10467	2224	4442
1950	5	California	1950.41666666667	5332	5022	2346	1845	10868	1002	24115	2262	30227	1448	1202	22093	3495	4941	7602	4390	4994	952	781	1796	13609	2737	20099	12939	17989	3051	6380	26975	731	751	5422	21389	240	2211	27661	4181	1293	5960	440	2036	25179	566	3442	14806	2115	4696
1950	6	California	1950.5	12108	13819	6384	8900	14702	3422	44167	7147	72015	2973	4051	52632	5556	11658	14752	7323	7486	1493	1998	2156	37515	8976	36471	20357	46050	9888	10456	95420	1117	1753	15832	60590	947	5386	67738	7341	1918	25986	629	3045	37970	703	12785	43645	2368	4894
1950	7	California	1950.58333333333	28023	14491	17199	10775	27128	6858	42929	16027	138980	7814	6320	55443	6052	25622	19610	22890	16734	3159	2863	6468	40614	22655	89254	62445	66318	9910	30511	199403	2228	1027	23597	173732	3408	7133	161038	15979	2649	48217	1452	3503	70447	2067	10279	46665	3835	4530
1950	8	California	1950.66666666667	21652	35724	48348	16562	57277	8083	80488	27112	75698	13126	7244	122773	7537	58569	18645	23916	29506	6806	2434	5261	85954	11659	120863	54199	74938	15435	42239	270376	4675	1438	46129	59869	6344	9277	151277	20325	5181	64479	2665	3629	94177	2076	15865	26896	2057	5576
1950	9	California	1950.75	29042	47839	27836	17286	96955	8458	71662	8116	78555	10307	4157	72295	7851	57112	15610	21964	27719	7176	902	8438	161609	16783	102754	40946	56740	19992	46175	145729	8238	2660	68308	55570	11350	8554	135791	25904	7995	46639	1882	2352	71837	687	11494	33413	1992	5076
1950	10	California	1950.83333333333	24517	54876	21554	18294	71582	11023	51069	13150	42863	11443	4398	35979	6484	76340	7691	15266	17497	6028	633	7630	108667	11906	52955	27671	45137	26157	51575	83345	10149	1410	19054	45956	13654	12076	81541	16494	11920	52158	1305	3067	23999	416	17482	14976	777	5824
1950	11	California	1950.91666666667	8066	38713	17777	18496	90006	4832	41912	9295	26097	4096	2579	20127	3449	57341	5216	6104	13521	5207	214	3223	32672	19728	27417	19459	22916	10665	27687	28604	3821	939	10489	26812	7836	5927	54036	19498	15592	67665	1791	3055	18111	438	14176	8792	862	4264
1950	12	California	1951	3338	16807	6199	8930	73118	4200	30343	5925	21581	2847	1491	21091	840	32813	2159	2821	7719	2986	136	387	14883	12872	11993	9018	14332	6721	13878	13576	3419	631	6741	11610	4021	5707	19285	12085	11513	64139	1040	2251	13650	388	11250	3243	898	1775
1951	1	California	1951.08333333333	2286	12870	5993	3367	21254	2149	9424	5374	7480	886	815	8578	384	10197	1224	2080	6456	3383	141	268	7365	7933	7486	8105	6924	4555	8528	8048	2138	446	7310	10033	1922	6076	17717	6169	13217	15026	662	2182	2059	356	5330	1990	384	1011
1951	2	California	1951.16666666667	1275	7146	3295	4435	5740	2659	6687	2501	2252	259	491	2994	207	4566	634	983	3991	3430	175	280	5011	4200	3763	4424	3677	4834	5032	7258	1657	602	8250	6799	1421	1835	5442	5058	11984	10232	522	1895	552	379	4391	1791	199	527
1951	3	California	1951.25	986	6290	901	2055	3466	2562	4192	1905	1731	425	346	5507	254	4581	933	821	3046	3059	104	552	3739	3391	1763	3002	1827	1555	7438	5701	1515	654	13698	3049	1567	1862	2052	3581	7697	11867	262	1674	206	344	1753	928	362	348
1951	4	California	1951.33333333333	1906	7868	881	4325	3807	1912	2863	2454	1505	937	294	3974	213	3085	1225	1476	1942	1940	163	720	4746	3389	1215	2614	2419	1614	12868	2503	3142	841	23848	4202	1668	2632	807	4657	6636	19903	478	1912	218	590	1704	868	496	361
1951	5	California	1951.41666666667	4173	15336	1463	6842	6130	4130	5028	5357	2319	1455	1399	4895	528	7418	2906	3765	2527	6385	315	1090	3833	10239	1397	4220	3745	3589	22030	4909	9343	1573	40314	8628	1912	3012	1118	8181	9455	54964	1134	3377	222	1292	5269	1659	942	585
1951	6	California	1951.5	6531	67662	2641	22329	9881	11836	11399	19993	3901	5475	3249	9165	1573	22971	9977	6635	4972	14737	1092	1591	8225	20153	3046	9069	5902	4603	48994	12319	14872	3535	76645	27565	7345	7272	1803	23562	20283	108002	3281	5373	700	3852	24467	2657	1914	1070
1951	7	California	1951.58333333333	12321	110237	5840	76829	11569	18100	16159	20919	7543	6673	14728	10298	3482	34680	13916	19009	4592	48652	1598	1942	16846	87300	7270	17273	9334	7800	50559	15763	13854	12199	137675	22445	17485	20338	1792	16727	36868	214386	7794	11133	839	5273	60919	3192	4715	3267
1951	8	California	1951.66666666667	16955	79042	7689	77274	13601	56775	17098	30440	14004	10877	29628	16854	9034	44801	20103	32820	5552	57045	2643	2690	9877	87724	7710	27779	9496	10477	86053	15083	11410	23482	169969	34742	36509	31646	3653	20479	30684	221320	8897	6440	1128	10417	52666	3747	4225	5724
1951	9	California	1951.75	20150	82889	10948	36190	15993	92843	12539	39240	13434	11140	56855	17676	12598	44164	39078	57476	5429	74217	2094	3736	7047	126495	6351	19871	8974	10802	33283	21802	13527	28580	185678	34346	62074	32447	5141	24680	46972	134323	13460	7025	1287	16474	44539	8103	3915	2376
1951	10	California	1951.83333333333	7502	66412	14245	44437	13929	76037	12072	27940	21791	12358	60417	12326	19358	51710	38772	23375	4032	36990	1101	5611	6582	77186	4254	43147	5506	10544	14657	15315	14033	22976	76105	15324	37655	50692	2173	13607	37536	73918	9550	9487	1202	23364	40041	5786	3198	1698
1951	11	California	1951.91666666667	2959	28004	19787	20882	9143	44296	9628	24317	12070	7203	46094	7082	16278	20833	13437	17959	3059	17337	1227	4514	5297	25683	2749	20341	3038	10638	6674	9851	16613	14607	35509	5707	19869	23054	654	9138	37074	54167	5505	8916	914	14457	52604	6253	1747	984
1951	12	California	1952	1781	9810	21860	10345	5998	38769	5598	19128	7226	2978	24809	1906	13591	13513	12535	8091	3504	8656	469	3765	4741	14870	1427	12857	1821	8969	2499	6896	7522	9191	24347	4287	10704	10023	303	4292	31423	14045	4445	3813	752	5900	35524	6724	853	696
1952	1	California	1952.08333333333	692	2123	8708	2877	3401	14698	3758	21410	4564	592	11049	1525	6141	6483	7417	9989	2091	6582	324	1303	2781	11903	621	4031	784	4045	2319	3167	5602	4613	14555	1699	8366	6721	216	2204	17941	5807	2187	1956	724	5511	22724	2376	351	485
1952	2	California	1952.16666666667	603	1182	10351	1171	1106	9790	4679	12395	3798	571	6931	489	2951	3755	4050	5659	1099	1817	211	336	2678	8097	390	3355	700	2946	1448	1492	8470	2508	5191	577	5897	11172	131	486	8764	4167	1240	1346	930	4538	21011	2785	319	479
1952	3	California	1952.25	245	666	6989	1164	793	7416	3051	9240	2598	370	5007	233	1888	1656	4384	2031	1168	1467	208	209	2234	5327	359	3529	526	2100	557	1021	9846	1156	2725	333	7321	12120	117	157	6477	2250	1054	1135	654	1621	25771	2399	379	503
1952	4	California	1952.33333333333	505	332	12667	1987	527	8625	6152	7113	2004	337	6749	416	2664	3272	3097	2196	2503	1105	347	388	1425	8321	133	2008	81	2337	1013	1581	7246	1730	1506	342	7215	15747	246	306	4367	1679	1205	1090	910	2025	41925	2058	556	808
1952	5	California	1952.41666666667	912	905	36850	5780	1309	19695	8526	10426	2609	950	15927	517	4142	1623	3200	3533	4001	2180	598	581	2047	9100	214	2243	214	3885	1749	2910	20918	6535	2347	423	12616	22026	566	367	5520	1084	1777	1259	644	4039	38969	2347	626	3327
1952	6	California	1952.5	3455	2223	93895	21466	2556	19155	19358	26173	3360	1643	32618	1556	2506	2061	7068	5118	18819	3461	1960	1844	6035	17516	565	3017	357	5669	4275	4020	71583	19938	1509	457	16704	98626	947	918	14797	1105	6726	3232	1829	4969	52113	7002	2163	8872
1952	7	California	1952.58333333333	7915	3838	204784	38232	8755	34538	34967	48984	8393	2315	42382	2722	14350	3885	12018	3625	44186	14012	3012	2237	14741	23904	737	4999	721	6015	15276	8008	164091	31736	2528	792	33950	147037	3250	1497	23159	705	15173	5193	4078	10079	82731	8069	2342	17095
1952	8	California	1952.66666666667	15759	4707	226602	32332	16143	34096	40620	95762	15863	966	53164	5777	15435	1752	12896	5279	47030	37844	1671	1838	15453	28348	1471	4117	1307	6423	21431	5558	82026	46699	1534	1059	35988	148620	3721	1555	17853	240	23332	6142	5842	11705	25605	8296	2135	12600
1952	9	California	1952.75	19657	3954	125150	32491	18594	25257	28551	106885	10605	338	69870	7873	18205	1406	7463	3396	51928	45773	1451	1266	10381	27062	998	6458	3006	7082	34160	3023	89027	40334	712	1213	61294	49695	3727	1799	11184	224	22361	8642	6074	20455	10560	19989	1799	3891
1952	10	California	1952.83333333333	17160	2088	21906	38044	22385	20416	25790	144153	8782	420	55027	8153	13346	860	5408	3365	55900	35860	2625	1493	9971	15011	1080	4749	2694	4952	23422	2243	61558	37910	915	1141	63617	17499	957	578	7053	180	17314	5111	3796	28566	4486	31975	1819	2154
1952	11	California	1952.91666666667	18445	1133	23396	26897	22935	24265	20116	76056	5867	368	24560	3742	13098	362	3368	3084	38438	27121	2011	910	4211	9613	967	1675	1087	3385	15633	1263	36100	8551	620	468	34563	7741	674	556	5068	195	5552	2483	3037	17725	3027	8537	2846	1295
1952	12	California	1953	7116	822	15536	17013	8893	6431	12074	32177	2597	155	23783	4439	10060	149	1460	1970	28741	12235	720	677	1727	3956	488	1345	605	3223	5668	854	14264	3101	379	367	25165	3094	491	316	2900	115	4313	1939	1456	13413	2338	3307	1902	1049
1953	1	California	1953.08333333333	4072	569	4616	13231	4785	1415	6727	9542	912	262	10517	1597	2816	213	564	1468	12235	6160	238	190	1142	1921	186	1462	302	875	3317	799	5488	2330	141	383	15758	985	584	412	1265	180	3541	1740	577	11570	1053	382	1198	938
1953	2	California	1953.16666666667	7187	391	1379	5117	2937	1804	5117	4846	472	480	5454	1382	2224	172	438	2567	14473	2021	142	172	584	916	117	578	550	921	3023	710	5786	511	150	268	10260	755	289	284	1286	219	3461	1279	372	10143	614	336	2193	1285
1953	3	California	1953.25	3066	292	1986	7111	2211	2081	4077	6888	771	761	4108	1278	1095	407	195	1321	21103	1350	162	163	831	600	315	489	538	1020	1526	635	3480	222	133	278	7904	766	410	178	881	380	3434	1733	486	18835	588	668	3852	930
1953	4	California	1953.33333333333	5878	342	1578	14605	2204	1706	5935	4648	416	547	1030	605	2055	559	409	1048	14286	1627	199	194	386	439	302	734	799	1062	1819	694	3845	204	145	752	4860	523	827	142	1951	233	4569	1904	552	10900	149	1142	2908	937
1953	5	California	1953.41666666667	11165	463	1999	10697	5377	2591	8293	5090	365	975	755	1140	3705	2389	566	1751	18541	4292	242	824	882	1350	195	1748	388	3992	2725	3260	6958	473	200	1574	8599	649	943	686	3593	321	11032	5341	1006	11285	361	4952	3209	1101
1953	6	California	1953.5	34910	718	6213	19768	14792	3669	22306	17570	1086	2622	1358	2313	5152	2423	1708	7648	28606	7219	506	1823	1766	1795	656	5327	1061	16367	6325	7979	32411	1117	782	2757	10382	2302	2431	2259	5150	775	25040	9137	1866	36199	564	10628	6621	1521
1953	7	California	1953.58333333333	53113	1251	9977	30705	30512	6985	34765	39876	3628	5688	3813	4733	8620	4982	5602	22402	60111	9836	1154	2167	4140	5400	1156	12630	1977	38889	11577	10598	43766	2309	470	4818	30091	4420	7336	4313	12128	2171	47789	16491	3967	52808	1720	38714	20481	1927
1953	8	California	1953.66666666667	45462	1251	6423	31639	86581	7481	51671	37670	5258	12268	4173	2871	17616	11925	6215	20554	59971	7067	775	3436	5078	13469	2427	29526	1625	63335	19727	9714	96076	6846	1106	8655	22422	3893	6551	4700	11248	1089	115429	14067	7461	52448	1429	96306	44744	2441
1953	9	California	1953.75	55532	1494	5567	31694	115862	12564	34906	46397	8576	9350	4642	3857	14981	7653	8540	23394	84071	11291	1229	5225	3038	8092	2890	41559	2184	50870	29338	11044	39853	4431	1544	10601	16988	3283	9361	3086	12407	1126	150830	16614	4875	69252	1517	85121	84971	2760
1953	10	California	1953.83333333333	32579	1237	4239	26244	62723	11647	40819	37190	5035	14912	2318	3446	11839	10092	5976	34972	91808	15958	1224	4793	1930	7133	2680	41916	2114	74827	29538	5518	33164	3299	769	12503	12501	3274	7545	2140	10204	1263	74615	14273	4452	52511	1807	42541	71878	3112
1953	11	California	1953.91666666667	14558	857	2068	9249	44612	16230	31980	20040	3207	19789	1518	3944	5601	6241	3841	12386	66652	15178	788	4479	1035	3668	1405	46090	1771	63520	8247	4703	18270	1430	596	18726	7368	898	6297	1184	5327	819	30127	8438	2193	31771	1591	29314	41811	2209
1953	12	California	1954	6412	392	748	5969	13902	11368	14048	1650	1760	8189	373	4797	2563	4230	1940	4452	24469	2688	696	1704	650	1324	782	24636	481	42017	3570	2268	15793	552	186	10000	4397	213	4832	1315	2579	549	14423	2473	756	15518	1810	14789	34160	1859
1954	1	California	1954.08333333333	4281	180	261	2721	9400	8771	7898	979	773	7048	441	3087	2037	4785	623	2698	9286	1832	323	1438	923	641	463	7856	149	20662	1851	1583	6492	615	86	3639	2386	407	3737	1960	1305	349	12684	894	695	8000	1278	6017	33924	1201
1954	2	California	1954.16666666667	3088	364	248	892	3856	6735	9122	456	666	5878	697	1496	2450	2353	640	2510	6929	1306	209	1215	1084	526	192	4331	150	15495	1898	569	6797	219	176	3514	1095	427	2183	509	1015	397	5549	636	516	8213	1092	3144	21819	972
1954	3	California	1954.25	2788	284	345	476	3053	5470	5448	333	575	8557	889	1105	2243	1656	742	1888	3789	1347	384	1036	571	584	62	3063	121	17612	983	396	6961	238	174	2758	1244	281	1717	643	758	424	1923	635	537	5221	613	2880	17983	1474
1954	4	California	1954.33333333333	4299	436	493	761	3895	6302	5268	457	326	5571	546	2185	3304	1520	716	2807	3940	776	382	1340	897	263	159	3010	230	15146	1178	745	10798	293	109	2875	516	415	2046	977	741	768	1316	620	1713	8047	766	3706	23355	1314
1954	5	California	1954.41666666667	4188	903	781	1047	2963	11862	5932	473	551	15134	693	4060	7731	2428	1271	5468	4255	648	731	1016	1766	468	271	4499	425	19709	2746	1229	21826	805	418	3036	1193	658	2846	3214	1713	629	1530	1754	3599	18578	2040	4314	36750	1014
1954	6	California	1954.5	7156	1341	3037	2520	10103	13870	17561	718	1775	24601	1498	9854	22152	7484	3972	14343	10725	1678	2604	3939	6076	1175	315	7613	1206	39466	4112	2854	21934	2010	1516	8365	5684	1769	5092	7396	5479	619	2544	3883	9810	41294	3572	7356	68863	1374
1954	7	California	1954.58333333333	6880	2574	5803	4006	28162	18663	60941	2284	4355	99459	3076	26109	39730	16062	10222	38046	28917	5116	6380	7546	10910	3461	233	19941	3149	106365	1221	3922	36375	5014	1787	21470	9251	4273	4392	9345	8539	1090	4955	10123	14226	105235	5545	10717	109630	2441
1954	8	California	1954.66666666667	3591	3699	8276	4566	41119	30233	137923	1578	5187	168713	5471	60737	44394	6376	11642	38366	41688	5022	7855	9065	21085	3206	334	9338	3920	51456	2104	3226	25124	6326	1855	38951	14160	4309	12460	8477	12555	1622	3517	11467	16253	155283	14205	17922	113837	4245
1954	9	California	1954.75	1974	4282	9176	4823	24162	56790	111580	1792	6575	150490	6893	48603	58107	4470	14178	46338	27047	3049	11043	3837	25338	3088	920	8988	4776	50524	3049	5579	19889	9866	1214	31775	21687	5586	16048	14767	15394	1617	2081	25440	9869	126952	23143	27636	115567	5890
1954	10	California	1954.83333333333	2087	2149	6582	2445	18635	36310	61333	1556	4686	160819	7284	29273	79896	5095	8421	56518	21837	2334	8734	4529	31302	3255	546	7696	5537	55510	2458	3668	16551	14470	922	22829	20105	4624	13300	11093	11836	1412	2482	42678	17535	90197	12781	22992	68056	5435
1954	11	California	1954.91666666667	2527	1942	3792	3447	8238	23536	43823	559	5748	86588	3652	28781	33294	4755	6445	30177	7725	2590	6876	5147	22795	2114	439	4177	3293	32357	3435	2279	8863	9133	418	17255	9637	6203	11478	10456	11848	1152	1408	24389	12577	40139	7897	14294	31423	1349
1954	12	California	1955	1830	1032	3558	1596	5612	4896	21452	242	2297	45437	1461	17768	9067	3750	2534	25716	3107	1852	4167	3707	10879	792	157	3184	2678	9886	2415	771	6173	6283	196	6455	7582	814	8746	9146	4494	1387	673	8995	9372	18417	5875	7136	15974	1216
1932	5	Colorado	1932.41666666667	209	151	76	147	111	72	191	174	64	30	81	284	16	169	129	153	70	196	49	344	181	111	19	53	211	32	111	154	189	223	112	43	172	365	298	59	195	39	196	117	173	126	248	172	76	73
1932	6	Colorado	1932.5	100	287	146	106	47	61	26	147	53	14	6	418	4	248	131	78	41	366	18	589	224	105	241	60	262	2	145	421	204	479	54	42	365	277	141	63	257	171	329	24	217	117	120	83	49	140
1932	7	Colorado	1932.58333333333	44	331	341	23	49	13	25	96	45	187	11	440	50	410	311	221	214	750	159	540	609	52	460	28	636	4	163	914	615	900	265	43	809	266	170	520	660	629	598	90	270	165	110	200	131	604
1932	8	Colorado	1932.66666666667	148	540	457	159	172	71	9	124	207	291	39	849	115	293	585	267	97	1025	481	489	1006	5	698	46	850	16	403	1026	1178	1990	258	62	1070	156	34	382	982	1182	885	261	992	64	105	452	57	732
1932	9	Colorado	1932.75	180	451	127	104	50	51	43	27	462	335	93	489	151	250	293	245	161	946	450	479	576	27	723	58	353	20	476	1040	1204	1075	194	8	1704	297	96	413	727	1390	1186	176	784	62	76	272	55	304
1932	10	Colorado	1932.83333333333	39	494	9	154	117	8	95	18	258	310	41	214	9	58	259	47	97	313	207	27	169	33	300	25	113	85	179	445	157	336	92	36	447	233	81	656	316	413	391	178	434	32	50	227	49	57
1932	11	Colorado	1932.91666666667	113	459	93	132	100	40	15	11	39	47	55	253	115	6	191	44	31	189	85	25	130	28	145	39	106	42	48	34	17	151	40	95	205	327	77	237	201	118	197	218	118	32	1	46	29	12
1932	12	Colorado	1933	48	36	27	33	26	8	21	45	25	5	67	193	16	7	53	21	8	32	105	9	9	139	44	6	35	147	18	13	37	98	58	106	8	106	145	274	19	19	45	93	57	59	0	40	137	3
1933	1	Colorado	1933.08333333333	10	52	69	22	0	11	26	11	6	32	29	131	4	15	92	26	34	44	4	25	35	27	3	99	207	97	66	4	38	81	72	5	36	53	55	96	58	12	64	70	17	31	0	8	78	191
1933	2	Colorado	1933.16666666667	22	33	14	311	14	0	70	21	26	17	23	29	146	96	46	0	5	58	11	64	11	2	3	30	69	7	36	64	5	56	19	26	133	33	68	62	22	28	78	28	11	1	9	6	2	12
1933	3	Colorado	1933.25	19	13	22	78	48	72	34	38	36	3	0	80	96	6	42	23	203	17	15	68	6	82	19	241	5	0	115	29	38	26	45	135	131	8	3	52	293	8	7	7	10	5	27	20	3	1
1933	4	Colorado	1933.33333333333	27	30	19	80	5	161	59	20	7	13	20	0	10	19	3	1	25	17	37	19	8	133	13	441	58	32	177	23	44	17	2	2	59	0	12	14	52	33	52	17	65	2	96	42	26	1
1933	5	Colorado	1933.41666666667	43	92	12	29	7	328	139	18	0	10	41	18	82	53	79	0	90	5	48	40	22	12	32	229	44	69	90	6	21	81	0	15	113	6	35	6	16	186	138	16	56	27	69	17	28	37
1933	6	Colorado	1933.5	32	130	7	29	91	811	215	65	148	17	170	141	18	171	182	23	130	129	41	62	9	140	131	549	131	33	115	45	98	163	76	15	136	3	42	34	18	303	283	51	230	38	64	57	179	82
1933	7	Colorado	1933.58333333333	58	298	14	116	285	1264	739	342	392	214	341	723	17	567	451	78	444	143	13	32	54	184	437	432	206	100	232	196	149	267	189	130	281	73	58	374	88	248	545	92	410	134	156	43	541	103
1933	8	Colorado	1933.66666666667	24	121	110	309	723	2374	1263	424	624	338	608	2093	33	692	825	206	1210	294	77	12	162	528	1042	2431	371	133	778	426	233	442	335	92	878	327	136	619	78	696	1112	115	511	412	377	71	2633	77
1933	9	Colorado	1933.75	65	112	77	152	255	1711	1593	191	635	901	1070	1726	75	738	821	92	955	292	128	158	163	975	217	1927	90	189	1556	805	242	394	227	5	770	323	221	1042	268	623	1010	371	271	422	265	106	1224	185
1933	10	Colorado	1933.83333333333	16	91	8	131	177	653	399	146	463	206	195	876	6	357	590	88	541	183	64	99	96	587	126	771	263	22	1129	505	87	330	70	129	135	240	97	764	113	198	337	275	242	335	68	101	170	334
1933	11	Colorado	1933.91666666667	52	134	6	48	128	261	82	50	87	31	161	188	7	104	148	30	262	269	29	72	106	105	131	141	253	23	345	186	58	554	13	58	39	153	80	139	3	162	35	135	331	183	54	12	17	297
1933	12	Colorado	1934	8	37	34	282	65	347	51	11	121	43	24	82	29	48	103	64	224	44	22	2	258	2	187	68	239	45	31	14	80	120	51	172	12	105	39	120	15	91	16	86	124	124	0	12	23	120
1934	1	Colorado	1934.08333333333	7	30	17	49	48	261	64	16	185	29	59	14	70	56	28	344	44	1	15	0	92	5	60	6	29	11	22	7	6	17	191	118	62	256	34	68	8	147	99	136	125	17	87	22	285	7
1934	2	Colorado	1934.16666666667	159	1	14	87	6	40	54	222	191	0	16	53	56	30	103	63	55	35	1	1	171	91	70	20	6	30	36	2	184	67	122	14	378	7	11	9	16	19	3	22	2	2	27	43	36	24
1934	3	Colorado	1934.25	21	97	3	53	82	10	228	3	7	77	177	3	213	14	153	453	34	20	17	0	93	225	12	8	22	116	34	5	57	37	130	22	60	24	46	109	294	7	8	6	56	1	26	71	10	11
1934	4	Colorado	1934.33333333333	38	3	95	15	137	60	37	138	42	19	7	1	128	60	3	132	54	35	68	15	6	140	32	146	23	14	62	51	23	9	23	5	34	28	4	33	16	65	5	193	55	7	36	63	1	5
1934	5	Colorado	1934.41666666667	1	5	84	98	95	30	118	166	13	74	14	104	137	20	10	286	156	38	121	214	72	275	89	2	160	2	114	120	156	61	78	28	135	37	110	7	33	94	58	100	53	5	28	50	176	88
1934	6	Colorado	1934.5	81	1	210	35	200	14	767	638	40	686	12	29	186	93	67	265	218	7	322	272	269	435	242	0	360	413	237	218	139	198	71	42	296	49	64	1	123	52	24	178	118	107	4	241	156	545
1934	7	Colorado	1934.58333333333	219	7	1463	244	878	97	1772	1889	75	1351	72	411	438	119	354	803	905	109	791	488	916	1686	508	0	324	1710	1432	816	211	816	442	148	664	109	13	29	859	167	171	1175	400	219	2	1328	546	1716
1934	8	Colorado	1934.66666666667	1261	19	2573	136	2252	335	2211	4390	193	4422	197	1007	1274	873	1321	1111	1315	122	2054	1194	2195	3469	910	30	462	3742	2160	1377	494	1653	1536	443	2319	40	93	107	2350	503	332	2754	643	431	5	5266	1951	1721
1934	9	Colorado	1934.75	784	78	2644	93	3620	314	2925	7116	127	3547	1094	640	2858	715	1115	476	1703	208	4245	2755	1223	2584	957	24	165	4195	3106	1304	1159	2112	2743	796	3519	180	315	39	2640	266	209	5116	440	1224	14	3096	3414	2449
1934	10	Colorado	1934.83333333333	1020	0	901	41	2219	161	919	2825	112	1376	576	897	2489	372	869	328	667	62	1738	1498	235	1835	632	209	64	2301	1225	658	360	279	1996	339	1591	97	140	190	831	386	142	4766	52	225	51	1357	1949	1565
1934	11	Colorado	1934.91666666667	280	36	148	18	1127	53	139	880	9	423	296	333	771	293	562	349	101	1	588	294	277	657	284	182	50	869	725	80	84	311	1162	61	1097	56	29	57	445	453	51	1330	39	251	2	593	662	428
1934	12	Colorado	1935	244	61	119	33	108	92	93	416	2	316	86	256	568	236	182	55	21	54	364	215	79	558	253	68	19	426	409	91	4	108	280	43	645	23	56	2	147	52	10	453	22	96	29	143	394	240
1935	1	Colorado	1935.08333333333	542	66	26	3	83	60	7	128	1	37	31	10	392	50	194	34	45	16	23	46	342	200	141	18	48	297	294	43	26	103	26	9	254	26	74	0	50	31	19	47	135	60	58	103	113	312
1935	2	Colorado	1935.16666666667	430	8	127	88	37	5	2	42	108	2	117	2	594	30	82	38	97	6	15	43	116	107	19	16	41	61	5	20	7	300	2	395	20	291	338	1	69	217	14	14	110	10	34	279	26	206
1935	3	Colorado	1935.25	158	54	111	2	35	32	54	89	11	22	16	345	35	17	259	67	3	2	186	128	18	35	2	3	0	84	86	38	140	243	2	84	14	3	57	16	156	125	384	36	14	2	3	74	110	28
1935	4	Colorado	1935.33333333333	313	7	117	2	9	29	8	196	81	125	19	22	10	7	88	111	0	98	174	117	12	55	41	2	65	7	167	3	15	120	1	12	2	30	22	98	18	136	109	53	69	23	31	6	26	7
1935	5	Colorado	1935.41666666667	292	89	7	9	13	17	179	92	39	310	64	5	289	166	61	228	89	36	133	38	78	18	77	125	49	13	167	151	37	63	44	40	32	4	1	95	156	47	17	17	4	138	132	225	5	3
1935	6	Colorado	1935.5	1127	6	234	1	73	15	179	136	163	150	207	65	218	99	13	241	133	81	442	7	91	118	486	108	68	24	382	230	187	126	189	40	134	337	21	128	68	146	78	17	11	95	146	362	7	11
1935	7	Colorado	1935.58333333333	3503	278	667	6	416	102	674	142	310	1334	1037	185	890	292	38	880	702	284	1022	11	208	169	730	420	82	213	1452	428	794	220	433	171	691	833	74	403	249	127	337	9	31	232	259	1279	46	72
1935	8	Colorado	1935.66666666667	9765	1952	2294	40	832	155	1907	408	522	1782	2822	798	3166	1939	92	2248	1610	826	1824	21	456	585	3418	2082	392	1034	3740	1580	3169	696	2335	171	837	1619	200	1996	821	468	395	59	285	475	647	2985	3	397
1935	9	Colorado	1935.75	8325	2015	2977	61	1012	714	6100	371	2172	1945	3473	1230	3663	3397	263	2302	3028	1081	4156	285	780	891	3269	3861	1081	763	4742	2319	1697	647	1905	273	1652	1985	272	1249	2778	666	834	229	506	884	392	4636	181	688
1935	10	Colorado	1935.83333333333	3460	1688	2013	123	1038	534	4761	236	2012	1628	2677	525	2291	1812	135	807	1618	622	3263	102	312	589	2076	2942	1148	320	2434	1246	1164	96	497	253	406	952	97	1049	1747	1351	789	175	277	1728	78	2795	504	446
1935	11	Colorado	1935.91666666667	994	328	835	322	819	95	2355	52	1471	284	1409	255	1488	1067	22	252	883	445	1330	38	411	39	596	2162	177	139	702	509	645	170	523	18	606	606	89	362	312	791	231	139	172	732	41	1319	712	542
1935	12	Colorado	1936	225	126	420	343	161	7	312	52	330	68	410	121	1018	90	24	138	748	161	743	78	378	41	88	1193	55	26	224	433	214	12	139	72	141	53	501	155	80	70	365	9	81	226	55	428	426	473
1936	1	Colorado	1936.08333333333	389	19	90	20	182	91	359	17	103	17	69	61	390	42	43	177	475	31	157	146	98	2	44	432	0	49	122	77	159	104	210	45	236	8	334	17	68	92	198	19	26	5	10	431	152	143
1936	2	Colorado	1936.16666666667	416	304	117	151	101	75	133	8	9	334	9	119	62	2	80	346	193	16	89	215	12	239	237	78	41	23	65	30	55	51	181	2	174	331	295	68	204	28	63	3	2	19	104	338	70	80
1936	3	Colorado	1936.25	47	61	38	23	15	261	21	41	88	139	9	105	17	9	53	150	107	5	71	434	47	100	53	31	71	100	6	84	1	83	223	8	178	107	131	229	359	78	254	19	0	31	419	45	0	7
1936	4	Colorado	1936.33333333333	15	9	96	87	143	374	61	105	155	81	13	76	45	190	118	30	4	26	61	44	104	129	28	13	185	84	10	183	27	212	210	9	19	40	269	255	481	24	217	4	25	98	592	10	100	37
1936	5	Colorado	1936.41666666667	28	40	117	101	66	90	17	135	159	9	84	412	225	336	24	66	3	8	177	84	148	228	58	14	58	97	183	490	84	123	728	5	8	101	583	619	784	1	309	24	99	181	829	40	284	135
1936	6	Colorado	1936.5	13	56	568	192	372	146	8	376	128	12	133	1314	364	1398	35	354	43	8	233	68	264	98	31	253	86	281	258	1393	41	97	1646	2	15	318	2068	936	2113	21	74	100	249	604	1445	273	517	502
1936	7	Colorado	1936.58333333333	62	396	1682	164	665	479	58	1062	254	60	422	3598	1083	2820	21	1698	64	133	400	282	979	35	140	482	566	618	446	2368	241	497	2122	1	6	2239	8114	4260	4339	91	614	352	1000	3632	4020	258	1977	1929
1936	8	Colorado	1936.66666666667	124	1635	3301	768	958	1321	157	3080	825	93	1049	4436	1394	5391	53	2782	282	1098	1400	673	2526	196	378	1354	2107	925	1480	7004	1191	1230	6105	86	71	7291	18703	11193	10003	224	1921	749	2778	9343	9484	138	5854	5001
1936	9	Colorado	1936.75	200	3292	2475	2673	1072	3144	396	4949	2039	215	1493	5243	2897	5164	90	7411	706	2653	2841	647	2130	143	672	3294	3434	872	2319	9589	756	2082	6459	584	82	4791	16615	11417	10451	99	5055	1010	1734	11239	9495	124	4388	6909
1936	10	Colorado	1936.83333333333	167	1551	1769	2390	307	1306	225	2886	1513	152	1851	2643	510	2631	134	4985	150	2397	1023	125	1983	141	119	2447	3532	1260	1123	6304	493	1045	2218	410	111	4261	7882	3570	3191	205	2277	891	1327	3842	7587	58	2281	3359
1936	11	Colorado	1936.91666666667	6	344	1575	1475	1106	683	119	1069	734	855	712	1635	506	948	52	3436	224	1394	1047	8	892	157	219	1680	527	526	362	1259	143	408	2101	125	113	2598	1868	1651	1829	11	1253	599	756	2098	3997	190	550	1988
1936	12	Colorado	1937	6	142	686	642	177	1344	22	661	208	396	899	680	358	480	157	1221	158	575	557	32	460	76	519	748	63	224	219	486	281	26	1035	320	77	752	497	364	614	18	907	53	458	674	1377	70	289	1635
1937	1	Colorado	1937.08333333333	1	153	37	104	318	456	77	214	170	86	530	336	229	65	69	412	28	445	253	73	90	196	193	157	199	11	174	167	179	25	195	45	59	397	101	92	100	219	1295	130	100	205	809	7	27	1223
1937	2	Colorado	1937.16666666667	6	55	18	81	248	56	3	111	131	41	128	259	252	26	11	107	7	524	80	34	481	351	172	3	24	102	86	50	134	31	40	122	97	27	79	98	149	619	183	48	19	111	188	0	80	134
1937	3	Colorado	1937.25	96	211	0	395	109	7	2	50	96	0	5	99	127	2	36	32	65	821	52	60	218	87	172	180	52	164	61	17	40	171	199	205	1	209	61	76	109	799	7	166	58	6	126	47	29	12
1937	4	Colorado	1937.33333333333	117	271	37	227	22	48	37	1	37	15	20	126	22	121	108	35	43	241	3	289	10	420	54	191	22	303	41	1	218	119	114	31	76	66	104	106	23	97	3	119	0	12	84	30	92	339
1937	5	Colorado	1937.41666666667	47	532	217	231	34	171	149	7	101	237	22	206	22	298	310	89	128	152	1	88	81	242	16	165	0	176	25	111	219	173	98	267	212	681	50	99	94	71	26	144	21	2	118	38	100	291
1937	6	Colorado	1937.5	45	1383	311	316	292	409	151	48	421	321	132	450	53	487	669	269	339	447	4	105	1241	291	105	89	34	598	65	360	190	181	440	552	1125	704	88	440	353	142	330	92	199	14	145	8	37	952
1937	7	Colorado	1937.58333333333	421	6069	521	855	1092	1196	66	421	584	892	1065	1235	181	2955	828	1717	2051	280	147	564	2614	562	391	518	147	2349	20	1742	825	585	1072	4073	5411	1469	200	1372	729	292	1087	250	790	72	1036	124	271	1897
1937	8	Colorado	1937.66666666667	750	6446	1236	2087	2718	4040	207	842	1295	2933	2613	2932	1114	7475	3610	2509	6495	704	368	1930	7193	1670	1622	2256	1388	4523	214	3384	1578	914	2602	8334	11630	3534	271	2468	819	714	2160	371	1579	63	3779	229	781	9594
1937	9	Colorado	1937.75	1509	5863	1496	1474	5457	4325	333	1718	2424	5033	2302	2852	1328	6991	10086	4813	12729	1194	461	2873	5628	4015	2820	4189	2008	5383	147	6264	2064	600	2031	14225	15594	6556	340	4517	984	1854	4477	502	6491	181	2262	385	1278	8394
1937	10	Colorado	1937.83333333333	634	4042	1369	733	2298	1200	591	2067	1495	3304	1150	2124	1403	4262	8845	2637	8021	1240	64	3177	1870	2404	2773	2334	1586	2886	51	2996	1898	646	1015	5733	6820	3776	176	1423	236	595	2385	273	7019	68	1219	110	894	4477
1937	11	Colorado	1937.91666666667	361	4538	636	732	904	446	324	727	616	935	939	2016	472	1326	4603	1471	3156	667	3	652	744	2449	2654	766	366	1768	153	1111	559	450	449	4867	1299	1977	80	1807	84	605	521	63	3745	82	215	215	1686	1777
1937	12	Colorado	1938	310	1418	245	302	692	198	41	325	101	223	249	425	1142	456	1414	1059	920	383	7	465	458	1838	1845	181	284	671	285	741	686	423	385	1267	215	833	184	688	40	325	710	61	1481	31	310	73	682	693
1938	1	Colorado	1938.08333333333	56	313	10	111	1045	22	8	79	142	69	486	430	597	511	628	298	305	64	103	418	69	409	604	80	739	635	121	431	157	151	7	676	217	123	268	340	59	77	61	107	1348	89	324	229	499	102
1938	2	Colorado	1938.16666666667	45	172	40	63	1702	1	9	49	124	9	559	219	209	378	158	219	93	131	203	170	30	200	286	412	164	810	71	474	466	35	58	82	142	6	42	121	29	104	250	95	423	51	27	306	161	30
1938	3	Colorado	1938.25	23	144	40	32	1333	121	363	102	224	98	159	429	44	104	52	216	139	30	186	128	19	9	33	60	20	530	269	216	144	13	9	58	173	171	13	157	3	5	18	78	218	228	0	331	99	37
1938	4	Colorado	1938.33333333333	16	27	100	11	876	24	76	12	175	9	58	350	68	12	12	69	38	70	154	270	6	0	191	31	251	227	26	159	150	66	1	15	26	66	35	175	128	279	6	136	217	130	164	123	10	60
1938	5	Colorado	1938.41666666667	68	2	40	4	617	131	275	17	53	229	146	237	65	106	109	126	18	235	307	345	28	93	255	148	132	205	80	132	33	122	116	132	7	9	1	81	216	428	3	113	233	46	444	96	44	546
1938	6	Colorado	1938.5	58	25	105	54	721	149	1273	7	198	648	296	1459	209	139	334	205	180	1310	504	699	52	166	87	160	365	159	170	31	218	328	275	209	22	121	169	211	242	1031	4	105	543	77	773	387	277	815
1938	7	Colorado	1938.58333333333	232	277	438	190	2952	451	3112	160	243	1927	1478	3217	509	539	745	654	365	4474	818	3521	91	702	362	235	1256	657	922	184	703	1028	415	573	161	336	247	860	523	3411	66	505	1232	299	665	626	463	1092
1938	8	Colorado	1938.66666666667	788	636	1149	1053	7980	1692	13409	478	1377	6018	5782	5566	2821	1603	1374	4460	901	13264	1129	12353	144	1639	477	555	4439	1653	2391	118	3453	2601	962	1048	534	567	627	2659	1486	14062	242	589	2671	1115	1397	1320	2021	1115
1938	9	Colorado	1938.75	566	1960	1688	635	10730	3960	15341	465	1270	8961	7805	8542	6817	2580	1052	8030	1066	9761	1547	12843	189	1286	821	1054	10224	1759	3682	269	5648	2136	1695	951	607	956	499	2895	4710	22206	1128	503	4775	1522	860	1418	2596	1718
1938	10	Colorado	1938.83333333333	254	1038	1682	342	5531	4650	9605	267	974	5023	5224	6206	6181	1630	1789	5370	450	5622	934	7836	120	1151	150	572	5678	2290	2459	197	3128	1781	1353	1142	376	490	322	1163	1480	10340	1012	377	4940	626	1315	785	2402	985
1938	11	Colorado	1938.91666666667	40	256	649	1489	1559	3394	3986	130	508	3301	1731	1325	2474	1005	247	708	44	1967	534	3935	97	393	91	296	5176	1840	2242	29	1923	1480	303	472	340	624	73	1243	738	4449	202	392	3096	170	975	368	338	54
1938	12	Colorado	1939	4	77	831	399	292	2656	745	268	243	1591	729	1351	725	308	444	668	192	1249	499	1303	326	83	14	35	3728	1046	1192	175	1431	678	212	33	99	313	152	1366	229	2676	72	418	966	9	176	88	848	11
1939	1	Colorado	1939.08333333333	16	115	777	357	50	789	48	273	12	997	259	505	134	377	163	608	114	817	220	432	290	98	2	17	2301	430	182	129	670	670	171	36	81	134	13	807	37	923	120	114	423	16	203	55	285	0
1939	2	Colorado	1939.16666666667	91	131	412	125	25	461	23	129	149	448	43	148	364	60	82	415	262	562	230	228	331	168	12	52	987	375	122	51	75	472	327	129	0	59	3	765	412	579	81	3	289	17	57	75	196	0
1939	3	Colorado	1939.25	78	315	151	14	117	377	41	4	88	63	173	406	432	1	150	207	124	188	73	194	180	10	46	24	516	43	81	109	0	56	126	38	10	361	101	341	27	22	42	64	269	14	96	13	18	30
1939	4	Colorado	1939.33333333333	67	155	169	181	29	92	155	36	135	273	50	48	604	63	44	133	79	81	15	0	123	74	81	70	202	8	72	50	5	49	25	21	296	653	234	26	66	1	148	50	249	52	42	233	39	28
1939	5	Colorado	1939.41666666667	305	206	189	504	32	270	48	84	155	76	285	1	477	91	7	154	123	173	16	189	281	1	35	102	243	0	113	31	58	242	89	3	326	1239	575	197	167	6	422	166	72	188	21	497	376	104
1939	6	Colorado	1939.5	133	132	373	913	58	271	44	540	833	172	1369	71	1086	222	14	297	499	444	29	660	604	130	84	439	1578	113	286	49	237	385	349	60	216	2189	633	102	378	30	1468	245	168	306	175	1031	538	138
1939	7	Colorado	1939.58333333333	438	370	1860	1570	18	394	404	1556	4807	558	3251	51	3409	468	470	1139	976	2028	68	3610	1736	811	198	1826	3039	332	1321	27	606	2666	1205	532	441	10541	1915	1160	2449	49	2660	527	802	497	610	4743	4730	1021
1939	8	Colorado	1939.66666666667	1427	1144	5877	13681	37	1379	2302	3038	9934	1847	12392	524	9503	2627	1399	3588	2902	5553	18	10544	4391	4404	1025	7860	6520	901	6641	350	3501	13294	2330	2198	1472	19130	3441	3300	6272	29	6844	2195	1395	1289	2757	11466	13961	1329
1939	9	Colorado	1939.75	1850	2377	7600	9689	341	3051	3870	5627	12174	1858	11910	374	8278	9325	4117	5279	3898	5042	394	7960	6536	8616	2684	12535	10167	1633	8125	576	4411	11060	3788	3823	1563	16988	5149	4706	6010	37	16117	2280	2037	2203	6145	13246	20221	1678
1939	10	Colorado	1939.83333333333	1498	1873	3237	11385	367	2927	2300	4214	9230	2535	5715	46	6159	4449	2227	3449	3264	3069	148	2485	5887	3749	3687	6873	5494	1225	5937	334	3542	6253	1318	3662	1178	5128	2631	3813	2896	16	13954	2631	1069	4325	5977	8121	8748	1580
1939	11	Colorado	1939.91666666667	716	1043	1031	9414	75	1053	1972	1563	6963	1924	2618	106	2625	1581	1321	1218	1215	829	80	1190	6540	1108	5093	3350	2822	636	2577	556	1847	2461	722	2302	745	670	1526	1123	1099	94	5619	1131	441	2163	2023	3224	2183	953
1939	12	Colorado	1940	106	349	338	2347	202	815	380	913	4041	1332	1835	122	1079	367	348	572	163	428	122	513	1375	599	4590	1783	495	547	812	206	1479	2187	349	1850	361	135	421	912	389	3	2099	507	439	830	657	2202	686	519
1940	1	Colorado	1940.08333333333	88	357	91	1090	43	108	53	371	2460	582	546	81	1236	58	144	610	35	44	18	68	272	1131	1418	446	165	1109	490	34	391	536	347	250	342	13	99	115	86	110	846	682	186	507	260	470	273	112
1940	2	Colorado	1940.16666666667	206	717	102	573	398	96	136	116	1419	96	280	35	97	124	38	116	121	84	38	141	248	350	931	306	392	190	116	54	64	236	154	92	219	0	93	40	375	154	1131	65	207	390	361	112	58	96
1940	3	Colorado	1940.25	244	162	180	44	109	428	78	38	318	4	77	29	12	95	20	17	48	93	2	29	126	648	309	91	194	182	97	75	43	119	204	23	10	13	0	25	197	65	255	23	6	513	173	225	13	40
1940	4	Colorado	1940.33333333333	225	578	140	20	48	213	138	9	25	71	36	6	98	263	291	47	21	93	35	101	65	786	748	20	15	244	171	162	4	47	10	61	58	37	66	11	353	58	189	93	11	303	22	333	300	6
1940	5	Colorado	1940.41666666667	281	903	65	180	14	126	45	10	46	56	16	27	28	336	921	261	81	52	178	44	80	643	392	29	188	450	120	85	75	178	20	111	250	0	91	0	80	212	127	33	66	439	26	219	446	15
1940	6	Colorado	1940.5	453	2815	167	556	16	67	129	111	46	273	36	79	137	271	2001	988	122	182	328	269	185	2557	254	116	409	485	331	133	428	104	5	460	486	42	302	18	126	527	133	191	155	2526	6	346	483	120
1940	7	Colorado	1940.58333333333	2245	11226	529	3216	29	575	586	519	76	1288	57	79	367	932	7873	1492	269	1386	1935	717	630	9338	745	550	1283	1164	1806	1294	698	481	164	1139	2769	42	808	5	276	1107	242	445	260	9843	31	1630	1106	339
1940	8	Colorado	1940.66666666667	15019	20968	1742	11999	135	3014	1437	3406	516	8135	453	389	1311	1987	16992	3832	841	4810	8102	2022	3248	20277	3622	1185	2935	6629	9061	3303	3111	1348	1116	5047	8558	311	1636	13	790	3466	1039	2806	1671	25990	8	5037	2061	1157
1940	9	Colorado	1940.75	21369	17944	4402	12607	756	3192	2678	4802	592	10951	746	923	1808	2840	17449	8110	1843	4592	13718	2889	1496	19992	1982	2436	4031	10834	12430	5301	4566	1448	1660	5783	10807	345	1444	38	562	4216	2068	7016	2666	17024	136	5693	3046	2457
1940	10	Colorado	1940.83333333333	11310	4909	4280	4643	640	3562	1884	4557	149	8323	480	1235	1725	866	6395	4127	1176	2464	12995	1490	733	6567	1381	1983	3235	9775	8898	1356	2003	703	1758	5742	3576	184	1252	191	82	2714	932	6710	2427	5970	250	3177	1997	2653
1940	11	Colorado	1940.91666666667	5855	1799	6136	765	385	3145	884	5217	157	1935	120	730	448	459	3890	1769	520	1056	7479	548	393	2971	749	299	1034	5541	2935	481	690	595	659	4902	762	218	1384	376	27	718	337	4796	1586	1546	214	1615	864	1488
1940	12	Colorado	1941	3118	876	1896	305	300	855	530	1999	517	1648	116	228	201	127	782	745	671	397	2789	320	743	587	928	133	767	2365	1471	339	645	120	1057	2927	180	83	938	160	415	85	23	2603	1416	351	167	698	805	1512
1941	1	Colorado	1941.08333333333	1338	396	1432	72	294	410	259	629	100	947	7	78	47	0	205	474	115	68	1976	28	160	121	590	50	159	549	973	93	192	195	1727	630	75	142	503	217	137	250	85	2743	474	41	9	227	132	640
1941	2	Colorado	1941.16666666667	118	166	545	51	226	379	74	162	44	97	21	55	92	71	100	29	400	60	458	18	63	6	553	0	158	312	170	62	72	53	747	398	20	30	686	40	69	123	26	1248	142	48	102	23	14	135
1941	3	Colorado	1941.25	54	136	507	82	91	470	305	36	19	43	38	39	98	2	13	55	126	170	480	102	127	53	147	2	332	75	56	68	42	193	145	524	43	6	262	84	1	8	7	1449	40	53	71	422	406	63
1941	4	Colorado	1941.33333333333	40	1	334	35	62	531	239	28	11	154	48	137	55	123	54	23	134	140	64	5	196	21	19	363	338	19	35	102	69	122	305	577	68	7	11	129	15	38	1	296	20	65	15	88	70	181
1941	5	Colorado	1941.41666666667	31	10	249	66	176	372	878	227	64	176	55	428	29	36	8	3	333	246	15	36	117	110	31	337	216	164	82	58	100	238	299	670	86	51	31	194	139	232	22	208	21	81	16	102	157	229
1941	6	Colorado	1941.5	38	2	703	142	590	2629	946	395	91	457	31	725	144	75	440	231	200	951	27	223	455	146	173	289	130	122	63	664	150	663	887	1830	230	251	174	419	611	306	160	574	306	174	809	137	319	366
1941	7	Colorado	1941.58333333333	135	183	1516	589	2160	5899	3975	1134	592	454	104	3346	972	418	628	269	965	3609	61	639	594	432	940	1494	682	664	265	4873	1501	2717	6522	6778	1218	643	549	2343	2079	794	394	1940	1283	421	3212	286	979	1435
1941	8	Colorado	1941.66666666667	193	419	3157	417	7145	16611	9465	3031	2835	1303	384	9069	4136	779	1141	1334	5177	6969	214	1002	2206	931	4126	2499	3234	1981	729	11721	3399	5098	10236	11046	2423	1231	1105	6563	5650	2035	1957	6065	1469	1592	7119	1160	1847	4679
1941	9	Colorado	1941.75	279	333	4853	238	15052	14921	8760	4708	5193	1973	1069	11470	9236	1830	1906	1884	4248	9447	206	2297	6446	1406	6964	3770	4147	2174	1392	20474	4043	10801	18820	14953	5220	1372	3219	6033	13831	3328	4107	14270	2093	747	10900	1948	3051	8876
1941	10	Colorado	1941.83333333333	248	58	5044	322	9809	6937	6125	2960	5608	1763	820	7479	7961	772	1513	1156	1828	5387	482	1124	4602	546	7088	817	2234	1874	1187	8829	2769	8838	6051	6590	2848	1387	1295	4780	8655	3266	1165	7398	2933	273	4158	948	1677	5447
1941	11	Colorado	1941.91666666667	421	2	3092	129	7190	1343	2922	2102	1808	599	230	3785	3298	709	690	931	1654	1554	459	561	3962	167	5358	370	1047	2050	619	3458	928	2762	2559	3331	380	507	424	2205	4011	1556	585	5470	1368	160	2777	630	330	1022
1941	12	Colorado	1942	77	95	2297	329	3877	319	1036	1338	275	372	316	2198	366	230	34	110	1166	884	738	530	1994	5	1427	609	449	475	172	1489	579	745	882	869	83	65	228	1264	866	1535	435	4014	732	2	1437	295	291	646
1942	1	Colorado	1942.08333333333	57	170	486	291	1049	229	283	1115	91	131	35	1557	10	67	50	178	902	64	461	239	798	17	1080	194	147	335	140	228	220	195	460	190	65	135	105	361	180	605	36	1051	742	1	1134	501	42	44
1942	2	Colorado	1942.16666666667	64	1	57	271	134	171	149	231	235	171	234	1400	66	16	12	270	563	7	205	395	264	8	150	21	209	70	123	101	52	358	135	41	96	8	1	206	114	400	215	654	204	5	340	55	1	53
1942	3	Colorado	1942.25	35	48	57	59	86	66	111	14	98	229	127	535	92	28	66	71	237	71	155	228	86	10	29	30	21	10	72	0	1	108	131	161	213	145	200	157	3	87	91	416	23	266	326	62	10	98
1942	4	Colorado	1942.33333333333	191	8	823	271	293	74	98	37	249	117	160	107	61	56	39	159	111	2	119	401	165	3	30	40	87	54	40	42	4	349	70	144	86	128	3	158	124	387	18	9	23	76	244	7	52	58
1942	5	Colorado	1942.41666666667	250	39	82	292	576	0	99	44	108	113	180	107	11	196	121	486	163	142	35	84	244	0	1	223	533	39	85	356	102	304	138	58	218	98	14	325	182	246	104	7	2	4	246	44	154	66
1942	6	Colorado	1942.5	456	68	51	824	1047	1	105	3	107	103	419	146	8	829	281	1133	362	556	309	316	485	339	283	487	716	271	158	316	297	717	342	69	809	228	158	460	420	507	231	28	117	24	1250	97	225	247
1942	7	Colorado	1942.58333333333	3421	301	277	4227	3354	76	490	6	617	192	1067	766	82	2832	1027	1449	1380	1395	1180	964	912	474	1372	1045	1879	737	114	1211	1459	2934	684	129	1943	384	647	786	1418	2642	102	369	717	58	3297	371	439	85
1942	8	Colorado	1942.66666666667	8110	957	1375	9850	10213	484	933	58	2786	432	4785	4413	408	3374	2959	3420	3331	2445	3182	3882	3166	309	4550	3419	7874	2184	639	3034	9635	5675	1739	781	5892	627	2227	2037	2180	6058	68	1126	3067	153	11585	1825	788	160
1942	9	Colorado	1942.75	11656	567	3082	11970	9611	980	972	194	3207	375	8061	5016	174	5745	4877	7080	7896	2509	6049	3319	4794	257	5406	6499	6336	3081	366	5759	7810	9312	4479	1306	9288	1747	3672	2504	1866	8153	153	1774	5920	268	9458	3626	1037	164
1942	10	Colorado	1942.83333333333	6896	893	2414	7160	2636	606	391	746	1938	321	5743	2311	83	5654	2165	3646	4335	2176	3938	1524	4144	60	3536	6865	3243	3286	322	1809	5540	6840	2295	1207	5722	696	1192	937	591	2687	226	1210	4549	62	3400	3140	278	11
1942	11	Colorado	1942.91666666667	3266	597	1595	1919	1398	255	82	359	1135	220	3297	2188	112	3781	754	2442	1894	487	1885	1286	2068	9	1311	4132	1534	3188	237	988	3445	2540	1802	1012	1744	378	627	759	85	1469	26	823	2004	12	390	1358	289	129
1942	12	Colorado	1943	692	381	737	371	1067	517	259	146	157	245	1280	616	95	1575	475	708	793	68	843	547	848	69	934	1091	1063	1197	4	359	1232	1054	636	180	270	165	242	1005	426	232	246	404	1032	7	249	1471	68	302
1943	1	Colorado	1943.08333333333	275	89	166	107	411	242	374	66	45	469	405	124	19	609	267	252	268	189	436	277	267	192	352	496	221	1385	41	169	346	179	149	161	254	76	218	833	244	546	333	891	959	3	190	247	75	275
1943	2	Colorado	1943.16666666667	134	75	56	217	123	46	57	226	12	341	23	165	0	388	85	50	89	84	160	111	109	28	524	255	29	565	19	25	237	162	191	36	195	43	57	53	27	138	564	642	283	103	61	62	99	521
1943	3	Colorado	1943.25	12	151	8	59	50	79	329	35	121	118	3	29	2	282	67	184	530	172	79	134	289	18	292	195	0	495	49	8	242	40	59	73	19	43	0	21	204	55	744	312	92	122	21	80	47	296
1943	4	Colorado	1943.33333333333	51	1	137	54	83	200	91	67	38	19	220	0	44	291	1	343	221	29	0	114	236	102	19	169	29	88	153	3	239	90	66	194	0	137	85	19	41	36	331	129	178	215	63	187	376	131
1943	5	Colorado	1943.41666666667	106	4	65	216	26	325	402	12	143	14	515	18	55	180	53	417	326	421	1	80	173	607	87	8	24	416	43	61	349	18	7	211	184	95	162	115	135	73	358	252	189	150	8	342	247	82
1943	6	Colorado	1943.5	92	144	78	253	198	383	1636	158	403	12	1018	1	557	913	19	844	559	749	187	219	314	537	25	389	416	1184	81	343	355	12	30	501	49	63	433	306	1487	136	1010	597	1582	418	55	195	1085	187
1943	7	Colorado	1943.58333333333	55	1260	391	344	417	804	1783	719	2160	69	6162	3	3773	1837	57	4731	2503	2259	424	553	609	925	261	1607	1251	3725	1294	1258	743	95	221	1007	74	135	2797	1725	4201	469	2105	3101	4812	2361	592	531	2280	1028
1943	8	Colorado	1943.66666666667	376	3902	1220	390	599	1437	4102	4989	7043	382	10032	18	17087	6917	66	7837	11498	5872	2045	1869	2143	2712	865	6325	2172	7266	3257	3096	1850	121	588	2562	662	1129	7608	4705	10541	371	8179	8373	13344	5085	3394	2801	7144	2128
1943	9	Colorado	1943.75	605	3924	2885	571	380	3096	9587	6450	13708	1072	15376	149	15752	14383	235	10302	15160	8721	3465	2848	2318	5315	1305	10154	3573	12842	4148	1931	3736	351	1333	3773	448	2645	15355	9330	11922	404	11395	14927	17312	4487	5175	4770	12351	1875
1943	10	Colorado	1943.83333333333	470	2268	2222	192	743	3559	6280	6855	13641	1291	6290	90	4120	4413	82	8329	7734	3447	2589	1740	890	2921	2792	6821	3170	5740	2212	251	5069	1397	1621	3278	260	3338	10510	5984	8314	117	6345	5526	6396	2805	3386	2456	11703	747
1943	11	Colorado	1943.91666666667	217	1303	771	195	242	1796	2887	1976	4486	1773	3253	119	1053	1708	8	3903	6772	1544	1438	1286	826	1651	2385	2386	2073	4055	1002	56	2271	1053	709	1568	223	1215	3772	1777	5113	309	1404	3036	1496	1225	718	769	2211	204
1943	12	Colorado	1944	342	131	414	34	380	579	892	818	1251	1698	336	41	60	1170	99	1184	3822	1050	689	364	682	926	2367	2352	742	2170	360	83	1697	209	463	506	122	960	1930	752	814	70	1133	1152	207	758	621	1143	1558	24
1944	1	Colorado	1944.08333333333	96	4	96	279	97	469	302	614	570	687	223	236	116	411	179	963	998	801	264	950	513	317	2006	2609	197	797	71	22	1005	238	110	147	90	1057	667	450	102	13	702	85	232	200	446	422	462	164
1944	2	Colorado	1944.16666666667	57	153	277	170	104	239	29	97	111	662	34	366	12	210	288	177	427	174	9	333	573	230	1013	780	215	760	110	13	270	271	169	100	67	617	81	124	61	336	177	49	273	111	441	1140	126	184
1944	3	Colorado	1944.25	94	52	326	212	24	36	34	38	212	505	12	66	19	125	197	173	182	317	57	16	72	147	217	235	152	34	1	60	52	304	58	141	180	525	148	93	48	341	149	44	95	10	93	456	29	5
1944	4	Colorado	1944.33333333333	33	30	105	85	121	8	12	82	108	833	19	32	32	45	313	139	90	106	197	17	60	247	686	885	379	14	140	4	89	171	21	189	157	72	36	144	11	28	154	13	97	24	72	13	70	143
1944	5	Colorado	1944.41666666667	74	76	140	48	32	46	2	146	598	951	42	22	43	8	178	212	47	170	296	137	82	789	1043	132	180	80	479	34	292	71	409	172	242	84	16	120	22	148	732	329	30	8	23	16	336	78
1944	6	Colorado	1944.5	84	285	159	723	61	188	37	1737	1877	3407	28	240	77	242	334	172	11	184	555	204	438	455	3223	273	147	140	932	39	852	417	471	222	899	72	33	28	98	292	2124	209	190	93	313	294	650	603
1944	7	Colorado	1944.58333333333	51	903	440	1307	609	432	63	4819	6444	14330	299	768	75	627	2687	366	186	469	2859	588	1280	863	17069	1329	765	725	2531	78	3361	1006	2644	1019	2098	343	407	250	491	1212	5135	303	434	352	748	1725	2651	5437
1944	8	Colorado	1944.66666666667	448	4235	4688	1864	792	1964	294	16618	19490	22408	1050	2709	224	1351	6595	542	277	987	18336	1999	3917	2666	27568	3403	3625	2212	7618	319	9928	5969	9142	3104	9408	816	1558	990	1571	3425	11903	1460	1549	1092	1062	3928	4647	20770
1944	9	Colorado	1944.75	418	7550	13315	3265	1304	6873	509	13274	17314	20226	3263	2923	102	1722	9578	477	416	1560	18865	3364	4064	4976	13847	6806	6508	3103	11880	210	16171	8804	17312	3448	11492	1873	2835	1258	901	5537	22124	2828	2905	2186	2315	6271	6169	25121
1944	10	Colorado	1944.83333333333	514	5903	9797	4870	1300	4441	244	4230	5214	8594	1922	2631	225	2111	5143	507	97	1219	12956	2163	1191	3857	4936	6498	6960	2129	11552	353	13914	7046	9823	3768	8456	968	2810	404	1313	4526	11599	2728	2480	1993	1658	3970	2221	13165
1944	11	Colorado	1944.91666666667	437	2883	4129	2952	1068	1708	420	1496	1398	2091	508	1869	393	925	3557	251	168	1204	6174	1914	1483	2420	1377	2194	2690	622	8823	17	6647	5301	4695	1020	4503	775	1755	691	1198	1551	3242	2220	1116	1102	1168	3494	926	2622
1944	12	Colorado	1945	105	1242	3440	2218	519	1347	427	887	160	785	228	2015	215	741	1857	80	86	777	1652	1483	901	391	497	1006	698	500	3164	81	1567	4127	2787	442	924	677	471	335	594	550	1394	637	739	466	1044	1260	35	572
1945	1	Colorado	1945.08333333333	117	594	2063	1675	190	283	249	701	98	197	3	479	215	178	314	94	372	870	353	2074	273	229	253	1096	223	123	522	25	776	780	660	454	52	343	181	208	109	106	242	183	135	59	134	730	183	436
1945	2	Colorado	1945.16666666667	281	327	371	387	23	109	174	145	6	28	1	747	154	47	486	33	768	103	1	709	154	123	21	887	96	222	138	77	321	46	55	33	250	16	485	101	414	102	109	323	15	344	25	411	286	38
1945	3	Colorado	1945.25	188	104	189	59	529	122	33	412	29	15	14	212	69	45	194	0	491	57	47	432	19	116	20	76	67	57	266	31	160	216	13	3	205	13	93	39	674	8	79	128	13	21	18	123	221	34
1945	4	Colorado	1945.33333333333	58	59	265	6	50	117	114	234	14	3	19	180	385	178	6	4	234	165	13	442	94	66	26	28	7	134	112	119	192	103	95	85	169	4	170	22	149	11	6	264	24	57	89	218	157	1
1945	5	Colorado	1945.41666666667	151	110	637	5	67	503	255	175	30	150	13	143	166	336	106	0	414	61	51	226	76	87	16	118	4	45	21	55	851	146	8	161	188	26	102	57	32	10	108	117	79	219	111	689	171	140
1945	6	Colorado	1945.5	600	370	873	75	273	1324	184	308	68	562	172	1006	194	587	468	76	1253	145	104	893	513	110	120	124	0	78	170	166	643	486	51	171	428	465	271	425	90	121	467	392	544	356	166	435	93	88
1945	7	Colorado	1945.58333333333	961	1140	3039	157	935	5533	449	858	132	2668	359	1818	580	1361	1850	306	2848	1309	290	2729	2066	279	206	139	9	494	472	1075	1811	1613	191	867	517	1407	719	1681	53	688	894	1001	1688	944	566	3828	236	182
1945	8	Colorado	1945.66666666667	4563	2966	7724	324	3674	7812	1051	2866	134	4899	809	9821	3640	4611	2626	582	10692	3702	480	11033	10301	339	666	544	43	2178	1382	4137	6470	4577	724	2652	1111	7813	1703	6337	753	2256	4634	3431	3144	2310	2053	7555	782	396
1945	9	Colorado	1945.75	2815	7186	11932	362	7680	13403	2851	4438	391	4800	522	9663	5332	6540	3145	1627	15695	5555	507	19883	12039	292	366	436	41	2536	2810	10637	7686	8021	896	1121	1822	9305	1175	10979	1775	4073	3024	5567	6196	2515	5860	12058	257	352
1945	10	Colorado	1945.83333333333	2368	3618	9797	496	3858	10700	4013	3019	622	1785	531	4413	2356	2856	4576	465	6243	2108	446	10205	10090	446	64	202	24	1992	1439	8213	4340	3367	260	888	580	9579	239	7165	919	3256	1294	2734	6834	2237	3141	5709	55	52
1945	11	Colorado	1945.91666666667	2187	1965	5500	195	2194	3054	860	1655	281	699	186	1894	1085	2962	1983	816	349	357	640	4373	8401	180	9	48	109	1381	531	4444	921	2020	77	510	341	7187	325	4433	530	2008	637	935	3127	1005	1740	5089	46	65
1945	12	Colorado	1946	1030	758	1460	63	941	771	272	388	42	100	72	1318	546	744	1402	704	256	478	324	1426	2289	140	29	183	213	531	236	2348	701	420	21	254	475	1162	512	979	697	562	221	639	354	673	128	2407	40	49
1946	1	Colorado	1946.08333333333	98	105	953	122	230	200	27	255	32	17	45	1920	60	274	481	280	323	574	192	405	885	203	80	190	171	324	62	1834	46	329	1	4	132	553	654	397	211	481	110	240	270	839	32	2364	74	34
1946	2	Colorado	1946.16666666667	24	391	171	60	136	52	5	43	2	1	64	702	6	228	176	98	82	262	214	63	416	230	0	60	165	412	333	1385	96	151	15	108	44	302	497	449	60	39	113	27	20	160	133	227	55	65
1946	3	Colorado	1946.25	8	35	172	81	36	3	85	23	0	6	39	157	139	62	64	248	168	377	148	112	192	66	25	85	316	247	127	266	5	6	227	119	60	19	187	557	96	59	148	0	192	34	7	13	10	67
1946	4	Colorado	1946.33333333333	61	75	90	141	14	120	241	46	84	18	570	45	198	252	17	143	116	61	294	21	204	41	43	74	190	764	35	91	3	10	56	268	74	3	185	35	35	11	48	9	38	155	112	32	263	146
1946	5	Colorado	1946.41666666667	32	15	93	40	14	56	61	37	36	7	430	8	338	321	365	73	60	86	147	227	278	30	76	96	89	368	144	280	7	148	172	570	472	6	471	0	201	119	34	33	192	105	282	32	424	8
1946	6	Colorado	1946.5	48	25	77	151	34	380	179	22	6	30	1580	249	1105	825	771	54	91	390	173	480	61	214	248	1083	496	1393	306	785	124	154	155	669	872	101	1975	136	337	411	17	21	415	45	1177	55	903	13
1946	7	Colorado	1946.58333333333	197	314	622	1482	510	1537	1493	102	7	139	7454	1272	5796	3362	781	207	382	1757	920	2445	114	101	682	3366	1534	4706	618	1644	560	777	846	2320	3639	707	6275	1166	2354	3163	57	28	1831	574	4664	177	4365	6
1946	8	Colorado	1946.66666666667	793	687	1622	2878	1524	2674	4538	143	0	150	20446	7995	18128	8222	1387	1220	789	5340	3342	4066	65	104	2612	9237	11301	12440	1244	5700	1344	916	1333	7924	8401	1554	14998	1935	5322	14665	156	18	5489	2993	14384	947	8825	1
1946	9	Colorado	1946.75	1809	860	2471	5051	2034	4057	6381	226	5	583	21151	12680	12538	10502	2864	1209	2143	8562	1709	6627	32	57	3197	14124	11537	18843	3367	5119	1253	1334	808	13411	11317	2785	16728	3280	10399	10081	478	0	6974	3156	24490	2490	7010	29
1946	10	Colorado	1946.83333333333	2526	411	771	3623	965	3010	1405	439	2	169	7782	5768	4381	9852	954	1732	1541	5526	463	3287	13	9	1555	12276	6002	5936	2378	2033	857	2564	680	4694	8333	5423	6298	2691	9221	6624	486	69	6368	1092	12095	4050	3592	5
1946	11	Colorado	1946.91666666667	1790	166	206	2463	501	556	1692	687	223	56	1632	3279	1582	3090	404	437	774	1007	240	877	80	35	1753	7602	3844	2726	487	992	383	871	494	4161	3444	3870	4562	1072	7056	4531	478	487	5294	677	4324	2531	398	160
1946	12	Colorado	1947	856	333	195	1923	416	134	1735	685	13	75	443	1134	315	740	397	406	292	306	64	1017	41	22	823	5338	2311	1320	593	374	98	356	295	1718	829	2293	1208	324	5391	3202	103	1535	2419	286	1982	2338	910	52
1947	1	Colorado	1947.08333333333	246	260	65	568	288	132	1269	1322	198	197	252	807	129	93	60	751	73	80	5	198	59	8	791	1512	2214	923	311	227	11	301	37	234	734	762	1078	356	2408	2375	65	791	1433	100	1112	1607	321	31
1947	2	Colorado	1947.16666666667	507	328	9	380	167	5	351	1940	356	40	88	438	24	73	0	833	23	138	3	374	15	51	227	315	585	98	192	254	187	363	41	99	369	583	254	85	1402	744	1	275	222	41	708	758	638	110
1947	3	Colorado	1947.25	263	52	229	307	155	142	106	1139	56	5	24	224	8	176	3	229	14	319	6	496	465	70	274	124	168	88	461	167	153	197	21	50	320	568	11	22	440	399	9	73	107	2	51	739	366	33
1947	4	Colorado	1947.33333333333	79	301	5	513	18	499	159	456	195	286	7	17	57	67	36	326	0	46	100	191	251	508	237	55	42	212	238	96	103	106	0	193	410	247	72	125	576	208	310	600	140	3	17	11	58	129
1947	5	Colorado	1947.41666666667	96	203	20	248	36	377	170	444	260	295	55	381	316	96	38	302	2	199	10	182	609	1991	280	7	114	2	620	95	234	140	285	320	178	386	226	157	328	140	476	1162	196	27	74	39	207	155
1947	6	Colorado	1947.5	90	489	57	95	303	2260	964	421	971	934	67	296	606	491	528	472	43	527	171	171	1352	5442	458	75	197	51	1181	204	484	1222	568	418	234	538	520	529	566	334	550	2338	533	358	429	44	322	87
1947	7	Colorado	1947.58333333333	866	2354	327	791	621	5171	3355	3860	2914	1468	553	1132	1916	1546	1352	1335	56	2507	1309	638	6168	19727	1459	459	980	24	4560	671	1000	2643	4513	327	691	3064	3094	1509	1592	2415	2101	6346	1234	2366	1125	218	1455	197
1947	8	Colorado	1947.66666666667	4015	9915	967	2000	3730	11840	13773	11529	8934	4988	1384	3632	4893	4720	3938	5789	387	13009	4527	2992	12522	32418	4685	1548	3033	52	10346	1339	2124	7706	13817	512	2922	9725	11827	3143	2800	5478	8983	26145	4455	5407	3654	963	6074	554
1947	9	Colorado	1947.75	9823	13716	1357	3225	6483	16268	15161	15629	9636	3941	328	2516	5712	7496	8779	9902	1167	23451	8130	8452	23518	22580	9290	2129	4516	82	14905	3219	2684	8182	13657	378	4673	19192	9288	7925	6026	8724	13024	11774	8132	6381	2417	838	13176	488
1947	10	Colorado	1947.83333333333	5073	8336	575	1138	9757	5154	8519	8810	6616	989	24	1838	4198	7782	6367	7550	1965	16109	9375	6977	20232	3508	5959	1218	2396	66	11777	2132	1854	3707	8896	479	5111	11748	2886	9074	3901	8875	6680	7982	5210	3288	1061	618	8781	717
1947	11	Colorado	1947.91666666667	4277	5717	1049	275	7622	2472	4291	3632	3476	845	34	736	4201	3308	5311	3209	965	6843	4203	4822	6792	1335	2138	733	1987	111	3455	1415	673	2716	3197	763	2357	3318	882	4424	3002	4191	3860	4539	1167	2447	351	2690	3160	1167
1947	12	Colorado	1948	1791	2769	646	236	4328	524	2176	1683	500	928	35	333	2028	2568	1966	2921	159	2096	2707	1089	1066	244	723	726	1051	235	1565	224	218	2199	2335	1411	1159	1314	302	1733	2118	1660	1117	3014	916	1630	144	1379	1799	504
1948	1	Colorado	1948.08333333333	927	1386	510	379	3155	373	532	294	324	323	2	108	463	1228	821	925	26	237	898	356	277	442	243	194	304	271	498	43	82	1097	882	647	178	362	36	1015	804	254	273	1469	860	289	56	1364	791	205
1948	2	Colorado	1948.16666666667	357	802	542	627	2356	120	117	35	76	372	49	33	453	468	252	313	85	319	163	56	80	129	196	246	111	39	199	199	594	677	394	1629	116	182	24	404	163	21	107	584	435	377	202	381	406	25
1948	3	Colorado	1948.25	163	226	187	720	456	58	49	42	40	27	35	14	200	18	49	79	3	78	346	48	84	27	289	81	59	80	64	77	84	251	33	886	53	130	10	303	91	3	78	228	196	58	7	645	56	13
1948	4	Colorado	1948.33333333333	178	157	96	301	171	67	132	18	108	145	239	73	12	20	98	20	35	1	43	50	80	20	126	29	42	51	192	101	18	200	0	456	165	39	60	77	30	163	10	133	225	1	100	174	13	55
1948	5	Colorado	1948.41666666667	558	37	33	91	140	455	248	152	342	72	522	311	196	1	212	55	88	27	88	21	168	0	127	107	157	162	271	112	8	130	76	150	126	243	7	592	60	164	163	44	405	279	538	451	18	199
1948	6	Colorado	1948.5	1613	39	116	239	302	1260	146	599	768	75	2033	681	118	171	335	368	165	35	164	10	75	5	286	160	428	191	87	190	8	566	69	123	558	473	76	3738	181	278	269	142	476	1571	665	2187	32	660
1948	7	Colorado	1948.58333333333	5149	7	358	1797	1063	3118	566	1015	6062	374	3330	2331	192	97	1144	1785	1198	196	222	23	259	138	1220	614	1063	332	151	567	5	3562	254	902	2302	1045	839	10458	877	774	646	72	1731	7167	2414	4631	73	4019
1948	8	Colorado	1948.66666666667	16163	26	1868	7915	5811	6502	1438	4352	14187	1463	6590	9214	216	116	3051	4537	4563	220	1230	209	943	340	4106	3329	4642	716	361	1247	29	9827	503	2406	7590	2777	2322	31439	2368	2993	1779	278	6427	22987	3792	19654	155	17241
1948	9	Colorado	1948.75	28751	15	5366	15801	11965	10230	1508	5239	15984	2517	7746	18179	296	140	4180	7880	12913	156	2371	273	488	966	5326	4910	7237	1778	1029	3704	95	14302	121	2448	11421	3420	3693	21642	2201	3698	2566	1062	11065	25972	2955	22215	25	22882
1948	10	Colorado	1948.83333333333	16970	20	8811	15194	9352	3419	1330	4116	8562	1308	4610	8265	231	144	2980	9330	8719	79	4083	284	191	1094	3578	4286	1036	2310	378	3249	40	5366	293	1408	5015	1795	759	7519	917	3742	730	1353	8240	13288	1446	9346	91	13807
1948	11	Colorado	1948.91666666667	4375	73	8746	4929	9875	1234	788	3148	3871	1249	2433	2442	137	120	974	7420	3186	134	3622	929	192	161	2016	1924	604	2238	765	2155	7	2550	709	723	2841	615	419	1221	339	2541	627	455	5028	4114	480	2370	16	8609
1948	12	Colorado	1949	1366	69	2608	4352	5970	376	224	830	1131	367	1096	1496	33	370	591	2651	1733	235	599	948	206	117	195	1772	136	298	357	1142	42	1116	813	219	576	617	262	294	239	2331	519	158	3068	1703	740	1103	53	2416
1949	1	Colorado	1949.08333333333	407	8	2250	4189	1615	158	55	291	242	63	535	542	2	694	143	1904	1658	30	202	819	345	235	61	616	111	269	197	532	195	539	370	2	184	81	380	41	131	504	460	86	2233	657	663	105	25	1221
1949	2	Colorado	1949.16666666667	162	167	641	533	802	161	40	182	60	1	73	269	265	334	49	1040	523	0	633	172	157	37	11	210	685	195	84	188	6	338	101	66	411	37	47	314	49	150	298	96	616	291	86	25	11	462
1949	3	Colorado	1949.25	6	197	640	123	74	6	23	161	16	166	72	69	230	600	50	942	1496	0	336	507	248	29	148	61	318	52	24	589	54	49	99	168	9	5	151	85	1	139	212	68	324	17	65	295	4	200
1949	4	Colorado	1949.33333333333	87	201	797	65	137	253	48	79	6	70	2	7	12	243	28	1364	321	19	1769	45	46	44	213	101	24	24	41	67	68	309	123	150	8	79	369	1	11	237	288	3	2	108	29	51	20	76
1949	5	Colorado	1949.41666666667	62	108	929	54	38	72	83	687	20	18	551	360	74	63	498	803	311	152	1405	121	89	57	140	121	21	258	299	244	94	120	353	193	8	125	160	55	221	249	277	41	103	212	237	63	45	382
1949	6	Colorado	1949.5	277	1252	2966	591	219	44	130	1407	50	279	1690	233	37	753	1775	2735	1030	236	2893	542	413	125	82	323	445	1575	464	81	15	342	427	729	209	802	493	57	467	387	615	343	262	787	698	229	137	487
1949	7	Colorado	1949.58333333333	529	4322	10919	2061	234	130	1460	4106	95	921	7394	213	224	771	7304	8676	2517	235	6081	2122	2028	433	97	1617	1787	5077	2312	1413	57	697	1552	2332	1474	3446	3051	158	714	730	4602	1814	894	1766	1625	531	391	1227
1949	8	Colorado	1949.66666666667	1336	15064	21746	7039	1660	1222	4537	15060	166	4995	14076	650	1082	1666	31269	17746	13092	583	23401	9331	5202	918	922	4122	7809	17983	9723	3204	248	2869	8961	8478	5409	8370	6740	247	3503	2923	17428	4450	2151	2994	5461	2633	1153	2853
1949	9	Colorado	1949.75	2643	22794	10584	6663	4631	654	8144	21571	559	5548	10159	2149	2188	3357	27897	19647	24486	1141	20463	10000	5638	1587	1267	16925	5152	27281	6255	7747	182	4161	17744	23061	8919	15361	12844	398	6902	4791	15345	5515	4162	5371	4759	4764	1275	4678
1949	10	Colorado	1949.83333333333	1944	18405	11607	5486	4153	43	6144	16244	543	4160	7096	1758	3668	845	6912	15372	9036	1702	7579	8495	4872	838	241	8892	4677	12001	5126	5572	103	2706	9057	17356	8417	5740	8030	223	5673	4998	6294	5305	2445	3492	2704	6791	1159	1455
1949	11	Colorado	1949.91666666667	893	6068	6581	2112	1255	292	2976	4747	712	2606	2225	2104	2866	354	3564	3063	2819	625	1431	4594	1536	367	332	4969	2481	3757	2055	4182	36	1253	3940	6443	4416	2394	4598	45	3103	3263	2474	3999	685	481	757	2547	913	673
1949	12	Colorado	1950	772	3132	1403	312	651	289	909	1354	354	1361	1011	284	3050	94	998	535	600	147	706	1700	414	90	168	1056	568	1182	1605	2282	194	642	1097	2367	1237	237	2518	8	1089	2751	1800	1871	205	227	635	2020	698	211
1950	1	Colorado	1950.08333333333	101	908	354	28	149	52	556	226	418	1115	756	89	1821	26	183	127	268	19	119	769	219	56	340	662	397	791	248	610	79	161	641	1277	792	205	1790	315	337	508	386	1472	192	133	674	2175	146	212
1950	2	Colorado	1950.16666666667	316	172	164	38	184	57	396	51	66	201	152	644	1256	31	142	287	36	143	39	22	28	66	260	490	221	783	297	35	141	10	862	572	316	599	465	143	77	18	319	561	328	12	186	520	328	494
1950	3	Colorado	1950.25	141	36	2	370	37	19	206	186	72	415	169	512	240	97	175	10	171	20	13	224	120	264	184	29	150	475	28	4	45	13	920	386	121	142	141	330	169	69	211	533	65	16	310	28	305	142
1950	4	Colorado	1950.33333333333	183	68	24	155	93	51	105	422	70	710	152	258	27	425	22	53	229	28	7	75	407	33	47	27	10	160	41	159	26	27	1124	805	112	123	66	208	187	121	123	103	170	79	286	145	1180	250
1950	5	Colorado	1950.41666666667	72	44	158	78	83	226	191	286	52	306	86	193	75	542	7	278	302	109	79	65	134	11	92	65	28	18	243	64	23	215	858	545	27	361	2	114	194	617	9	80	60	273	210	251	853	290
1950	6	Colorado	1950.5	27	114	187	176	93	782	502	415	353	1093	9	1735	342	4207	107	231	311	251	131	744	269	26	431	64	243	47	461	627	648	851	1727	496	158	1706	147	89	480	1374	20	34	47	410	279	278	2603	938
1950	7	Colorado	1950.58333333333	171	608	256	242	532	4166	2974	576	1370	4619	62	4704	1247	8504	585	836	564	1214	676	975	425	61	2548	127	581	337	2469	2923	4243	2542	4239	2337	479	2360	84	62	2103	2190	213	183	22	1438	540	988	18589	5304
1950	8	Colorado	1950.66666666667	303	1436	601	2197	2602	12596	9211	1395	3392	21031	80	24163	4678	25611	1257	2524	2145	2272	2253	2136	2007	72	5360	383	1116	936	6219	7253	26262	8862	9601	6720	1839	5870	595	85	6641	5503	337	681	172	5591	1312	3502	35883	16015
1950	9	Colorado	1950.75	245	1384	544	2935	4708	23343	16883	4446	8304	17619	239	23650	8736	31656	1054	2659	2440	1988	2603	4099	3215	71	3708	228	2092	547	12147	8167	24735	15344	10208	9263	2098	8694	984	50	14594	3849	543	1040	258	8993	1746	3676	22693	9068
1950	10	Colorado	1950.83333333333	97	424	131	2077	2741	12003	9790	2109	3644	13779	351	9435	7597	9003	268	2015	1899	1875	2194	4274	4751	127	3139	374	1591	153	6705	11055	18380	9041	9602	3969	634	5673	1110	217	6941	2457	289	259	251	10745	1565	1821	12634	3853
1950	11	Colorado	1950.91666666667	115	524	96	485	935	4833	5371	703	4250	3771	7	1281	3635	4370	97	940	599	1993	853	3580	3896	591	1468	654	1179	715	2385	2969	14566	4372	1509	2309	696	5051	922	523	2049	1579	81	18	1044	2338	930	564	5215	3887
1950	12	Colorado	1951	131	131	166	401	167	1594	1481	887	739	3162	5	187	2778	1115	8	414	436	600	417	653	1001	272	224	89	951	337	977	1153	5403	2339	1252	1393	734	2332	135	801	612	657	49	56	793	412	353	364	698	2090
1951	1	Colorado	1951.08333333333	26	34	164	113	158	435	1162	670	491	1335	34	86	1742	376	36	280	508	1092	148	285	663	40	842	65	348	170	236	277	1342	1893	777	833	395	607	31	234	390	268	50	9	547	329	189	375	52	209
1951	2	Colorado	1951.16666666667	94	12	109	139	295	136	670	169	253	384	61	92	153	361	57	26	303	796	60	275	340	12	74	199	209	272	120	55	216	411	91	168	108	71	116	208	121	1063	7	228	106	46	283	145	29	17
1951	3	Colorado	1951.25	25	76	476	208	237	367	142	263	249	356	155	1	127	27	101	82	31	611	135	58	349	107	112	237	215	14	7	7	288	265	93	69	2	38	143	343	291	28	315	81	36	23	408	79	15	27
1951	4	Colorado	1951.33333333333	4	69	301	269	35	10	235	126	258	135	40	147	23	233	119	197	12	1124	31	39	116	28	17	231	54	79	10	65	54	230	273	84	41	41	12	242	196	1	30	173	33	40	333	122	195	0
1951	5	Colorado	1951.41666666667	105	154	253	465	158	1	444	324	642	160	2	163	130	431	326	80	34	1709	175	244	280	132	42	751	420	24	654	113	109	658	260	68	103	70	85	474	395	59	1	85	21	74	460	259	104	23
1951	6	Colorado	1951.5	401	225	508	1707	354	175	2254	1435	900	710	143	649	217	566	386	378	113	2589	535	89	781	115	11	2737	448	87	1399	917	309	1101	632	225	1206	68	202	559	1245	403	376	978	17	365	755	277	175	121
1951	7	Colorado	1951.58333333333	576	686	3346	8766	1088	324	8544	5149	2428	1779	541	474	699	1889	1552	1177	413	7171	564	432	4415	195	10	12035	1677	51	3600	4238	2850	2632	760	456	3689	130	1892	1956	5274	3388	1190	8096	146	934	4094	529	569	360
1951	8	Colorado	1951.66666666667	2612	1900	9657	24319	6123	1207	21826	9923	8395	4840	2163	3328	2678	4588	3597	1529	537	21238	1865	1109	14748	443	69	34513	7660	53	8970	14365	6488	5675	3694	1620	9377	387	5054	6338	15159	13819	4393	22099	1380	2443	14298	1689	1215	1091
1951	9	Colorado	1951.75	7847	2018	11088	25370	9975	1480	20227	9721	17451	6111	4351	7077	4194	1607	4717	1304	437	19558	4681	2370	16936	882	377	22023	10912	116	11204	17763	14486	14219	8199	1685	18336	215	9203	9147	15638	26650	9577	20626	2956	5675	18962	5085	1185	1071
1951	10	Colorado	1951.83333333333	7171	1829	10688	15489	3447	694	4341	9070	7023	2204	1018	4490	2148	468	2484	444	193	10714	3441	994	10390	1214	351	5008	20926	256	9211	10532	4303	7037	3571	1045	15215	203	4891	5641	7125	11291	5972	13993	2132	3155	18069	3208	587	254
1951	11	Colorado	1951.91666666667	5186	729	1916	5185	3098	649	686	2067	1586	1016	608	2051	328	329	420	401	449	5585	3115	349	3535	353	25	1181	10156	69	4895	5066	2223	2708	1244	545	5312	185	1722	2554	3389	4958	2995	6396	1880	2518	8609	816	664	198
1951	12	Colorado	1952	3660	271	436	2719	997	271	19	941	1837	836	296	517	358	239	255	138	397	1711	1774	113	983	980	215	266	2451	2	611	2955	793	1233	228	460	3291	188	840	2413	857	1417	1343	2038	694	1781	3858	401	200	130
1952	1	Colorado	1952.08333333333	2815	57	246	445	1164	41	5	399	214	152	381	408	48	166	163	96	240	328	1202	145	786	768	421	67	1424	73	801	848	749	333	65	444	659	21	1053	416	208	460	432	1562	640	753	1531	211	124	161
1952	2	Colorado	1952.16666666667	301	65	116	248	310	2	176	20	92	46	208	251	44	136	56	100	22	205	679	584	234	296	731	44	449	103	388	93	133	165	17	182	325	15	773	113	10	216	264	474	476	600	77	47	51	62
1952	3	Colorado	1952.25	104	123	72	49	102	131	82	14	219	2	110	91	789	8	9	44	246	163	144	348	260	164	238	85	135	54	10	328	329	37	175	48	10	1	184	249	42	493	124	72	272	375	35	1	79	283
1952	4	Colorado	1952.33333333333	33	7	2	133	261	254	7	78	319	1	50	63	210	219	120	27	40	41	237	615	13	203	38	58	37	458	36	552	304	189	85	320	19	116	587	33	148	202	784	92	270	165	233	8	29	282
1952	5	Colorado	1952.41666666667	31	70	234	131	374	323	46	10	231	63	135	240	385	389	167	32	43	100	444	798	104	209	5	1	8	157	50	960	731	57	320	53	1	45	329	47	629	560	532	148	604	224	316	279	137	684
1952	6	Colorado	1952.5	1	119	614	292	537	321	221	69	831	3	218	669	1453	646	127	49	35	237	502	5349	97	1411	76	48	75	589	708	2662	609	28	735	225	3	224	593	106	673	1017	1035	558	2066	379	810	401	304	808
1952	7	Colorado	1952.58333333333	493	916	2132	228	1618	659	1566	164	1751	59	469	950	6862	3091	462	111	132	451	1384	18225	210	3797	515	208	463	2990	1462	10191	1525	130	4822	4918	52	1195	1504	73	798	3600	2359	2410	9953	1348	2911	2569	246	1973
1952	8	Colorado	1952.66666666667	825	2836	5903	275	8233	4744	2554	435	8392	86	1854	1406	19893	5522	772	390	599	2181	5756	31385	482	19845	1338	653	1484	10914	8573	30557	5028	167	12163	16966	130	3843	6321	55	2030	13957	4629	5957	31832	5557	12488	8340	2037	5850
1952	9	Colorado	1952.75	2416	5066	6545	223	20591	6912	2791	550	10945	101	892	1101	22011	6900	890	1906	1843	2245	21674	22884	804	33308	999	258	4245	18153	21804	22888	6463	396	11344	20946	6	4555	8232	206	3118	6765	6485	7377	35426	9779	6382	17560	5011	14485
1952	10	Colorado	1952.83333333333	1628	5228	6181	497	15103	3422	929	926	6578	172	949	1092	15080	5541	575	1604	1383	2590	11694	13766	1236	14256	671	183	4432	15076	17910	5755	5478	231	8785	12678	103	5063	4629	278	4583	4188	5305	5132	14584	5249	1263	9965	2035	12517
1952	11	Colorado	1952.91666666667	1106	2196	4743	51	9609	2770	242	222	1429	127	812	1127	9714	3614	667	1495	758	1754	2076	3233	1138	9556	577	263	2761	4674	9367	1545	2536	278	2349	2249	29	4656	1042	818	1641	2025	2357	1829	5475	3633	539	4626	1350	5818
1952	12	Colorado	1953	387	855	2053	7	4134	1324	95	424	630	151	269	465	2102	2322	553	660	92	1008	564	1342	1273	4732	397	32	1148	3313	4348	145	1709	69	1368	1068	230	3461	418	693	2100	1003	1525	1540	2759	1545	195	3699	226	2543
1953	1	Colorado	1953.08333333333	113	442	215	46	3083	524	0	567	597	249	95	75	177	1782	330	1061	103	328	386	404	516	2072	135	163	420	1378	756	86	307	400	693	324	731	2022	540	252	1354	131	1346	254	914	315	689	1515	85	1444
1953	2	Colorado	1953.16666666667	16	115	71	165	830	246	48	148	236	113	7	100	46	462	102	509	255	507	2	213	63	499	261	75	415	478	120	74	15	66	354	201	539	1669	64	522	167	4	850	109	386	297	68	142	202	898
1953	3	Colorado	1953.25	74	2	5	283	713	601	174	66	385	57	96	149	148	182	104	278	28	183	209	156	9	31	268	396	248	154	106	56	5	531	212	157	128	608	19	166	48	123	236	428	53	8	122	23	190	221
1953	4	Colorado	1953.33333333333	48	244	65	179	120	110	53	71	90	7	160	45	141	37	9	20	13	15	146	54	5	17	363	73	580	553	2	0	57	226	353	108	66	86	318	77	40	50	192	179	21	21	53	6	169	75
1953	5	Colorado	1953.41666666667	109	884	234	363	41	213	10	61	76	28	414	285	40	4	476	23	159	287	94	360	33	38	169	229	310	606	10	147	154	146	290	247	74	80	320	73	3	254	152	68	65	38	80	523	288	288
1953	6	Colorado	1953.5	884	3000	209	1148	68	553	72	193	34	434	590	462	88	41	637	181	1108	363	359	159	15	13	598	233	418	1233	67	211	614	250	329	495	82	149	268	229	0	389	295	343	78	230	25	1888	160	833
1953	7	Colorado	1953.58333333333	6634	10225	318	2055	166	2291	82	357	27	910	1562	808	265	65	1862	721	4515	521	1187	280	151	405	1659	998	1706	6219	379	365	1612	575	896	1173	742	325	1239	1789	6	466	1856	2476	297	1211	461	4335	897	1691
1953	8	Colorado	1953.66666666667	23665	28714	646	5612	181	10122	131	1302	128	3826	7124	3366	426	54	6055	2422	15512	1493	3861	1308	424	1309	12100	4514	7867	19827	663	787	8228	2562	5336	1518	1434	1075	3705	6071	77	915	5060	5423	1025	1927	774	8047	3102	5582
1953	9	Colorado	1953.75	26833	21115	824	10754	924	12645	349	1134	982	9366	8930	6315	1199	232	12161	6617	10643	3898	5601	1044	133	1777	12953	6485	17124	22940	665	717	16809	8488	7355	3524	1068	1264	2651	11056	117	1276	7139	10141	961	3941	1646	11888	4703	10364
1953	10	Colorado	1953.83333333333	18033	6195	1528	8149	449	12938	69	167	650	7429	7516	3035	629	192	12098	1572	10598	1506	5701	708	151	2754	14359	4945	9935	11468	804	634	10630	7834	3786	719	209	1062	4185	11314	100	1042	5145	6405	86	3581	621	7957	4028	7230
1953	11	Colorado	1953.91666666667	8108	2612	1379	5311	197	4302	333	115	453	4552	6443	446	256	56	4502	720	6261	1274	3557	453	223	1492	6732	2376	6989	3027	111	221	3115	4665	1498	255	13	884	1613	5175	20	236	3808	3097	134	2453	112	3116	1304	1644
1953	12	Colorado	1954	1370	1372	280	2900	53	1268	353	14	133	6322	4987	502	222	236	2493	109	1430	586	2939	114	24	1239	4454	985	3122	1109	86	18	2263	1731	622	225	95	781	2893	4793	459	78	949	670	164	897	78	497	450	1035
1954	1	Colorado	1954.08333333333	798	1096	259	1481	337	310	47	183	38	4236	1760	168	133	274	1054	351	617	522	441	28	12	263	1109	814	1016	217	140	0	741	1209	218	351	936	1474	4393	731	111	29	390	782	205	771	40	44	70	666
1954	2	Colorado	1954.16666666667	579	231	173	295	165	70	48	0	38	2433	2019	123	27	102	1148	393	385	164	174	291	189	71	561	827	1457	272	37	47	397	296	14	264	388	923	3506	130	108	15	274	380	7	189	153	10	82	179
1954	3	Colorado	1954.25	477	110	42	139	147	131	156	12	9	295	1005	518	17	8	268	142	338	388	323	125	140	10	834	104	27	46	47	1	23	63	12	24	339	777	463	161	22	19	10	27	474	202	10	6	33	513
1954	4	Colorado	1954.33333333333	237	46	47	3	69	28	92	105	302	574	177	49	185	145	113	223	418	439	82	26	109	1	513	303	3	29	2	31	2	527	35	46	184	465	119	26	3	85	98	15	324	68	0	64	73	140
1954	5	Colorado	1954.41666666667	244	245	2	3	253	29	27	111	718	763	58	19	258	39	39	209	393	369	284	122	231	181	1423	524	87	99	18	12	12	828	338	344	78	186	125	27	8	161	231	65	24	369	50	127	122	195
1954	6	Colorado	1954.5	446	527	0	75	846	185	111	457	1648	1710	168	550	952	431	217	527	1781	1122	755	12	675	892	4568	471	306	32	106	180	95	1774	265	1370	875	1574	577	138	262	1836	1432	415	26	849	78	207	651	1059
1954	7	Colorado	1954.58333333333	3804	1540	0	352	2619	256	571	1847	2640	4606	485	1946	2136	685	1596	1207	6801	2779	2314	24	778	1951	26719	2407	1157	45	444	375	195	7274	165	5032	3676	10064	1372	825	588	6652	5360	1921	15	4154	181	1097	1828	3541
1954	8	Colorado	1954.66666666667	14708	5847	33	958	9940	1098	702	5984	10413	11000	1660	4876	4826	2267	7528	7020	24829	4680	6318	21	1508	4257	44038	3990	4398	168	1554	1043	733	27582	308	22082	16151	30234	4078	3477	2011	20714	12947	7571	255	15367	1497	6165	4142	6254
1954	9	Colorado	1954.75	14635	11818	46	1031	13674	849	1142	13058	8965	20496	1782	13438	6134	3405	11131	12819	21080	7699	6971	154	3790	8029	19754	3812	8567	216	3526	241	730	28009	427	19723	25959	28102	11965	7847	4926	18598	16498	12210	64	21588	3412	8027	4535	7349
1954	10	Colorado	1954.83333333333	6939	7983	45	361	11865	351	277	13340	6954	11292	2110	19289	4435	1783	10146	10589	9734	6953	4320	613	1886	6404	9211	1152	6739	81	1908	463	620	12963	514	9246	13553	18483	8689	8956	2657	4080	13829	5757	309	12813	2895	7402	3731	2978
1954	11	Colorado	1954.91666666667	2523	5545	151	254	5032	352	370	9092	4881	8153	1340	10683	1730	1558	4340	5263	8270	3877	2578	430	1477	1476	2308	114	4141	36	1421	291	613	2742	388	5044	8633	5412	4438	5133	4294	1060	6804	1547	164	4502	1718	2809	3807	1698
1954	12	Colorado	1955	1000	2542	947	292	1815	188	225	4568	454	1592	747	2256	1147	772	3431	2642	1930	2382	2187	210	293	908	273	780	2547	91	453	75	29	97	292	472	2319	1057	1904	1939	1042	558	1689	1214	79	1073	1288	1278	2526	248
1932	5	Connecticut	1932.41666666667	168	135	90	133	112	86	158	148	81	56	93	208	44	146	123	137	85	161	71	473	152	111	46	73	169	58	111	137	157	176	112	66	148	250	216	78	160	63	161	115	148	121	189	62	90	87
1932	6	Connecticut	1932.5	234	412	257	232	154	165	131	281	153	88	82	563	37	380	256	201	139	496	100	1024	360	224	43	158	403	63	265	533	341	605	164	133	489	441	290	163	394	165	463	122	352	240	261	211	151	250
1932	7	Connecticut	1932.58333333333	459	1140	1063	364	430	289	361	608	395	564	189	1457	53	1307	1060	877	244	1990	109	4716	1690	452	319	336	1773	119	741	2241	1704	2308	911	368	2070	1101	837	1305	1803	732	1700	526	1022	751	667	999	617	1220
1932	8	Connecticut	1932.66666666667	1473	2885	2392	460	1437	918	616	1360	1483	1386	580	4141	177	2045	2922	1874	589	4514	513	8060	4359	560	792	800	3961	165	2323	4433	4878	7548	1726	857	4595	1643	924	2021	4335	1991	4068	1716	4316	1012	1312	2601	892	2783
1932	9	Connecticut	1932.75	1868	3171	1537	543	1059	931	759	965	2463	1802	352	3645	109	2255	2418	2136	332	5345	512	6018	3797	595	1056	946	2896	147	3085	5606	6219	6208	1789	594	8042	2594	1378	2556	4435	1181	6169	1692	4599	1120	1334	4781	982	2445
1932	10	Connecticut	1932.83333333333	649	2334	424	212	701	414	487	333	1263	1188	157	1638	117	789	1564	701	216	2096	131	2730	1413	447	493	332	1129	65	1292	2548	1514	2352	808	284	2731	1507	257	2366	2011	689	2408	1048	2390	425	632	952	466	1350
1932	11	Connecticut	1932.91666666667	261	938	179	116	145	47	86	96	226	211	66	147	26	168	212	194	74	666	41	274	468	183	164	58	385	6	281	347	249	645	229	128	776	117	55	624	661	128	712	464	530	51	257	301	102	215
1932	12	Connecticut	1933	66	102	111	5	23	15	34	37	42	16	26	48	3	62	24	52	24	104	17	48	58	98	42	6	68	12	56	45	60	176	49	42	77	23	28	272	25	39	123	116	123	4	102	52	53	33
1933	1	Connecticut	1933.08333333333	12	18	27	16	37	18	16	12	25	6	11	54	9	47	63	32	16	44	20	65	28	29	63	8	40	45	23	24	28	80	25	22	34	6	79	92	25	25	62	59	25	55	35	15	27	6
1933	2	Connecticut	1933.16666666667	14	28	36	15	12	4	4	24	7	2	30	52	45	9	33	31	31	37	23	26	28	3	41	10	2	43	34	8	45	46	33	38	53	10	7	53	21	8	49	22	8	23	24	2	26	17
1933	3	Connecticut	1933.25	9	37	17	9	54	9	21	5	11	18	14	12	17	23	10	16	8	9	35	33	21	8	12	15	15	60	16	6	26	14	6	22	58	17	12	26	27	6	5	7	5	24	8	7	21	31
1933	4	Connecticut	1933.33333333333	47	19	24	23	29	2	28	6	9	11	10	26	40	31	33	8	25	19	1	14	17	3	12	11	19	6	12	8	10	10	9	1	17	18	14	6	7	39	41	7	4	12	17	26	2	10
1933	5	Connecticut	1933.41666666667	19	1	20	37	44	39	55	9	56	8	30	44	29	7	25	20	30	35	19	17	3	43	18	91	4	6	9	35	17	31	12	26	43	29	21	6	9	31	17	20	26	21	18	17	2	51
1933	6	Connecticut	1933.5	30	12	39	109	98	69	155	28	164	57	58	247	65	11	103	17	101	47	110	95	21	204	108	207	57	30	31	90	36	61	77	97	113	65	49	23	47	89	89	43	47	107	53	49	12	112
1933	7	Connecticut	1933.58333333333	94	63	100	478	254	252	798	78	816	228	145	1117	235	31	374	62	597	114	273	148	79	1107	346	1080	276	85	200	171	135	206	309	459	762	184	145	145	134	419	196	149	53	423	215	173	42	170
1933	8	Connecticut	1933.66666666667	428	261	468	1411	517	518	1944	173	2276	732	355	2236	447	154	1351	200	1838	300	586	445	228	1563	1267	1554	665	264	316	768	447	748	514	1129	2533	519	396	213	649	1306	406	390	87	1272	443	337	107	462
1933	9	Connecticut	1933.75	507	297	400	1131	798	545	1827	118	1746	1166	637	3530	656	89	1593	381	2018	336	1299	630	313	2621	1374	984	366	187	512	918	263	751	606	1059	1402	397	560	267	498	1761	488	513	111	1625	389	269	145	441
1933	10	Connecticut	1933.83333333333	188	119	377	231	737	290	1246	125	843	696	295	2599	373	27	606	157	1598	182	403	200	143	948	1017	390	367	74	183	399	104	311	214	742	366	291	243	178	191	1122	212	301	54	1141	190	72	15	119
1933	11	Connecticut	1933.91666666667	48	30	61	70	224	205	713	23	161	67	72	869	92	26	249	58	269	124	197	45	13	193	248	79	169	14	54	50	38	126	93	304	50	69	90	97	30	233	45	93	47	291	5	38	2	23
1933	12	Connecticut	1934	46	1	6	33	89	101	133	4	60	14	55	144	28	36	30	19	84	22	37	35	15	15	79	38	88	11	23	25	10	26	47	84	18	31	23	54	54	57	7	80	7	105	10	52	14	6
1934	1	Connecticut	1934.08333333333	8	17	5	10	25	28	54	21	3	5	6	57	28	41	14	8	13	56	13	19	13	3	13	11	20	30	19	44	27	36	47	40	4	44	3	13	23	19	24	53	28	35	8	51	12	28
1934	2	Connecticut	1934.16666666667	28	21	10	9	27	7	55	17	37	6	29	19	59	10	69	20	29	45	1	22	12	13	22	21	10	10	38	37	47	6	11	26	10	24	16	32	5	9	43	35	62	43	36	12	67	4
1934	3	Connecticut	1934.25	18	12	6	20	39	6	16	3	6	14	9	19	48	17	9	5	10	20	12	8	50	23	6	32	51	18	54	20	11	1	13	24	4	26	4	23	7	9	9	26	30	14	12	49	13	29
1934	4	Connecticut	1934.33333333333	52	15	64	30	22	22	24	9	15	9	20	4	12	16	15	20	20	35	9	3	6	42	25	29	32	1	39	5	7	2	4	1	32	26	1	3	12	2	22	35	12	10	11	2	28	22
1934	5	Connecticut	1934.41666666667	10	40	11	28	42	11	8	41	5	37	9	8	43	17	25	11	30	34	24	42	7	33	39	25	35	3	27	24	16	4	22	36	21	36	8	22	8	12	43	79	153	35	9	5	22	12
1934	6	Connecticut	1934.5	82	26	22	106	122	68	19	110	18	117	137	74	175	43	113	30	135	54	31	115	34	143	85	57	38	2	35	29	93	23	110	89	20	102	46	50	18	55	94	154	237	97	115	9	51	33
1934	7	Connecticut	1934.58333333333	232	209	101	395	569	172	22	344	46	351	471	263	212	178	137	68	421	54	110	517	228	492	252	363	254	85	149	163	219	108	432	541	46	124	97	92	65	223	133	692	639	221	459	36	206	164
1934	8	Connecticut	1934.66666666667	867	677	348	837	869	558	22	1624	87	1227	1393	477	416	528	441	217	1211	47	359	1017	742	917	616	496	734	182	326	257	453	282	801	1785	169	319	287	226	103	529	467	1543	1646	273	1072	119	345	528
1934	9	Connecticut	1934.75	2199	1501	899	1234	1217	857	51	1210	128	1060	1492	244	271	610	392	360	1291	37	272	485	462	563	816	959	1078	298	362	142	238	513	1429	1362	199	277	439	441	80	673	710	1877	2489	149	879	187	469	702
1934	10	Connecticut	1934.83333333333	1558	525	328	372	483	528	78	881	38	554	720	54	208	168	253	277	333	8	91	140	205	194	410	90	531	244	163	88	55	422	537	708	172	242	352	186	20	385	235	348	1206	136	339	43	219	466
1934	11	Connecticut	1934.91666666667	432	177	78	48	322	218	36	298	23	88	270	94	57	31	112	54	90	3	6	38	109	11	179	83	163	60	62	59	7	101	57	195	88	59	80	45	10	219	47	134	467	44	150	10	106	259
1934	12	Connecticut	1935	26	17	12	49	63	163	63	152	20	18	87	35	28	3	31	34	60	16	8	12	53	19	62	47	47	41	22	13	13	33	23	84	25	37	18	18	44	112	28	43	77	20	71	11	32	117
1935	1	Connecticut	1935.08333333333	9	16	4	2	72	7	21	72	19	59	24	7	3	25	46	21	122	39	7	18	30	27	18	24	29	22	36	11	40	26	26	66	71	4	19	12	35	57	28	26	65	27	58	6	10	50
1935	2	Connecticut	1935.16666666667	38	9	25	6	29	7	16	41	94	20	30	53	21	10	30	10	38	11	11	55	3	21	2	25	9	16	34	15	38	7	18	11	59	9	25	12	23	8	8	58	48	4	66	3	21	17
1935	3	Connecticut	1935.25	56	51	6	10	45	25	12	55	34	9	9	20	42	47	55	4	48	3	29	21	65	10	11	23	33	7	71	3	6	33	16	7	4	42	53	18	5	27	32	73	47	8	27	14	17	18
1935	4	Connecticut	1935.33333333333	28	12	50	5	7	10	71	15	9	6	53	32	34	8	20	8	18	25	22	4	12	6	19	5	51	22	34	6	3	31	24	19	29	28	41	6	22	15	13	15	23	61	24	25	34	24
1935	5	Connecticut	1935.41666666667	43	3	31	6	32	23	45	18	0	11	14	7	51	15	20	21	36	25	10	28	16	4	26	7	18	23	57	13	27	53	43	35	19	3	54	9	21	12	7	23	18	50	7	4	7	54
1935	6	Connecticut	1935.5	236	21	96	4	58	23	51	80	20	58	90	4	76	73	21	100	76	74	52	54	101	25	41	6	51	43	57	23	121	114	92	65	89	43	144	24	55	67	31	33	57	70	23	20	27	48
1935	7	Connecticut	1935.58333333333	1466	119	331	42	179	159	246	318	175	358	273	24	183	393	61	155	416	286	286	182	354	151	48	26	196	169	238	108	174	471	652	170	217	156	959	77	246	309	108	82	210	240	98	40	74	120
1935	8	Connecticut	1935.66666666667	6217	292	1181	175	470	552	466	1020	524	746	1041	36	695	927	178	549	1044	730	1051	519	742	455	167	27	488	389	884	553	515	521	1223	353	709	442	2547	161	376	1265	493	119	640	546	233	212	187	275
1935	9	Connecticut	1935.75	5085	332	1561	229	1001	534	363	1103	706	739	839	17	1177	944	309	866	1484	804	1318	847	773	295	237	88	441	450	1591	1332	718	978	865	300	1062	404	3533	219	550	1273	605	143	605	791	309	389	129	731
1935	10	Connecticut	1935.83333333333	1366	196	435	162	425	171	226	691	338	325	661	31	547	280	135	485	1134	486	717	351	257	322	68	49	56	285	898	557	314	454	676	81	365	362	1342	113	119	641	165	123	247	851	132	397	36	470
1935	11	Connecticut	1935.91666666667	234	45	162	23	111	43	235	39	78	158	214	14	170	148	27	105	421	118	377	45	129	101	78	9	17	75	300	188	122	169	145	18	113	95	537	31	119	174	125	26	96	209	29	43	2	42
1935	12	Connecticut	1936	41	10	29	31	9	29	31	35	51	25	89	32	153	87	10	34	109	24	64	32	29	6	15	45	6	36	117	36	34	49	86	28	33	7	177	19	10	14	17	6	73	42	15	17	41	33
1936	1	Connecticut	1936.08333333333	1	3	13	29	22	72	12	43	30	13	11	28	25	13	49	19	56	10	27	44	4	11	22	49	5	37	54	7	68	78	92	21	33	11	37	28	5	51	6	7	35	5	44	24	84	32
1936	2	Connecticut	1936.16666666667	12	13	31	104	19	42	2	29	47	23	29	12	22	19	13	42	44	21	42	26	17	19	11	45	17	59	39	34	62	16	89	4	63	20	39	15	22	32	37	14	81	7	17	15	114	14
1936	3	Connecticut	1936.25	7	28	19	46	1	7	7	24	24	1	41	17	21	34	9	6	54	26	5	13	37	26	5	53	13	56	20	31	21	4	52	70	39	12	31	12	77	40	13	13	30	32	13	27	48	27
1936	4	Connecticut	1936.33333333333	36	14	22	59	3	0	41	10	16	28	20	17	2	24	10	25	27	23	6	48	17	7	9	38	32	84	10	3	4	10	85	16	29	5	8	18	25	7	70	19	24	33	11	21	20	62
1936	5	Connecticut	1936.41666666667	62	47	24	74	33	4	49	21	12	6	20	18	37	37	13	50	14	53	28	20	28	32	15	34	6	20	18	27	10	21	73	14	7	18	22	55	6	22	40	33	13	49	22	8	25	69
1936	6	Connecticut	1936.5	152	137	84	88	86	20	147	41	56	30	82	39	20	50	45	54	14	161	64	45	64	17	41	66	20	7	70	108	39	40	66	57	8	57	74	51	19	81	55	46	16	58	53	15	117	128
1936	7	Connecticut	1936.58333333333	284	795	267	511	233	26	242	130	275	51	391	162	163	141	126	337	55	519	85	200	135	72	123	304	204	60	329	460	453	187	305	258	53	175	276	256	87	180	242	136	28	310	103	22	346	297
1936	8	Connecticut	1936.66666666667	507	3215	804	1657	392	188	626	290	851	425	970	278	644	591	255	910	102	713	269	759	515	116	318	715	525	56	960	1181	1218	406	768	437	270	620	573	631	180	819	835	519	100	1196	168	56	1089	1312
1936	9	Connecticut	1936.75	768	4620	1315	2166	410	141	1010	254	456	309	956	269	1032	1086	278	1431	110	527	531	1382	623	65	278	1244	1320	44	776	1414	1559	246	631	612	182	442	906	803	254	494	619	733	253	2579	168	121	864	1269
1936	10	Connecticut	1936.83333333333	325	3020	592	2439	114	127	225	295	163	145	385	113	816	996	93	1111	22	115	252	1332	353	8	176	718	522	25	617	1902	758	211	674	260	164	112	650	287	129	254	416	695	283	1279	40	71	629	436
1936	11	Connecticut	1936.91666666667	114	251	164	196	0	50	53	98	69	85	114	6	272	189	38	266	27	33	50	215	69	27	56	242	219	28	162	582	151	32	253	80	19	108	199	100	21	81	163	320	82	372	74	56	177	136
1936	12	Connecticut	1937	5	29	33	49	19	22	23	17	7	9	61	12	33	30	1	106	12	62	82	47	99	8	33	50	45	58	102	79	95	37	41	3	62	15	110	79	26	11	30	172	29	44	6	34	57	45
1937	1	Connecticut	1937.08333333333	7	27	55	102	8	46	23	42	33	10	58	12	52	11	26	85	47	26	66	58	52	21	3	23	23	26	79	57	51	18	19	29	20	60	97	73	57	10	74	70	31	49	20	35	31	52
1937	2	Connecticut	1937.16666666667	7	52	11	43	9	11	12	26	4	6	11	36	37	13	71	6	34	35	39	20	10	34	38	20	20	23	61	47	41	21	54	71	56	13	96	99	65	19	47	53	13	28	15	25	120	41
1937	3	Connecticut	1937.25	4	39	29	32	8	19	24	2	6	29	16	24	25	12	48	10	52	26	40	7	21	19	79	9	21	4	47	53	10	19	32	14	40	20	55	23	14	7	19	43	4	19	9	58	32	22
1937	4	Connecticut	1937.33333333333	14	11	39	58	15	83	11	27	20	22	4	26	25	25	28	5	29	15	11	20	122	39	22	17	38	16	10	19	14	18	20	49	43	38	35	43	20	31	4	13	38	25	43	54	37	49
1937	5	Connecticut	1937.41666666667	9	26	41	34	28	46	7	29	16	34	20	51	19	11	17	3	29	40	28	16	37	86	42	60	2	39	31	39	31	19	58	17	18	51	64	43	31	62	4	12	40	136	66	26	28	73
1937	6	Connecticut	1937.5	35	63	218	35	105	71	22	94	38	124	35	143	92	50	65	54	67	213	91	26	96	228	172	193	5	105	114	91	59	109	134	79	20	188	339	116	46	114	41	38	135	246	181	35	92	164
1937	7	Connecticut	1937.58333333333	128	412	912	70	305	143	153	500	89	656	192	742	629	474	229	423	278	367	640	41	539	1691	630	1097	30	622	398	446	140	382	503	350	10	617	1439	293	339	553	44	206	735	1116	1132	102	415	712
1937	8	Connecticut	1937.66666666667	415	1127	2082	208	723	349	511	1527	553	1751	541	2738	1595	2567	570	1829	806	1447	2676	67	2455	4291	1167	3509	115	784	1021	1595	254	795	951	667	54	2008	4894	1101	1113	976	263	753	2326	4419	3137	219	704	1214
1937	9	Connecticut	1937.75	609	2128	1672	121	943	659	780	1882	842	1272	748	3839	2759	2965	946	2926	1124	2875	3193	74	3748	4381	1887	3701	265	775	1582	2747	269	1320	1081	1101	90	3156	6224	1194	1189	1478	366	562	3203	8514	5129	233	1117	1843
1937	10	Connecticut	1937.83333333333	169	911	975	104	394	391	281	1325	567	455	355	1880	1165	1375	444	1783	714	1203	1286	60	1385	1630	739	1222	97	243	1058	1954	181	590	568	959	35	2865	3998	581	501	769	381	416	1260	4444	2946	82	1081	479
1937	11	Connecticut	1937.91666666667	23	454	490	111	83	108	69	360	201	145	107	444	90	376	96	571	240	355	455	6	280	412	317	552	49	137	324	743	31	193	258	449	40	938	1038	235	171	195	70	94	239	870	399	22	347	223
1937	12	Connecticut	1938	20	80	131	51	5	44	35	109	102	48	85	66	24	95	14	143	76	113	185	25	141	163	137	202	23	42	104	346	55	36	17	102	32	77	209	84	113	79	37	40	81	92	231	39	128	87
1938	1	Connecticut	1938.08333333333	34	17	12	38	2	12	30	38	59	38	30	44	3	55	3	80	41	33	34	10	191	45	35	77	32	45	44	39	16	19	22	119	33	71	86	64	39	29	51	5	75	86	68	20	36	36
1938	2	Connecticut	1938.16666666667	40	13	57	26	27	1	10	52	15	18	75	84	10	28	58	55	35	13	74	4	98	78	45	12	53	44	11	45	77	3	27	22	29	67	10	44	50	30	121	4	62	99	46	32	41	32
1938	3	Connecticut	1938.25	30	28	11	6	39	9	4	56	25	19	44	11	17	68	100	33	49	55	40	28	26	57	62	36	16	7	93	68	24	7	5	33	16	18	23	61	21	19	12	12	15	37	15	49	63	13
1938	4	Connecticut	1938.33333333333	28	30	43	12	5	15	34	12	30	5	14	44	17	36	11	26	4	21	26	16	21	8	46	39	65	9	19	30	29	19	9	24	34	28	23	34	28	13	4	4	20	9	46	19	59	33
1938	5	Connecticut	1938.41666666667	61	73	27	15	29	8	22	1	46	72	53	47	32	21	18	21	8	26	25	11	15	23	29	53	37	12	28	40	10	11	25	46	85	8	18	19	22	24	2	12	41	14	72	98	12	89
1938	6	Connecticut	1938.5	115	197	42	134	94	3	33	23	110	146	90	59	68	98	54	82	51	21	67	92	63	32	97	116	106	66	56	119	66	51	88	154	110	82	73	120	131	41	30	31	186	53	73	132	25	435
1938	7	Connecticut	1938.58333333333	374	907	147	639	242	35	337	148	427	552	233	121	482	173	204	615	324	89	384	238	195	30	291	373	253	272	106	492	254	262	219	659	365	322	323	309	280	107	311	90	1019	252	293	468	67	1140
1938	8	Connecticut	1938.66666666667	916	1682	380	2043	659	39	726	645	793	1791	743	431	2234	481	511	1543	894	219	1164	558	426	80	1316	876	926	1372	420	1180	1041	579	781	1314	1230	491	1035	2226	1398	458	530	256	2171	655	571	1017	228	2135
1938	9	Connecticut	1938.75	1927	1983	647	2238	1418	176	610	527	1427	2714	1362	389	3920	304	840	2055	1097	442	1503	907	505	110	1691	1162	2581	3520	758	1067	1355	760	1270	2087	2251	1368	2149	3245	2421	807	542	226	2905	580	1286	1422	361	3855
1938	10	Connecticut	1938.83333333333	733	974	343	1015	850	158	641	451	715	1416	561	135	1840	146	840	1056	453	375	1127	477	244	44	702	1209	1076	2734	303	781	534	219	1164	793	2058	570	1168	2119	1284	337	333	140	1847	213	1085	1007	258	1182
1938	11	Connecticut	1938.91666666667	285	335	99	212	199	43	249	86	224	262	365	69	403	99	310	179	85	198	292	119	87	4	238	258	223	845	71	119	183	23	347	144	903	149	141	632	359	94	111	63	303	31	198	350	52	481
1938	12	Connecticut	1939	45	89	10	12	92	17	51	8	58	43	29	32	62	41	97	29	28	63	65	68	12	21	12	46	129	215	24	49	90	30	44	85	171	88	68	244	73	71	57	28	157	8	63	107	20	284
1939	1	Connecticut	1939.08333333333	34	42	12	8	16	22	15	16	33	22	51	8	92	6	18	62	6	35	6	6	32	10	20	27	120	39	78	32	45	31	91	33	150	42	24	92	40	14	91	39	212	21	62	53	2	112
1939	2	Connecticut	1939.16666666667	47	19	15	37	14	28	31	9	60	4	56	6	115	8	13	76	21	48	28	26	36	7	67	2	24	39	20	24	9	49	18	5	66	46	10	89	50	44	137	65	51	9	76	35	8	101
1939	3	Connecticut	1939.25	11	38	18	16	37	39	20	11	53	47	70	8	102	13	23	7	1	34	1	37	33	20	26	23	20	15	19	8	49	19	19	26	38	29	13	23	19	43	38	24	23	5	63	7	89	18
1939	4	Connecticut	1939.33333333333	11	81	12	13	87	50	28	14	4	58	43	4	28	28	22	15	19	41	16	19	12	14	18	4	45	7	15	8	26	10	2	26	35	6	10	28	40	4	20	7	5	17	12	40	34	27
1939	5	Connecticut	1939.41666666667	32	37	30	4	256	70	53	55	8	33	24	32	37	37	11	68	66	36	28	34	41	40	105	6	26	52	13	44	22	5	18	19	8	1	22	50	118	7	36	26	63	0	15	27	85	13
1939	6	Connecticut	1939.5	76	207	36	12	1215	333	149	220	48	91	63	149	111	136	81	165	136	55	239	168	111	112	527	27	100	231	23	164	48	99	60	66	27	9	86	178	181	13	106	19	156	23	53	149	243	24
1939	7	Connecticut	1939.58333333333	228	708	118	46	6878	1182	638	956	393	382	471	373	508	609	358	748	572	241	682	797	391	357	1900	160	301	1173	115	475	354	401	381	333	159	51	624	657	640	249	838	41	837	86	463	991	861	114
1939	8	Connecticut	1939.66666666667	751	1831	393	187	18837	4538	1010	1425	1808	1955	2061	652	1107	894	1000	2566	2092	531	2234	2295	930	823	5515	277	590	3730	369	1986	832	1006	1214	1594	468	104	2125	1567	1584	490	2814	129	1757	148	1654	4505	2948	208
1939	9	Connecticut	1939.75	1057	1530	616	440	17492	8531	1835	2941	3726	2159	3506	957	2040	1296	979	4656	3270	854	2957	3928	1168	652	6077	573	813	6894	709	3551	1190	1788	2249	1126	668	228	2290	3757	2379	629	2471	255	2176	158	1766	5906	4858	123
1939	10	Connecticut	1939.83333333333	314	1054	290	161	9966	3944	1321	2807	2973	1810	1451	444	1206	969	432	1591	2434	296	1530	2408	797	493	3079	467	501	2818	326	2965	631	535	787	333	540	191	1427	3869	2287	334	1164	221	1272	93	723	2980	2477	108
1939	11	Connecticut	1939.91666666667	67	421	83	55	2463	1623	726	1273	762	641	862	147	410	465	189	467	487	121	656	503	582	204	688	275	91	901	102	687	297	159	157	31	141	66	522	1543	636	72	418	54	408	141	309	1107	494	47
1939	12	Connecticut	1940	11	95	50	77	551	243	416	271	106	143	184	48	313	141	91	130	120	56	267	131	60	35	209	60	33	136	33	310	51	11	51	79	47	13	65	177	103	20	118	92	176	40	21	136	216	1
1940	1	Connecticut	1940.08333333333	107	69	20	99	381	37	228	211	36	64	73	16	42	31	51	36	42	25	143	73	14	54	111	34	22	72	63	99	15	24	15	71	36	25	11	63	33	41	55	31	49	19	19	28	175	25
1940	2	Connecticut	1940.16666666667	7	22	59	40	63	30	115	44	9	45	23	85	8	24	4	18	45	13	15	34	40	47	102	57	44	49	47	51	12	23	41	68	97	17	1	39	23	5	58	18	24	31	52	9	117	69
1940	3	Connecticut	1940.25	13	38	60	29	18	35	112	6	9	19	21	14	15	15	4	26	14	13	6	21	29	5	116	33	13	31	6	59	7	27	55	49	64	55	19	72	19	34	5	16	8	38	34	8	13	9
1940	4	Connecticut	1940.33333333333	3	58	32	9	11	32	14	13	9	42	17	63	18	9	6	16	2	28	4	29	21	3	90	39	9	65	23	47	19	14	5	21	38	27	6	18	11	22	32	9	18	26	138	12	51	18
1940	5	Connecticut	1940.41666666667	15	85	32	34	4	15	11	29	47	52	13	21	51	26	19	87	9	70	37	58	34	21	36	46	25	36	27	6	54	23	53	30	12	30	20	42	77	14	68	7	30	63	86	10	4	41
1940	6	Connecticut	1940.5	54	309	138	220	15	86	81	75	101	239	91	21	204	15	133	71	64	247	89	61	83	215	67	108	184	112	79	80	67	44	187	132	47	98	135	62	270	100	315	36	64	206	370	28	5	99
1940	7	Connecticut	1940.58333333333	158	1920	641	730	151	210	248	275	253	1218	354	59	853	198	372	261	223	737	209	442	342	814	379	522	1249	471	488	402	372	76	406	686	237	308	575	449	2014	487	1772	76	455	838	1715	61	48	802
1940	8	Connecticut	1940.66666666667	280	9977	1943	1036	281	698	500	521	971	3088	1446	237	3222	674	1018	460	836	2054	321	1950	1022	1350	1014	2087	3771	1435	2925	1549	1014	255	1489	3214	909	1287	1468	854	4248	783	3273	325	1486	2101	4048	103	372	1451
1940	9	Connecticut	1940.75	148	20522	3418	1617	137	1775	569	821	2715	6635	3135	235	4483	643	1320	911	1177	2775	385	4433	1054	2136	1552	2430	3459	2574	2639	2538	883	487	2010	2684	1897	2205	1578	2568	5423	1613	3614	353	801	1718	5210	207	404	1888
1940	10	Connecticut	1940.83333333333	128	8852	1820	1227	138	821	392	465	1123	3191	2942	141	3233	580	611	294	816	1459	179	2984	1205	694	890	1773	2549	2952	893	1024	346	257	903	1417	1040	1071	952	1480	2498	796	3307	180	336	1177	2414	57	123	1379
1940	11	Connecticut	1940.91666666667	63	1567	434	252	54	187	196	99	258	940	675	57	661	127	243	147	229	312	68	566	223	146	262	505	1160	569	214	596	177	154	217	274	538	539	190	480	701	318	1582	138	186	456	566	64	80	503
1940	12	Connecticut	1941	27	345	52	74	69	35	58	50	100	238	294	17	168	26	157	95	54	80	60	70	132	98	78	70	255	348	78	211	38	76	50	111	166	180	82	187	84	93	394	14	40	143	186	27	39	162
1941	1	Connecticut	1941.08333333333	5	81	13	8	36	25	63	30	22	93	83	33	49	46	44	29	20	86	33	53	97	37	70	50	75	74	36	13	23	18	46	60	73	113	36	46	8	38	151	6	28	140	91	39	58	43
1941	2	Connecticut	1941.16666666667	38	17	13	50	33	49	52	21	24	58	42	38	28	40	75	87	22	115	50	47	28	44	47	56	45	57	20	28	33	14	17	58	12	136	52	79	6	58	90	87	54	21	60	15	47	40
1941	3	Connecticut	1941.25	36	0	11	15	18	6	31	9	13	11	38	8	40	34	69	26	32	59	21	10	7	40	16	13	27	16	35	25	15	40	20	59	4	36	18	9	15	69	148	99	14	14	14	11	33	38
1941	4	Connecticut	1941.33333333333	26	17	24	12	9	35	38	9	36	60	75	63	0	33	16	40	15	91	4	39	18	29	19	25	17	37	14	2	19	20	24	19	108	58	12	9	13	27	31	44	7	31	11	20	11	31
1941	5	Connecticut	1941.41666666667	18	30	54	26	37	107	47	30	58	86	55	31	2	47	20	99	18	37	36	18	36	75	49	56	77	11	30	32	3	23	47	81	36	127	35	31	6	52	55	28	7	7	82	23	39	20
1941	6	Connecticut	1941.5	81	53	190	82	222	432	124	123	182	354	223	75	63	59	166	309	13	144	54	51	101	139	222	38	143	24	87	28	22	75	229	182	97	385	205	64	14	335	58	164	24	45	377	100	111	65
1941	7	Connecticut	1941.58333333333	824	231	966	625	682	756	1026	613	1137	1615	972	194	278	305	528	639	44	421	504	183	889	662	1726	156	734	226	323	176	180	394	360	1229	452	1142	791	368	89	1762	434	523	156	446	1460	329	302	289
1941	8	Connecticut	1941.66666666667	3154	504	2548	1665	2155	4044	4355	3151	2558	3888	2669	774	1337	924	1598	1678	272	1457	2441	929	2142	1188	7375	355	4677	782	874	586	607	1106	806	2367	575	3674	2741	802	508	2648	2745	2481	548	2042	6411	1433	1407	773
1941	9	Connecticut	1941.75	4549	741	3678	1934	2943	3433	12215	3787	2069	2830	6439	1388	1897	1539	1772	3288	449	2082	5671	1288	2836	2486	9762	381	5364	1551	1929	579	1553	2713	893	3190	629	4310	4672	1023	720	2657	1840	5478	783	1343	10304	2047	1568	783
1941	10	Connecticut	1941.83333333333	3458	214	1913	1402	1677	1553	4920	2520	1025	1245	4679	1157	471	1068	1335	1488	162	879	2006	776	1402	1338	5299	174	2624	1094	1391	405	551	1183	1025	1803	562	2687	2426	467	328	1393	789	2417	395	546	5671	949	1595	446
1941	11	Connecticut	1941.91666666667	1570	130	548	761	889	635	2002	1485	491	456	2120	381	57	333	475	618	153	382	598	267	481	735	763	184	1189	357	259	73	97	397	484	446	116	813	540	135	111	338	162	1004	88	147	2643	700	370	300
1941	12	Connecticut	1942	287	114	224	336	314	231	466	299	130	66	710	76	37	69	59	114	46	36	163	65	74	160	145	129	148	61	100	89	27	126	83	307	91	362	78	110	3	86	110	372	35	37	493	275	88	235
1942	1	Connecticut	1942.08333333333	155	33	121	122	53	94	121	82	75	27	280	32	43	20	2	49	36	5	79	31	27	62	89	93	47	55	93	57	8	38	29	200	36	87	60	46	21	59	53	46	58	38	241	124	28	56
1942	2	Connecticut	1942.16666666667	26	36	236	35	22	33	110	32	89	36	73	25	29	23	23	22	44	10	93	42	2	8	1	12	38	30	43	78	25	91	92	28	82	35	106	65	20	8	31	9	25	12	47	47	12	27
1942	3	Connecticut	1942.25	20	4	32	61	58	18	64	8	18	41	38	1	35	37	32	49	31	44	113	7	19	20	11	16	54	7	51	114	16	61	94	20	78	28	66	17	40	29	12	41	17	6	6	22	17	39
1942	4	Connecticut	1942.33333333333	17	54	53	25	31	46	33	34	8	63	5	42	39	7	28	72	47	4	39	43	55	3	16	126	12	8	100	22	10	21	20	35	26	25	39	21	49	15	26	27	36	19	36	29	3	48
1942	5	Connecticut	1942.41666666667	15	62	45	28	23	44	32	23	37	65	21	25	19	39	37	77	155	40	73	20	38	10	61	41	11	5	99	19	91	69	41	11	16	24	79	13	42	51	65	26	35	39	54	38	37	50
1942	6	Connecticut	1942.5	102	217	251	76	91	100	134	74	156	131	46	130	143	63	52	225	390	144	183	100	205	72	201	99	154	28	314	40	232	118	216	88	116	103	147	25	100	159	63	118	156	126	137	109	82	397
1942	7	Connecticut	1942.58333333333	495	738	1384	374	306	678	515	298	479	354	273	647	597	419	328	289	1718	427	557	401	969	309	1209	309	845	88	1010	142	1181	854	753	403	406	233	636	162	906	1716	287	1245	780	412	412	352	391	2273
1942	8	Connecticut	1942.66666666667	1219	2258	4287	1323	586	2469	2443	853	1299	1324	1005	1702	1866	1192	658	1464	5762	1108	1685	1302	3064	1072	3298	846	4959	366	4995	486	3288	2867	2313	2041	1320	1081	1516	553	3226	6354	1200	5825	2168	1788	1229	2395	1428	7607
1942	9	Connecticut	1942.75	1800	3396	7067	2133	639	3959	4934	1017	1960	1684	1524	3446	3537	1547	1106	1598	6257	2081	3750	2316	4121	1959	3486	1614	6565	1012	7552	631	3962	5432	5426	2845	2789	1463	3440	1211	5172	6682	1083	8207	4458	2637	2104	3014	1808	5336
1942	10	Connecticut	1942.83333333333	1193	2395	2926	1614	361	2465	3201	554	632	824	417	3243	1743	803	1253	1041	4768	782	1762	912	2254	1229	1468	1012	4000	392	5032	679	2710	2746	2638	1514	1368	913	1278	645	2086	3728	987	4414	1718	1952	1620	1919	858	1888
1942	11	Connecticut	1942.91666666667	698	392	578	177	183	348	810	147	168	346	171	2006	881	163	611	375	1072	154	971	400	935	561	444	252	1039	189	1483	194	1170	1090	1227	436	485	228	293	105	500	1455	404	637	581	928	517	522	262	864
1942	12	Connecticut	1943	121	40	142	23	55	202	178	77	149	29	25	626	278	46	205	205	217	71	159	79	356	129	167	77	119	43	581	38	411	172	283	233	186	94	92	58	169	420	118	71	115	73	77	108	22	238
1943	1	Connecticut	1943.08333333333	50	48	110	51	21	219	54	64	26	30	19	173	77	52	21	121	76	5	23	15	125	54	75	19	84	7	197	26	198	110	80	118	91	55	46	35	63	112	22	60	39	13	111	77	17	175
1943	2	Connecticut	1943.16666666667	31	28	79	32	43	179	28	89	11	35	47	92	15	44	14	57	35	21	6	49	58	13	117	23	77	2	54	73	44	92	90	80	32	53	30	49	76	72	87	46	30	23	68	55	28	174
1943	3	Connecticut	1943.25	15	78	72	84	37	56	13	17	31	45	25	27	32	18	41	92	19	24	26	15	8	32	58	30	25	45	106	57	9	29	31	50	5	14	4	19	68	7	49	89	3	14	31	15	23	70
1943	4	Connecticut	1943.33333333333	13	31	9	60	21	75	8	6	35	16	26	47	53	20	9	19	85	53	15	21	20	13	46	49	13	18	56	16	8	29	16	42	45	19	49	31	13	18	6	58	2	17	3	31	45	37
1943	5	Connecticut	1943.41666666667	24	15	7	97	20	77	65	14	104	42	45	136	6	62	21	62	62	46	27	64	22	63	13	60	50	23	31	20	29	15	17	34	72	49	75	56	41	26	55	35	2	44	47	37	53	32
1943	6	Connecticut	1943.5	251	43	32	250	65	290	351	40	370	123	148	332	62	262	55	266	237	143	57	201	95	254	91	105	198	65	129	184	191	99	42	93	151	72	195	242	155	136	131	179	49	78	212	265	310	174
1943	7	Connecticut	1943.58333333333	1082	236	311	1430	202	1132	2800	226	2174	499	505	1241	156	1213	311	1665	958	631	488	510	424	1504	239	547	1684	465	493	692	749	360	135	726	518	242	1263	1634	836	1067	917	478	395	528	1494	1791	1056	947
1943	8	Connecticut	1943.66666666667	4721	368	1762	6383	814	3879	7593	687	8044	1591	2536	7186	457	4224	1171	4332	3854	2531	2170	2030	1361	6100	527	2171	4592	2664	1954	2414	3417	1130	421	1547	2252	831	4149	4861	1820	4016	1955	2001	1377	1613	4349	7635	3984	2900
1943	9	Connecticut	1943.75	8194	327	3125	14707	1166	8087	17761	1269	14754	3260	2745	9183	630	7993	2353	5826	8085	2724	5579	1911	1824	10180	883	4239	4806	3704	2969	1682	6069	1298	954	3599	4143	1923	4682	5152	1900	3535	4807	3023	2320	2751	6142	8274	8151	4828
1943	10	Connecticut	1943.83333333333	5989	239	2441	9737	652	8281	9178	1533	8114	1736	1512	4433	415	6248	1161	2459	4764	1718	1282	1116	1091	7920	659	3176	3480	958	1593	813	3059	929	527	2040	1967	991	3523	2733	709	736	2467	959	1081	972	4693	4811	8456	2949
1943	11	Connecticut	1943.91666666667	1423	148	1013	3769	345	2742	1521	447	3161	759	647	1880	80	2749	136	579	1259	841	307	471	609	4863	127	542	1486	262	413	334	801	233	229	982	686	367	703	705	126	244	321	273	509	215	850	2953	1463	1213
1943	12	Connecticut	1944	424	35	279	1526	106	550	503	110	1306	152	168	316	39	613	20	223	743	399	46	290	151	968	15	340	445	157	125	76	245	57	50	476	427	136	359	96	148	15	106	94	105	97	136	1086	686	293
1944	1	Connecticut	1944.08333333333	24	55	139	483	128	219	360	49	318	40	25	58	8	412	39	94	437	118	115	48	141	223	35	163	291	66	163	35	83	115	40	113	336	128	109	78	87	15	67	70	60	68	41	335	237	32
1944	2	Connecticut	1944.16666666667	14	18	71	238	116	175	438	76	91	20	49	134	49	97	5	43	148	167	128	60	33	40	28	113	97	99	63	23	54	67	60	103	71	95	14	140	27	30	203	18	51	12	5	80	261	49
1944	3	Connecticut	1944.25	28	22	16	91	28	60	133	19	44	13	21	68	77	53	13	35	63	47	45	27	10	27	8	49	17	20	111	46	63	24	27	30	26	31	19	91	0	38	85	76	35	4	32	28	40	4
1944	4	Connecticut	1944.33333333333	10	34	16	17	6	48	49	21	13	7	52	34	35	71	39	10	38	41	13	39	22	12	12	27	16	75	4	14	36	29	7	31	34	5	16	4	36	29	33	5	18	2	20	21	11	16
1944	5	Connecticut	1944.41666666667	12	32	4	12	27	24	9	27	18	26	72	20	67	10	18	60	45	24	33	9	30	28	10	19	27	88	9	42	41	20	125	81	40	21	42	7	62	67	37	5	43	20	42	33	38	64
1944	6	Connecticut	1944.5	14	167	31	48	200	51	36	100	69	104	231	119	269	36	115	161	119	71	88	20	49	65	70	199	86	259	64	97	110	144	364	312	135	142	105	71	145	211	236	59	80	105	224	169	89	124
1944	7	Connecticut	1944.58333333333	157	916	137	431	1236	142	181	676	346	707	880	889	1232	307	981	451	346	261	392	187	122	226	310	2247	296	820	341	714	652	552	1759	1851	881	660	137	501	477	1858	1729	368	203	643	600	977	490	539
1944	8	Connecticut	1944.66666666667	641	3540	488	1416	6582	686	431	2669	910	4312	2645	2802	4725	1111	5135	2256	1777	976	1385	674	607	529	1859	7698	1497	4020	1620	4631	3589	3396	6448	5575	3045	3783	451	2570	2063	6799	5244	1704	1072	2488	1372	3914	2431	2776
1944	9	Connecticut	1944.75	1135	5386	889	2741	10024	1643	577	6673	876	8350	4325	3429	10252	2063	7067	3388	2011	1678	2413	1188	1266	378	3388	12110	2564	4960	3242	6074	6741	5380	9643	8510	5534	6585	858	2174	3378	13259	9534	3831	1939	3869	2081	5377	2772	3025
1944	10	Connecticut	1944.83333333333	713	3200	506	2543	6526	1025	411	3078	513	5029	3538	1995	6161	1554	4432	3091	1237	1646	1467	754	1020	134	1366	4201	2153	4808	2281	6160	3105	4014	4331	5762	5056	3771	586	1008	1889	7099	3294	1875	1293	1693	805	5352	1871	2311
1944	11	Connecticut	1944.91666666667	93	1124	55	1335	2651	271	84	1305	275	1015	1292	743	2787	615	1341	1149	242	713	456	193	576	13	477	1529	342	2118	655	1816	1335	2956	1968	2529	2215	1249	360	495	930	3915	1676	537	286	1053	286	1100	390	237
1944	12	Connecticut	1945	24	361	33	237	581	139	31	167	48	367	368	240	680	131	297	306	126	410	192	73	98	38	84	666	48	599	250	550	430	1033	559	728	673	601	79	134	246	1008	407	309	229	168	67	240	119	51
1945	1	Connecticut	1945.08333333333	9	237	26	191	90	78	18	59	33	199	181	163	535	100	134	141	95	81	84	12	40	41	11	360	38	61	133	291	218	565	349	236	346	227	93	75	103	374	213	134	50	72	38	103	7	24
1945	2	Connecticut	1945.16666666667	127	85	55	73	83	30	25	65	32	130	82	58	469	120	106	42	55	41	131	19	15	46	45	122	61	56	82	79	185	106	153	96	205	60	71	90	107	91	37	143	83	53	37	101	57	5
1945	3	Connecticut	1945.25	17	25	22	12	73	4	26	11	21	44	27	51	105	83	27	61	91	52	32	28	11	9	23	9	12	27	56	63	169	28	64	49	102	64	22	24	108	44	36	33	41	67	69	37	64	38
1945	4	Connecticut	1945.33333333333	25	37	50	38	38	20	9	8	1	12	4	68	12	19	20	4	3	8	54	15	10	22	14	61	62	11	23	93	103	16	67	26	15	31	38	42	8	1	25	19	15	48	12	48	82	17
1945	5	Connecticut	1945.41666666667	44	35	10	38	38	54	26	2	64	85	27	27	23	22	14	71	10	37	28	27	3	61	96	85	37	24	49	24	26	41	36	60	61	6	39	36	7	24	40	13	33	44	28	203	176	43
1945	6	Connecticut	1945.5	122	90	119	122	102	422	127	131	330	224	85	129	95	47	35	337	114	21	134	82	32	158	388	207	66	63	112	102	123	202	56	290	157	49	68	60	40	61	409	141	186	167	15	986	670	78
1945	7	Connecticut	1945.58333333333	133	732	397	509	301	1229	598	453	1415	1416	274	616	277	187	153	1581	802	61	621	326	108	921	2800	1333	446	309	605	572	672	1069	168	1450	944	339	490	298	126	304	1306	935	695	798	45	6464	3657	378
1945	8	Connecticut	1945.66666666667	359	1961	1224	3926	842	5217	1912	1782	5152	5068	1215	1454	949	1020	358	5291	3552	388	2052	1424	396	3952	13139	6409	1420	1719	2138	890	3029	3885	601	4297	4064	1734	1515	1306	860	984	4250	3359	1739	2859	224	15349	8658	1555
1945	9	Connecticut	1945.75	376	3241	3392	4071	1254	7661	3517	1504	5632	6303	1508	2388	1733	1451	631	11295	5456	741	3120	1709	899	5861	19843	7723	2543	4586	1873	1367	3596	7788	1035	7983	4231	3997	2115	1843	2084	1676	7835	5151	2654	3649	479	8216	12280	2851
1945	10	Connecticut	1945.83333333333	187	1805	4135	1291	637	3918	2122	410	4263	5083	542	1173	1304	1245	298	7129	2159	547	1844	507	369	4401	8804	4859	1303	2335	1617	945	1450	3528	958	4756	1340	2452	1130	1215	1313	908	4817	2644	1372	1614	113	4651	7773	1723
1945	11	Connecticut	1945.91666666667	23	351	2148	463	118	1029	541	100	1325	2796	53	73	358	311	106	1856	468	211	540	136	173	1684	1424	2754	499	639	266	397	623	1490	305	1123	366	1064	439	547	607	391	1713	655	615	618	70	1223	1042	475
1945	12	Connecticut	1946	61	236	535	319	16	160	113	64	158	760	49	14	170	77	26	314	87	86	67	47	154	710	325	1148	187	192	97	125	90	251	57	468	38	293	83	171	410	28	584	340	329	149	16	547	158	131
1946	1	Connecticut	1946.08333333333	18	50	145	161	71	64	40	83	100	397	16	5	162	34	71	121	73	82	37	23	34	577	128	220	160	102	65	93	80	168	31	89	55	145	100	27	160	135	259	146	140	96	103	75	52	93
1946	2	Connecticut	1946.16666666667	43	53	160	156	31	60	38	32	56	235	17	11	137	15	89	108	39	73	21	24	34	269	43	61	94	100	9	59	49	98	13	51	53	46	14	23	98	55	193	261	118	144	169	105	44	19
1946	3	Connecticut	1946.25	43	31	82	113	71	38	18	90	36	26	21	9	12	45	85	12	25	86	49	5	37	11	120	10	22	55	29	41	24	104	18	67	39	12	42	26	23	21	41	56	15	25	62	40	96	2
1946	4	Connecticut	1946.33333333333	11	5	9	34	19	1	2	45	26	38	48	177	5	20	17	47	37	13	46	6	35	27	24	56	53	39	19	14	45	26	5	6	3	68	38	46	3	58	5	19	27	8	68	18	57	3
1946	5	Connecticut	1946.41666666667	70	8	33	20	34	1	11	40	45	58	60	87	19	14	35	12	40	33	29	50	71	86	59	29	38	32	32	16	37	4	13	16	11	30	20	52	32	23	9	43	55	19	6	128	38	6
1946	6	Connecticut	1946.5	251	59	198	35	113	35	21	120	59	150	243	304	38	63	292	75	254	166	68	144	288	153	109	41	405	114	72	67	75	27	24	35	61	118	68	112	31	80	35	204	239	128	42	233	176	13
1946	7	Connecticut	1946.58333333333	1071	204	1552	135	561	202	39	523	332	941	1339	1695	208	280	1796	684	1265	992	130	1014	577	710	392	240	1276	260	295	113	381	283	158	213	157	584	121	282	341	362	111	697	1340	686	120	1557	555	127
1946	8	Connecticut	1946.66666666667	3401	806	4283	621	2177	317	139	1987	1110	3261	4513	7570	486	639	4097	1137	4477	3494	491	2603	1713	2899	1172	537	3439	890	563	245	1304	1471	422	922	623	2110	332	1683	2094	1295	514	5012	5352	3918	774	3829	2063	421
1946	9	Connecticut	1946.75	6148	535	6789	688	2311	856	368	3161	1249	4203	5530	12238	815	1840	9875	2983	6354	5072	795	4701	1516	4795	1708	657	6357	1875	1368	302	1692	3943	838	1069	1631	2874	653	2562	2687	848	1140	7871	6628	7961	1407	4421	1284	910
1946	10	Connecticut	1946.83333333333	3383	267	3574	494	1324	486	135	1947	1269	4144	1720	11904	337	806	6322	1600	3270	3095	445	2640	684	3476	867	303	4716	1201	543	274	582	2403	375	864	888	3791	594	1733	1064	407	527	4311	4459	3247	1116	1638	1749	237
1946	11	Connecticut	1946.91666666667	1384	65	1358	391	438	111	70	722	132	1118	582	3274	197	270	1806	612	720	584	171	670	199	593	329	148	2164	382	125	101	342	907	80	285	335	1109	175	579	278	78	162	1208	1718	537	272	434	527	109
1946	12	Connecticut	1947	515	79	571	49	132	29	104	125	66	472	211	885	165	223	694	137	246	61	42	270	163	199	96	103	451	116	41	7	117	65	30	6	70	265	77	112	100	135	181	403	418	158	107	80	378	154
1947	1	Connecticut	1947.08333333333	80	4	341	37	40	23	47	88	50	225	251	333	85	86	172	117	160	171	62	163	86	98	44	85	157	30	55	98	19	50	59	25	72	40	34	126	40	39	85	110	61	60	12	100	207	94
1947	2	Connecticut	1947.16666666667	88	53	113	28	26	24	27	35	43	120	110	154	65	121	45	60	107	274	50	246	18	82	17	44	61	61	24	32	31	118	21	34	28	71	19	81	56	8	57	31	83	33	18	34	62	37
1947	3	Connecticut	1947.25	1	12	99	36	24	35	54	12	40	35	19	124	30	64	31	17	42	82	32	52	16	29	17	19	42	20	16	25	53	21	51	28	1	22	1	126	15	22	36	18	89	26	74	34	19	74
1947	4	Connecticut	1947.33333333333	24	11	21	52	32	47	24	18	14	29	26	42	19	43	21	11	11	35	12	46	61	25	16	36	21	58	24	29	30	25	141	3	45	18	106	32	33	1	6	8	43	10	111	33	93	114
1947	5	Connecticut	1947.41666666667	74	67	18	28	37	112	35	14	9	38	6	192	49	68	20	34	37	31	19	109	44	19	50	29	52	44	64	24	17	42	86	37	28	18	64	59	24	4	49	71	54	28	120	29	30	123
1947	6	Connecticut	1947.5	225	167	122	40	157	395	79	67	52	86	42	446	436	168	28	103	115	125	101	233	194	53	78	139	153	218	144	104	34	148	291	159	134	156	394	376	43	57	243	381	262	119	211	158	82	462
1947	7	Connecticut	1947.58333333333	577	797	308	395	980	1055	371	219	211	353	79	1948	2652	776	133	468	586	415	900	1543	1667	130	218	718	673	828	515	306	134	1167	1018	1098	231	606	1582	2898	334	263	1550	2389	1730	359	853	303	513	2711
1947	8	Connecticut	1947.66666666667	2019	3258	1214	817	3388	3052	1747	774	163	1314	308	6333	7910	4361	470	1290	2511	1713	5497	4775	4228	833	417	1160	1809	2832	1692	1532	465	4998	3149	5558	1686	3074	3868	7450	1335	1013	6769	12482	4697	1049	3364	1241	2339	6344
1947	9	Connecticut	1947.75	1831	5939	1533	2200	4742	5706	2172	1789	367	2742	736	8490	18123	5467	578	3157	2706	2324	6458	8953	7257	1762	921	1798	3757	5929	2393	1350	589	8834	5765	12018	3369	7751	7738	12597	1250	1301	9355	22616	7641	1650	9668	1266	5497	8212
1947	10	Connecticut	1947.83333333333	512	3209	369	1235	2125	3714	1219	1825	252	2883	538	4415	12226	2573	224	1553	1807	1277	3205	7524	6599	963	920	904	2457	4691	1175	1435	315	6079	4357	5281	1428	4961	4316	4953	1659	747	7870	14324	5282	786	7001	551	3654	7683
1947	11	Connecticut	1947.91666666667	361	900	140	577	1462	521	474	903	259	663	105	1591	2753	563	84	458	733	593	1074	2190	2118	373	99	318	649	1197	480	545	109	2053	1374	1701	324	1953	1783	1670	864	267	2278	4768	1983	428	2527	151	989	1787
1947	12	Connecticut	1948	225	367	99	335	210	288	189	165	38	157	19	357	1065	223	7	108	168	123	345	612	697	182	97	86	166	353	364	166	167	1032	651	483	196	192	770	448	191	42	525	1294	602	56	970	27	380	423
1948	1	Connecticut	1948.08333333333	29	168	111	84	72	52	56	160	93	81	11	367	210	96	43	21	45	33	538	207	126	135	113	67	57	195	152	38	45	579	180	236	79	104	510	335	103	22	301	321	318	12	630	109	179	240
1948	2	Connecticut	1948.16666666667	27	115	58	8	90	70	39	23	147	38	57	118	62	47	21	17	47	41	178	89	151	63	139	110	44	85	44	74	11	326	39	34	21	48	215	43	161	11	107	163	237	5	515	200	125	149
1948	3	Connecticut	1948.25	9	73	45	55	22	33	19	15	32	29	20	22	7	29	41	36	26	71	144	22	178	19	45	102	19	53	28	21	48	91	4	82	11	24	47	16	42	27	29	7	155	33	62	11	26	20
1948	4	Connecticut	1948.33333333333	16	28	3	12	44	81	43	20	60	33	15	5	18	28	74	9	46	32	53	46	48	72	112	126	19	91	250	45	3	37	23	31	9	67	26	11	22	84	27	26	34	38	13	7	5	4
1948	5	Connecticut	1948.41666666667	32	49	31	19	20	38	66	10	78	42	5	19	31	87	40	24	35	40	33	94	12	16	58	81	38	105	225	37	48	56	8	8	67	27	11	13	47	68	40	87	65	11	29	16	9	105
1948	6	Connecticut	1948.5	121	90	143	18	90	103	152	89	403	175	52	93	105	280	191	165	103	193	149	315	50	169	298	200	84	883	818	214	76	155	56	43	459	103	137	100	170	212	115	392	75	100	177	114	24	508
1948	7	Connecticut	1948.58333333333	710	346	941	45	424	704	548	447	1939	1374	226	591	402	1450	796	1209	287	950	303	2824	263	324	1562	1107	522	3406	5169	1202	343	650	399	251	3050	361	526	398	646	1124	965	1403	506	371	723	404	63	2047
1948	8	Connecticut	1948.66666666667	3826	667	3636	216	1183	1589	2386	1727	7657	4456	790	2357	661	5912	2781	3556	801	5805	808	10711	1180	842	8475	3621	1726	16887	15210	6868	1649	1556	2298	755	17049	1502	691	979	3542	3008	3962	4185	2206	510	2353	1305	243	4799
1948	9	Connecticut	1948.75	6727	893	5751	578	1070	3091	8126	1818	10208	6827	1099	5742	722	14413	3895	7677	1089	12495	2059	11966	2161	1663	20880	4277	713	25985	25873	12243	3755	3350	3833	1254	33897	1939	1182	1966	4916	6160	6847	6130	3841	572	3788	2005	170	5028
1948	10	Connecticut	1948.83333333333	3959	423	3912	707	518	1478	5569	2351	7232	5696	556	4544	277	8782	1418	5726	314	8473	1059	6070	1967	783	15512	1452	464	14346	14160	8558	3052	4541	2793	855	17600	1513	860	2346	2332	2530	3975	3618	2535	465	2303	368	136	3524
1948	11	Connecticut	1948.91666666667	1043	368	775	464	209	760	1949	721	2869	2350	137	1773	106	4727	580	3069	91	1857	569	2164	403	298	2608	873	105	5989	6768	3400	544	2135	665	537	4876	360	466	861	595	784	1249	1007	686	204	756	120	20	1199
1948	12	Connecticut	1949	559	136	152	132	24	222	398	185	373	492	25	276	18	1538	211	409	33	1006	286	940	152	113	593	175	47	824	1752	1488	231	511	270	195	961	153	117	303	281	230	147	172	257	86	369	41	70	562
1949	1	Connecticut	1949.08333333333	246	94	110	28	22	44	119	64	215	297	137	140	38	615	67	202	21	384	122	186	109	72	362	105	60	333	402	886	86	248	176	162	346	121	86	169	212	200	113	93	85	65	79	122	116	292
1949	2	Connecticut	1949.16666666667	94	16	56	33	65	48	39	36	87	61	75	98	53	135	45	71	32	351	50	130	16	39	226	62	161	195	269	295	52	109	329	119	210	76	61	116	255	72	108	40	24	39	56	91	39	105
1949	3	Connecticut	1949.25	9	82	6	65	87	38	44	35	56	51	54	28	38	25	51	131	81	74	84	29	13	53	81	27	63	122	65	127	29	70	94	111	57	8	72	50	213	24	80	20	16	50	64	104	11	45
1949	4	Connecticut	1949.33333333333	25	58	2	41	29	9	45	7	102	5	75	49	85	49	47	30	26	59	10	100	43	83	25	37	8	12	30	44	72	90	18	138	11	28	25	43	86	91	51	44	40	45	53	75	61	17
1949	5	Connecticut	1949.41666666667	82	105	25	60	138	107	51	10	50	1	106	31	104	24	28	5	16	22	22	79	83	77	27	102	20	32	64	63	133	93	93	100	74	13	151	28	129	64	76	22	38	75	139	81	76	20
1949	6	Connecticut	1949.5	303	377	191	299	690	515	200	40	77	54	547	106	622	177	280	37	81	53	38	263	513	517	204	265	43	128	147	110	247	303	507	676	282	107	295	40	465	290	385	45	140	156	485	491	302	68
1949	7	Connecticut	1949.58333333333	1925	1537	570	986	2062	2473	1814	290	489	540	2781	252	3651	1350	1669	198	773	258	215	938	2881	2385	892	1960	455	947	604	490	580	1637	2608	2326	1955	979	1066	313	4326	1637	1946	295	592	1129	2770	1084	1514	352
1949	8	Connecticut	1949.66666666667	4692	7240	1658	6228	4085	7999	5882	1073	1876	1889	8307	1486	16769	4483	5820	491	2664	1310	916	3667	15276	17438	3781	7174	1770	1633	2166	1249	1282	11276	8711	11293	10225	2944	2438	1741	14934	5696	7149	1392	2410	5982	7581	3384	7367	1257
1949	9	Connecticut	1949.75	9672	10375	3125	17901	5718	17128	15881	2515	3521	4813	13733	1481	20129	7644	9417	310	1576	1103	2495	7743	26839	23122	8435	9005	3482	2434	2984	2109	2162	12736	14417	22297	12284	5158	4476	2661	23416	9747	18568	2149	5127	14967	12551	6660	9269	3301
1949	10	Connecticut	1949.83333333333	5306	7363	1769	6627	4043	7401	8931	1978	2172	2138	11756	595	9024	5216	6068	231	1225	768	1540	2643	12506	20558	5017	8810	862	1923	3137	1671	1584	7294	9899	19009	6130	2448	2880	1520	14242	2780	15353	1933	2265	9023	11134	2593	5703	2870
1949	11	Connecticut	1949.91666666667	1881	2986	913	2011	1460	2361	3083	902	943	881	4337	181	2290	2813	1599	43	516	198	792	1044	3975	6006	1607	3752	353	357	1650	977	908	1669	4639	3340	1832	792	716	667	3226	1000	3745	627	849	2269	2994	370	2013	455
1949	12	Connecticut	1950	480	1006	407	470	308	586	805	50	499	250	923	92	736	540	367	45	105	103	205	393	1476	965	430	755	104	88	465	357	168	270	880	1070	630	191	468	201	1315	190	707	319	165	941	637	149	470	124
1950	1	Connecticut	1950.08333333333	200	894	138	139	69	249	267	133	239	172	739	49	238	296	136	64	63	33	58	273	762	425	209	551	20	46	186	57	94	179	323	413	247	189	387	145	500	102	256	84	28	433	223	23	150	53
1950	2	Connecticut	1950.16666666667	140	392	38	81	43	190	79	87	165	76	273	21	9	129	107	52	79	146	120	65	269	334	114	158	44	36	34	88	177	238	286	93	219	58	107	61	399	142	255	45	49	66	41	23	39	56
1950	3	Connecticut	1950.25	92	48	105	44	46	8	51	48	48	18	61	22	154	46	83	43	42	121	23	22	40	113	30	35	37	38	53	72	92	159	131	13	60	81	12	73	199	56	45	7	25	44	93	7	31	35
1950	4	Connecticut	1950.33333333333	32	50	49	5	38	19	48	72	44	96	36	6	23	8	17	131	52	16	26	12	45	37	24	23	38	59	69	20	11	24	21	49	37	92	16	1	56	28	70	27	28	40	5	22	36	41
1950	5	Connecticut	1950.41666666667	131	79	83	35	49	14	60	67	23	42	106	25	39	108	46	45	27	34	24	21	22	114	43	50	145	97	28	23	74	50	27	25	14	13	32	21	34	11	97	36	172	10	64	52	59	59
1950	6	Connecticut	1950.5	579	203	621	87	211	32	194	149	174	93	254	38	101	98	168	97	237	104	84	66	52	267	34	146	166	205	190	196	387	109	59	32	73	81	72	124	125	25	341	98	660	52	122	91	119	281
1950	7	Connecticut	1950.58333333333	2919	820	1934	217	1080	175	1153	1355	1485	721	639	94	714	320	1631	489	2293	665	590	153	304	1345	147	1251	725	1042	892	1063	2498	718	411	106	287	562	297	480	451	49	1010	224	3892	219	568	381	940	3363
1950	8	Connecticut	1950.66666666667	15311	1650	6926	548	2390	1215	4447	3363	4577	2136	2586	394	3108	1323	5662	3272	6515	4101	2467	371	862	4230	643	4314	2926	3348	1881	4661	4765	2535	681	337	1784	1563	1566	2041	1454	49	2442	467	11438	1367	2561	1545	2299	15002
1950	9	Connecticut	1950.75	26042	2748	13398	1211	3619	1041	9628	6265	8751	2695	7852	834	2632	968	4879	7577	9478	5990	6261	548	2121	6871	801	6814	5985	5389	4423	10480	9049	3893	1286	399	3770	2769	3643	3158	3042	92	5319	666	15556	3638	4208	1880	2807	24617
1950	10	Connecticut	1950.83333333333	19839	1554	5837	678	1618	256	5595	5270	6520	636	7960	703	1735	535	3252	3540	4848	3228	3935	420	685	4621	815	4106	3346	3329	2973	6404	5742	2363	502	115	2167	2536	2239	1981	1794	71	2967	437	6333	2264	3219	772	1535	9975
1950	11	Connecticut	1950.91666666667	6931	300	2951	276	833	223	2326	1726	2025	52	1771	99	330	144	1067	1307	1954	664	703	47	331	1252	198	1516	1415	725	1126	1865	2008	872	87	47	1023	1002	1670	254	378	67	797	118	3971	1036	1397	217	645	1287
1950	12	Connecticut	1951	1756	224	640	71	215	130	541	703	371	41	190	11	193	23	54	710	429	364	187	20	93	399	117	451	690	203	660	509	427	189	110	31	345	284	491	15	63	24	224	99	1086	455	399	211	503	226
1951	1	Connecticut	1951.08333333333	949	154	61	33	237	42	261	433	112	33	152	40	90	6	83	125	307	335	286	13	79	126	104	204	138	115	276	370	111	103	75	38	157	190	244	44	30	61	71	48	498	258	161	70	234	82
1951	2	Connecticut	1951.16666666667	234	99	32	36	195	32	76	489	172	6	75	17	102	36	108	29	276	283	189	12	45	64	50	156	64	62	258	248	155	172	58	44	98	90	164	18	46	78	23	62	150	102	33	104	118	80
1951	3	Connecticut	1951.25	54	50	24	7	80	7	87	108	17	39	53	42	139	17	41	25	124	191	26	89	7	20	8	31	42	71	59	40	37	87	8	7	17	108	87	31	35	111	28	18	63	41	24	113	191	62
1951	4	Connecticut	1951.33333333333	140	28	12	93	80	21	61	39	4	70	14	22	32	76	57	44	22	62	3	32	10	18	6	200	9	121	36	42	37	31	21	25	38	50	25	19	14	16	18	97	38	16	4	225	174	88
1951	5	Connecticut	1951.41666666667	31	21	33	48	153	18	41	27	47	120	26	75	39	83	46	38	18	122	6	12	15	15	75	101	34	71	17	13	61	48	20	53	14	88	30	18	63	26	18	208	78	18	16	206	76	55
1951	6	Connecticut	1951.5	223	76	103	142	336	149	148	97	357	218	106	331	100	765	329	197	116	269	27	68	59	220	185	413	76	516	74	291	581	233	51	129	192	219	144	89	172	145	48	516	209	45	30	355	153	155
1951	7	Connecticut	1951.58333333333	1175	537	695	419	1659	835	1396	652	2078	1068	717	2033	298	2228	2374	1161	500	869	124	522	608	751	392	1345	298	1258	544	1734	2503	2075	199	601	730	1789	706	176	1714	1377	217	1692	1098	365	262	1333	735	541
1951	8	Connecticut	1951.66666666667	5298	2305	3722	1982	5992	5797	4435	2770	11786	4376	3172	5647	478	9165	6816	4925	2209	3098	316	2110	3211	4364	1872	6469	1049	3340	1428	5924	15986	6360	1301	3815	2883	7355	2452	832	7240	3019	670	7053	2751	1432	1575	9495	4244	1295
1951	9	Connecticut	1951.75	6666	3743	7861	2906	9672	10745	7197	7439	15512	7506	6372	15287	998	23215	11941	10396	3064	7785	489	4508	3686	12099	2874	14056	2713	2525	2631	11471	15201	12754	980	7129	4394	19423	2379	1192	8764	5875	1170	11946	5258	2470	2315	24166	10458	1435
1951	10	Connecticut	1951.83333333333	2717	2166	5948	2225	6096	8130	3630	6429	9794	6619	3282	6461	421	10402	14488	5239	2627	5794	410	2024	2954	5256	2701	6151	2326	1086	1618	7797	11112	10010	1149	3692	2059	14683	3268	1160	6788	5803	1255	6631	2861	1558	2285	7512	11613	816
1951	11	Connecticut	1951.91666666667	1031	755	3487	1095	3012	2956	1749	4778	3162	1620	779	2432	111	5175	3595	2053	1528	2698	60	877	1145	1966	1076	1626	810	882	607	2675	3665	1674	619	1123	951	3921	1522	334	1681	2235	724	3575	342	524	1636	1670	4319	295
1951	12	Connecticut	1952	184	178	618	471	1054	788	1023	1492	615	837	34	686	68	1295	1427	873	563	341	73	286	511	433	356	284	94	174	176	2016	1676	361	109	417	90	1200	474	50	504	753	91	926	67	312	632	69	1123	138
1952	1	Connecticut	1952.08333333333	42	53	450	274	455	320	863	588	271	650	1	90	72	556	706	265	154	123	62	139	181	96	109	110	44	215	124	883	483	119	75	202	88	419	296	8	203	298	58	264	71	112	226	35	684	68
1952	2	Connecticut	1952.16666666667	20	41	160	221	574	175	377	168	124	176	13	59	53	495	279	229	110	107	39	140	155	38	57	29	72	85	135	275	430	59	12	169	195	248	230	100	73	229	66	140	69	145	79	86	609	77
1952	3	Connecticut	1952.25	30	18	128	116	243	12	78	57	10	91	76	23	51	72	32	75	15	79	50	33	67	33	24	72	31	52	77	42	186	20	2	199	49	110	26	80	25	97	29	69	43	112	16	64	156	33
1952	4	Connecticut	1952.33333333333	28	37	115	39	36	7	70	154	19	46	25	25	51	23	36	3	13	41	9	92	72	40	3	29	63	70	2	39	88	10	33	43	42	21	7	33	16	97	22	65	44	49	12	142	61	28
1952	5	Connecticut	1952.41666666667	44	46	117	44	70	35	75	90	62	121	13	38	69	24	107	6	34	77	10	52	74	116	34	9	87	48	11	16	132	79	28	15	100	57	36	24	34	29	41	98	83	114	16	82	102	89
1952	6	Connecticut	1952.5	225	164	531	258	126	276	147	257	270	203	134	76	185	82	654	13	43	267	93	216	185	756	313	80	307	127	40	109	357	416	29	108	374	196	136	40	97	35	213	259	320	546	78	502	362	206
1952	7	Connecticut	1952.58333333333	652	626	3060	1372	852	1082	858	2664	1167	1564	660	721	710	577	5014	127	131	1910	395	1852	966	1424	816	726	1420	619	340	473	3003	2328	301	520	1421	1965	693	169	413	201	899	1167	1825	3059	413	4074	1816	478
1952	8	Connecticut	1952.66666666667	1786	1563	9380	8064	2389	3885	3488	14764	4904	4291	3299	2192	3073	2293	12213	439	389	3809	1607	3690	2955	7296	1326	1714	4967	3490	859	1966	17083	14364	1817	1831	6656	2615	3331	518	1937	928	3167	4656	7219	13577	1331	12644	6931	1062
1952	9	Connecticut	1952.75	1522	3921	6446	10467	4370	2880	3307	22671	6828	12614	8972	5139	7525	1366	18175	733	1151	4574	4002	3093	4000	14245	1762	2631	10864	2773	2085	1927	29336	27398	2203	2010	10796	5490	8627	1426	4152	1655	4958	6349	14930	20950	2224	13288	19309	1476
1952	10	Connecticut	1952.83333333333	359	2129	8241	8910	3710	2813	1513	20530	6792	10359	5331	3277	3236	574	8030	528	999	3790	3333	2388	3887	6415	2056	507	8066	1919	949	979	13857	11197	1205	1508	6670	4255	4229	1978	2178	1251	2712	6135	9538	14122	2029	8181	11949	1076
1952	11	Connecticut	1952.91666666667	46	852	4188	2889	714	800	396	8469	1575	3373	2604	1075	522	289	2660	129	409	1121	1072	862	1287	1912	448	150	4754	1049	30	526	2257	2650	272	683	2103	1633	2736	262	774	580	1055	1380	3804	6019	1127	2289	3804	459
1952	12	Connecticut	1953	43	301	792	1137	413	283	135	2404	997	1446	1003	386	104	145	708	35	76	277	439	346	590	601	123	44	999	309	42	152	1048	1029	80	278	473	555	1379	125	264	427	309	384	1698	1965	456	385	1198	141
1953	1	Connecticut	1953.08333333333	86	73	162	508	330	35	64	171	169	545	360	285	65	105	332	99	109	68	168	276	128	115	13	61	268	62	63	79	175	286	20	80	100	210	1437	94	98	305	101	105	749	583	432	100	378	146
1953	2	Connecticut	1953.16666666667	65	53	125	291	212	81	78	114	137	289	61	83	169	71	79	102	41	55	116	281	100	186	3	128	140	33	41	28	116	184	82	41	111	90	249	201	117	204	34	77	453	399	112	71	66	120
1953	3	Connecticut	1953.25	53	38	47	22	29	32	63	28	65	169	34	16	19	31	12	24	16	21	47	95	24	76	38	92	77	12	107	22	61	24	131	41	87	28	219	61	17	23	12	11	86	108	93	49	19	31
1953	4	Connecticut	1953.33333333333	55	37	10	7	34	85	2	23	68	38	65	53	29	42	10	10	103	59	21	59	62	24	31	63	66	59	49	68	7	26	35	8	31	17	88	8	5	10	18	13	49	18	35	12	29	39
1953	5	Connecticut	1953.41666666667	108	14	23	15	24	5	4	57	108	44	99	53	85	72	17	16	79	91	44	163	56	37	8	39	37	58	29	18	74	21	18	77	81	83	158	6	12	9	29	63	26	68	61	14	44	8
1953	6	Connecticut	1953.5	121	100	54	73	144	16	2	121	610	138	477	219	457	395	44	129	292	253	225	574	111	157	63	91	208	76	37	82	204	124	131	154	271	158	686	96	79	182	57	441	83	110	235	33	113	44
1953	7	Connecticut	1953.58333333333	559	444	156	539	847	166	8	478	2402	403	1255	1017	1710	1762	349	582	2062	989	1941	3268	964	692	420	632	1081	244	261	396	644	471	454	482	1098	625	5184	437	365	1360	151	1652	378	396	1071	213	941	197
1953	8	Connecticut	1953.66666666667	1410	1614	635	1671	3616	983	105	3094	7595	1505	2868	2199	4967	8293	1105	3006	7177	4730	4221	12095	2851	821	1362	2328	3611	2221	636	1645	2100	1845	2431	1222	1717	2562	21160	2230	2071	5750	478	7711	1673	1805	3614	1091	3564	1009
1953	9	Connecticut	1953.75	2572	2412	1405	3117	9852	3089	78	3356	13414	3539	6964	4038	7974	18830	1174	4772	11228	10129	7681	10582	6638	1714	1422	3706	11414	3782	1071	3053	2808	3165	5172	1708	3120	5408	47220	5149	3848	8946	869	12094	3370	4117	6837	1674	5787	623
1953	10	Connecticut	1953.83333333333	1310	1111	1157	1957	4976	2436	168	2564	13252	1697	7701	3048	4973	15547	1584	5561	4657	5259	7493	5464	6283	1576	752	1975	3458	2585	778	1816	1963	1482	4273	1051	2039	3103	31011	5883	3307	5660	488	7812	1793	1542	5245	946	3761	595
1953	11	Connecticut	1953.91666666667	793	463	430	656	4065	590	40	1014	3070	430	1183	633	1183	4837	413	2075	1662	1677	2753	2110	1039	702	194	990	598	1389	164	648	483	302	1961	483	455	1924	10919	2696	1421	1021	359	1744	230	316	2034	259	2269	375
1953	12	Connecticut	1954	178	108	335	254	1131	122	21	153	447	122	332	127	509	1900	221	682	443	359	1295	376	240	102	139	73	166	235	133	62	164	118	1026	229	107	722	2064	1215	493	311	82	857	71	81	227	46	432	278
1954	1	Connecticut	1954.08333333333	43	49	177	205	675	221	24	39	684	207	91	178	154	433	137	157	320	266	637	95	150	108	86	45	75	115	33	41	131	44	440	100	33	224	978	345	194	77	42	379	28	62	257	15	269	94
1954	2	Connecticut	1954.16666666667	44	26	129	185	182	116	16	36	343	477	132	213	70	185	97	43	188	82	455	133	22	109	100	48	87	42	35	130	17	81	155	32	77	225	448	196	65	129	73	96	63	36	294	25	67	190
1954	3	Connecticut	1954.25	80	23	74	24	60	25	24	40	84	80	101	77	56	102	10	73	92	94	176	27	156	18	91	22	46	28	10	17	37	32	52	31	86	26	135	77	18	65	32	15	71	74	20	77	35	36
1954	4	Connecticut	1954.33333333333	34	5	35	25	3	72	9	2	29	11	59	112	37	85	14	17	35	66	37	55	61	78	98	49	76	43	18	55	31	57	122	7	23	29	18	39	33	57	45	28	10	87	10	21	65	11
1954	5	Connecticut	1954.41666666667	59	25	43	83	22	79	17	38	16	19	146	21	15	149	12	5	89	91	95	64	46	112	61	79	131	20	22	49	78	24	99	25	88	3	36	44	21	49	44	2	123	116	45	6	34	38
1954	6	Connecticut	1954.5	419	92	323	376	189	85	74	213	219	174	326	142	10	864	19	17	272	269	489	308	40	443	128	108	221	84	138	254	318	97	261	43	169	63	76	158	63	71	139	2	531	234	118	39	125	47
1954	7	Connecticut	1954.58333333333	1688	440	1587	2906	1217	668	908	1013	1374	586	1434	566	123	3825	212	108	2300	643	1912	2147	232	1871	727	619	1061	611	948	1244	1914	294	1277	363	1001	900	396	1657	197	416	1069	7	1444	622	563	213	707	311
1954	8	Connecticut	1954.66666666667	3738	2057	4953	14464	5925	3583	3533	5787	5440	2440	4164	4513	558	14414	501	438	8548	2749	6692	7158	1121	4600	2755	3478	3538	1813	1485	4761	5127	1219	5143	1988	2328	3203	939	4563	671	2036	3326	28	5554	3628	1364	631	1810	1052
1954	9	Connecticut	1954.75	5052	4888	12152	28816	6041	5870	8864	8727	10581	5305	7179	8198	1270	15988	641	658	13117	4866	13813	13864	1311	5213	2308	4451	5134	4567	2769	10224	11407	1681	8608	3956	3609	6220	992	7469	1390	4163	4733	98	9257	6266	1366	956	2532	2897
1954	10	Connecticut	1954.83333333333	3740	2882	3938	14943	6573	4389	5436	8447	4717	3466	1910	4956	575	10974	247	460	3412	2447	22154	7508	521	7429	1208	3480	2492	3150	1508	7115	7193	1330	4286	2036	1253	6242	594	7439	1481	2957	2943	52	3395	6413	1365	686	1869	2275
1954	11	Connecticut	1954.91666666667	2067	1001	971	5438	2458	1514	3650	2076	3050	1316	756	783	128	4358	93	290	1470	1418	7206	3312	234	2154	257	890	1021	1532	817	3627	2763	338	2396	659	79	3253	412	2122	499	660	1350	15	887	3175	584	273	677	2320
1954	12	Connecticut	1955	591	382	338	2863	388	722	793	1002	596	1042	282	136	34	825	64	117	444	312	914	310	170	575	171	284	555	324	119	1109	573	236	431	208	99	424	194	512	148	360	220	72	260	414	95	35	277	1424
1932	5	Delaware	1932.41666666667	22	15	7	15	10	6	20	18	5	2	7	30	1	17	12	16	6	20	4	33	19	10	1	4	22	2	10	16	19	23	10	3	18	39	32	5	20	3	20	11	18	12	26	15	6	6
1932	6	Delaware	1932.5	9	41	24	13	6	11	1	18	10	6	1	52	1	33	18	9	8	50	5	70	29	16	1	12	33	2	21	62	26	66	7	10	51	26	11	12	33	40	44	3	29	16	10	8	9	24
1932	7	Delaware	1932.58333333333	8	83	129	4	19	6	8	20	21	80	5	86	28	118	101	63	95	242	22	84	199	13	55	14	197	4	47	329	199	287	90	25	279	42	29	214	213	279	178	30	68	50	21	50	52	74
1932	8	Delaware	1932.66666666667	57	273	310	2	119	46	11	53	165	237	37	379	24	90	399	135	43	604	103	98	679	4	172	44	471	4	252	558	864	1684	134	70	655	504	115	156	615	1160	510	177	649	22	38	246	32	98
1932	9	Delaware	1932.75	90	287	59	12	41	44	25	17	441	347	8	222	79	100	189	156	88	768	235	139	381	12	482	60	148	7	402	827	1284	821	123	21	1864	61	251	227	543	2069	1100	139	631	31	38	162	40	149
1932	10	Delaware	1932.83333333333	22	305	8	10	50	24	36	8	217	273	11	93	21	25	154	29	49	215	102	5	95	34	223	17	46	9	130	331	75	215	53	19	351	44	149	356	216	464	302	111	335	14	26	127	26	67
1932	11	Delaware	1932.91666666667	38	337	27	31	19	3	10	14	43	51	20	136	3	14	120	24	22	143	48	8	75	16	52	7	47	2	42	31	16	111	35	32	185	35	42	156	151	145	171	125	105	13	46	35	14	59
1932	12	Delaware	1933	20	24	47	1	6	20	15	16	12	3	15	84	7	21	31	17	11	25	23	36	10	2	17	2	15	9	15	7	14	53	15	20	12	21	4	128	28	23	35	45	38	4	10	18	24	15
1933	1	Delaware	1933.08333333333	3	4	6	10	21	1	7	5	11	3	6	23	27	19	21	13	18	12	22	9	10	6	10	6	15	28	8	10	10	19	10	9	11	18	17	16	18	4	18	17	5	2	11	9	10	30
1933	2	Delaware	1933.16666666667	8	15	18	8	5	4	2	15	3	2	18	6	9	3	10	15	5	16	1	21	12	14	27	6	0	18	18	4	21	14	17	21	25	6	1	15	6	6	18	7	4	8	8	5	12	9
1933	3	Delaware	1933.25	6	22	9	6	36	3	14	3	8	12	8	18	24	16	21	9	18	5	13	8	12	4	7	10	10	31	8	4	13	7	4	11	30	27	8	13	4	1	2	4	4	10	11	4	12	1
1933	4	Delaware	1933.33333333333	33	11	17	16	16	2	18	5	6	7	7	21	17	20	11	6	13	12	27	9	10	25	21	8	12	3	8	6	6	7	7	1	8	15	9	4	4	8	28	6	3	2	12	35	1	10
1933	5	Delaware	1933.41666666667	5	0	9	17	17	9	26	6	34	4	18	40	9	2	6	12	17	19	4	27	1	5	8	53	2	4	5	22	9	19	7	19	23	1	11	4	20	15	5	12	18	6	5	14	2	6
1933	6	Delaware	1933.5	6	8	9	29	21	20	39	12	51	28	15	66	22	4	32	3	54	8	7	3	11	9	41	49	30	15	13	29	11	17	36	39	31	23	14	11	27	22	30	13	13	41	6	34	8	4
1933	7	Delaware	1933.58333333333	20	44	20	149	37	49	267	27	324	113	26	117	211	11	42	14	253	17	108	30	41	7	131	353	173	33	109	24	45	57	68	216	340	68	36	86	267	55	38	44	2	143	30	46	24	9
1933	8	Delaware	1933.66666666667	173	275	181	594	67	346	697	62	1160	517	73	777	1326	89	100	69	690	61	130	163	154	7	574	163	456	137	100	222	224	352	135	573	1803	214	122	68	678	186	77	141	6	872	105	113	68	14
1933	9	Delaware	1933.75	189	268	95	229	136	179	426	22	384	1239	179	2135	896	21	422	176	1919	67	378	89	216	17	204	231	56	46	201	263	42	282	45	349	1762	109	189	87	198	254	96	190	16	127	321	146	88	43
1933	10	Delaware	1933.83333333333	45	70	123	154	184	99	332	42	154	144	66	1343	637	6	62	51	280	40	91	29	74	23	96	267	93	15	44	89	17	85	26	270	558	112	61	62	41	244	36	106	12	104	214	81	72	4
1933	11	Delaware	1933.91666666667	19	22	21	51	138	22	451	9	34	26	25	309	407	15	29	32	137	64	23	32	5	44	17	32	87	6	23	9	15	65	9	203	319	38	41	62	20	193	13	50	27	39	28	7	12	23
1933	12	Delaware	1934	30	0	3	13	9	29	83	3	25	14	33	83	1	27	21	12	11	12	1	14	10	21	22	3	63	8	14	13	6	100	21	64	54	2	13	42	6	63	4	59	5	15	9	4	8	19
1934	1	Delaware	1934.08333333333	3	12	4	20	12	4	14	14	0	6	17	6	4	21	23	4	17	31	9	12	8	24	18	1	5	19	10	25	17	8	18	13	2	7	1	5	5	2	15	14	19	14	21	7	21	5
1934	2	Delaware	1934.16666666667	18	11	7	11	20	14	21	8	25	21	2	11	1	3	17	12	6	17	6	6	7	9	8	27	5	4	21	16	24	3	21	10	7	11	11	19	7	17	23	12	30	13	20	4	2	8
1934	3	Delaware	1934.25	10	8	5	18	13	18	7	2	3	14	4	3	19	11	7	3	12	10	13	2	32	3	6	17	34	11	30	10	5	22	4	13	3	7	3	12	3	8	4	14	13	20	21	2	7	15
1934	4	Delaware	1934.33333333333	33	10	45	10	17	17	16	7	10	6	41	5	8	10	19	14	14	24	3	31	3	18	7	9	18	1	22	3	5	18	9	1	22	4	1	2	4	5	15	22	8	5	24	10	0	14
1934	5	Delaware	1934.41666666667	2	21	35	5	1	22	3	25	2	19	8	29	11	8	9	5	23	13	8	14	4	10	12	21	14	2	9	16	9	23	3	24	7	10	6	14	2	19	22	30	88	3	12	16	19	13
1934	6	Delaware	1934.5	33	1	20	22	17	99	7	32	8	9	71	28	2	13	36	48	18	9	21	34	18	48	21	17	4	1	5	6	41	21	18	27	2	18	24	17	6	30	22	24	35	9	26	3	20	36
1934	7	Delaware	1934.58333333333	66	41	275	26	43	580	2	80	16	46	205	38	21	60	135	698	76	155	25	61	151	190	148	8	58	57	31	101	53	94	130	227	6	39	184	163	84	215	6	129	61	24	29	17	61	361
1934	8	Delaware	1934.66666666667	398	197	486	24	519	2269	2	743	28	58	771	293	162	231	1132	2099	184	492	40	477	690	819	626	76	221	109	66	628	98	908	263	1074	40	185	1393	748	366	389	45	259	189	113	73	18	215	2327
1934	9	Delaware	1934.75	1655	678	391	75	425	1714	17	203	45	38	610	286	284	230	1100	4578	40	575	5	497	120	803	365	74	369	192	65	577	81	2475	111	314	45	39	997	541	363	408	94	297	366	465	87	65	70	2538
1934	10	Delaware	1934.83333333333	1243	121	57	2	382	864	39	179	9	70	221	180	187	25	330	751	21	204	7	113	42	183	19	11	148	157	27	235	27	271	5	139	51	4	193	151	46	137	20	286	152	141	27	63	42	456
1934	11	Delaware	1934.91666666667	470	70	8	5	106	260	25	107	12	19	143	77	27	8	26	296	36	61	6	49	50	34	12	36	73	45	24	227	26	29	7	58	46	35	71	41	35	8	9	107	128	37	21	93	21	157
1934	12	Delaware	1935	7	5	19	8	73	8	47	88	13	8	56	12	5	2	8	34	73	17	8	60	33	5	15	33	27	32	12	189	8	11	1	40	14	6	29	13	15	32	15	84	23	3	9	4	28	55
1935	1	Delaware	1935.08333333333	4	8	4	4	4	8	7	19	10	5	6	10	18	18	10	3	7	17	19	11	12	11	12	18	12	9	20	9	24	10	9	23	35	32	32	11	9	11	14	41	19	5	5	7	10	25
1935	2	Delaware	1935.16666666667	23	5	32	4	20	5	8	12	50	7	15	10	20	5	18	11	25	8	13	3	1	18	4	27	4	7	15	15	8	5	14	2	19	3	21	4	13	20	3	6	17	21	8	13	4	8
1935	3	Delaware	1935.25	30	33	9	1	5	3	8	30	13	18	5	7	8	32	7	16	9	5	4	19	45	12	35	20	23	5	40	6	16	12	8	5	2	11	19	6	1	3	22	11	25	19	25	7	12	18
1935	4	Delaware	1935.33333333333	13	7	13	17	6	6	47	7	5	24	34	6	12	5	4	20	17	5	17	7	6	1	3	11	30	17	15	3	9	5	10	12	19	23	11	6	14	12	8	3	13	19	6	17	10	37
1935	5	Delaware	1935.41666666667	19	2	8	18	9	11	11	9	0	5	3	10	39	9	5	5	8	12	20	8	8	34	29	6	4	10	24	21	31	1	15	17	7	19	31	6	1	14	4	4	8	2	9	12	22	18
1935	6	Delaware	1935.5	107	11	28	24	19	56	4	29	15	7	30	4	21	31	40	18	30	27	44	19	29	49	15	19	13	10	4	39	62	22	40	13	17	40	29	7	38	4	14	2	19	20	12	7	6	1
1935	7	Delaware	1935.58333333333	1234	69	119	135	148	206	32	111	155	26	66	11	32	201	56	54	82	124	155	136	90	85	65	43	51	39	27	29	183	25	113	23	25	88	136	35	29	54	44	14	66	136	54	12	26	21
1935	8	Delaware	1935.66666666667	2023	172	88	133	220	228	42	481	554	188	398	28	35	440	114	89	361	832	608	341	151	463	116	267	134	84	172	160	194	143	1045	40	119	352	237	112	37	473	464	98	271	1234	145	7	46	99
1935	9	Delaware	1935.75	1029	156	157	236	457	25	17	377	682	96	134	2	44	300	89	29	883	1142	1724	104	116	24	48	370	73	80	414	285	150	109	391	21	198	568	1025	87	65	167	138	56	166	1227	34	11	44	65
1935	10	Delaware	1935.83333333333	120	80	36	120	208	5	23	224	223	29	131	8	29	34	30	11	551	261	360	66	21	16	19	187	57	55	210	126	66	46	28	4	34	632	180	36	130	40	163	10	47	478	5	25	6	47
1935	11	Delaware	1935.91666666667	43	23	13	220	70	10	85	326	56	24	70	9	3	48	20	14	214	7	105	65	35	3	13	50	34	23	118	39	148	24	47	5	24	309	100	31	56	23	22	7	37	52	6	18	3	84
1935	12	Delaware	1936	8	6	22	86	2	1	32	138	39	1	44	23	25	47	6	25	70	2	56	23	11	1	10	15	13	20	65	16	35	14	12	17	13	314	45	10	4	6	5	10	39	38	2	27	1	47
1936	1	Delaware	1936.08333333333	9	2	11	37	3	29	13	14	11	20	2	12	22	3	4	24	13	25	3	9	2	1	5	9	4	17	14	22	11	8	26	10	15	19	5	8	6	19	24	9	12	10	56	14	28	6
1936	2	Delaware	1936.16666666667	7	9	13	23	22	2	12	13	22	2	17	14	17	10	7	20	26	21	4	32	11	16	7	5	18	26	14	5	10	24	25	2	28	1	12	11	11	24	7	12	35	9	2	16	40	2
1936	3	Delaware	1936.25	11	18	10	2	10	8	4	6	11	11	23	21	25	21	4	3	13	16	17	5	24	4	4	11	25	25	10	5	5	7	27	32	17	3	12	27	4	5	45	15	12	14	19	10	38	25
1936	4	Delaware	1936.33333333333	12	9	15	23	4	10	5	11	9	30	10	11	14	13	10	16	5	12	7	7	9	12	13	30	21	45	7	5	28	4	22	8	16	0	9	1	11	14	9	3	14	57	23	33	18	4
1936	5	Delaware	1936.41666666667	2	26	6	14	2	8	1	6	6	10	9	19	3	17	0	19	21	9	29	13	14	18	9	16	2	2	10	18	14	18	49	13	2	5	4	15	9	2	3	5	5	6	20	30	11	3
1936	6	Delaware	1936.5	2	36	17	23	7	34	6	9	22	34	27	41	28	7	17	4	32	31	64	38	15	22	22	45	8	37	25	46	30	17	72	4	2	13	21	14	5	16	15	25	4	20	58	20	21	14
1936	7	Delaware	1936.58333333333	17	276	114	394	8	41	75	21	112	31	135	175	118	16	200	42	74	280	179	305	14	172	12	195	127	95	129	326	55	76	30	28	23	21	149	54	36	60	89	112	4	147	80	24	275	57
1936	8	Delaware	1936.66666666667	94	1839	293	2923	221	143	396	32	416	74	307	518	435	118	1130	111	559	1040	284	3193	93	1490	108	364	327	90	441	3122	170	141	138	65	174	137	545	84	310	594	70	1039	27	1179	213	45	830	349
1936	9	Delaware	1936.75	157	2577	315	1135	68	680	553	135	764	34	175	410	603	278	1508	179	653	174	979	1183	98	4290	433	116	1198	78	1175	2685	277	112	116	77	42	251	1269	118	686	820	141	2387	102	1369	269	27	1155	480
1936	10	Delaware	1936.83333333333	83	1578	77	264	4	191	15	64	418	43	42	69	149	318	311	151	540	57	627	319	54	725	147	122	249	67	785	402	61	8	15	2	49	90	1022	127	142	47	96	1414	137	228	245	11	94	170
1936	11	Delaware	1936.91666666667	51	1102	84	73	15	27	11	13	116	29	24	43	70	55	132	42	240	100	223	243	14	97	97	99	167	32	147	73	9	6	57	22	4	16	752	113	64	34	24	314	53	18	77	6	32	160
1936	12	Delaware	1937	45	360	8	4	21	23	22	29	28	24	28	59	60	9	25	32	58	56	98	32	53	24	57	34	31	35	62	49	3	13	38	47	38	16	285	100	30	30	51	44	30	34	47	6	6	88
1937	1	Delaware	1937.08333333333	5	9	19	2	5	5	13	10	2	19	23	4	7	5	6	24	8	10	7	4	15	22	9	2	9	52	18	17	6	4	5	6	6	7	25	9	43	3	15	9	6	31	16	22	14	9
1937	2	Delaware	1937.16666666667	6	12	23	9	6	12	13	1	20	19	3	27	20	8	17	0	10	18	14	12	2	6	2	22	9	6	7	4	15	13	7	30	28	30	23	26	6	19	9	16	3	13	23	8	3	12
1937	3	Delaware	1937.25	6	8	14	24	10	8	11	19	8	8	11	14	6	8	7	6	9	4	12	6	14	29	18	22	12	9	7	20	3	14	30	4	19	12	35	14	6	18	3	15	28	5	8	16	2	1
1937	4	Delaware	1937.33333333333	28	24	31	17	6	12	6	11	11	85	3	49	58	17	5	3	11	3	13	4	75	23	5	19	23	13	16	20	29	4	15	19	23	10	16	11	13	5	3	1	14	8	30	27	9	15
1937	5	Delaware	1937.41666666667	4	9	13	3	5	4	16	14	9	14	12	25	17	4	3	2	16	29	20	1	4	4	22	8	0	7	20	12	5	10	12	13	5	12	10	3	31	8	20	19	17	12	27	10	5	1
1937	6	Delaware	1937.5	22	37	9	10	32	1	15	35	17	12	8	25	22	19	2	28	29	90	21	3	13	14	56	9	2	27	30	17	55	3	49	5	3	9	33	22	26	13	0	14	45	24	3	76	3	23
1937	7	Delaware	1937.58333333333	37	83	8	31	134	8	23	135	147	66	55	365	56	273	53	255	121	277	131	12	99	18	111	21	16	91	150	16	167	2	150	44	43	67	109	51	172	93	30	61	199	65	21	69	5	130
1937	8	Delaware	1937.66666666667	144	655	50	324	153	33	61	386	920	142	165	669	188	2775	687	1666	430	913	405	58	820	89	605	79	75	756	483	22	831	26	439	392	158	340	298	150	502	152	118	37	789	80	25	169	51	373
1937	9	Delaware	1937.75	271	415	176	443	131	18	141	784	232	166	204	250	198	2100	313	2396	544	1659	385	12	1309	303	1651	326	196	2718	198	75	326	47	145	976	87	272	391	289	792	197	537	14	470	44	107	78	65	462
1937	10	Delaware	1937.83333333333	52	56	88	177	142	66	74	274	48	24	66	159	106	565	99	1048	420	167	273	22	205	129	1098	70	37	1962	7	68	227	49	44	316	66	491	23	159	215	153	68	12	84	6	123	42	40	113
1937	11	Delaware	1937.91666666667	19	18	5	38	72	67	47	132	35	73	31	118	29	185	37	408	30	66	78	8	41	25	272	19	29	734	8	111	71	20	26	351	42	80	24	113	206	107	10	4	54	5	20	45	25	83
1937	12	Delaware	1938	22	21	36	11	16	15	8	30	48	17	45	8	41	48	13	89	8	56	20	3	48	6	79	14	15	171	23	60	47	9	35	24	26	41	20	42	44	6	2	8	50	13	10	29	85	83
1938	1	Delaware	1938.08333333333	8	17	5	5	21	25	7	23	23	9	8	41	29	15	6	18	17	23	1	19	58	11	5	1	18	4	13	26	11	3	1	20	12	10	7	33	2	4	17	6	22	4	5	15	12	37
1938	2	Delaware	1938.16666666667	4	28	28	10	3	3	13	26	8	13	33	9	21	8	16	14	21	13	16	9	16	8	24	15	24	14	6	12	5	41	12	13	8	29	16	18	11	4	45	4	6	3	18	8	22	2
1938	3	Delaware	1938.25	11	11	8	54	7	2	13	6	3	15	19	13	7	36	33	12	8	6	0	5	9	19	9	3	6	7	1	1	13	9	13	20	21	38	12	6	2	40	32	8	13	11	36	12	9	2
1938	4	Delaware	1938.33333333333	11	13	4	30	22	11	4	0	7	10	7	10	6	17	16	12	8	15	10	29	12	10	5	4	40	4	18	18	22	6	3	15	33	14	12	29	9	2	42	3	20	0	41	4	13	23
1938	5	Delaware	1938.41666666667	19	2	7	6	50	18	3	14	49	4	28	43	4	6	13	7	5	22	13	3	6	5	13	10	9	28	21	1	12	86	7	12	2	3	30	3	7	8	12	11	26	15	4	26	14	2
1938	6	Delaware	1938.5	30	8	11	27	235	36	54	35	11	6	13	19	44	27	6	19	5	26	80	7	22	6	63	28	19	63	13	18	5	113	22	5	7	13	36	71	6	14	20	23	59	14	9	23	3	23
1938	7	Delaware	1938.58333333333	63	31	74	127	2348	62	349	236	69	25	19	239	436	9	19	198	22	33	100	50	46	5	586	541	20	300	32	71	78	992	104	39	43	33	15	304	127	27	109	79	84	14	31	207	32	291
1938	8	Delaware	1938.66666666667	206	148	244	78	10873	357	1163	209	838	19	76	283	3944	30	85	352	23	112	361	169	75	43	1713	1314	107	953	88	100	314	3397	115	58	287	156	96	1548	421	56	385	412	309	33	490	1551	353	1102
1938	9	Delaware	1938.75	269	166	243	63	6583	104	1238	491	434	84	173	57	3661	236	112	332	39	52	355	141	70	85	1570	2796	509	1884	343	161	275	2933	187	28	903	192	75	1811	303	122	1228	962	551	42	620	3581	498	3939
1938	10	Delaware	1938.83333333333	81	67	24	24	718	50	43	81	93	109	38	12	1426	209	21	103	2	38	118	108	28	18	2086	1208	105	295	52	23	65	1146	117	44	802	199	16	1253	27	8	532	292	61	104	301	1116	314	2194
1938	11	Delaware	1938.91666666667	34	19	13	24	274	87	45	7	61	36	80	20	447	79	96	12	12	7	101	5	23	34	1725	696	23	129	28	52	76	259	144	20	187	41	12	449	3	25	48	44	51	38	77	319	75	1715
1938	12	Delaware	1939	26	28	11	7	46	18	36	11	8	18	83	6	102	6	99	4	36	17	70	18	4	24	217	196	41	13	14	28	12	55	45	2	99	13	8	210	14	17	14	25	43	12	14	129	41	419
1939	1	Delaware	1939.08333333333	9	44	11	18	11	6	37	5	10	11	11	10	4	10	23	27	6	16	23	22	20	2	11	10	42	15	6	22	12	5	3	18	12	14	11	10	8	6	18	11	11	16	7	3	35	8
1939	2	Delaware	1939.16666666667	2	6	8	36	35	5	38	8	7	34	9	11	19	16	20	19	10	7	1	10	16	2	5	13	12	13	4	44	10	1	38	16	15	13	16	16	5	25	13	3	22	20	24	4	31	4
1939	3	Delaware	1939.25	9	30	16	5	2	10	5	9	21	6	20	6	11	9	23	2	16	5	4	15	18	12	8	19	14	13	12	7	24	9	3	7	19	7	31	20	45	13	12	10	3	13	28	4	2	15
1939	4	Delaware	1939.33333333333	11	8	2	71	6	22	25	28	20	31	5	17	14	19	12	9	16	7	3	26	7	49	5	6	10	34	11	7	5	17	11	12	2	17	15	17	3	7	21	6	3	27	29	5	5	4
1939	5	Delaware	1939.41666666667	4	5	6	4	6	3	5	23	14	20	59	15	48	17	6	31	24	17	22	15	23	8	16	21	5	8	22	5	5	8	1	15	8	1	6	8	7	2	2	6	16	17	6	8	4	4
1939	6	Delaware	1939.5	3	47	17	22	2	25	24	30	44	23	168	8	7	35	48	25	11	52	20	20	28	36	34	24	29	18	18	8	9	32	13	54	25	25	23	7	8	5	24	49	10	22	12	8	15	12
1939	7	Delaware	1939.58333333333	1	140	87	63	8	287	15	458	55	104	820	110	7	328	84	96	44	265	17	135	70	189	233	30	118	62	67	36	18	163	56	1149	78	78	139	111	48	28	202	110	44	48	54	23	78	131
1939	8	Delaware	1939.66666666667	22	902	212	39	72	1765	108	3328	30	435	1515	216	27	582	256	356	117	338	41	626	124	1586	2341	140	548	183	195	91	75	189	376	414	270	299	146	1283	510	172	1463	225	59	32	656	21	386	585
1939	9	Delaware	1939.75	42	1515	198	213	23	4947	120	2749	32	408	3156	172	34	866	387	661	197	259	158	353	119	1243	5503	261	2084	337	518	278	192	124	442	844	559	207	47	2513	524	601	2656	216	264	75	991	8	205	409
1939	10	Delaware	1939.83333333333	23	1102	127	51	38	1500	102	2394	50	333	840	21	43	20	48	58	50	89	67	148	85	381	815	51	278	504	249	81	17	92	325	534	154	119	2	2435	96	322	165	47	99	63	195	22	61	380
1939	11	Delaware	1939.91666666667	3	1359	33	27	22	501	63	503	28	184	454	27	39	58	23	28	5	35	60	88	146	23	110	35	58	62	26	18	27	33	37	322	60	59	13	1166	28	764	34	9	78	44	39	4	3	352
1939	12	Delaware	1940	24	806	48	35	9	76	29	25	25	110	245	28	17	25	9	18	7	8	22	24	32	15	42	36	41	53	22	12	11	13	8	70	28	33	5	78	14	207	68	14	9	62	37	26	7	118
1940	1	Delaware	1940.08333333333	19	18	31	7	4	25	22	13	28	22	49	27	17	3	8	6	21	10	22	11	11	2	6	0	12	24	11	28	2	28	12	14	39	6	11	28	10	3	61	2	10	2	28	10	57	12
1940	2	Delaware	1940.16666666667	13	3	17	2	16	11	17	10	5	6	6	13	10	26	4	6	7	27	9	18	10	6	11	8	21	21	10	21	4	6	5	20	24	10	32	2	7	5	10	17	16	8	17	19	16	4
1940	3	Delaware	1940.25	6	11	12	7	34	6	9	5	5	35	28	6	21	5	6	13	15	33	2	24	5	20	10	4	3	3	22	6	23	19	23	16	18	21	12	48	42	2	21	5	15	21	80	5	35	13
1940	4	Delaware	1940.33333333333	17	6	21	37	14	32	38	15	20	9	7	8	4	5	36	8	11	20	21	1	9	9	8	5	11	4	45	7	7	33	28	28	3	9	7	11	19	24	12	8	27	2	12	7	13	7
1940	5	Delaware	1940.41666666667	50	3	14	18	3	22	25	9	20	13	10	9	11	22	5	38	19	45	3	30	12	11	9	6	29	30	2	38	9	5	2	64	11	24	6	13	40	23	6	29	8	15	29	12	7	5
1940	6	Delaware	1940.5	73	0	20	42	23	23	140	12	9	25	29	1	11	33	14	105	22	22	30	72	8	29	28	57	21	37	3	22	25	17	37	93	23	66	21	35	11	55	9	6	12	89	42	16	21	18
1940	7	Delaware	1940.58333333333	270	11	136	48	22	128	205	23	25	111	319	35	36	164	140	605	60	122	48	727	37	114	97	390	116	254	12	78	71	75	203	389	126	147	37	61	41	202	77	10	24	659	70	61	130	42
1940	8	Delaware	1940.66666666667	1705	55	437	74	40	120	1374	47	97	484	1020	77	204	895	160	496	124	155	592	3708	188	645	175	2076	181	1231	65	446	245	138	106	1924	890	573	205	461	100	485	469	184	100	1892	212	112	380	154
1940	9	Delaware	1940.75	3865	34	321	106	114	73	1478	77	20	263	1762	106	7	1293	122	810	132	204	1091	1467	385	491	197	387	60	1401	74	1441	41	416	178	3948	914	820	203	148	118	294	298	631	149	2383	173	241	182	155
1940	10	Delaware	1940.83333333333	1673	24	35	39	52	71	345	52	12	315	587	58	2	101	42	544	87	83	521	154	189	149	119	115	32	236	25	77	24	259	69	996	777	660	152	34	13	244	87	334	43	832	48	97	173	94
1940	11	Delaware	1940.91666666667	444	8	9	61	16	82	261	34	50	253	129	15	34	53	15	101	29	19	28	89	99	16	81	61	27	130	34	27	42	48	22	1365	340	334	45	29	2	133	9	82	65	361	45	27	197	31
1940	12	Delaware	1941	52	17	9	25	17	15	119	48	5	139	118	31	17	18	22	92	12	28	10	40	13	21	73	26	6	28	12	14	22	7	10	444	87	66	14	8	4	22	20	63	30	34	31	75	96	1
1941	1	Delaware	1941.08333333333	25	2	8	5	5	12	18	7	4	19	26	35	26	16	11	9	30	1	11	5	8	6	23	4	10	3	15	6	40	7	8	60	2	3	19	8	11	16	7	5	52	4	17	28	4	17
1941	2	Delaware	1941.16666666667	12	25	16	31	2	23	11	17	18	5	30	47	11	18	20	20	4	2	25	24	1	27	9	6	10	5	11	21	3	27	19	31	2	11	48	18	9	9	6	26	36	11	6	16	33	1
1941	3	Delaware	1941.25	4	36	25	10	5	13	19	42	18	1	23	19	13	11	5	32	37	7	9	5	12	18	10	20	23	2	8	6	3	3	5	18	66	26	39	6	3	13	2	32	14	17	8	8	25	8
1941	4	Delaware	1941.33333333333	10	6	19	11	9	20	8	7	37	7	16	7	21	7	8	15	10	26	31	8	33	18	24	12	6	10	7	18	7	26	12	19	4	9	25	8	5	4	12	5	14	12	47	10	11	23
1941	5	Delaware	1941.41666666667	15	16	19	9	19	5	28	7	19	20	5	13	18	5	21	1	13	2	6	7	10	17	19	6	6	5	32	6	4	11	15	19	9	32	20	30	16	2	13	23	6	5	35	17	3	4
1941	6	Delaware	1941.5	61	4	15	21	19	6	46	10	42	10	19	16	40	13	41	6	32	26	48	41	46	29	53	15	20	20	62	31	18	34	41	6	20	42	96	28	65	36	52	56	17	27	32	30	31	9
1941	7	Delaware	1941.58333333333	93	66	70	90	35	8	160	17	181	34	20	133	65	85	299	61	147	123	71	145	193	192	203	22	240	217	78	349	58	79	335	61	53	115	94	186	241	158	166	27	150	102	283	102	62	77
1941	8	Delaware	1941.66666666667	242	330	219	367	166	56	981	104	1011	179	75	1444	521	106	584	113	965	153	728	554	599	1046	1043	71	1835	251	387	621	127	393	25	187	165	369	207	331	542	82	316	24	339	547	1558	164	763	74
1941	9	Delaware	1941.75	208	533	247	676	218	106	698	77	957	370	48	1104	457	205	1597	219	3652	93	406	718	560	1532	640	108	1728	414	923	1719	718	154	16	444	406	1004	531	356	626	556	270	73	323	1215	2008	715	496	122
1941	10	Delaware	1941.83333333333	49	123	212	654	66	9	185	35	592	427	42	220	141	28	934	47	1030	75	51	205	191	1784	90	97	171	91	290	435	193	100	9	134	114	355	93	59	884	243	76	43	225	483	2067	178	158	27
1941	11	Delaware	1941.91666666667	17	51	140	282	19	13	42	17	544	233	31	254	99	38	160	23	315	10	169	63	138	632	16	57	130	8	218	182	150	70	53	40	128	50	261	11	211	135	76	22	90	250	501	86	38	3
1941	12	Delaware	1942	13	29	224	222	11	25	9	9	61	36	20	39	20	11	4	9	74	4	14	36	80	187	12	7	92	1	236	77	77	20	25	14	94	46	153	19	230	46	50	25	80	165	221	22	8	20
1942	1	Delaware	1942.08333333333	48	23	7	33	4	46	34	6	6	3	28	6	27	7	4	25	4	17	16	3	12	10	17	12	11	25	17	4	22	15	19	29	12	15	29	11	24	26	1	30	9	8	4	7	10	7
1942	2	Delaware	1942.16666666667	8	2	31	26	15	2	32	9	16	18	3	24	6	8	12	33	23	0	4	26	10	10	12	15	8	7	16	19	3	4	45	16	5	1	10	25	10	12	11	12	30	3	3	20	2	16
1942	3	Delaware	1942.25	20	2	13	8	9	19	42	7	6	9	8	4	2	4	0	18	4	12	29	5	3	5	31	20	12	9	4	36	4	21	36	16	28	18	25	8	25	39	21	57	3	12	0	14	24	3
1942	4	Delaware	1942.33333333333	17	20	34	18	8	10	6	19	8	8	22	3	17	8	11	11	7	12	12	20	12	7	16	19	13	8	32	2	5	5	8	18	6	20	11	2	28	12	2	24	16	11	19	6	7	10
1942	5	Delaware	1942.41666666667	20	9	23	23	23	7	41	19	12	22	11	41	27	20	19	22	9	30	6	9	9	43	19	1	10	22	14	15	17	8	21	19	10	27	5	16	5	23	30	18	7	22	22	18	13	16
1942	6	Delaware	1942.5	11	62	27	81	26	10	35	57	22	3	23	69	37	30	62	48	12	33	21	18	26	28	5	41	60	72	35	28	64	6	71	19	43	74	29	21	27	21	54	24	12	19	25	28	27	31
1942	7	Delaware	1942.58333333333	59	237	156	387	222	15	20	93	41	26	119	291	118	75	136	478	40	121	56	112	88	117	46	191	106	177	124	4	152	41	146	54	96	256	35	118	138	259	203	208	50	90	44	89	69	99
1942	8	Delaware	1942.66666666667	356	332	231	2055	1158	52	136	113	38	122	415	511	129	239	365	878	473	334	153	139	254	646	37	896	498	1504	925	21	928	75	429	435	383	1437	340	252	615	885	212	760	37	59	143	84	143	212
1942	9	Delaware	1942.75	92	268	97	5031	704	93	474	89	47	272	214	994	144	564	1172	1751	489	492	160	270	210	1132	14	1133	2119	1647	980	42	1461	58	1364	725	655	1598	281	362	181	1052	795	1548	10	303	271	129	153	206
1942	10	Delaware	1942.83333333333	21	136	45	1416	75	54	946	27	57	78	184	767	15	337	196	924	259	62	81	61	85	298	18	412	462	1235	177	38	335	29	334	502	283	756	15	210	25	145	424	386	2	199	220	203	8	124
1942	11	Delaware	1942.91666666667	9	6	60	582	37	2	520	24	13	65	25	193	34	110	64	499	66	34	35	8	105	58	24	77	128	199	279	26	78	36	288	416	56	137	17	129	5	75	49	266	29	21	101	44	10	13
1942	12	Delaware	1943	2	3	40	195	47	1	173	10	15	25	13	25	50	32	11	43	36	42	16	28	29	63	4	95	93	149	127	28	36	109	63	39	5	18	12	75	3	2	54	14	45	18	12	5	17	1
1943	1	Delaware	1943.08333333333	27	16	34	7	19	17	76	17	13	9	21	10	15	21	23	7	28	33	22	6	34	1	2	64	3	22	8	14	9	25	8	22	26	36	21	7	47	15	8	19	13	10	41	10	12	2
1943	2	Delaware	1943.16666666667	15	25	4	5	28	15	6	48	10	10	10	16	22	23	17	3	11	7	11	13	3	35	16	9	8	9	18	16	14	3	28	8	22	5	8	3	18	7	27	11	17	3	16	5	26	3
1943	3	Delaware	1943.25	15	7	4	10	11	1	8	8	1	27	2	16	18	25	2	4	7	41	37	27	5	42	9	11	15	2	7	6	29	23	11	15	5	15	55	7	5	13	43	1	6	37	14	5	17	3
1943	4	Delaware	1943.33333333333	11	24	11	31	14	33	17	8	38	9	21	25	9	8	33	19	50	11	8	14	14	14	3	1	28	22	18	6	17	31	9	28	5	12	18	6	0	10	42	8	26	3	2	25	35	22
1943	5	Delaware	1943.41666666667	1	5	39	9	20	10	20	10	33	25	9	7	14	34	3	12	32	21	28	2	12	14	7	16	6	4	12	13	15	30	8	18	20	13	8	2	23	17	14	15	7	10	30	20	5	9
1943	6	Delaware	1943.5	6	16	130	29	18	8	10	41	30	20	44	30	47	11	24	14	23	15	17	19	6	15	6	57	8	37	17	1	17	41	10	35	40	15	31	23	52	20	26	35	22	22	68	38	20	33
1943	7	Delaware	1943.58333333333	11	99	700	242	11	22	26	80	135	42	257	279	153	73	21	70	129	48	109	16	6	98	45	366	109	228	43	4	103	80	21	72	73	272	120	238	120	134	132	45	121	185	591	107	163	9
1943	8	Delaware	1943.66666666667	226	297	4111	1776	73	63	118	265	188	94	887	400	980	638	102	111	591	88	334	59	58	834	114	768	530	764	172	14	862	584	65	212	280	691	163	1554	163	41	2077	488	551	961	1452	1073	1825	45
1943	9	Delaware	1943.75	85	620	6769	803	171	66	91	260	405	84	523	680	892	75	389	273	747	110	313	119	132	922	321	167	1283	2211	662	44	1450	341	178	285	728	603	376	266	396	278	3366	114	511	982	1525	371	301	202
1943	10	Delaware	1943.83333333333	47	315	2406	645	84	47	122	110	168	19	118	251	999	29	333	77	206	58	115	163	99	1491	158	210	1154	139	188	24	233	365	62	203	155	44	112	42	83	86	1229	16	317	428	1078	105	344	108
1943	11	Delaware	1943.91666666667	37	155	1048	150	35	53	115	83	13	24	54	31	974	48	173	7	22	77	47	15	114	1088	16	145	608	20	288	2	161	124	51	93	49	54	40	48	69	30	408	34	51	143	94	54	125	26
[truncated: 11,557 more rows]
[truncated: 79 more columns]
