# Supplementary material for: Unraveling the Transmission Ecology of Polio
Source: PLoS Biol. 2015 Jun 19;13(6):e1002172. doi: 10.1371/journal.pbio.1002172 (PMC4474890; doi:10.1371/journal.pbio.1002172)
Supplement: S7 Data — File containing 125 stochastic realizations of monthly infections (including both infant and noninfant infections) per state. Combined, S4–S7 Data contain 500 unique stochastic simulations per state. (CSV) [file pbio.1002172.s008.csv]

year	month	state	time	sim.I.376	sim.I.377	sim.I.378	sim.I.379	sim.I.380	sim.I.381	sim.I.382	sim.I.383	sim.I.384	sim.I.385	sim.I.386	sim.I.387	sim.I.388	sim.I.389	sim.I.390	sim.I.391	sim.I.392	sim.I.393	sim.I.394	sim.I.395	sim.I.396	sim.I.397	sim.I.398	sim.I.399	sim.I.400	sim.I.401	sim.I.402	sim.I.403	sim.I.404	sim.I.405	sim.I.406	sim.I.407	sim.I.408	sim.I.409	sim.I.410	sim.I.411	sim.I.412	sim.I.413	sim.I.414	sim.I.415	sim.I.416	sim.I.417	sim.I.418	sim.I.419	sim.I.420	sim.I.421
1932	5	Alabama	1932.41666666667	85	727	305	1099	787	988	621	582	323	1739	278	521	637	832	973	520	1228	576	1558	789	632	1933	181	606	504	723	446	1532	1073	511	436	70	383	1364	957	609	397	735	306	483	427	399	361	289	1178	466
1932	6	Alabama	1932.5	263	1403	658	4740	1786	1660	2405	1852	657	5184	638	431	1004	1946	2608	683	1654	3962	1333	1094	2171	3680	1802	263	679	858	297	2502	1168	917	1452	425	236	3306	799	2023	1360	1540	1743	516	1271	1031	2173	1348	2123	1947
1932	7	Alabama	1932.58333333333	658	1375	2450	7937	3340	3206	7484	2311	846	12826	2335	780	1273	5034	5285	2740	3029	5472	2082	4021	2641	8236	4269	317	1952	2089	1709	10338	4314	1648	1747	1912	703	2934	1194	4474	907	2596	6517	431	668	2356	2905	1534	10498	1910
1932	8	Alabama	1932.66666666667	595	718	484	6622	3270	1424	4823	957	822	19486	2044	1197	1289	4387	1534	870	3200	6853	2163	763	1780	4900	5188	420	4292	1697	878	5773	3031	1316	1342	1610	533	3983	1537	7141	669	1446	3393	1015	1111	1842	2149	568	2937	920
1932	9	Alabama	1932.75	514	1468	455	3173	3014	691	1146	229	1063	5660	668	247	528	1550	814	668	1570	2343	852	757	1584	2047	4794	1826	3206	1033	196	1777	3822	3602	377	704	444	1900	560	3699	691	329	3038	720	737	626	843	570	1410	885
1932	10	Alabama	1932.83333333333	1359	628	362	2552	933	570	1277	472	929	3679	612	169	706	192	435	637	706	994	549	401	1047	521	1024	866	272	646	163	225	3177	825	550	871	573	1504	1355	1330	893	853	2146	567	1009	488	561	512	906	507
1932	11	Alabama	1932.91666666667	563	215	539	315	1440	770	809	1127	570	1508	589	496	1172	431	685	292	548	448	336	597	631	610	513	464	483	1384	287	412	1046	942	328	984	478	921	305	886	591	613	955	406	414	670	96	1192	618	203
1932	12	Alabama	1933	754	1553	408	590	1115	1537	417	781	833	761	633	614	1297	698	423	221	168	237	437	268	957	357	183	442	314	995	1025	483	1021	908	545	180	776	592	483	187	341	801	946	549	292	1284	255	70	553	680
1933	1	Alabama	1933.08333333333	785	653	459	411	245	888	340	175	587	349	398	596	808	329	333	301	428	368	922	301	822	745	211	680	636	360	219	732	589	515	1339	546	547	727	441	601	513	506	589	557	251	479	422	213	360	615
1933	2	Alabama	1933.16666666667	720	435	586	207	201	133	577	596	577	332	314	403	166	148	809	347	608	277	475	514	787	718	492	319	672	720	269	577	165	262	357	777	433	191	538	461	797	436	558	999	154	438	240	116	370	590
1933	3	Alabama	1933.25	671	514	410	437	172	328	471	347	171	482	368	359	517	979	530	220	471	808	246	1365	887	1074	206	444	334	231	702	364	534	328	561	1255	802	272	188	1045	171	640	523	202	736	420	578	596	360	586
1933	4	Alabama	1933.33333333333	234	616	436	359	594	471	729	381	646	538	505	225	1091	645	456	882	1097	500	214	376	88	1048	702	738	211	626	416	1146	402	377	247	79	636	496	456	147	404	177	616	811	319	282	290	260	184	303
1933	5	Alabama	1933.41666666667	305	627	489	191	783	495	845	748	1256	629	756	362	756	1122	708	1226	701	840	327	121	482	730	604	798	294	1127	242	486	259	229	307	491	182	885	369	111	1042	257	386	774	232	290	555	723	172	427
1933	6	Alabama	1933.5	657	1235	932	802	2109	1128	2393	4884	3729	2408	2695	3322	3531	1242	1192	3108	1748	595	733	312	1252	2022	1772	1083	358	4852	339	1153	1028	1536	840	1657	1284	3489	1313	861	2486	736	893	2313	1521	1619	166	2030	238	2329
1933	7	Alabama	1933.58333333333	2116	1363	2085	1796	12005	3072	3387	13549	9748	3450	1137	7815	8843	3502	3894	7702	1769	1547	1916	459	1340	9503	5308	5400	972	9167	734	2377	2450	4191	1399	5369	2948	12209	2458	2956	4715	1540	1100	2219	3469	2113	887	6188	468	5517
1933	8	Alabama	1933.66666666667	1607	1137	1779	183	6717	1832	4073	10046	6043	2240	408	3150	12276	1477	1792	5645	3078	1351	1473	1490	2290	7395	2603	6919	564	2472	2353	1785	1540	2001	1270	3442	2097	3808	5036	5799	7095	1495	1072	1662	1771	4312	501	8348	702	5114
1933	9	Alabama	1933.75	497	1504	1833	792	4835	625	3028	956	2654	1305	1596	4007	5846	1116	1791	5534	1709	611	711	1875	1082	4373	1484	2807	728	1040	3645	1400	923	789	316	3970	767	1112	2375	2832	5459	1904	1427	1021	731	3063	728	2568	636	1424
1933	10	Alabama	1933.83333333333	1108	848	1563	1364	2467	768	813	1280	2818	797	908	1933	2335	1044	1093	3921	660	241	749	2686	447	1695	927	906	737	1803	1438	1280	568	464	697	3668	828	2416	1889	2000	2803	1755	808	757	664	1104	622	1271	512	264
1933	11	Alabama	1933.91666666667	1508	694	1575	1204	404	270	463	850	2942	613	636	760	913	230	164	1087	549	485	497	288	583	999	643	1082	443	1047	953	1800	633	604	704	1100	280	1194	903	315	851	1486	528	805	752	1184	1562	368	403	445
1933	12	Alabama	1934	339	370	527	67	465	362	244	369	2289	520	828	1305	749	653	554	424	746	466	866	546	869	170	648	594	476	729	570	910	529	592	716	895	830	884	111	482	545	688	890	405	702	599	1482	139	215	365
1934	1	Alabama	1934.08333333333	485	1008	420	684	290	533	299	274	1754	436	330	581	576	963	953	582	756	406	661	718	118	1026	444	845	530	719	1056	2013	800	809	231	1074	1103	506	465	810	1312	520	268	538	525	1077	507	544	849	640
1934	2	Alabama	1934.16666666667	420	327	361	499	627	663	333	450	889	863	651	1266	923	487	593	421	672	87	665	1027	634	1037	767	815	688	325	567	616	346	338	684	592	342	929	385	418	648	969	426	396	268	732	283	387	382	605
1934	3	Alabama	1934.25	622	242	269	575	626	275	691	887	903	261	74	1217	932	488	704	214	439	490	880	722	511	302	163	727	351	845	749	982	436	377	841	390	509	483	762	696	771	415	413	356	467	721	597	402	501	359
1934	4	Alabama	1934.33333333333	1047	541	619	372	476	1083	882	778	334	375	766	1048	543	655	424	552	730	329	309	353	584	342	972	362	621	438	230	527	400	153	117	338	268	284	413	717	569	915	788	1125	614	778	477	720	347	273
1934	5	Alabama	1934.41666666667	556	400	831	571	417	996	644	299	943	626	863	167	375	205	437	571	242	422	318	970	202	1407	195	588	361	973	441	346	260	864	700	1390	365	401	363	798	680	451	1029	814	1360	587	537	321	320	279
1934	6	Alabama	1934.5	1145	2404	2053	3167	615	4346	2972	1287	1745	946	3994	1846	2025	734	1908	533	1277	638	1129	2321	420	2616	1493	934	1403	986	483	947	1103	2173	2375	1942	2436	1738	2312	3241	1794	1257	2806	2712	7100	1329	2618	1897	1316	1433
1934	7	Alabama	1934.58333333333	2001	5951	10390	4497	3003	9281	7529	8139	2809	1654	13131	5657	2682	2014	1988	1316	6250	1368	5467	6388	1162	14819	6023	2592	4814	2763	2686	1479	3580	4443	3050	2381	5258	6512	2907	4082	9818	4533	9276	3203	13186	2571	5346	10478	2535	5184
1934	8	Alabama	1934.66666666667	1116	9505	8921	5536	5498	6311	3431	3391	2602	1557	5592	6115	1845	3617	2368	1066	9159	2492	2809	2872	2102	28010	1966	8508	3861	3962	3911	1454	8567	5076	3447	2286	6896	10824	2639	3391	9759	3365	4372	821	15969	5015	1997	24239	1109	3783
1934	9	Alabama	1934.75	1450	4002	2361	1385	2169	10031	1463	1556	1313	1631	1819	2256	1254	2568	1112	1655	3635	2629	1076	1792	3308	7409	1185	3089	2816	1661	2068	557	4763	3264	2457	771	2406	5071	2365	759	4451	1128	6096	1529	7660	5920	1181	7944	825	2275
1934	10	Alabama	1934.83333333333	487	3027	1221	686	866	2377	268	1750	795	811	917	1193	641	2055	1556	1061	1148	2100	820	2846	1066	3063	1041	1334	1390	2747	2544	1118	1751	736	1468	854	751	3673	1212	906	1615	887	3993	263	6320	1502	258	644	529	2015
1934	11	Alabama	1934.91666666667	712	249	628	655	1058	464	189	963	1670	525	297	342	681	1073	199	726	300	2042	1069	1192	2059	2629	793	403	640	1439	1988	1614	156	1054	718	544	589	1348	196	961	1446	403	2367	818	1281	691	559	687	753	1601
1934	12	Alabama	1935	1053	661	1009	277	1127	1026	411	1105	534	664	363	696	332	752	1480	643	985	997	513	732	1216	1053	265	637	486	664	373	1842	543	537	676	757	763	1462	314	718	785	902	1435	781	788	935	1273	810	1047	248
1935	1	Alabama	1935.08333333333	506	952	756	903	781	430	483	361	1515	275	882	493	292	743	1175	288	473	387	574	488	574	1024	879	716	357	494	778	376	459	320	246	712	830	741	597	181	847	705	344	986	1149	403	489	1314	1781	1022
1935	2	Alabama	1935.16666666667	676	646	654	262	891	554	482	1446	1568	670	281	390	585	1672	499	161	366	853	688	952	388	365	161	325	593	1151	1108	565	718	196	205	344	325	691	93	930	461	405	185	161	617	252	844	875	607	900
1935	3	Alabama	1935.25	305	852	344	1085	763	1197	312	843	120	766	583	634	871	443	1065	484	832	564	341	636	526	793	409	415	353	963	411	369	875	244	1299	365	541	131	275	641	659	698	533	967	419	444	426	480	386	378
1935	4	Alabama	1935.33333333333	145	203	626	556	860	413	712	124	409	190	896	368	202	439	826	297	510	307	799	492	253	1093	403	894	692	137	470	186	567	344	722	908	664	651	739	332	313	1413	1266	928	360	482	260	464	515	706
1935	5	Alabama	1935.41666666667	1052	880	381	327	1228	987	109	383	697	207	752	981	889	1178	608	799	838	1667	1463	511	764	313	886	861	809	883	139	1088	1055	429	496	468	799	1382	844	230	301	1044	1002	715	756	688	541	1187	986	716
1935	6	Alabama	1935.5	2284	3985	2776	1849	4730	1896	345	1312	2073	759	941	2300	6323	4666	1379	1372	4725	5031	1823	2229	844	2049	3250	1786	1121	1705	918	4455	280	2611	1438	2011	1471	5182	2448	626	1185	2827	3980	4412	1167	1437	1038	4740	748	947
1935	7	Alabama	1935.58333333333	5400	23166	2725	3489	21062	11739	507	3257	5593	3442	1571	6879	14222	12260	4549	3141	7465	5273	10189	11030	2761	3521	8727	3208	4728	3516	2707	11277	1352	11149	3868	3191	4827	16496	6273	1252	2303	7331	6730	3516	7699	3496	913	5294	790	2145
1935	8	Alabama	1935.66666666667	4057	45591	2351	4795	22649	6265	2399	1887	5583	2460	2128	4635	13047	7780	3213	4008	4813	4319	11203	20262	3316	1949	6179	4241	4957	7197	2458	5166	1281	11435	2999	5060	6818	8916	2756	1061	979	5230	5757	2910	5052	5298	988	2774	795	2708
1935	9	Alabama	1935.75	2745	21729	1438	5503	9224	3387	2868	424	7141	1499	1856	1505	12589	18418	3673	4312	2010	873	3929	10092	3110	1651	3874	2618	4793	3094	1218	2878	1596	2293	4186	1879	5334	5157	1129	1235	1004	2114	8539	2717	3447	3627	909	1739	990	3045
1935	10	Alabama	1935.83333333333	1197	5019	1164	977	8866	1566	2100	416	4802	1840	2233	627	3167	8909	1046	2221	935	1573	2458	1638	266	708	5829	1839	2734	544	1549	1077	833	2180	2719	1551	548	3148	1859	1962	672	1128	4332	1876	1778	711	666	482	968	1683
1935	11	Alabama	1935.91666666667	336	1220	853	664	4304	628	1987	168	1357	646	892	925	1899	5850	1062	1965	744	787	1834	968	762	546	1181	1054	1479	718	763	866	658	1206	2241	358	869	793	501	1172	338	457	2957	2305	1433	363	944	599	1902	2015
1935	12	Alabama	1936	300	945	1286	492	3866	713	828	1117	354	800	1695	1744	1989	2291	1413	1108	990	507	1852	1140	480	645	215	1824	788	518	383	59	829	594	1113	527	459	847	362	850	963	196	1445	496	1330	314	957	338	1492	1069
1936	1	Alabama	1936.08333333333	203	1209	704	187	1155	694	975	766	569	434	515	1866	545	2558	1991	524	563	1101	785	508	597	246	934	280	1079	1135	386	612	320	364	1246	738	428	360	381	440	541	736	492	332	413	1780	532	594	710	1973
1936	2	Alabama	1936.16666666667	772	321	882	737	651	325	1899	446	435	976	471	1421	476	776	251	735	137	511	465	693	324	456	861	828	446	905	1478	627	201	969	803	525	646	382	641	776	855	1082	1161	1332	436	53	302	752	558	1151
1936	3	Alabama	1936.25	362	449	399	898	484	496	609	554	421	273	957	292	802	1203	90	214	266	803	484	1325	292	189	875	315	446	792	193	326	759	602	644	145	966	547	1540	414	285	864	389	391	372	663	429	851	242	624
1936	4	Alabama	1936.33333333333	427	1030	1026	1111	431	629	681	1340	311	281	544	177	806	235	741	922	693	828	436	245	904	556	955	584	577	407	345	404	386	342	227	306	615	679	1237	950	488	492	642	544	263	449	484	238	321	788
1936	5	Alabama	1936.41666666667	580	514	626	535	462	331	639	448	794	804	160	560	1060	546	676	664	422	494	1023	408	1509	343	536	696	1045	532	263	2162	176	857	1445	472	293	360	1548	527	686	1122	508	579	771	720	1051	560	938	448
1936	6	Alabama	1936.5	1677	2078	1186	1724	1204	2192	2966	1334	1534	2133	1021	1354	1466	2508	1061	1900	789	1899	3360	742	3136	1432	1470	3179	1600	3942	1138	8126	1259	1906	2991	1254	302	689	4071	2823	471	4800	1486	1269	1983	2095	6168	996	1844	1978
1936	7	Alabama	1936.58333333333	3946	6176	5635	2783	2335	10986	9629	4795	3065	5393	2137	4421	3024	2025	1316	1725	3085	7888	12010	2618	8285	4109	5600	14640	7044	7449	2399	14546	1900	5206	11659	3603	2328	3539	14228	2249	2317	8412	5370	2009	3571	5297	7413	2127	2217	5512
1936	8	Alabama	1936.66666666667	3288	8264	8026	3817	3576	13176	7808	3630	5447	5923	1173	3676	3444	2861	653	2023	5470	14966	10188	3761	5811	3184	6630	8038	5479	8118	3175	13149	2563	2322	7259	3005	1706	5616	25814	2651	871	5248	5308	4001	3418	4182	2723	984	5008	11282
1936	9	Alabama	1936.75	2500	5444	5275	5680	2565	7200	7666	587	3262	5096	1161	2926	2565	2475	606	828	3619	7775	7442	1602	4935	2230	3224	5354	3710	6469	2476	6830	6860	4150	3700	2484	1453	5568	4997	1247	2892	4021	983	9359	1946	458	2728	1782	1479	10915
1936	10	Alabama	1936.83333333333	2177	1392	2411	2767	977	3749	3802	1375	2271	1646	1430	3304	1657	1398	830	460	1645	5632	1398	418	1960	2543	2168	3413	2776	3261	1872	4275	7343	2653	940	2250	1219	1276	1965	1237	1457	2308	1213	4222	785	1511	1178	2284	723	9164
1936	11	Alabama	1936.91666666667	4140	532	1332	1827	565	1400	3981	1145	1340	2182	895	541	1364	574	1117	1110	1095	1398	1359	803	1369	1171	3580	521	1377	513	1943	997	3556	1320	1349	937	1074	784	1789	1002	1331	1478	1300	1578	622	1848	278	1434	336	3361
1936	12	Alabama	1937	508	469	1579	811	708	1306	1495	308	556	2040	1175	369	1015	990	982	679	1795	821	582	487	1077	885	1190	701	932	483	1051	1570	993	198	884	1048	641	983	559	879	584	1476	1244	1769	831	853	1911	776	64	1396
1937	1	Alabama	1937.08333333333	1227	851	1067	1256	2058	740	530	1355	696	601	980	482	823	969	908	869	903	308	317	136	439	710	795	586	864	568	458	904	1285	1073	1156	179	340	318	432	228	951	851	1264	902	804	663	1124	652	437	597
1937	2	Alabama	1937.16666666667	596	505	497	1027	434	376	598	779	227	428	1697	234	775	1150	926	478	626	370	187	326	1381	373	1488	951	606	566	741	817	665	984	472	581	614	220	1248	471	343	1593	333	708	691	234	697	1057	658	472
1937	3	Alabama	1937.25	250	368	477	506	461	339	221	788	220	704	1063	1176	839	590	293	1368	936	1037	543	821	495	978	575	240	1341	390	1418	1077	1414	563	678	331	918	634	728	602	388	264	334	279	571	789	345	556	475	481
1937	4	Alabama	1937.33333333333	405	704	186	699	658	226	816	603	299	226	1053	507	705	259	936	435	456	427	416	569	888	474	923	691	1266	663	1352	618	353	1490	1109	418	631	126	768	728	1137	443	301	1255	1097	389	444	606	1235	386
1937	5	Alabama	1937.41666666667	538	334	443	880	439	562	522	427	423	825	1517	2573	1553	877	370	1514	779	694	579	1747	561	1171	1232	654	206	1320	934	987	2152	906	853	765	347	558	426	281	556	602	461	681	170	1565	1307	827	45	683
1937	6	Alabama	1937.5	2163	615	1595	3050	1368	1523	853	1521	4049	1183	6039	5719	6323	1422	596	4726	2673	1183	1710	2942	1839	3831	2932	1169	771	5649	2100	3494	7136	4673	1917	5645	2165	4964	1593	786	1852	2389	1083	1762	1273	3181	8337	3076	1182	7090
1937	7	Alabama	1937.58333333333	4057	549	3352	7695	1545	8223	6383	3417	8410	5032	12193	5740	10438	4477	2311	7873	12091	1427	6608	10258	7838	23775	6061	3370	8167	6319	5545	4074	17085	10936	3468	30959	9720	8842	7918	9003	3603	6217	2259	4905	2736	15510	16144	6429	1698	14077
1937	8	Alabama	1937.66666666667	17873	1145	6896	11139	1757	20711	19874	2635	13847	9299	22176	4292	3626	3940	3293	6683	19200	1181	5887	17206	12617	16790	4241	5492	5072	4993	5818	6300	8723	16783	967	37828	12694	8686	4812	3903	3725	975	1896	3674	2934	28896	14478	1979	2843	12691
1937	9	Alabama	1937.75	18419	1112	4928	2468	2154	25697	4532	2747	10971	6658	6191	2658	827	3589	1395	8437	2584	533	11159	18087	5535	8170	2863	4953	2562	2341	6971	10727	5624	15155	1199	22407	4572	5168	3517	2283	2771	2733	2481	4193	2503	11342	8150	1400	2562	5900
1937	10	Alabama	1937.83333333333	12866	1192	3690	2864	590	5787	1257	2100	2813	2313	2494	1940	252	778	928	4549	668	1165	5548	5035	4879	1761	2644	2261	3982	1098	3257	10045	1686	7037	1554	6880	5018	765	1046	1584	931	1417	1905	1811	1611	5404	2858	1217	2101	4294
1937	11	Alabama	1937.91666666667	2017	2067	3148	3734	353	3703	648	911	1089	1218	903	1598	568	1598	565	1438	679	1560	2286	3465	2855	464	1201	1432	701	1041	2753	6990	714	3186	2350	2513	623	907	1272	805	385	164	1747	687	1129	2139	3138	576	934	2692
1937	12	Alabama	1938	847	656	2632	1724	626	2668	962	502	1118	1285	525	1761	946	1212	1211	1065	1038	1832	967	1016	2159	744	967	1411	446	854	325	2348	455	2401	3331	909	536	877	1231	544	816	465	399	717	670	867	413	828	261	928
1938	1	Alabama	1938.08333333333	1038	563	238	565	444	778	898	187	323	616	737	904	791	984	609	897	544	883	885	1316	679	896	1008	667	689	731	262	1217	835	933	2097	522	1366	998	2041	434	496	1214	466	487	149	1231	254	874	171	1156
1938	2	Alabama	1938.16666666667	1467	1611	459	221	1050	526	491	367	549	359	430	1301	1465	983	1039	468	208	760	860	884	631	676	451	582	210	1042	709	358	449	298	822	557	940	1323	1023	532	744	818	784	335	323	1113	591	351	319	817
1938	3	Alabama	1938.25	397	481	1533	368	245	243	689	532	253	1167	280	720	219	539	526	698	469	1480	542	615	1432	983	421	1184	1467	313	605	303	448	51	521	572	141	200	906	995	470	956	1533	538	222	933	458	1151	472	542
1938	4	Alabama	1938.33333333333	395	292	446	1168	561	396	329	670	128	682	1768	915	319	574	916	232	716	1467	850	1109	293	750	943	899	452	997	716	1177	494	233	1158	786	1025	1380	758	1204	502	747	497	316	735	275	962	904	775	996
1938	5	Alabama	1938.41666666667	486	646	1457	1103	841	561	856	251	688	745	1238	875	755	661	1852	758	825	775	244	335	680	856	884	976	1351	626	1068	1539	1449	791	981	980	1687	570	731	887	378	2884	2328	555	560	1536	739	1017	1253	847
1938	6	Alabama	1938.5	950	2263	2153	4821	2264	1318	980	1258	1925	876	973	2246	1906	3217	6889	2235	1953	3980	1156	916	2182	1059	1109	3684	3721	1794	3460	4148	3173	1545	1378	1260	5419	3038	1748	5724	1922	6861	13473	877	1711	2944	2282	3850	4029	3882
1938	7	Alabama	1938.58333333333	1865	5263	9102	21257	777	4344	4911	1611	7998	4466	7637	8816	6777	4221	18741	8252	8149	11997	2306	2120	5229	5842	6249	9420	7880	3162	17001	11723	6001	4429	7337	5004	8770	10062	6629	14293	8739	19089	18466	1175	11506	7187	6787	3584	11390	15216
1938	8	Alabama	1938.66666666667	3404	6346	3033	12902	1484	3145	2815	638	5569	11280	9008	4532	6673	11036	28692	4578	13519	22822	3904	1503	2354	4895	10195	12707	8158	3817	23205	10485	5692	3162	6353	11907	6782	7226	2198	28180	10910	31157	15330	3283	12989	15732	3367	3966	26774	6367
1938	9	Alabama	1938.75	2535	2716	1363	8057	2796	1097	1725	322	2898	9743	3497	2196	1761	11607	9564	3819	5456	2376	1047	910	1216	3221	8801	4964	4061	2700	31810	7843	6840	1859	6371	14273	3197	5107	1536	11826	8904	16936	5321	1894	5162	17819	4188	5482	10776	3029
1938	10	Alabama	1938.83333333333	1484	1133	1586	3603	1446	431	2385	708	1296	2285	5818	813	1132	4597	3235	3216	768	4197	510	484	1490	2166	5038	3480	991	691	9348	6225	4078	2376	3095	5939	2383	2116	1725	10271	2625	3628	4632	1892	3057	10603	1626	1352	3845	2191
1938	11	Alabama	1938.91666666667	1942	660	2507	1825	1172	1063	1942	800	2139	1631	1399	830	330	1589	920	4158	507	2113	2116	837	1749	2859	2245	2442	798	1621	1060	3108	2845	1703	1892	2724	4194	2186	1299	4518	1283	3528	2078	2485	1649	2707	1664	366	1332	688
1938	12	Alabama	1939	2487	433	1853	784	1467	287	722	646	812	1531	2022	395	865	2845	607	466	339	983	704	1222	1227	2883	841	618	1141	1405	831	1314	2542	539	2347	1798	1540	1181	730	1443	1587	1510	985	1574	2062	2241	1362	852	690	1033
1939	1	Alabama	1939.08333333333	1122	344	1493	445	756	977	549	1676	241	291	417	966	948	1018	2231	493	315	872	765	1111	366	2463	953	1563	451	1636	655	405	624	1001	1215	484	716	550	780	1625	1378	1117	613	1176	715	1488	745	590	828	413
1939	2	Alabama	1939.16666666667	2241	638	884	886	547	1046	847	702	862	578	514	1222	1241	549	756	224	373	651	976	1434	945	956	570	515	428	483	455	376	1248	692	694	632	396	367	809	775	1056	947	685	531	923	988	343	1233	885	651
1939	3	Alabama	1939.25	1394	521	740	454	967	577	571	510	298	1096	1614	563	947	313	1320	597	914	720	144	485	968	1096	746	987	1149	1413	1184	643	1020	957	995	984	524	173	874	893	917	1166	450	501	601	621	493	998	409	537
1939	4	Alabama	1939.33333333333	640	431	456	119	364	741	431	1020	467	1076	1460	308	693	828	1001	939	394	1464	263	782	936	1171	193	408	870	1349	349	277	500	709	894	800	621	253	977	1228	1028	814	437	829	112	290	887	856	554	530
1939	5	Alabama	1939.41666666667	1163	1079	764	756	201	648	309	1265	878	1453	641	1031	735	426	813	1039	998	1959	460	924	674	1380	743	623	1107	1086	86	340	1151	213	787	628	1070	288	860	686	406	1308	878	891	843	381	1290	1206	433	972
1939	6	Alabama	1939.5	5920	3205	3147	6262	1630	1843	2149	8331	2314	4744	3290	2652	433	2533	2099	2109	3444	931	2971	3822	4630	1129	2706	2188	3995	5423	672	1781	4173	1593	3168	2676	3474	2117	4413	840	1199	1793	1480	2001	2890	1788	9260	4289	2469	5478
1939	7	Alabama	1939.58333333333	31969	6490	12958	6671	8511	6078	7276	31109	11602	8238	12350	18326	2524	4581	7883	4587	7628	3286	2217	8244	8048	2706	3974	2005	14811	21663	1022	4304	17917	4293	10092	4208	13084	4901	12109	1797	3170	2581	3958	10731	18713	1167	39404	16841	6816	10349
1939	8	Alabama	1939.66666666667	15084	7562	16668	10046	9116	2681	4817	38372	17784	9540	12990	16451	4739	5716	3391	356	12888	2985	2052	5613	6810	4501	3241	196	8588	35489	1365	4678	6699	2323	13529	8264	22164	4035	10427	3246	3133	2273	3076	16545	7335	1112	28378	13305	6209	7750
1939	9	Alabama	1939.75	11367	3723	7454	5945	5625	3361	1121	16184	3269	11302	5542	12835	2559	6173	990	613	2837	3371	1748	2356	4118	2808	1766	1076	2690	18869	2649	5493	9936	1010	8252	1142	7520	6049	2638	1562	1595	1713	3384	8134	2908	833	22353	818	4700	6778
1939	10	Alabama	1939.83333333333	2926	4977	7268	3395	3648	1912	712	11621	1459	2724	4861	2568	1119	2655	727	2388	1146	2808	1098	647	4400	2549	2210	1810	4395	5462	571	3678	1348	893	2904	709	3688	2011	1722	1090	2053	1565	1537	4333	164	453	8121	1013	2357	1986
1939	11	Alabama	1939.91666666667	5781	1404	7615	2228	550	910	1243	15798	1256	1623	3071	2090	1262	732	425	1954	582	2759	614	653	1447	3305	1217	1439	3011	3856	1141	2222	1166	1526	1758	957	3012	2005	2050	1020	1825	1359	924	1946	1078	611	1305	1143	2024	919
1939	12	Alabama	1940	3261	1803	2417	1544	470	1597	1106	2612	615	1019	1440	502	653	340	673	1554	997	1118	708	142	641	1720	1138	808	2820	2917	1062	1582	2478	1678	1687	781	1054	1630	1742	1545	833	1682	823	1511	424	632	1462	876	2774	591
1940	1	Alabama	1940.08333333333	1336	733	877	1057	371	1767	1787	1931	1556	655	744	2180	1378	306	770	1566	519	1027	1279	1923	401	501	519	616	1053	538	325	666	502	718	1086	975	1317	678	1257	544	439	1025	244	1686	395	321	1146	827	1274	231
1940	2	Alabama	1940.16666666667	820	936	1062	394	711	688	1137	874	888	828	1027	1217	1126	549	1895	1026	678	715	445	1721	483	680	433	363	730	313	150	1140	1175	248	749	1013	1551	591	479	661	1420	564	567	917	746	936	1079	668	281	685
1940	3	Alabama	1940.25	457	550	566	389	370	505	842	515	91	733	511	683	935	1096	795	709	865	820	1740	1497	465	912	693	1102	600	687	581	463	1180	1124	469	1138	577	1562	841	509	1793	672	603	694	505	482	219	531	1139	662
1940	4	Alabama	1940.33333333333	470	318	216	374	573	477	414	803	1319	381	1072	420	1061	823	325	974	442	1094	1318	1657	675	154	1004	922	2011	1463	399	416	566	652	373	679	643	405	451	482	1038	956	898	968	477	298	342	869	451	531
1940	5	Alabama	1940.41666666667	1128	2056	924	769	296	609	1059	834	894	157	1203	862	910	1337	857	1377	1440	553	646	1529	1564	583	1506	1624	1023	440	362	546	731	1030	1004	936	1308	1053	1498	1043	618	251	380	1536	419	836	406	297	873	777
1940	6	Alabama	1940.5	4250	2666	1953	1824	2565	1133	2436	1187	5506	1697	5260	2232	4763	2773	3931	10791	1954	2230	3770	5928	3644	1084	8207	7503	4353	1017	1032	1557	1986	3817	3155	4676	2989	7273	8423	2860	2382	1349	2248	8115	1377	1460	2499	1943	2202	1574
1940	7	Alabama	1940.58333333333	8277	3135	10170	4961	11181	3472	7019	7139	9722	5645	13123	7464	16174	11547	11513	47160	4035	2731	6841	18276	6590	4904	28266	43021	8200	4559	2636	9965	9204	12104	4844	13916	6345	12470	21332	2753	16916	554	9079	53581	8583	7814	4249	2283	5464	6259
1940	8	Alabama	1940.66666666667	13288	2909	10761	1815	11016	10079	13043	7559	5943	5931	12706	12201	16919	27500	5371	38650	7594	9625	3399	34246	6604	1414	50423	36892	16406	4079	4608	5924	9752	7238	2427	7170	4151	6646	14565	3746	12524	913	5142	30631	12285	5669	4267	3994	4722	8800
1940	9	Alabama	1940.75	3306	3032	6003	2346	8060	8958	4791	817	5011	3069	3551	1483	10764	26705	2019	19237	5138	5807	4623	18290	10055	2286	32225	15534	12436	3009	2696	2182	3265	7963	2380	3776	4457	3072	7841	4858	5327	1288	2166	17306	1651	3262	2212	3476	6828	2452
1940	10	Alabama	1940.83333333333	1814	887	3055	2215	1968	1793	4574	1818	3182	3243	1564	1131	4086	11133	1431	12549	3150	1847	2218	7545	3292	1083	23263	5830	4388	1417	2094	729	4149	4398	335	1690	3269	2063	3908	1411	3236	1179	1706	3035	908	898	944	944	2448	1466
1940	11	Alabama	1940.91666666667	712	619	2468	2710	607	1176	1865	1186	1964	2098	1408	1342	1953	5530	383	6903	2818	1312	1216	3227	1240	2039	11853	3391	2762	2422	1427	524	3710	3235	665	1018	2016	967	1212	1001	977	2047	662	1063	2280	913	184	576	3143	1450
1940	12	Alabama	1941	307	835	1953	365	882	1147	1115	1544	873	1442	3205	477	1256	1374	555	594	2101	1043	2282	2135	557	1123	2849	1658	2301	1746	1971	518	2814	2270	573	718	1376	887	1343	843	1023	642	1216	1313	3186	1199	434	1196	743	723
1941	1	Alabama	1941.08333333333	736	526	1178	159	1125	228	1097	1726	783	1362	2409	309	899	957	522	458	817	1405	439	1282	242	1042	1329	1507	1452	806	1245	420	791	1279	1263	709	869	1756	1031	249	651	303	1210	740	788	855	622	926	577	513
1941	2	Alabama	1941.16666666667	1632	516	1166	1435	635	668	1044	388	380	228	1501	757	1037	874	1024	342	754	978	1214	359	479	1731	578	906	1247	1013	465	667	921	721	2428	446	1408	1554	2198	576	541	749	279	633	831	1786	508	401	875	685
1941	3	Alabama	1941.25	491	409	702	143	1193	477	1034	680	610	307	729	559	778	352	1014	569	1047	355	952	693	378	199	413	1301	801	844	906	603	316	595	300	1023	631	720	320	765	150	872	1067	261	442	761	575	746	669	616
1941	4	Alabama	1941.33333333333	1548	240	1692	433	369	317	730	588	424	1154	983	409	1203	1858	451	788	1048	1163	822	443	1215	689	574	708	970	817	1090	918	398	1266	839	571	1347	1295	260	869	1797	732	397	483	741	790	157	188	638	1656
1941	5	Alabama	1941.41666666667	488	549	685	1220	673	376	312	815	1207	1250	833	622	768	873	982	1371	843	1918	781	955	1653	1075	573	1064	570	614	643	472	636	1147	1497	463	1693	642	758	939	2180	520	957	1357	2553	1526	614	621	1060	1357
1941	6	Alabama	1941.5	2066	2263	3204	9795	3755	1628	3246	732	2107	5202	1895	5459	1031	4113	2076	4700	2697	12252	2420	4723	6551	5548	2141	2598	4948	2886	2354	1187	4387	2920	3262	1345	4375	2070	3146	2672	2176	1333	2960	3077	7333	2549	4765	996	3696	6252
1941	7	Alabama	1941.58333333333	2789	12532	2715	23746	5685	5272	20289	1847	7613	20754	9532	17456	2304	11750	4558	7980	8342	53518	5495	5957	29863	23360	9709	12114	7475	17439	6746	3751	10138	6920	18063	1698	18004	15647	15499	9365	12482	3234	11588	11627	38081	3256	8265	4189	13901	15438
1941	8	Alabama	1941.66666666667	7344	14129	3534	14609	4089	5272	11533	5557	8327	15626	7224	15534	5442	16584	6784	8608	6398	64146	3892	8664	30408	20515	6760	27001	13942	15880	16448	8668	10474	10910	19246	1429	8086	9457	11248	4985	10061	2130	10736	22070	55320	6140	7003	12217	18086	13716
1941	9	Alabama	1941.75	8242	11824	2485	5761	1097	5489	4177	7192	8894	1718	3787	9927	1697	4962	3993	3796	10100	31608	3002	7939	26347	10583	4279	18717	9096	13679	15407	3998	5173	3385	18674	1255	4696	4057	6214	4412	6965	2931	15049	11957	37981	7769	2899	6189	22459	9833
1941	10	Alabama	1941.83333333333	753	1290	695	5876	1578	2240	1122	2264	4795	1903	3161	2970	1232	1934	3974	1952	4508	10340	2120	3308	13650	7807	2400	15548	3764	6889	14356	2300	5687	3909	12108	423	1644	1757	2590	3741	5608	2670	3142	9778	27354	3480	1299	4289	10309	2841
1941	11	Alabama	1941.91666666667	1042	1242	1283	2665	1585	770	1234	2365	2656	721	1075	1227	1491	1599	3677	777	2208	1185	1748	803	3615	1780	2153	9670	1562	8027	7375	2254	2114	1067	5244	781	596	1733	1033	2467	5142	1329	1679	5047	6800	3411	1215	1962	8450	2715
1941	12	Alabama	1942	1209	1636	525	2346	2498	1063	1045	1191	1062	1994	461	695	656	1402	5952	370	1256	995	1638	722	1911	677	1092	2471	1298	5460	2991	1294	1652	1486	3324	827	319	1191	1041	2294	4277	2738	1135	2900	5206	1759	987	2028	4159	1865
1942	1	Alabama	1942.08333333333	1706	1468	538	184	304	483	1996	494	676	1507	818	1309	2373	555	2798	1793	1031	683	1681	390	1052	794	493	569	254	1036	2022	1249	1708	497	699	371	849	934	572	763	2218	645	1249	1520	3146	666	581	1189	1446	2201
1942	2	Alabama	1942.16666666667	438	497	1019	629	1845	588	1061	924	986	1399	643	843	921	218	481	264	664	205	1187	518	384	362	334	434	869	461	916	1296	791	420	1679	557	2119	249	505	2032	1786	583	270	619	603	914	901	642	623	511
1942	3	Alabama	1942.25	443	985	366	1210	332	1316	403	440	848	1809	721	300	1160	639	274	868	668	603	475	751	741	251	996	262	898	863	1000	1153	1787	589	1240	343	434	316	595	431	827	463	412	358	228	1383	785	266	618	693
1942	4	Alabama	1942.33333333333	224	1015	1200	1215	604	1040	588	385	818	1029	460	843	2071	387	644	836	822	547	950	760	218	1544	793	643	596	1122	567	591	373	419	1268	910	363	1913	754	984	430	234	1353	671	1260	875	806	1745	171	1069
1942	5	Alabama	1942.41666666667	1524	1505	557	1084	826	368	1303	231	1209	1041	793	742	287	1390	640	972	616	550	958	1471	434	610	628	559	501	1438	594	530	569	635	1197	1052	1343	1373	467	921	1194	1903	1786	717	790	1291	767	1017	562	489
1942	6	Alabama	1942.5	5764	6722	694	4166	2881	1092	4666	1308	5219	1321	7329	2666	1266	4849	4747	2414	730	1828	2728	6034	2164	1970	3867	2038	2992	5558	754	2509	2681	1285	6444	1477	8457	10854	2222	2423	4110	2375	1037	1382	1043	3429	2088	6181	1427	2258
1942	7	Alabama	1942.58333333333	28946	23674	1595	22133	10461	1853	26128	2285	11304	10465	28499	4110	2901	13540	18425	2940	4188	8633	3973	19733	2308	5460	7925	3613	10067	7118	4897	12386	3720	3263	34435	2311	17919	27412	12514	15455	13502	7852	4965	6161	4445	6687	4853	24785	3339	4031
1942	8	Alabama	1942.66666666667	11952	13132	3004	20964	14157	2755	37087	2609	14363	13996	14722	5195	4322	9972	12683	3138	3681	5328	4302	11590	4170	3244	8952	7598	8851	16040	2529	19720	13565	2717	33407	10049	26630	46342	20409	13185	20646	9093	6706	7113	1423	13276	9680	33786	1110	3593
1942	9	Alabama	1942.75	6159	10351	2508	15437	5536	1658	14565	2650	5070	10318	7040	4305	4079	8867	10624	1738	2328	1635	4030	6274	3053	1814	8043	6404	3920	13541	3016	15807	6368	1797	27174	6287	20508	31779	22313	6589	19335	13367	4096	3037	361	18574	5127	10246	275	2714
1942	10	Alabama	1942.83333333333	3888	6251	2915	4876	5752	3221	6461	3427	3223	4257	1788	1097	4077	2570	5502	1496	1578	580	6417	3952	3988	1432	1613	2913	3338	11766	1919	5434	5909	1246	6934	2720	18156	6606	14859	8432	16267	5170	1130	1618	599	7117	3896	3754	1558	914
1942	11	Alabama	1942.91666666667	3695	3470	2382	1954	4905	3619	5381	1905	492	799	733	1784	4081	1602	3615	1492	688	549	2000	2085	1746	1156	549	1028	3146	6152	1893	4205	3369	2671	4433	1682	8545	2773	6308	6693	11757	5273	1335	2723	1981	2731	2226	2490	659	645
1942	12	Alabama	1943	2765	1912	1420	1299	1515	1517	918	1422	855	497	359	1851	4925	243	3075	599	572	956	1371	685	1956	220	557	283	2085	2666	857	1390	1727	1297	1190	815	3620	1829	2265	3141	5970	2350	1244	1897	815	3021	1339	798	1025	979
1943	1	Alabama	1943.08333333333	966	1140	972	1049	1058	870	1271	1576	232	455	308	397	762	930	2999	351	1039	512	684	735	1563	1103	215	361	1424	2619	2685	1718	742	991	855	837	1464	746	906	1183	1860	1208	1804	1093	405	1459	784	1689	1090	645
1943	2	Alabama	1943.16666666667	1297	788	518	1668	786	388	209	629	891	1067	1237	1669	740	1112	791	720	1093	732	804	759	651	591	1375	465	1370	1584	2180	1369	884	1706	547	1318	347	699	865	567	681	585	1834	1091	1176	1293	2864	809	695	241
1943	3	Alabama	1943.25	752	262	1457	1422	779	776	430	916	394	284	361	1302	938	534	463	938	1083	687	683	538	853	881	293	498	1411	300	642	617	181	733	1019	795	1535	444	774	1187	415	462	658	1313	747	459	748	177	233	1241
1943	4	Alabama	1943.33333333333	1212	986	537	1092	807	446	1080	453	1560	1110	1600	571	622	314	788	598	1034	389	657	306	801	334	495	780	260	535	600	375	358	309	983	935	238	846	823	957	702	667	841	773	1392	791	896	411	393	1354
1943	5	Alabama	1943.41666666667	329	1189	261	1498	418	1347	1652	881	879	637	598	614	740	1004	866	1012	974	727	252	517	622	802	890	997	602	910	595	279	425	1582	738	1422	839	261	1092	1150	604	1206	1419	91	255	652	683	1193	1221	486
1943	6	Alabama	1943.5	767	4099	818	4013	3559	3612	7988	2762	2647	2759	2448	6153	3452	5896	5558	868	3683	2644	1653	1190	3685	2297	3788	1642	1518	3072	3710	2007	2491	3559	1556	6695	4231	2362	3511	3921	4021	2853	6111	1974	800	3429	5799	6794	3466	1630
1943	7	Alabama	1943.58333333333	3599	22480	5215	9377	15927	14047	3781	20983	11444	6863	2204	22965	9025	23790	12697	4238	9675	6964	11726	5300	6785	7802	8663	6424	10009	4176	6756	5998	2055	31810	5214	9706	18112	8901	7916	7306	16906	24300	16388	3784	2114	17699	20507	13876	16591	3238
1943	8	Alabama	1943.66666666667	1464	27902	7686	3389	29855	15509	3383	34557	11350	9183	3390	42186	4865	33966	24357	4548	12747	14292	32184	4384	5934	10020	7778	11667	12268	10368	13753	5488	2065	33195	4652	11566	25674	12266	26382	13995	12091	28701	22252	7144	1503	4692	18932	10771	10892	1851
1943	9	Alabama	1943.75	2179	10810	6801	2358	18854	15725	5919	24638	6805	2360	4470	31086	4514	21496	9319	2803	16864	3892	16680	4412	4408	7450	4324	2039	9638	7055	11356	4126	2276	4381	861	6143	6486	9109	23397	15509	6180	18670	13652	1179	1586	2845	14263	2967	6354	1943
1943	10	Alabama	1943.83333333333	1749	3195	5065	442	6670	3779	4114	6397	3738	2262	3193	11388	1890	10397	3183	971	2780	3371	13734	1255	2163	2762	1626	3684	1493	3456	2116	4625	3248	3360	211	1421	6273	5983	6808	7112	2422	7010	8088	553	2225	3264	6027	664	1778	522
1943	11	Alabama	1943.91666666667	1458	1069	2100	1161	3847	1448	1777	6283	1468	2407	1538	1738	755	3080	2573	490	1766	2149	7074	1549	1226	1743	1321	2358	1140	3028	1676	1148	662	1900	960	1702	1309	1880	357	3610	829	3751	3372	1214	637	1929	3799	1197	469	351
1943	12	Alabama	1944	1156	666	1399	1076	3467	2701	1017	4555	1666	1768	607	1228	1676	2425	1670	388	686	1431	1471	802	1461	790	203	841	1833	1972	2295	847	2167	680	1331	863	1288	1651	929	1695	1957	2487	2951	838	341	2662	2043	1141	697	1449
1944	1	Alabama	1944.08333333333	1133	694	1493	692	982	4111	2165	1387	1293	333	885	576	1340	1427	1345	1050	179	804	298	996	552	669	578	150	715	785	1870	902	609	679	409	788	1152	704	431	1090	846	1224	733	1635	980	1817	1561	204	1701	1836
1944	2	Alabama	1944.16666666667	2208	912	1864	824	755	1256	369	378	1387	347	1208	762	772	748	1083	567	688	652	586	1451	1405	473	384	302	1033	1241	2740	494	1516	387	498	1866	1055	1319	505	1592	1131	1290	408	1187	455	1420	1540	337	2260	1288
1944	3	Alabama	1944.25	1319	705	1276	287	1314	1562	898	448	731	459	931	524	965	1762	1012	1385	1723	500	424	474	1201	1071	622	429	454	747	1842	568	604	260	687	431	770	574	670	315	765	808	638	823	561	497	951	847	400	975
1944	4	Alabama	1944.33333333333	541	903	370	210	462	162	822	524	480	1559	128	477	1491	925	1180	1893	410	357	267	1469	2021	1397	932	481	644	690	1003	1007	468	789	564	267	951	1109	1054	834	438	436	1094	544	378	1063	1264	440	351	365
1944	5	Alabama	1944.41666666667	370	1846	965	2667	1172	2576	484	720	1866	1166	198	578	1166	925	826	1218	2194	1230	883	2546	333	373	654	1136	1069	1117	2097	1203	945	989	574	442	367	359	799	1900	853	1397	813	518	367	986	393	343	1208	1045
1944	6	Alabama	1944.5	1405	7464	5272	8148	4602	9206	6098	2962	14131	3454	1911	4925	2930	6606	2605	5650	17472	2503	5054	12020	1975	707	1596	6042	2508	2762	3576	2452	1449	3957	2848	4924	1157	3051	670	5047	1003	10822	4277	3682	1425	3234	1653	3687	7901	7700
1944	7	Alabama	1944.58333333333	2602	15256	9729	33210	12841	21219	5383	11243	17976	7177	5805	6889	5903	30015	5521	16954	84722	9797	9836	50519	3468	1789	3787	7946	10568	13327	26102	5446	7329	23209	14726	23514	5383	7730	3878	25615	5294	26669	15964	19567	8274	15903	4645	12145	31729	26113
1944	8	Alabama	1944.66666666667	6064	8783	20812	64887	12167	11900	6804	13508	26844	6749	12946	4619	8617	20916	5232	28025	41811	16642	21458	79051	3775	1201	3398	11376	19728	6850	7107	6448	17922	44693	9695	33303	4605	12413	5037	35262	8570	34648	25560	23858	13171	23667	6571	6942	42111	51322
1944	9	Alabama	1944.75	4656	1777	15101	32212	3983	12756	5832	14608	30124	6798	19321	3292	12379	15109	3180	28763	15249	23659	15739	21198	6329	487	3912	2656	18874	4253	9325	7890	22109	13779	8549	3703	5007	7532	2443	31463	3811	8587	11121	12254	10238	11509	5487	3130	20201	44319
1944	10	Alabama	1944.83333333333	3569	2177	5500	7651	4807	3122	4525	13122	6609	4785	3854	2253	6053	12493	427	13128	5450	7672	8946	5529	1897	606	1352	1707	17777	2921	6187	1761	5723	3709	5023	3049	732	5401	3598	18759	1490	10737	3729	8127	5856	4649	1619	9130	19801	49850
1944	11	Alabama	1944.91666666667	1541	5822	4320	1865	2234	1595	3734	4904	2992	2425	1322	2626	4117	6875	245	5932	2794	3641	4199	2437	2883	1819	1429	1877	13819	1888	2696	2806	6154	1280	1320	1091	1104	5208	1610	9446	1398	3434	1181	4575	7391	5113	676	2094	4676	22576
1944	12	Alabama	1945	990	5773	4081	625	778	882	2267	1500	1804	3100	632	1014	4309	2575	786	4376	1659	2751	2141	571	1550	1763	1649	1426	7516	816	850	2707	4311	1636	1701	1224	801	2530	682	4535	514	1568	1682	1568	5459	2491	2791	2771	2609	1065
1945	1	Alabama	1945.08333333333	2392	753	3021	1411	531	1177	1535	1000	789	2453	961	1661	3231	850	1214	1511	1364	2144	1775	954	932	1277	1215	308	4014	835	1227	3450	5491	431	2342	2364	859	1453	461	1134	857	1146	1742	1095	1712	477	568	1263	1586	899
1945	2	Alabama	1945.16666666667	971	298	1390	691	748	1584	1044	1272	513	2287	994	940	627	143	1153	396	578	802	1601	545	1231	761	781	73	2174	684	690	1414	219	509	447	252	1084	314	413	614	1003	434	1446	545	547	519	714	1285	1422	795
1945	3	Alabama	1945.25	2128	1255	1542	952	701	2363	1399	1198	900	1986	697	559	378	463	1284	787	417	1220	523	924	930	532	582	672	1431	650	459	861	993	490	555	777	433	769	211	455	1044	142	661	860	481	572	1199	342	575	905
1945	4	Alabama	1945.33333333333	1064	574	2014	661	547	771	1004	558	1278	812	234	865	757	304	1052	618	183	1069	889	372	311	494	1064	1199	938	467	444	676	665	690	307	382	1358	2080	770	752	1063	1116	527	1444	1021	234	1561	775	302	907
1945	5	Alabama	1945.41666666667	586	754	1757	825	718	135	163	1395	549	338	1392	1481	735	687	1256	796	847	1038	2116	257	1642	750	738	1419	351	1051	812	1058	703	361	517	346	1206	759	619	483	362	909	373	1080	746	670	2088	725	462	951
1945	6	Alabama	1945.5	2007	2549	7763	5132	6197	1092	668	2982	4847	1317	3762	6860	3085	2218	4805	3575	5371	1148	8896	2789	7382	7705	4844	3537	2257	6705	2363	6161	3301	5692	1016	2352	8700	1074	4706	1910	3589	6879	926	1062	2374	4895	4676	2858	600	3499
1945	7	Alabama	1945.58333333333	19140	3939	7769	31774	23532	7098	1362	13353	19487	4431	27538	5843	3290	8454	15018	9235	20077	1593	30924	10330	33155	36972	19046	9208	10649	25628	3042	17073	24956	16444	2572	23349	16581	1609	9347	8044	12251	9229	1432	2617	8816	27241	17396	19357	4727	16516
1945	8	Alabama	1945.66666666667	47140	12929	2016	50314	20035	8444	1333	5601	12786	4472	8975	13430	3136	7631	5694	5955	17079	2460	32938	13229	11489	31818	15043	12391	8091	19760	9017	10913	29208	33684	1999	15942	14749	2639	22803	9966	10966	12880	1855	2568	4300	9200	24126	18902	9631	19364
1945	9	Alabama	1945.75	28341	3706	1489	29206	23859	8080	1707	4297	9555	7072	3392	6341	2244	4133	2753	4111	3280	2401	14589	6487	10053	18377	12305	10642	5791	8973	1255	14511	19325	18458	1488	8774	5551	1909	8442	5773	12433	5238	713	4034	1904	5624	22935	10637	5888	11237
1945	10	Alabama	1945.83333333333	14034	887	1748	16797	21396	9111	910	2012	5796	5911	2915	4516	1125	2557	2014	2721	2844	377	2832	1087	2788	1549	4752	10856	2360	9975	2730	5088	5827	10120	1158	9841	2952	1961	2241	5437	1220	2647	486	2443	993	6147	7275	5489	3150	2782
1945	11	Alabama	1945.91666666667	10199	1116	998	10458	4940	10514	871	868	4519	6616	1000	1767	848	1318	2334	1033	4098	100	754	800	1568	976	1988	4372	1468	2376	3448	2721	3585	2464	3810	1639	2316	2463	1373	1366	2233	1052	1453	1396	1605	3715	3739	2113	1619	4396
1945	12	Alabama	1946	2079	822	501	3776	610	4436	1660	1294	3544	1395	1010	371	827	1082	3600	716	1650	1875	544	1878	566	910	2115	1209	1575	638	2069	1100	1371	1847	1687	1769	452	205	912	1200	1297	2248	1168	1365	910	2342	3228	1823	1855	2836
1946	1	Alabama	1946.08333333333	665	1305	609	1420	1306	1586	2059	720	2875	906	439	680	2601	1031	2730	271	546	371	816	146	1920	881	1566	2451	369	573	1655	1177	1414	679	1529	2124	891	1077	495	2232	689	879	1333	783	1121	899	1592	1226	1198	1089
1946	2	Alabama	1946.16666666667	645	1229	1643	835	578	1279	1087	1512	445	131	741	924	1642	118	890	574	1106	429	406	1126	1275	763	1086	520	964	446	446	1073	1029	901	884	833	581	1175	816	616	876	1220	1579	764	1908	1050	488	445	748	386
1946	3	Alabama	1946.25	1097	788	1359	187	541	619	728	414	418	2449	981	2366	1420	1053	1357	297	746	888	1363	1085	794	743	487	722	518	367	425	778	1095	1456	583	694	178	467	1320	547	664	752	486	558	720	970	563	869	345	407
1946	4	Alabama	1946.33333333333	403	453	807	460	644	586	432	577	756	602	831	545	785	691	876	846	539	1199	692	891	897	833	219	581	566	688	451	373	234	649	1814	625	614	918	607	370	601	1279	355	590	2065	502	531	1076	1081	367
1946	5	Alabama	1946.41666666667	375	1116	1588	453	459	1012	554	700	663	404	2536	411	852	641	840	981	616	752	723	1705	1285	662	591	865	520	1152	1475	876	1137	764	2319	1130	354	469	610	414	730	183	463	710	1305	700	569	889	154	193
1946	6	Alabama	1946.5	301	4057	7492	1527	3083	3242	3176	2514	3088	2958	6528	438	3737	893	4384	1539	2268	3040	2637	1332	4341	3240	2008	2553	3844	2870	5615	3224	4087	1248	3503	2832	1340	3434	3821	955	3723	707	1368	599	3479	3663	3294	6606	1126	643
1946	7	Alabama	1946.58333333333	416	8579	7570	4882	7524	12070	6229	5774	6866	9066	15042	2129	10261	2706	8635	1927	4730	4579	13024	2078	7190	21160	11159	10412	13089	8691	8274	5455	12729	2670	14260	5837	4196	15208	15882	4806	13255	2941	3342	1403	1886	3913	6294	12635	4355	1447
1946	8	Alabama	1946.66666666667	1906	13050	18286	1151	6662	13339	7885	1376	7885	9732	9986	1984	15885	1362	15450	3700	3336	2072	24061	1462	1092	34716	9489	16897	14862	21699	14801	3402	17749	2260	29504	7219	5015	15531	12657	4290	18906	4821	3572	1820	5038	2904	6654	10332	3630	2782
1946	9	Alabama	1946.75	1670	8291	18428	1082	9596	9816	4289	2396	6802	5422	5379	2700	7755	2581	10942	3218	3458	2169	4324	1659	1393	34557	3016	11881	7700	12293	15469	3902	16890	2496	41445	1838	2469	7557	3904	2337	4691	3141	1594	1464	3378	1331	9223	3312	4212	2796
1946	10	Alabama	1946.83333333333	900	7701	9614	472	4334	3560	1264	2656	2230	5214	4194	1130	3973	2076	4212	3743	1194	1595	1374	452	1249	20046	2173	9641	1965	5659	3745	3013	9179	2321	6985	1470	2622	3928	2665	1933	1756	793	809	2952	2325	689	3514	1657	4824	1535
1946	11	Alabama	1946.91666666667	552	1012	3255	1828	3997	2924	1320	2771	1974	3590	4513	1514	2143	1615	3384	2741	915	252	1848	1089	1684	2290	1935	4785	2813	2549	3525	1491	5303	2527	1364	2170	2744	2610	1393	1938	1960	1130	1033	1519	1477	2076	1422	987	4773	1397
1946	12	Alabama	1947	1934	2617	3817	3116	2665	2652	1816	1252	1828	1996	721	1663	1354	1139	1317	1205	446	1362	2025	1012	1278	1291	3031	2137	830	2035	1935	719	1475	765	1932	1554	2238	1494	666	2490	386	553	1998	3494	417	871	1397	1650	2916	1136
1947	1	Alabama	1947.08333333333	1623	1146	1396	1222	1125	2174	1236	1597	860	893	1436	1058	589	991	1347	443	799	601	1524	632	530	938	990	3293	1284	408	1431	498	946	764	692	1428	1462	1987	1147	794	1190	779	1715	2429	843	724	1598	1386	583	1947
1947	2	Alabama	1947.16666666667	423	539	903	1120	713	2614	1965	702	962	593	869	1609	1003	539	2037	969	467	631	1143	1312	404	358	1908	1069	638	1179	856	2281	223	836	610	1580	527	2214	733	667	745	380	509	392	635	471	212	990	1289	1321
1947	3	Alabama	1947.25	2537	562	2369	205	761	760	2070	357	409	641	1113	405	1173	866	1321	1179	526	528	492	694	1342	729	1425	330	597	864	872	398	573	877	1288	230	1668	966	1165	591	769	821	1456	713	315	777	302	301	1682	1630
1947	4	Alabama	1947.33333333333	1168	274	1045	385	1184	1767	909	965	1134	1502	997	1483	820	1037	1079	576	698	691	247	1172	820	1099	529	823	516	852	828	1131	1112	1185	939	1391	1164	321	1346	381	683	1021	1216	645	464	746	864	215	1278	411
1947	5	Alabama	1947.41666666667	839	1053	1979	937	1339	1362	2062	1220	1123	854	1711	2844	1547	2124	1144	1345	676	1241	874	1429	1974	934	716	1089	540	742	1914	2570	839	1782	391	2491	1871	1534	1338	715	1185	1549	1268	964	1074	2476	834	647	1816	430
1947	6	Alabama	1947.5	8894	5121	6004	3688	1273	5104	3702	2912	2960	4481	7522	5468	6804	1572	5985	2639	1730	8154	4724	5446	1582	4403	620	1806	2080	892	1623	11052	3183	4646	3512	1726	9845	2395	4416	3535	4755	2784	7790	3862	3969	11484	3744	3602	7225	1507
1947	7	Alabama	1947.58333333333	27834	18327	33303	6135	4601	20839	7121	16482	4652	8144	11333	13685	13333	6012	15855	14817	11767	31629	14579	8811	10583	8769	1212	5295	18476	5817	2393	20450	9892	21953	9684	5301	16266	4815	12979	4710	9750	16749	27165	10670	17085	22557	16856	11152	14278	9561
1947	8	Alabama	1947.66666666667	54796	24225	57549	3854	4958	31036	5299	17388	2467	21120	7837	26345	19607	17466	13050	21287	20983	35387	26594	16021	17836	4403	3670	10456	37527	6489	1526	23490	7299	31330	9133	5834	19334	5558	13871	4524	9268	10773	26925	18990	6590	32066	28261	3950	3848	12980
1947	9	Alabama	1947.75	81744	18560	58471	933	4656	15213	1652	3169	580	10655	4292	31535	13739	5493	7431	19010	9724	14278	10592	12070	5458	3270	8901	7815	15133	7592	1145	32211	6304	8421	3748	2050	15938	3662	13781	8028	5058	9086	7010	18208	2791	22618	29695	3184	1241	6614
1947	10	Alabama	1947.83333333333	29046	3648	21577	1646	3196	3483	638	1233	983	3031	1067	9820	15360	1105	5471	8609	6087	2679	3087	6072	5893	1391	4013	3393	1897	4659	1426	28647	2879	3391	3116	2876	8073	2691	4862	5765	3964	6318	2658	9074	1200	9401	17240	3892	960	5515
1947	11	Alabama	1947.91666666667	8361	2032	14872	1240	1062	1486	690	477	756	2117	1907	2179	8164	1336	5830	7641	2610	789	1923	3788	3816	1003	472	3297	1559	1578	1000	10205	1813	1105	825	1772	4065	4458	1983	4003	6131	6989	707	5262	1403	5796	2809	2417	887	2121
1947	12	Alabama	1948	3719	1519	3856	1021	622	721	951	1227	1027	2018	1420	1383	3859	2321	2205	2781	1786	882	2513	1243	5478	1167	270	3649	967	1101	1106	5476	2588	970	784	953	2649	1116	2539	2247	1348	2775	682	3629	838	1836	1011	2236	2138	1055
1948	1	Alabama	1948.08333333333	1112	852	1354	998	586	863	694	1248	3709	987	659	820	1773	2170	1925	567	902	1092	1187	1006	4627	304	373	2667	2094	279	940	1978	1514	666	1120	592	541	500	1225	436	1413	2098	1188	1773	804	1089	430	486	824	1925
1948	2	Alabama	1948.16666666667	1705	584	1143	1278	944	477	1814	1177	1997	1295	977	845	526	1467	1353	832	111	620	1379	1286	2716	276	847	1310	851	1010	729	1205	1347	716	2017	1214	890	469	1528	649	1362	2503	741	1391	760	314	1112	1544	974	1226
1948	3	Alabama	1948.25	728	1052	512	698	808	306	793	1235	1287	684	486	727	968	1531	919	283	1109	611	482	536	1229	1409	484	818	589	1029	1932	858	416	357	1307	884	576	2066	861	1025	892	1696	1300	767	563	388	539	1316	643	783
1948	4	Alabama	1948.33333333333	810	592	153	587	851	170	788	864	1515	446	1316	1192	1663	354	990	401	1002	1880	731	691	1182	783	734	552	1070	550	1248	1216	812	390	951	211	605	447	746	781	646	686	823	1454	667	1431	659	1063	945	1754
1948	5	Alabama	1948.41666666667	365	1486	1225	643	1100	1348	1582	697	1212	1546	1421	742	1074	885	1153	638	1359	940	935	428	1942	1002	416	803	2044	2012	1410	1586	662	603	1230	1148	1188	988	1858	390	1055	1632	998	1170	1179	542	1302	2096	2461	1030
1948	6	Alabama	1948.5	1872	5414	3743	2119	4954	1703	2130	4843	7943	7893	2282	558	6328	2066	3138	2468	2677	5687	2427	2336	2965	4370	1548	2590	15931	5263	5533	1465	1398	2193	4940	3375	3702	5657	3760	1004	4428	6586	5457	7322	7154	3018	5779	13387	6693	1849
1948	7	Alabama	1948.58333333333	1776	35270	5236	4444	36064	3339	7497	9075	29134	51110	3308	2036	7864	2425	16042	3383	5639	18498	10828	5756	23315	7675	1692	6890	22237	13494	26391	6739	2973	12336	15924	9320	5666	25054	3452	1718	10342	14183	37828	22376	17022	7434	17716	22329	18459	3790
1948	8	Alabama	1948.66666666667	2266	17017	3336	5449	37524	3140	12615	15455	34744	54722	3108	3786	15612	1518	12152	2432	4808	21115	6139	12844	29232	5553	1293	5102	34516	4448	23239	2657	3287	15900	19647	6425	8501	14463	4936	4986	6562	17178	19771	24042	42133	8506	4367	4301	33305	4954
1948	9	Alabama	1948.75	1419	10425	2819	3011	25172	872	11711	11137	28594	57671	2759	2577	40288	1201	13091	2377	2926	6370	5165	4001	9679	1768	1824	2901	9956	2756	16716	3974	2654	8688	4317	3408	10356	3895	3118	2106	7695	7813	5727	15997	31356	1741	6433	1718	23052	5083
1948	10	Alabama	1948.83333333333	1665	4268	3461	2891	7055	739	4403	3548	9400	24229	3243	577	52508	1677	9609	1856	3646	4074	1900	2327	3703	1700	2021	1462	10040	2233	5518	3158	1984	4818	1607	811	4559	3767	3889	2367	5680	10111	3862	19480	8874	2131	7493	3792	5269	1021
1948	11	Alabama	1948.91666666667	1561	2161	1608	709	872	1309	3680	2467	13815	23900	2078	2010	21787	1076	5478	1607	4107	5377	1755	2298	733	1294	1597	1451	6678	654	4677	1304	1597	2468	1723	1340	2288	1940	4594	2840	3188	5685	2188	8654	3668	1620	5989	3149	2148	1437
1948	12	Alabama	1949	1404	1314	1487	642	976	1107	1868	976	10934	3073	1571	1103	5673	470	1087	3959	4370	1545	248	1841	454	1087	2192	743	1560	1672	4477	1098	2792	1396	2474	3859	2117	779	1789	2986	926	4114	2416	3597	1859	1937	2533	1887	896	1473
1949	1	Alabama	1949.08333333333	1105	1801	1450	787	1264	1406	1760	1729	4231	752	1235	590	664	1763	1477	596	2493	937	1241	817	894	793	1506	496	2023	441	2210	333	2128	521	1294	815	1307	999	918	2082	1680	1102	2182	1809	1449	1036	2181	1637	1424	628
1949	2	Alabama	1949.16666666667	1049	1152	1078	731	222	361	886	500	2680	1357	1419	170	560	1114	1571	713	1027	1045	1666	683	724	708	2067	582	975	1040	1104	1263	888	1417	996	1345	528	457	487	1263	1410	1295	1096	261	1088	932	1707	300	1187	931
1949	3	Alabama	1949.25	1061	1183	900	551	995	778	1255	1287	1139	504	898	1282	910	475	710	1600	665	330	599	707	1257	1273	1706	485	1746	493	291	894	581	1010	606	1186	457	531	1288	1488	731	927	636	559	886	2068	955	1059	1148	992
1949	4	Alabama	1949.33333333333	493	758	1628	638	415	738	1696	1045	849	493	841	1636	1033	958	889	217	228	1120	907	745	750	368	479	1737	225	611	1775	854	699	432	370	771	1034	495	664	475	738	1350	747	1105	883	604	251	469	565	1674
1949	5	Alabama	1949.41666666667	2094	764	1743	1686	1064	1109	1811	2655	726	1011	987	538	1540	401	1200	612	587	1212	466	1415	1463	894	575	596	704	1528	1598	1306	737	930	857	712	742	472	1047	1198	1655	1200	1482	1995	624	550	230	433	1070	1260
1949	6	Alabama	1949.5	3974	1229	1417	3258	1512	9173	9099	6381	1959	1892	1944	5736	6557	915	4114	703	4119	2253	4460	3415	6450	3089	1569	2173	3731	4030	2282	4246	5564	3466	2477	1475	5490	5671	1778	4902	8749	2137	5218	9254	3933	985	1136	3824	3266	3487
1949	7	Alabama	1949.58333333333	6500	6497	2193	2135	2342	19030	25333	17166	11615	4121	10318	19575	12556	3249	11076	2788	6959	6505	11808	6015	14598	17863	7965	9017	17408	10978	11931	22792	2686	7527	7318	4039	27199	13770	6805	4183	30519	12999	8945	23468	17579	2728	4104	24085	15985	13725
1949	8	Alabama	1949.66666666667	9261	9991	5053	2280	3471	44660	26574	11679	12054	1681	8376	30152	11852	8255	17052	2583	6368	8925	40072	7559	5536	8625	6362	8022	25779	8616	21904	35056	2956	7770	12498	2338	39982	24074	15741	12233	41828	6075	16214	15395	43994	3646	5566	29767	16188	20931
1949	9	Alabama	1949.75	6728	6714	4775	1488	4855	14576	13153	10071	12108	2528	7716	36132	17941	11279	11426	3375	9510	4260	14600	6940	2277	12553	5380	6931	25589	5546	16415	11922	4896	3765	8691	1094	19013	12317	17579	11344	30779	5327	11731	13604	35812	1945	1463	25993	7085	3628
1949	10	Alabama	1949.83333333333	2360	9705	2258	2924	3239	12501	15831	4268	9388	1358	5623	14126	6169	3594	4097	4506	2264	5511	7995	2613	980	2942	8831	2110	3817	2347	8117	4586	1710	2539	6317	1470	6792	7799	15162	8394	7821	2027	3872	5600	17455	1751	3131	11073	1140	2044
1949	11	Alabama	1949.91666666667	381	4353	3589	2185	3528	8638	12243	2157	3844	1837	2379	10372	4737	2327	5485	2346	1475	2873	1678	3337	2225	1666	5499	1013	2254	2002	6141	1482	658	1065	1881	640	1684	6003	8095	5235	3023	2835	5341	2932	7303	713	1373	5156	1108	1645
1949	12	Alabama	1950	513	5041	3078	1949	2440	3790	7051	2497	5428	541	2672	5148	1685	805	7394	1276	1359	1361	780	1286	4275	363	2413	1698	910	2873	4033	507	1350	1166	2930	2838	1145	1675	3631	2314	1428	3231	2448	1549	4625	599	1917	4177	2056	2222
1950	1	Alabama	1950.08333333333	794	1764	1464	422	2253	352	1957	1008	1389	2375	2993	1952	1002	645	3548	2158	1167	916	888	832	2230	1284	1707	384	1610	1830	1341	2490	918	922	1351	679	1158	2212	453	1120	1231	1482	1887	677	1805	1749	879	1229	2050	1420
1950	2	Alabama	1950.16666666667	737	739	1224	1674	917	1046	1986	2118	998	1911	1831	834	1123	1021	1404	621	1349	700	334	957	2184	1066	1665	724	833	473	1443	732	892	1567	651	1679	1097	1041	517	678	1661	996	865	859	759	371	1222	969	1165	1153
1950	3	Alabama	1950.25	1217	1458	558	410	666	743	1965	1048	898	672	1691	299	846	620	1270	1480	1026	812	405	697	446	175	434	818	1473	802	446	566	725	920	1560	1195	864	1396	731	108	687	1244	797	1393	238	1168	2146	2292	286	802
1950	4	Alabama	1950.33333333333	1200	794	1105	2069	809	1164	549	735	176	869	837	913	621	667	285	455	447	1089	418	725	469	412	746	1942	717	1235	668	684	664	892	1830	876	2070	650	643	645	962	1648	415	234	881	2933	1111	1017	509	1151
1950	5	Alabama	1950.41666666667	1086	1842	2139	936	1038	1083	264	2530	513	1056	1170	2076	841	1485	942	1485	1634	540	883	2298	1221	709	1213	1748	956	1631	1403	1152	865	1734	734	625	1633	1648	833	1600	697	1566	634	864	1260	3721	1686	967	2290	1034
1950	6	Alabama	1950.5	4065	11368	4653	2641	1411	4994	1868	9339	3278	5402	3547	3491	5908	7020	5377	3716	6814	3339	2135	7987	1651	7148	4176	4513	4011	7596	2641	9098	3616	5820	3553	4365	6770	3645	6460	12962	741	3415	3352	6477	4111	13037	3519	4718	4946	2649
1950	7	Alabama	1950.58333333333	6715	32368	15751	13109	6053	23488	2517	22231	7842	18587	7603	16584	29304	46032	24295	11262	22210	3770	12326	23948	3559	24745	23602	11251	8587	9344	4937	19507	16371	20392	7864	7889	19818	20780	35155	45385	1795	13131	8409	11285	19567	17345	8996	16631	24336	15882
1950	8	Alabama	1950.66666666667	12452	41373	28975	10773	6797	33079	4585	20970	10089	11059	9919	28162	23616	40515	53604	14940	33661	5746	23297	12955	2425	8841	25734	10265	6174	22573	3222	12135	16075	14461	11222	12756	20429	10201	61079	21555	1732	10161	16676	9946	15189	17392	6200	22752	21774	7400
1950	9	Alabama	1950.75	6482	23949	6620	6061	1275	18724	5632	3960	11689	13840	7537	11616	6752	51016	25549	5792	26718	2987	14356	13418	2231	10733	42863	11781	4004	2962	5228	27776	23866	14421	5976	7406	29081	10096	49390	15302	1589	22367	5190	4921	3656	16968	3832	21375	5608	1837
1950	10	Alabama	1950.83333333333	2531	5339	4319	2099	2185	1737	3188	6252	3119	4761	6564	7216	1661	16068	7517	6654	7392	2073	5440	9163	2501	9660	13083	4022	4302	1088	2260	3230	11414	6205	2730	1659	19739	6621	9924	12256	1184	15633	1648	1463	2066	4640	4140	5592	2245	2039
1950	11	Alabama	1950.91666666667	2242	4151	389	444	3631	1260	1560	1420	1498	2028	2432	4740	1280	7579	1866	2444	4842	1727	3550	5299	3606	4618	10771	2442	2490	1744	2435	2360	3914	4544	1114	1092	7168	2283	5232	11422	2056	6243	1039	800	2580	3511	3743	3043	941	2186
1950	12	Alabama	1951	448	1482	505	876	2722	420	524	1897	2347	692	1074	3449	2410	1783	1330	595	2423	1158	2446	1700	2081	4699	2245	498	1500	420	1374	2924	2340	3026	2793	1692	1279	2300	5136	7509	2081	4309	798	2978	588	1442	4388	2395	786	758
1951	1	Alabama	1951.08333333333	1766	821	1114	331	1842	511	801	502	1492	605	924	3233	911	966	747	372	2339	686	702	1557	995	1117	1989	405	1280	1233	1653	1067	2062	1307	1797	945	167	2385	1840	1933	2083	989	751	2891	425	1760	974	1253	221	1040
1951	2	Alabama	1951.16666666667	786	891	260	740	481	578	1214	342	1999	888	959	2641	640	932	706	513	708	559	796	1935	1928	634	1589	1737	1144	953	789	967	1260	972	805	490	1207	1588	1443	507	1758	1028	2351	897	248	1563	780	721	354	728
1951	3	Alabama	1951.25	643	148	473	1532	541	530	386	225	845	1485	467	2178	1355	671	849	628	268	2194	1325	509	1847	164	1413	1367	445	753	1016	765	329	545	1308	1853	483	915	521	795	310	543	1155	1714	1070	1626	822	730	1144	1159
1951	4	Alabama	1951.33333333333	376	399	1679	403	1744	594	1249	2111	531	1387	1361	1477	806	633	517	806	364	1823	1319	517	859	569	1109	751	282	459	966	1330	1176	721	638	649	378	723	174	460	985	479	905	1046	369	943	1065	862	717	1272
1951	5	Alabama	1951.41666666667	627	576	3025	474	943	1111	1746	821	1053	875	459	539	423	786	511	1056	721	840	1917	1199	1559	2309	1726	525	326	2090	1221	2030	765	1080	318	392	564	771	1007	629	1043	1370	739	317	509	1054	1606	2088	1996	1018
1951	6	Alabama	1951.5	1173	1514	8785	1016	858	9340	18535	2629	12209	4497	2151	1020	2747	1500	2304	4198	2090	4990	3781	1663	10189	9152	7126	2560	1536	8598	4176	5127	3367	6651	1220	5306	1597	6493	1664	3760	7282	4616	5238	1714	907	3538	6459	7139	9130	1848
1951	7	Alabama	1951.58333333333	6994	4788	33877	2880	1633	22428	58917	13044	28500	13422	12526	4532	6009	3983	5474	10680	13113	37616	9588	4507	68765	24192	24519	12845	8938	46153	17664	11195	10721	17518	3449	24125	5334	18904	4038	8885	20815	13987	16382	8215	3175	33016	7345	5920	21220	4446
1951	8	Alabama	1951.66666666667	10779	6443	40190	3467	1397	58334	86735	12164	31538	18279	11789	5391	11284	4042	2970	24378	13143	31677	4170	6611	55895	47270	18832	23812	9825	27950	24065	15921	7978	12364	2894	21272	9351	42740	3948	8072	44158	13275	8839	8709	2937	70290	6120	12078	21740	4689
1951	9	Alabama	1951.75	8461	11236	23517	2734	1104	25796	46021	7691	50319	10442	5710	9015	8185	3219	797	21977	8409	11936	6189	1201	8040	44647	5058	14855	5667	4788	20784	9992	7042	4439	3212	39509	2365	14748	1743	4730	55577	12166	5061	8257	2860	34872	3588	11766	12335	3121
1951	10	Alabama	1951.83333333333	3234	4376	11281	5722	1753	15876	29520	2804	13655	5812	7121	892	8446	2017	1967	16065	6146	1212	1896	3656	11541	35397	5197	14401	5206	2530	3916	3327	4451	7880	1755	28798	723	6591	407	3599	36366	11565	3279	1580	1400	15001	3694	9054	8867	1530
1951	11	Alabama	1951.91666666667	1555	2542	5210	6127	1291	4878	4956	1621	5836	4020	5305	472	4335	2496	1352	4017	1411	1463	2143	956	5572	19386	3956	6219	2821	2437	10546	2217	4993	5316	1288	18644	695	1809	696	3061	14598	3870	1406	723	991	8556	1765	5506	4518	2120
1951	12	Alabama	1952	910	1732	4028	2311	980	2503	2605	1896	2614	1210	2238	975	5886	3200	1377	3424	4112	3957	1629	2628	4154	1348	1279	2026	1582	2947	6922	2138	484	1333	1931	6758	949	1267	320	5080	2317	2265	1984	1031	979	2128	613	6526	3114	989
1952	1	Alabama	1952.08333333333	1110	2608	828	893	1435	1434	1016	1377	2685	2129	1074	260	1304	855	1520	1035	2377	1524	1377	1798	1788	502	1145	1570	1107	1093	2232	867	1207	297	1462	2331	1519	952	675	2253	177	900	1909	1425	829	981	931	2602	2108	157
1952	2	Alabama	1952.16666666667	896	761	659	620	998	738	1047	880	501	2102	2089	520	531	458	989	1884	382	328	1558	1090	357	540	696	1199	818	1674	534	372	959	1492	2218	465	1942	1348	957	854	1285	835	506	893	569	1471	1026	669	703	716
1952	3	Alabama	1952.25	767	301	1702	1035	1764	363	762	445	510	339	1171	672	1179	929	649	489	1969	1003	982	651	255	398	1188	1382	376	1316	454	272	2613	1506	878	341	1254	1587	1113	920	603	677	406	1064	416	306	588	1433	700	1594
1952	4	Alabama	1952.33333333333	585	416	650	507	1093	413	752	1174	294	1117	1804	765	840	940	604	358	708	186	1582	1384	447	374	1086	1025	774	847	805	551	698	1081	1515	1533	804	1127	617	1170	2287	540	2266	1515	2156	1270	1516	1299	1047	825
1952	5	Alabama	1952.41666666667	678	1334	1093	1448	1621	287	985	999	1157	902	480	881	1654	939	1396	589	1458	529	2478	1132	799	1008	494	1461	578	619	966	255	670	938	588	475	1322	867	675	2427	1032	408	1699	1065	1240	1360	856	473	1462	1509
1952	6	Alabama	1952.5	2459	4814	9828	4436	7398	1398	2797	3835	3841	1698	2709	3405	4658	6140	3554	629	2993	3607	7004	4480	3338	10673	1906	6009	4309	2983	3219	1283	1861	1270	2012	1658	4248	3620	1987	7868	5896	1194	6601	3813	5291	2886	5664	3064	2752	6207
1952	7	Alabama	1952.58333333333	6719	3268	19986	4912	39374	6285	11127	9720	14220	3234	14184	15361	14897	5891	2958	2768	6667	2074	18150	5157	14772	28653	10329	10769	8649	4585	8513	4810	7557	4600	5237	3942	14547	8190	5089	44121	23926	2783	23498	12520	24000	7576	40599	8609	6197	30503
1952	8	Alabama	1952.66666666667	8384	4261	23052	4367	18085	2392	25622	5403	5708	2878	26082	10631	7455	10450	6426	4167	5576	2846	26144	5429	25402	33269	30857	15950	14812	7240	14569	5182	16971	15612	5499	6339	2503	16149	5456	46081	21530	12834	30388	33398	22209	3062	31193	10122	8290	32208
1952	9	Alabama	1952.75	5624	2920	9978	3170	20756	3084	5421	4237	3450	3774	18891	8376	5148	9650	7542	2390	3044	3272	19810	3345	14564	13629	7654	11575	1747	8945	14383	4983	33308	3570	925	4882	637	8392	2105	13176	3528	6872	27701	15176	14263	1942	59557	7962	12889	26411
1952	10	Alabama	1952.83333333333	2109	3705	7135	1052	2840	2246	3187	3283	1919	1570	11327	4068	2622	6712	5314	5699	2097	1651	10736	275	9346	3921	7192	5129	1790	4738	11028	4485	6516	1693	1402	3440	828	1536	1930	13752	573	3665	13026	6827	4662	662	43100	5372	6319	17485
1952	11	Alabama	1952.91666666667	1442	1542	5775	758	2138	1537	2168	781	847	1168	7592	7343	2205	9299	3244	7071	799	4132	12002	547	8197	5180	7136	2761	588	3499	4394	2554	3252	1033	2392	1444	1575	897	2596	10399	1440	2815	9508	3448	673	1218	18920	7736	2907	5901
1952	12	Alabama	1953	2434	811	1144	600	765	836	2964	1236	344	438	6401	2925	887	1008	3410	6578	817	1978	7173	1431	9416	3802	2136	1705	2381	3906	980	924	3684	1729	3128	1649	1111	1363	3477	5737	1566	1575	4345	2354	1442	2195	4513	2458	248	4027
1953	1	Alabama	1953.08333333333	997	1476	601	785	1618	821	1667	2273	1358	1208	885	504	257	2063	1488	1946	805	301	3840	2706	2070	958	2450	1277	1363	1474	1030	904	3341	562	2525	2072	936	764	1165	3468	1065	1804	592	3722	1550	1528	2304	716	347	1439
1953	2	Alabama	1953.16666666667	1783	530	1180	1811	1063	527	1255	1038	730	2225	753	735	817	554	1034	1571	291	1784	243	784	1190	745	977	1176	792	1588	1792	1029	1741	789	670	995	846	884	502	1703	454	1750	747	1236	573	514	1045	1244	684	519
1953	3	Alabama	1953.25	470	796	496	604	1048	405	650	1324	604	847	888	281	781	830	231	982	862	1652	1071	1827	529	1060	991	470	1105	1030	729	1875	621	1388	2422	858	618	1351	649	1091	376	574	742	968	1113	578	1104	998	525	1390
1953	4	Alabama	1953.33333333333	491	644	216	779	822	950	621	1448	864	1187	1790	733	1302	668	2413	1852	1450	840	986	1193	694	731	1967	1404	575	905	741	403	396	461	2845	247	1399	355	599	953	1284	170	508	1251	2287	474	1002	517	612	475
1953	5	Alabama	1953.41666666667	1133	1250	891	2568	2109	466	952	250	1847	1114	970	780	995	875	912	483	555	934	1891	662	576	273	524	758	1020	2005	723	841	1274	1909	1410	806	635	551	463	3015	619	1054	1112	807	2817	863	513	1582	359	1862
1953	6	Alabama	1953.5	7938	4935	5227	10317	3421	4365	4520	1882	10347	7705	4906	2410	2252	3427	5240	2661	2537	5559	6445	1549	3281	713	1230	5916	5977	9332	1833	5615	5889	10346	6455	1258	4693	1617	1196	10270	3707	3933	8970	3624	10417	1508	746	3780	677	8538
1953	7	Alabama	1953.58333333333	14527	19811	8419	25313	10308	6389	5732	12194	6738	11367	32984	7548	10261	3448	15118	23124	10583	20081	34850	9083	9697	4477	8451	15543	14075	26064	12163	14965	40780	40670	7819	3796	17972	4467	13612	22218	15903	44393	25261	5922	9135	9786	2397	22009	5511	46148
1953	8	Alabama	1953.66666666667	27489	23129	14848	52014	7392	8532	16988	51781	16120	2716	58209	11183	13778	4999	18535	11817	25586	34223	32766	9487	12399	5293	17086	14299	7198	37728	9410	11572	42592	31622	8864	10767	12830	14504	18566	36954	19040	23604	42551	8563	24058	15289	2776	52679	8914	56856
1953	9	Alabama	1953.75	11168	6272	16102	17135	4004	5213	13364	46120	6760	3571	30943	16128	4843	2820	11683	8840	19643	19160	9999	7827	7793	3616	7494	14208	7193	20480	7918	7928	29759	16518	12374	9552	7422	6088	11181	18936	6700	11240	39375	11025	5884	4396	5211	45858	1724	24286
1953	10	Alabama	1953.83333333333	4218	5836	10639	9991	1971	2276	16097	24103	4527	1168	16551	13528	2414	2553	3778	973	9667	7419	13759	4944	4009	988	3159	9634	8346	22625	4239	4085	25114	5364	9378	11636	2044	6299	11366	6847	3071	5221	11791	3975	4231	2658	4834	10040	1218	5382
1953	11	Alabama	1953.91666666667	1825	1484	1360	7300	4084	2996	4188	16006	824	1218	10686	5218	2820	2207	4772	1465	2314	4097	5822	5484	1927	1819	2575	11020	9715	11545	1891	1095	11510	4231	5830	4787	2016	2985	4708	4025	613	5769	7110	2851	2256	4266	3682	14632	2039	2060
1953	12	Alabama	1954	1534	2140	1292	3225	1653	1569	3712	3411	1360	257	3701	2475	1183	2340	4093	1193	2906	8112	3114	3270	1787	1816	1173	3227	12396	4186	5933	1364	2645	728	3196	6194	406	1504	3670	1160	2215	3795	3543	2189	1906	5872	1090	9553	3042	1831
1954	1	Alabama	1954.08333333333	1317	1033	1182	2277	1148	1352	1209	2377	356	1798	2097	2804	1729	740	690	366	875	3306	2312	1254	1199	1527	1777	697	7947	1542	637	2112	1342	1267	1334	3243	600	1066	1870	612	1687	1654	2156	2555	1044	2356	954	2409	1465	1068
1954	2	Alabama	1954.16666666667	1020	684	959	553	2170	509	1310	1354	386	1625	205	1204	950	741	385	407	1275	1919	429	1459	1579	455	683	1090	1232	2499	1538	1290	726	1079	1043	2225	642	690	479	925	1211	721	381	1237	113	146	679	1504	938	1245
1954	3	Alabama	1954.25	415	1104	1857	1932	932	537	980	427	1025	989	661	811	840	565	457	854	325	928	303	1383	1159	758	731	1062	1052	669	307	832	684	755	2366	1397	822	693	704	1658	1639	639	328	1001	683	703	891	779	252	906
1954	4	Alabama	1954.33333333333	634	1046	222	685	1112	1004	631	790	211	646	381	1255	583	582	742	708	1319	874	767	1182	1882	649	415	1354	758	287	1511	700	1396	1029	766	1723	908	920	1008	380	971	473	291	1497	1097	1048	431	718	393	600
1954	5	Alabama	1954.41666666667	1501	1680	2723	718	1136	2447	1080	512	670	353	664	966	3309	1216	1424	574	2568	2362	483	1976	3488	589	734	2235	619	962	2016	984	1002	1322	449	4892	1299	1207	1380	628	1977	975	919	866	3216	1470	953	1206	335	524
1954	6	Alabama	1954.5	7282	3963	3901	1889	7004	13462	5668	2524	1714	2757	1643	3747	13751	11213	9064	8491	5594	6181	6285	8553	14883	2240	5055	1690	3792	2144	8174	2340	4672	2571	2989	19862	11056	6101	8523	4189	3535	4357	1991	2772	3866	8640	2064	5345	1261	3008
1954	7	Alabama	1954.58333333333	19834	4844	12543	7499	21805	49467	21773	3372	5004	8834	2378	13608	34959	26441	71124	45131	10180	17583	31958	21821	74487	5233	19857	6901	5194	8959	31544	10725	6306	5578	25271	49024	34727	11391	30564	14737	9918	20215	5561	4719	20378	4982	5021	6810	6144	6195
1954	8	Alabama	1954.66666666667	13466	4782	3772	21599	23439	27819	20342	1898	5846	12134	2352	19688	33949	12886	19540	44311	8864	19453	27346	11544	70683	2416	31101	5662	14199	8422	38717	11006	6366	4058	32204	42549	31869	25712	33261	15937	20317	18563	10236	9040	25104	7330	1832	3483	1827	6176
1954	9	Alabama	1954.75	6619	2244	4955	14352	19629	9672	12777	1969	1914	7791	2550	13057	26432	2308	11117	23239	5335	7887	4564	11694	37642	2332	7919	568	7967	5239	28388	11662	3000	5808	30215	44946	14974	24629	34608	12828	9913	11359	6312	9058	15486	6650	2531	3661	1457	3060
1954	10	Alabama	1954.83333333333	1693	2766	1166	9197	3022	6876	4578	1514	1150	9852	2392	6031	17305	1816	12945	9334	1638	3897	3963	3858	14805	988	4128	890	7144	4599	24446	2377	1804	3146	11818	18920	5274	14981	21016	3109	695	2803	2629	8220	6175	6282	2118	1071	1464	2411
1954	11	Alabama	1954.91666666667	1378	2192	1844	4267	2303	3120	2298	2178	853	2916	2434	9680	6844	2336	6186	7297	916	1038	2185	4391	1561	643	4216	1239	5646	3477	23663	1966	758	1479	14081	4755	3402	5425	8650	1354	812	1167	2460	3406	2292	4881	626	2499	1408	1349
1954	12	Alabama	1955	870	948	1102	1930	2026	1366	1021	2972	1881	1291	3303	1425	6952	1709	1762	6451	1570	1155	593	3432	1924	1467	1006	380	2717	1482	16743	809	411	965	3318	2334	1300	3155	3155	1123	796	1296	2737	3523	555	6653	1355	1063	1139	884
1932	5	Arizona	1932.41666666667	10	524	154	879	580	932	426	391	168	1741	133	336	441	623	758	336	1006	385	1330	582	436	1701	329	413	321	521	271	1304	855	327	262	1283	217	1139	743	416	229	532	155	303	254	230	199	141	957	288
1932	6	Arizona	1932.5	16	431	85	1648	586	715	806	581	86	2075	75	53	265	654	918	128	662	1471	669	335	712	1514	229	25	123	234	13	1037	444	207	407	665	1	1236	278	651	366	484	581	69	331	232	716	365	804	620
1932	7	Arizona	1932.58333333333	144	281	372	2038	788	962	1660	541	28	3031	335	76	189	1176	1314	527	855	1642	729	946	677	2178	61	12	299	408	421	2456	1502	237	331	917	210	1044	238	1027	136	581	956	190	77	392	738	267	2400	475
1932	8	Arizona	1932.66666666667	398	251	153	3348	1589	1134	2537	532	106	3163	656	634	384	2145	1353	429	1757	3419	1426	726	1018	3033	13	672	1514	703	445	3367	2829	384	518	1379	259	3600	612	2838	134	748	1161	860	288	673	1205	156	2641	496
1932	9	Arizona	1932.75	284	885	113	3015	2365	898	1721	141	132	3008	402	414	213	1752	1167	607	1672	2704	1100	841	1431	2510	17	1136	1849	742	84	2479	3174	813	203	602	330	3254	364	2864	191	293	1177	670	283	414	936	166	2295	650
1932	10	Arizona	1932.83333333333	129	384	71	2278	1017	481	1473	150	66	1661	272	391	247	295	441	407	771	1277	515	289	966	801	59	1489	1359	403	13	504	1596	750	168	459	160	1559	890	1384	421	486	1027	444	459	196	462	97	1263	277
1932	11	Arizona	1932.91666666667	810	28	31	478	1299	465	882	604	273	665	199	260	571	166	404	71	396	448	138	250	505	485	205	296	579	537	28	234	339	219	25	590	283	1166	942	851	114	290	641	332	128	225	220	33	630	448
1932	12	Arizona	1933	795	1319	3	326	952	1056	278	48	206	779	183	188	790	226	131	21	11	51	116	19	1148	117	195	213	89	145	9	126	267	71	301	1221	186	602	591	82	19	349	451	694	51	657	875	180	315	371
1933	1	Arizona	1933.08333333333	110	286	103	92	25	386	69	156	15	223	80	98	314	51	23	380	94	65	141	35	515	263	230	133	36	4	409	1	78	81	177	817	12	114	399	180	5	2	246	312	203	93	316	39	74	122
1933	2	Arizona	1933.16666666667	232	107	34	19	11	221	2	166	20	59	3	117	10	60	144	212	125	28	303	48	146	697	42	296	404	2	313	21	41	7	66	185	90	182	484	73	29	134	62	179	136	26	48	100	46	431
1933	3	Arizona	1933.25	37	3	45	104	381	199	9	965	422	450	39	24	29	18	68	86	753	1	219	2	111	788	6	250	1152	5	136	235	4	86	94	241	314	109	299	130	192	89	75	22	10	193	192	830	34	172
1933	4	Arizona	1933.33333333333	97	107	285	99	983	194	208	1056	390	394	109	143	152	36	7	217	647	31	234	146	334	954	387	332	707	88	90	48	120	26	128	126	186	99	416	729	299	102	119	87	23	445	271	694	5	220
1933	5	Arizona	1933.41666666667	166	182	705	89	1107	195	80	1032	188	479	42	140	168	547	0	26	604	95	127	522	870	881	454	916	421	262	54	92	94	112	156	597	65	61	1124	585	1104	14	19	80	269	226	349	310	95	79
1933	6	Arizona	1933.5	73	429	436	217	1306	147	3	288	145	555	3	240	670	566	59	62	234	118	157	530	1168	1616	361	1586	310	847	64	255	9	132	354	1331	196	382	987	831	1225	26	88	197	73	830	100	21	123	14
1933	7	Arizona	1933.58333333333	217	2042	495	1007	1697	306	53	1641	416	1048	88	419	1000	1022	302	561	1058	96	164	977	1483	2765	919	2419	421	2045	982	314	2	423	454	1418	60	182	1851	883	2313	58	204	314	427	1533	203	163	474	112
1933	8	Arizona	1933.66666666667	319	3232	687	461	1178	360	95	2739	1048	1216	33	1464	2002	880	837	1469	1358	130	170	2636	2729	4354	876	4345	948	3239	1907	440	49	518	305	2431	351	136	2734	1762	3886	27	194	440	833	2298	340	220	635	100
1933	9	Arizona	1933.75	106	2335	428	676	771	157	200	3967	996	880	45	2761	2939	1084	520	2183	1156	139	252	2988	1241	2472	1786	3355	703	1986	2158	569	240	442	499	2894	911	959	1206	1971	3660	285	280	335	583	2800	1185	203	415	220
1933	10	Arizona	1933.83333333333	451	1900	407	341	347	30	302	2072	581	447	234	1697	1788	1045	592	1222	777	305	88	1226	812	764	409	1236	531	817	1953	563	58	1394	358	1426	322	557	600	1193	1730	1345	17	822	184	1253	1186	339	34	224
1933	11	Arizona	1933.91666666667	801	649	467	273	375	131	146	2243	1152	248	295	775	1655	527	426	203	597	119	256	1152	450	1035	641	910	142	1258	1114	1030	102	1182	300	574	244	414	225	938	1831	223	160	630	136	1294	495	64	2	82
1933	12	Arizona	1934	129	108	254	83	309	74	124	1366	1638	128	595	1003	899	286	650	257	435	264	196	519	298	306	759	319	226	681	897	1732	133	395	13	154	29	171	323	216	982	60	384	1101	194	838	94	364	78	419
1934	1	Arizona	1934.08333333333	0	22	685	117	101	354	40	1028	911	82	23	170	231	13	435	436	121	135	47	177	13	8	9	238	290	161	28	153	260	373	205	1	43	120	95	103	180	93	502	183	160	348	169	55	91	241
1934	2	Arizona	1934.16666666667	24	133	49	8	182	131	0	409	13	349	34	762	87	0	238	27	339	58	179	21	43	14	83	199	22	169	67	34	19	68	354	72	76	29	422	159	75	20	19	138	1	267	107	1	18	258
1934	3	Arizona	1934.25	562	401	3	56	182	89	832	23	4	49	340	804	4	100	108	348	149	63	137	76	39	265	63	33	285	32	149	78	543	344	10	337	620	515	109	5	1	217	309	259	222	413	236	2	47	149
1934	4	Arizona	1934.33333333333	371	223	91	467	266	143	576	2	9	34	282	419	1	399	245	298	6	2	117	89	72	285	2	198	124	355	326	375	974	34	307	74	322	375	450	277	198	51	480	669	309	212	480	112	42	43
1934	5	Arizona	1934.41666666667	238	669	204	640	256	369	670	54	220	214	91	395	395	667	50	38	4	49	290	853	517	88	4	460	34	80	717	361	1227	1	128	37	465	531	182	415	271	103	698	898	1069	642	412	129	56	146
1934	6	Arizona	1934.5	133	871	101	250	156	265	1616	612	146	257	425	97	496	586	73	94	0	157	149	661	256	243	370	519	144	163	1001	645	1202	196	380	248	819	839	167	185	95	36	323	1173	2096	1322	117	890	35	84
1934	7	Arizona	1934.58333333333	57	2556	263	219	52	221	2830	776	128	302	761	233	1148	772	279	49	61	375	230	790	703	138	728	617	48	477	1267	1479	1402	272	829	444	924	1870	431	121	33	31	126	1852	2734	1230	140	947	183	158
1934	8	Arizona	1934.66666666667	206	3872	282	345	366	394	4506	1105	272	728	838	324	1360	1435	894	530	50	1326	581	1059	1826	32	1129	1358	2	625	3151	3158	988	302	930	1345	1212	2684	680	101	87	156	289	4102	5130	1559	16	1807	575	568
1934	9	Arizona	1934.75	59	2734	979	94	926	851	4299	1862	248	549	614	224	1050	2830	1332	554	14	1531	400	1566	1914	114	996	1067	74	1708	3404	1898	960	210	900	1338	1132	2979	151	179	61	241	1159	2653	4521	1726	107	1255	134	588
1934	10	Arizona	1934.83333333333	159	972	223	325	383	346	1611	536	139	188	506	238	572	1243	58	357	63	1249	504	945	452	428	949	218	375	988	946	1027	396	34	801	751	816	1238	54	472	69	108	981	867	3323	574	262	730	538	272
1934	11	Arizona	1934.91666666667	53	639	116	1608	136	278	990	214	9	151	469	71	206	543	287	249	59	1242	309	461	298	591	826	147	151	409	688	345	377	365	1171	205	716	1056	108	272	132	672	977	1168	1116	93	290	194	707	110
1934	12	Arizona	1935	191	768	129	1093	243	42	1415	201	8	34	771	344	130	711	615	268	526	595	392	172	207	183	553	48	634	154	772	9	482	264	223	44	180	481	5	147	89	145	381	345	499	43	524	158	469	497
1935	1	Arizona	1935.08333333333	40	44	353	64	309	99	237	63	282	87	88	123	22	338	342	445	146	27	257	24	212	41	82	272	34	2	80	382	372	43	832	284	38	10	0	84	196	5	154	117	397	127	109	223	329	91
1935	2	Arizona	1935.16666666667	79	87	124	97	232	602	94	161	985	213	638	8	179	406	91	168	33	242	4	0	1	64	14	59	173	59	216	254	454	13	101	47	280	6	51	83	357	390	8	135	136	54	58	426	873	287
1935	3	Arizona	1935.25	456	503	588	104	436	259	0	37	1136	15	58	33	220	1497	44	147	325	44	419	76	43	169	3	93	148	273	48	35	91	275	132	12	422	0	20	286	298	276	308	45	77	90	91	24	101	52
1935	4	Arizona	1935.33333333333	294	178	130	220	1204	588	67	130	241	72	97	34	231	1292	2	80	239	13	147	23	0	79	136	239	362	115	0	90	392	253	69	210	480	46	137	294	149	119	339	89	45	29	9	72	165	136
1935	5	Arizona	1935.41666666667	312	297	254	9	1168	1338	31	573	186	316	28	2	551	1760	282	760	133	61	5	40	127	127	203	243	228	81	12	4	367	434	666	179	258	235	189	192	339	567	196	51	425	164	174	40	701	623
1935	6	Arizona	1935.5	247	545	94	251	1165	1663	32	632	305	188	172	638	158	1515	657	318	74	113	451	157	19	285	137	332	160	604	48	148	360	664	1100	159	146	303	488	213	109	573	757	24	80	11	266	434	913	1475
1935	7	Arizona	1935.58333333333	492	928	248	850	1459	2436	13	752	529	239	1199	1599	524	1025	2155	861	63	80	556	82	102	398	646	403	268	689	71	114	390	967	1551	420	299	186	1050	1226	132	676	856	5	154	15	270	1154	1123	1919
1935	8	Arizona	1935.66666666667	827	1044	2021	1110	2109	4366	49	793	1157	873	2312	2879	2216	1227	2506	3315	79	341	1827	245	67	350	1659	1442	896	555	733	1324	785	790	3598	1500	1102	200	2538	1758	291	1005	1798	3	447	17	225	2187	1805	3230
1935	9	Arizona	1935.75	402	626	3097	1067	1705	3642	115	678	1427	542	3058	1762	2148	920	1173	2537	146	268	1910	259	61	424	2072	648	592	606	244	1661	391	1592	3809	1534	1305	241	2486	856	14	1484	1643	435	728	148	166	1781	1090	2791
1935	10	Arizona	1935.83333333333	60	229	2350	333	753	2227	274	247	1999	384	1591	942	1247	170	882	907	56	378	935	362	63	293	1095	567	740	220	40	668	20	1418	2097	683	354	251	1474	337	87	1081	889	595	182	1364	77	2041	320	1634
1935	11	Arizona	1935.91666666667	10	327	1592	313	299	1105	438	62	1819	107	1283	394	1430	104	493	856	46	295	504	536	529	121	876	123	359	473	11	391	190	841	564	42	879	40	1050	201	10	797	807	355	68	407	309	392	395	2655
1935	12	Arizona	1936	335	147	829	496	366	300	348	29	691	29	843	302	478	241	73	309	22	492	193	94	1283	156	1647	241	283	467	58	221	36	1441	432	23	392	25	505	176	122	789	477	226	56	345	183	269	96	1129
1936	1	Arizona	1936.08333333333	45	58	182	189	361	260	607	14	8	0	898	36	221	63	11	78	79	119	326	8	129	95	229	225	262	248	336	247	2	334	517	81	185	8	108	11	446	205	20	23	43	81	216	49	13	243
1936	2	Arizona	1936.16666666667	57	1	335	59	400	12	191	99	109	24	390	255	84	104	21	22	200	146	255	3	23	204	760	138	113	58	298	25	65	390	137	2	149	8	79	9	165	880	239	37	177	67	132	144	12	101
1936	3	Arizona	1936.25	9	224	219	47	3	1	152	5	74	40	400	18	255	32	68	1144	394	416	29	71	217	17	192	4	18	224	867	49	268	18	151	48	5	59	565	548	23	35	569	21	64	1	408	148	36	21
1936	4	Arizona	1936.33333333333	63	37	109	4	404	19	431	119	93	26	796	167	425	270	254	1380	423	179	727	702	503	360	418	231	150	120	702	50	245	17	105	2	246	3	1262	436	47	74	685	67	32	99	127	186	12	12
1936	5	Arizona	1936.41666666667	111	7	79	151	273	76	515	257	64	527	1100	237	741	303	613	2241	396	324	400	1560	447	198	813	31	770	218	627	2	311	40	9	134	288	5	978	245	53	153	678	120	46	260	1147	63	159	55
1936	6	Arizona	1936.5	85	398	15	218	173	537	164	11	186	399	862	1696	350	217	890	2138	431	410	270	755	728	287	678	102	1617	1123	849	239	1762	15	232	318	80	8	872	102	20	270	484	233	129	227	1938	183	604	332
1936	7	Arizona	1936.58333333333	363	375	215	306	295	325	367	4	435	1428	2063	2055	373	311	1275	2136	1464	1138	691	1188	1496	1334	794	308	1171	1201	1091	1008	3060	74	302	551	347	30	798	44	48	432	463	718	436	58	2587	395	631	647
1936	8	Arizona	1936.66666666667	1804	829	279	881	388	395	346	241	655	2662	2615	2287	740	206	4044	3186	2694	2262	1928	1544	2145	1845	1103	526	1734	1889	813	666	4448	294	917	1322	1170	108	2475	641	217	141	625	1088	569	243	3381	404	1147	1082
1936	9	Arizona	1936.75	2414	1687	158	410	341	373	222	202	1318	1712	2320	1839	904	414	2913	2819	2750	1517	2552	621	2861	1658	1220	864	3777	1774	1608	366	5178	396	695	989	1674	208	2566	756	47	968	494	710	566	127	5365	1071	969	1738
1936	10	Arizona	1936.83333333333	1238	552	332	589	241	135	230	52	849	1241	875	939	616	79	1603	1019	2133	572	1377	156	1663	485	1149	774	1573	690	882	63	1727	144	483	681	708	140	1617	494	0	542	652	354	445	751	2185	998	1202	1058
1936	11	Arizona	1936.91666666667	423	254	575	59	246	200	113	544	768	1216	272	648	516	103	900	568	979	797	2531	264	1211	62	537	400	730	476	321	490	2169	91	717	350	1210	1071	947	255	222	1240	566	95	299	302	668	839	27	975
1936	12	Arizona	1937	249	857	763	42	58	60	2	224	468	760	184	458	337	8	118	39	612	276	1459	837	367	154	316	240	1261	919	149	996	1022	272	407	421	149	399	412	239	297	1029	544	291	172	573	197	643	279	882
1937	1	Arizona	1937.08333333333	41	121	1140	4	99	24	217	3	636	86	10	348	273	425	129	74	177	159	404	63	176	150	218	216	23	178	116	332	165	167	88	100	262	178	80	1	322	540	0	32	65	611	308	71	26	158
1937	2	Arizona	1937.16666666667	186	19	103	64	5	47	39	37	21	524	1	121	670	252	27	59	368	25	515	206	76	225	141	28	20	278	231	148	22	271	74	288	343	6	46	553	260	241	45	109	51	104	15	176	34	64
1937	3	Arizona	1937.25	275	108	12	292	8	246	37	1491	109	178	52	444	80	64	118	167	614	0	822	464	69	407	752	7	2	37	38	57	138	151	296	109	622	52	121	198	252	145	9	0	21	23	95	82	67	32
1937	4	Arizona	1937.33333333333	303	137	4	337	8	476	506	907	252	31	259	569	19	122	167	637	391	21	212	1047	110	371	943	16	42	182	259	28	318	255	1015	154	613	810	108	94	503	33	214	9	258	377	42	64	376	102
1937	5	Arizona	1937.41666666667	323	25	428	370	15	848	941	1110	351	125	851	577	210	297	679	100	593	49	24	762	185	494	979	40	191	1023	738	25	364	605	641	191	366	531	91	531	201	149	415	142	659	262	241	332	41	246
1937	6	Arizona	1937.5	824	136	121	400	5	770	959	1814	552	113	717	412	1148	418	779	78	389	178	57	1182	256	1007	408	140	123	1351	910	223	166	331	437	391	267	918	84	570	116	232	281	246	763	669	504	268	4	78
1937	7	Arizona	1937.58333333333	2450	30	55	408	208	1285	1239	2721	371	10	1094	836	717	1612	1037	202	148	69	123	1256	142	869	1178	234	211	1718	1237	183	124	478	720	858	302	1572	130	1184	142	960	498	780	829	1616	651	555	52	163
1937	8	Arizona	1937.66666666667	4602	127	34	470	853	1981	2371	4350	673	5	1791	871	1100	3628	2271	376	198	99	569	2977	44	945	2657	1356	315	3420	2828	152	140	1545	695	893	815	2256	482	3067	223	2053	1036	1882	1287	3501	1075	1544	168	275
1937	9	Arizona	1937.75	7528	426	10	815	412	1764	1779	3218	326	265	2656	657	1362	3089	1608	601	327	20	396	3176	190	1327	3149	1997	94	2695	3057	147	539	2407	1293	1322	2527	2446	490	2617	136	1676	915	1900	2496	2461	1153	1513	284	265
1937	10	Arizona	1937.83333333333	5200	357	641	348	258	1132	884	3357	254	494	1462	154	808	1240	646	444	272	259	591	1658	101	2198	1902	702	104	2018	3009	150	188	1225	611	1902	1304	1164	340	715	369	2010	395	766	1502	2584	293	125	431	356
1937	11	Arizona	1937.91666666667	2515	175	687	498	278	257	894	1572	107	648	662	99	1251	1715	134	112	103	388	30	1525	342	1160	954	815	7	682	1216	32	44	267	703	2233	630	1121	364	230	410	1223	483	1135	605	1073	525	191	301	705
1937	12	Arizona	1938	1530	935	1995	327	142	448	223	2091	657	737	107	26	196	691	69	75	298	99	59	301	72	266	271	1282	231	898	1164	48	168	512	365	1162	148	535	177	198	115	951	365	995	413	494	163	156	190	267
1938	1	Arizona	1938.08333333333	590	71	230	120	1	166	373	119	56	218	28	106	34	85	28	0	423	237	39	324	612	144	189	204	56	567	539	140	341	180	174	306	91	46	134	1	29	433	117	816	151	765	92	5	4	418
1938	2	Arizona	1938.16666666667	596	412	89	34	479	7	13	339	4	0	9	15	0	287	149	152	82	177	40	26	98	221	10	386	8	292	21	289	34	137	125	227	14	27	85	111	404	572	552	441	435	733	174	704	18	90
1938	3	Arizona	1938.25	298	118	5	146	514	368	161	145	66	81	59	78	275	126	51	289	92	146	157	40	42	182	137	6	60	272	54	422	17	30	269	47	0	116	302	318	499	320	103	303	48	440	40	472	234	66
1938	4	Arizona	1938.33333333333	83	277	189	15	634	205	261	472	49	215	11	884	368	309	105	341	101	310	153	96	37	28	13	0	582	569	55	742	12	471	1406	5	66	32	258	90	718	705	336	184	122	190	72	661	478	247
1938	5	Arizona	1938.41666666667	1604	81	831	25	476	126	464	873	1140	15	255	772	366	140	466	327	355	328	450	214	246	244	54	12	1221	540	11	625	5	647	2114	2	701	78	568	152	1051	341	457	242	86	525	19	1558	384	18
1938	6	Arizona	1938.5	1688	1306	736	9	510	99	580	680	936	35	389	1042	96	204	401	509	110	768	215	255	442	747	62	447	712	323	70	390	171	1072	2047	209	632	46	765	274	1640	127	571	193	918	855	90	1892	226	154
1938	7	Arizona	1938.58333333333	2087	1102	1677	33	991	31	287	169	1689	4	643	822	131	643	1236	1054	52	478	1285	596	1508	896	242	702	2453	1104	258	755	279	2089	2707	147	970	378	1258	822	1821	133	2031	394	1670	1524	415	1647	194	194
1938	8	Arizona	1938.66666666667	3097	1125	2927	369	1524	1013	1213	691	2848	18	1530	1773	794	930	2544	3168	335	2372	3340	1276	3159	1373	352	858	4658	2929	797	2088	1443	4058	4410	838	2636	569	1572	1132	2585	285	2956	1319	2214	2452	196	3423	466	453
1938	9	Arizona	1938.75	2128	966	1949	31	2159	1541	2175	552	4090	6	1881	1002	900	451	2249	3694	196	3678	2764	2128	2249	1893	446	780	5381	1753	1077	2816	794	3959	3666	245	2426	464	1757	1498	2181	511	1850	1518	1299	1543	1003	2312	752	297
1938	10	Arizona	1938.83333333333	773	849	1533	711	1740	408	711	538	3024	66	1081	1290	511	39	943	1713	336	1174	2122	878	1282	573	106	251	2479	553	838	2025	878	2028	1396	82	1168	999	654	732	2379	466	882	885	464	503	879	1654	261	405
1938	11	Arizona	1938.91666666667	675	197	643	1151	610	239	191	672	866	10	442	743	690	15	690	880	308	1252	815	625	754	143	60	91	1234	517	173	934	659	1946	689	100	422	383	923	80	1528	722	270	799	1007	405	396	1126	137	500
1938	12	Arizona	1939	421	384	865	588	28	218	42	96	334	0	607	198	689	80	75	816	134	399	397	404	325	43	69	28	497	189	71	870	195	1146	496	67	540	473	985	168	1275	505	23	871	270	440	572	220	58	72
1939	1	Arizona	1939.08333333333	81	3	229	57	421	5	24	119	62	1	255	151	169	148	9	362	13	103	244	163	752	397	17	156	1136	80	70	89	236	160	163	185	270	252	193	31	71	136	6	525	58	52	61	39	132	118
1939	2	Arizona	1939.16666666667	746	1	337	686	360	0	231	27	541	10	112	759	308	333	440	3	179	44	10	86	75	55	54	60	105	12	74	448	18	82	107	57	171	70	25	3	27	39	95	1094	192	16	555	301	96	38
1939	3	Arizona	1939.25	100	62	1	216	49	14	15	1	0	479	373	165	125	184	132	116	61	11	196	46	453	749	0	54	191	5	330	397	366	132	48	389	220	848	537	13	45	86	421	130	3	16	463	58	20	1
1939	4	Arizona	1939.33333333333	119	131	82	553	16	243	126	217	5	389	430	251	450	54	40	52	49	487	225	600	194	306	717	25	533	54	141	260	140	280	133	422	685	370	602	88	313	203	330	46	8	73	205	9	9	28
1939	5	Arizona	1939.41666666667	62	437	756	49	10	539	67	105	63	668	410	45	117	46	300	26	67	496	186	394	452	260	589	7	681	379	93	82	263	54	215	457	1293	650	656	65	617	582	579	292	8	13	237	63	64	1050
1939	6	Arizona	1939.5	154	253	421	157	51	558	150	692	21	53	884	18	317	329	295	17	1537	497	149	9	242	246	875	355	457	444	425	104	56	218	334	436	1131	1545	1473	528	669	671	527	266	99	101	194	4	777	1173
1939	7	Arizona	1939.58333333333	242	210	623	178	545	884	499	1528	466	127	1091	3	582	572	397	50	3099	1243	130	1113	126	136	1186	362	759	769	682	174	325	519	405	562	2178	1601	2659	1815	1117	1200	1943	397	424	445	164	58	1328	2246
1939	8	Arizona	1939.66666666667	1148	748	1168	528	1758	1477	261	1690	460	66	1075	160	1765	1524	1820	351	6362	2526	96	2953	593	161	1767	667	1691	1841	742	93	413	1353	328	946	2660	1927	3385	3275	2589	2330	2438	304	205	1408	242	238	1568	4194
1939	9	Arizona	1939.75	785	517	660	859	2417	2226	139	1907	1180	64	1446	354	1596	1035	1813	450	5444	1819	184	1580	1107	208	1849	513	1843	1336	956	526	495	859	78	858	2523	1551	2720	3756	3431	3693	2363	249	751	1069	6	637	2650	4014
1939	10	Arizona	1939.83333333333	373	602	686	1412	1510	1038	375	761	768	146	1292	595	390	477	497	186	2405	1662	161	1917	835	140	961	1031	1429	1138	873	109	213	251	364	525	1014	965	1133	1496	2916	1443	1291	633	264	544	116	602	1232	2580
1939	11	Arizona	1939.91666666667	597	680	152	981	1103	288	678	165	261	260	649	331	124	465	364	137	1079	1864	14	792	945	7	750	1229	847	639	307	103	1108	121	1349	182	241	370	359	2005	2395	351	1079	314	397	88	0	305	923	1066
1939	12	Arizona	1940	376	823	93	1225	262	255	750	63	447	335	383	270	34	438	348	66	441	1954	407	1190	545	125	989	1086	631	464	171	62	722	57	382	445	503	201	217	568	1489	257	147	436	305	2	2	434	370	1034
1940	1	Arizona	1940.08333333333	7	434	372	186	26	43	180	71	80	4	290	69	713	81	151	5	182	913	175	462	1	648	150	159	40	54	639	240	78	168	307	945	54	690	128	247	305	234	43	763	28	0	39	120	128	361
1940	2	Arizona	1940.16666666667	6	49	103	111	0	144	40	111	200	56	60	19	57	138	95	7	283	408	178	593	685	259	197	111	692	349	219	4	8	96	12	174	591	82	48	120	390	46	43	211	45	55	222	18	662	741
1940	3	Arizona	1940.25	143	662	72	59	163	57	73	513	204	16	256	37	655	16	116	5	215	412	575	188	340	526	431	14	36	395	357	206	6	53	434	98	399	41	37	19	458	1028	112	728	107	176	90	14	84	66
1940	4	Arizona	1940.33333333333	209	187	192	401	63	546	115	457	114	1	233	587	462	302	204	92	230	236	618	187	149	297	361	0	399	118	515	51	738	191	347	109	997	106	487	263	622	763	188	922	636	543	242	886	18	356
1940	5	Arizona	1940.41666666667	625	286	73	919	26	879	108	859	300	71	109	791	537	141	99	91	510	159	1788	221	240	268	209	39	443	251	381	74	1116	627	718	188	1415	126	807	292	374	358	293	1412	1686	261	418	525	13	142
1940	6	Arizona	1940.5	269	400	259	1719	1	356	166	646	472	746	319	704	300	55	84	48	453	142	1219	426	311	196	66	1211	350	119	241	53	1568	523	1017	625	1763	58	1424	325	283	1207	363	1872	750	619	448	886	75	253
1940	7	Arizona	1940.58333333333	198	668	458	2510	2	321	397	810	894	1255	267	1094	124	84	913	194	606	289	1676	803	201	361	498	1679	347	721	50	130	1768	1776	1352	962	3693	1214	2330	386	273	2422	1173	2470	801	1289	605	1780	52	186
1940	8	Arizona	1940.66666666667	307	606	1525	4264	72	271	301	1680	2367	3317	127	1372	233	155	2350	424	1128	1275	2382	816	502	778	1254	1652	692	1529	505	255	3218	2793	2642	1745	3629	3874	3338	459	209	4789	3341	3398	1301	2015	1053	2447	377	257
1940	9	Arizona	1940.75	480	1087	2111	2998	301	369	541	1159	3068	3764	74	1602	248	402	1205	154	884	1071	2387	924	136	971	1230	1683	176	1579	197	1417	2143	2815	1730	1186	2758	3553	2521	1145	803	4122	3049	3462	959	1600	2179	2277	684	336
1940	10	Arizona	1940.83333333333	714	982	1261	1683	352	137	455	721	1533	1893	65	1164	36	590	1292	159	1863	338	1211	344	78	388	1554	1423	134	1915	316	2137	2924	2648	1867	597	1383	2868	1018	855	348	3694	1803	1838	717	1600	1295	1566	531	48
1940	11	Arizona	1940.91666666667	740	712	779	321	890	854	100	180	1148	696	38	289	364	288	649	456	1003	55	581	390	911	253	813	1395	18	1745	206	2128	1261	1393	1523	133	309	1968	609	640	466	1285	1465	672	1023	2054	1275	534	594	51
1940	12	Arizona	1941	285	1094	234	394	66	1067	10	115	344	388	1084	465	243	23	332	44	487	696	955	544	559	44	624	960	249	386	257	1323	1133	264	1232	266	82	559	351	339	303	452	950	697	207	895	817	901	562	73
1941	1	Arizona	1941.08333333333	415	424	593	114	17	151	19	33	9	939	157	310	26	254	185	163	134	272	673	52	341	71	478	634	297	72	54	642	291	522	338	232	7	149	180	56	61	70	162	229	20	128	201	195	800	305
1941	2	Arizona	1941.16666666667	164	84	159	272	25	95	424	32	193	246	38	12	81	321	118	3	54	28	828	35	717	429	30	1374	329	710	0	6	123	64	359	18	29	86	182	276	340	503	196	68	136	519	105	3	233	513
1941	3	Arizona	1941.25	414	10	190	10	79	47	153	5	112	318	29	23	106	228	0	635	29	181	141	367	29	348	118	414	543	53	30	60	62	0	612	160	116	132	80	70	180	92	151	225	238	198	158	151	276	11
1941	4	Arizona	1941.33333333333	40	283	30	134	178	4	66	14	610	97	109	76	436	417	135	1014	5	56	431	460	7	29	137	84	1003	12	207	446	141	3	475	466	448	63	123	1481	366	34	99	745	203	427	290	12	177	3
1941	5	Arizona	1941.41666666667	28	129	364	1587	223	33	258	90	1018	101	1	256	600	941	559	2113	556	0	494	1096	27	168	86	47	1098	161	1268	304	176	98	824	2593	95	252	48	2345	578	558	391	1881	139	216	221	325	194	12
1941	6	Arizona	1941.5	9	65	504	1450	394	47	422	510	854	32	11	292	535	1352	765	1300	773	159	152	1133	56	79	17	9	340	390	1748	336	28	11	457	1668	98	18	69	1754	330	864	138	2141	327	282	1116	420	1670	59
1941	7	Arizona	1941.58333333333	584	172	996	1264	861	249	1392	1125	1622	249	95	1546	1035	2045	713	1085	3325	607	807	1631	115	147	22	413	393	1005	4338	307	34	398	941	1795	763	15	62	2955	252	1821	176	3734	369	269	1620	849	1357	83
1941	8	Arizona	1941.66666666667	941	387	2295	2783	1216	953	3042	1958	2612	873	187	3169	3091	6026	1576	1153	4581	1487	1498	3564	379	126	254	959	1173	1681	6862	793	118	1062	1044	2158	1951	1	441	4708	523	2835	635	5251	528	756	3531	1214	1249	412
1941	9	Arizona	1941.75	712	1086	2049	2652	2359	559	1504	1772	2432	1168	492	4332	3159	5961	1593	1507	3649	1406	2008	3572	546	560	542	899	785	1534	6334	1152	152	1056	976	1077	1822	21	581	4487	184	2443	546	2170	860	1379	3539	990	2521	771
1941	10	Arizona	1941.83333333333	433	1228	1120	2521	2148	172	494	1415	1312	238	411	2744	1329	2979	1071	588	1101	748	690	1940	207	498	284	1009	622	1053	2913	731	88	330	374	840	1202	133	106	838	295	2196	564	1879	712	163	2368	196	942	665
1941	11	Arizona	1941.91666666667	245	2383	982	1356	890	871	82	1924	464	324	91	1330	423	2605	1011	891	288	580	906	611	424	381	167	1387	155	394	619	158	130	14	493	554	428	135	87	220	460	848	466	553	1648	70	1430	11	703	125
1941	12	Arizona	1942	218	1222	1291	1126	525	1519	50	686	434	463	197	193	290	1833	1299	1478	225	294	535	277	91	170	29	1378	164	496	277	193	37	163	489	460	409	92	0	33	165	875	510	515	1614	43	1095	204	537	251
1942	1	Arizona	1942.08333333333	412	489	577	283	190	376	148	40	163	17	8	160	595	221	160	310	210	142	7	214	81	12	106	484	37	41	347	32	24	419	137	368	94	258	7	493	451	136	60	9	339	545	717	15	156	668
1942	2	Arizona	1942.16666666667	75	229	29	667	172	27	79	313	37	81	317	47	561	253	40	239	219	152	11	28	194	283	1	186	201	36	229	137	33	45	662	277	22	87	9	74	2	46	130	80	343	379	263	190	29	217
1942	3	Arizona	1942.25	107	2412	89	1063	195	94	19	383	7	246	121	44	576	323	7	155	743	498	406	4	297	430	99	84	302	53	639	88	133	491	4	36	143	459	4	77	498	261	76	61	156	84	0	51	215	631
1942	4	Arizona	1942.33333333333	112	3078	273	1728	12	181	70	204	843	598	25	49	437	173	400	537	1082	210	146	166	157	888	287	190	766	120	973	124	467	688	15	106	310	68	312	1013	799	139	367	78	216	28	80	1205	66	1169
1942	5	Arizona	1942.41666666667	228	1566	181	1930	113	26	104	71	283	507	16	78	520	89	224	524	273	431	226	37	327	586	264	1515	1273	497	333	72	992	212	36	358	357	681	159	1013	473	249	109	0	243	55	3	1002	596	3236
1942	6	Arizona	1942.5	370	648	274	2528	344	414	471	301	481	399	49	217	334	273	586	513	197	908	870	61	102	1104	369	731	1415	146	882	182	428	101	4	158	199	540	674	824	513	90	35	192	559	357	121	466	337	5886
1942	7	Arizona	1942.58333333333	931	3636	148	4177	839	225	1288	69	1365	321	282	278	256	40	430	1204	52	2885	1365	250	613	854	857	702	2473	641	251	877	387	65	73	155	272	1143	757	532	593	1067	268	215	571	724	294	253	926	4821
1942	8	Arizona	1942.66666666667	1473	3433	602	5427	2302	307	3420	203	1360	419	757	1248	201	12	425	1808	5	3916	2316	240	1704	1550	1203	562	4788	1297	782	3790	825	201	266	1173	700	1791	675	716	792	1553	421	70	1270	943	524	217	981	4873
1942	9	Arizona	1942.75	1571	1955	1089	4127	2316	179	3101	128	1167	742	164	966	440	96	597	989	128	3514	2064	435	3675	1471	864	167	4765	891	755	2572	172	172	458	1680	349	2147	298	845	635	1321	207	111	2720	726	660	2257	336	1955
1942	10	Arizona	1942.83333333333	514	2343	1075	1979	974	33	1232	55	662	615	619	327	1608	105	344	623	2	2333	783	44	845	764	334	68	2196	325	235	2668	3	84	35	1174	656	1976	36	472	567	457	859	249	1371	1065	505	596	125	1019
1942	11	Arizona	1942.91666666667	165	543	292	313	684	1	234	413	227	307	1366	1284	544	76	317	284	325	1954	94	55	603	452	112	2	387	900	9	2132	72	298	62	662	461	1061	5	213	422	268	868	224	2332	575	75	917	667	626
1942	12	Arizona	1943	14	27	649	136	853	108	190	210	282	687	1357	1077	75	62	294	153	718	841	21	77	79	322	361	55	308	162	191	1454	367	195	128	571	871	674	38	500	380	230	388	99	1186	30	31	409	1446	546
1943	1	Arizona	1943.08333333333	1	154	32	369	72	5	1	543	24	9	78	49	91	452	361	2	1006	464	543	319	90	97	177	16	277	21	78	473	220	139	66	289	62	39	222	43	22	317	553	163	162	55	125	348	59	228
1943	2	Arizona	1943.16666666667	344	78	14	292	143	14	372	43	810	0	27	256	510	2	21	78	522	416	181	721	29	0	140	782	53	70	28	0	58	39	284	1689	45	258	92	260	251	40	61	156	1	27	400	190	17	259
1943	3	Arizona	1943.25	334	75	552	50	59	116	199	456	855	6	927	258	395	12	40	66	637	240	402	46	546	614	167	23	101	584	8	286	71	151	217	173	226	223	57	76	277	20	614	5	173	105	292	283	25	63
1943	4	Arizona	1943.33333333333	69	154	979	34	122	618	15	1314	906	237	751	567	692	21	140	35	977	2	756	83	569	825	166	107	6	556	72	300	144	313	19	179	704	125	56	74	164	447	659	277	175	90	122	833	642	387
1943	5	Arizona	1943.41666666667	112	51	728	101	99	639	32	1432	463	939	559	270	557	111	45	319	393	13	133	595	562	168	391	66	34	637	593	339	591	110	1	332	416	282	43	457	558	537	266	184	435	179	252	605	273	352
1943	6	Arizona	1943.5	279	191	138	56	156	1092	32	784	583	658	299	471	390	257	219	152	180	33	69	453	872	176	122	252	432	541	454	63	1016	112	136	933	785	75	697	755	462	112	104	2	162	389	713	999	344	112
1943	7	Arizona	1943.58333333333	670	261	1173	6	165	679	138	1324	987	875	643	298	591	1100	678	2	181	71	1770	558	1361	302	445	110	1201	988	724	90	1056	1136	10	1124	809	373	701	454	357	166	59	154	227	495	1196	1190	185	66
1943	8	Arizona	1943.66666666667	2281	690	1188	6	191	2696	810	1526	797	1282	1648	682	804	843	330	85	377	4	3466	2099	1295	192	2083	60	2291	1244	522	141	1000	1719	25	1746	1727	225	671	1024	470	89	140	252	1475	1073	1436	1987	584	86
1943	9	Arizona	1943.75	1610	675	2047	315	320	2386	1329	686	1070	2547	2663	905	1035	976	317	194	466	138	1578	2183	2360	294	2348	339	1132	1180	188	351	1211	1711	240	1479	1241	351	757	674	349	37	27	347	832	840	639	485	540	79
1943	10	Arizona	1943.83333333333	444	912	421	255	416	2140	1922	479	1137	2042	1231	452	359	1302	350	32	532	75	501	1714	1627	548	774	302	1093	1736	63	276	914	968	207	1091	1868	187	1026	210	375	178	213	121	861	758	155	77	1317	207
1943	11	Arizona	1943.91666666667	98	1510	88	314	18	1288	826	366	1531	2350	2018	771	169	1385	388	552	204	41	782	566	1407	391	1203	563	193	900	537	374	259	213	218	426	848	319	458	221	1203	141	853	170	675	705	108	230	442	26
1943	12	Arizona	1944	141	654	44	111	453	615	466	70	321	575	305	115	140	1151	564	82	95	75	97	41	160	512	844	130	258	453	229	302	186	115	119	99	122	309	135	81	209	5	398	38	386	207	607	19	409	82
1944	1	Arizona	1944.08333333333	115	150	5	741	249	88	926	430	303	269	54	566	521	812	276	231	312	103	410	9	169	125	548	107	77	365	26	467	222	46	292	179	219	389	1	70	324	31	507	93	260	131	130	10	640	77
1944	2	Arizona	1944.16666666667	22	78	21	159	54	228	448	137	36	146	86	1121	50	40	188	16	668	221	87	12	31	103	334	1295	180	23	74	428	190	11	24	10	486	71	1	376	103	235	40	281	108	112	50	146	150	106
1944	3	Arizona	1944.25	252	87	211	145	154	168	143	87	343	1	666	93	12	13	116	66	416	45	399	45	355	192	343	52	71	411	93	17	194	292	87	171	154	2	68	256	28	434	380	151	46	46	656	89	192	124
1944	4	Arizona	1944.33333333333	451	363	763	221	583	479	359	216	317	14	174	125	74	579	86	533	296	105	400	6	771	171	117	30	67	444	322	373	58	660	334	1131	69	50	12	475	11	150	216	146	193	54	516	1170	51	31
1944	5	Arizona	1944.41666666667	38	312	1301	647	519	293	14	726	552	16	275	367	346	553	82	784	1425	81	633	90	743	1489	240	6	44	555	293	414	28	282	12	1616	280	13	20	615	157	844	445	950	149	955	1492	1349	12	554
1944	6	Arizona	1944.5	479	68	1357	643	1684	506	11	867	284	131	51	237	131	657	196	1228	2902	85	1200	204	640	964	180	28	124	414	236	859	566	261	245	1292	317	565	74	162	1080	604	34	866	135	1386	1201	1023	148	392
1944	7	Arizona	1944.58333333333	666	27	1519	890	3031	579	213	1293	624	115	18	426	328	652	129	1751	3399	78	1014	405	1236	958	65	150	36	122	374	2108	278	499	751	2176	201	859	487	138	777	1427	210	2286	101	1287	1353	1109	299	1536
1944	8	Arizona	1944.66666666667	824	8	4223	1687	4923	1873	62	2415	1502	519	51	629	676	1446	762	4489	4119	73	1610	1591	2098	1321	279	900	547	759	652	4175	261	1231	1914	5360	147	1363	907	1049	2249	2493	255	3199	151	3777	2784	2716	563	3249
1944	9	Arizona	1944.75	453	52	3988	2456	6884	4434	347	2843	1305	677	98	749	1856	1153	1167	4115	4529	186	2393	3243	1414	786	546	664	985	1469	1401	3421	269	2195	2103	3552	340	1542	1672	1367	2718	3557	567	1695	334	2988	3870	3199	1294	3261
1944	10	Arizona	1944.83333333333	1058	12	2213	1306	5438	2501	237	1480	969	668	17	349	1273	218	649	1371	2324	88	1757	561	373	645	1345	195	603	1023	149	1797	82	2408	1018	2600	111	1150	572	1001	2448	689	517	1322	665	1392	974	1968	1077	3419
1944	11	Arizona	1944.91666666667	1041	128	3236	639	2155	3009	253	526	267	1203	45	276	827	809	1200	855	987	37	944	1014	659	400	641	30	234	333	28	365	213	1324	1908	643	652	705	621	603	2017	184	685	1210	305	444	178	483	747	1749
1944	12	Arizona	1945	205	34	1896	270	325	1794	63	661	455	475	356	171	527	583	672	83	367	17	351	1221	381	232	1476	422	922	162	378	549	378	1410	2098	338	841	1143	309	1207	946	237	1475	170	1198	273	269	357	144	453
1945	1	Arizona	1945.08333333333	2	615	968	103	26	454	15	79	134	109	52	398	67	87	122	29	193	391	365	577	732	131	978	2	170	7	54	1	301	639	131	134	444	1374	442	160	165	268	68	8	78	25	158	1160	54	89
1945	2	Arizona	1945.16666666667	71	293	164	21	2	0	0	414	72	340	314	93	42	35	285	4	146	163	26	1028	7	227	157	2	83	122	113	92	340	41	699	383	497	682	193	248	415	134	17	3	231	587	431	19	0	12
1945	3	Arizona	1945.25	16	83	829	111	114	106	147	465	149	33	478	6	10	497	85	135	29	23	2	7	5	516	37	168	12	36	536	18	133	56	1041	115	319	46	185	393	405	61	36	295	1	304	111	55	172	592
1945	4	Arizona	1945.33333333333	44	207	490	459	28	72	451	179	253	625	438	397	566	107	486	248	39	128	54	22	540	123	3	133	118	28	185	14	39	55	295	66	59	1366	123	446	449	209	414	526	881	830	172	210	152	581
1945	5	Arizona	1945.41666666667	234	173	148	539	107	43	640	1480	70	477	890	563	1090	515	799	891	136	446	336	11	1218	15	936	1003	7	1003	99	80	50	59	45	47	164	821	44	959	715	193	581	536	2061	1593	2134	1291	252	782
1945	6	Arizona	1945.5	36	787	169	1282	80	66	632	1683	184	833	1309	260	612	1896	693	1043	126	493	956	161	1409	957	1276	770	24	816	560	35	31	210	544	28	868	967	187	477	1019	21	487	656	3025	2007	2661	1890	381	1333
1945	7	Arizona	1945.58333333333	903	1293	848	1631	556	838	485	3205	132	807	3209	705	442	2407	1445	2646	57	1120	2164	251	4034	1191	3150	2123	24	2063	1080	1084	219	226	512	251	676	2113	900	901	989	277	770	2984	5339	2302	3041	2896	1310	1239
1945	8	Arizona	1945.66666666667	1305	3888	1270	2504	892	1069	1354	5687	298	3169	6791	2613	656	2108	2921	2739	88	1934	3392	708	8920	3924	9406	4718	116	5221	1336	1685	373	467	808	401	1465	4495	1923	1674	1612	989	2334	6892	5607	3921	3939	4947	3582	2277
1945	9	Arizona	1945.75	1286	5713	1394	1971	808	1261	1554	3553	2548	3189	5583	2445	220	1526	3931	2306	100	2059	4951	276	9545	3521	8205	6064	972	4431	1929	1266	323	209	1769	570	3693	3321	2147	657	1557	594	2822	6380	5991	2545	5188	4562	6874	2577
1945	10	Arizona	1945.83333333333	1147	3217	1346	948	1572	431	1562	2209	2538	1292	2432	958	151	927	2075	437	494	3249	2731	111	4805	2881	2311	3932	1477	2464	841	4290	181	87	1414	2338	2650	1001	2546	1188	1166	813	1157	3455	3972	853	2320	2141	5207	2589
1945	11	Arizona	1945.91666666667	334	2263	600	1303	827	1588	1219	1214	2214	867	1154	44	117	933	905	241	206	1804	741	695	2585	1832	447	1629	1013	609	568	1163	259	581	344	4202	1932	1012	1082	941	1594	901	1303	1104	2365	1219	1180	838	4269	1464
1945	12	Arizona	1946	394	1266	2585	374	504	243	864	931	2129	745	165	408	27	396	388	98	182	1884	154	855	1658	1066	30	1695	1749	741	127	816	386	197	842	1861	1053	431	96	746	754	935	888	478	1202	263	1013	1017	3941	557
1946	1	Arizona	1946.08333333333	322	70	418	7	493	92	352	79	486	97	366	311	3	10	13	104	1663	560	145	382	45	44	298	417	1142	749	228	733	156	691	183	279	246	59	210	243	305	1058	66	12	521	288	425	298	1378	270
1946	2	Arizona	1946.16666666667	202	430	30	147	9	2	168	209	274	329	189	1120	162	113	24	32	1008	49	164	527	764	96	18	123	184	69	185	135	13	312	126	61	162	133	118	104	267	21	139	159	230	103	4	287	558	141
1946	3	Arizona	1946.25	605	137	138	626	47	134	658	317	252	146	231	372	351	146	79	61	446	626	35	147	206	8	222	213	55	35	93	435	88	196	293	0	830	70	82	305	773	17	52	202	14	62	488	11	116	164
1946	4	Arizona	1946.33333333333	359	235	294	567	38	34	590	111	125	384	21	606	1542	236	109	618	631	420	14	162	16	5	543	170	660	185	269	383	1	54	120	1	786	275	342	487	518	434	0	242	66	308	272	26	122	47
1946	5	Arizona	1946.41666666667	166	304	514	1197	712	179	1477	841	6	407	262	1986	1373	18	34	597	307	230	52	745	54	35	71	232	1621	540	929	232	508	209	106	55	1028	541	132	286	382	90	21	745	173	623	684	73	389	617
1946	6	Arizona	1946.5	848	169	709	1078	639	195	2034	802	127	1044	36	1825	2252	2	584	225	151	247	38	900	0	549	34	402	1504	355	1387	864	598	635	23	309	927	1881	92	910	844	429	129	980	10	512	547	32	920	159
1946	7	Arizona	1946.58333333333	2452	31	2313	1755	1441	89	1360	806	439	2099	188	3758	2992	417	737	710	117	682	141	2205	10	844	512	271	2256	413	2646	1057	351	786	3	468	651	2156	69	1905	1675	395	14	1063	159	814	1248	269	2050	8
1946	8	Arizona	1946.66666666667	4660	262	5008	2098	2791	101	2558	2594	523	4191	31	6805	5425	1693	1084	927	162	668	1353	3365	20	1624	255	1114	4223	450	4652	1552	1215	2176	462	323	244	4420	173	1392	4070	1262	290	1129	860	3230	2918	482	5239	250
1946	9	Arizona	1946.75	5181	348	2919	2833	2875	73	2737	2282	1304	2790	155	6450	6479	3009	1889	902	674	1392	1641	3417	294	1517	263	845	3496	437	4318	2086	1110	4009	290	378	781	3685	739	1561	5431	1628	109	1471	331	2692	3477	1020	4317	53
1946	10	Arizona	1946.83333333333	2767	368	898	783	1732	288	1993	841	523	1913	277	3116	3857	2037	757	760	1073	1221	1174	1223	72	444	465	1326	1401	139	2870	1279	880	3134	344	15	272	2453	35	1082	1753	1776	261	649	42	987	3064	393	2534	111
1946	11	Arizona	1946.91666666667	2366	1480	1086	199	1165	292	1891	330	742	3384	224	844	1950	679	977	176	1577	421	323	1062	295	279	380	673	783	16	1922	496	418	1364	333	1116	30	1911	217	203	1222	1242	342	382	10	164	1018	310	1168	29
1946	12	Arizona	1947	1713	678	833	102	861	430	480	140	419	959	427	580	995	711	929	655	1303	265	187	476	280	837	723	253	1031	10	713	367	466	959	337	1212	70	532	194	519	633	289	31	177	27	116	420	1345	746	152
1947	1	Arizona	1947.08333333333	620	1341	116	135	1160	66	1679	123	612	73	238	35	832	172	299	182	317	118	496	906	39	792	68	368	266	39	417	376	506	290	21	413	18	742	31	830	687	544	72	59	168	367	28	418	962	37
1947	2	Arizona	1947.16666666667	313	184	393	443	326	164	469	42	525	757	93	12	654	382	15	21	177	4	64	63	514	1113	188	41	48	13	1103	168	267	95	293	163	208	221	12	489	174	45	214	314	1390	187	83	169	153	21
1947	3	Arizona	1947.25	407	7	115	136	221	206	1758	201	192	119	28	463	116	41	3	34	95	193	74	798	828	808	57	0	701	162	379	60	39	33	792	95	468	548	35	165	178	45	127	815	67	139	304	8	450	54
1947	4	Arizona	1947.33333333333	825	39	52	31	1320	457	990	30	373	144	195	443	53	129	210	15	463	125	648	230	1206	747	13	262	396	450	550	332	96	92	742	99	1390	981	77	90	666	88	59	288	209	48	734	16	473	119
1947	5	Arizona	1947.41666666667	612	244	56	164	1651	506	2075	306	1061	222	369	1257	52	386	301	77	723	232	1344	494	2577	1395	380	445	61	854	189	451	107	348	1003	395	1177	573	163	16	1787	0	303	184	217	118	404	20	138	591
1947	6	Arizona	1947.5	1132	84	391	184	1154	112	1864	486	360	151	591	536	376	1882	467	661	163	434	1550	139	2365	606	452	115	201	1227	31	393	53	456	856	106	1168	1232	356	92	1130	30	690	99	122	211	248	351	50	453
1947	7	Arizona	1947.58333333333	2122	250	296	152	1838	65	3797	453	754	8	644	356	262	1227	705	1414	673	281	1873	917	3091	532	2177	358	846	865	30	691	456	697	704	282	1958	852	863	810	725	97	1633	90	122	617	686	246	393	1594
1947	8	Arizona	1947.66666666667	4539	1273	1596	188	3233	177	7132	835	662	499	1976	1176	956	3838	1193	3418	2200	246	3644	1020	3753	2212	4139	1344	1469	2946	646	1165	475	2594	1495	364	1517	1995	3409	1940	1448	3	3618	1120	235	1825	874	403	1051	3518
1947	9	Arizona	1947.75	5292	1054	3783	664	4379	221	6258	1141	616	479	3894	1967	2030	2954	1812	2642	2675	752	3927	884	3475	2790	3800	2472	1383	1353	2017	1690	460	3329	1488	426	624	4922	5982	4422	1406	205	3697	2256	239	3284	338	481	1661	2767
1947	10	Arizona	1947.83333333333	3252	369	2050	612	2489	319	3660	510	516	797	3332	795	1306	1765	1191	2213	1643	81	2270	261	1500	1912	2396	2860	1436	350	1460	1612	858	2322	924	600	281	784	5338	2723	1650	308	3671	1059	145	1019	205	224	684	361
1947	11	Arizona	1947.91666666667	1412	675	1637	352	2184	31	2711	286	193	132	3316	731	311	880	480	879	1436	361	461	266	1872	611	2082	576	857	1898	614	1377	483	2546	1100	85	472	327	4472	1340	1331	562	2378	1900	238	1381	118	1088	580	166
1947	12	Arizona	1948	111	153	1097	1424	1311	405	1724	942	53	23	1679	679	480	461	1206	1335	1136	107	387	426	567	1079	494	447	424	1855	593	512	759	1501	759	33	212	784	1567	810	1321	115	660	1200	357	1159	161	706	256	697
1948	1	Arizona	1948.08333333333	65	134	312	952	748	405	312	246	11	49	423	473	17	18	1593	475	79	165	2	127	155	637	534	93	192	278	365	239	179	489	446	246	177	65	598	407	549	114	183	762	523	114	460	245	446	189
1948	2	Arizona	1948.16666666667	31	601	256	115	141	207	110	457	1	19	115	1045	809	197	475	4	84	74	57	218	774	487	352	257	27	111	1181	159	371	84	60	244	0	23	1297	972	61	417	58	44	184	1059	1093	544	7	15
1948	3	Arizona	1948.25	450	128	257	68	193	173	779	64	93	290	2119	1382	584	5	347	155	165	200	32	152	172	479	533	2	172	992	404	617	395	504	166	337	1420	621	989	882	433	112	4	338	145	291	133	5	53	58
1948	4	Arizona	1948.33333333333	1544	177	49	306	41	160	592	36	533	747	2302	1703	565	268	695	95	12	3	323	15	21	228	371	180	104	993	478	642	1593	813	220	607	646	918	588	743	547	13	335	146	196	166	2459	218	155	1803
1948	5	Arizona	1948.41666666667	2871	695	159	712	87	428	743	177	162	1187	2200	849	1297	428	158	79	24	757	268	146	8	1074	1702	1145	113	1897	568	1546	1911	1242	1032	1478	1483	949	62	297	1289	64	128	686	440	938	3588	837	727	1350
1948	6	Arizona	1948.5	3603	278	16	586	369	902	1959	13	47	786	2087	452	1152	829	244	252	853	320	59	256	2	1994	1105	1113	1018	1150	796	1900	2636	1228	2051	2015	1820	754	401	1263	811	121	190	1309	946	796	4704	1729	1421	1667
1948	7	Arizona	1948.58333333333	4096	1100	110	221	43	1638	2851	43	165	2830	3606	149	1831	680	838	1261	419	2948	185	509	428	1765	2502	2910	1315	582	398	2716	6557	2064	1111	3784	1971	805	256	2853	1909	184	499	1786	1012	2743	6538	2920	2379	1714
1948	8	Arizona	1948.66666666667	5332	1919	814	221	498	2568	3422	603	1284	4851	4954	190	2164	1080	2393	1206	1829	8940	61	1169	1489	3598	2979	7693	2757	951	1528	4365	12405	3197	2163	4740	3299	2702	407	5520	4245	158	1200	2862	2739	7368	8935	5024	2628	5819
1948	9	Arizona	1948.75	5148	1888	664	218	1551	2518	4605	270	1773	4945	3784	276	2376	830	1645	1502	3414	6626	467	1974	2431	2963	3843	9265	1457	1468	2332	4386	10554	3366	3031	4990	2397	2487	424	6727	4545	63	1692	4601	6006	6985	7562	7937	2118	8226
1948	10	Arizona	1948.83333333333	1245	1765	339	56	1739	811	1646	481	2127	2029	1731	608	1263	314	2249	2535	1848	3232	389	2902	1107	1181	3063	3396	1622	1767	3187	1767	5752	2273	2074	1708	1744	2688	108	4381	1785	0	1358	1875	1172	1543	3609	4562	3078	5213
1948	11	Arizona	1948.91666666667	1638	1564	148	60	1340	695	1084	446	1703	944	934	390	1014	408	1652	711	1132	2813	416	1039	883	1372	2513	1258	386	810	2337	1369	2845	2382	955	368	248	916	13	2765	916	65	1536	895	862	761	1006	1874	1312	2552
1948	12	Arizona	1949	654	1662	336	43	267	4880	303	198	1648	726	150	391	245	1428	809	420	1014	774	319	569	938	533	1566	732	158	1211	1665	559	1301	1162	374	221	189	449	285	1535	61	313	969	425	741	627	76	1756	1326	713
1949	1	Arizona	1949.08333333333	148	203	159	248	85	1462	601	377	52	1042	11	332	7	200	61	4	14	207	757	142	923	197	707	741	5	684	206	428	847	89	81	2	35	65	71	722	1	586	674	2	28	391	109	766	199	73
1949	2	Arizona	1949.16666666667	88	14	291	819	70	58	59	48	207	833	290	277	145	19	30	215	11	62	984	872	134	455	254	187	29	408	13	635	201	36	75	39	231	138	10	901	865	321	285	154	869	2	7	32	16	95
1949	3	Arizona	1949.25	93	825	109	87	148	114	696	14	90	589	701	171	641	463	170	11	249	2	241	483	29	649	90	306	74	484	80	58	240	233	274	810	330	89	111	391	775	862	19	220	1316	16	837	132	652	150
1949	4	Arizona	1949.33333333333	50	570	273	195	15	813	552	117	588	580	986	222	244	810	514	274	603	219	185	795	34	83	32	522	81	345	713	1140	141	295	600	683	1400	272	83	104	971	1481	495	267	2526	358	1210	206	202	700
1949	5	Arizona	1949.41666666667	270	290	955	1019	30	486	527	610	302	969	626	1177	539	834	484	285	306	888	787	273	2	981	7	502	671	375	526	1866	120	1733	1099	156	1506	154	41	106	726	2977	471	949	5432	366	1287	30	99	356
1949	6	Arizona	1949.5	143	1642	897	1188	70	955	625	821	79	1026	299	1028	705	2992	671	187	163	1201	848	229	7	1302	500	81	311	525	408	2027	346	717	987	22	1318	690	0	121	1157	2576	1467	578	3235	483	529	94	9	1032
1949	7	Arizona	1949.58333333333	123	1995	2673	3750	156	909	542	1559	142	1869	1131	597	529	4275	714	1109	120	823	2133	581	260	5538	1042	363	952	784	351	2485	1006	743	813	361	1605	788	165	83	1947	1980	1753	1309	5644	480	603	331	88	1884
1949	8	Arizona	1949.66666666667	112	6790	6098	6915	271	4143	571	3751	487	4331	2348	1053	823	7071	901	3131	129	2090	5450	266	735	9495	1179	1369	1605	1880	306	3618	1204	1008	864	1198	2421	528	130	83	3459	4597	4143	1749	8628	460	712	2852	462	2392
1949	9	Arizona	1949.75	298	8817	4028	8441	163	3630	721	3310	59	3619	1928	959	1636	5302	1219	4587	56	904	5986	2051	1451	8786	1303	2132	2206	1346	976	4537	2514	1758	1151	1490	2957	311	18	1022	3170	5290	7597	1925	7070	148	779	3681	1570	2036
1949	10	Arizona	1949.83333333333	231	2527	2630	3180	443	2800	165	1584	36	4008	784	431	640	4124	571	4265	116	314	1876	570	907	4479	541	2300	2861	1251	274	2332	1420	473	608	478	1265	390	317	379	2040	7309	4509	503	2920	31	147	755	1461	775
1949	11	Arizona	1949.91666666667	154	2698	1921	1946	135	1829	170	88	449	4369	1602	265	973	1789	62	1723	314	674	2268	1721	883	2793	671	1046	2190	604	263	1742	619	278	42	328	626	128	666	902	2500	3064	1107	403	1067	211	299	860	695	598
1949	12	Arizona	1950	29	1865	1277	1490	348	858	501	3	558	1240	1164	360	563	951	10	1376	494	1089	1317	1457	937	1024	601	1472	1283	428	220	836	175	675	388	255	2603	35	519	573	1798	1320	1141	751	89	2010	234	1474	383	216
1950	1	Arizona	1950.08333333333	92	1511	1536	288	37	898	741	1	38	627	868	1061	276	582	536	34	23	1883	286	481	189	297	52	123	729	212	127	1596	1206	88	153	356	510	176	100	104	903	249	797	127	25	88	288	571	211	103
1950	2	Arizona	1950.16666666667	126	40	29	411	150	61	1039	2	388	196	673	662	93	38	148	154	812	143	256	1137	693	26	51	40	2070	62	7	216	296	708	629	102	2	708	3	1074	84	136	129	30	5	196	12	213	998	480
1950	3	Arizona	1950.25	143	39	247	70	663	417	72	95	173	272	423	213	29	46	145	12	272	271	616	361	81	405	146	542	737	272	15	17	802	269	13	220	22	1034	137	863	28	53	459	81	6	0	330	366	294	885
1950	4	Arizona	1950.33333333333	83	11	40	393	1428	959	57	103	580	386	666	2242	2	61	168	319	425	2357	49	444	0	171	82	697	318	1407	359	4	1942	390	14	958	39	445	191	434	371	730	55	26	345	828	46	460	239	640
1950	5	Arizona	1950.41666666667	131	65	317	208	423	745	19	112	1108	205	735	3948	165	552	23	827	1472	2920	811	59	142	103	26	32	413	1768	549	17	1368	1247	1171	1113	675	1132	663	449	395	870	36	290	307	1483	108	1589	271	689
1950	6	Arizona	1950.5	496	25	95	99	530	1256	17	492	1185	608	726	3958	43	868	98	1790	1859	4259	2962	174	915	473	1	3	744	1648	1191	24	1929	1142	3136	4376	480	953	359	147	786	1146	301	193	989	1701	18	2295	115	143
1950	7	Arizona	1950.58333333333	366	47	205	77	312	4539	315	2032	3821	540	970	5225	2	1349	460	1858	2832	6103	4396	595	721	283	245	185	777	2352	722	103	1679	1268	5678	5803	1341	1116	3294	197	466	2478	756	46	1401	2499	370	2076	504	1110
1950	8	Arizona	1950.66666666667	2274	35	710	192	1298	10896	1315	2789	7455	840	1593	9353	251	2930	1100	5728	3744	9620	6402	950	1397	96	146	588	2327	1695	2362	181	4586	3304	10525	7463	2323	1896	7235	4	2466	4044	1819	524	1397	5271	215	1050	453	2437
1950	9	Arizona	1950.75	2604	112	1691	204	1642	11537	1451	2575	8340	274	2426	7503	551	5521	351	6723	5685	11056	3977	2254	1144	64	870	623	2190	1701	3601	18	4038	2023	7619	7391	3493	1614	7884	281	4000	4148	1491	390	1516	5122	75	934	45	1667
1950	10	Arizona	1950.83333333333	1632	258	378	63	1362	4776	1498	1939	3576	460	2616	3547	625	4005	2003	3943	2436	4491	1654	896	2039	0	1199	722	900	1843	2320	586	2910	1805	3715	4273	2301	804	6998	791	2992	1437	868	729	1649	1814	50	554	24	851
1950	11	Arizona	1950.91666666667	429	585	716	162	867	1883	376	1252	1795	1579	1084	1857	486	3290	888	3433	2076	1974	1484	1074	2127	6	426	847	145	1310	1639	722	2034	1447	3192	3492	1018	627	3847	721	1999	467	1208	791	1775	1513	18	568	4	95
1950	12	Arizona	1951	150	1107	314	14	1566	1532	206	751	703	908	757	1044	66	975	1059	1843	390	843	1642	2189	1591	217	128	881	583	172	2509	97	898	795	1952	925	337	506	2909	618	2213	350	701	758	671	1577	84	222	315	261
1951	1	Arizona	1951.08333333333	481	878	1524	31	54	312	573	662	875	548	914	211	171	171	206	217	584	223	513	287	1399	13	27	538	780	73	1291	33	403	428	452	355	701	86	804	180	804	667	193	748	151	1061	10	24	195	13
1951	2	Arizona	1951.16666666667	110	202	394	157	1225	133	146	123	280	267	510	132	110	134	249	321	95	178	28	423	1885	48	125	606	133	993	1287	270	16	58	196	899	992	111	867	562	40	8	85	12	502	909	183	554	1143	49
1951	3	Arizona	1951.25	458	529	1	70	161	9	494	211	51	44	30	258	16	200	43	47	244	1777	47	166	1060	748	565	826	415	97	1075	651	11	96	901	697	117	105	439	987	29	34	19	62	78	480	832	1152	1420	2
1951	4	Arizona	1951.33333333333	207	724	58	234	202	349	102	1	98	1094	277	382	50	50	4	482	89	1984	257	673	230	2016	736	235	1278	2	520	1047	449	76	298	408	104	206	684	737	95	29	62	74	28	174	240	2130	2167	138
1951	5	Arizona	1951.41666666667	10	605	92	902	1233	425	264	4	409	1168	124	577	238	871	18	191	180	690	170	580	931	1857	703	875	1122	514	1542	262	1020	9	598	1110	8	217	1569	620	376	1019	64	0	44	903	323	1387	1635	308
1951	6	Arizona	1951.5	167	958	7	1397	1334	540	86	529	77	1768	277	1107	88	554	283	673	879	469	917	801	1972	1261	1471	206	1320	1288	1623	1128	1182	3	2046	170	389	7	1887	285	584	709	107	308	21	958	43	2231	1765	506
1951	7	Arizona	1951.58333333333	676	1208	288	1726	2510	639	9	1437	13	1539	286	853	40	1159	1721	1182	1026	806	571	1433	2657	968	1158	366	2504	639	1359	1546	1317	54	2331	251	213	639	2791	206	518	2040	96	1034	152	899	691	1815	3843	587
1951	8	Arizona	1951.66666666667	673	849	66	4416	4596	494	305	2380	436	2704	1893	765	970	2183	1628	3735	2159	955	525	4486	3162	931	3930	687	4596	1664	1509	2844	3163	251	2408	45	1089	1262	6693	2598	1201	2677	351	1072	813	1679	860	1939	4800	2135
1951	9	Arizona	1951.75	1102	599	208	3741	6143	530	511	2544	935	1115	1124	280	2261	2655	3070	6228	2963	1101	325	5300	4152	548	6463	1625	3910	1058	2632	2600	2666	185	2739	142	3054	852	7374	1614	1927	2610	630	999	1445	537	972	1959	2888	3761
1951	10	Arizona	1951.83333333333	633	812	410	2082	3350	517	610	2564	355	1874	464	1367	1886	1525	690	3237	613	1426	149	2742	985	156	2757	2158	1772	556	1845	1675	3780	159	3192	50	2396	228	3839	1249	583	3012	141	2084	2458	39	1074	3351	1345	3102
1951	11	Arizona	1951.91666666667	411	1240	666	443	1769	82	853	2106	101	1982	86	1024	1052	380	455	1791	2409	2305	14	2507	1118	60	2285	1782	814	465	890	1278	3190	159	1728	31	1484	589	1900	559	461	1958	665	717	957	768	1032	1784	1437	1602
1951	12	Arizona	1952	523	589	68	722	1237	280	899	1350	1713	1276	435	439	524	1799	1644	1267	2055	1075	125	2205	328	57	217	1444	355	526	812	464	2237	1554	1247	14	401	606	251	156	843	1454	796	568	2032	101	1050	852	1845	934
1952	1	Arizona	1952.08333333333	1596	277	0	224	2046	14	365	48	902	159	970	1101	125	403	479	140	507	579	150	805	0	218	1	912	360	214	31	925	1056	230	126	54	435	266	35	213	206	782	206	440	416	28	388	268	363	146
1952	2	Arizona	1952.16666666667	25	314	121	279	1178	346	43	468	121	11	1021	704	20	33	86	69	51	17	115	721	271	293	110	274	154	30	22	121	18	860	1158	18	205	157	310	13	5	254	1410	75	144	14	135	86	208	77
1952	3	Arizona	1952.25	45	547	53	964	304	102	481	1477	20	236	2757	313	934	146	466	2	799	108	90	411	436	241	30	25	692	156	69	99	1205	366	46	283	157	3	228	270	172	172	380	96	562	26	960	148	2254	479
1952	4	Arizona	1952.33333333333	161	1225	347	795	97	24	628	450	130	359	1707	36	258	477	1254	294	429	440	36	34	411	859	289	369	321	10	102	573	378	451	603	473	1148	158	1077	1216	732	146	89	124	22	46	1045	420	1481	415
1952	5	Arizona	1952.41666666667	429	1326	207	1901	13	406	605	989	2207	321	870	222	118	2131	2523	1403	131	975	0	63	240	2640	268	352	1496	68	32	884	254	2281	601	790	2017	195	967	433	472	215	781	77	215	455	1937	392	1205	36
1952	6	Arizona	1952.5	228	1338	983	1505	98	166	411	213	2417	1405	842	756	268	427	1886	1869	137	666	536	225	377	2873	385	589	1099	56	22	2508	323	2262	1021	680	1856	339	589	841	1452	198	3402	572	192	826	1031	1045	1044	1304
1952	7	Arizona	1952.58333333333	281	2258	1802	914	385	429	912	277	3039	1278	1360	825	1925	1905	2892	1369	36	825	1629	639	684	6394	1305	845	2196	4	621	2624	107	4887	2746	892	2702	599	1534	1665	1567	139	7291	784	566	458	876	1226	1796	1756
1952	8	Arizona	1952.66666666667	1533	3126	4871	1754	634	445	1729	601	6796	1718	3461	640	3828	4044	4423	2673	45	3916	2745	1743	963	8058	1482	1123	4475	514	950	4470	89	11714	2372	2287	6505	749	1650	4233	5597	218	12737	1819	1292	1424	903	1783	3678	3612
1952	9	Arizona	1952.75	5257	4657	4337	2743	468	184	1131	587	7129	3897	3833	345	4983	4797	6217	2766	603	2761	1591	2592	746	8867	1082	1413	6012	1029	1694	4410	125	10664	3817	2792	6451	380	1523	4588	7298	950	10439	3753	2708	2064	77	1826	1711	2192
1952	10	Arizona	1952.83333333333	6323	1922	1185	2682	1438	188	785	234	3455	2094	2131	379	2134	3584	2588	2707	1239	2350	1904	245	312	3206	1719	1180	2622	746	1053	2019	463	2882	1118	2611	4430	457	823	3560	3114	766	5612	4113	1446	1893	18	1465	639	358
1952	11	Arizona	1952.91666666667	3582	1917	1014	3455	1147	128	446	441	1431	527	768	598	1132	1068	2735	1449	800	1990	2287	273	779	1074	1431	1162	1817	2336	2148	933	793	1732	40	2832	2028	126	324	407	2269	528	2513	2726	1209	1849	104	2036	339	1022
1952	12	Arizona	1953	1994	603	1093	1460	1504	7	738	1160	812	327	1185	17	1131	98	553	232	194	964	797	108	308	212	198	235	851	1440	362	231	88	389	614	1764	741	1278	154	78	1650	360	489	1407	310	1708	33	1474	265	790
1953	1	Arizona	1953.08333333333	783	121	108	1401	617	2	444	312	428	2541	365	215	1215	232	652	795	523	362	97	47	175	83	825	150	101	288	166	375	392	1154	1004	1313	609	258	115	319	1325	573	289	100	265	104	9	688	214	187
1953	2	Arizona	1953.16666666667	406	511	152	68	680	996	40	244	36	412	584	80	51	22	398	136	106	322	255	639	445	524	35	168	581	173	7	1249	37	798	717	1367	223	99	20	2	323	76	407	1401	295	170	811	773	1827	765
1953	3	Arizona	1953.25	170	83	303	129	31	78	24	985	13	157	58	56	163	229	1303	32	1200	330	982	592	20	293	312	144	207	589	47	468	439	119	127	1098	10	722	43	124	576	24	642	626	279	308	59	164	1110	84
1953	4	Arizona	1953.33333333333	775	329	1	60	243	770	454	732	158	187	387	368	198	1195	653	28	2396	208	316	165	27	1123	44	36	417	293	915	247	399	229	200	319	126	2128	126	403	966	76	1389	458	858	1061	2034	100	1204	108
1953	5	Arizona	1953.41666666667	1278	29	1687	1	299	604	354	768	282	1819	142	1983	1420	1101	158	3	2778	379	1039	205	62	1623	146	149	636	713	2636	738	273	457	393	68	428	1880	427	170	673	1261	1500	2386	317	498	2911	618	2008	65
1953	6	Arizona	1953.5	1108	416	2347	119	324	2081	1278	1613	799	2769	178	3186	997	551	912	82	2256	141	722	750	518	728	467	520	840	592	2170	463	635	1060	532	487	562	1527	150	75	663	1014	1277	2364	1217	481	4580	1458	1422	267
1953	7	Arizona	1953.58333333333	1813	615	3009	385	1032	4962	3362	1709	2628	3465	456	3205	3294	399	1638	461	3819	180	1348	1577	844	549	1661	2725	893	1229	2901	1115	217	1594	376	476	528	3141	275	480	832	1507	1849	3651	1085	1656	6248	737	1846	234
1953	8	Arizona	1953.66666666667	2868	1371	5273	584	5233	7065	4881	1649	4957	3774	1245	3398	5763	724	3105	1329	6857	1813	2339	3039	1392	816	1633	4675	800	6217	7247	2098	471	2027	483	862	1168	5421	56	1256	1932	3280	4162	5388	2776	2476	10275	2317	1479	337
1953	9	Arizona	1953.75	3328	1916	5787	638	4914	8402	5492	1240	6080	4730	2381	3140	7436	269	2919	1631	7037	929	5788	3812	371	1317	2865	3864	571	8189	8116	2631	631	2196	907	384	1438	5240	181	4033	2125	3536	3743	5943	3498	2603	8431	4741	2681	365
1953	10	Arizona	1953.83333333333	939	585	6569	75	3961	2578	2661	1420	4517	1966	2020	588	4105	755	3614	1798	2895	524	3119	753	300	1885	942	1199	648	5234	3533	1362	1201	1247	1003	1344	1633	3269	246	1434	543	2830	3660	4027	2601	3206	2364	1095	1616	1002
1953	11	Arizona	1953.91666666667	989	311	4981	298	1106	1514	1547	866	1481	2970	387	1705	1674	608	2610	696	3108	751	2016	165	80	624	1279	1587	96	3857	3860	1095	868	746	744	949	1005	758	110	1046	823	312	3987	1697	1942	764	1296	509	249	140
1953	12	Arizona	1954	691	271	2936	184	1089	483	2141	370	996	1134	709	1334	1105	123	1863	426	317	1296	387	843	417	350	634	1402	320	1689	1786	839	1653	470	715	833	745	166	29	1094	334	408	1229	654	710	1127	816	137	579	475
1954	1	Arizona	1954.08333333333	54	8	1650	17	498	55	1497	28	576	559	446	529	685	2	974	768	25	390	1070	186	114	447	1145	698	123	297	1425	123	303	332	1780	107	2356	16	243	848	1177	10	50	49	19	505	37	699	13	144
1954	2	Arizona	1954.16666666667	5	32	88	99	87	2	413	482	19	1039	25	1247	170	205	1374	156	292	94	308	55	348	645	1821	440	387	16	49	62	561	272	1205	46	92	286	62	54	314	1550	4	194	109	859	9	539	8	53
1954	3	Arizona	1954.25	3	186	244	459	2	27	154	141	1811	127	889	174	240	123	332	3	1	0	246	1	434	88	694	387	451	11	252	36	31	153	397	443	1063	512	518	309	1179	1892	52	1574	173	227	122	57	578	198
1954	4	Arizona	1954.33333333333	59	229	582	157	121	307	237	227	1681	192	997	3	2116	56	746	426	324	116	170	84	1621	574	1188	310	373	17	669	39	30	807	481	573	103	379	133	250	2464	2175	481	551	710	1612	573	92	1172	1792
1954	5	Arizona	1954.41666666667	318	328	469	279	378	1455	438	237	2002	186	917	107	2681	252	283	319	523	27	177	610	2923	588	1341	360	565	427	859	135	2	687	817	468	13	179	986	321	929	2174	888	208	2734	1260	906	1156	2202	2170
1954	6	Arizona	1954.5	285	881	1124	142	806	2013	252	1293	2608	103	124	418	2548	135	50	363	1261	42	529	1348	2428	1184	1887	91	506	874	1299	246	49	171	1573	128	290	15	1583	1523	942	1618	2038	487	1260	2233	1419	247	1941	4463
1954	7	Arizona	1954.58333333333	439	752	1543	601	1488	2149	347	1583	3090	167	71	876	4292	273	98	359	926	840	1924	4567	4592	1486	2383	698	752	1898	2232	475	848	362	2904	185	2037	369	755	2414	920	951	2948	1389	1551	2106	313	820	4524	6662
1954	8	Arizona	1954.66666666667	738	2085	2504	1536	1433	3923	954	2200	6469	1696	497	4431	7432	797	149	519	903	1437	1940	9201	5869	1722	8455	721	1618	4620	3461	597	3171	321	6427	23	4864	884	1646	5622	1482	1444	6737	2227	2811	7077	950	1252	8704	7370
1954	9	Arizona	1954.75	2253	4613	3378	3737	1491	4114	2222	2492	7476	2651	23	4048	7565	403	1828	655	2750	1527	4919	10108	4507	3778	7988	1015	3203	3289	5287	469	4568	614	7010	18	3515	204	2084	6754	1432	257	6460	2648	2976	6900	691	1214	6427	9568
1954	10	Arizona	1954.83333333333	2322	4182	1943	1868	832	2748	1754	2684	4338	1432	112	2337	3173	80	2283	131	1695	344	3765	7269	2897	4470	4375	762	714	632	2750	1544	3074	136	4247	40	535	260	802	5900	641	88	2231	1739	3209	3798	1125	2023	4545	5790
1954	11	Arizona	1954.91666666667	1808	2609	2282	1377	674	1052	876	2249	2411	1888	428	1467	2247	714	2718	1379	357	210	1032	5371	2846	2174	2179	195	279	364	835	1756	1620	54	2264	460	161	278	657	3807	191	9	509	753	3790	752	633	711	4928	4539
1954	12	Arizona	1955	1596	2051	1117	2862	797	825	706	1506	647	905	450	350	692	189	3362	629	128	128	28	4012	2356	611	1639	648	633	746	1350	1498	439	170	859	980	26	401	494	1982	114	565	811	855	1353	34	1569	423	1926	1713
1932	5	Arkansas	1932.41666666667	596	352	47	701	404	514	262	231	56	1280	35	184	276	445	577	184	832	226	1182	406	271	1599	1175	250	172	348	131	1153	675	177	125	830	90	974	562	253	99	359	48	157	118	100	78	40	781	145
1932	6	Arkansas	1932.5	1192	486	74	2531	705	629	983	670	74	2964	67	581	268	808	1235	109	823	1889	787	356	857	2383	843	2080	105	227	647	1457	495	198	431	1684	165	1835	270	769	380	558	578	49	341	227	720	380	1061	696
1932	7	Arkansas	1932.58333333333	1719	427	553	4662	1381	1272	3231	853	58	7392	509	2698	283	2215	2640	754	1546	2965	1218	1558	1104	5428	2715	5515	434	615	463	5849	2452	355	486	2470	737	1998	341	1814	178	964	1450	2	97	592	1012	385	5328	689
1932	8	Arkansas	1932.66666666667	1093	146	32	4167	1484	539	2349	282	99	2815	526	1332	335	2108	875	1789	1735	3900	1275	261	744	3633	2330	1700	1158	527	408	3799	2635	299	371	1334	415	4616	541	3289	96	507	646	300	311	502	790	701	2049	258
1932	9	Arkansas	1932.75	1808	736	112	2152	1650	195	537	618	348	1842	111	909	77	750	369	624	848	1456	401	198	780	1555	1284	906	920	333	178	1239	2045	2029	28	450	313	2911	113	1918	165	26	392	197	192	106	251	847	942	303
1932	10	Arkansas	1932.83333333333	456	218	133	1937	447	152	752	312	374	1059	194	408	241	620	99	71	289	557	170	53	519	252	858	601	724	185	126	39	847	388	64	376	142	361	786	699	482	439	523	73	456	198	140	1217	523	115
1932	11	Arkansas	1932.91666666667	450	3	34	128	970	311	377	147	170	342	234	270	660	128	254	635	170	135	38	214	240	247	162	299	209	696	1136	135	45	498	521	648	347	76	901	458	90	489	329	750	86	345	1864	440	265	336
1932	12	Arkansas	1933	475	1622	48	143	747	929	335	353	378	769	94	245	859	25	87	974	728	9	142	16	884	60	155	483	14	530	519	333	115	492	234	338	216	472	1034	3	29	223	307	55	67	1071	249	357	191	324
1933	1	Arkansas	1933.08333333333	403	380	275	59	20	473	286	1027	202	347	192	205	421	699	49	337	255	121	207	78	602	395	18	367	71	62	265	91	19	163	225	92	28	510	136	258	21	4	244	518	271	87	274	231	112	292
1933	2	Arkansas	1933.16666666667	342	160	12	178	36	319	438	351	27	117	169	135	23	86	213	606	981	70	433	301	203	993	478	694	566	11	560	54	193	44	112	89	403	533	124	131	69	199	294	277	191	767	82	264	98	90
1933	3	Arkansas	1933.25	133	9	69	124	552	250	226	7	52	684	206	170	68	691	102	98	213	5	261	9	156	15	18	604	13	13	177	253	133	130	142	166	118	31	547	9	12	126	102	229	19	282	254	258	417	141
1933	4	Arkansas	1933.33333333333	202	20	86	7	409	218	246	151	552	248	319	192	203	684	11	525	176	77	205	213	687	12	290	602	14	22	335	1110	80	23	144	131	40	44	314	34	128	118	127	34	354	119	35	283	75	575
1933	5	Arkansas	1933.41666666667	81	137	361	228	133	93	3	784	75	447	7	150	172	210	0	52	40	148	670	5	380	447	19	107	19	147	42	377	463	146	176	67	352	30	119	484	406	50	154	137	46	304	396	1026	16	226
1933	6	Arkansas	1933.5	771	60	1355	389	123	89	110	1472	775	518	150	880	1114	361	116	547	182	320	2459	34	664	459	15	413	205	250	392	562	701	135	648	432	306	327	615	1455	883	267	86	141	651	614	1197	1724	178	569
1933	7	Arkansas	1933.58333333333	1160	136	1900	2969	1055	958	1836	3346	1955	930	108	2525	2462	1141	683	1437	769	627	4118	582	2116	2670	485	1193	592	466	1281	2364	1116	299	1214	1016	762	637	1102	1177	2280	605	218	95	2309	5166	2056	1927	666	675
1933	8	Arkansas	1933.66666666667	2674	557	1227	304	827	971	229	1717	2309	902	184	2480	2575	2650	1075	1273	1501	295	3381	328	345	2356	445	1865	310	1455	2330	1652	1390	314	262	886	293	1433	581	945	1912	1317	672	58	3189	6008	1776	395	545	90
1933	9	Arkansas	1933.75	1808	324	411	489	854	635	21	405	1616	548	151	921	2657	3080	242	121	637	406	1804	1311	433	1653	28	644	171	175	835	1089	538	1038	362	167	100	775	1006	997	2778	1433	374	83	950	2678	490	361	278	99
1933	10	Arkansas	1933.83333333333	1556	223	60	264	631	159	27	228	532	298	313	1235	1372	2407	467	96	387	576	478	1681	283	705	149	768	161	79	313	878	211	918	272	223	72	147	159	327	1446	1141	145	53	427	775	562	131	124	96
1933	11	Arkansas	1933.91666666667	1520	41	255	294	304	174	118	656	270	186	46	441	1414	1117	339	112	269	182	534	998	294	442	74	130	315	1031	605	1327	181	72	261	79	51	85	147	472	604	383	405	98	341	238	641	100	49	810
1933	12	Arkansas	1934	122	616	376	105	688	291	299	707	933	122	264	1139	666	1130	571	650	137	585	314	558	226	263	185	496	90	520	301	1392	418	172	5	235	360	302	340	526	224	184	24	428	252	684	432	361	28	379
1934	1	Arkansas	1934.08333333333	1	211	152	201	404	25	463	37	1223	601	504	1277	287	1136	603	192	269	79	272	32	363	878	32	343	256	226	107	1062	15	440	464	235	61	473	147	374	406	35	75	625	120	919	164	24	99	244
1934	2	Arkansas	1934.16666666667	60	56	845	127	284	826	124	1236	714	77	64	789	153	6	350	3	261	120	521	2	100	938	178	9	701	263	44	198	149	47	11	76	65	775	8	423	176	884	429	544	52	36	166	461	159	56
1934	3	Arkansas	1934.25	715	337	58	659	118	348	18	53	11	65	147	103	310	18	143	15	154	3	72	70	123	934	121	59	260	57	102	257	589	74	431	1536	41	196	809	65	75	14	66	11	35	58	528	62	103	530
1934	4	Arkansas	1934.33333333333	0	230	14	305	221	183	1207	377	18	352	305	333	7	98	292	63	522	108	246	202	719	89	370	499	175	534	93	185	3	218	59	476	227	561	501	165	245	203	325	94	913	218	357	7	72	279
1934	5	Arkansas	1934.41666666667	95	623	230	134	543	142	275	574	30	240	129	84	606	313	41	28	214	215	618	125	38	400	287	267	466	40	1023	519	191	60	216	104	273	173	6	266	272	594	409	217	133	43	16	13	90	375
1934	6	Arkansas	1934.5	237	892	234	101	2275	321	1175	986	373	914	15	152	1369	611	292	55	94	672	1064	105	517	381	694	510	551	250	1254	943	617	194	277	478	213	135	466	781	244	687	758	291	720	40	566	181	49	1022
1934	7	Arkansas	1934.58333333333	532	377	791	135	4099	1371	3737	3323	1887	949	374	243	4839	775	983	55	14	3143	2749	288	2529	261	1287	2061	728	480	4093	3316	1941	833	675	1853	596	616	794	1291	245	1410	3203	1094	1847	298	2685	1270	153	1851
1934	8	Arkansas	1934.66666666667	329	567	387	60	2754	956	4038	1704	1285	420	258	453	2720	1207	1910	275	540	3286	2225	253	2887	183	1440	1615	819	338	2227	5030	2928	454	155	537	840	57	2210	1057	357	1985	4275	1826	3920	312	1621	1177	426	2491
1934	9	Arkansas	1934.75	377	817	1055	391	2134	292	1803	3146	456	191	83	162	1016	1062	2881	391	273	2635	1700	446	516	630	869	295	258	1457	1763	4665	1631	805	432	259	724	974	1181	73	161	866	1485	723	1166	143	2536	598	295	283
1934	10	Arkansas	1934.83333333333	59	525	97	572	1516	200	1671	2190	296	16	377	516	493	1252	1536	55	91	2163	394	894	378	1379	1118	254	264	785	471	826	1456	240	244	289	174	306	260	593	153	157	415	1387	570	61	960	484	548	733
1934	11	Arkansas	1934.91666666667	14	734	164	1104	841	518	895	113	151	26	327	243	152	597	447	290	31	862	232	1513	332	214	905	300	335	263	358	437	1687	699	349	159	307	609	258	131	372	181	136	336	986	408	187	820	4	793
1934	12	Arkansas	1935	2500	35	120	505	843	406	1389	444	123	109	89	315	172	46	405	343	134	134	288	711	476	734	592	48	27	129	287	112	446	126	241	996	498	377	556	41	706	19	467	198	524	367	1188	414	21	198
1935	1	Arkansas	1935.08333333333	483	152	498	33	554	569	302	757	10	462	142	83	60	336	86	1	112	426	41	20	509	158	168	286	399	7	262	25	399	326	38	165	456	98	487	370	575	349	338	423	147	3	144	570	213	6
1935	2	Arkansas	1935.16666666667	672	603	186	385	499	131	93	95	28	152	26	67	280	69	575	455	760	74	342	189	91	157	141	110	519	458	405	520	268	292	569	130	11	311	523	9	423	226	335	69	112	43	11	313	867	124
1935	3	Arkansas	1935.25	116	56	760	182	621	88	196	406	430	88	236	5	331	338	863	172	217	154	2	362	157	339	69	530	213	109	66	67	113	11	170	44	596	333	156	737	258	105	24	114	68	38	248	576	295	237
1935	4	Arkansas	1935.33333333333	22	926	26	299	0	335	311	190	1259	240	9	899	445	32	91	33	75	95	317	486	53	140	14	752	423	393	656	188	232	16	485	167	2	1339	854	199	158	701	702	76	394	232	234	69	151	617
1935	5	Arkansas	1935.41666666667	573	60	578	19	430	229	114	677	1202	115	332	608	224	1059	24	611	520	19	129	69	43	1016	134	876	119	885	599	545	45	125	285	31	99	351	685	157	388	651	494	217	644	1912	95	53	175	95
1935	6	Arkansas	1935.5	1034	452	872	462	498	585	288	868	500	455	320	1231	615	1968	585	1099	910	654	1131	37	25	1632	282	2316	115	1315	2119	1887	19	2110	115	274	358	318	3889	318	469	790	868	325	585	1877	192	785	275	802
1935	7	Arkansas	1935.58333333333	870	2232	1286	2499	3957	781	1392	2051	975	479	1211	1066	3431	5104	1906	1476	1567	1177	3278	136	16	1729	568	3387	166	1270	1293	4569	777	2107	1442	647	3149	565	8001	719	2578	1522	1422	1725	2324	5344	328	3464	493	3005
1935	8	Arkansas	1935.66666666667	1261	3247	2338	1674	5199	756	3788	4586	1258	174	1244	1014	2364	7850	2408	3102	1111	715	2161	103	420	1848	1254	3167	619	1332	1904	4183	381	1995	1077	1288	5154	717	7264	964	5326	1031	2829	1714	1288	3762	156	5998	288	3489
1935	9	Arkansas	1935.75	373	1232	2075	951	6794	653	2739	1394	838	402	1250	412	1879	3803	1287	6139	459	1112	1640	465	1071	532	580	1765	136	515	1715	1259	1151	457	1263	776	1865	769	2625	427	3939	548	1580	1116	579	1629	86	3556	23	2030
1935	10	Arkansas	1935.83333333333	129	309	1201	204	3060	93	3004	524	558	244	485	403	2153	1441	203	2064	184	399	1188	114	357	469	383	1345	512	926	702	352	3221	1463	344	284	888	155	4273	328	5124	73	598	146	176	559	294	1241	690	2346
1935	11	Arkansas	1935.91666666667	119	154	581	339	1572	606	1784	518	424	223	582	189	575	1120	259	1060	162	530	1312	13	278	416	472	1500	214	879	374	1876	2472	479	213	136	539	29	2580	932	1887	20	244	787	18	556	384	560	77	2192
1935	12	Arkansas	1936	135	498	311	684	636	1121	802	165	1241	282	478	312	252	131	220	558	235	500	487	308	98	188	117	286	274	748	794	1267	918	81	18	170	352	608	1242	747	1024	576	252	263	301	202	480	811	96	2228
1936	1	Arkansas	1936.08333333333	140	204	542	386	181	625	355	15	865	457	1196	770	449	1157	334	55	166	82	111	574	357	270	37	281	410	126	249	214	1220	521	412	379	75	662	324	169	104	458	78	89	74	346	95	247	123	512
1936	2	Arkansas	1936.16666666667	376	134	300	115	105	269	68	491	60	123	571	28	433	684	257	140	217	241	143	380	334	186	32	333	196	158	410	392	34	344	127	912	48	719	122	18	318	144	117	202	197	177	502	280	21	201
1936	3	Arkansas	1936.25	396	6	125	13	404	513	643	48	33	4	529	221	477	181	29	1031	156	77	441	1266	64	846	504	18	41	39	7	58	1840	662	242	268	21	66	109	179	215	98	70	241	344	110	543	83	1	719
1936	4	Arkansas	1936.33333333333	315	465	647	256	341	1591	48	861	365	38	658	808	251	647	35	529	296	844	359	92	381	372	583	12	238	94	368	88	274	358	255	371	5	244	220	9	651	423	209	513	780	335	59	49	52	816
1936	5	Arkansas	1936.41666666667	17	75	1161	203	182	679	14	248	203	97	390	222	282	73	422	13	554	117	47	145	3	424	198	418	1003	16	113	6	31	229	664	88	745	331	150	203	152	128	122	165	21	95	635	258	128	96
1936	6	Arkansas	1936.5	170	289	3882	180	204	456	494	814	1182	142	599	455	796	527	2520	24	1305	475	949	224	258	241	687	221	438	112	365	423	30	982	1408	314	734	379	310	61	184	106	92	63	226	338	3045	189	869	201
1936	7	Arkansas	1936.58333333333	132	1439	4327	914	1413	1169	615	2010	2500	660	3389	1495	2639	1300	4088	497	2985	464	2326	1973	264	606	1478	818	787	190	891	3247	321	1556	2739	2786	1958	880	896	80	502	289	311	663	32	3091	6086	1421	1486	312
1936	8	Arkansas	1936.66666666667	1087	1925	3215	1445	1201	1025	532	1163	4233	166	2004	1750	2903	1800	2308	648	2961	258	1113	1523	922	422	1877	781	1003	67	1060	4620	205	435	1850	3646	240	1314	600	1917	671	488	234	514	144	5244	5569	2168	347	459
1936	9	Arkansas	1936.75	1167	1356	1126	1048	299	2130	1108	668	2527	415	1057	4974	1973	481	777	831	3735	796	102	1817	1402	536	233	189	196	363	1030	1459	113	530	4521	3990	86	891	453	393	159	785	614	1009	757	5719	3188	1711	463	893
1936	10	Arkansas	1936.83333333333	404	1108	1072	86	186	1606	895	248	1677	45	270	1896	1290	683	158	660	1742	257	214	543	655	1838	296	199	7	207	566	772	169	747	3610	2225	964	1013	412	217	534	485	264	162	455	1951	1080	1121	304	312
1936	11	Arkansas	1936.91666666667	356	629	1203	103	39	719	192	89	860	419	70	229	1139	175	1260	161	810	267	137	1005	803	774	315	493	694	7	942	169	114	132	1307	971	2558	140	506	249	132	1490	146	130	281	1108	988	2076	63	443
1936	12	Arkansas	1937	88	219	1224	213	104	69	84	352	163	884	31	95	738	269	521	79	880	36	352	819	939	469	39	626	197	42	817	268	155	196	1176	804	798	146	620	79	141	162	154	69	105	442	849	572	232	23
1937	1	Arkansas	1937.08333333333	2990	1252	1722	438	288	142	180	359	304	524	360	209	1147	572	899	1	167	36	318	346	197	46	127	214	18	62	1596	185	267	74	349	663	477	27	258	452	2	212	25	216	31	101	642	738	75	95
1937	2	Arkansas	1937.16666666667	326	88	748	24	114	7	587	77	180	156	13	79	524	188	458	859	268	1217	91	778	669	45	106	234	113	446	121	381	113	345	251	37	12	375	464	821	333	18	627	1	49	549	198	445	425	137
1937	3	Arkansas	1937.25	114	1098	308	145	22	69	38	52	39	97	136	417	115	279	28	15	582	104	278	42	415	72	334	68	296	323	15	718	0	92	419	42	314	132	217	198	321	1250	200	245	177	162	243	301	448	561
1937	4	Arkansas	1937.33333333333	431	236	406	481	31	122	82	216	1333	345	421	386	227	469	209	1335	854	49	22	96	280	105	297	334	97	240	106	279	128	25	1981	810	133	458	164	294	430	173	2	517	170	20	159	380	101	497
1937	5	Arkansas	1937.41666666667	100	221	281	249	50	460	564	23	712	268	1021	368	143	51	38	371	131	377	39	115	140	745	100	36	667	332	182	185	704	376	394	30	225	1271	498	5	409	37	363	399	259	469	217	281	65	59
1937	6	Arkansas	1937.5	204	183	754	620	317	1831	1794	348	2353	48	1886	284	31	156	98	1032	628	1424	59	274	1812	2204	137	17	526	376	104	1720	2400	869	1001	352	214	1762	1057	918	1357	79	1328	804	1118	830	402	1115	104	19
1937	7	Arkansas	1937.58333333333	691	683	1351	1159	868	7273	3185	1085	4198	251	5490	536	1275	306	1122	4221	1171	5083	237	161	4741	9919	910	663	1179	1433	510	5178	5024	2323	3418	2006	179	6950	4277	2777	4633	885	2108	1394	3660	2880	531	2383	346	103
1937	8	Arkansas	1937.66666666667	719	713	1481	702	1259	7205	4224	1757	3241	843	5531	241	1887	607	1061	5181	310	3617	299	619	4635	8918	2062	989	1827	5445	784	3932	7248	1265	3660	2632	195	8608	5435	2260	6577	1216	1449	3418	5091	4232	618	278	133	186
1937	9	Arkansas	1937.75	1184	328	1220	918	717	5102	2579	186	2496	109	6008	216	933	1012	1179	3026	186	2038	582	821	2345	5561	2685	1331	527	5712	425	3819	4818	320	1610	864	135	4045	3843	2977	1963	1440	1354	3367	2726	2265	767	329	259	229
1937	10	Arkansas	1937.83333333333	1763	735	1151	324	1089	2115	2804	249	392	150	3007	13	68	303	510	2069	316	1062	1952	1555	360	3186	1915	1462	140	1717	49	1208	3589	587	866	474	32	2424	1053	1574	596	957	308	3918	1171	2930	922	367	240	439
1937	11	Arkansas	1937.91666666667	903	513	912	553	331	886	1888	391	245	161	1157	337	79	574	337	1683	338	405	245	561	100	954	3118	2100	662	2394	204	325	544	696	860	264	165	989	795	1349	255	3576	440	3321	1554	3339	1858	224	230	867
1937	12	Arkansas	1938	2474	216	312	392	606	658	1051	118	9	321	157	721	7	1567	1418	2512	136	353	5	546	446	60	2083	550	625	2453	9	143	1374	542	540	187	428	1163	190	1678	136	1300	276	2151	431	2232	1739	232	158	291
1938	1	Arkansas	1938.08333333333	1750	454	858	343	189	24	111	927	8	473	46	196	497	1322	521	1448	462	190	117	382	248	1172	1869	607	486	818	176	163	707	223	248	184	1447	370	823	332	113	481	413	429	442	307	361	10	287	406
1938	2	Arkansas	1938.16666666667	222	78	1080	185	164	637	345	130	86	692	560	53	338	288	61	205	636	2	170	274	42	375	730	113	70	562	558	55	179	329	122	53	460	130	781	34	711	757	37	556	222	606	586	162	239	642
1938	3	Arkansas	1938.25	420	407	175	86	127	245	62	9	77	267	26	49	45	86	63	633	138	69	538	187	175	743	176	230	418	464	235	360	391	164	243	449	48	125	214	131	386	75	2	518	161	481	48	816	305	152
1938	4	Arkansas	1938.33333333333	552	45	79	255	1826	653	32	108	173	249	467	1310	796	681	583	12	171	23	107	113	1094	7	458	20	1450	732	193	104	48	440	215	113	0	17	869	11	533	189	215	405	32	399	82	138	584	3001
1938	5	Arkansas	1938.41666666667	1052	54	236	69	72	57	295	2447	153	308	459	207	341	49	92	73	144	387	1134	1013	190	167	441	111	808	930	24	269	636	469	47	60	150	318	399	4	223	409	52	204	167	65	351	922	614	203
1938	6	Arkansas	1938.5	3097	1875	918	92	112	917	1043	4112	1485	2094	1131	943	887	796	673	930	139	581	1664	1645	328	166	401	109	1531	5314	205	2002	816	428	72	16	482	198	1064	189	574	2226	515	1122	319	855	1306	2511	1694	276
1938	7	Arkansas	1938.58333333333	5723	2957	1663	413	214	2145	3946	13064	7404	3678	2398	1235	2340	6036	530	1229	100	2014	4375	1166	775	1127	1505	494	4242	24355	337	6017	2832	2831	1104	252	2434	1349	2075	3211	853	7608	421	2182	1066	2320	5509	3127	4832	142
1938	8	Arkansas	1938.66666666667	16877	1544	3433	215	409	1241	1836	20240	5500	4180	4565	2046	455	2843	381	2818	21	2134	3784	4723	670	4221	2402	157	4207	15292	307	4881	1461	1672	4148	1061	1884	1249	1526	3926	103	12436	242	3613	2155	2924	2672	4373	4448	355
1938	9	Arkansas	1938.75	12113	853	2246	928	426	863	531	13425	1177	2473	3674	417	778	2061	147	2331	90	1757	1322	6252	879	2806	2045	104	7755	5905	624	2625	471	1871	2640	776	2250	626	492	2360	410	4365	1019	2067	517	347	918	1064	2149	401
1938	10	Arkansas	1938.83333333333	5708	994	1091	2502	564	2215	331	6939	1026	1001	1658	1910	1004	748	435	748	65	1752	541	1062	1433	670	2489	167	3509	3709	314	1767	254	393	1136	459	2912	1600	330	777	521	1044	1534	1043	101	117	242	968	2754	234
1938	11	Arkansas	1938.91666666667	2824	171	649	2378	7	1974	1601	2362	875	825	674	1691	417	247	645	608	71	463	838	2321	385	484	1012	34	2341	1365	298	1658	896	85	328	50	1235	505	342	277	155	384	35	124	303	150	685	763	889	301
1938	12	Arkansas	1939	756	69	734	164	204	269	1391	3359	396	593	230	838	124	48	146	249	420	371	149	774	68	668	772	808	619	732	255	1417	362	848	772	109	622	752	106	668	207	273	422	372	140	291	173	71	1879	79
1939	1	Arkansas	1939.08333333333	147	322	576	126	139	180	778	221	254	69	772	116	320	68	333	124	148	5	1418	1495	67	201	497	7	954	174	665	301	231	919	693	221	770	555	22	71	1285	333	357	559	549	210	250	81	706	388
1939	2	Arkansas	1939.16666666667	483	147	312	552	268	17	509	722	142	10	455	1266	110	156	635	24	632	1793	784	603	277	463	698	9	415	989	327	109	181	166	474	27	175	390	270	225	91	587	230	72	67	313	14	539	480	404
1939	3	Arkansas	1939.25	306	9	491	578	80	0	575	57	62	61	576	215	785	181	156	34	36	267	113	1027	3	16	247	182	990	312	39	435	59	187	73	585	96	1336	78	330	122	272	222	117	164	26	1087	88	328	57
1939	4	Arkansas	1939.33333333333	537	163	1378	215	213	56	348	450	857	157	1453	405	43	217	146	1595	105	1039	983	280	118	82	90	2	14	2031	121	930	661	114	114	60	83	99	348	627	330	159	266	555	847	407	8	19	344	447
1939	5	Arkansas	1939.41666666667	236	1364	94	63	38	419	182	447	297	25	463	935	144	896	434	1172	85	91	790	463	479	609	61	31	874	288	482	304	44	297	501	37	84	269	1590	162	196	94	325	418	727	155	605	144	347	941
1939	6	Arkansas	1939.5	280	2780	579	160	145	1708	178	992	1223	8	852	829	1187	2125	377	2020	112	581	794	2015	1621	3664	450	295	2247	218	234	842	2	1715	1343	157	55	573	1779	1005	553	210	918	3465	2532	148	908	503	2416	2430
1939	7	Arkansas	1939.58333333333	582	3081	404	188	529	4826	725	724	6666	12	3613	593	7583	4744	303	2947	185	927	4158	10181	3082	14159	2656	2982	8242	1444	1241	1786	380	4200	6244	835	358	3056	4415	2978	1131	1138	5035	12702	5371	450	1520	596	7243	6861
1939	8	Arkansas	1939.66666666667	2261	4031	626	109	1024	5566	2260	518	7807	46	2541	644	8401	7462	378	3026	354	3346	5809	12119	3140	9451	1508	2951	6509	1875	1548	1723	162	9205	10624	1484	491	3829	4117	3445	891	451	10319	14184	11640	1638	1006	926	13076	7130
1939	9	Arkansas	1939.75	962	4273	481	114	268	3158	2383	1499	1026	898	2505	871	5642	3110	198	1442	623	2779	7653	8134	4976	3541	406	3550	8471	1594	2986	909	120	4698	7549	1185	1304	1731	3022	693	19	923	5678	11077	13324	1712	1336	3134	9353	9642
1939	10	Arkansas	1939.83333333333	348	3501	35	858	23	3767	859	2245	1709	1519	2533	1441	2324	1667	892	965	203	1537	5555	6703	1703	1799	195	2457	2399	1706	2775	1167	352	2310	5825	1054	678	916	1804	565	1463	606	3186	8850	4232	1593	1312	855	4363	6018
1939	11	Arkansas	1939.91666666667	912	1098	383	552	281	1423	573	602	866	830	670	717	1089	1906	911	835	938	164	3299	4400	494	356	392	3622	2444	559	3544	515	38	2844	5565	1251	1412	1826	1243	1107	2068	526	2614	4395	2271	747	2325	1021	1614	4399
1939	12	Arkansas	1940	636	1100	38	631	524	239	1077	809	1330	857	205	565	589	1566	231	134	108	303	1578	2461	65	14	187	2534	1288	845	2124	77	2189	1167	2490	1175	1660	2152	953	1476	175	360	1638	135	548	82	628	1320	648	1764
1940	1	Arkansas	1940.08333333333	902	808	123	382	186	325	664	215	187	722	2	97	288	319	405	58	143	228	361	316	22	1220	45	328	338	359	646	144	425	38	1417	80	422	681	367	189	834	804	417	1077	303	7	204	219	275	457
1940	2	Arkansas	1940.16666666667	102	739	593	199	744	85	22	77	151	559	42	957	429	61	368	278	90	6	190	360	73	67	38	160	569	336	641	55	773	817	85	281	537	924	175	95	1444	69	351	524	5	1	133	140	1274	443
1940	3	Arkansas	1940.25	790	406	172	61	627	264	119	398	34	173	177	630	298	766	173	14	476	2	32	77	483	205	205	192	243	77	439	34	241	116	504	204	52	133	219	802	540	98	255	176	625	139	337	188	717	61
1940	4	Arkansas	1940.33333333333	72	94	138	155	569	111	766	535	706	262	26	48	707	515	204	974	195	817	894	24	36	156	6	587	9	631	305	751	137	1	72	119	181	193	38	53	120	1515	824	53	261	754	133	9	768	4
1940	5	Arkansas	1940.41666666667	529	1087	274	131	97	819	618	252	19	34	0	137	2	597	292	313	143	55	45	303	47	152	200	731	26	774	360	8	255	19	431	16	176	177	20	319	514	222	39	161	486	34	317	325	16	24
1940	6	Arkansas	1940.5	1530	1086	305	3834	812	2710	2425	1691	282	534	296	1925	122	1809	714	2279	511	433	234	321	10	97	921	1049	519	2882	1243	33	741	232	1856	1366	113	10	107	250	1971	143	337	600	1085	2418	1037	158	288	771
1940	7	Arkansas	1940.58333333333	3186	3696	1364	18293	5273	3917	4628	2602	1339	845	230	6256	643	6083	4002	3817	1719	1398	816	685	62	381	2588	6897	1863	5099	4862	980	1075	1152	7204	2477	1555	273	606	1187	5900	1843	937	2443	5456	3284	2833	418	1122	2341
1940	8	Arkansas	1940.66666666667	1371	4830	1679	11960	2182	3024	6320	1723	1418	3858	242	7249	792	5275	3684	2154	3389	2422	1156	328	89	1177	3526	4569	1762	6567	8607	900	603	1297	6943	1115	929	516	1732	2333	7252	3414	1984	4921	8822	5428	2659	2518	1059	1374
1940	9	Arkansas	1940.75	257	3414	2167	7736	4493	934	3199	1007	525	3937	520	2761	782	5262	4473	534	5466	1140	1128	492	167	258	3471	4703	777	2746	7400	382	848	343	2872	354	1706	332	1362	1953	6468	3205	1133	4157	10934	1012	1403	1543	96	515
1940	10	Arkansas	1940.83333333333	254	622	1604	6001	1025	646	1267	626	903	3960	876	1645	445	3558	1461	664	3356	937	1283	691	1236	298	1413	2542	944	3271	3600	67	17	191	1670	1601	2591	230	459	1910	5169	1259	1187	2293	4495	846	1887	327	86	474
1940	11	Arkansas	1940.91666666667	428	892	801	3269	498	239	2678	860	197	5765	824	1204	613	1860	465	224	1966	774	1100	261	247	173	466	836	1216	2201	2444	222	134	23	672	1734	1086	460	1348	590	4979	2487	973	803	5453	985	873	37	333	190
1940	12	Arkansas	1941	1043	893	427	1783	358	1165	372	252	375	3806	314	139	116	3367	583	850	623	206	245	535	551	271	192	1766	861	1128	620	834	252	32	5	1362	1242	1837	478	1915	3970	464	1053	181	5605	404	922	107	94	624
1941	1	Arkansas	1941.08333333333	43	450	64	1703	239	1136	402	320	260	1294	40	592	2002	1459	325	1637	1338	1	267	34	198	288	250	393	547	476	1737	727	84	41	8	1663	897	605	52	210	1571	127	202	665	1080	82	408	8	760	33
1941	2	Arkansas	1941.16666666667	205	1049	862	1714	354	120	87	97	725	4	23	471	315	360	590	287	236	295	300	122	1457	1241	39	364	638	105	1013	1	80	969	364	297	1155	1087	86	257	274	111	135	318	8	759	259	46	131	16
1941	3	Arkansas	1941.25	109	154	235	1307	363	184	260	354	70	1574	43	32	595	27	54	371	207	599	840	434	300	461	436	81	845	1126	185	396	102	80	145	2056	11	102	1844	56	673	926	290	190	1274	1352	188	53	59	45
1941	4	Arkansas	1941.33333333333	25	32	292	1057	115	103	189	224	332	6	109	76	35	21	112	246	496	389	1398	158	242	29	167	11	29	149	129	1275	265	209	217	309	103	67	23	529	710	200	535	12	271	363	354	547	462	133
1941	5	Arkansas	1941.41666666667	2579	514	85	564	1312	15	197	29	2	1019	376	162	291	111	248	759	110	222	57	1046	641	756	266	0	369	3	511	358	708	705	416	85	54	335	180	1	511	24	689	44	122	929	177	275	177	113
1941	6	Arkansas	1941.5	2872	659	435	2205	3255	105	309	1156	45	785	1347	759	352	774	145	1845	437	1405	218	3710	2536	1568	541	765	463	1330	3955	1631	3432	875	612	644	874	1017	1545	178	726	574	2971	44	1871	2354	1446	661	97	837
1941	7	Arkansas	1941.58333333333	6784	1422	1772	9088	9771	151	1377	4866	242	1292	1286	2353	324	5127	571	5636	309	5192	360	14862	10758	2887	2795	2994	3206	2314	13397	4183	6427	1677	2360	2958	6703	2371	3235	1132	1788	3448	8068	345	3966	9510	7709	3211	1831	3522
1941	8	Arkansas	1941.66666666667	11167	1634	2817	5380	10681	377	2056	6187	263	873	2519	7030	22	7990	3718	9691	1085	6910	493	25350	8156	1448	2723	1320	3956	2079	20055	2827	2585	3249	4547	10824	3841	4052	8027	748	1532	4206	7332	259	2633	7474	9410	1852	1019	4922
1941	9	Arkansas	1941.75	3148	1759	1348	3466	7133	37	2994	2342	507	1304	1560	5785	376	5196	3403	6028	555	4357	339	10606	4156	180	3707	2255	3220	771	13701	7091	1938	922	1795	5205	3334	982	3576	1133	438	2869	2496	780	3477	5097	7219	1416	2321	1612
1941	10	Arkansas	1941.83333333333	684	1164	707	1532	3864	599	2213	2814	132	168	2057	5506	538	2196	2555	1559	308	2268	201	3767	3574	61	2907	1421	396	771	2911	3693	1820	348	1517	2529	3072	2780	941	384	1287	2880	606	2324	2173	1867	3279	596	530	1247
1941	11	Arkansas	1941.91666666667	687	1199	844	1150	824	88	72	2521	334	656	3241	3907	283	131	2549	1085	267	948	757	1993	1096	760	1165	246	251	879	1458	1143	659	151	1062	3732	2954	2403	514	264	517	4393	54	1341	3067	1527	2273	447	640	1961
1941	12	Arkansas	1942	17	2177	1577	1169	2197	130	24	925	1040	202	500	1603	185	210	1803	498	34	194	1376	314	391	533	1122	90	714	264	1491	753	836	230	157	536	2441	1844	247	105	767	1968	193	657	274	1658	988	399	294	1112
1942	1	Arkansas	1942.08333333333	388	1161	1078	1550	1530	1016	58	52	970	214	55	53	11	466	820	259	106	818	1793	534	294	190	311	165	106	309	879	287	442	65	6	618	1683	1207	717	0	384	318	70	414	70	214	621	241	1137	1257
1942	2	Arkansas	1942.16666666667	274	126	712	56	326	52	95	111	31	282	77	284	186	32	327	11	108	162	170	238	204	33	993	118	377	743	1582	68	15	205	40	192	135	112	519	92	117	113	743	181	180	889	487	1190	42	505
1942	3	Arkansas	1942.25	709	92	82	1928	169	483	264	267	1170	394	1304	121	206	294	188	174	1195	54	626	42	53	473	285	665	1061	67	1137	22	4	287	70	864	471	495	156	166	626	539	797	202	65	578	868	85	342	2404
1942	4	Arkansas	1942.33333333333	542	359	86	7	106	854	163	246	168	515	298	119	621	277	114	142	1036	438	300	255	163	1528	1690	366	117	7	985	100	60	599	344	138	81	185	75	640	274	386	108	287	246	117	381	337	749	212
1942	5	Arkansas	1942.41666666667	160	3825	75	558	281	631	59	714	47	31	204	113	124	249	115	72	159	1275	59	108	529	749	284	416	39	174	24	67	708	220	57	1476	320	828	525	822	490	150	954	276	356	52	0	24	139	356
1942	6	Arkansas	1942.5	391	16785	614	413	742	3268	132	4606	546	131	842	207	735	856	739	81	34	3474	164	41	1835	1403	558	2146	64	302	1253	283	1430	1102	78	5258	1561	794	1581	1963	1761	912	3042	516	810	392	180	508	69	1478
1942	7	Arkansas	1942.58333333333	1919	29819	3719	331	4466	13482	684	11401	1612	101	2559	517	3647	3507	2222	422	169	15389	429	705	5612	4214	1689	9477	770	450	1008	663	7703	2650	624	14261	5877	5456	3665	6452	3803	3213	6172	503	1830	748	4195	574	124	2338
1942	8	Arkansas	1942.66666666667	1673	19824	7796	138	3743	16418	862	9137	1962	831	1098	2474	5701	984	2520	811	478	27061	1069	489	11087	1312	1788	13554	2657	166	2545	568	10234	4541	533	19743	6137	6374	4478	7300	3071	2559	5450	624	2917	973	5675	447	214	478
1942	9	Arkansas	1942.75	1700	19211	7046	563	3919	25803	272	5750	1578	625	2010	819	4490	1808	3543	300	1638	17347	3121	224	3629	695	587	8857	3832	130	2208	156	2898	7413	174	21966	4642	6905	3634	5382	2375	3504	2758	970	1517	1467	4370	264	668	685
1942	10	Arkansas	1942.83333333333	1924	7911	7257	349	2613	13459	96	4643	569	379	927	233	5071	1282	2338	139	192	4803	530	164	782	428	595	8078	3215	61	937	27	1340	4223	140	6286	3955	4141	1637	5960	460	5149	1219	447	597	813	7166	34	1034	786
1942	11	Arkansas	1942.91666666667	1143	3602	9205	1460	1391	5272	580	3922	828	135	2449	294	2566	686	1179	179	242	2521	508	620	319	378	738	4697	3554	96	163	7	1587	2476	157	5087	1387	3740	441	1484	425	2532	274	1365	725	304	1190	177	582	1180
1942	12	Arkansas	1943	894	1514	5860	828	625	1126	280	1336	770	113	237	375	1686	361	1154	856	949	2293	817	1172	44	319	1875	666	4108	341	412	111	745	534	2056	836	2123	4269	632	1043	547	1869	42	503	675	372	603	88	1272	1371
1943	1	Arkansas	1943.08333333333	156	128	2204	379	48	932	740	1095	945	457	33	795	705	252	165	240	1160	973	107	288	850	264	391	983	2783	1371	145	796	413	124	514	343	999	1521	250	1467	592	127	228	2072	1740	678	1046	438	175	800
1943	2	Arkansas	1943.16666666667	159	46	1	385	1	15	61	74	230	1007	255	63	876	465	519	63	1357	815	331	46	374	335	1475	734	628	317	12	963	306	148	478	202	1229	523	593	169	475	6	461	931	917	305	92	693	322	413
1943	3	Arkansas	1943.25	205	267	8	893	324	163	420	479	125	8	60	879	537	70	309	336	309	128	8	310	41	156	890	508	40	1536	363	104	128	544	281	416	148	50	270	692	151	105	66	447	259	801	381	19	6	978
1943	4	Arkansas	1943.33333333333	117	178	827	954	37	91	271	35	50	5	127	0	649	215	167	1634	718	3	52	13	430	1	188	174	604	288	1217	126	52	884	175	586	31	491	259	641	248	834	435	23	529	83	324	347	601	437
1943	5	Arkansas	1943.41666666667	696	41	351	353	609	37	1132	567	39	34	330	157	188	380	630	602	1271	242	489	76	83	950	14	271	1	563	4	226	324	316	71	393	123	389	212	154	107	43	691	20	245	218	38	207	335	569
1943	6	Arkansas	1943.5	3268	161	529	973	532	758	241	604	243	410	3709	251	455	117	3152	1868	8840	521	2769	756	561	3774	1305	1110	11	558	1100	925	1174	1265	322	691	676	927	425	855	1179	160	1593	549	1039	1564	25	1126	1474	962
1943	7	Arkansas	1943.58333333333	11760	424	718	3090	1870	685	1234	2178	1168	2077	11455	1310	1844	785	10355	10148	50541	1139	7205	2979	5352	5817	5587	5187	130	3277	4987	1863	4048	6996	1971	1176	4655	4353	3168	3964	4481	826	2640	3046	1668	3057	331	4042	7439	3602
1943	8	Arkansas	1943.66666666667	12335	1217	620	4311	6178	1212	1908	3740	1298	6404	13008	1844	2071	4002	15944	15032	29307	1045	10895	7199	3956	7390	12187	12612	1026	4921	3281	3546	9636	15467	1913	614	5571	3719	4190	4366	5438	1000	2479	4153	1364	3893	371	2202	16257	5842
1943	9	Arkansas	1943.75	18886	1692	1682	2727	4518	24	3553	3488	726	4195	6911	1684	2211	1720	10496	8656	30067	667	15256	8860	6927	5734	22012	8585	2339	2165	2504	3223	8384	10437	345	16	3092	4450	5786	3022	3458	1280	6917	3750	681	3727	222	1874	18500	6571
1943	10	Arkansas	1943.83333333333	18016	1164	2117	2155	3317	722	1095	1423	981	2576	3453	4584	915	2511	7505	2516	22504	695	10594	7055	5670	1727	11270	3092	2814	1137	2118	3469	7177	9414	25	369	1512	1273	3829	1322	1766	1890	6262	7493	1091	1734	699	2604	12114	3514
1943	11	Arkansas	1943.91666666667	9360	364	1318	1239	2361	545	301	2157	1879	1273	2913	3148	538	626	7500	1901	7162	146	6913	8354	3490	1259	1945	5308	757	108	479	3502	2408	7455	51	237	2435	1156	2258	1163	1691	1281	3628	9385	499	1691	256	1717	3541	1039
1943	12	Arkansas	1944	4644	610	1575	1639	3547	845	65	506	528	2258	3230	1098	288	584	3102	1796	2224	2	3598	1443	2269	1529	158	1539	1488	29	87	433	1444	1952	699	490	1177	659	3002	326	1226	2585	1892	6119	657	1484	263	1578	3057	1151
1944	1	Arkansas	1944.08333333333	2392	385	960	120	1615	15	40	168	1485	1477	2225	879	142	126	1621	357	506	95	778	178	1210	618	65	600	134	71	95	568	284	504	231	86	996	667	496	278	781	276	1152	2604	1615	289	1079	69	2562	638
1944	2	Arkansas	1944.16666666667	61	534	144	316	191	164	926	1	669	984	314	43	74	38	532	506	290	116	1174	108	265	532	832	17	444	6	879	37	87	106	869	25	126	892	27	500	1	804	1263	104	291	224	133	850	843	43
1944	3	Arkansas	1944.25	93	567	3	85	105	270	14	867	704	60	432	250	44	282	146	410	431	79	924	293	80	154	236	225	361	183	239	1341	140	268	54	303	47	5	910	278	27	70	63	261	2102	208	23	590	680	472
1944	4	Arkansas	1944.33333333333	703	213	31	258	943	219	820	39	52	645	558	1012	160	161	177	99	157	140	288	20	574	186	285	412	153	602	872	21	187	162	378	155	2	587	80	925	61	5	1425	19	1031	103	58	994	118	1546
1944	5	Arkansas	1944.41666666667	135	733	343	341	353	181	151	31	251	502	865	984	493	64	545	400	528	110	670	155	789	292	140	57	92	378	562	598	524	71	430	3280	19	21	437	34	78	111	418	313	959	1273	341	1029	153	180
1944	6	Arkansas	1944.5	647	1355	1353	2862	2574	3743	3390	1241	2653	2952	2015	6990	703	106	2200	2477	4243	762	3442	1434	501	809	90	1240	329	166	2564	1208	1458	118	788	7577	35	154	586	351	694	93	1080	1197	2353	4700	757	1613	950	960
1944	7	Arkansas	1944.58333333333	1675	1904	8422	9472	7318	16072	9433	5668	12414	9821	8936	17908	3135	1	8150	7317	22579	5243	5361	4984	1055	956	553	6992	4531	1156	4982	2590	5076	1324	1881	21396	54	82	1868	4367	2166	812	5795	5974	8349	10547	2666	1557	1385	7862
1944	8	Arkansas	1944.66666666667	2979	3327	10586	8950	8473	15207	11485	9659	24957	19365	16737	20458	4587	13	5685	5380	21603	9005	4481	5141	1417	392	1146	9714	11282	2485	8918	3934	12296	1287	3174	36512	155	63	1577	4981	3068	1171	11651	13488	9982	22218	2003	1108	1350	18904
1944	9	Arkansas	1944.75	527	3521	12958	5713	6299	12043	11459	5234	30852	21827	8724	21457	7566	329	5822	4276	8962	7483	5014	6736	460	1429	930	6792	6903	1469	6166	4248	12439	1474	2349	26523	484	534	519	3491	2189	253	9484	13187	3352	11278	3050	3326	787	17337
1944	10	Arkansas	1944.83333333333	994	2563	11685	2836	2310	5036	11199	4360	11250	14317	5588	19388	5109	557	5450	922	6290	3315	4480	3907	70	1084	1340	10185	1375	3137	4040	2531	6497	2329	220	6805	363	2183	1067	1216	1963	405	4549	6810	2054	5040	1287	3041	1670	9127
1944	11	Arkansas	1944.91666666667	565	2009	11961	576	2758	4264	8227	1806	4336	7753	1929	7883	3154	56	2634	207	3234	734	3480	3989	711	949	1087	5847	1078	1661	2105	3186	2711	1927	841	1502	98	950	299	358	1529	72	2479	2494	911	1608	1817	1972	599	8141
1944	12	Arkansas	1945	142	1593	5762	315	1281	5639	5452	296	2482	2858	1964	1909	1849	74	1516	121	1096	104	2487	3317	512	973	2113	1314	475	849	1231	2812	1191	1009	878	714	371	1901	827	78	487	271	2259	2111	98	890	2597	1776	557	3315
1945	1	Arkansas	1945.08333333333	69	105	3455	191	369	1354	1297	362	575	491	938	561	210	74	699	266	257	157	417	1439	1120	144	210	621	1394	4	473	419	273	556	687	16	580	2394	263	575	174	713	783	577	114	338	1505	49	175	747
1945	2	Arkansas	1945.16666666667	69	252	253	6	27	912	182	719	398	189	7	514	984	944	259	318	243	168	32	70	2392	126	532	80	243	787	881	55	851	292	367	1177	67	393	66	155	186	45	25	249	71	1624	9	422	1428	1259
1945	3	Arkansas	1945.25	205	266	265	212	533	295	382	223	1374	678	246	508	218	1030	322	26	211	202	106	791	126	81	84	20	181	281	14	162	387	558	35	555	129	2	40	327	86	432	510	154	226	55	77	93	201	307
1945	4	Arkansas	1945.33333333333	6	162	161	488	43	0	72	158	110	1071	26	136	303	300	284	76	55	313	1	409	354	315	104	655	42	109	588	50	727	77	394	187	10	1935	86	125	610	624	309	847	607	98	2	476	634	1501
1945	5	Arkansas	1945.41666666667	138	451	30	1094	262	182	914	310	413	126	710	22	128	581	53	765	78	361	490	437	169	262	652	325	242	752	459	1448	783	477	983	129	264	91	133	188	117	28	399	829	40	38	260	463	328	290
1945	6	Arkansas	1945.5	62	899	441	2004	896	196	5457	2096	967	104	1763	590	568	1402	1655	984	237	1622	1076	723	1222	266	2885	703	1624	886	553	3012	1025	356	2861	177	277	544	338	1528	291	1130	1766	560	55	35	1837	1433	320	329
1945	7	Arkansas	1945.58333333333	671	5148	3113	5317	5144	188	13318	8030	5053	494	5947	2265	925	1733	7550	2288	1163	4768	5331	2788	2413	1989	12226	3860	3737	2080	2527	7256	1569	2091	11546	1156	1636	3558	1179	4799	1347	7689	5476	2142	429	638	6349	8593	858	716
1945	8	Arkansas	1945.66666666667	717	7279	4245	8683	8958	1224	7949	10771	5872	1116	10198	1593	966	2042	11192	8833	1372	10071	7019	5983	2889	4761	30019	8798	9920	2371	2844	5403	2747	4044	13590	313	4823	7436	4105	4178	2316	12101	7079	5945	355	1953	12427	10251	663	1208
1945	9	Arkansas	1945.75	2235	11144	1735	4545	2754	448	6460	8852	6222	673	7449	1788	153	4638	11018	3079	480	8400	8843	3482	1722	1933	22124	9914	8681	3584	1650	12405	1684	1718	6469	30	3682	3685	6398	3142	1372	13224	3073	2844	301	2614	12621	9180	1260	1727
1945	10	Arkansas	1945.83333333333	3236	3503	534	4328	1895	298	1506	6505	5308	962	4045	2032	108	2692	2702	1549	196	5368	4849	2074	207	1425	13058	6807	1393	1809	2893	8488	1031	1408	4086	956	2239	954	7340	2859	355	11238	1262	1333	260	2314	8275	14516	1363	245
1945	11	Arkansas	1945.91666666667	6600	2114	583	2256	1052	417	1196	3461	4103	478	2087	1345	429	4584	1677	2432	214	1629	4521	532	39	920	6726	3783	190	1034	2456	8733	538	664	1959	887	2320	1437	7288	689	869	9631	1178	578	128	1076	1491	10249	1595	513
1945	12	Arkansas	1946	3935	935	1325	270	1015	382	1218	1052	964	82	397	1893	739	2940	1569	190	124	1255	1384	688	85	1685	2621	1272	255	355	1607	3595	236	754	1029	207	1585	744	2220	327	935	11481	464	91	140	662	2432	5220	587	514
1946	1	Arkansas	1946.08333333333	262	359	359	78	586	141	360	956	44	652	537	6	948	974	990	168	125	1987	490	240	764	118	922	398	450	231	595	1356	145	516	881	324	245	88	1225	1421	420	6583	764	737	391	1918	2556	2297	475	80
1946	2	Arkansas	1946.16666666667	265	39	382	223	97	260	136	38	15	1299	457	543	516	43	801	220	600	105	58	1081	12	1276	152	4	243	167	473	277	284	52	288	123	118	334	1484	566	72	535	75	153	730	689	1009	478	238	394
1946	3	Arkansas	1946.25	688	17	1256	103	975	322	308	34	410	317	32	357	142	227	192	422	154	1213	225	79	10	163	580	95	260	974	15	736	398	109	431	705	1004	148	371	426	177	755	438	1050	178	20	472	387	777	1214
1946	4	Arkansas	1946.33333333333	153	117	659	98	241	200	132	81	127	1161	268	1334	59	292	67	221	55	557	107	756	59	529	209	43	572	26	24	942	1211	237	94	785	773	414	884	33	43	652	68	223	243	100	197	625	142	65
1946	5	Arkansas	1946.41666666667	422	34	80	523	143	22	367	329	1	375	246	337	61	1261	230	416	281	393	7	361	260	341	437	288	563	40	449	159	1261	1894	246	58	634	523	809	5	35	1096	283	38	708	398	234	1928	235	194
1946	6	Arkansas	1946.5	2584	193	216	1088	758	612	871	1140	535	4171	1286	1444	1778	2202	1222	2526	229	492	529	2503	315	389	1104	373	1779	61	2437	315	2067	2094	609	514	1595	4962	3359	437	43	1129	534	447	2621	712	2387	5394	1777	609
1946	7	Arkansas	1946.58333333333	12832	338	1312	7044	5526	1790	7675	5233	2202	8138	7714	8799	5366	5192	3556	7441	1338	1620	1414	4736	1787	1172	3000	900	7072	204	9075	1689	7880	7127	2593	516	5159	15016	15170	1725	748	2743	4113	363	11118	2321	15417	19292	9731	2040
1946	8	Arkansas	1946.66666666667	14996	1544	1492	6967	6869	2608	21451	7219	2362	7970	13148	9914	11118	8753	5019	7854	1755	2709	1368	7670	912	5203	3539	782	7379	952	11805	2417	5662	10593	2964	781	4661	26596	13550	1007	1465	5495	4749	646	10948	1999	15372	11039	14858	3326
1946	9	Arkansas	1946.75	10520	1447	3432	4841	5882	5910	15223	10294	1121	10741	14265	10518	7309	8306	2579	9990	2730	1514	1364	2944	373	4979	6259	760	10133	1650	4004	1236	3792	6329	3543	135	3746	17200	8858	356	1894	4914	3080	1103	7569	2449	15143	12377	5721	3033
1946	10	Arkansas	1946.83333333333	4784	598	3574	7066	4450	3493	11464	4066	3173	5092	7035	6770	4445	5108	810	3736	1168	1405	277	3837	52	1053	5522	199	6318	1844	5040	996	2445	3645	3343	911	3215	12666	4659	40	1896	5107	1898	668	4343	573	6719	1889	2286	811
1946	11	Arkansas	1946.91666666667	3802	1514	2345	4753	6877	365	6262	1795	3044	2307	3949	3917	3968	5927	648	3887	1377	673	1259	1113	271	1906	3887	37	7686	337	3545	1278	1934	2663	1186	814	3055	9968	1733	3	626	3396	3765	930	3424	138	5176	591	3977	978
1946	12	Arkansas	1947	2522	1575	2026	1886	3744	586	4989	404	1991	1939	1414	1729	2571	1076	251	945	932	331	599	447	1485	2513	3142	59	4042	1398	603	481	1489	2989	264	2389	2216	3127	132	328	338	835	2918	62	2413	838	2995	1230	2437	691
1947	1	Arkansas	1947.08333333333	1144	1638	413	1752	1569	284	511	399	513	299	174	1603	681	1014	5	869	183	386	109	68	620	907	1200	1174	1538	388	678	20	429	851	39	602	3524	2387	221	431	170	1206	1581	77	1033	1222	1663	1262	173	771
1947	2	Arkansas	1947.16666666667	405	206	510	1297	103	529	320	175	193	190	244	1113	1599	3040	22	70	182	80	52	441	38	1085	324	23	535	254	559	34	9	62	194	323	914	412	64	142	1072	5	631	567	367	473	768	397	419	197
1947	3	Arkansas	1947.25	457	1049	1204	574	17	296	413	357	27	453	326	55	181	247	611	216	56	203	42	152	34	174	50	199	333	127	252	20	285	89	481	167	473	765	234	333	251	367	66	172	134	148	499	128	154	49
1947	4	Arkansas	1947.33333333333	594	1089	154	583	50	400	447	525	188	462	2	549	705	324	173	183	261	27	157	297	14	260	19	85	284	157	12	137	305	336	63	184	348	801	229	699	31	123	307	405	229	278	1050	380	183	847
1947	5	Arkansas	1947.41666666667	5	585	107	116	38	474	1470	535	2145	653	490	625	425	20	189	286	22	177	261	214	820	555	655	354	945	25	611	387	63	25	213	283	53	82	1093	441	20	856	198	896	737	2337	42	491	280	373
1947	6	Arkansas	1947.5	357	1911	935	917	290	1330	1491	1100	5843	2301	3472	2833	1709	588	352	508	383	824	292	1197	5068	1751	2325	381	2803	984	1577	936	131	721	417	201	334	1142	7017	2879	437	2295	853	451	3768	11990	187	2303	440	1588
1947	7	Arkansas	1947.58333333333	1426	4190	2041	4272	1828	1222	5449	8155	18951	5545	10527	7043	12233	1179	2127	684	584	2116	1222	1137	29672	3092	4952	719	9786	2206	3471	4333	648	945	1197	1926	3787	1879	31534	7453	1053	8444	3324	7263	15849	36217	758	6381	1451	7476
1947	8	Arkansas	1947.66666666667	1609	8814	1825	2276	1469	1593	7806	10416	31394	5169	8152	10632	14325	1495	2131	817	554	2959	1117	1833	37025	9254	6478	1767	15323	7553	2645	8415	862	1491	464	4630	6766	3914	31479	13481	1469	15222	5042	7909	26894	41158	1556	7727	4746	6296
1947	9	Arkansas	1947.75	1999	5571	2080	4446	1896	344	10747	5756	18874	8279	7808	9479	9734	837	297	1026	1646	2593	2285	2326	32205	5323	3700	314	14378	7700	1637	5873	1910	4565	264	3712	7454	3904	17531	12291	1042	18574	4492	3092	21464	30546	2769	12964	5347	5475
1947	10	Arkansas	1947.83333333333	1907	2989	3836	1817	400	123	7295	2592	10658	4628	1770	7295	10057	385	758	182	311	1371	3008	3943	24645	2081	3164	240	5663	8916	1730	1762	3028	1013	169	4296	4908	1551	7632	3004	1749	12665	4146	1418	12163	10684	2059	5700	2689	2856
1947	11	Arkansas	1947.91666666667	1588	3392	3498	1470	61	108	5634	282	7853	3409	874	8097	6355	672	1188	433	231	512	2018	1122	22255	2238	2427	288	1322	3650	440	1193	3022	427	59	2743	1520	1749	3530	4821	1980	4917	2541	871	2567	5063	303	1828	1640	2782
1947	12	Arkansas	1948	576	275	908	2997	356	179	2411	1353	2890	2289	1038	8773	1631	2384	1013	524	292	169	889	640	8255	2635	442	1429	166	476	79	658	1113	165	136	1692	29	2356	798	3736	2509	2947	2488	584	1766	4064	111	1678	904	2676
1948	1	Arkansas	1948.08333333333	463	48	267	1069	915	327	610	62	1022	1564	187	4090	1142	598	469	136	275	24	641	565	437	763	171	911	328	249	70	482	74	567	495	587	358	1568	447	1927	2137	485	916	481	792	300	184	811	858	817
1948	2	Arkansas	1948.16666666667	95	176	48	468	373	80	340	427	791	509	106	817	106	69	722	833	511	889	368	170	83	54	552	110	698	209	889	1436	393	80	561	757	178	391	670	497	8	22	131	6	194	683	1587	52	288	15
1948	3	Arkansas	1948.25	636	368	27	209	846	1699	52	40	82	411	52	1089	665	678	1297	432	81	62	252	1019	6	82	87	175	252	168	1560	71	1321	1062	367	438	60	815	14	225	8	344	383	285	30	370	466	8	526	146
1948	4	Arkansas	1948.33333333333	1600	374	229	253	418	235	116	175	328	257	258	43	1951	570	962	74	206	887	195	461	27	838	35	1151	457	1186	409	97	645	728	25	3	366	273	57	553	1186	307	510	339	143	140	136	228	280	402
1948	5	Arkansas	1948.41666666667	944	1721	766	245	243	469	104	18	31	89	184	1127	144	332	1881	121	207	892	994	541	334	254	3	82	705	454	195	767	351	31	334	62	747	1354	474	552	1732	509	792	1150	257	305	233	487	450	117
1948	6	Arkansas	1948.5	2120	3777	1022	2111	879	1886	959	230	831	732	313	2561	201	3878	3373	439	2114	3928	3864	1247	1463	143	317	342	833	505	610	1784	1973	1134	2291	269	823	2205	1243	2231	8613	672	2080	2282	173	1196	1515	2814	2139	1494
1948	7	Arkansas	1948.58333333333	5719	7293	859	9176	3692	4995	4208	1563	3192	3185	3666	5622	1634	14770	15282	814	11382	8397	14286	1830	7186	269	471	3891	1363	2643	1675	4601	4459	6756	5101	1102	1472	7363	2352	6705	34441	2785	8654	11527	710	1613	10867	8821	5077	7397
1948	8	Arkansas	1948.66666666667	9455	6622	2492	11430	2458	11538	4760	2762	8176	8579	5975	5883	2642	20909	18395	366	11471	14292	21468	4339	9060	1739	1821	7904	3287	6846	2806	6494	16457	12371	6143	2945	1663	6465	2438	11933	31618	2603	16154	12964	2331	2364	11227	9106	5543	7315
1948	9	Arkansas	1948.75	2964	7942	3043	5337	2796	13101	4420	1208	5857	11259	7770	3887	4141	11360	13697	159	3884	9642	22597	2642	8083	1982	2712	5518	1641	5832	2533	4877	12897	8181	3963	2107	1674	4822	1315	7320	9735	1170	7152	11204	626	1359	22337	8294	5029	1381
1948	10	Arkansas	1948.83333333333	4344	5335	3837	2145	1779	6787	4135	565	2212	6007	7253	1924	2361	11546	7348	391	1016	4065	14072	995	6299	1718	1008	1792	652	4928	1843	1349	4373	4709	2041	2885	2558	2812	285	5049	10214	1498	2207	3927	142	2430	19061	7634	7270	773
1948	11	Arkansas	1948.91666666667	2274	773	3125	2935	150	4926	3347	879	1581	5267	2134	1142	1740	5573	2593	1717	541	454	12688	1176	3094	473	424	1256	3941	6227	1040	1153	3831	2060	3324	3349	6268	3071	66	5214	5420	963	419	2763	387	3117	11493	3068	4415	1649
1948	12	Arkansas	1949	1041	593	1195	2468	745	3475	1601	355	4125	2941	1235	1113	313	3205	3017	561	230	572	10897	964	2076	1392	521	1368	473	3163	970	1924	4125	2099	2771	1638	6080	3820	349	6790	4280	609	523	3108	63	2144	3986	1541	2105	930
1949	1	Arkansas	1949.08333333333	92	279	1253	628	1576	1083	699	197	939	1441	662	142	274	2038	1705	2044	1018	2199	2498	290	1592	1285	104	1125	359	2241	549	1030	1221	82	1263	200	2245	1924	231	1421	2531	218	89	561	251	1402	1910	1379	698	842
1949	2	Arkansas	1949.16666666667	178	936	123	811	407	40	211	117	312	286	643	320	248	42	4	1310	192	329	234	26	1604	789	644	232	662	569	45	253	515	469	277	269	827	240	62	68	735	460	235	372	89	957	443	177	184	339
1949	3	Arkansas	1949.25	178	153	27	284	95	117	1046	342	2	111	30	197	299	201	44	867	51	36	27	552	69	119	835	3	425	272	223	215	55	406	125	625	324	349	527	1371	105	928	90	809	156	558	559	132	114	611
1949	4	Arkansas	1949.33333333333	80	1495	34	522	183	4	281	225	263	684	535	207	440	33	290	1226	556	1352	77	324	1	66	199	12	330	127	254	493	129	1	918	973	416	7	855	1079	646	153	216	190	180	390	435	1354	945	276
1949	5	Arkansas	1949.41666666667	422	349	278	123	1329	111	369	47	194	7	42	1201	24	1092	30	3798	885	559	308	28	208	602	661	281	654	389	533	184	415	73	98	869	467	130	418	352	415	305	187	73	68	1531	162	212	445	275
1949	6	Arkansas	1949.5	1554	775	2389	294	2920	170	3189	345	586	579	602	2444	291	3147	157	9139	5859	1671	351	152	1642	1225	2308	450	1288	3934	1376	241	2467	256	1590	810	406	1471	1645	395	2625	1572	309	459	293	3428	919	402	165	425
1949	7	Arkansas	1949.58333333333	4062	3802	12670	2872	4143	990	11957	1863	1248	832	2378	3493	2546	5005	1075	19354	16301	4135	336	485	5233	9417	7286	2196	2188	16907	2789	2402	5917	688	3892	3212	932	4867	8641	4341	6626	5232	2484	2835	427	11433	2626	2220	440	1141
1949	8	Arkansas	1949.66666666667	4281	5810	8840	3404	3263	1555	10457	2158	2628	1499	2148	3900	6325	11604	2891	25192	24545	8476	4	3042	7938	20356	13713	3869	4218	22138	2248	3352	13752	2098	7959	4531	1502	7695	12037	10509	12968	6064	4310	2724	213	7363	2921	1453	1426	2414
1949	9	Arkansas	1949.75	2367	5832	8351	922	1392	1360	12598	1649	739	1686	1693	2209	3422	6197	2001	7300	11428	1840	431	4161	5032	9543	5542	5096	6733	16638	1797	3279	10177	3610	14754	11443	925	6017	8514	11385	13446	3270	6354	5616	1129	2674	5174	579	2920	1244
1949	10	Arkansas	1949.83333333333	1811	3793	6550	820	525	209	4656	938	200	694	776	930	3188	3438	2126	4671	4280	1118	612	1378	2937	6944	6229	3807	8789	21068	1123	4136	4801	3543	7923	5977	1726	5872	7932	11928	8893	788	2856	2886	1945	1383	4767	112	1813	3906
1949	11	Arkansas	1949.91666666667	1222	921	4919	1357	793	68	3109	128	145	1190	2072	538	2389	1789	169	2189	1462	1185	1420	1143	1498	2748	6996	3263	12863	10372	631	6807	1963	1548	2265	1654	4461	1549	5829	10936	3326	227	2024	1544	2256	950	3736	688	1157	2108
1949	12	Arkansas	1950	730	1406	7338	1939	398	838	959	288	8	373	375	537	575	1706	187	195	451	437	907	486	720	841	2106	2127	12421	2290	289	3079	3285	598	1765	1209	4979	457	2786	7757	1548	74	2124	477	1108	318	930	1333	52	542
1950	1	Arkansas	1950.08333333333	188	114	572	2498	134	102	1068	758	618	181	118	1136	197	1146	1440	63	227	2051	1239	710	195	1012	1192	261	2715	986	508	527	1187	182	2343	733	848	109	727	2993	40	0	392	1374	569	41	385	2035	66	210
1950	2	Arkansas	1950.16666666667	178	756	56	273	319	438	47	38	504	42	103	700	640	316	308	108	60	207	234	683	269	124	989	2	614	61	522	562	325	174	388	975	975	626	41	1053	5	128	101	184	178	57	207	2528	636	538
1950	3	Arkansas	1950.25	263	221	29	0	1150	81	1208	86	46	542	72	183	1527	493	107	170	297	334	82	777	49	239	182	309	419	194	512	49	932	174	9	80	460	121	419	1320	1149	348	132	67	146	148	1394	258	284	733
1950	4	Arkansas	1950.33333333333	215	208	410	169	511	570	648	123	7	70	122	2105	314	32	428	292	392	46	438	402	241	658	60	908	477	3	194	108	1419	1568	170	649	139	464	454	123	1	612	76	398	581	0	123	194	616	7
1950	5	Arkansas	1950.41666666667	230	23	118	1074	461	188	472	495	88	1234	960	1267	174	209	787	11	30	10	2551	65	81	801	326	105	532	525	296	441	703	200	85	1334	935	199	252	1795	1179	369	296	530	617	857	660	763	179	1147
1950	6	Arkansas	1950.5	269	531	1471	5910	3500	418	680	2388	1078	3434	4988	3337	549	629	3587	248	113	658	10477	663	666	712	797	346	1315	2004	1129	2309	808	704	52	5732	9202	187	526	6965	1779	2377	1123	710	1008	3143	1899	3251	481	4855
1950	7	Arkansas	1950.58333333333	2530	2693	2927	22769	7035	3416	2530	2606	3240	15467	7513	10035	6006	1164	8239	1242	1161	1153	28993	1659	976	3394	2994	900	6031	5310	4081	7772	5769	1618	1724	16494	23074	870	1722	26287	5744	11348	2416	3001	5190	10039	4020	12645	1137	14037
1950	8	Arkansas	1950.66666666667	4582	6014	3569	17833	3985	4426	1889	3881	3605	12925	5026	15770	9524	376	9763	26	574	4786	17466	2265	3039	10524	6295	1245	7964	6026	10174	6545	6706	2865	4797	29630	35957	943	1543	50410	12579	29140	5415	5462	16446	11258	3876	9929	1538	17920
1950	9	Arkansas	1950.75	6831	3481	3532	11029	4351	4532	1154	5100	3302	9260	7043	9354	11881	1829	4601	316	542	3228	15611	3865	2653	8882	2690	463	9353	1417	7043	7256	7221	2839	4869	8712	13694	161	2268	21828	7967	32171	4347	2788	21386	9522	818	9441	2208	11324
1950	10	Arkansas	1950.83333333333	2380	732	6158	9281	739	1677	1020	10575	4444	1552	4517	4866	11751	969	3776	998	608	1961	7847	4148	1973	10433	969	1128	8754	1381	3885	3463	5562	5840	3456	4447	6200	684	620	9139	914	11606	4331	1199	13685	4751	966	3708	979	8044
1950	11	Arkansas	1950.91666666667	783	365	4698	8294	717	720	319	8239	5016	2686	6003	2785	8911	615	998	649	1446	1327	1861	3341	1440	7606	1812	403	6068	602	1684	5538	2967	3536	1037	778	2875	884	429	7416	478	7826	3643	477	3087	1198	784	566	1694	4057
1950	12	Arkansas	1951	1912	95	2931	2321	111	896	494	4648	543	2666	1970	1702	6669	97	1342	3934	1030	413	1042	1832	90	13846	1424	1244	3347	179	461	5222	2291	3651	1219	335	1646	409	334	3917	248	2336	537	541	4361	1064	52	837	1523	1624
1951	1	Arkansas	1951.08333333333	875	590	1492	4005	770	2045	1255	2373	1364	1089	817	554	1863	7	2733	3786	402	244	552	865	991	4963	67	351	1101	1175	995	2523	2498	3286	505	953	749	432	131	1116	562	588	48	261	363	1033	409	244	1350	608
1951	2	Arkansas	1951.16666666667	319	597	1011	429	1330	916	46	69	119	128	1343	225	1328	693	3546	80	69	63	817	2508	150	834	834	96	114	1263	53	1375	1688	433	71	349	446	243	136	478	266	325	841	236	108	853	1	230	115	740
1951	3	Arkansas	1951.25	76	500	233	64	75	518	41	596	403	34	634	329	6	756	198	1	183	54	986	366	516	514	47	1	127	578	357	608	238	8	20	652	433	109	160	73	1244	147	332	156	1464	877	107	13	263	70
1951	4	Arkansas	1951.33333333333	264	15	120	609	1364	113	470	12	31	311	53	19	1069	96	476	653	440	273	221	1190	162	246	345	59	196	1	247	28	772	1273	121	277	11	249	48	489	2	179	349	86	4	373	105	1766	322	14
1951	5	Arkansas	1951.41666666667	116	1108	231	262	625	138	471	612	173	343	392	101	1064	159	196	221	48	132	230	195	657	389	97	126	331	226	216	22	317	632	5	40	104	180	90	225	99	90	355	157	197	1034	558	194	47	253
1951	6	Arkansas	1951.5	205	4367	549	1701	1669	478	1893	518	544	876	547	202	4570	1050	620	538	54	947	1563	878	2357	1120	977	954	1008	1314	381	242	300	4745	349	87	303	866	208	2021	140	59	1770	731	314	3165	600	175	270	751
1951	7	Arkansas	1951.58333333333	801	28262	1914	4290	6820	1549	5833	646	2626	6802	1398	322	19144	6321	2069	3086	1425	5005	1806	2354	13282	6615	3173	3493	5538	8121	635	518	751	17517	710	53	713	8158	1429	5858	1229	886	2979	2691	1617	11379	1277	604	3522	1131
1951	8	Arkansas	1951.66666666667	1140	21245	3002	5773	19992	3880	10935	989	1390	6114	3018	157	25214	12078	1374	5152	1200	6629	599	2904	31589	12757	5517	4183	6299	13680	1690	1214	1043	31384	549	61	228	4084	2060	4863	1886	595	4080	2621	3846	12920	2123	3838	10655	2016
1951	9	Arkansas	1951.75	1880	26119	6325	5734	12881	1868	16768	741	477	3402	1798	24	21387	8256	1663	7590	427	6435	2144	1661	30233	7836	1284	6927	3438	19961	1987	771	50	18074	42	109	339	2020	1854	6059	2671	640	6670	5707	5202	3182	565	2542	6560	1537
1951	10	Arkansas	1951.83333333333	568	14292	4511	1465	7777	1168	5132	1145	854	5270	1814	1448	11563	6735	1760	5476	185	3382	1733	1548	16496	5181	1862	1240	864	11403	2729	1837	571	10322	408	528	3108	1619	516	2926	678	680	5042	4801	3637	631	921	2181	1686	1924
1951	11	Arkansas	1951.91666666667	525	4929	2309	741	10123	868	3971	1961	35	2915	272	1307	9964	4465	456	2727	162	2859	1006	3783	15912	1114	557	1118	1357	6214	489	1676	1197	8580	800	673	1057	1167	1634	1303	2441	987	3072	2873	2311	1186	791	801	731	924
1951	12	Arkansas	1952	389	2445	2958	1026	5669	561	3846	353	240	607	764	659	4156	3102	77	2260	16	3841	1525	865	5796	965	1162	346	1875	2405	1202	617	218	3061	2731	1166	833	386	652	293	3382	431	2003	5589	1057	185	1028	651	701	542
1952	1	Arkansas	1952.08333333333	273	234	770	432	2408	442	3054	254	964	341	580	212	925	2965	120	250	27	4413	796	624	2886	579	1080	963	389	1463	1214	470	501	1130	2876	1421	202	1258	83	61	2119	243	1494	1886	245	66	1449	301	730	249
1952	2	Arkansas	1952.16666666667	34	86	3	155	377	268	553	92	203	2564	57	585	562	495	109	73	197	642	687	793	727	188	505	477	452	114	385	1038	2331	74	570	454	1215	91	435	5	618	135	247	456	41	38	488	332	884	150
1952	3	Arkansas	1952.25	222	43	9	65	631	264	246	387	279	370	895	3	1189	78	1449	37	2323	20	264	707	264	173	190	876	187	180	405	552	80	277	711	1114	765	1209	12	80	1290	302	1175	166	506	56	87	351	206	152
1952	4	Arkansas	1952.33333333333	773	152	394	62	895	402	592	340	61	168	382	767	34	312	708	204	33	1132	318	876	149	964	738	1229	99	16	28	546	544	303	486	907	1568	49	320	11	66	703	1549	830	637	74	485	49	433	670
1952	5	Arkansas	1952.41666666667	556	283	564	1078	465	355	562	149	327	192	256	314	84	857	772	254	814	142	736	432	221	31	749	926	76	56	43	153	237	11	630	157	432	174	137	262	82	430	344	1272	226	451	431	3335	93	287
1952	6	Arkansas	1952.5	2880	1517	2997	3176	242	1380	2258	964	1100	2624	663	2574	304	4874	4830	896	2193	1113	519	497	378	59	3590	1087	1141	67	60	250	1011	537	2211	713	2933	2075	525	547	204	399	258	3622	300	1679	2657	21194	369	178
1952	7	Arkansas	1952.58333333333	11512	8731	14239	21654	1175	6211	7274	4096	2984	13698	5046	8961	1391	25957	15137	2118	15688	3725	3837	1582	648	163	11369	2726	2795	1858	1308	512	1661	910	15826	1118	6839	6265	2408	2152	429	1964	2052	25932	216	2568	7465	57102	3073	2859
1952	8	Arkansas	1952.66666666667	25920	16723	23778	34780	2322	10841	9082	5233	7414	16730	6724	17471	2830	31591	22833	4011	29709	7186	2000	3164	900	72	5752	4764	3877	3012	5622	1138	5576	1242	22969	1195	13832	11739	5784	3389	1170	6667	4802	24776	584	4473	10725	69396	6444	2920
1952	9	Arkansas	1952.75	19615	10488	19772	21333	3247	12798	3638	6590	6518	6611	6913	11174	713	21968	36368	7437	17395	4132	1225	5406	100	502	8174	7811	2802	3321	9506	604	3496	346	12543	1048	23109	8504	6728	2429	695	4559	8377	13854	775	4130	11570	39194	5081	2652
1952	10	Arkansas	1952.83333333333	13536	8428	16391	16528	1203	3866	2303	3381	4242	5586	1447	3465	2445	14031	13584	11587	6184	3508	764	5578	119	260	1594	5169	2063	1653	5018	614	6934	455	11669	248	18259	4520	4906	1357	933	5555	6473	6549	739	3390	9070	17936	5098	2775
1952	11	Arkansas	1952.91666666667	9496	6318	6667	10004	978	3179	691	1774	2725	2331	633	1248	903	9750	9350	7712	2310	5151	881	7691	603	31	813	2339	911	935	1841	634	4892	147	10236	1423	7203	3104	3012	518	1527	3628	8030	3482	1188	3101	7653	12543	1932	742
1952	12	Arkansas	1953	6272	2244	5901	3626	381	1342	131	4682	652	3807	1298	1008	3521	4368	4687	4709	1023	925	2746	5617	265	4	906	2365	386	1934	1700	363	6068	413	7900	1039	6451	451	1445	1625	439	2657	5569	1652	714	2544	4776	5496	1166	34
1953	1	Arkansas	1953.08333333333	3522	1628	584	806	423	194	648	2865	1432	849	992	851	566	1505	612	2389	378	1264	2849	1795	204	837	413	901	164	1647	930	198	1771	74	1566	750	5119	82	441	81	419	1672	983	796	82	320	1106	1627	411	7
1953	2	Arkansas	1953.16666666667	321	1536	290	408	1208	103	22	2477	1595	518	742	1	898	423	44	222	581	325	289	20	178	1777	248	626	233	75	373	157	812	69	1341	114	965	37	443	398	935	292	19	313	974	298	31	152	170	164
1953	3	Arkansas	1953.25	18	235	1657	1073	22	210	90	25	1574	1024	690	121	54	157	33	144	785	129	182	227	403	484	295	472	1064	479	522	284	32	15	438	442	101	330	317	358	219	866	799	174	1014	838	779	7	324	289
1953	4	Arkansas	1953.33333333333	88	299	587	57	177	1046	190	1553	631	162	1369	95	2247	20	646	10	246	19	4	99	20	1113	479	794	139	56	934	786	61	2	641	219	108	482	1470	567	20	1	51	900	101	76	81	228	11	102
1953	5	Arkansas	1953.41666666667	199	510	1081	404	418	166	512	930	32	339	967	367	850	901	121	410	53	37	687	609	441	213	608	684	567	283	1221	10	9	264	153	174	335	40	1040	552	283	143	871	1192	476	98	1386	171	218	25
1953	6	Arkansas	1953.5	947	2556	1507	752	1201	3486	878	2978	1189	968	2217	3666	3274	2503	174	4009	553	433	1538	1946	1149	729	2503	4418	1103	2215	7876	475	109	41	1006	105	619	153	1950	871	2113	57	2948	2447	2576	570	2188	714	732	416
1953	7	Arkansas	1953.58333333333	4272	8302	3347	4932	3834	11266	3245	15085	8331	10092	5486	18778	11028	12118	251	20304	2269	5723	4048	12769	3143	3104	7914	15047	5136	8565	24451	2544	983	809	2542	46	5120	370	7367	3511	4985	990	10074	4894	7277	809	2312	1892	7371	2846
1953	8	Arkansas	1953.66666666667	4940	9980	4247	4810	9071	23696	2581	46638	6782	25419	7495	17456	15184	15825	864	18634	1464	3825	6524	18760	1175	6702	24397	35334	6702	18119	46366	6034	3204	3745	2814	457	3999	598	10682	1241	6314	1204	12756	8686	10445	1120	1306	1247	9524	2599
1953	9	Arkansas	1953.75	8457	7641	988	2607	9823	18944	2104	22861	12523	23740	7516	6686	8645	8078	2278	17752	1369	8212	10735	13368	955	4338	17528	22536	7191	16491	49814	6162	5603	1039	3765	1411	1559	1102	15678	1305	10628	1199	4812	7760	13642	870	2039	92	9017	2045
1953	10	Arkansas	1953.83333333333	7150	2737	133	1367	7963	12470	1640	20287	9883	12355	5519	3472	2871	6527	1296	12108	281	4228	4692	8727	304	7157	10597	9762	7866	4033	24995	5697	5558	204	3529	1589	871	1175	12970	1890	5808	5264	3083	6427	7421	828	1309	225	6557	3427
1953	11	Arkansas	1953.91666666667	7447	2714	58	608	9002	11890	677	9967	4413	10598	1454	513	678	1492	1026	12304	1818	4561	2919	978	527	7602	5557	8850	5144	4347	12368	9768	4339	297	4469	461	1709	589	8707	645	10708	2135	892	6273	5813	1772	1326	276	5258	6249
1953	12	Arkansas	1954	11337	750	825	212	6851	3167	1053	6183	1627	4628	3615	1698	705	327	1098	6520	2590	1822	3808	796	199	2679	4071	3497	2111	2584	10409	7354	2214	46	2764	495	1232	15	5202	825	11185	3902	496	3812	5478	198	125	598	2451	7309
1954	1	Arkansas	1954.08333333333	8735	752	638	118	4020	1270	214	1290	2380	990	1098	986	81	60	703	853	1083	669	776	3122	1129	550	2380	1261	2622	606	5458	1498	369	164	955	2199	1096	233	910	572	2843	1518	541	729	2965	717	394	994	505	1054
1954	2	Arkansas	1954.16666666667	849	53	56	215	2533	150	151	410	793	36	32	421	300	574	264	873	117	25	151	727	397	376	1359	517	227	70	721	151	97	44	1431	1557	164	240	21	1864	895	300	59	137	1990	400	71	829	53	603
1954	3	Arkansas	1954.25	420	102	708	570	682	1221	105	259	124	428	82	1109	472	118	267	165	104	360	21	84	1847	478	75	32	1	6	472	84	263	1026	158	86	188	333	8	78	583	556	804	529	162	158	1017	620	802	169
1954	4	Arkansas	1954.33333333333	367	497	35	13	12	885	380	565	40	16	822	32	163	181	32	63	123	456	194	111	106	1255	843	43	11	633	684	80	26	158	932	99	54	441	39	316	17	98	45	100	203	316	404	264	664	105
1954	5	Arkansas	1954.41666666667	435	87	668	156	153	44	128	697	173	1027	221	57	241	582	466	11	41	207	218	355	920	254	224	479	56	609	480	201	326	179	1093	173	257	133	279	36	11	54	208	73	717	1298	289	350	1169	648
1954	6	Arkansas	1954.5	872	430	1078	810	554	631	356	1214	891	3573	1418	290	2773	1732	1534	158	399	104	489	3034	2107	199	553	2766	2155	1170	1220	862	1163	2150	3328	570	700	246	1166	35	16	495	567	438	546	2720	2477	2250	4143	1956
1954	7	Arkansas	1954.58333333333	2054	520	4619	2091	4229	5465	1130	3056	8919	12052	5132	297	7922	6570	5464	389	869	534	863	9565	8165	2210	3280	15367	11162	5124	8285	4455	5409	11044	12535	4032	2334	1774	4074	138	431	3110	1320	7368	2217	13527	8804	5098	27701	16215
1954	8	Arkansas	1954.66666666667	2292	1186	7859	4847	4285	9120	1776	9610	15808	13917	15535	755	11245	10900	13482	414	1699	1932	1557	9828	4788	3148	2050	17957	18829	10171	5334	6731	9449	12064	21357	10326	3488	7888	6184	1397	822	3162	1954	14637	3084	11870	17567	7738	39467	27296
1954	9	Arkansas	1954.75	1781	931	4479	2961	1647	8077	1631	7396	12632	5041	20059	3050	11173	7119	10993	663	599	4425	1571	7818	3568	2641	3074	22328	12851	4846	3943	11693	6028	15843	11377	5634	3677	10512	6681	1337	2349	4648	4326	12816	3728	17954	17782	3634	48144	22527
1954	10	Arkansas	1954.83333333333	3370	786	2346	2312	2096	4139	1846	1736	5918	957	14681	1622	7517	5679	3082	1343	2270	3916	1003	3877	2464	2855	3056	9383	5274	3857	1747	9999	11928	11895	7383	4811	1914	8630	4897	1642	2661	3468	2637	9200	3212	10006	14829	307	20042	16410
1954	11	Arkansas	1954.91666666667	3126	795	2375	3183	2224	3774	1381	1957	4880	862	8372	1150	4130	3161	3263	602	299	1918	359	2529	2736	1653	1045	5368	4083	2456	450	5768	18437	6547	4507	3152	1729	7725	6605	1652	2361	3301	5892	2929	4706	5665	2259	600	8338	4336
1954	12	Arkansas	1955	2305	160	1419	2296	5196	1884	1414	530	2644	2435	7228	828	2216	3178	2403	525	164	1470	317	1385	2459	1833	1027	2097	3930	1491	208	1461	16641	5477	5802	2221	1394	9017	2714	2496	661	532	3213	2368	2658	814	1974	236	3429	5225
1932	5	California	1932.41666666667	165	683	362	947	726	900	605	576	376	1312	340	530	617	758	858	530	1037	571	1263	728	613	1516	256	594	517	680	473	1245	929	522	466	150	424	1131	847	596	435	689	363	502	458	436	407	349	1002	488
1932	6	California	1932.5	254	1456	693	3965	1764	1814	2122	1713	702	4314	662	607	1116	1900	2436	815	1837	3150	1693	1246	1965	3575	1344	479	805	1034	461	2578	1405	994	1347	339	383	3092	1066	1848	1257	1561	479	664	1212	1023	1781	1171	2169	1712
1932	7	California	1932.58333333333	458	1798	2033	7643	3461	3616	6275	2540	950	11266	1908	953	1579	4778	5210	2538	3523	5243	2842	3874	2895	8418	3163	508	1937	2273	1567	9586	4545	1771	1912	1086	733	3789	1635	4148	1219	2808	1548	654	1016	2204	2803	1592	9230	2172
1932	8	California	1932.66666666667	550	1733	1185	12615	5948	3548	8544	2293	1260	8627	2898	1724	2374	7848	4079	1979	6321	11463	4766	2316	3692	10873	6629	591	934	3200	1560	11999	6282	2370	2514	1573	777	13554	2887	10768	1351	3130	4082	1323	1847	3081	3870	1260	7344	2105
1932	9	California	1932.75	561	3513	1117	15009	10420	3176	6097	1161	1924	11876	2196	856	1845	7168	3977	2425	6888	10790	4118	693	5468	11314	12674	1665	682	3537	738	10336	13817	7103	1551	1379	717	16098	2180	13649	1582	1732	7363	1404	1914	2333	3346	1342	7806	2655
1932	10	California	1932.83333333333	1090	2550	762	21248	7336	2671	8047	1045	2091	12579	1977	383	1945	2454	2666	2239	5239	8905	3186	503	5518	6379	7650	1427	206	2922	332	3718	20826	4273	1450	1627	703	13693	3744	11111	2022	2292	5167	1192	2457	1807	2653	1116	7397	1945
1932	11	California	1932.91666666667	645	931	604	6589	9120	2384	6691	1375	1351	7513	1445	336	2326	1647	2294	993	3424	4654	1576	465	3621	4774	4372	825	297	3923	198	2370	12500	4031	723	1631	475	12939	1421	8531	1356	1593	5776	690	1240	1520	622	1505	4970	712
1932	12	California	1933	571	1606	339	4529	7399	3022	3163	995	1197	7733	1028	288	2385	1318	1161	374	971	1672	914	294	3455	2147	1319	488	78	3047	323	1429	10188	3253	529	447	462	8316	1035	2366	618	1339	5340	497	536	1829	287	239	3033	649
1933	1	California	1933.08333333333	558	1068	256	2421	2572	2468	1566	313	849	5472	576	264	1905	627	592	209	631	928	1022	188	2915	1941	510	464	104	1418	127	2234	6302	1966	59	387	349	4805	641	1863	466	850	3357	394	246	1011	217	118	1524	520
1933	2	California	1933.16666666667	614	757	284	996	1054	762	1375	348	763	4079	348	214	679	226	743	164	614	491	754	108	3007	1919	444	284	86	1415	96	2030	2159	957	134	491	283	4258	568	1328	585	624	3267	610	103	736	127	50	965	502
1933	3	California	1933.25	768	758	271	853	472	550	1229	283	351	2622	297	196	695	466	316	111	580	737	441	102	4182	3188	240	290	164	1518	198	1984	2030	676	125	1053	464	1835	283	2202	272	754	2857	314	215	635	199	125	727	578
1933	4	California	1933.33333333333	558	1107	341	812	691	673	1981	320	579	2388	413	160	1574	731	315	308	1369	912	312	186	1629	6355	470	547	315	1070	253	1906	1984	688	232	391	722	1391	366	1131	325	455	3567	634	220	530	194	124	449	510
1933	5	California	1933.41666666667	729	2165	617	727	1608	1159	4620	815	898	4525	1006	265	3183	2270	239	1044	2616	1358	443	932	2890	12106	912	1295	486	2394	285	6711	2070	705	291	764	617	2480	530	766	1075	538	6832	1431	249	661	425	367	404	834
1933	6	California	1933.5	1304	4238	1155	1721	4044	2408	12050	4240	3648	12289	3206	1621	12040	3316	574	2773	6119	3724	839	1952	6365	28948	2396	2082	723	9674	369	13038	5028	2687	535	2149	2182	8197	1447	2233	2667	1117	19493	3971	978	2332	272	1013	449	3246
1933	7	California	1933.58333333333	3151	5244	2276	3199	2410	5500	17859	11283	8190	27800	2415	3754	27474	7848	1242	6565	7315	3440	1785	1650	7584	87434	6213	1455	1110	30951	598	22674	9701	6341	1001	5926	4511	22465	2601	5751	5097	2016	29579	4763	2084	3327	677	2777	600	7222
1933	8	California	1933.66666666667	3980	6398	3132	1203	2565	6107	30848	16630	14635	49709	1683	3563	56774	7038	2386	9252	5197	4866	2244	1472	14979	92995	6396	3657	856	39846	1823	28022	10206	6253	1148	7389	5679	43228	7089	14974	11779	2869	32423	5957	2160	8732	601	6208	839	11633
1933	9	California	1933.75	2597	10006	4878	1817	2583	4321	39566	7101	19108	37101	3825	7553	57471	8016	2068	17423	8562	4780	1915	960	13259	79510	6970	5115	908	20369	4323	24359	9390	4951	1196	14510	4382	23279	7586	16028	18714	4964	20238	2269	1761	12194	773	5345	869	8681
1933	10	California	1933.83333333333	3636	8124	5937	2665	2957	4273	21383	11020	14089	23212	3304	7500	43349	8414	2439	23610	6448	2939	1861	1468	7507	42458	6171	6451	518	12837	3639	21339	6358	3251	517	22571	4406	11947	9382	18053	19739	6460	13972	1338	1574	8997	686	4917	678	3471
1933	11	California	1933.91666666667	4294	5550	6366	2441	2511	1627	10054	5193	9109	13660	2172	4428	21852	2704	1167	12646	4673	1074	1090	1685	4988	19669	3983	4176	445	15396	2813	17260	5625	2327	502	12523	1706	4030	6139	5620	10411	6300	12129	1307	1299	8527	1095	2080	390	2161
1933	12	California	1934	1468	2315	2835	355	1492	786	3076	2071	10094	6935	1712	4727	11741	1975	1072	5249	2899	655	969	2335	3810	3122	2534	2050	356	8988	1548	16350	4768	1420	385	8626	1523	1770	1235	3035	5393	3405	6099	547	906	4393	1126	544	144	993
1934	1	California	1934.08333333333	921	2391	1503	358	1729	546	1207	1264	11840	3516	742	2757	6029	1884	791	3465	1622	388	709	603	824	2249	1359	1970	208	5138	1682	8943	2606	1227	328	8035	1609	1577	792	2492	6415	2015	2816	458	584	4553	609	436	231	780
1934	2	California	1934.16666666667	610	1186	873	290	1542	530	599	1516	13279	1950	707	4017	5457	1257	222	2106	1380	261	668	495	735	1729	1370	1272	179	3846	1285	12607	1410	657	148	5806	849	942	495	1444	4903	3613	2418	264	295	3936	318	299	168	675
1934	3	California	1934.25	674	620	509	329	1621	320	681	1842	18246	1219	189	6646	5981	1073	261	997	1414	79	955	574	645	673	555	1531	204	2069	1552	8929	1382	490	235	3969	781	429	654	1546	5527	1237	1029	277	293	4261	377	267	199	486
1934	4	California	1934.33333333333	1406	762	724	326	1787	750	1098	1254	24400	1792	374	17547	5644	1478	530	1213	1851	142	778	1177	811	392	1113	2390	358	3116	1035	13647	1204	260	482	3215	585	454	661	2156	6391	1077	917	294	447	6300	456	477	208	380
1934	5	California	1934.41666666667	2168	1013	1657	615	2526	1782	1725	2474	54619	1724	897	38419	5799	1243	1045	2044	2885	216	955	2754	666	999	870	5547	533	4352	1614	19641	1698	737	342	1828	801	495	866	4294	11565	1725	1259	445	1580	9974	808	564	276	441
1934	6	California	1934.5	4028	443	3769	2452	3563	6321	5273	12046	73670	2920	3355	105591	15387	2496	3327	2244	8746	461	2281	5195	903	1315	3178	10481	1588	13438	1930	25708	3669	1723	1106	5180	3289	876	3334	12918	24231	5324	3720	2091	6925	18668	2879	2067	781	1362
1934	7	California	1934.58333333333	6358	1051	13862	3609	10759	12587	10393	15086	128851	5651	9448	181592	16600	4976	6185	3885	9369	581	7641	16071	1588	803	9399	21931	2400	13015	6142	33558	9417	3233	2753	7016	6464	2027	4487	16370	76709	9392	9600	4959	13136	29190	5554	1852	1378	3799
1934	8	California	1934.66666666667	6073	1654	20547	6618	25022	15674	8754	17990	78748	4633	9017	137910	14660	10638	7698	4281	15594	720	7746	21977	3006	610	7087	20653	4015	17064	12026	25334	7568	5655	2774	6273	12651	3802	6271	20250	92788	9155	12800	9542	26314	59472	4668	3299	1187	4895
1934	9	California	1934.75	9472	3015	14692	4377	21691	36781	6865	28013	34798	3350	7296	60746	12015	13162	10876	6850	26505	1204	6188	26569	6052	603	6988	22463	5925	21123	12551	18566	8089	7141	3627	6462	10715	6428	8907	10742	66646	9942	16127	6827	29802	87690	4731	9093	1204	5677
1934	10	California	1934.83333333333	5104	2418	12100	3002	14237	22048	2297	21570	15444	2304	5692	15112	6245	14845	5545	5817	31069	1682	5221	14334	3814	257	6668	46099	4997	12476	18830	7304	7676	3734	3800	3419	6414	5047	7356	2517	33907	5449	8204	2614	43573	40260	1898	6885	841	7075
1934	11	California	1934.91666666667	3773	2579	6582	1990	11924	7757	685	18250	4891	1820	2141	3805	3305	9521	4349	3600	16886	1693	4730	11162	5137	178	4472	24867	4377	14884	17522	5344	1790	3470	2999	2517	3844	4862	1997	1289	20651	4969	10075	2889	19039	16506	1352	1933	707	6478
1934	12	California	1935	3147	543	5339	676	9004	6513	334	6631	1432	833	984	475	962	5366	2147	2041	7110	1696	2169	13276	3370	68	1399	18894	2739	7891	5369	3907	1383	1656	1577	1181	2635	2425	836	691	7753	3140	7509	756	10650	9272	1489	1321	667	1714
1935	1	California	1935.08333333333	1609	446	3579	690	5812	2848	204	8106	940	380	952	151	314	3616	2162	757	2036	1084	1364	7115	1762	49	1289	9467	1396	3362	4108	3057	928	699	1044	844	2053	2163	596	187	4029	1541	5174	680	9869	3064	759	1089	999	1799
1935	2	California	1935.16666666667	1352	526	2761	302	5390	1968	160	7193	257	287	441	52	228	5334	567	246	2073	553	1178	4396	948	73	399	3419	845	1700	4642	955	580	268	426	673	998	1440	143	271	1653	1361	3807	568	6779	964	882	1571	736	1815
1935	3	California	1935.25	774	533	1661	541	5411	2951	111	2132	310	138	460	29	281	3577	99	234	1240	723	739	2870	787	151	311	2581	537	2100	3062	148	142	156	210	402	883	1313	104	292	1117	2400	1619	731	4485	554	670	1927	528	1201
1935	4	California	1935.33333333333	368	918	2015	643	7693	2512	199	1656	449	214	836	41	136	3205	218	192	944	871	1151	4421	508	154	310	2785	699	2944	2940	126	194	160	605	356	1172	534	218	237	578	3171	754	357	3495	449	477	2140	616	1660
1935	5	California	1935.41666666667	1094	843	2354	718	18315	5848	104	2544	164	485	1597	37	321	8373	608	505	2110	1042	3607	7899	1078	340	767	2857	956	1729	1906	185	293	257	1362	946	2361	1032	507	214	438	5324	1166	1064	6676	660	838	3600	1580	3458
1935	6	California	1935.5	2221	2838	9133	2315	48493	10079	148	5155	199	503	2196	86	1340	24161	1297	837	4294	5560	5227	15796	1291	458	2239	4953	3124	4724	4612	468	840	249	2714	1636	4090	4031	1263	353	733	12540	4578	3779	9507	933	1449	14789	1667	4766
1935	7	California	1935.58333333333	4346	8456	9734	3811	13253	36421	160	6478	286	468	3177	84	2186	46275	4551	1528	9716	13010	18839	24947	2775	1040	4922	12632	7615	6157	9138	479	2372	1038	5269	3899	9665	10038	2682	512	827	20299	9738	7831	33844	605	1431	43647	1750	8204
1935	8	California	1935.66666666667	5364	24231	11763	6995	15853	32880	542	3885	269	533	5184	87	2751	44870	8974	2612	20951	10969	30765	38360	4305	2080	6020	18164	7045	6297	11342	420	3361	2791	7976	3950	18246	32610	2370	543	451	21570	15871	6237	33826	408	1771	37749	1958	12895
1935	9	California	1935.75	6402	55202	11137	12730	18781	30493	895	2747	213	788	6647	51	4241	23047	9154	4412	15418	10872	24764	57065	6084	1013	7235	13780	10913	9854	9350	422	5123	4855	7634	5876	24957	37108	1901	685	381	19892	11657	13204	35216	417	1895	27021	2363	19991
1935	10	California	1935.83333333333	4716	50351	9790	5919	12934	20857	946	893	147	509	9285	27	2284	30676	6485	4005	9270	4654	23997	65349	1683	1105	3661	7901	10319	5981	10648	201	1090	4922	11981	3635	8292	20047	2861	1033	215	10032	8158	4269	25330	208	1436	21499	2256	17007
1935	11	California	1935.91666666667	1684	25608	6078	3426	15746	8679	943	1003	188	330	5131	21	1605	9467	5325	3859	4532	5142	19407	34609	1343	487	2087	5674	10684	1680	5580	150	848	1904	10503	2972	6361	12881	1170	714	78	2929	9769	1464	17176	249	1260	7993	3018	17534
1935	12	California	1936	630	10704	5033	1589	10293	4462	463	615	149	353	5607	37	1407	4585	2626	2364	2005	2555	16301	8739	598	178	1364	3013	7644	882	2010	86	435	1804	9010	869	2581	8389	487	444	103	1984	5893	821	10860	154	946	4182	2430	9736
1936	1	California	1936.08333333333	206	7185	2772	450	10663	2441	409	313	64	160	2514	70	549	2225	2614	1161	1044	1212	8593	3893	450	148	354	1923	4973	381	869	85	397	1190	5472	491	1206	2847	252	218	68	1820	4342	743	3562	97	526	1515	1440	11908
1936	2	California	1936.16666666667	254	7700	2452	448	6440	967	772	247	29	164	1538	94	316	1445	1270	995	927	1356	4546	2731	226	89	444	1122	3106	423	1280	15	253	693	5689	427	924	1909	252	243	100	1640	2752	686	1673	107	265	1047	1010	11061
1936	3	California	1936.25	184	3945	1480	593	4771	651	635	469	46	119	1942	110	353	496	1254	431	599	981	3052	1331	140	78	542	1506	3645	437	484	60	210	423	5472	347	1158	876	63	185	56	1136	1396	1068	853	44	225	1034	493	8710
1936	4	California	1936.33333333333	201	3649	2372	1130	4049	686	763	329	50	258	2029	46	480	364	2067	736	230	1416	2481	1274	287	107	884	665	3109	555	373	100	292	787	6351	160	1292	633	245	356	73	1747	2217	663	456	123	267	1499	390	10612
1936	5	California	1936.41666666667	361	9596	3285	1487	4918	619	1153	489	68	254	1396	25	994	460	6877	1170	229	1453	5345	3205	907	90	2256	1310	4463	638	346	116	296	1472	5783	198	1207	946	645	474	133	3798	2431	747	796	383	741	1341	981	11686
1936	6	California	1936.5	811	16436	4980	3362	7857	1865	3311	1313	83	346	3499	51	1224	513	8103	2536	602	2528	12341	3187	1741	177	4198	1733	10323	1112	785	198	335	2499	24235	402	1107	2193	2739	1535	90	6417	5229	3376	1381	840	3183	2823	1803	27388
1936	7	California	1936.58333333333	1514	35030	13425	4697	11069	5354	7348	2014	167	822	5552	58	1741	869	5386	2476	788	6018	28011	3729	3535	149	7373	3049	27385	3515	1222	972	862	6538	37821	684	3397	2452	9110	1357	220	8882	7211	5193	1757	1149	4121	3570	2171	46514
1936	8	California	1936.66666666667	1907	48234	22760	7841	10412	8113	8770	1102	133	1022	4814	76	2277	1460	9233	3419	665	9254	32298	2575	4017	215	13329	3845	24725	3521	1903	1586	917	7982	64077	1015	3475	1911	13076	1915	121	13914	7876	7229	1980	1456	3264	3923	5342	83539
1936	9	California	1936.75	2349	54846	24680	15519	12065	7924	13348	1770	117	1029	5260	57	2389	652	9569	2389	836	2894	36173	2680	5650	142	16303	4826	35106	3625	2226	1193	425	9128	44739	955	3738	2666	18340	1506	332	14990	8854	7148	1641	1260	4838	2215	3682	90503
1936	10	California	1936.83333333333	2757	42317	18225	13345	9433	6744	11512	1568	153	927	5855	62	1947	627	5093	1325	1028	3304	14706	2208	4185	155	12185	5720	23564	3527	2203	905	492	4713	29571	985	3349	2806	26952	1454	228	12389	6420	4705	855	886	3563	2762	2425	76883
1936	11	California	1936.91666666667	4542	15263	10753	10226	4071	3402	12839	506	105	859	3578	90	1390	133	1954	1302	748	3986	10210	907	3093	140	9593	2431	16065	2306	2121	570	236	6481	10554	986	2401	2591	9959	1004	187	10180	1737	2203	430	452	1155	3040	963	29605
1936	12	California	1937	1248	4643	8221	4821	1519	2291	6400	617	96	395	2796	23	802	85	611	673	412	2469	3629	228	2020	93	12194	1514	11347	561	1187	449	210	4809	7202	491	1140	858	5326	631	85	5552	1134	2045	284	80	1807	1880	152	9936
1937	1	California	1937.08333333333	1324	1720	5227	4392	1731	1209	2637	446	77	476	2055	20	511	41	315	547	277	2370	1130	170	858	100	5933	1099	5933	258	517	171	515	2866	3518	416	440	431	4466	186	108	6103	794	794	212	161	1405	973	122	2970
1937	2	California	1937.16666666667	896	1237	2624	4040	455	538	1669	421	47	551	3022	29	414	111	278	341	406	1173	314	93	1198	179	4061	321	3648	183	452	255	812	768	2918	124	349	375	2030	146	59	2171	639	431	182	215	1100	654	153	1048
1937	3	California	1937.25	431	712	1627	2801	491	288	653	370	65	336	3663	19	445	137	340	639	355	911	245	32	859	144	6071	275	3014	165	792	240	785	1076	1573	152	456	170	1259	168	55	1309	701	416	166	155	664	834	154	471
1937	4	California	1937.33333333333	392	466	723	3249	410	160	875	290	38	290	5795	74	522	153	439	565	386	584	203	45	1279	173	5947	273	2787	147	1577	327	620	1653	1588	137	536	100	2447	261	151	1187	412	218	323	170	638	846	406	248
1937	5	California	1937.41666666667	612	772	864	5989	389	262	1071	484	37	576	15074	80	1469	275	888	1835	907	744	297	138	1728	283	12916	631	7695	286	2722	830	1601	2735	3562	216	553	214	4760	238	173	2056	422	213	176	136	1917	1413	141	296
1937	6	California	1937.5	1641	860	1749	14224	560	491	1363	919	55	658	41654	375	4042	338	2645	4604	1602	2766	561	284	3811	398	37620	714	26056	1021	4887	1726	3577	12707	7103	599	1751	169	13050	406	331	4162	542	563	471	381	8568	3523	585	1096
1937	7	California	1937.58333333333	2594	818	2525	25360	848	1547	4839	1382	81	1558	61958	377	5343	837	3213	6791	3295	4464	1274	1020	10244	1049	55842	1480	18732	2518	9032	3881	13202	25527	9460	2397	4986	328	17635	2296	415	2425	763	1285	673	492	15053	7705	757	1210
1937	8	California	1937.66666666667	11803	401	5191	42537	1189	4410	15611	2470	257	1260	109502	164	3442	721	6298	8674	4668	6711	1471	863	20441	1090	53877	1807	17922	1848	12402	5550	12498	50381	8349	6558	8707	1028	24135	1847	475	6306	720	1157	830	1229	21728	8926	1430	1124
1937	9	California	1937.75	22031	421	5760	22275	830	9066	8925	3089	195	1768	57744	100	1641	818	4126	16375	7063	4859	3531	998	18274	1582	35645	1191	36494	1543	20685	3072	31004	46666	3183	9825	6933	825	37127	1822	474	5574	556	2389	938	936	24949	4297	1949	746
1937	10	California	1937.83333333333	29781	331	5946	26773	592	5025	4709	1955	243	2339	32490	76	552	606	1925	15721	8473	2356	2992	1174	23112	1320	24337	952	18485	999	16472	3142	28630	49872	2461	10556	10411	711	21112	1655	233	1380	359	1877	761	1189	18413	3227	2198	645
1937	11	California	1937.91666666667	11410	269	5372	29284	206	4399	2204	897	218	1891	11899	72	340	559	1461	7979	2286	1215	871	1263	17536	1734	17842	878	8885	533	14569	4214	17663	43538	1925	6742	3039	524	16525	894	87	710	384	1179	488	1345	3316	2283	1255	412
1937	12	California	1938	5507	328	4333	14808	264	3655	1482	230	90	921	3782	69	279	184	1049	4849	747	452	280	529	13194	814	7003	716	8784	355	3236	4236	6526	24359	1743	4055	1406	146	6024	419	96	676	298	789	235	633	3917	906	369	151
1938	1	California	1938.08333333333	4402	136	920	5509	187	1739	1005	126	62	541	1846	87	211	264	483	3226	423	460	142	456	5853	476	3384	426	2237	238	1014	3657	4148	13374	1951	2159	1508	146	4233	214	65	478	276	442	56	443	1794	620	114	146
1938	2	California	1938.16666666667	5581	106	495	1608	63	1025	558	124	88	526	735	66	358	246	332	1732	413	546	127	230	3733	206	2242	334	866	197	767	2153	1970	11065	1775	1320	1328	154	3257	174	92	490	103	579	50	301	565	523	85	126
1938	3	California	1938.25	3338	266	214	799	37	444	518	160	46	372	279	112	145	274	222	1561	282	782	129	326	5399	101	1076	390	620	284	612	1853	1086	7093	1306	1129	420	216	4784	285	82	467	93	477	39	212	267	286	106	99
1938	4	California	1938.33333333333	2676	231	239	1252	66	370	360	98	71	283	606	113	117	433	414	864	152	869	226	423	3222	158	711	360	268	196	726	1159	760	3736	1065	1332	739	466	5800	588	97	1361	165	388	102	387	341	574	212	170
1938	5	California	1938.41666666667	3573	215	185	2204	73	560	736	215	66	852	971	192	252	646	589	1623	245	1681	170	663	5089	351	1326	556	827	510	1513	1113	1449	1301	2453	3032	2203	355	11475	1040	106	1975	611	678	157	1788	522	1274	621	245
1938	6	California	1938.5	5403	453	334	5737	188	971	825	286	50	2064	735	311	481	1348	1959	3460	664	2056	389	2156	10536	801	2592	2023	1261	926	3454	3901	2410	1365	5295	9262	5578	1553	26441	4144	284	4539	1080	1267	329	4461	1818	3425	1650	582
1938	7	California	1938.58333333333	7807	837	1160	14575	433	2090	2281	261	126	4023	2367	342	1109	2378	3448	8358	1415	6522	547	2073	17204	2182	2224	4886	3446	1531	10224	11049	3671	2728	5309	11358	7959	2178	42556	8001	714	13203	4912	1736	1224	10879	3597	7732	3671	1182
1938	8	California	1938.66666666667	14374	935	987	13133	536	2222	2036	192	156	2867	2964	424	1468	4217	6469	7809	1621	8345	976	1943	12709	3343	3995	7508	3971	1457	17976	13718	4252	2405	9814	21478	9390	4088	39321	19820	1023	18588	11289	2422	1800	8184	5178	5331	10954	701
1938	9	California	1938.75	15958	1024	1422	13255	147	1454	1872	246	236	4325	1905	191	853	2634	12912	9903	2363	6260	529	1518	9395	3709	4883	8759	3080	1572	38258	14116	7452	2277	7976	44985	8444	4976	40393	18325	1245	12300	7398	1783	1418	14980	6186	5567	10564	495
1938	10	California	1938.83333333333	12650	619	557	9581	181	686	2515	242	149	6937	3087	107	662	4317	13394	11319	2997	7291	279	810	9111	1578	4569	6771	2297	1328	24955	10289	5028	1298	8257	66970	8584	3288	13034	26230	676	16044	5351	1446	1303	8827	3405	7988	8456	416
1938	11	California	1938.91666666667	12424	314	287	5570	298	669	2090	173	107	6459	1092	51	216	4583	9510	14386	1653	6995	509	397	7679	1678	3037	5503	1214	486	7085	7891	2576	715	4822	43300	12966	2515	6386	18695	374	9711	2496	631	851	5111	3836	3292	4821	151
1938	12	California	1939	12255	184	278	2204	189	193	862	308	75	2472	956	52	206	2492	8368	3478	441	5671	214	156	4352	848	1443	2425	380	534	3745	6571	1419	670	2659	24747	6598	1305	3925	8882	336	6507	2221	244	840	5170	1959	937	2416	135
1939	1	California	1939.08333333333	7379	92	399	828	164	240	441	224	149	3420	275	30	204	1186	3836	1640	215	2683	176	146	1385	555	557	1846	213	429	1983	4026	1471	464	2370	16807	3382	1199	2005	8466	304	4717	1256	371	408	5275	1685	683	1784	62
1939	2	California	1939.16666666667	11692	62	393	687	221	308	417	206	89	1928	164	67	301	1791	2279	554	111	1895	221	190	1199	472	422	1555	221	538	1025	2300	1222	192	1578	6892	1608	811	895	5915	299	4910	732	283	399	4588	1470	414	1674	77
1939	3	California	1939.25	15206	95	492	411	189	278	345	315	42	2233	333	113	382	1318	1244	470	82	1685	74	236	1248	119	278	716	126	329	1371	1032	1282	247	1092	5093	1156	507	627	6027	330	4460	500	393	333	2548	1154	611	1105	80
1939	4	California	1939.33333333333	14736	121	619	139	198	392	302	524	105	2149	848	100	460	1171	1075	723	95	1633	64	488	1632	185	328	1395	118	720	932	712	2058	279	1437	7071	1228	375	645	10086	492	6768	565	839	117	3664	829	944	1199	95
1939	5	California	1939.41666666667	29919	170	1132	286	494	611	295	1682	103	3125	1233	82	749	1188	4276	1457	293	3111	112	627	2172	602	216	1733	355	2032	423	1164	2275	634	2630	12712	2652	273	1130	13602	442	6321	734	1693	290	7576	1261	1927	1529	206
1939	6	California	1939.5	80696	545	1952	1263	720	1246	980	5202	183	9699	1788	215	552	3245	9633	2462	509	7198	441	1552	7753	2470	492	5265	928	4992	833	1407	7958	1424	5025	22207	6226	348	2838	15216	719	8378	1255	4950	701	19698	3900	5767	5020	646
1939	7	California	1939.58333333333	168897	989	3842	1223	592	2762	2196	13358	387	23778	3899	271	1444	4085	32370	3973	1385	16228	355	3163	10308	5292	916	7221	2067	13220	922	1620	20667	1107	9804	43475	16697	400	4631	20837	1120	12368	1446	8445	2691	33834	11338	12435	10639	810
1939	8	California	1939.66666666667	87270	1044	6064	2123	1091	2167	2239	16999	418	45773	5760	609	2772	7594	57987	1275	2198	41694	418	4984	11447	10656	718	8794	2928	23652	1159	2518	22667	1838	13068	34487	34091	879	7420	9076	1246	15208	1532	10698	1994	24712	31823	22289	14682	759
1939	9	California	1939.75	63771	1159	8423	2131	1781	3457	1196	47443	650	60771	5399	453	2494	5857	54616	1133	2118	71717	478	4194	10864	16712	554	8980	3585	35962	2097	2258	30559	1706	14679	45287	25274	853	6574	5961	921	16809	1774	14443	1556	15537	51362	19758	19136	920
1939	10	California	1939.83333333333	20951	805	8370	1878	1521	2929	778	42567	710	61273	3133	396	1576	5347	34611	2174	2777	19594	376	2469	13516	18456	359	3447	1900	28667	857	1831	26212	821	11103	12069	20814	635	4113	5227	1039	13988	1388	13686	317	12558	37374	4433	16501	463
1939	11	California	1939.91666666667	20514	1112	4724	1401	1057	1565	742	63055	204	35898	2781	127	1247	5301	24871	1833	1041	13167	200	1175	6151	5078	385	513	762	14145	784	1910	22499	355	5298	4932	18278	922	1310	3257	813	11955	742	7590	381	2872	34978	3078	16160	225
1939	12	California	1940	8483	442	4783	917	787	1516	519	21483	122	12678	1739	122	549	2803	7216	1326	512	6167	148	372	2306	2350	215	459	983	11221	535	1390	6334	218	2819	2534	7798	450	698	1444	355	6632	662	7482	150	1105	19489	1997	17798	111
1940	1	California	1940.08333333333	3060	462	5570	623	211	1595	665	18181	122	6821	878	45	601	1000	2122	1254	248	4793	214	211	836	1780	178	487	747	9156	187	944	6691	255	1974	1135	6270	458	583	697	152	3024	371	6584	92	477	6324	1119	11813	42
1940	2	California	1940.16666666667	1302	278	3258	285	129	1040	668	12381	81	6505	481	166	614	377	1030	1113	280	4018	130	53	441	1126	105	403	816	3458	61	770	1893	298	1320	799	6996	463	484	736	262	1918	251	4347	131	193	11175	810	4429	76
1940	3	California	1940.25	480	329	2222	179	93	734	693	7734	198	2801	296	189	682	192	456	975	206	4448	352	244	286	1203	86	289	593	1549	98	499	1468	217	972	738	4705	337	451	412	507	1866	233	4066	130	153	10538	229	5554	100
1940	4	California	1940.33333333333	254	325	3139	150	159	657	551	8719	254	2466	445	187	1064	220	428	1422	285	3575	681	544	330	2196	136	283	620	1655	108	819	2945	122	725	317	4577	368	319	450	761	803	127	4179	150	157	13255	376	4579	114
1940	5	California	1940.41666666667	386	326	4543	299	199	986	1254	13359	110	3121	558	188	1799	617	672	3372	676	6266	866	406	924	3525	339	312	915	4811	136	1028	2602	371	726	396	10244	1333	589	625	901	1279	232	8376	195	148	28337	1173	8647	207
1940	6	California	1940.5	639	1722	4912	529	442	1454	2299	15559	466	4922	1643	394	5676	1659	2963	15654	1233	12791	2783	1864	1651	4764	1097	1081	4577	6098	263	1646	7988	803	1867	483	17490	2165	881	1115	1937	768	535	29832	416	453	29627	3218	16451	299
1940	7	California	1940.58333333333	609	1869	11505	960	459	2838	4527	42263	812	8909	3570	506	12722	4645	5694	45404	4233	25924	3911	2909	2220	8629	3053	2611	7944	7688	470	2535	21629	1824	3204	947	25199	5649	2543	2710	6811	1151	1363	62309	1495	658	34583	3159	28334	661
1940	8	California	1940.66666666667	781	1361	11632	618	1086	8244	9670	48302	1688	10844	5675	628	17943	4955	4380	57031	3669	43996	3158	7563	2765	14018	4758	5899	12498	12665	926	2856	23264	2700	2614	1623	22235	14506	4962	3315	6957	1628	1121	79089	2724	496	29536	5505	32324	1013
1940	9	California	1940.75	302	1188	18198	895	1644	11964	7523	14611	1195	6449	5042	766	20112	7008	4717	55475	3219	28710	5212	10298	5417	5461	2855	8472	9338	10705	924	5336	20488	3024	1451	1635	28146	11521	4498	1673	5375	1618	1586	88888	1147	593	36791	3121	54984	552
1940	10	California	1940.83333333333	185	1267	14970	985	1590	5742	9748	15929	639	1698	3691	183	14325	11653	4523	59126	4223	21160	3898	9867	3351	3815	2239	13080	11746	8683	528	2986	12535	1676	1295	761	24855	6328	2601	1522	4595	2067	1777	84510	786	313	18729	3312	33286	408
1940	11	California	1940.91666666667	73	506	9270	1106	1321	3667	5644	8156	536	1415	1357	129	8743	12707	2880	44322	3231	6689	2248	6987	1618	1512	1867	8620	9017	4487	346	1348	10154	1733	293	436	15061	3502	1529	1646	1846	801	810	61650	1150	388	10108	2605	33676	334
1940	12	California	1941	29	239	5263	256	512	2423	3105	5339	384	787	620	126	4959	7839	904	8914	2287	7490	2410	6721	601	1136	1936	6817	4148	4300	524	486	5232	1131	181	228	7851	2292	876	636	1078	243	380	53326	1420	196	4231	903	10328	158
1941	1	California	1941.08333333333	53	193	3947	68	202	623	2256	4146	278	429	433	56	2913	5663	359	3443	2106	3795	772	4060	174	271	1645	7805	2741	2845	435	226	1832	928	109	146	3843	1113	354	378	522	200	351	17066	648	148	1598	393	4369	94
1941	2	California	1941.16666666667	129	129	3296	198	207	478	1994	1406	167	245	64	37	2501	2777	268	1321	1966	1568	851	2745	126	338	933	4612	2419	1563	834	147	2010	832	182	111	3629	781	335	273	302	218	182	9146	554	80	328	422	3051	106
1941	3	California	1941.25	80	121	2783	66	289	339	2189	961	166	340	76	76	2132	2421	108	895	1391	1070	890	2170	95	228	932	5374	2225	1515	997	110	2143	766	472	120	2285	1240	321	112	94	222	272	3033	363	121	192	394	2117	115
1941	4	California	1941.33333333333	188	120	3836	88	314	238	1250	773	127	382	116	93	3314	3020	120	1014	1600	962	1069	2824	244	567	892	6492	3246	1744	528	185	2749	773	261	112	3401	2241	318	149	332	186	436	1741	471	209	200	291	1872	332
1941	5	California	1941.41666666667	140	113	6032	287	888	276	1389	1100	224	611	236	110	4558	3273	173	2290	3806	1960	1626	5340	671	820	1137	3679	5441	3010	1185	323	2922	1138	505	303	7136	3811	394	322	967	244	379	2782	256	354	260	560	3306	717
1941	6	California	1941.5	261	242	24579	438	1312	685	817	864	354	1572	704	204	5245	16356	534	5207	4070	4342	3300	7119	1822	1223	2468	14252	14198	4962	2794	953	6695	5311	1616	561	12136	13680	576	893	1003	452	1288	4186	505	1549	499	542	6923	1354
1941	7	California	1941.58333333333	210	541	32415	1144	2400	1465	1468	1112	957	1161	1244	1372	7371	27536	1316	6628	11434	4537	5177	13951	5164	974	4108	45684	18397	10574	10105	1212	6679	10783	2267	684	25879	19931	413	1842	3057	553	1731	5711	1109	2933	337	981	14477	2150
1941	8	California	1941.66666666667	440	1293	47143	1530	4747	1960	2511	2461	833	821	1234	1041	15133	47135	1263	8609	15632	7847	5086	14033	7407	1329	6191	69131	41195	23240	19950	1226	5577	16161	4812	705	17146	24631	856	2285	3338	1077	2920	3282	2238	4148	422	790	20827	3154
1941	9	California	1941.75	571	1484	19601	1185	3296	3155	4920	3686	991	1172	1862	871	8931	46677	1507	6580	16175	11986	5418	16791	11701	1666	9793	52610	24560	20533	35776	1302	4508	13671	4886	370	13972	48997	801	2753	3640	1427	3015	2155	2456	6260	829	1040	33721	2149
1941	10	California	1941.83333333333	116	1670	14274	787	2056	2259	7666	1874	817	1191	1163	705	6445	17400	875	4640	14235	14949	4696	18200	11618	1956	6501	52058	25860	20591	33259	1904	5316	9208	5695	223	6971	26045	527	1413	4084	965	3250	2214	3422	3186	474	1857	25055	2344
1941	11	California	1941.91666666667	105	439	7783	1021	729	992	3526	1535	851	911	667	391	4923	12398	466	1919	7608	13124	3441	6791	5825	1835	4627	51614	15586	13408	20925	1046	2723	7566	4865	167	2284	12395	366	1184	4158	1318	2065	971	3524	1119	286	1131	22746	1686
1941	12	California	1942	102	337	2142	637	635	725	1500	696	565	693	556	258	1828	4288	376	571	8693	9116	2403	4743	3663	1008	2936	29127	6933	3233	16144	660	1418	2611	2773	65	574	5479	223	1006	3677	479	2505	625	4180	922	148	895	13084	1678
1942	1	California	1942.08333333333	148	371	1431	637	526	319	572	253	395	336	244	126	2471	1937	243	761	5056	5266	2070	3725	2286	609	2474	23629	2890	1455	9432	611	679	2456	2104	89	369	3705	131	737	2763	264	930	590	2361	941	105	529	6427	648
1942	2	California	1942.16666666667	69	423	519	146	760	240	504	240	233	78	117	94	1627	1434	327	233	3330	3088	1788	2203	995	689	1565	18134	1823	1015	7644	442	819	985	885	102	597	2284	152	771	3066	161	661	371	3477	594	130	588	3067	448
1942	3	California	1942.25	58	270	300	169	259	429	459	147	186	151	155	82	1782	1271	452	277	2500	1023	1031	945	903	364	889	8765	527	758	4763	506	508	1036	1338	68	295	1716	124	485	2501	76	568	486	5789	753	144	557	1891	520
1942	4	California	1942.33333333333	36	446	411	383	719	681	1042	115	299	119	184	189	3782	872	1187	369	2844	1112	1324	831	451	281	591	4563	601	837	3672	843	608	652	2039	99	186	782	137	1207	1726	19	854	551	5491	769	141	540	673	339
1942	5	California	1942.41666666667	70	1010	382	1044	700	619	2065	87	580	438	343	320	2346	602	2457	662	4147	1592	2162	799	547	511	1427	4217	1045	898	2694	1991	1389	698	4818	115	469	698	239	1344	3584	37	707	980	5240	876	312	472	803	612
1942	6	California	1942.5	71	3282	1166	2625	1435	1068	3170	220	1381	1187	557	350	4369	1238	3241	1136	8803	1529	4062	1391	1476	708	3667	3987	1770	2217	8496	3793	2666	1319	11613	349	1573	3221	590	3758	7758	258	1148	2201	22500	2135	736	2218	1157	877
1942	7	California	1942.58333333333	73	8207	1345	5799	2793	1318	5468	259	3448	3111	1050	708	6008	1502	3116	1107	18377	2774	4581	2771	1449	702	5913	5974	2080	5586	8712	5264	8903	1676	29732	737	2156	6642	733	7083	15181	667	3799	2987	43934	6266	1464	4097	1545	1279
1942	8	California	1942.66666666667	117	13484	764	13184	3879	1966	10614	319	5538	7716	3010	768	8509	3128	3753	1301	19199	3287	5557	3915	2649	1927	12441	5139	3338	9720	13966	8059	6866	1892	59654	523	3478	16952	1131	7907	25250	1022	8327	2225	35710	9053	1711	8787	785	1640
1942	9	California	1942.75	164	9231	518	13500	4762	1694	12124	395	4499	9136	4001	732	9732	3419	3031	1016	9225	2692	6562	5961	2870	1432	10614	4296	3352	10935	12799	11936	5098	1240	53849	323	4075	15630	1933	14202	33770	571	3191	1976	48631	11295	1385	12040	265	980
1942	10	California	1942.83333333333	255	9316	515	3987	4756	2778	17033	556	4048	7286	2034	350	10642	2741	3969	863	10139	2088	10699	5917	4202	1118	9378	2031	2104	4843	11451	13149	4342	844	50920	132	5256	19026	2264	9841	39603	539	3532	1298	18568	7490	899	12788	413	554
1942	11	California	1942.91666666667	91	7379	364	1927	2371	3047	15364	355	1772	2273	1167	270	9807	1403	3181	669	5255	2110	4855	4430	2413	757	8492	398	970	5326	5029	10891	1531	438	20354	119	3892	15061	2557	5530	34409	416	2747	511	5290	3446	939	5694	175	418
1942	12	California	1943	83	4723	360	2012	2376	1544	7250	246	1140	2469	433	221	9872	1128	1334	253	2600	877	2670	1737	2042	313	2723	95	717	3849	562	5093	2071	254	12773	228	2168	5283	2139	6256	21215	581	1573	416	2631	2932	490	2833	161	218
1943	1	California	1943.08333333333	109	2949	300	1088	2212	873	4457	270	274	425	198	90	3056	482	1034	106	1454	333	1182	990	578	200	939	53	617	3621	279	4153	951	181	4425	283	1256	2901	1349	5441	10778	337	589	285	3211	3219	426	2015	164	76
1943	2	California	1943.16666666667	177	2112	223	823	1147	390	4816	169	241	237	96	168	1809	370	761	130	624	157	818	837	635	204	517	120	483	2700	317	2101	983	355	2486	229	446	2249	849	3792	5333	489	532	164	1656	1829	331	925	137	180
1943	3	California	1943.25	220	1678	206	803	1002	395	2058	210	92	402	70	231	1588	111	764	200	368	134	623	687	469	217	189	128	466	2040	469	2577	823	275	1359	161	718	1414	618	2668	2514	416	523	150	848	1180	287	1379	64	317
1943	4	California	1943.33333333333	188	892	175	1682	1087	328	3021	170	188	524	222	125	1343	221	1183	219	511	236	608	464	635	94	474	113	705	572	358	3783	791	335	1692	235	335	1429	772	2109	2274	481	1009	67	1452	1960	285	1462	73	208
1943	5	California	1943.41666666667	433	1909	532	4756	1920	879	2129	313	223	393	247	453	1791	548	3499	451	1063	304	427	738	1180	325	444	84	1721	1018	206	5295	935	1026	3062	162	605	1684	1398	5099	2523	631	3009	164	2606	3238	1419	994	230	308
1943	6	California	1943.5	814	5101	847	14517	4641	1725	3527	593	986	533	1127	1393	4219	987	6399	383	3040	745	1056	1665	2090	623	824	127	1689	3327	370	7327	2111	2132	5082	474	1684	4291	3497	13053	7302	1017	6126	477	10106	9212	2864	1579	438	467
1943	7	California	1943.58333333333	1883	9973	678	38664	5410	4039	9594	2131	1618	668	1448	1946	6491	1068	8607	922	7101	1474	3484	2622	5605	1468	1813	193	2431	3349	837	6935	1519	2186	5805	940	4054	3666	7893	27357	15716	1820	13014	875	8309	11833	5924	4264	1118	490
1943	8	California	1943.66666666667	1003	21646	582	45055	12357	5642	20434	3752	1926	1189	2071	1883	4822	1817	11887	1109	9413	1369	9202	2025	5507	1209	3042	224	2186	3639	1568	11572	1203	4842	7086	1494	6648	7606	10521	34643	14049	3145	24338	1423	8091	15887	6143	2945	971	708
1943	9	California	1943.75	521	25453	886	37191	17065	8612	29517	4216	2534	626	943	3622	5349	2901	11470	983	9795	1435	8349	1623	4748	1352	2741	288	3478	3986	1078	11054	775	3728	5263	2062	3678	9159	8928	23547	10889	2516	29895	2169	6884	12210	1053	3824	875	342
1943	10	California	1943.83333333333	471	15502	809	13738	21363	4547	8094	2200	1896	763	892	3208	3112	3168	13672	496	6869	1267	10073	925	4130	996	2031	303	2757	3137	1358	7322	802	6663	1547	2154	4665	8852	16300	25271	6212	4619	22209	1711	3688	11540	940	2599	430	159
1943	11	California	1943.91666666667	133	7187	644	7804	14914	2310	4295	2375	1201	393	954	3087	1195	2863	7096	205	4827	824	7163	832	2429	773	1268	137	1954	1159	1093	4839	214	4365	322	835	1637	6653	15599	22644	2245	3355	16744	259	2568	10422	760	1449	141	260
1943	12	California	1944	158	2745	495	1760	7183	2650	4680	1926	744	305	696	2097	1031	1939	5991	95	4697	1260	2430	414	1224	568	589	160	472	1260	323	4324	136	946	268	535	1069	4747	6739	11340	2020	2146	9461	369	2277	2211	436	513	115	328
1944	1	California	1944.08333333333	140	1212	260	1291	4831	1163	3360	984	364	198	388	1077	718	1366	2479	156	1329	753	644	404	969	457	432	223	284	820	261	1439	161	754	254	311	774	2025	1056	6128	897	1152	6390	175	759	1083	381	176	227	329
1944	2	California	1944.16666666667	138	767	212	863	5016	1675	1895	389	396	217	190	348	462	763	1236	125	889	321	411	195	460	290	111	74	359	565	373	813	284	536	109	136	703	1681	890	3371	781	904	3791	245	290	1083	291	241	445	330
1944	3	California	1944.25	141	772	288	561	3069	2309	1288	249	431	110	228	322	480	941	1209	277	457	451	257	279	707	296	138	246	228	677	482	682	117	291	103	216	626	1034	465	2449	615	940	4169	83	375	809	349	280	230	179
1944	4	California	1944.33333333333	201	850	610	643	3134	3415	2659	245	748	218	424	265	899	1271	1303	714	179	583	159	257	1151	261	133	313	348	824	1318	522	360	310	155	203	857	1743	427	3853	427	1049	2801	77	309	1384	432	127	161	291
1944	5	California	1944.41666666667	717	1711	1371	544	8014	6089	2374	398	1214	543	874	488	1452	2105	2465	1175	331	1047	357	534	4185	407	270	331	398	1044	3924	731	366	342	236	340	734	2403	748	3163	695	2523	2879	225	485	2720	962	164	414	891
1944	6	California	1944.5	1992	6574	1711	523	12914	34100	6242	1069	1989	1312	652	877	2346	10071	6377	3103	1501	2090	1189	1964	4138	689	848	219	786	3291	9945	2065	1350	403	395	1529	1220	7432	2380	7019	655	6107	5756	410	735	7889	3385	518	1501	2090
1944	7	California	1944.58333333333	2506	15048	3392	2580	31488	67877	12999	2318	6963	1103	539	1267	2980	23827	14664	5597	1873	3711	1673	2771	9030	1902	1370	234	1672	6244	31135	4596	2069	902	861	1907	2863	7370	4225	20653	1553	8455	14507	1243	881	10446	7658	777	3400	6387
1944	8	California	1944.66666666667	1634	15916	5707	3436	45177	70989	11661	3242	17883	880	1093	1374	4263	33643	26601	9972	5440	4118	3828	6575	8036	4417	1449	244	1616	8078	25381	4279	1954	1406	1653	1305	2997	15556	2327	21854	2407	17507	17027	2037	1138	17137	15905	657	5333	12816
1944	9	California	1944.75	1227	10543	3797	4654	41171	42197	27130	4964	10511	676	1117	2650	7125	57085	22791	15115	11320	2791	4588	13365	7335	2418	1272	221	1961	9890	44570	3346	2140	1682	1103	916	4074	13764	1346	29330	1692	34309	21900	2149	1967	16380	8740	1485	4678	30678
1944	10	California	1944.83333333333	562	3940	4570	7027	27672	43812	9859	8266	10851	1096	1578	1278	5276	63168	15519	12213	3556	3460	4366	14997	10484	1121	894	311	2259	6274	13576	2644	938	2444	1105	1627	1337	14205	1473	25769	928	25142	19771	1350	2233	11429	6586	1429	6869	61768
1944	11	California	1944.91666666667	554	3569	3115	4743	10616	15937	6544	4340	11742	803	2153	592	3900	30016	7119	7974	4159	1704	6933	14005	4495	594	908	374	2023	5643	12759	2640	857	2832	804	1573	1004	8825	1107	20938	646	19673	16526	620	1858	9536	3757	655	3000	19899
1944	12	California	1945	337	6041	1380	1993	1328	7056	4303	2321	4212	456	717	393	3664	19232	3195	6499	4096	1297	5540	13891	4304	233	400	142	2021	1865	7866	839	941	1136	289	1202	505	6348	540	3765	216	6408	7237	604	1315	6288	2380	342	1966	6074
1945	1	California	1945.08333333333	277	6508	1097	858	252	2932	799	1424	2425	240	338	316	3509	17313	1564	3641	1690	1227	4471	5782	2378	96	363	182	1915	1050	3713	948	1018	520	58	249	361	5978	734	1501	193	7679	3172	626	1837	2922	1625	94	1478	1058
1945	2	California	1945.16666666667	165	2322	1192	422	111	2420	450	604	1793	188	192	425	1589	13364	360	1474	967	1901	4882	3133	1497	102	429	83	1678	837	1442	988	462	306	150	305	404	4044	473	528	228	4138	1375	509	2059	1598	700	96	1593	827
1945	3	California	1945.25	141	979	1514	722	240	2875	331	565	1198	287	283	282	765	9119	132	1310	772	1302	4543	2683	1687	276	159	124	2059	714	1361	1727	150	458	354	204	258	3568	292	349	307	2994	1530	391	1660	2080	363	207	1106	789
1945	4	California	1945.33333333333	403	1731	1942	814	329	6176	499	553	998	433	443	583	820	7063	196	1259	991	1508	8938	1707	2097	447	200	262	3681	545	1161	2268	241	310	240	319	564	1895	248	343	477	3517	2324	583	1361	2055	1066	544	666	1148
1945	5	California	1945.41666666667	618	2419	5127	1975	401	10392	1015	791	2067	693	771	1199	1123	3815	467	2003	1943	3552	17977	3838	1920	897	229	482	9436	900	1268	4021	623	470	357	1214	1095	3288	319	435	388	3887	5443	1095	1812	1655	976	992	802	2467
1945	6	California	1945.5	2644	5058	5914	4716	910	6718	3732	2700	7307	2610	850	2227	2552	6248	1319	1636	6131	12591	45393	7873	7362	1941	771	468	23907	1836	1854	8217	801	919	442	1186	4429	15192	350	1047	1507	3287	10825	1839	5629	2693	2076	3381	835	6132
1945	7	California	1945.58333333333	5486	9179	10689	10053	1703	11451	8898	3900	9660	9788	2736	4902	2294	6629	3646	1465	10604	23840	84594	21781	17649	3075	1024	215	23400	3284	3282	17526	1340	1943	645	2531	6380	20830	831	1332	2957	9272	16143	3628	9769	4182	5749	4225	2850	13096
1945	8	California	1945.66666666667	4575	7878	22775	23430	1903	21669	4225	7295	24296	13618	3405	9665	2430	8359	6104	1960	11618	18197	87104	22064	33125	3339	2022	341	36957	3343	3541	33272	806	1655	533	2321	7744	14624	990	1774	3291	12760	12651	3748	12726	2636	13573	6675	6048	27111
1945	9	California	1945.75	3643	16877	34604	49855	1788	20058	3033	4081	32294	7281	7533	13003	2217	7757	7303	1311	5853	18505	45904	12726	16722	3369	4319	619	46824	4261	1877	31329	276	823	465	1443	5809	8326	1967	2334	5047	24330	8322	4453	15868	2441	22423	6576	6237	32338
1945	10	California	1945.83333333333	6093	8229	23726	68549	2869	18717	1618	3725	19303	4958	3039	4790	1337	7457	6239	985	6209	21310	19434	5521	17269	6304	4185	748	26749	5694	2812	17003	435	547	291	1670	4787	7131	1344	2120	1453	12253	3764	6170	7824	3239	14173	6101	5245	27557
1945	11	California	1945.91666666667	6938	2930	7156	55036	2393	19252	802	2185	14849	3172	1487	5420	718	4254	4081	839	7443	15795	8069	4332	7675	6556	1923	445	16845	4831	651	23838	468	495	216	3107	3886	4107	1967	1360	1601	9957	2154	4192	3836	3536	10773	2356	3198	12145
1945	12	California	1946	3859	1863	1488	46264	1250	16559	593	927	10160	1584	1239	2609	399	2174	1122	693	6186	4498	4311	5589	4064	3638	610	287	7153	2363	779	17376	413	372	173	1424	1067	2839	927	1324	869	4435	668	1062	1773	949	7495	2802	2662	14279
1946	1	California	1946.08333333333	2379	977	728	43107	1469	8376	300	789	3271	1752	550	2011	714	1416	529	685	3779	1514	1533	4354	1453	2416	552	283	3616	1247	836	10461	709	211	487	893	789	2515	425	512	433	2600	265	530	1594	600	6479	1712	1818	11063
1946	2	California	1946.16666666667	2328	1007	621	30840	1959	6620	236	494	2758	1692	462	1121	800	856	427	423	1394	1161	1667	2991	2018	615	560	342	2764	1823	634	5064	630	254	340	1368	494	475	359	438	387	1320	367	336	957	825	3456	1953	1249	6965
1946	3	California	1946.25	1110	1192	397	26331	1117	4006	395	820	3298	2493	270	407	1076	728	553	620	1765	1123	1209	1287	2175	496	809	631	1009	993	705	4266	668	391	442	603	178	584	329	855	338	2094	345	551	1032	826	2945	1682	641	3492
1946	4	California	1946.33333333333	788	1387	260	29986	524	3130	815	620	6059	1538	377	453	1156	912	1232	332	4160	458	1069	1308	2429	594	1283	661	1236	637	466	4120	600	363	528	982	241	888	295	730	352	1888	543	633	2359	1065	4629	2090	1108	2602
1946	5	California	1946.41666666667	1136	1678	365	21178	1470	5090	1596	944	6052	2314	919	944	1777	451	3144	534	6869	213	1662	4309	4637	1134	2866	751	1481	894	529	4011	1307	941	757	3055	255	1059	654	1041	555	4532	1514	950	3958	1463	8539	986	612	2822
1946	6	California	1946.5	3406	4882	1462	36081	2799	9473	3566	402	9617	1717	2466	5531	4436	1507	6410	712	11585	1243	5059	3272	13196	2811	5359	3647	2588	1509	837	8994	2556	1873	3432	6987	567	2826	2670	1520	1612	10687	2464	2405	20432	4111	13222	1685	1487	2659
1946	7	California	1946.58333333333	4243	10285	4133	46662	4830	18576	4870	600	19667	8557	11331	8668	7750	2925	18479	1724	34361	1243	13998	10704	25821	6210	5346	4804	3363	2010	2487	16776	7063	5043	11121	14027	1159	3420	5026	1959	3540	31914	2911	3941	43144	9827	12857	7402	3335	3521
1946	8	California	1946.66666666667	3465	11575	5706	53470	6766	22617	5285	601	22832	9940	15244	7692	13217	3440	27093	2782	54153	1290	8512	23615	23865	10629	6993	6822	6871	2999	3815	14734	12478	14441	9468	18723	1734	7195	6219	1829	6047	16234	2792	5431	51571	10604	12341	13167	3771	3582
1946	9	California	1946.75	1226	15877	8661	53019	5163	23399	7444	612	28466	6421	14949	3429	11518	1939	25465	1888	51073	1815	5679	33569	7696	10227	7592	6337	7647	4391	2485	9575	19278	16874	12392	25805	1522	10337	11110	2722	3540	12320	2324	4851	19131	10170	10127	7336	5721	4899
1946	10	California	1946.83333333333	444	13875	9221	14646	6826	13702	4749	212	19453	7754	9763	3243	9261	1571	26204	916	37789	2515	6157	51082	6562	11653	11110	5622	6384	3361	2977	9925	8464	15803	17186	18859	1903	8529	13572	1990	2234	11326	1607	3609	25156	11178	5860	10517	8242	5136
1946	11	California	1946.91666666667	566	15078	3009	7957	4429	10236	3555	354	13340	5308	6340	1758	5830	602	12581	945	26724	1585	5496	15878	4254	16238	7119	3506	3692	2587	3048	7449	8441	7547	23100	10329	2009	4998	8452	1177	2029	9394	1021	2250	15816	3908	2310	14122	9177	3213
1946	12	California	1947	384	3975	3168	2388	2490	7360	1912	438	9704	3117	5258	1522	3240	718	9956	750	12937	1199	3924	6316	3234	15805	2948	2767	1320	3455	1163	3516	5865	3959	7513	6839	1671	3079	3505	882	545	5310	451	539	9627	1695	1084	11409	6717	2196
1947	1	California	1947.08333333333	217	5135	2833	2595	3150	5845	768	533	4274	1763	5732	712	1361	602	6369	907	5905	528	2913	2727	1984	17577	2224	982	1393	2368	1121	1425	4171	2173	2571	2324	1332	2212	2701	792	564	1762	232	278	5345	736	724	13922	2473	1454
1947	2	California	1947.16666666667	137	3417	2145	3303	2300	7902	656	385	3543	2056	2059	716	1179	541	3535	891	5422	236	1489	2300	911	18104	2103	1005	606	1870	847	662	3967	2200	2804	1733	734	1549	1833	1039	433	1402	239	241	1787	375	1081	8245	2700	2003
1947	3	California	1947.25	361	2127	1390	2365	3231	5437	862	608	3580	2087	2694	840	1387	495	3556	670	3070	328	582	966	500	7437	3630	1054	720	1611	894	1506	5398	2656	1702	2277	320	2220	1149	679	444	748	450	241	1503	703	804	6202	4287	2391
1947	4	California	1947.33333333333	603	1969	2657	1842	4645	9616	1087	654	3222	2332	3178	975	1590	645	2843	478	2925	453	738	1532	960	8579	3478	1916	661	2446	1015	1062	7288	4726	1624	2731	853	1870	1798	725	520	834	751	647	1367	580	732	4683	6988	5015
1947	5	California	1947.41666666667	634	1765	4095	1384	7742	15831	3633	741	6148	3306	7685	2876	3883	878	5578	1108	2950	290	1742	2747	1742	16215	12269	3651	971	2317	1961	3531	15803	5686	4390	5999	1407	2009	3126	1132	1192	884	890	988	1279	885	1514	7389	18367	5783
1947	6	California	1947.5	3722	5225	9546	2871	17330	33671	2211	2296	9366	6164	22794	4434	10877	2443	22752	3892	7047	1207	4107	5273	7103	25029	47191	8409	1720	8328	4859	12347	27645	13655	12204	22221	4172	5426	11194	1748	3232	2317	3480	5054	2121	1468	5144	15084	49687	9022
1947	7	California	1947.58333333333	9763	13803	40864	2142	37188	68551	5582	5926	24932	11113	69854	15033	16104	6489	59053	6879	10199	1832	12160	16801	6025	55668	74903	38025	2490	20356	16509	33232	54415	31993	14036	21328	8183	15430	36983	3374	5097	5958	9682	14536	5044	3135	4403	44726	72900	15887
1947	8	California	1947.66666666667	12184	23359	65213	2859	74511	103086	9189	7187	37580	26082	117606	44242	27493	17500	90317	14505	12116	2469	13148	24265	14386	108791	91929	55901	3380	34732	10390	56942	36062	56444	33271	48046	8664	11553	66259	6225	6647	12340	16128	11696	7516	4590	3697	78413	41518	37856
1947	9	California	1947.75	27842	30525	100997	2257	94628	72849	18260	13292	32575	23865	75709	34983	31725	7890	87428	11820	13204	2335	9982	38627	20854	110724	39155	35065	8195	34891	6609	14120	34264	88768	33755	25698	11034	11253	72472	4104	6528	9232	26860	12429	10621	11052	4805	92028	24275	47311
1947	10	California	1947.83333333333	25136	32413	70592	3025	35169	28911	11126	12134	16926	26035	42872	26309	48299	7865	78187	16799	9862	2134	8621	44444	11154	106364	20082	31899	11816	15478	3414	5743	39904	116281	25448	24304	13069	6095	60649	3187	7261	4591	26145	9653	4603	13279	4108	42994	16319	34563
1947	11	California	1947.91666666667	29273	12991	64213	1726	23824	11906	5769	4134	6394	12491	23233	27293	35879	11582	38526	15218	5409	2163	9429	34865	12325	50008	20459	24294	6477	5110	1871	4253	24894	66625	12582	6670	10478	3193	40037	4663	10931	1815	17305	7158	2287	7361	3586	13448	9126	32167
1947	12	California	1948	41554	7796	48482	903	12405	3808	2649	1910	1580	13736	7161	27953	21779	4572	14817	13241	6158	2546	5526	14100	8647	15777	27476	8774	1709	2953	1322	2885	15597	53307	9294	3871	7228	1977	32921	3828	4155	960	6051	4793	1027	5955	3230	7025	8967	15210
1948	1	California	1948.08333333333	26648	5315	42716	404	8725	2118	983	714	1003	7344	5911	13548	13985	1493	6656	8752	5951	2344	5059	12917	11292	8862	14534	4970	1227	1079	730	1967	9866	39152	3217	2301	5909	1257	15975	3173	3445	479	3019	2845	802	4644	3182	5619	4108	7397
1948	2	California	1948.16666666667	16903	3379	24317	156	6462	821	438	807	557	3487	3893	5829	6489	1305	4697	10670	3717	2113	2612	10827	15257	4198	3599	5079	801	1380	596	846	5209	15361	1923	1025	2581	1105	8937	2542	3562	547	1184	2973	489	3372	4046	3986	3164	8731
1948	3	California	1948.25	16774	2324	26209	306	3258	308	344	957	528	3074	2172	4677	6050	2033	5188	8400	3922	1606	2183	9359	22916	2674	1300	4587	1456	1478	549	573	5193	10130	1936	1419	2645	2083	11113	1145	3390	717	821	3596	440	3798	4691	1532	2218	8720
1948	4	California	1948.33333333333	16846	3435	19419	391	2281	115	455	1539	1889	4235	2554	4426	10992	3677	4755	5655	4048	1103	2505	12020	31898	2868	830	4290	1611	1283	607	1260	5007	6861	4159	1531	2648	1463	11366	1216	3407	1678	1231	4249	532	3480	3009	1757	2741	9296
1948	5	California	1948.41666666667	15773	5092	26802	688	2821	348	697	4116	4956	6362	2942	7848	16863	9134	9010	10803	7949	1291	3486	14810	66903	2077	1499	10093	2426	2209	2253	2038	8371	10150	10177	2086	4299	1661	28209	2823	6743	2853	1993	8639	790	6399	4125	4722	9040	28240
1948	6	California	1948.5	44609	18058	64832	1769	7092	358	3288	11296	15636	19996	9496	17779	52042	35725	21734	14342	17043	3314	10697	34598	190366	2276	2469	37058	7668	2533	7365	6090	31079	17718	26866	3582	13735	2845	63831	7118	18366	10020	7089	3922	1763	8620	6482	11289	18277	55784
1948	7	California	1948.58333333333	98004	39788	78690	5117	14017	438	6891	19979	47458	35667	21666	48343	53189	42481	37710	20493	11234	8999	13729	88757	165148	6908	4721	99736	27307	6943	18364	13219	66343	30886	60431	9874	28398	12895	105908	8698	31438	42740	15215	6670	4470	12260	20603	28516	33102	63357
1948	8	California	1948.66666666667	136073	101930	33982	6974	20478	454	10500	46607	65143	34578	17743	53418	94427	61565	48545	26147	22947	12387	22476	86973	244347	9322	3918	138900	77663	13592	29322	23912	112626	25113	87413	15614	27864	13118	179841	8949	30828	31385	23180	9126	10157	30727	26098	22190	64257	56858
1948	9	California	1948.75	72119	63214	40966	6498	23389	217	17394	38766	96458	54090	10597	21085	199343	47197	43933	29842	31824	13741	18088	75338	143971	10092	3651	115857	52447	12981	44378	28821	69497	16526	86443	7738	38209	16559	99540	6373	48011	54293	34778	10458	9951	23030	28922	37793	70966	53109
1948	10	California	1948.83333333333	57718	51050	25989	4629	22753	161	8809	49768	80919	58419	6729	15766	232245	19893	23879	15690	35986	26618	17453	33410	42397	9560	1493	58583	59458	22892	32928	35150	52705	10706	68138	8824	53051	21018	28143	9946	50176	23709	57059	15326	17201	26346	36001	44167	34782	47351
1948	11	California	1948.91666666667	15786	28861	8454	2960	29825	200	6758	38502	50892	68113	4517	12525	98258	7687	17717	7725	17986	18272	4338	22505	12602	4296	666	28067	25115	15186	25300	33243	24227	6544	20406	5583	34310	20542	14831	5025	34453	20599	24878	11829	15565	16616	33377	35323	18141	13493
1948	12	California	1949	7663	15202	2645	1410	17629	163	5608	17444	33242	40673	3721	6528	28732	3570	6216	5282	8538	19004	3755	9691	1998	1791	546	29553	25532	9088	11817	8989	8185	5863	7554	3222	19747	8529	5707	4249	12721	19349	9200	11873	7489	10652	22775	33646	7179	7965
1949	1	California	1949.08333333333	3277	9664	1427	991	12098	213	4810	12177	14094	40702	2209	1818	5631	2669	4350	3608	4347	14835	3975	8430	415	628	508	8284	20482	2798	10299	7104	3140	3960	4791	1471	15983	3149	4081	4215	11555	14231	6658	8188	4677	3267	5995	32153	5653	5238
1949	2	California	1949.16666666667	2477	9847	1357	656	6056	100	2932	6271	2740	28361	1571	2287	1983	1512	3204	2879	2775	12773	2364	3095	216	543	437	3473	9146	1925	11610	2427	1687	2469	4695	913	12207	3333	6189	4815	10683	8138	4658	6266	3517	3268	7760	14422	4603	2153
1949	3	California	1949.25	2042	9053	784	848	2025	146	3411	8172	1659	45742	1376	1533	1253	684	2360	6035	3774	7551	2291	2133	131	466	654	1243	12033	1996	11375	3100	1220	2120	3396	414	7286	2653	1798	5692	7962	7310	5624	6044	3889	2958	12375	3813	4690	1700
1949	4	California	1949.33333333333	2207	12570	844	508	2188	200	3706	6023	1152	24741	2081	1151	1166	1392	1119	3611	6807	10708	1570	2614	194	521	899	584	13278	1298	13459	4054	1216	2163	3555	642	5703	2048	1479	8058	7967	6467	9277	14930	5483	4667	20627	2482	3777	1930
1949	5	California	1949.41666666667	3561	19427	1560	712	4706	414	8955	15119	3488	27349	3643	717	1891	2677	2077	5915	19964	38775	5005	4451	88	782	2997	548	7483	3749	12029	5100	1859	3295	4427	2838	12256	3977	1299	22768	19498	21920	17475	28138	11284	7780	34562	7927	6844	5025
1949	6	California	1949.5	8703	35969	3505	1645	4641	333	21075	42399	9419	85679	8332	2492	3632	4265	5811	24414	60073	69543	10797	7105	103	1613	11902	660	8614	5206	49543	11117	6650	4667	5504	4362	23574	6472	1226	38764	58877	56544	34935	67198	31117	20351	114305	21287	13383	10593
1949	7	California	1949.58333333333	19648	36990	6516	3211	11640	728	59735	150820	18109	109002	15967	8459	3685	9686	8552	22844	112189	127348	9266	10827	156	4624	16698	847	16071	13902	110500	11069	15837	13957	9843	12738	74308	10752	2973	94702	115824	136187	65381	144670	49486	82035	261171	39120	34408	15568
1949	8	California	1949.66666666667	18252	61968	13561	3850	11133	775	136948	147967	19417	93820	14430	7255	3276	7498	10747	27956	120876	186276	8691	12771	152	3883	17783	717	26145	15963	80738	22198	18424	23136	10532	24835	137903	12144	1437	136945	158433	123764	115626	87403	98239	92252	246946	62117	41986	22503
1949	9	California	1949.75	6526	67884	16906	3924	14639	1828	170479	115860	14993	88187	20691	15629	5004	4927	10963	14389	51762	99078	12887	11885	69	4380	14393	1278	24097	16200	101782	26059	14076	16423	9647	26972	157486	9379	1343	60705	148950	136206	110082	69791	130848	67683	79734	29608	32053	26247
1949	10	California	1949.83333333333	4461	48297	5056	5911	7091	756	153810	55394	18343	38269	13122	14608	2498	4045	7612	12732	30190	91054	18894	12313	59	3622	16237	581	10900	22364	97451	23401	9708	14570	9790	41577	94094	18574	863	82606	64258	94698	54120	8216	174610	31325	19562	27811	11579	8502
1949	11	California	1949.91666666667	1398	53170	1725	3057	2965	598	78403	35807	10854	15521	10497	13115	1763	4615	3922	6980	25973	57030	20498	6012	51	4110	8447	356	9790	14380	59726	19741	4992	10030	6395	39116	43605	11853	619	61040	27951	67896	42865	4863	125895	16573	7478	11869	6857	4616
1949	12	California	1950	689	24551	1371	718	1987	151	35878	14628	8388	3477	7403	4143	651	4749	2498	5769	8808	18359	11970	2191	138	1428	5668	298	5196	8715	28574	11325	4444	4619	4484	13714	13332	10942	440	40007	10856	31122	23511	2176	66061	9181	2974	3969	5941	2534
1950	1	California	1950.08333333333	570	22238	945	451	2041	228	15011	6400	6757	2312	3659	4300	333	2129	1394	6224	3865	8526	13957	1320	272	1783	7693	179	5090	4553	18757	10684	777	2594	1728	5250	6158	6506	320	24117	5674	8786	9092	1821	32407	3990	1309	3622	5060	2112
1950	2	California	1950.16666666667	537	12032	529	327	1679	234	16229	5133	3938	1060	3611	1583	301	1602	683	4203	4156	5434	11379	1121	225	782	6321	212	1774	3395	13088	9952	462	1426	2059	4045	4021	6604	439	12956	4940	7108	10018	1187	7779	3216	316	4004	3799	1492
1950	3	California	1950.25	534	6702	821	689	2246	381	15686	2770	6438	983	5137	1074	265	853	1032	3073	1722	2853	5591	676	345	650	4755	135	1609	2478	7312	5588	685	1261	1552	1962	3302	8247	574	8053	2780	2312	6557	710	5775	1520	445	3331	1466	1362
1950	4	California	1950.33333333333	447	9226	1153	961	2979	507	17186	4730	5126	465	7839	884	235	750	2244	5904	1501	4526	4462	1187	189	322	6187	133	1321	3337	8786	5147	483	969	1263	4713	3219	6785	929	6056	2719	2140	7803	1095	5419	1100	280	4447	1121	1355
1950	5	California	1950.41666666667	281	6285	1757	2173	7874	1143	20480	7473	8686	1481	20815	1754	347	1553	4383	7532	2336	6125	7778	1404	180	887	15532	363	3649	10228	7846	6049	446	1715	3383	4829	9553	20518	1556	2682	2801	1973	10328	1683	6694	2973	529	6637	3693	2731
1950	6	California	1950.5	469	10009	4426	2680	17674	3834	60802	12793	20156	4660	44358	4074	1132	3044	10254	27685	5026	9747	10371	2551	432	2471	23047	358	8416	33912	12748	7806	1228	3683	1971	17826	22235	52100	3126	5641	2195	5220	19873	3889	6019	3535	708	14286	6150	5600
1950	7	California	1950.58333333333	914	9503	5969	9946	31305	9723	149077	40769	14432	6587	86650	4690	2756	5431	23816	37691	11840	14401	14261	5121	329	1964	42057	611	28141	45007	26611	34764	2010	11382	1323	43783	42631	147008	2408	14115	2472	12064	21370	7134	11224	8922	1338	37657	16612	7897
1950	8	California	1950.66666666667	1215	11404	9473	9453	44412	13825	101102	49192	13859	8208	92130	8226	2640	11004	14817	74351	17242	14640	14193	6128	268	1902	65368	819	37927	65847	20070	39530	2683	17409	2410	60433	48035	154209	2184	29001	2055	12723	20284	7363	16524	6851	2847	39487	19554	16142
1950	9	California	1950.75	1918	12689	15455	22650	48907	5622	32788	34745	18518	7789	62396	5273	1402	15471	14719	61997	10925	13362	16587	5782	159	1920	63265	1654	42240	93683	11836	33479	2497	19927	1773	44233	39811	187822	2005	16109	1651	10876	21946	8295	14851	6438	2750	40708	11210	8711
1950	10	California	1950.83333333333	2298	9677	8897	16617	21511	4594	20688	20449	12084	7302	45288	4020	596	25336	14783	47926	13260	11867	11307	9146	156	3781	73470	1661	40150	99273	5169	25261	1750	25084	988	49303	49589	89580	1338	13416	1007	9569	13256	11006	15459	3249	2481	65899	7112	3377
1950	11	California	1950.91666666667	1681	3641	5863	10045	16558	1669	5075	5000	8250	4708	26688	4150	383	16392	11726	38487	9428	4394	12741	6343	185	3188	44048	883	21268	77417	4631	19684	1102	17050	492	21076	38024	69132	814	11907	909	8383	11228	3450	7275	2996	919	44239	3172	2587
1950	12	California	1951	1138	2731	4769	8951	9041	785	2433	4771	7054	1570	17684	3009	482	19583	3522	14973	5364	2993	12183	3714	254	983	49975	454	9072	23171	1789	21363	740	11213	312	14059	16034	17539	916	10892	656	4733	3458	2259	1971	1517	394	21781	1493	1853
1951	1	California	1951.08333333333	493	1218	1379	4685	2268	467	1455	1318	2621	1507	6847	3708	251	10715	3299	14041	3935	793	8113	1368	475	1181	20940	269	5199	22389	1227	10359	671	5023	231	7083	4289	10624	994	8598	604	1672	1192	2619	1033	1306	161	14138	363	668
1951	2	California	1951.16666666667	632	702	1074	3108	2301	328	699	1068	1421	746	2891	1680	181	8894	2293	7034	3208	612	5111	1447	283	1528	19977	384	5470	5310	655	4793	464	4911	163	2465	776	14238	1161	4683	660	1107	601	1320	1050	1247	133	9351	181	543
1951	3	California	1951.25	506	256	254	1921	3395	308	346	407	1845	485	1806	1026	326	5282	1536	2743	1721	378	5197	1567	434	1415	9102	260	4437	2521	685	2100	877	3646	462	1510	832	2302	1410	2265	252	565	372	983	396	1535	230	7687	320	418
1951	4	California	1951.33333333333	482	200	215	942	4777	526	156	219	2375	303	1727	1864	377	5706	1157	1523	2187	413	7010	1952	403	2925	12170	329	4476	666	576	1366	980	5028	691	1994	558	1626	931	2287	352	1359	345	933	263	1149	351	9845	385	659
1951	5	California	1951.41666666667	1067	334	502	1684	9498	2083	216	150	6859	380	1645	5120	337	11471	1148	1751	3476	689	8325	2399	767	3852	27365	245	8333	855	1005	1943	1299	10089	1064	2655	500	3939	1863	2427	566	2498	165	1029	201	2488	904	9617	1281	1532
1951	6	California	1951.5	1099	260	497	2038	13209	4555	517	770	14935	890	4614	10297	962	26101	2456	3218	11738	1243	19674	6871	2202	7660	77657	331	22397	841	2194	3728	3124	21442	3539	3779	760	5332	7844	4067	1906	4231	466	1731	651	4657	1069	19322	3830	3147
1951	7	California	1951.58333333333	3951	355	695	4114	19234	20254	451	954	20743	2648	4271	27288	1307	48108	3679	6037	17291	1629	58609	23167	6588	6287	142656	409	28907	1490	4118	6303	8511	43376	5843	12693	1011	5045	16126	9879	3125	8979	1156	7775	721	13358	1526	39709	6404	3635
1951	8	California	1951.66666666667	5050	425	1823	10307	45146	27448	770	1037	30021	5108	5114	52069	2373	64016	4457	8512	11461	1537	113925	22836	6457	7827	184106	292	20315	1948	4766	9948	14027	44981	4078	13851	1281	6422	32407	10654	6576	7130	1910	19397	694	27438	1744	46078	8749	3808
1951	9	California	1951.75	4815	380	4045	7399	37942	42641	924	1388	70411	4222	6967	78158	2483	44779	4933	9256	7001	637	160081	17726	2306	18551	136466	357	11378	1385	5401	10750	8165	42379	3495	7782	1671	6231	26380	8919	12003	7110	2040	19277	406	47890	1859	35516	8976	3384
1951	10	California	1951.83333333333	2540	387	3209	4469	12474	32053	1596	912	45541	4198	4331	117014	3235	32579	3045	6459	5025	773	83034	17875	3575	20179	74975	344	8791	2308	4546	13804	9022	36454	2526	12952	650	3465	8836	6274	13367	3823	1299	29407	386	43366	1914	23617	10214	2467
1951	11	California	1951.91666666667	1475	381	2760	2008	4903	25597	969	581	28904	2623	2024	139734	2101	19288	1409	7107	2695	1241	41783	6383	2169	14038	24206	193	8797	1896	3475	15426	4817	34089	1285	10806	237	1792	7370	4759	8728	1560	1375	24147	252	29335	1254	14189	7386	1276
1951	12	California	1952	565	688	1931	1124	1798	18582	765	273	4102	1755	1932	137939	2556	11763	926	5424	2678	530	11157	3164	1625	15213	4987	216	4947	1936	979	7969	3127	17020	1005	5108	149	784	2675	3401	2749	1171	826	6832	256	15933	324	2671	5640	1083
1952	1	California	1952.08333333333	690	416	1313	757	822	11204	474	196	769	1002	1398	104060	1072	6903	505	4538	1519	146	9488	2182	971	16104	2921	310	2703	849	1879	4002	2270	7046	581	829	160	867	1395	4437	490	668	313	4342	176	22154	175	2154	4762	512
1952	2	California	1952.16666666667	722	382	1075	631	770	5162	533	264	543	777	782	35637	509	6819	233	2064	1081	134	3679	603	325	21462	1649	438	2701	274	1685	3460	1163	2990	430	916	268	545	888	3315	643	460	243	4000	160	27161	145	392	2725	118
1952	3	California	1952.25	791	417	1003	1508	579	3042	241	294	348	819	534	13506	630	9256	114	2386	1189	273	3293	1289	134	26267	607	423	2159	290	1235	2920	1188	5262	616	1167	511	827	535	2293	487	343	281	3060	191	20490	246	236	2118	166
1952	4	California	1952.33333333333	745	1043	1750	3016	544	1751	346	338	572	585	1109	13232	712	6766	341	1934	721	197	3195	758	133	11585	494	918	2142	523	793	2393	1435	6480	842	1798	776	547	262	2584	1378	516	259	4238	243	21970	230	485	2908	453
1952	5	California	1952.41666666667	1095	1446	1946	4541	1194	3073	505	362	503	1757	2081	16846	1730	7318	564	5675	3217	495	5270	2545	255	14052	484	1475	3501	1548	831	4318	3921	6324	2855	2899	1197	799	434	5335	1969	1342	673	3588	338	44583	206	1197	6468	789
1952	6	California	1952.5	2041	1722	3977	8534	2724	3210	1340	1057	752	6876	7364	23733	3262	18657	1426	8911	9282	975	15206	6923	630	28763	1041	2550	7422	3025	1765	12964	3205	5964	6630	6836	3109	1043	494	20892	6462	2120	2059	5239	501	68614	456	2749	10131	2433
1952	7	California	1952.58333333333	4647	2209	14998	14112	8932	8831	2463	1787	1177	7025	6903	61562	6156	39948	3598	10253	9472	1369	28624	14430	1519	42054	1726	5924	8658	9841	3144	20436	7787	17169	20162	8211	5216	1735	929	38124	2662	3877	2438	10449	2242	124042	897	4488	15849	5289
1952	8	California	1952.66666666667	6901	4375	18948	25100	14143	6546	3203	2344	900	12050	9792	61283	4642	50900	5239	10903	25698	683	53722	16711	2777	41611	994	9801	11777	19743	3762	16941	11297	34542	17862	6755	7125	2064	1597	78013	4742	3801	2042	18960	2955	198028	870	11011	24081	10365
1952	9	California	1952.75	7478	4970	23801	20415	19007	10230	3400	2370	1410	10971	12771	79720	4615	75755	4756	4925	23649	908	78041	7871	2622	56344	693	15063	8739	21796	3230	9358	27147	40470	16104	2403	2143	2834	2400	75078	4695	3559	4671	19845	3569	86045	1367	11735	46547	10737
1952	10	California	1952.83333333333	5310	1597	40356	25118	18375	10099	2351	1090	1292	5520	13328	26772	3302	27639	3287	4273	25929	2005	47059	7712	2576	125399	671	14518	11180	13476	3357	6384	19507	28408	11084	2708	719	3683	1811	34948	1723	2422	4458	20317	4052	76107	827	6573	37661	11355
1952	11	California	1952.91666666667	3078	1167	21966	16374	7166	7237	1922	757	1190	2397	8847	13290	2475	22552	3077	3089	11900	1359	22409	5190	2684	44047	845	12320	5531	10295	2947	1976	10123	9007	6475	1079	437	2931	1093	37644	505	1162	3231	21530	2451	44774	845	6225	22544	10180
1952	12	California	1953	1844	712	14289	5068	6528	3537	2145	560	396	1053	5428	2401	973	6889	1512	1476	5227	428	12738	3299	3333	25573	212	8152	4397	3718	2328	1154	4514	4868	1469	618	428	1416	616	29172	570	392	2116	11913	1557	14086	1034	4702	4048	5051
1953	1	California	1953.08333333333	1108	856	7147	2537	4506	2231	637	186	314	957	3831	815	254	3537	398	2340	2379	440	7293	1019	1579	19361	261	3361	908	2759	1214	858	3114	5908	1062	365	284	933	406	19548	562	208	1494	7141	759	5587	492	1479	1374	4176
1953	2	California	1953.16666666667	920	512	6797	1775	1683	1279	538	233	294	508	3837	424	266	1180	536	3098	1311	140	4535	680	1298	11016	350	3119	796	3034	468	631	3495	1852	1224	427	252	521	356	18187	500	156	1500	5070	232	1408	1121	1309	897	2726
1953	3	California	1953.25	850	357	8353	923	567	776	551	119	224	412	1547	313	294	2151	763	4249	1072	152	1461	538	789	4250	197	2763	369	2507	453	758	6905	1111	1705	470	271	723	244	18110	323	564	1291	7990	394	737	1479	931	592	1562
1953	4	California	1953.33333333333	749	687	5174	782	846	1197	1170	250	154	245	1399	299	582	883	1073	4074	703	393	1563	162	803	3590	398	2663	1009	3309	951	1268	4122	888	2724	680	291	674	416	21106	271	535	2068	6985	692	346	1754	972	591	2759
1953	5	California	1953.41666666667	1265	835	6340	959	625	1365	2275	473	565	622	2330	456	944	2591	1967	9481	994	234	6420	247	955	6105	538	4294	1807	9151	1423	2173	6608	1939	3315	920	834	523	1223	34608	874	855	3678	11035	878	579	2138	1722	551	3302
1953	6	California	1953.5	5021	2020	19744	2087	1608	6300	6489	1527	1243	2920	8755	1128	1517	3816	6861	23739	1979	598	16749	872	2716	19442	1133	9497	3762	19243	2950	3081	24023	2493	17999	2662	1228	855	6501	13345	1491	2157	4228	24692	2718	1760	6157	4247	680	13514
1953	7	California	1953.58333333333	8560	3534	29120	7544	2005	8331	10906	4280	2210	5593	13493	1238	3736	7447	13103	79596	1874	1562	38949	3553	4936	24209	3425	19719	9406	54324	4579	6448	77196	4365	63814	8405	3628	1953	25469	18492	4308	3628	7833	53747	11581	3157	12825	15429	2407	34611
1953	8	California	1953.66666666667	21295	6420	18676	8888	4329	14088	12861	2198	3644	10111	21494	1599	5685	8862	19675	57785	2821	1841	17603	4093	7220	26346	2065	32504	10512	83260	4568	8963	132839	8561	152712	12305	5666	2073	39865	21280	8397	6721	10688	23843	28717	2344	23123	15551	4203	77932
1953	9	California	1953.75	16260	7809	22152	9742	5178	15409	14103	2631	6963	10822	37129	1308	3873	8738	9583	63935	4718	1019	19656	8176	7279	17338	1133	23517	12227	86402	7813	11357	100047	5812	267283	14135	4186	2230	55784	16391	10319	14745	8614	40807	34628	1637	29140	10135	2006	96374
1953	10	California	1953.83333333333	10386	8435	27418	17905	5420	11694	14470	3479	9769	14569	42140	2301	2825	7414	18736	96695	2474	1403	16051	9017	5806	16113	1338	28977	14811	103504	4815	18868	45886	8208	148261	5905	3115	2792	46842	11719	6344	20913	8765	55280	13192	814	15621	10439	1504	66249
1953	11	California	1953.91666666667	3829	6296	12366	15007	3836	13564	5328	1170	2674	5869	25040	1190	2790	2278	9657	34155	1826	978	14521	4423	3345	16830	1178	14640	8429	75572	3712	8298	34469	7665	81225	4085	1284	1063	21141	6241	4141	9332	11448	28419	16978	515	5150	7612	1606	27622
1953	12	California	1954	2052	2237	10443	8173	4295	8056	6526	310	3159	1235	15783	308	1276	1476	7850	18982	1396	264	7479	1824	2374	10342	463	14057	2928	35951	2152	5047	21187	5509	17877	1408	976	501	10728	4018	1240	6939	6813	21980	5393	185	2678	3105	1831	13171
1954	1	California	1954.08333333333	1313	2274	10134	9063	1708	6378	4834	415	1617	1118	12271	219	1287	771	4613	3905	1715	538	6341	1802	1554	6518	248	7519	2453	23442	1106	5080	21119	2691	7164	863	271	297	5358	1584	1797	3063	1652	10531	4048	314	1487	664	1236	9864
1954	2	California	1954.16666666667	1213	1030	9314	4564	1235	3314	7003	766	1525	499	7182	94	971	724	3423	2840	1512	856	3560	1201	1791	2670	262	4364	3176	13030	2422	3376	12747	1716	5724	1308	212	250	2320	793	1840	1963	1750	7778	2708	338	2047	682	971	6632
1954	3	California	1954.25	815	1466	3334	4739	767	2323	3945	905	644	476	6954	143	897	763	2800	1950	1350	826	1597	1208	1975	3413	189	4772	5128	17728	894	2213	10450	1089	4247	1438	217	643	1290	787	2106	1773	2384	3785	2672	166	247	470	400	7263
1954	4	California	1954.33333333333	1571	1522	3949	7726	752	3388	6467	1094	1127	202	2742	182	821	1204	2209	944	940	969	3531	1514	4164	4858	381	6264	12369	18760	1608	2595	16230	1663	3730	3212	336	538	3641	1664	4441	2140	2175	4335	2688	229	435	968	321	8765
1954	5	California	1954.41666666667	5229	2324	7605	13951	1114	12316	9104	1186	1005	798	4034	282	460	1355	6481	904	2700	2523	5077	4302	15259	10628	458	19368	38095	24980	1401	4407	26004	1341	4722	5031	707	1518	6930	1645	9294	2898	5082	10880	1321	800	1056	3157	326	12308
1954	6	California	1954.5	10421	7297	19224	47074	5500	47440	27914	2012	1552	2779	5569	592	1223	2774	21430	2013	4577	6822	11413	11193	14948	15963	863	33274	72382	46013	5181	6207	36198	3982	7009	23520	2017	3144	15078	2997	37677	6053	14062	18127	2893	3262	1607	10119	674	19515
1954	7	California	1954.58333333333	23470	18519	72175	66315	9021	118864	62011	2784	4258	6199	9023	1231	2252	4244	23777	3311	12397	19641	28541	19350	17105	32416	922	38340	151866	141274	15134	14484	62795	9155	10716	62173	7890	5301	48289	8543	51918	33518	39478	37327	7544	5976	3168	12615	1814	47015
1954	8	California	1954.66666666667	39551	39079	44363	173155	12989	111628	70425	4315	2825	7417	9012	2805	5201	4777	20115	3033	9992	27631	20762	37843	16560	41237	1004	60396	166249	124155	24212	34718	65763	12616	23635	137003	11699	7146	59219	13129	68410	47295	33335	55130	24377	2243	3905	3785	1076	47560
1954	9	California	1954.75	48132	34103	101611	146673	27213	81406	77081	3277	2983	4169	5365	3951	9139	6257	15057	1215	16172	26881	10811	56760	22958	33199	1490	79273	104175	50813	30353	46061	54155	16572	16849	180120	11421	6364	79071	13592	108289	58548	22369	85565	14262	1982	4790	3681	1051	42310
1954	10	California	1954.83333333333	27475	15951	47567	90421	25020	84593	76458	3362	2109	4881	3491	2588	10163	11120	12255	464	26560	25493	8301	58874	12042	26901	1361	84965	88263	34597	32060	40129	57712	17137	6198	43648	8293	4878	67933	13692	72648	46356	11032	69974	18415	1885	2787	3171	1022	26143
1954	11	California	1954.91666666667	16766	9393	30794	40677	21486	50730	54339	1372	1514	3303	2679	1548	9851	6475	11168	496	14269	45255	3276	57523	13965	14583	1144	81195	26387	12336	25176	25094	30356	7986	3970	33306	4648	3730	26471	5661	14392	24221	8981	46312	14108	1574	2191	2727	822	18437
1954	12	California	1955	14772	4099	7152	23547	13510	23555	25451	526	1051	2251	1935	1610	5956	2234	10592	71	6047	33440	4400	38001	9505	4501	352	16865	21468	6475	24169	15406	17912	3633	3696	45663	3317	2620	13253	2590	6956	11438	4133	35943	8783	1392	986	1501	553	8669
1932	5	Colorado	1932.41666666667	3	186	53	316	207	330	151	138	58	630	45	118	156	222	271	118	363	136	483	207	154	622	112	146	113	185	95	473	307	115	92	459	75	412	266	147	80	189	53	106	89	80	69	49	344	101
1932	6	Colorado	1932.5	5	146	28	661	204	242	283	199	29	869	25	16	87	230	337	42	220	523	199	109	249	574	74	6	40	74	5	368	139	68	134	872	1	470	81	226	119	166	184	23	109	76	232	112	283	207
1932	7	Colorado	1932.58333333333	36	94	119	951	304	367	725	191	12	1684	106	11	65	487	560	174	315	634	232	351	243	1037	19	4	100	139	106	1190	508	83	110	1146	51	383	72	408	40	214	348	0	22	137	248	81	1134	153
1932	8	Colorado	1932.66666666667	93	62	23	1619	592	335	1028	136	30	1309	184	54	113	870	404	91	646	1520	443	152	313	1360	4	166	439	209	78	1515	1018	113	146	715	49	975	170	1274	31	223	326	51	73	203	360	30	911	117
1932	9	Colorado	1932.75	44	216	26	1359	880	193	480	12	30	1273	70	82	40	551	271	67	514	997	248	175	406	989	5	265	493	175	1	894	1182	168	29	649	54	778	62	1187	38	42	271	41	55	79	198	38	689	132
1932	10	Colorado	1932.83333333333	28	56	33	960	244	72	375	30	25	606	37	40	53	27	58	39	157	349	76	31	210	189	15	498	301	64	1	71	458	133	12	423	31	492	218	413	13	100	206	21	97	24	64	50	302	34
1932	11	Colorado	1932.91666666667	80	5	38	56	254	62	123	148	11	124	37	40	137	1	55	8	42	51	17	43	55	72	50	243	53	5	7	31	21	9	98	454	2	165	82	149	0	78	74	57	8	46	1	9	82	4
1932	12	Colorado	1933	28	64	20	27	141	1	62	201	64	152	21	27	146	12	105	8	2	7	31	7	2	18	47	1	8	2	2	61	19	16	24	1	97	43	43	0	4	1	67	59	7	183	28	45	24	14
1933	1	Colorado	1933.08333333333	31	97	32	8	1	12	55	31	45	65	1	34	77	53	130	20	9	43	123	38	0	0	63	35	34	17	107	60	14	49	17	40	71	65	135	49	10	36	23	26	53	30	29	11	16	80
1933	2	Colorado	1933.16666666667	31	66	1	32	4	15	95	29	4	23	11	7	5	2	7	6	32	56	114	45	1	0	15	35	1	10	99	28	1	0	13	64	4	36	83	25	10	25	23	55	41	9	32	28	11	27
1933	3	Colorado	1933.25	10	50	29	23	111	30	54	107	6	143	26	37	9	147	5	128	6	116	1	341	192	1	2	87	1	1	37	59	36	3	30	24	16	23	63	39	17	21	28	52	2	53	13	224	1	83
1933	4	Colorado	1933.33333333333	16	23	12	1	248	20	18	2	117	60	14	31	41	4	0	96	34	50	18	55	10	89	105	75	1	1	27	22	27	52	12	68	11	22	38	1	2	7	7	7	7	99	56	63	29	87
1933	5	Colorado	1933.41666666667	5	45	15	46	246	217	37	27	72	69	3	135	43	49	1	144	66	38	14	3	8	20	68	76	36	2	38	2	17	60	15	18	49	61	80	3	2	47	6	25	73	14	11	2	33	141
1933	6	Colorado	1933.5	0	37	94	52	223	420	90	194	32	196	10	212	218	76	0	178	215	12	45	46	24	232	59	301	61	28	1	1	121	24	59	111	5	25	64	105	11	58	94	12	20	202	99	1	138	106
1933	7	Colorado	1933.58333333333	20	187	399	373	408	939	272	448	47	269	5	323	453	233	19	81	352	40	116	295	215	479	242	1134	64	47	13	40	212	18	317	981	85	368	141	373	3	287	173	13	145	580	346	2	204	85
1933	8	Colorado	1933.66666666667	239	344	515	85	623	1339	366	951	170	420	31	1268	1077	132	113	256	735	85	156	589	671	1174	157	2593	98	73	5	59	300	15	214	575	85	773	178	255	27	957	261	50	304	947	549	12	255	231
1933	9	Colorado	1933.75	362	350	398	167	975	780	142	597	268	429	82	1136	1863	199	215	549	755	73	280	756	670	1130	437	3285	102	254	48	40	417	42	299	746	102	908	182	232	120	1400	447	87	169	1373	565	74	72	228
1933	10	Colorado	1933.83333333333	393	74	117	78	612	427	24	131	101	205	45	1282	1022	234	35	305	291	11	156	1015	471	565	35	1217	101	404	63	67	141	31	161	179	10	354	258	220	92	534	68	13	33	504	143	106	90	189
1933	11	Colorado	1933.91666666667	364	169	8	32	47	29	18	48	40	73	17	1074	688	72	91	83	151	3	98	453	6	19	3	250	17	278	163	51	37	38	80	206	15	313	27	54	70	156	21	39	42	700	124	136	31	108
1933	12	Colorado	1934	18	57	55	3	34	17	40	156	270	40	70	1103	243	50	62	11	92	4	150	181	39	188	1	142	57	136	63	130	41	102	8	12	26	101	37	84	32	409	96	26	56	369	116	225	140	35
1934	1	Colorado	1934.08333333333	0	12	13	5	68	5	95	6	280	142	72	195	91	4	1	21	71	22	13	9	3	211	107	28	17	56	97	49	92	13	88	16	196	21	83	95	92	3	20	87	54	97	72	475	69	63
1934	2	Colorado	1934.16666666667	9	73	1	1	70	182	65	305	68	8	1	53	40	0	45	1	40	5	10	0	17	20	6	78	166	13	12	110	12	12	43	6	22	189	14	76	49	179	72	251	1	3	45	87	16	182
1934	3	Colorado	1934.25	179	61	30	26	70	21	27	15	6	25	82	5	72	36	73	25	127	1	11	10	73	20	53	83	81	125	1	178	186	49	92	6	81	51	1	108	16	151	101	212	70	157	84	2	12	9
1934	4	Colorado	1934.33333333333	36	164	57	1	30	6	16	26	143	64	32	17	1	130	9	14	61	0	16	43	24	41	47	15	49	11	2	209	209	12	11	6	26	73	198	21	61	48	54	187	80	230	124	1	15	79
1934	5	Colorado	1934.41666666667	56	72	29	18	59	1	52	292	176	19	32	21	141	176	62	19	14	76	75	34	31	11	8	76	138	27	17	28	224	41	7	61	9	143	285	41	86	16	8	487	146	57	63	37	10	98
1934	6	Colorado	1934.5	250	346	239	10	93	8	2	512	218	111	164	130	267	239	141	156	75	119	50	14	220	3	48	259	125	109	236	32	372	22	186	34	114	535	435	115	55	88	121	739	251	46	12	57	65	99
1934	7	Colorado	1934.58333333333	310	1163	1204	103	462	6	24	2820	1161	87	562	449	1033	538	668	388	469	198	117	53	313	59	175	711	156	647	196	39	744	20	146	191	211	1239	229	378	47	290	349	2369	1383	192	28	415	274	393
1934	8	Colorado	1934.66666666667	1039	5645	3213	413	1933	1	425	7301	3410	85	750	1557	1546	1411	475	819	1738	424	359	65	1201	215	324	1452	409	3344	652	7	445	167	971	262	591	4001	270	650	134	547	559	2446	2157	255	16	1285	162	291
1934	9	Colorado	1934.75	692	6555	5751	1076	1819	51	72	3337	4201	68	1032	1587	1385	3755	1610	942	1730	1542	263	178	2416	296	299	2281	321	3955	1494	177	536	135	1467	423	952	3800	491	700	114	459	1422	4121	2521	114	2	2259	301	749
1934	10	Colorado	1934.83333333333	422	2543	1562	611	734	27	2	1197	2192	3	1009	1007	727	1648	1078	773	663	1320	283	62	1607	237	323	1010	316	1671	649	233	219	290	619	46	297	2848	382	88	79	834	582	2999	2334	52	163	636	443	695
1934	11	Colorado	1934.91666666667	312	623	464	98	440	134	3	402	871	2	459	270	182	502	304	317	58	283	91	11	227	363	229	136	190	502	221	126	158	50	212	203	135	999	170	181	105	460	305	1050	961	49	9	251	473	181
1934	12	Colorado	1935	65	284	126	123	283	66	24	119	322	19	40	237	73	431	168	181	12	226	110	15	105	128	123	60	11	536	250	8	177	89	86	140	95	409	78	24	191	168	76	252	264	10	0	29	102	132
1935	1	Colorado	1935.08333333333	73	289	60	23	126	292	79	23	396	110	16	23	14	261	29	210	1	88	5	58	72	40	30	16	94	379	94	45	76	90	39	307	22	4	13	4	175	73	51	309	45	62	2	28	186	38
1935	2	Colorado	1935.16666666667	18	28	44	202	146	58	147	13	260	47	31	97	71	108	154	88	26	20	157	18	1	11	8	113	157	297	48	160	201	3	5	54	112	216	161	85	35	37	58	36	79	7	2	8	199	8
1935	3	Colorado	1935.25	31	210	18	213	118	143	45	87	28	21	234	7	92	35	285	86	50	4	94	304	20	167	2	34	74	21	39	170	46	2	141	31	173	28	213	2	97	31	88	38	18	40	6	141	73	23
1935	4	Colorado	1935.33333333333	169	22	21	46	202	24	4	52	5	63	24	173	138	167	283	297	226	24	34	50	0	65	54	44	131	10	63	83	157	1	42	9	99	112	6	195	18	117	156	58	177	10	36	32	6	131
1935	5	Colorado	1935.41666666667	79	77	45	99	521	380	65	195	79	16	37	170	106	233	47	46	81	44	203	20	55	16	80	106	46	103	144	80	110	25	259	39	20	88	9	139	9	301	27	148	11	7	36	60	53	131
1935	6	Colorado	1935.5	124	276	48	14	910	394	234	190	115	15	1	660	219	775	475	198	80	33	257	20	21	44	104	176	52	20	153	51	194	4	774	2	35	85	66	230	66	116	11	121	65	67	54	381	362	464
1935	7	Colorado	1935.58333333333	258	959	8	152	2622	1116	862	448	207	1	7	712	1278	2195	1909	1599	143	189	1303	131	57	92	656	576	155	68	182	87	419	4	3531	84	135	328	220	391	8	425	45	135	293	106	99	259	1304	1333
1935	8	Colorado	1935.66666666667	785	1631	163	880	5853	2825	2108	2215	149	13	31	1064	2503	2837	3681	2704	281	382	3245	231	120	770	2427	1319	720	105	289	1196	1249	364	8047	435	1248	1076	1043	1353	513	1875	285	611	1154	764	366	758	3008	5334
1935	9	Colorado	1935.75	882	1343	135	878	5781	2722	4377	1685	234	28	103	1085	3835	2674	3959	2284	349	811	3580	86	471	836	3860	3058	583	365	1174	2375	920	1159	8798	568	2831	2966	2055	1421	683	3301	249	2632	967	1248	621	1357	3555	6262
1935	10	Colorado	1935.83333333333	181	588	31	546	2539	1708	2946	782	213	14	79	239	3739	1253	2053	1952	318	580	1936	99	212	615	2163	733	696	382	245	1233	182	615	3888	379	1261	2134	2078	1442	614	1727	99	1533	471	629	281	520	1102	6689
1935	11	Colorado	1935.91666666667	11	426	103	118	795	792	2497	418	43	228	118	344	1056	201	1172	627	524	551	644	15	110	68	1198	466	248	287	41	597	161	354	752	344	578	982	962	443	151	1224	25	474	124	334	32	119	232	3450
1935	12	Colorado	1936	2	142	171	102	190	140	834	94	156	72	38	99	320	78	749	319	150	165	467	1	22	78	1483	62	145	62	8	268	27	114	398	142	267	168	476	363	155	741	139	373	5	132	31	66	189	1156
1936	1	Colorado	1936.08333333333	125	26	201	3	155	49	157	3	72	5	376	756	230	118	386	62	308	146	216	84	12	30	383	104	146	44	30	228	2	94	101	34	121	29	281	7	10	156	138	126	79	55	26	105	26	478
1936	2	Colorado	1936.16666666667	23	82	465	9	89	129	58	113	66	20	33	292	172	38	128	503	164	87	167	183	96	105	140	113	50	8	166	17	30	81	115	34	42	54	101	51	21	18	0	72	35	95	18	83	7	56
1936	3	Colorado	1936.25	26	17	100	132	31	47	6	15	235	8	35	169	151	88	458	322	13	32	51	144	1	52	363	73	56	17	172	215	121	46	29	18	2	8	53	24	1	76	21	15	12	260	114	21	7	52
1936	4	Colorado	1936.33333333333	4	50	10	189	134	21	21	222	84	4	19	29	8	65	45	384	10	10	97	59	65	81	117	3	1	2	416	112	80	183	41	28	97	7	282	9	65	118	5	26	18	258	11	182	17	217
1936	5	Colorado	1936.41666666667	26	8	2	216	262	23	54	181	886	237	49	57	31	11	77	346	14	17	7	464	5	62	219	101	61	17	364	171	62	162	17	423	85	126	805	30	56	96	91	45	57	129	37	37	6	348
1936	6	Colorado	1936.5	31	3	166	782	315	188	233	404	3359	878	27	32	112	101	157	376	67	126	11	559	155	149	699	32	468	35	656	727	14	441	25	1928	36	479	1818	74	144	633	331	131	249	211	569	12	72	1127
1936	7	Colorado	1936.58333333333	131	189	162	3176	432	369	1848	1035	7309	1970	370	158	722	432	132	1097	586	402	91	2257	901	506	1755	136	2715	99	2648	2284	406	957	53	5828	241	725	3652	188	226	914	770	663	551	212	1954	248	554	2571
1936	8	Colorado	1936.66666666667	632	377	232	7362	935	1009	5754	1797	16762	4486	1249	805	2075	2030	391	3217	1759	1994	167	9301	2501	1051	4059	338	3598	171	7108	7765	793	3028	104	13702	1194	1619	9018	179	276	2007	2473	1482	1545	870	2743	978	1179	5303
1936	9	Colorado	1936.75	2920	727	190	9461	727	1556	10833	2170	13245	6948	1427	1141	3014	2755	637	3361	2545	2049	398	15839	4842	2677	4291	238	4125	320	4418	10370	1971	3619	245	14261	2311	2589	13130	134	530	2531	3954	1259	2630	902	8401	1834	1718	4643
1936	10	Colorado	1936.83333333333	786	661	8	5544	264	772	6268	1016	3149	2351	502	1449	2154	903	208	2235	2493	1253	539	6271	4408	1616	2696	159	6237	807	4722	3495	1327	2237	416	4189	1105	805	4599	801	228	1814	2177	680	1813	1549	5745	510	873	1862
1936	11	Colorado	1936.91666666667	811	212	16	2267	96	804	2294	278	573	1368	219	771	1310	616	62	388	918	250	440	3083	1642	1491	1761	191	1953	383	2069	1955	1599	1964	633	1346	1273	99	1931	132	167	781	787	168	842	557	2498	263	905	546
1936	12	Colorado	1937	297	423	223	720	89	73	806	200	179	233	143	522	617	102	22	193	463	45	174	667	1214	815	533	193	613	171	556	2024	379	1030	466	672	112	79	323	50	44	545	701	10	233	603	554	79	1145	93
1937	1	Colorado	1937.08333333333	13	89	96	382	34	161	97	125	2	198	7	231	645	58	1	61	215	201	649	427	568	1168	200	72	778	205	173	1476	884	161	169	270	148	7	165	74	43	429	337	34	127	701	117	96	1411	60
1937	2	Colorado	1937.16666666667	21	338	110	13	3	194	77	36	22	252	13	55	390	3	2	91	246	38	315	188	346	363	129	72	45	11	62	834	426	154	36	55	187	24	90	197	66	239	85	81	3	188	216	47	452	0
1937	3	Colorado	1937.25	29	63	146	1	4	69	6	51	30	144	5	13	56	189	117	19	252	69	109	60	46	142	34	19	14	139	199	194	135	85	160	67	283	314	154	17	2	162	62	114	15	109	312	22	264	70
1937	4	Colorado	1937.33333333333	75	262	96	0	3	29	1	6	1	31	34	5	7	119	39	115	187	20	30	177	82	11	61	4	1	59	70	114	112	141	79	19	145	50	81	71	109	253	51	83	3	14	65	130	46	7
1937	5	Colorado	1937.41666666667	96	66	115	335	8	12	27	1	8	285	8	65	88	206	0	42	254	0	83	17	48	9	372	9	20	164	154	20	301	40	3	45	43	167	86	334	203	302	905	108	2	183	54	77	90	36
1937	6	Colorado	1937.5	99	216	132	472	3	127	2	529	11	607	154	112	756	325	49	316	327	12	310	138	926	20	1019	26	99	313	19	21	764	923	149	127	52	213	364	969	161	1439	4929	423	44	314	119	222	332	7
1937	7	Colorado	1937.58333333333	1958	339	458	2593	92	973	14	874	35	1143	737	117	861	921	101	525	366	40	341	147	1955	79	3055	173	215	1652	434	81	1817	2781	333	478	114	800	882	3448	504	2607	5298	1741	209	1222	267	1142	1031	89
1937	8	Colorado	1937.66666666667	9567	1092	1771	5981	583	2572	10	2455	43	5301	2834	557	2139	2512	128	1424	929	101	1094	526	4895	218	4680	219	655	5297	1190	105	4496	8281	1444	444	523	2031	2982	10270	2404	4790	15091	4663	662	4702	1508	3218	3028	118
1937	9	Colorado	1937.75	16873	1525	3900	5003	369	2626	70	3487	20	7386	6268	1532	3568	4741	115	3911	1734	166	1297	450	8069	569	8503	950	847	7860	1783	202	5766	7698	1993	427	2535	4266	4248	11986	5302	5417	14523	4864	1965	9259	2161	1521	7796	232
1937	10	Colorado	1937.83333333333	5608	804	3476	1269	252	2180	40	971	60	4373	5793	966	2336	1861	191	5326	1405	177	1406	105	5721	613	6135	482	241	2995	2029	143	6283	3901	1361	98	1608	2633	1706	7452	5580	3220	6359	5102	1088	3805	4412	1245	3966	131
1937	11	Colorado	1937.91666666667	1721	731	1462	272	194	637	1	432	71	847	3107	198	2191	2075	133	2771	540	442	281	70	1908	105	3081	493	87	2404	1339	164	2323	752	1211	109	664	842	198	895	1718	1652	3532	3059	811	3668	3161	784	1439	193
1937	12	Colorado	1938	855	354	1446	289	79	225	95	32	100	582	1096	211	315	1589	42	1271	461	742	32	108	818	350	1255	114	87	1218	1672	273	667	594	547	204	142	167	57	272	572	747	633	2332	353	1112	2089	327	358	103
1938	1	Colorado	1938.08333333333	733	103	1552	157	1	339	30	2	32	307	904	63	33	547	9	774	459	269	497	101	197	146	360	73	218	916	482	168	224	207	185	162	45	263	89	56	190	516	202	1354	480	391	542	163	61	143
1938	2	Colorado	1938.16666666667	109	142	459	127	210	270	96	90	35	175	497	445	74	116	32	351	109	283	71	263	133	110	46	155	157	164	324	62	301	135	170	55	11	126	110	198	55	201	11	644	92	537	305	35	72	162
1938	3	Colorado	1938.25	2	26	106	175	270	5	29	43	101	58	151	138	43	482	28	108	6	148	79	43	218	11	71	38	128	295	275	16	157	28	116	23	0	45	61	74	30	38	3	130	0	576	138	20	23	19
1938	4	Colorado	1938.33333333333	8	9	159	8	195	21	225	108	6	0	45	156	96	120	11	112	22	328	135	38	17	5	8	183	25	373	12	19	141	15	16	137	33	333	57	108	240	63	49	166	212	415	61	111	101	7
1938	5	Colorado	1938.41666666667	67	10	107	51	106	56	407	36	98	36	0	14	248	18	14	207	163	283	254	73	11	257	58	200	129	361	44	28	309	7	40	404	40	149	54	53	394	9	281	276	30	194	103	168	18	38
1938	6	Colorado	1938.5	222	659	1300	97	236	300	841	131	193	87	6	1	403	157	215	1147	195	235	373	107	72	1294	22	289	978	1125	251	91	310	140	54	400	404	511	225	160	1451	9	153	546	246	743	75	117	115	145
1938	7	Colorado	1938.58333333333	651	1261	3143	164	1040	1104	2378	657	517	241	18	2	458	300	414	5038	317	1231	880	503	172	6786	32	785	4053	4626	1224	96	1765	372	105	845	1292	2010	1222	285	4793	21	314	1780	149	3286	234	201	288	199
1938	8	Colorado	1938.66666666667	1627	2324	9976	243	2791	2891	7479	1819	790	572	203	65	1625	1070	1405	11401	219	4189	2132	689	897	10836	49	1623	15155	15321	3700	125	6751	2002	347	1153	4407	4605	3063	701	16915	35	653	8572	393	10654	983	1048	1014	811
1938	9	Colorado	1938.75	3323	3342	15525	523	5945	8293	7332	3749	1878	1062	263	84	2853	2677	1074	11870	472	9743	4035	793	1931	12809	207	4168	15176	14624	6652	329	7616	3494	829	1069	10081	5755	5214	1015	22034	80	1023	8900	635	12134	2244	1944	1468	715
1938	10	Colorado	1938.83333333333	3550	3326	8143	229	5560	8373	3933	3321	1178	845	483	125	3104	1707	620	7617	308	3757	3173	63	889	9399	103	4011	7274	5285	4526	222	6053	2026	690	601	6017	6611	3525	1123	12973	119	172	5396	920	4120	3367	930	1384	538
1938	11	Colorado	1938.91666666667	1517	974	5847	235	1764	3268	2395	2961	41	215	468	238	2033	399	208	3286	445	4402	2619	561	190	3735	76	3662	2336	2503	1012	152	2829	815	366	60	2455	1938	1656	284	4475	83	21	1130	216	1032	2672	605	1527	235
1938	12	Colorado	1939	1851	275	1863	120	208	1159	522	1701	51	329	440	734	911	31	232	285	40	3353	761	707	246	1968	59	2492	2061	1183	55	310	1620	583	93	63	691	1070	351	120	751	33	151	980	57	454	977	31	711	89
1939	1	Colorado	1939.08333333333	1291	139	1358	60	198	175	389	902	196	97	200	893	332	9	241	38	33	526	1121	916	269	2077	68	2363	541	125	53	274	184	78	27	58	527	973	176	162	166	437	104	150	339	315	727	42	56	122
1939	2	Colorado	1939.16666666667	372	115	218	22	267	82	78	246	24	2	102	827	257	42	38	11	27	447	944	1003	169	674	204	898	223	15	197	182	303	255	197	75	324	177	21	139	213	143	55	68	419	26	264	1	174	277
1939	3	Colorado	1939.25	215	46	109	62	110	24	46	658	26	1	22	72	208	79	106	6	693	60	181	539	196	66	135	566	21	1	48	139	145	13	5	65	138	9	191	86	18	21	55	52	329	49	403	31	196	53
1939	4	Colorado	1939.33333333333	209	1	6	16	90	18	24	208	5	5	243	103	92	200	248	5	583	42	226	312	99	67	24	799	170	21	110	105	35	11	2	101	100	2	234	131	15	13	70	20	74	77	260	114	126	195
1939	5	Colorado	1939.41666666667	497	35	57	23	117	92	0	208	162	214	209	74	215	255	166	17	965	232	91	328	206	139	2	576	186	89	54	186	179	52	7	132	86	2	158	325	57	297	68	87	455	58	141	319	122	109
1939	6	Colorado	1939.5	442	60	159	187	270	389	35	146	102	417	153	69	550	933	369	125	1878	284	698	1434	593	19	61	2019	208	100	218	243	303	195	28	64	506	8	164	310	54	533	323	212	2869	242	572	1039	186	383
1939	7	Colorado	1939.58333333333	1708	620	575	907	502	649	36	1115	632	1856	924	208	1819	2348	1353	361	5629	1266	1513	4667	1408	56	334	7500	656	278	581	682	1370	536	416	61	1562	59	437	835	38	1046	1687	515	16142	369	835	3535	459	1508
1939	8	Colorado	1939.66666666667	3311	2425	774	3565	1459	1420	13	3629	1765	1875	5035	2202	5781	9044	5454	692	14823	2278	7769	12209	4690	53	970	9364	2260	516	1066	2004	3777	1117	717	1138	7783	35	1256	2293	22	8246	3688	439	26267	894	1784	14786	2899	3732
1939	9	Colorado	1939.75	10359	5604	689	7811	1176	4240	34	2105	1695	2624	8220	3986	7150	18229	9257	841	16838	3437	13533	13388	7089	197	1317	16800	3326	1348	1375	6402	3483	1542	3953	1764	14322	17	1145	1603	20	6478	4738	692	19472	2214	2049	19386	3684	3031
1939	10	Colorado	1939.83333333333	6755	1766	585	2156	1655	2033	47	2746	1629	985	6600	3849	4214	12379	3740	281	9583	1790	13532	7819	3073	458	1327	12112	2710	939	2232	3447	3882	655	2233	1042	7449	33	982	964	168	6929	3471	1164	7382	1834	2377	9403	4615	2386
1939	11	Colorado	1939.91666666667	2699	1120	820	246	1386	2253	35	1325	403	761	4678	1689	1881	4264	2160	22	4100	941	7235	3203	1618	216	641	4760	1185	300	1341	1219	2592	251	1899	510	4044	44	530	558	1	3824	1630	799	1158	1187	844	2019	1250	1302
1939	12	Colorado	1940	1000	956	321	402	1004	1791	22	993	235	625	2116	651	749	1551	790	3	2029	433	2969	535	204	105	205	1157	600	209	1809	263	1463	55	2767	120	743	71	521	351	140	1653	486	731	70	407	392	1738	367	495
1940	1	Colorado	1940.08333333333	201	736	204	363	588	1077	3	888	104	194	617	184	442	256	839	34	867	412	1024	191	29	229	113	611	99	126	636	43	312	30	508	8	230	84	471	175	23	212	223	318	159	34	128	519	210	242
1940	2	Colorado	1940.16666666667	33	154	18	108	77	426	15	122	203	163	546	276	195	98	514	23	170	243	244	25	110	21	45	562	316	88	154	32	167	41	273	8	28	31	99	52	53	91	76	177	36	1	226	385	77	34
1940	3	Colorado	1940.25	110	177	75	2	14	889	485	4	99	34	114	148	222	18	85	9	57	13	50	74	318	19	98	236	20	36	37	91	3	8	286	39	8	26	67	93	109	85	79	126	11	0	42	209	183	112
1940	4	Colorado	1940.33333333333	90	205	143	24	0	385	452	127	21	166	70	757	61	101	133	60	114	175	32	144	23	75	232	319	158	155	1	0	106	5	57	102	51	99	14	20	183	3	139	52	20	24	22	153	63	22
1940	5	Colorado	1940.41666666667	186	462	164	4	80	216	423	61	87	444	84	609	15	93	214	65	144	509	425	19	4	432	210	447	144	157	16	55	45	4	313	117	215	103	39	4	215	203	22	0	112	207	2	30	128	135
1940	6	Colorado	1940.5	98	1563	254	161	99	174	801	551	303	1348	91	823	117	88	879	28	289	2388	1237	115	14	2033	278	507	206	380	108	38	109	554	736	363	446	643	34	427	749	351	59	88	343	179	135	34	385	422
1940	7	Colorado	1940.58333333333	262	6699	679	659	102	1009	4722	3378	1273	5972	565	3483	265	94	5946	308	833	11410	1385	550	42	4563	550	753	430	1707	1070	149	242	2131	4107	1835	3139	3109	60	1011	1973	1068	377	261	167	207	1306	158	2784	1054
1940	8	Colorado	1940.66666666667	388	13817	1292	1127	726	1914	13051	7679	3110	20062	1383	13185	769	86	14992	879	1680	25584	2519	1268	86	10860	3022	1300	1285	3502	7850	177	619	6662	15333	7236	5700	6809	162	3862	3220	2418	668	332	162	1023	3346	215	8973	2658
1940	9	Colorado	1940.75	171	18237	3127	517	1259	2622	10586	13226	5151	22751	1156	12978	1340	53	14508	1646	4396	16967	3744	863	198	11670	6109	809	656	6049	16611	333	1140	10629	17849	6995	4745	9827	313	5642	4744	2583	884	472	103	2763	5028	787	16907	4465
1940	10	Colorado	1940.83333333333	137	10128	1481	224	1280	1427	4792	6765	2331	8533	681	11224	864	7	8283	924	2472	5266	2125	424	66	4158	4078	497	548	3450	10131	831	358	9892	10792	4760	3990	7422	95	3250	2497	1598	697	422	11	1750	2930	517	10236	3216
1940	11	Colorado	1940.91666666667	361	3872	184	457	858	1511	2503	1820	1259	2211	232	6323	620	43	3147	564	983	579	696	62	60	1250	3718	148	363	1683	6260	531	938	2539	2554	1900	2806	2843	307	1334	1023	1049	530	182	41	1488	1236	20	3807	3732
1940	12	Colorado	1941	89	1289	16	180	337	1383	910	875	102	192	141	1208	123	221	1823	19	332	180	79	41	15	443	1474	86	118	320	1241	822	303	1746	1769	324	781	1192	361	1506	537	281	133	194	118	645	686	16	1048	2251
1941	1	Colorado	1941.08333333333	0	419	124	113	368	1485	673	163	6	240	551	1099	648	110	432	94	149	48	110	95	34	142	788	33	35	2	977	291	355	511	921	220	450	299	524	350	350	617	21	144	12	137	307	133	288	1475
1941	2	Colorado	1941.16666666667	9	125	93	364	207	497	347	11	42	67	459	701	260	48	324	60	39	4	8	60	137	277	625	22	137	16	27	160	181	49	521	32	254	202	464	268	318	266	13	28	86	110	66	98	581	528
1941	3	Colorado	1941.25	14	9	92	321	355	61	51	2	189	194	52	132	246	83	31	310	103	14	15	49	267	24	55	7	37	152	153	221	67	5	185	45	320	0	201	39	247	117	53	30	71	274	99	105	7	162
1941	4	Colorado	1941.33333333333	165	41	39	365	259	0	181	36	51	43	61	200	578	2	21	24	25	39	21	72	3	181	16	2	29	75	90	111	39	4	182	7	142	5	78	54	154	60	36	1	18	166	115	105	0	144
1941	5	Colorado	1941.41666666667	862	3	34	293	280	85	16	7	62	13	284	420	74	35	133	11	4	22	43	152	5	84	34	122	9	128	41	243	78	11	388	15	139	0	61	188	113	48	156	27	12	278	102	83	102	56
1941	6	Colorado	1941.5	1213	0	364	541	533	193	133	22	228	55	376	1102	130	41	234	501	228	63	144	128	42	127	69	121	35	490	10	1128	189	55	658	117	287	10	212	959	139	194	118	0	15	459	170	137	82	342
1941	7	Colorado	1941.58333333333	3499	92	836	825	2270	809	61	45	221	200	1093	3058	285	90	375	994	926	129	73	270	536	268	235	312	303	2154	43	6392	294	434	2536	139	373	61	920	3985	200	738	115	72	37	1070	492	1485	1284	1565
1941	8	Colorado	1941.66666666667	11581	345	1481	2794	5252	2143	84	191	2167	136	5502	4833	1144	90	1326	6183	7134	368	244	418	1131	802	508	593	891	6653	42	17656	536	869	4579	461	2316	118	3764	12971	550	1663	284	257	111	5265	3032	5458	2918	8996
1941	9	Colorado	1941.75	13078	285	2558	2192	13622	4571	280	172	1627	275	6704	6709	2440	268	2393	6800	7870	251	848	772	3569	1252	565	283	2558	5349	63	17651	1227	941	6665	719	1589	41	7530	15441	550	4251	139	579	108	12764	4912	8189	7787	9971
1941	10	Colorado	1941.83333333333	2783	79	2444	2411	11808	4701	460	423	486	69	9418	3105	2920	504	2253	4449	4169	162	1473	782	2638	919	859	75	813	5359	53	10692	248	1110	2470	650	1208	52	5573	6264	707	6001	16	366	204	6856	5040	2273	6131	6618
1941	11	Colorado	1941.91666666667	1155	37	720	1431	8042	3644	439	44	275	35	3532	1474	2613	490	845	2524	992	85	580	264	1332	277	145	45	314	2905	253	5806	73	223	936	570	880	226	2416	3530	531	2725	138	222	173	2492	2881	546	2969	4219
1941	12	Colorado	1942	493	148	662	554	3432	3940	267	64	247	43	1786	442	2739	456	270	983	187	24	517	239	1048	118	461	82	64	1921	118	2751	103	57	233	445	635	13	3351	1955	123	1549	15	75	115	1735	1350	305	794	1041
1942	1	Colorado	1942.08333333333	405	461	307	316	1010	1490	37	8	142	67	202	94	532	299	40	608	110	4	245	19	610	34	129	93	276	801	111	1185	10	39	194	345	428	53	2208	578	60	244	207	61	81	676	484	44	416	483
1942	2	Colorado	1942.16666666667	35	156	56	15	430	827	37	377	151	92	121	44	191	198	32	478	97	24	9	24	51	100	98	102	138	269	480	249	61	59	151	923	652	35	573	174	25	413	27	88	178	411	1329	8	40	71
1942	3	Colorado	1942.25	19	125	184	2	349	115	40	205	325	4	214	11	131	42	1	160	100	8	1	34	289	134	29	23	8	85	415	180	46	3	56	170	449	41	400	37	33	44	10	58	53	48	451	74	35	14
1942	4	Colorado	1942.33333333333	6	125	258	49	65	19	50	23	704	23	150	62	69	189	239	78	342	14	3	154	231	12	97	1	61	24	141	27	41	19	263	68	182	6	191	53	193	1	48	2	114	19	282	47	70	18
1942	5	Colorado	1942.41666666667	2	147	336	9	61	139	0	300	1173	72	87	92	11	303	191	210	610	52	227	336	440	203	60	0	68	283	232	188	2	128	31	399	250	23	86	229	231	15	56	124	59	18	170	34	17	32
1942	6	Colorado	1942.5	2	355	1413	87	367	225	56	1118	1950	263	894	403	189	689	142	386	373	82	340	1564	316	373	71	188	365	534	762	586	119	310	5	309	321	0	600	119	701	195	640	265	88	251	612	46	39	184
1942	7	Colorado	1942.58333333333	43	1624	2496	619	758	216	279	3309	7153	549	2864	823	692	5457	790	630	976	149	1156	3644	1637	744	186	797	844	1387	1322	1357	441	1039	15	1626	1386	41	1626	388	2229	409	2347	1469	332	1187	3878	172	17	1070
1942	8	Colorado	1942.66666666667	88	11206	7285	4757	3085	707	997	6420	19382	1105	12513	3891	1286	16558	2937	2138	1605	180	2970	8694	4016	1174	515	1125	3503	4644	5071	2214	3091	2403	176	8926	3284	273	3491	2006	4619	2893	6592	4631	402	2441	13231	756	330	4919
1942	9	Colorado	1942.75	78	16686	14252	8776	5039	2515	949	7189	20750	923	21730	6572	2657	16875	4952	2979	724	508	9629	11800	6498	743	1557	3057	4214	6067	6663	1426	6449	4364	379	12516	6249	249	3789	2298	6563	4050	7178	12838	325	4410	16414	2314	191	4477
1942	10	Colorado	1942.83333333333	111	4453	11178	5269	3187	1327	2219	3955	5828	389	6689	3495	1546	11081	3420	2033	423	182	7847	4537	3145	313	850	2370	2897	2638	4576	1193	2266	4320	264	7857	1744	432	1817	2221	2021	4389	3432	7939	118	2780	10496	1682	380	2475
1942	11	Colorado	1942.91666666667	220	744	3836	2073	1328	213	364	1721	3128	270	1665	1860	421	4899	1584	1289	519	168	4471	2721	3713	441	693	611	1848	1655	1886	494	238	1612	75	3262	960	74	294	1273	1328	2418	1631	7950	167	1141	5910	1391	53	724
1942	12	Colorado	1943	226	609	513	602	254	136	190	1282	1083	155	277	1223	473	1041	185	489	282	211	2770	923	2466	292	643	156	558	610	781	135	281	1101	54	1698	289	83	181	841	729	1961	1275	4634	42	754	2313	265	92	87
1943	1	Colorado	1943.08333333333	61	130	695	1012	946	43	142	632	145	45	94	682	296	409	24	80	246	469	1128	622	1143	159	263	37	355	203	284	72	236	315	45	462	126	15	41	504	143	138	737	822	372	417	1194	137	25	80
1943	2	Colorado	1943.16666666667	189	57	24	1065	976	78	2	261	71	1	53	22	103	347	56	28	61	111	945	106	580	52	653	142	338	136	318	221	163	233	73	81	140	24	32	295	37	40	98	255	707	96	97	65	8	6
1943	3	Colorado	1943.25	83	45	189	1383	274	109	23	269	6	0	150	236	33	170	24	183	30	169	377	12	345	7	641	22	273	43	342	5	557	431	35	77	278	162	24	775	8	13	221	54	259	49	52	135	22	21
1943	4	Colorado	1943.33333333333	208	11	161	1505	158	77	16	317	5	2	30	50	2	61	168	224	132	254	185	59	156	123	498	33	424	39	44	30	301	181	5	8	162	30	16	8	97	44	197	77	71	68	73	109	2	50
1943	5	Colorado	1943.41666666667	16	13	123	2072	177	136	8	209	1	72	3	45	4	47	104	15	192	203	159	35	38	592	367	71	824	2	36	7	369	176	100	67	510	26	318	53	196	66	216	49	287	228	57	214	44	32
1943	6	Colorado	1943.5	19	221	109	7359	993	289	21	240	8	432	46	59	66	35	337	54	921	1444	208	4	580	1970	1342	192	2403	23	30	2	571	148	260	24	683	129	553	329	272	13	846	236	559	273	132	1151	99	94
1943	7	Colorado	1943.58333333333	0	508	704	25167	3802	586	420	801	108	946	253	304	104	95	680	195	3952	2113	241	2	1429	5646	4811	670	11098	62	308	88	2651	357	401	155	1915	516	1233	531	1480	105	3100	794	2391	671	429	3600	259	727
1943	8	Colorado	1943.66666666667	2	1277	1665	20676	9222	1705	1598	3782	260	2480	910	953	475	158	2994	512	10368	4225	299	63	4770	14836	14693	3294	27403	162	573	122	7782	947	1874	971	4277	2176	4555	1744	1645	332	8723	2901	3592	859	611	14403	1268	1253
1943	9	Colorado	1943.75	18	1658	2227	8679	16033	2381	1900	7948	434	2855	713	1766	1895	28	4837	397	7847	6574	245	147	5370	8438	24341	5915	18286	128	659	103	15122	2290	5354	552	6217	4975	10752	5289	4056	239	7710	846	5079	1195	407	16656	2206	508
1943	10	Colorado	1943.83333333333	158	810	3498	2428	11825	4727	1242	4507	124	3254	435	3772	1577	4	2733	70	6360	5687	200	393	2618	4221	15252	2185	5548	171	939	80	11415	2619	2298	872	4953	4377	6641	2816	2536	247	3988	438	2741	1664	1045	9291	1536	514
1943	11	Colorado	1943.91666666667	47	255	1820	172	2798	1296	1182	3280	99	2036	54	1438	1228	33	1758	271	5302	2007	25	193	2367	1655	6611	155	574	307	652	212	6837	2473	922	1544	1002	4765	2606	1107	887	265	885	184	589	1679	1125	993	376	405
1943	12	Colorado	1944	12	52	1331	31	270	737	1209	952	92	1638	6	291	696	36	495	37	1770	871	248	370	1163	630	1628	94	171	252	136	520	1245	694	136	994	511	5351	1842	224	445	337	220	91	117	224	799	166	365	412
1944	1	Colorado	1944.08333333333	115	36	411	72	195	27	662	623	41	238	13	368	209	25	286	104	339	122	133	254	1168	223	133	245	86	67	157	775	752	293	24	300	134	3085	1089	22	152	47	155	261	86	98	188	342	600	388
1944	2	Colorado	1944.16666666667	27	55	369	65	32	16	258	42	117	62	24	64	29	22	450	176	278	12	94	5	59	91	48	256	18	49	31	661	303	168	10	30	7	613	287	14	39	10	39	335	119	322	96	151	128	261
1944	3	Colorado	1944.25	0	60	294	10	30	61	22	78	52	1	3	117	142	165	319	32	117	4	80	2	249	84	16	63	24	242	75	289	119	128	118	10	43	655	17	103	45	4	140	136	103	179	193	7	157	177
1944	4	Colorado	1944.33333333333	174	145	343	6	14	83	25	52	34	6	14	33	4	50	211	142	57	13	24	32	225	41	8	69	1	50	31	300	4	239	2	98	9	93	48	0	269	9	88	609	58	45	20	4	280	339
1944	5	Colorado	1944.41666666667	182	94	254	20	135	194	243	98	33	6	112	329	79	14	208	273	67	21	32	282	45	0	2	86	9	302	17	234	0	1591	15	78	188	36	249	28	462	263	161	565	34	129	6	49	581	511
1944	6	Colorado	1944.5	291	85	1016	15	173	452	597	325	60	49	70	1338	12	10	675	564	24	25	107	459	338	219	20	364	111	806	48	251	7	3657	125	201	366	99	457	206	3082	885	415	1569	151	446	12	49	1510	1434
1944	7	Colorado	1944.58333333333	2683	178	2594	3	365	820	1861	827	182	95	3	5467	54	256	2018	3052	12	39	748	2910	1496	1073	37	1214	497	3164	86	2322	196	11100	564	273	1231	375	1947	1261	9190	4478	1974	2711	543	1169	42	36	3027	3932
1944	8	Colorado	1944.66666666667	9043	165	7301	2	1995	2385	4244	4547	102	491	3	13206	320	959	5231	10367	575	113	2926	9349	10212	1446	125	4761	1347	9195	978	7672	526	25290	1709	647	3051	1733	6090	1803	18438	21807	10615	7779	1546	3633	389	66	12309	21095
1944	9	Colorado	1944.75	21280	395	11688	74	2438	4007	7649	4931	152	836	21	15786	395	1621	7337	20582	735	313	6812	16856	22076	2212	241	7769	692	13810	2789	7955	1604	17323	7403	1385	6282	7001	8820	4463	17187	22235	9802	2877	2357	7680	442	51	21097	23434
1944	10	Colorado	1944.83333333333	13266	471	5545	58	2341	2940	7715	3021	46	1151	52	11319	229	1101	6139	10909	212	616	5443	11930	17274	1668	40	7634	609	6654	3190	5790	1384	5858	4880	414	5964	3874	5716	2833	7163	13312	3912	2139	1353	3074	601	147	12512	9449
1944	11	Colorado	1944.91666666667	3626	339	819	4	1271	1594	4259	147	828	1243	129	5666	100	614	4785	2746	129	512	4497	5302	7268	415	181	2355	66	2751	2387	2861	192	1661	3336	318	3568	1411	3796	837	1527	7816	2018	889	609	1076	183	135	5680	2006
1944	12	Colorado	1945	1037	249	622	14	421	1206	3806	18	734	394	238	3360	723	169	1875	1095	18	305	1554	1211	2858	233	585	1605	58	2225	967	713	67	490	1556	1288	1757	436	1196	334	312	1037	758	765	406	248	91	94	1878	389
1945	1	Colorado	1945.08333333333	1131	203	221	184	124	1839	224	6	522	83	206	555	779	137	1078	103	32	77	376	759	1337	267	178	888	23	729	766	102	162	362	493	2838	389	975	320	240	49	566	511	319	428	24	349	176	314	44
1945	2	Colorado	1945.16666666667	766	6	12	47	77	748	144	3	486	51	11	96	841	165	552	20	24	12	161	346	121	126	38	767	15	231	119	122	59	145	721	1158	495	198	332	8	60	15	384	55	113	279	90	42	515	2
1945	3	Colorado	1945.25	63	56	43	39	3	396	98	1	172	192	16	132	351	367	196	2	27	42	283	128	291	153	113	327	8	61	50	102	85	53	652	363	297	129	103	32	11	100	144	147	0	28	7	3	262	15
1945	4	Colorado	1945.33333333333	242	77	82	52	16	93	24	346	258	367	10	58	144	479	116	45	188	126	1127	108	104	31	15	137	30	93	2	47	91	337	76	77	335	238	225	182	84	9	31	420	24	229	8	22	92	0
1945	5	Colorado	1945.41666666667	273	41	121	166	13	233	114	479	297	848	59	55	216	98	118	82	113	108	1314	35	11	16	90	781	14	1	13	19	33	128	152	5	530	475	211	356	27	270	86	671	177	222	86	82	248	99
1945	6	Colorado	1945.5	175	103	292	243	237	215	444	1145	681	1389	256	19	474	278	138	482	367	341	4198	92	26	57	406	1804	26	128	41	136	155	301	790	35	580	622	388	399	22	460	170	2237	492	483	133	345	136	119
1945	7	Colorado	1945.58333333333	1697	24	1816	669	614	479	955	3922	2935	3012	1585	242	2696	1861	742	1585	1104	935	8857	527	525	221	440	3735	163	454	22	97	465	1334	5519	301	1958	1248	2280	542	69	1526	854	5950	1606	1622	448	1467	217	196
1945	8	Colorado	1945.66666666667	4871	33	6453	2251	2343	1317	1640	10564	6949	9018	3945	451	9145	8126	1594	6740	3944	2724	18269	1085	1685	613	689	11786	396	1411	341	553	1607	3728	9426	1194	6857	6415	4782	1533	182	2515	2728	16964	5246	10150	830	3755	277	476
1945	9	Colorado	1945.75	3273	520	3899	2396	3544	1326	1426	10639	3869	13567	7320	136	15924	13214	3521	4225	5526	8450	18795	1449	2568	1219	1204	15907	344	1659	1822	428	4781	2982	7829	1197	9361	10094	3307	3250	126	3657	2960	22561	9745	16272	2307	8943	535	1276
1945	10	Colorado	1945.83333333333	1867	466	1311	1052	2236	1329	717	11867	2150	6782	3962	116	11501	10467	3204	1984	1188	5178	8203	475	2008	309	1047	5893	580	378	2036	531	4222	1733	6811	1095	5636	5397	2306	2482	12	2044	3877	5624	7725	7345	1329	6720	418	1089
1945	11	Colorado	1945.91666666667	1294	226	959	307	1050	2785	333	2838	653	3601	3146	69	5637	2301	1715	230	997	3929	2085	327	380	20	492	2195	199	528	956	1154	3232	690	2057	230	2764	3110	884	592	92	1201	1660	2023	4060	3709	1271	4094	288	1073
1945	12	Colorado	1946	329	118	501	104	477	698	74	649	561	1072	1793	205	1658	828	262	82	660	1888	390	103	94	281	431	1309	43	478	776	298	878	145	618	663	454	851	750	103	48	424	979	1292	1910	1588	1324	2056	53	185
1946	1	Colorado	1946.08333333333	38	15	124	16	257	170	5	445	112	153	308	504	832	143	211	27	467	825	182	298	18	176	220	512	224	239	257	149	418	42	501	78	196	222	158	19	9	34	311	192	464	480	892	211	41	15
1946	2	Colorado	1946.16666666667	211	2	326	35	471	167	8	115	8	166	10	218	512	11	230	38	72	107	24	22	161	155	285	117	10	28	165	469	88	25	243	254	35	31	241	53	23	126	107	34	358	246	89	134	60	34
1946	3	Colorado	1946.25	221	23	223	121	153	322	48	4	34	122	22	66	165	48	51	14	36	107	106	111	278	41	12	157	108	41	16	548	22	72	321	96	47	16	19	3	39	17	56	26	250	30	22	25	159	39
1946	4	Colorado	1946.33333333333	79	5	90	76	111	46	19	3	178	326	3	59	189	30	61	24	382	466	59	116	256	107	124	248	19	101	54	186	31	51	95	31	12	268	9	99	6	13	10	62	463	57	0	107	19	6
1946	5	Colorado	1946.41666666667	80	60	147	239	34	164	40	2	115	255	198	220	241	11	111	213	595	197	212	94	669	93	23	418	9	163	94	298	57	10	140	165	137	396	36	77	3	22	33	76	663	24	60	56	2	167
1946	6	Colorado	1946.5	107	20	155	354	360	160	91	39	290	1056	400	84	266	24	603	362	1175	352	204	187	1266	192	189	940	38	190	71	715	287	16	239	763	182	1406	252	378	12	0	9	42	1565	23	386	138	38	191
1946	7	Colorado	1946.58333333333	524	251	681	842	479	1800	479	40	1475	3154	1409	127	1163	290	2386	558	3922	1471	511	963	5420	650	689	2604	423	1458	85	3217	1341	33	954	1298	435	3450	188	2130	46	9	15	374	5010	20	1333	668	304	1182
1946	8	Colorado	1946.66666666667	1921	1336	3596	1691	751	4778	2202	55	3919	14292	6179	175	4230	918	7197	2365	11737	2686	506	2303	8163	2006	5039	5343	2190	3722	441	10920	4599	78	1464	2918	1116	15799	630	8831	90	33	152	1178	7236	40	6485	1915	1384	3903
1946	9	Colorado	1946.75	3423	2734	3985	1981	1295	10605	3096	251	6588	9528	9852	300	11931	800	8285	2691	8656	5772	589	2397	6417	3348	8720	6283	3250	4922	870	18776	7667	232	1803	10020	2176	19221	865	14800	213	14	81	592	10893	76	13020	3009	2248	5130
1946	10	Colorado	1946.83333333333	2739	5683	2895	2271	1708	8957	3333	65	6967	3693	6853	189	9268	662	9123	1698	4551	4845	134	1843	3976	4311	5489	8122	591	1456	777	13371	9385	263	1562	10262	1602	13486	799	13137	232	82	113	379	7147	10	9852	3318	611	5739
1946	11	Colorado	1946.91666666667	1843	3455	2272	652	1043	4651	1725	11	2215	2471	3287	301	4802	80	8115	1474	3294	1595	9	1312	669	1432	3223	1936	56	587	435	2584	6337	122	2744	4499	461	4317	582	4078	33	91	24	308	2899	30	2059	1322	152	2235
1946	12	Colorado	1947	1300	4055	373	924	979	4300	1292	15	761	646	798	496	2293	18	4045	327	803	691	18	410	103	836	2258	507	108	332	177	1321	2604	106	2161	2827	84	2392	345	2040	15	147	39	109	433	138	2000	682	367	451
1947	1	Colorado	1947.08333333333	356	1958	221	495	572	1922	521	94	744	135	548	46	501	10	1650	392	212	393	10	512	16	388	434	37	77	14	223	111	759	74	865	942	47	495	485	829	20	12	14	122	254	111	1944	1190	69	76
1947	2	Colorado	1947.16666666667	702	703	453	21	555	1101	418	114	433	109	91	19	255	226	818	59	358	90	38	108	20	536	126	7	155	187	267	201	230	98	383	133	15	403	496	23	241	33	92	76	210	1	1314	585	180	121
1947	3	Colorado	1947.25	126	731	298	161	183	196	503	5	569	70	109	82	353	312	29	5	14	0	401	63	162	36	61	262	157	3	282	116	44	25	78	359	38	15	483	288	62	130	100	26	93	25	409	183	84	40
1947	4	Colorado	1947.33333333333	40	1131	32	42	62	44	399	111	249	60	47	84	110	41	67	90	47	2	189	3	114	429	94	71	51	19	92	36	257	2	17	70	21	109	282	188	109	41	51	62	247	116	446	163	121	60
1947	5	Colorado	1947.41666666667	237	1554	29	194	109	42	625	71	113	11	373	161	252	87	154	118	28	27	201	50	6	271	186	3	239	22	124	66	355	11	121	16	65	554	277	260	44	5	54	137	142	515	875	199	49	96
1947	6	Colorado	1947.5	217	4067	599	257	38	236	1336	114	330	143	595	546	148	45	476	152	11	80	151	110	96	1529	800	8	316	109	414	477	1393	35	541	49	545	1351	129	610	178	24	14	250	68	465	2241	582	548	502
1947	7	Colorado	1947.58333333333	521	10156	1897	610	235	967	4915	579	3698	519	1367	2736	923	72	2825	756	60	254	409	1294	228	4404	3492	326	1051	765	1670	1497	7023	1	1684	76	1014	5301	269	1651	383	112	72	1035	228	1252	3860	3028	3404	1204
1947	8	Colorado	1947.66666666667	547	29258	7247	832	791	3351	14397	2888	9849	928	4531	13959	8915	328	6903	3463	298	765	1873	4818	93	18324	13970	473	3739	2158	5822	5137	13711	166	6865	531	3827	9993	939	4362	1571	233	127	4966	1392	4129	6190	7012	11961	3646
1947	9	Colorado	1947.75	617	20716	11427	1070	425	8836	28990	3903	13761	846	7393	24114	23114	404	7124	3819	1704	1491	3869	8136	165	23437	18709	611	6971	3369	9106	6634	11139	963	10344	2054	12282	14186	1492	5283	2018	390	479	6744	1076	5233	8378	10925	13142	3842
1947	10	Colorado	1947.83333333333	524	7651	7472	249	721	5199	18395	5753	2813	1320	6831	4616	12679	245	2825	4004	1329	1757	3839	3907	287	13017	10618	564	4115	1952	12604	6027	7460	2281	8167	2557	9971	5727	1192	1018	2625	248	746	4331	410	4675	5860	8858	7255	4574
1947	11	Colorado	1947.91666666667	308	1134	3654	130	1189	2880	7595	3460	2389	562	2481	3513	3986	332	1226	1497	847	558	1139	3213	181	3456	3200	182	1511	1021	5810	3462	2622	474	2503	2392	5642	3245	1697	568	582	66	178	2054	26	1391	3035	4140	2817	2251
1947	12	Colorado	1948	439	157	1566	313	1236	1497	2018	1402	657	324	665	626	587	313	332	1529	585	552	357	2099	2	1033	507	143	672	336	3533	808	927	135	2045	557	2396	561	1569	508	383	16	10	2454	160	344	521	1462	1475	745
1948	1	Colorado	1948.08333333333	492	40	1066	30	843	654	1163	1680	452	188	197	130	113	635	97	325	250	38	757	1119	2	1086	381	8	670	213	1583	208	248	72	715	340	907	142	1845	576	176	37	610	834	10	454	706	514	526	406
1948	2	Colorado	1948.16666666667	285	1	160	19	125	345	826	730	26	213	80	146	98	231	36	11	439	130	384	262	24	413	207	17	291	372	450	18	46	130	147	20	618	22	576	43	315	28	339	318	60	592	142	217	274	271
1948	3	Colorado	1948.25	177	32	70	104	52	193	90	164	18	138	18	17	107	392	476	21	342	56	309	220	7	3	12	26	108	894	556	6	7	225	297	8	157	37	307	304	104	78	188	163	21	328	192	102	184	645
1948	4	Colorado	1948.33333333333	20	7	17	59	174	74	4	51	114	133	17	16	168	14	187	22	133	39	208	462	13	181	62	38	143	151	318	28	19	208	240	29	4	25	137	314	369	61	146	298	37	69	189	19	30	281
1948	5	Colorado	1948.41666666667	264	22	3	67	90	4	31	7	64	105	155	5	216	6	81	37	144	17	39	223	61	363	15	390	40	320	97	11	103	115	40	154	73	69	19	198	1123	163	349	448	59	230	587	166	56	57
1948	6	Colorado	1948.5	1075	99	45	409	107	81	175	40	155	1109	149	285	220	86	25	27	562	985	360	298	39	637	14	461	135	1070	70	403	632	228	301	190	113	60	40	176	3988	500	929	952	22	944	715	91	40	203
1948	7	Colorado	1948.58333333333	4105	354	363	1840	458	321	559	308	901	2939	1154	753	549	340	550	695	1070	1536	991	1492	498	3279	318	3120	494	2073	690	948	1808	588	2239	1294	435	361	286	635	13769	1687	5709	2453	70	5718	3002	515	249	665
1948	8	Colorado	1948.66666666667	15816	840	581	5896	1514	735	2005	551	3087	8607	5484	3819	3510	761	3902	4615	9879	4551	2682	2843	1213	6480	1392	12691	2909	11785	3412	1902	4018	3219	7598	4257	1084	727	1858	1414	22258	8297	20676	8836	462	17689	9991	1516	394	2876
1948	9	Colorado	1948.75	12900	2820	2692	17078	2447	1714	2394	1215	6112	12690	7391	2940	4109	1343	5649	11740	18212	11158	5003	4303	5139	6812	3978	13127	4955	8698	6232	1548	5804	3108	9258	13028	1942	330	3420	1920	11624	22743	18854	9089	594	20663	12047	2545	402	4490
1948	10	Colorado	1948.83333333333	13423	1022	1780	14815	2945	1862	1044	265	2369	9206	4118	1902	3735	1101	3266	7546	7242	5705	4098	3902	3344	1560	549	7685	3552	4247	7143	3520	5011	3654	7681	4829	2266	102	2738	2245	9219	19740	11939	2998	238	10184	9728	2227	338	2515
1948	11	Colorado	1948.91666666667	5410	764	1811	5111	1940	1488	120	96	1154	2734	3699	216	1322	828	1213	5192	6920	4156	2262	731	2313	484	271	1451	3024	437	5183	2061	2632	2724	2710	3332	512	147	1506	986	3106	5631	5428	969	907	8199	5263	1483	643	2354
1948	12	Colorado	1949	1873	344	1317	1374	2300	1382	231	78	502	2181	2087	34	499	494	818	2491	2533	1785	1248	1427	780	744	128	211	1476	115	2202	1789	417	1439	363	2305	53	266	730	362	3045	2669	1606	480	510	4764	3429	1638	284	439
1949	1	Colorado	1949.08333333333	319	429	115	307	1460	182	26	184	96	1765	632	47	321	630	201	2094	1470	508	547	225	314	377	117	264	603	8	710	561	282	993	65	1355	41	213	361	128	829	567	786	252	399	1327	647	1009	94	17
1949	2	Colorado	1949.16666666667	68	121	131	171	1035	160	50	82	11	203	143	27	148	928	469	2563	269	859	61	544	50	111	299	229	257	124	660	274	41	645	104	1111	116	109	48	708	527	147	851	344	434	387	161	235	1	107
1949	3	Colorado	1949.25	14	242	602	36	579	49	16	14	16	168	45	24	63	187	321	635	37	1665	63	332	141	291	345	54	94	50	718	103	0	88	29	383	218	34	133	341	243	93	241	153	154	196	15	302	170	20
1949	4	Colorado	1949.33333333333	17	37	19	162	676	27	27	49	52	56	137	20	330	20	185	19	67	672	13	202	104	446	28	15	22	54	280	254	223	47	78	171	118	217	9	112	117	42	202	121	147	20	105	135	288	77
1949	5	Colorado	1949.41666666667	2	31	8	113	215	71	611	218	28	100	135	16	858	102	169	10	74	171	174	134	137	652	256	5	14	480	255	606	71	87	265	158	251	686	16	157	12	53	419	321	80	6	272	790	182	195
1949	6	Colorado	1949.5	240	111	6	53	1446	637	1214	816	53	258	342	695	1234	197	692	27	147	592	381	1098	214	294	946	130	290	1325	1553	1018	213	485	463	280	557	780	236	615	75	47	586	429	1023	0	285	1673	207	666
1949	7	Colorado	1949.58333333333	570	1008	122	116	2606	2319	5135	2715	236	513	1521	1901	2243	974	2121	54	177	699	580	1973	1556	519	2221	739	721	7405	10272	2689	868	3327	2290	1419	2344	3554	1138	4702	76	87	2621	1122	3048	1	619	5641	525	3265
1949	8	Colorado	1949.66666666667	1333	2225	197	899	10552	19714	13327	10789	193	2237	7456	2961	4617	2933	6845	563	410	1876	2134	6129	6559	1319	5629	3921	720	15995	29951	9661	2411	4914	4149	5898	2937	8366	3379	15279	308	186	8947	2114	14240	6	2462	16054	795	9521
1949	9	Colorado	1949.75	2416	3959	286	1282	12739	25202	18318	20331	104	2418	6948	4083	9009	11939	5166	932	544	5191	4178	9010	11207	1396	9300	5471	1574	11756	29832	13172	1234	10144	4924	13303	2375	8886	6557	26879	911	127	15302	4378	31605	55	2800	23570	553	9305
1949	10	Colorado	1949.83333333333	1825	1147	339	536	13563	20484	5684	12615	55	1421	4389	1323	6506	19445	7997	267	79	1462	3405	2145	11792	589	4795	2792	550	6915	12327	6323	1155	9278	2531	15225	1649	4752	5374	14087	362	122	5708	3974	6386	78	905	9359	1054	4921
1949	11	Colorado	1949.91666666667	937	314	119	126	7618	8386	2398	5937	3	227	2317	606	5222	5177	2793	394	108	844	3196	725	7419	517	3424	1664	1178	3973	5128	2994	600	4303	926	10331	1456	1551	2251	3507	395	118	1417	2985	3014	401	414	2935	816	1986
1949	12	Colorado	1950	298	250	32	189	4151	3275	681	2319	43	216	2123	199	1610	4906	1679	391	26	665	2816	598	6093	428	1019	909	680	2685	1750	1653	1511	1750	883	1346	638	469	790	2528	354	177	189	1025	1455	175	220	673	46	696
1950	1	Colorado	1950.08333333333	77	135	174	54	1693	1882	340	373	21	529	625	52	441	1412	552	65	46	204	2425	957	5406	147	330	689	276	750	402	410	417	738	498	754	279	202	2048	1414	205	52	118	796	1627	47	37	200	47	147
1950	2	Colorado	1950.16666666667	77	24	219	303	1460	201	127	131	171	208	333	10	413	644	203	470	37	794	852	248	2498	16	20	334	261	629	356	22	163	136	235	464	132	107	1266	621	21	38	111	473	723	10	214	215	807	160
1950	3	Colorado	1950.25	34	160	151	43	173	91	58	9	420	192	428	136	143	188	60	241	22	225	246	463	1529	13	43	210	47	396	3	5	85	537	78	67	38	25	521	425	55	295	6	278	195	7	29	41	227	72
1950	4	Colorado	1950.33333333333	22	73	683	66	63	50	191	3	20	100	391	169	22	92	2	398	257	150	358	357	654	94	182	128	115	158	23	2	193	157	31	17	43	36	842	325	132	36	139	80	141	103	178	26	72	245
1950	5	Colorado	1950.41666666667	46	18	883	419	33	402	123	14	43	363	283	483	9	126	6	471	98	1325	252	145	648	309	237	24	336	46	2	23	181	161	249	99	25	42	826	380	497	103	107	60	99	39	622	346	116	79
1950	6	Colorado	1950.5	223	333	2404	682	101	968	493	36	275	326	739	705	94	1052	84	882	434	4097	1030	129	1442	1203	434	1	619	142	11	123	775	181	310	81	165	67	3386	832	1307	538	134	54	339	128	901	492	577	284
1950	7	Colorado	1950.58333333333	1761	951	11379	4109	1186	2885	1660	280	1120	220	3608	1991	465	3140	907	4383	710	20026	5769	917	2053	2166	2297	77	1291	163	193	325	2035	838	2145	308	116	203	15337	302	7239	3230	657	838	803	228	8054	1042	1675	377
1950	8	Colorado	1950.66666666667	7910	2146	33189	9051	3172	6371	1520	1540	2587	1147	10437	6014	2516	12032	1063	10745	4025	35488	18307	2980	9411	5260	4300	218	6554	673	1092	1315	4855	3546	4776	1213	279	204	30512	648	14063	11036	3309	2523	3700	774	24725	3650	6008	1222
1950	9	Colorado	1950.75	9412	1993	23420	14406	5297	5709	1917	807	4231	1086	17544	9651	1795	18935	2658	12294	12682	21774	13926	6106	10983	13165	10704	305	18588	1892	1025	2971	10834	13032	9268	3089	413	680	28639	905	15506	20914	5947	2681	8025	665	21026	3094	10382	2767
1950	10	Colorado	1950.83333333333	3698	982	5822	11564	7672	3912	1081	747	3047	844	5208	7317	908	14340	698	11823	7621	10412	12161	5441	6768	9886	11308	231	21365	1393	486	1889	7318	9792	11540	2471	426	506	14446	471	11552	15152	6524	1864	5816	1197	6715	1278	7336	3022
1950	11	Colorado	1950.91666666667	1540	2037	2518	4915	4230	2358	594	871	3421	1383	2192	4241	256	4270	352	4426	2791	2026	5149	5196	2815	5153	3668	130	17375	966	476	446	3704	7591	4473	488	367	115	5709	233	3615	3545	2451	2517	2786	992	2684	269	4041	1332
1950	12	Colorado	1951	625	2489	557	2730	2479	858	433	1924	2137	527	441	1883	303	1442	730	1846	985	393	1789	2928	463	1275	2055	41	10566	1030	283	223	1985	6321	856	285	365	40	2696	87	226	1487	1165	734	990	168	852	285	1776	1025
1951	1	Colorado	1951.08333333333	355	443	122	548	1069	373	32	456	1146	1140	108	667	168	336	369	1609	347	84	669	1069	52	1082	141	176	2907	379	44	89	1680	2571	430	10	914	65	904	35	52	1279	813	429	253	94	401	343	1083	401
1951	2	Colorado	1951.16666666667	52	102	86	717	768	507	532	440	550	437	33	1133	271	59	54	754	25	41	456	774	283	695	1	353	1102	393	298	118	729	160	581	1104	517	45	250	497	38	303	165	318	2	527	186	517	839	53
1951	3	Colorado	1951.25	220	648	15	158	244	278	293	309	54	203	14	968	80	49	67	343	22	40	394	573	389	447	34	92	262	214	293	470	95	42	182	388	186	4	236	360	343	309	32	37	10	908	109	647	175	261
1951	4	Colorado	1951.33333333333	454	899	5	227	88	41	671	30	481	81	71	537	17	2	57	536	4	393	37	416	439	60	11	28	29	124	386	41	72	24	159	33	62	151	168	234	124	125	28	41	2	487	7	53	67	31
1951	5	Colorado	1951.41666666667	263	2184	39	232	160	92	306	101	1587	458	51	880	27	60	252	1868	50	401	248	837	617	95	88	0	122	434	370	88	25	163	73	147	83	150	123	777	325	165	18	161	3	13	275	89	8	417
1951	6	Colorado	1951.5	660	2515	21	1302	41	205	1261	643	4477	599	417	2928	43	176	274	3311	163	156	594	2376	1328	308	156	119	152	1388	1014	221	52	192	621	973	179	146	178	915	538	538	96	481	151	41	947	347	34	1433
1951	7	Colorado	1951.58333333333	2765	14290	345	4021	191	842	3509	3261	13464	1673	2742	6713	112	977	1514	12339	2344	257	3341	7471	4276	741	587	628	348	4679	5080	1716	312	785	1184	2539	520	625	120	2643	994	1484	414	1732	499	130	2810	920	118	8679
1951	8	Colorado	1951.66666666667	9887	29164	961	12080	884	1936	12951	7911	27350	11093	4258	13113	339	3102	3563	28030	11031	863	13789	15151	9800	4555	2984	1312	1601	16818	7409	6687	452	2023	4277	11644	980	2279	105	11882	1654	6214	833	5985	3165	1067	4161	2639	876	26454
1951	9	Colorado	1951.75	10657	18551	1017	13270	2411	3697	17041	16965	32217	16620	3959	11463	642	7077	9379	18664	17366	697	12821	23242	6889	10281	3138	3251	3216	19743	7351	10877	792	3907	9389	27428	2277	3045	85	17107	3169	10263	2278	11716	5668	517	4414	1519	1687	23437
1951	10	Colorado	1951.83333333333	6563	7822	1193	6335	1291	2699	7992	11709	15615	7698	5159	11620	1056	5512	4235	6727	10745	438	5482	9964	6137	4247	1666	3980	2064	17252	2838	7490	646	3251	5456	23357	3672	1539	67	9941	3198	7878	1837	14002	2724	602	1916	2975	5118	8017
1951	11	Colorado	1951.91666666667	4732	1506	407	4676	834	1537	3584	5283	2492	3990	3020	3225	603	2764	3717	2413	5072	439	3318	6305	2138	2458	1778	3934	1406	7002	1636	2167	444	1919	2067	9311	4282	1126	47	5093	935	2622	1651	11231	1698	572	838	2945	7048	2476
1951	12	Colorado	1952	2773	518	90	1242	277	523	1828	3178	1512	4934	566	2037	155	1215	1223	1566	4488	603	1528	2884	503	664	1087	4002	622	2091	301	1141	283	1058	1842	4387	5291	353	299	1093	196	940	1138	5209	1574	719	124	1077	2245	1128
1952	1	Colorado	1952.08333333333	982	46	5	440	209	393	819	2212	485	1044	75	1209	200	226	372	624	2893	196	1139	146	204	122	130	548	567	595	123	1057	658	572	149	1545	4733	631	124	248	200	1662	106	1939	1397	655	110	181	1580	359
1952	2	Colorado	1952.16666666667	164	22	62	249	452	125	218	315	50	311	189	272	147	328	65	31	722	168	238	70	35	221	304	313	516	313	220	549	195	274	336	965	3629	242	51	90	87	263	29	398	429	1280	75	214	638	253
1952	3	Colorado	1952.25	93	7	0	106	274	283	91	103	19	61	108	37	782	65	12	72	71	11	36	19	396	40	6	40	266	177	42	185	148	62	14	13	2465	83	74	21	156	244	78	556	91	571	99	57	337	125
1952	4	Colorado	1952.33333333333	184	11	0	52	38	354	49	26	20	61	3	317	651	98	113	71	35	34	56	13	139	118	50	0	144	50	135	55	413	15	1	55	1461	48	3	297	71	109	250	315	140	446	9	511	273	59
1952	5	Colorado	1952.41666666667	42	2	87	132	296	1109	306	115	13	0	254	516	1137	268	19	142	24	129	105	163	122	82	66	831	146	140	320	103	1299	89	2	152	1192	283	90	9	180	83	1139	223	321	141	120	802	33	2
1952	6	Colorado	1952.5	76	28	327	287	973	3455	519	285	67	60	662	926	1987	213	306	677	93	474	87	502	170	115	92	700	194	349	825	143	2399	326	3	620	2493	1758	236	99	677	152	4128	1586	427	128	64	2476	224	241
1952	7	Colorado	1952.58333333333	241	208	714	1024	2618	9367	1659	609	219	386	4692	2768	10668	571	1333	2018	67	1026	296	858	187	82	198	2255	396	680	1987	329	11718	783	26	1437	15073	5730	339	652	1989	714	13784	5069	1462	576	119	6815	1448	983
1952	8	Colorado	1952.66666666667	800	806	2693	2475	17280	24616	7801	2455	426	900	12882	10647	28636	814	4817	4492	589	2506	1832	1918	877	407	1690	11769	1414	1522	8439	951	23287	1703	201	6324	43725	15749	593	2230	3629	1124	25460	14570	7504	2824	169	18598	3362	1951
1952	9	Colorado	1952.75	3261	763	3925	2031	26448	23748	10068	5936	613	3553	27234	11763	28128	1079	7342	2762	953	7360	3166	4504	455	1892	1434	28213	3076	705	12668	2472	31466	6492	335	8677	28853	24537	1220	3740	5010	2271	23646	14419	10289	4971	226	20363	5269	2362
1952	10	Colorado	1952.83333333333	5328	908	2917	856	20447	9339	3853	5015	1103	2277	7698	8360	10775	1004	9981	1041	426	3198	2488	4100	417	1638	1924	19510	1799	616	4432	866	12137	3982	57	6838	10042	12633	1361	2748	2760	2156	8861	8861	8413	3286	328	9584	8361	1108
1952	11	Colorado	1952.91666666667	3260	57	2172	856	9397	2483	2729	3168	609	1817	4284	2583	1281	915	6271	261	416	2143	1537	3018	253	2058	569	11636	1647	182	1211	551	5059	798	134	2746	3426	4494	759	1027	870	1094	1635	4344	6071	1204	111	2069	3712	626
1952	12	Colorado	1953	3446	120	548	558	4609	344	590	2144	212	1901	1266	371	436	1671	3657	132	271	1284	254	1352	164	1318	611	6926	644	26	620	721	1824	915	150	884	557	1733	416	593	541	494	678	1105	3661	220	24	300	767	187
1953	1	Colorado	1953.08333333333	1600	3	530	155	527	155	277	651	30	604	308	46	95	1459	2452	192	14	452	123	59	193	1582	250	3328	155	300	319	266	429	212	20	140	222	150	52	339	122	46	95	263	3276	60	41	87	211	40
1953	2	Colorado	1953.16666666667	223	22	24	255	295	133	39	173	59	178	1	85	14	1321	2179	25	95	213	0	21	35	851	456	391	26	502	149	42	192	96	50	112	139	79	2	15	209	4	62	5	784	21	204	77	90	176
1953	3	Colorado	1953.25	59	206	70	87	215	192	203	2	90	52	80	121	1	240	673	61	15	119	151	10	50	406	401	28	61	323	5	169	12	426	10	33	252	306	144	102	310	302	97	368	975	193	260	82	172	24
1953	4	Colorado	1953.33333333333	105	164	579	11	70	74	15	149	75	246	16	11	44	101	67	189	58	12	250	81	701	365	253	74	189	353	13	25	4	268	20	164	67	106	150	147	81	65	162	24	353	186	223	11	339	1
1953	5	Colorado	1953.41666666667	676	113	848	117	190	418	346	6	117	421	35	92	7	82	179	76	46	96	177	396	339	262	190	82	170	415	129	32	119	72	154	299	165	189	116	861	170	91	335	21	265	360	216	830	228	51
1953	6	Colorado	1953.5	4172	237	2073	150	954	399	1008	1	44	929	5	267	0	393	142	471	8	147	82	602	992	766	820	232	652	788	166	193	399	88	1011	505	54	383	451	797	431	518	588	67	499	2174	871	3605	445	169
1953	7	Colorado	1953.58333333333	12730	674	10403	566	3244	1210	3436	16	136	1396	13	488	67	2149	218	1555	2	94	602	2122	2672	1625	1513	412	4743	5327	275	1455	1140	280	4148	1298	210	3109	2193	2934	1618	3992	1348	11	890	10391	4776	7742	990	472
1953	8	Colorado	1953.66666666667	25118	2229	18006	3312	6455	3381	6423	178	389	9588	35	2246	274	7845	389	3311	148	297	3137	4948	13852	7534	8212	1840	20491	8784	278	5271	2259	776	15266	4651	1152	5392	7055	7318	5160	9697	3401	118	1160	21481	14490	18571	4871	1319
1953	9	Colorado	1953.75	27693	4705	14808	4758	14162	4128	8175	298	145	18521	7	2058	515	19953	826	2022	191	853	3589	6358	15870	14947	17536	1917	19865	13257	138	6431	3847	738	24337	7056	1546	7005	13534	8373	9135	20730	5490	337	1920	33886	12596	15897	7260	1440
1953	10	Colorado	1953.83333333333	11309	4228	7125	1382	6193	2572	3124	129	89	11587	193	516	346	15384	237	980	66	304	3019	3238	9250	9562	9440	1374	10769	12605	105	7213	1784	1747	18037	6050	378	6814	9267	5371	6269	5789	2756	497	1320	20170	7460	6882	9124	789
1953	11	Colorado	1953.91666666667	4356	3758	1054	582	3160	1483	1049	309	325	8027	86	204	46	5691	725	335	26	139	818	1809	2914	6784	5926	910	3902	4711	9	3439	1424	1590	8480	4213	318	3627	4189	2375	3373	982	2100	375	1009	5011	1698	3523	8047	353
1953	12	Colorado	1954	2715	1716	96	34	412	572	482	1030	24	2985	135	358	60	2973	835	151	119	10	288	2056	2263	1967	1403	559	1495	1521	165	3962	351	473	4095	1834	431	1584	1016	686	751	1003	1720	153	640	1475	1154	1163	4061	354
1954	1	Colorado	1954.08333333333	2206	362	20	100	251	317	72	67	145	882	8	66	44	1305	885	39	39	46	733	305	933	288	1728	505	330	342	27	3091	58	623	1631	1382	212	379	180	276	252	1241	307	158	817	803	245	420	2464	91
1954	2	Colorado	1954.16666666667	410	340	60	229	144	4	248	180	24	121	293	0	7	673	1082	227	30	318	697	172	409	464	1017	363	57	241	10	1858	200	391	616	1127	66	2	325	315	130	545	24	163	310	48	99	77	1673	80
1954	3	Colorado	1954.25	90	33	53	312	32	316	364	91	71	161	403	33	15	241	295	111	23	94	554	241	55	375	1485	382	11	28	4	276	167	102	159	351	19	42	227	31	203	140	2	79	222	173	151	1	527	114
1954	4	Colorado	1954.33333333333	77	125	400	643	1	198	37	16	633	8	431	114	65	16	209	5	19	5	126	274	66	301	401	83	98	39	193	18	141	224	153	380	14	39	387	133	81	47	16	8	30	122	144	63	172	50
1954	5	Colorado	1954.41666666667	98	257	417	445	31	112	24	25	2353	357	691	155	43	3	1287	578	77	94	49	553	164	348	429	389	239	3	224	371	665	155	120	85	18	61	364	183	382	96	136	94	106	414	252	60	68	53
1954	6	Colorado	1954.5	73	147	1232	2010	108	173	12	259	5994	996	2209	1243	139	608	1852	1749	373	330	106	438	76	857	1295	469	541	8	599	1387	542	625	563	39	88	136	434	1345	365	358	417	93	321	625	569	177	76	331
1954	7	Colorado	1954.58333333333	68	684	5096	15199	474	391	15	1178	19198	3258	9568	3326	644	846	8980	7499	462	641	1507	1515	75	3567	3243	887	1318	25	1368	3590	1683	1440	1372	270	124	577	1565	2610	2580	727	2279	378	1327	2487	1323	414	249	1320
1954	8	Colorado	1954.66666666667	92	2050	7144	33246	1437	966	277	2216	29041	8767	29961	9408	3683	4234	27503	19485	1492	2098	4667	2455	303	11111	9652	4084	4456	57	3894	7987	1841	13617	2092	1033	818	1172	5243	8092	10235	2774	6387	1294	4383	7961	2331	599	882	4658
1954	9	Colorado	1954.75	94	3550	7407	20948	913	1498	454	6498	17255	7058	25399	12555	4948	4023	25007	17169	4590	1984	1032	4729	952	14619	14607	5021	8780	107	4806	14375	2157	26831	3859	1177	471	2952	7684	13620	12639	4316	11689	1372	8648	6150	5179	155	1662	4380
1954	10	Colorado	1954.83333333333	369	3067	7864	4470	525	742	635	4162	4114	2218	7447	5384	3134	3246	8832	9318	4878	1354	629	4019	1190	7788	11086	3820	5389	158	3623	6203	1960	24040	3205	790	76	1330	7273	11229	3666	2642	7065	1164	4838	4845	2126	106	609	6886
1954	11	Colorado	1954.91666666667	258	907	4009	1393	209	516	105	4811	715	1297	1256	3102	1056	1348	2591	3193	2099	130	326	3484	310	4076	4479	2546	1782	62	1090	5318	299	9311	1934	143	22	230	4076	5319	2014	1548	1811	356	4358	2619	590	99	716	2642
1954	12	Colorado	1955	149	345	1790	367	122	235	93	3921	271	1831	252	1762	472	517	373	1848	410	8	105	2239	38	962	1577	1398	1713	73	1002	920	144	2102	440	504	6	198	1737	1046	1463	1015	270	886	1148	1433	92	162	232	1257
1932	5	Connecticut	1932.41666666667	27	155	73	225	167	209	135	128	77	333	68	116	138	175	202	116	249	126	310	167	137	379	48	132	113	155	101	306	220	114	99	24	89	275	199	133	92	157	74	109	98	92	85	70	240	105
1932	6	Connecticut	1932.5	30	282	117	789	345	359	409	327	119	910	110	108	211	374	485	148	381	613	371	243	378	761	251	86	145	199	77	543	288	182	249	46	60	634	216	354	231	303	76	117	222	184	336	212	444	323
1932	7	Connecticut	1932.58333333333	85	606	552	2510	1111	1173	1880	826	265	3706	512	275	505	1492	1683	732	1203	1727	1042	1185	955	2851	948	146	563	707	428	3023	1461	535	602	251	185	1397	555	1282	398	903	402	192	338	644	895	489	2804	715
1932	8	Connecticut	1932.66666666667	167	1060	644	6738	3126	2114	4377	1385	595	5603	1309	817	1274	4036	2576	1091	3500	5859	2870	1474	2112	6318	3156	282	569	1694	762	6546	3442	1224	1360	612	334	1882	1603	5067	770	1792	1674	631	1002	1533	2110	722	4365	1264
1932	9	Connecticut	1932.75	163	1939	601	7561	4914	1932	3373	798	862	7042	1041	447	1031	3751	2517	1358	3733	5535	2553	575	2911	6393	5352	746	419	1839	398	5753	6504	3069	916	539	299	1523	1275	6063	873	1120	2767	657	1026	1222	1878	752	4537	1529
1932	10	Connecticut	1932.83333333333	193	706	198	4765	1759	798	2057	347	461	3459	461	91	528	746	854	613	1417	2239	980	196	1415	1892	1697	315	54	751	80	1204	4393	963	417	320	146	863	1032	2440	544	707	990	274	637	469	738	305	2061	558
1932	11	Connecticut	1932.91666666667	39	77	59	531	721	244	564	181	101	674	117	35	235	166	248	84	304	386	155	68	307	458	320	60	47	366	16	249	881	312	64	126	36	78	124	613	123	164	387	52	103	140	47	171	452	59
1932	12	Connecticut	1933	30	115	15	123	198	181	80	52	51	243	39	23	107	58	40	8	19	37	34	19	250	60	23	18	89	104	45	52	240	98	27	6	32	49	47	43	18	62	140	24	14	95	8	52	91	38
1933	1	Connecticut	1933.08333333333	34	40	15	32	24	27	20	4	27	84	15	22	53	14	12	6	16	16	49	10	117	48	5	27	18	21	5	38	71	33	31	19	21	30	20	34	19	25	46	21	5	26	12	33	22	27
1933	2	Connecticut	1933.16666666667	38	21	24	6	5	19	26	22	27	40	8	15	5	2	38	9	26	7	25	4	96	44	17	10	2	39	5	49	7	8	13	37	16	20	23	21	39	18	44	53	36	18	5	27	14	28
1933	3	Connecticut	1933.25	32	20	13	14	2	28	18	10	42	10	10	10	18	45	36	3	18	35	5	6	54	63	3	14	9	6	28	15	19	8	4	74	36	27	44	55	54	27	21	5	36	14	21	26	10	25
1933	4	Connecticut	1933.33333333333	4	24	14	9	21	9	31	10	21	9	17	3	55	29	8	37	54	19	3	17	36	79	31	31	3	23	14	19	12	9	5	0	27	2	9	60	19	2	21	34	32	6	6	5	2	7
1933	5	Connecticut	1933.41666666667	6	27	17	2	35	7	44	30	19	21	33	8	44	62	27	70	40	45	7	88	1	80	38	40	15	58	5	34	5	4	10	15	4	6	21	28	18	4	27	39	28	6	19	27	1	12
1933	6	Connecticut	1933.5	12	51	30	18	92	23	118	198	129	73	114	110	188	75	35	173	91	33	15	162	23	190	55	53	48	237	4	174	26	49	19	53	40	28	43	21	96	15	95	110	159	46	3	76	1	76
1933	7	Connecticut	1933.58333333333	68	102	105	64	89	22	311	884	888	309	146	431	761	310	189	688	183	119	65	243	91	1201	197	365	124	798	15	595	99	212	66	269	147	178	316	73	503	50	266	225	383	109	27	359	5	297
1933	8	Connecticut	1933.66666666667	154	224	258	32	167	109	1004	2318	3529	1079	180	760	2917	515	521	1715	237	275	144	391	271	4711	520	1300	284	1177	127	3021	194	382	74	607	331	685	791	271	1586	131	589	505	991	533	37	1346	21	849
1933	9	Connecticut	1933.75	98	386	423	74	178	44	1441	1253	6317	986	455	1546	3523	608	242	3083	426	220	124	262	150	7397	550	1369	325	1103	354	3290	198	319	117	1210	266	1173	1240	262	1467	261	443	213	1737	774	59	1226	29	689
1933	10	Connecticut	1933.83333333333	106	171	285	94	127	23	464	999	3564	380	207	784	1660	345	128	2084	171	45	73	225	36	2377	263	494	199	946	158	2212	76	109	68	999	153	309	528	174	587	205	185	61	833	304	34	577	18	140
1933	11	Connecticut	1933.91666666667	81	51	137	52	56	38	84	160	1257	101	53	158	354	30	78	394	56	20	19	116	16	423	57	192	40	250	54	521	40	38	32	198	17	49	31	79	323	95	93	43	178	127	68	76	8	36
1933	12	Connecticut	1934	7	9	21	76	21	12	8	20	178	31	33	94	88	26	30	51	24	11	29	107	28	218	41	38	28	60	17	65	16	19	3	62	31	112	17	39	84	24	27	7	30	27	52	3	2	9
1934	1	Connecticut	1934.08333333333	12	40	11	21	56	62	5	17	102	20	8	31	35	40	34	29	14	9	23	114	61	50	3	40	8	37	43	21	29	30	23	60	47	46	10	41	60	16	13	20	31	82	16	17	29	21
1934	2	Connecticut	1934.16666666667	11	11	8	20	41	17	7	45	29	16	23	74	53	21	18	16	24	49	27	62	17	61	41	43	19	11	26	7	10	10	41	34	13	34	31	10	36	50	31	8	9	62	6	11	12	24
1934	3	Connecticut	1934.25	21	3	4	43	29	16	74	38	9	11	9	76	52	16	10	3	24	10	39	28	56	8	2	34	26	35	31	10	11	9	73	12	15	14	12	12	24	19	4	14	60	20	19	10	14	9
1934	4	Connecticut	1934.33333333333	46	16	20	8	16	13	0	5	13	36	10	80	22	23	24	17	23	8	7	4	23	6	30	9	13	13	3	40	9	69	5	7	4	39	6	2	15	5	10	9	12	10	13	26	7	4
1934	5	Connecticut	1934.41666666667	25	10	33	26	12	8	2	21	12	12	37	31	11	3	6	20	19	4	6	15	16	21	50	19	26	41	10	19	4	39	10	71	7	29	40	30	66	14	13	9	26	11	17	9	6	4
1934	6	Connecticut	1934.5	44	89	77	30	15	31	3	161	31	28	84	74	68	15	29	15	79	12	24	127	29	134	49	27	64	42	7	43	23	110	49	193	43	44	53	71	183	19	68	87	73	82	82	59	29	33
1934	7	Connecticut	1934.58333333333	121	341	532	84	117	130	74	377	249	130	185	142	167	61	84	54	148	88	175	417	110	359	162	113	179	171	74	206	113	409	330	1128	88	134	188	107	648	114	379	365	344	561	275	450	88	182
1934	8	Connecticut	1934.66666666667	212	1393	1472	209	545	235	316	880	456	230	541	438	359	274	367	113	477	364	324	1035	171	775	482	877	387	619	287	347	102	680	498	3238	213	462	646	448	1568	324	1068	483	1208	1126	432	2616	129	434
1934	9	Connecticut	1934.75	368	1498	1229	128	541	266	464	1518	1057	210	924	451	420	380	162	228	917	575	274	1040	258	875	553	920	329	604	328	296	177	1459	1122	3967	170	788	728	593	2374	304	1624	469	1018	1089	458	2658	134	538
1934	10	Connecticut	1934.83333333333	101	998	563	113	204	150	327	687	968	97	466	168	155	260	6	117	643	422	129	720	56	214	128	622	174	624	313	152	103	802	628	1351	92	654	128	195	1045	190	532	406	406	637	87	552	48	377
1934	11	Connecticut	1934.91666666667	40	76	113	15	89	22	68	251	82	56	60	66	49	70	25	35	140	106	64	211	30	53	74	147	34	174	135	22	30	189	126	254	45	176	21	21	339	160	332	34	79	110	31	152	28	146
1934	12	Connecticut	1935	37	33	58	46	50	39	40	31	20	18	11	15	7	25	34	18	24	15	12	47	23	4	3	14	32	33	10	17	58	7	31	104	29	92	19	7	64	60	125	44	9	11	48	56	32	7
1935	1	Connecticut	1935.08333333333	13	40	33	25	32	61	98	83	23	10	20	37	4	25	17	16	3	32	15	19	33	16	9	19	29	16	25	9	20	36	21	24	10	32	12	6	41	29	68	103	25	12	14	76	25	39
1935	2	Connecticut	1935.16666666667	23	29	29	7	44	48	42	66	21	19	26	20	18	51	49	18	33	24	24	30	42	6	9	24	6	57	52	16	28	41	12	29	23	53	17	7	12	24	48	8	18	14	49	61	30	44
1935	3	Connecticut	1935.25	6	36	8	27	35	24	25	1	19	4	43	23	35	2	37	23	10	6	7	53	36	18	27	6	29	49	13	39	36	17	47	7	31	23	44	19	4	11	6	37	9	19	18	21	16	11
1935	4	Connecticut	1935.33333333333	39	2	19	9	36	24	14	7	18	22	10	9	2	11	15	39	7	66	26	60	47	19	26	9	19	1	11	19	19	59	29	29	30	25	18	44	15	7	1	38	13	8	6	15	30	23
1935	5	Connecticut	1935.41666666667	55	29	9	28	63	18	33	17	67	39	53	43	31	23	12	32	33	51	24	42	23	16	29	38	45	30	51	8	44	39	46	12	2	2	9	31	12	13	15	29	17	75	84	55	3	31
1935	6	Connecticut	1935.5	68	127	81	146	219	79	107	47	237	37	82	65	212	44	49	128	79	58	96	47	62	52	59	117	133	54	125	19	13	160	105	53	24	27	36	75	11	17	123	77	29	204	139	168	2	36
1935	7	Connecticut	1935.58333333333	242	953	162	293	155	300	356	118	669	63	262	352	794	86	148	482	376	195	460	178	184	344	253	362	516	174	423	263	68	562	577	88	60	243	223	198	55	22	576	557	92	429	222	855	10	118
1935	8	Connecticut	1935.66666666667	1074	5141	401	667	429	625	1421	147	1079	150	1035	551	2326	508	636	1066	1665	268	614	662	655	829	426	807	1271	838	949	927	155	2121	1790	210	128	933	811	651	129	90	2060	1199	294	761	702	1485	42	371
1935	9	Connecticut	1935.75	1116	6927	455	619	694	567	1849	127	1246	279	1207	324	4412	355	546	1467	1606	527	641	661	698	986	431	1187	2066	890	1558	923	256	3636	2288	289	183	2729	1395	630	87	204	2086	1401	407	603	777	1751	66	674
1935	10	Connecticut	1935.83333333333	945	2764	250	127	333	147	1498	18	484	109	248	309	1685	179	311	384	621	206	376	383	365	467	227	594	800	213	611	445	102	1906	634	128	166	1636	686	446	87	158	976	608	223	674	299	588	105	343
1935	11	Connecticut	1935.91666666667	111	542	70	59	261	46	347	47	102	36	81	30	524	54	149	167	127	40	75	252	112	81	16	197	174	66	92	123	29	519	349	7	58	326	210	88	25	43	571	115	67	28	43	124	56	178
1935	12	Connecticut	1936	49	151	53	45	100	18	51	25	14	47	18	6	223	30	82	40	27	45	40	26	16	59	36	48	47	15	15	60	23	182	61	4	6	96	75	54	33	46	159	15	62	25	13	11	19	46
1936	1	Connecticut	1936.08333333333	12	118	25	59	127	57	26	12	26	11	4	9	47	56	35	21	18	19	39	11	59	22	38	74	46	42	65	11	5	57	51	8	54	65	33	4	7	46	95	38	2	13	11	39	15	94
1936	2	Connecticut	1936.16666666667	10	27	37	19	61	49	4	18	11	21	14	2	23	88	34	2	24	32	56	5	23	47	46	7	11	43	6	46	1	10	17	9	24	16	23	16	12	18	49	150	23	21	33	75	3	76
1936	3	Connecticut	1936.25	11	17	10	15	30	19	25	59	8	8	27	42	33	7	21	12	57	33	20	19	30	27	44	27	33	33	5	24	23	55	13	14	20	24	13	7	18	7	10	38	10	15	52	10	4	28
1936	4	Connecticut	1936.33333333333	11	51	38	6	18	3	9	7	34	9	12	13	33	14	21	4	13	9	10	26	9	71	11	5	12	9	2	26	7	48	3	9	19	6	30	19	0	23	47	12	14	14	5	48	26	28
1936	5	Connecticut	1936.41666666667	13	27	23	23	18	9	4	13	29	26	31	118	52	37	35	54	60	21	14	14	15	37	13	17	23	13	13	58	98	43	30	23	12	9	10	22	24	29	22	41	27	13	2	24	13	12
1936	6	Connecticut	1936.5	32	106	37	129	44	30	61	57	101	77	99	248	72	33	43	266	174	110	32	12	75	96	65	54	96	108	27	145	348	54	72	98	15	38	22	60	20	86	74	104	77	121	29	72	13	53
1936	7	Connecticut	1936.58333333333	145	505	238	212	160	100	297	181	388	366	778	551	237	173	246	1066	479	482	202	70	430	233	304	297	352	346	129	703	1270	284	404	289	70	196	198	97	255	463	238	426	301	388	91	122	122	220
1936	8	Connecticut	1936.66666666667	548	1955	889	427	392	355	1454	220	785	959	3009	1313	727	181	432	2302	918	845	652	145	1058	378	788	1311	982	1084	410	2196	5844	799	922	930	297	392	662	228	675	1345	634	774	702	1033	108	322	206	1083
1936	9	Connecticut	1936.75	1491	2968	1258	575	694	380	2133	448	995	1165	5034	1617	1026	177	299	2554	1330	789	1071	59	1958	512	1160	1244	1363	1737	605	1744	5192	1311	1250	523	390	334	1012	287	987	3067	995	1602	373	736	374	438	186	2047
1936	10	Connecticut	1936.83333333333	354	1113	622	276	424	124	1083	252	253	623	3545	918	569	37	167	2026	936	609	521	21	1119	327	1252	720	649	942	438	1112	5143	691	951	254	114	289	360	173	354	948	514	691	116	456	225	145	43	1694
1936	11	Connecticut	1936.91666666667	181	203	169	122	94	18	314	26	28	242	1132	299	196	46	65	589	273	126	200	33	407	106	273	263	359	109	113	671	1447	69	264	102	69	147	108	18	142	204	55	154	11	86	71	55	62	437
1936	12	Connecticut	1937	42	40	86	10	22	35	40	58	6	41	196	123	60	28	11	88	58	41	21	20	65	71	71	19	175	22	17	311	283	43	47	59	53	91	76	7	18	48	39	43	22	89	11	31	13	96
1937	1	Connecticut	1937.08333333333	5	46	50	38	26	3	35	35	7	64	135	46	37	17	11	38	29	9	32	74	29	47	97	20	12	17	24	177	48	23	13	29	43	18	19	96	9	34	39	15	12	25	9	7	1	28
1937	2	Connecticut	1937.16666666667	7	26	20	4	40	33	4	37	65	68	27	67	36	21	68	29	61	3	12	21	72	39	42	16	9	18	67	65	33	6	59	15	14	15	30	14	44	24	41	40	13	53	43	43	118	15
1937	3	Connecticut	1937.25	9	10	12	5	50	41	32	20	18	13	14	29	35	4	25	9	24	6	4	29	7	4	40	33	12	8	62	34	8	4	48	10	53	28	7	12	11	74	43	14	26	64	64	35	80	12
1937	4	Connecticut	1937.33333333333	19	27	1	40	23	19	6	6	38	8	6	31	26	27	36	18	15	3	1	45	14	44	39	3	3	19	11	6	6	11	21	15	99	4	26	17	14	49	6	5	6	15	14	27	19	7
1937	5	Connecticut	1937.41666666667	11	10	7	44	34	33	12	15	54	24	7	31	76	11	16	3	40	28	13	91	19	29	25	21	2	79	34	5	5	38	17	23	46	41	37	11	11	42	6	12	17	27	19	35	36	19
1937	6	Connecticut	1937.5	208	15	30	160	63	82	85	35	88	24	32	69	274	46	36	25	79	120	29	178	47	88	56	57	49	186	173	66	34	146	102	96	155	27	246	21	35	161	10	24	108	71	62	33	141	152
1937	7	Connecticut	1937.58333333333	1356	20	97	923	247	310	414	109	273	137	91	367	850	174	89	97	347	699	114	1002	96	414	174	148	153	719	677	444	97	464	443	503	258	117	1199	57	160	707	37	55	344	232	212	139	474	502
1937	8	Connecticut	1937.66666666667	5844	84	488	2081	435	1071	870	426	922	239	152	720	1459	682	203	351	1061	1923	318	2382	209	465	539	437	192	2760	2604	1269	218	743	807	955	1090	799	4373	144	317	4397	81	150	1252	1009	173	719	1076	1742
1937	9	Connecticut	1937.75	4792	128	734	2860	949	895	906	661	708	422	487	774	1068	529	656	296	1930	2588	552	4437	351	649	978	777	233	2437	1638	1737	234	1358	1512	1599	2286	881	6198	280	229	5192	85	116	1575	463	473	606	1082	1413
1937	10	Connecticut	1937.83333333333	1999	103	526	1430	228	723	542	260	336	370	310	266	252	477	332	193	1415	725	274	2701	265	597	435	549	94	1674	475	857	240	665	679	1599	1288	496	3015	261	142	2715	39	56	311	167	175	146	584	546
1937	11	Connecticut	1937.91666666667	678	54	244	384	22	217	137	46	44	141	26	76	69	163	206	98	155	322	289	757	86	354	131	150	84	373	149	313	56	230	284	871	252	165	652	80	30	1102	49	7	124	70	13	62	200	193
1937	12	Connecticut	1938	304	16	117	64	12	43	25	2	32	31	73	9	41	63	92	97	16	64	92	301	9	110	58	48	29	75	41	150	14	71	71	217	50	12	190	74	25	261	34	2	43	5	2	17	31	50
1938	1	Connecticut	1938.08333333333	63	66	106	16	3	63	4	5	15	20	42	28	29	55	39	5	14	13	68	44	29	93	18	44	15	18	29	70	16	40	37	89	20	23	19	32	12	47	40	39	87	3	14	46	18	58
1938	2	Connecticut	1938.16666666667	19	23	41	32	15	85	31	12	54	34	15	50	74	28	20	8	29	32	85	17	40	98	11	21	20	22	37	33	50	12	63	67	31	26	17	69	12	73	5	19	13	61	11	51	7	38
1938	3	Connecticut	1938.25	9	18	8	11	25	26	25	18	11	12	84	18	5	18	28	1	10	36	46	11	34	62	32	14	13	19	21	6	31	40	28	11	88	33	30	19	4	25	8	28	8	14	34	33	27	40
1938	4	Connecticut	1938.33333333333	4	19	5	33	16	12	7	1	17	5	8	4	4	15	3	12	1	32	2	6	12	2	22	46	3	2	42	6	30	24	16	19	19	57	20	52	21	28	23	45	59	15	17	34	17	40
1938	5	Connecticut	1938.41666666667	6	29	12	31	56	13	2	15	35	47	75	30	22	39	2	34	9	15	15	9	37	11	5	56	11	41	54	21	57	43	40	53	15	9	13	44	45	44	85	38	23	72	21	37	17	10
1938	6	Connecticut	1938.5	47	75	25	103	109	38	8	15	100	133	179	68	51	55	10	112	44	45	31	13	219	67	61	177	55	134	366	27	87	153	141	189	26	109	46	91	145	216	175	125	79	387	69	147	64	31
1938	7	Connecticut	1938.58333333333	204	369	201	489	627	101	67	19	324	539	641	597	266	509	23	329	200	193	190	74	1178	274	373	835	142	829	1286	67	556	684	544	717	98	346	219	616	755	1041	1696	402	239	2140	170	522	248	178
1938	8	Connecticut	1938.66666666667	579	928	645	1620	1746	322	219	21	1318	911	1803	1729	794	2392	71	806	496	497	327	314	2539	1100	1490	2464	321	1877	2103	261	2132	1944	1805	2620	300	1461	802	1922	1759	4493	8046	1016	776	5263	804	540	1003	359
1938	9	Connecticut	1938.75	1097	1018	861	2305	2075	952	526	36	1917	1626	3108	2867	648	3096	107	294	874	707	282	533	3524	2422	2304	3959	675	3964	2703	320	2323	2341	2549	2683	532	2330	1364	3171	2076	3985	7665	1541	398	9348	897	759	2193	606
1938	10	Connecticut	1938.83333333333	964	144	480	831	1471	731	367	28	1064	1537	1382	973	320	1367	195	122	687	363	394	521	1912	1316	1173	1689	448	3127	1330	185	1560	1875	1574	2226	304	1060	716	2546	1453	1398	3668	841	171	6174	619	452	1182	212
1938	11	Connecticut	1938.91666666667	275	24	204	159	282	116	135	12	208	595	562	360	35	848	77	140	155	127	72	123	492	236	244	606	178	930	294	129	477	592	455	268	136	369	300	607	544	315	756	175	66	2093	217	123	163	76
1938	12	Connecticut	1939	235	30	87	25	20	38	23	55	132	80	180	36	31	184	10	57	40	40	32	54	265	68	84	189	62	307	156	65	179	114	83	51	88	84	79	60	178	77	293	99	52	469	51	42	89	27
1939	1	Connecticut	1939.08333333333	168	8	49	25	37	34	35	25	63	61	99	54	33	54	23	39	7	14	41	39	62	56	30	30	50	151	31	44	22	37	40	38	23	78	31	18	93	47	94	69	30	79	10	30	23	19
1939	2	Connecticut	1939.16666666667	67	20	58	13	62	102	15	18	116	69	44	34	59	12	37	52	7	6	2	42	20	3	32	72	14	124	33	42	65	46	45	25	25	41	6	38	77	37	36	30	61	21	11	18	27	36
1939	3	Connecticut	1939.25	45	15	27	15	29	87	16	34	18	4	23	9	43	28	23	32	29	23	2	16	5	13	13	15	5	39	12	14	40	7	26	32	40	12	16	10	8	43	14	23	53	26	29	28	11	55
1939	4	Connecticut	1939.33333333333	43	9	73	1	21	25	40	33	19	13	4	22	24	6	3	19	22	38	7	8	1	5	78	35	68	12	10	41	16	45	19	37	10	6	37	13	8	23	19	13	59	38	38	2	11	14
1939	5	Connecticut	1939.41666666667	92	41	31	30	38	39	17	80	53	48	11	18	25	36	5	38	19	17	41	9	7	33	33	17	68	45	43	23	21	13	13	71	42	1	49	21	13	18	14	28	54	13	102	27	12	15
1939	6	Connecticut	1939.5	140	116	125	119	33	139	107	286	160	207	51	71	11	69	27	158	108	60	33	34	12	25	127	47	302	206	175	45	49	72	22	298	244	3	164	111	36	60	32	145	73	46	431	30	103	85
1939	7	Connecticut	1939.58333333333	750	410	247	782	94	395	376	1490	711	1235	39	442	89	336	44	1283	238	131	115	114	113	188	767	208	1180	541	742	158	308	185	135	1124	951	8	501	318	112	347	74	665	656	164	1654	183	335	265
1939	8	Connecticut	1939.66666666667	1736	1409	820	1151	186	1404	1069	4197	1777	3992	96	601	407	1528	110	5475	565	938	371	242	540	456	2126	319	3645	1093	2777	421	945	393	414	3187	2986	73	1764	949	499	527	177	2065	2193	429	6982	663	1670	683
1939	9	Connecticut	1939.75	5521	1736	1119	691	282	1408	1643	12012	2051	4184	130	789	486	1953	115	6999	537	1265	452	428	881	1178	3039	100	4655	1584	3921	1050	884	475	374	3782	5631	98	1875	1092	810	737	275	3446	2100	338	9332	565	1439	752
1939	10	Connecticut	1939.83333333333	3595	1796	354	666	102	690	1072	6817	1317	2363	90	523	200	674	110	3694	352	496	170	281	714	579	1195	100	5048	1545	1252	404	836	174	109	1954	2623	53	1582	474	331	111	145	2611	1633	259	3167	206	608	198
1939	11	Connecticut	1939.91666666667	1075	367	157	57	37	368	417	4026	431	1105	65	81	86	98	71	1479	72	147	51	200	228	115	241	80	1361	268	132	79	380	48	55	418	631	92	724	193	57	32	36	1091	242	63	2211	103	207	78
1939	12	Connecticut	1940	275	171	21	13	4	144	110	584	124	158	29	9	18	11	15	461	31	45	52	67	186	7	69	37	388	43	38	12	150	9	1	171	101	23	168	48	69	26	43	594	19	8	623	38	55	36
1940	1	Connecticut	1940.08333333333	69	51	11	39	45	21	13	313	106	63	13	22	50	14	29	44	36	54	13	40	32	19	58	16	89	47	11	7	36	11	11	57	78	44	44	5	68	23	20	136	19	25	266	9	26	21
1940	2	Connecticut	1940.16666666667	26	52	33	30	57	11	61	140	73	32	47	17	54	45	12	17	14	44	79	33	36	35	70	13	100	25	5	9	39	9	8	19	62	48	29	21	43	56	15	74	92	8	172	21	33	26
1940	3	Connecticut	1940.25	40	20	73	61	29	5	77	30	19	14	14	7	39	32	9	6	50	7	68	38	42	46	62	5	48	24	7	6	5	11	35	12	30	15	24	46	33	7	15	8	22	43	11	1	23	9
1940	4	Connecticut	1940.33333333333	30	5	27	23	29	19	9	30	26	24	13	11	41	43	26	15	5	38	12	33	13	45	36	36	14	13	10	55	6	12	96	3	23	14	7	7	15	2	1	8	7	11	6	11	28	29
1940	5	Connecticut	1940.41666666667	19	92	46	53	11	15	8	33	12	32	40	55	37	22	24	33	9	133	44	58	38	36	105	48	32	67	34	57	13	65	21	7	25	82	31	14	8	19	12	37	54	18	8	4	39	47
1940	6	Connecticut	1940.5	109	135	82	32	14	138	11	44	54	52	70	140	166	110	131	173	72	540	82	308	85	101	373	243	143	223	84	127	102	139	80	29	152	151	105	40	15	77	40	97	187	25	66	34	238	69
1940	7	Connecticut	1940.58333333333	267	330	431	137	82	941	72	358	84	71	174	666	828	973	831	845	335	2699	203	1480	448	658	2661	1387	747	835	225	521	377	579	522	55	613	868	427	65	46	336	233	410	1486	114	208	353	1068	292
1940	8	Connecticut	1940.66666666667	820	910	1398	679	357	2621	231	1153	273	346	592	1671	2697	4688	5211	2081	1171	9348	1012	5122	982	1441	10801	7240	3337	3199	601	1968	1161	2838	1323	181	2998	4673	1075	181	307	770	441	796	2624	442	649	995	5018	1109
1940	9	Connecticut	1940.75	807	1592	2669	1393	462	3355	635	656	159	522	762	1954	4039	6833	8953	3031	2175	12394	1317	10088	2048	1465	12635	9748	4966	4953	1511	3672	1406	3697	2802	247	5843	5251	1093	283	480	809	776	970	2989	603	800	1676	7785	1257
1940	10	Connecticut	1940.83333333333	227	558	1709	848	433	1229	418	615	122	284	442	851	1986	4317	3389	1397	1458	3840	640	6627	1527	829	7611	6804	3269	2944	930	2661	1286	1197	1574	73	2929	2053	252	199	402	358	551	884	1480	685	334	834	4077	542
1940	11	Connecticut	1940.91666666667	85	119	474	299	80	382	78	178	23	75	96	394	549	937	547	397	351	1134	386	2202	963	148	1932	3321	706	683	653	668	308	573	696	27	1123	499	148	76	71	62	100	229	303	221	24	356	981	171
1940	12	Connecticut	1941	102	43	115	170	30	60	26	94	65	68	38	114	140	250	122	64	95	255	40	363	86	14	341	657	363	210	232	111	104	96	250	6	143	145	43	26	13	52	21	104	98	76	10	102	208	51
1941	1	Connecticut	1941.08333333333	31	15	28	68	50	64	46	95	27	5	105	18	59	118	36	10	74	76	57	121	50	73	114	328	70	100	27	61	90	131	96	29	55	41	19	31	75	48	25	117	95	82	16	34	16	126
1941	2	Connecticut	1941.16666666667	20	13	64	79	84	28	37	21	20	4	86	31	58	29	68	81	87	45	52	79	12	23	45	158	81	69	40	72	44	9	78	35	19	29	22	8	75	22	9	65	18	21	13	5	13	102
1941	3	Connecticut	1941.25	51	7	14	20	85	30	64	22	33	39	12	18	32	101	42	5	37	61	31	31	12	19	31	115	35	14	24	53	70	27	11	5	4	68	15	26	26	71	26	77	84	44	15	66	8	32
1941	4	Connecticut	1941.33333333333	29	2	30	14	2	20	46	16	17	46	13	20	49	25	10	29	23	13	17	7	53	19	51	51	17	58	64	40	8	17	65	4	53	66	8	36	50	8	18	43	13	39	0	22	9	19
1941	5	Connecticut	1941.41666666667	35	11	32	26	75	52	26	27	22	64	7	9	32	54	34	42	17	8	20	19	17	9	30	21	17	64	84	26	27	7	93	111	18	53	24	42	65	12	39	65	19	27	14	60	1	39
1941	6	Connecticut	1941.5	212	48	166	98	108	77	86	21	70	138	14	43	37	168	105	143	208	13	47	67	117	28	103	47	66	191	435	129	81	24	408	295	111	274	49	180	338	24	100	247	34	54	134	232	65	77
1941	7	Connecticut	1941.58333333333	1053	387	897	806	429	246	619	74	225	216	28	231	122	383	545	522	865	48	145	249	451	135	491	110	113	276	2154	430	360	57	2020	1110	823	942	168	589	1578	39	852	1000	88	394	441	1269	750	530
1941	8	Connecticut	1941.66666666667	4944	1340	4434	4024	1393	1410	1200	493	890	888	44	448	642	1484	2345	1010	2655	206	490	480	1288	425	2063	384	434	998	6759	2009	736	82	8649	3416	2264	2846	499	3537	3841	309	1774	2419	270	2256	1274	2949	2061	2045
1941	9	Connecticut	1941.75	4399	2425	7848	7179	1990	1489	2254	1162	1400	852	142	906	565	1511	5357	1311	3501	219	746	537	2279	231	2659	465	731	2113	11889	3745	690	136	17403	3717	4080	7330	759	3644	6745	232	2351	3634	640	2862	1437	3624	5533	4880
1941	10	Connecticut	1941.83333333333	2212	621	2838	5232	1291	1512	611	484	1100	880	48	676	299	732	2560	591	2044	151	478	205	1397	214	1076	294	364	717	6473	1845	471	96	9307	2347	2813	3045	286	2405	3801	147	1246	2007	509	1376	664	2258	4206	2098
1941	11	Connecticut	1941.91666666667	749	215	871	1370	473	737	133	238	319	358	72	94	134	281	545	198	534	67	192	104	218	57	194	69	75	187	2230	347	44	48	3474	304	1436	715	117	688	1197	58	477	430	211	675	228	446	1490	651
1941	12	Connecticut	1942	304	110	276	274	82	265	83	59	55	170	23	105	23	109	145	76	128	16	103	26	136	41	105	112	57	73	424	33	14	67	580	107	439	143	99	131	391	47	45	181	82	186	67	231	286	253
1942	1	Connecticut	1942.08333333333	163	84	53	32	96	107	91	15	93	191	103	94	107	29	56	17	65	24	70	41	78	8	65	31	42	42	104	43	26	84	265	53	170	86	87	134	218	103	13	87	142	118	23	84	149	52
1942	2	Connecticut	1942.16666666667	57	26	70	25	97	219	90	34	136	123	46	36	57	4	74	5	24	31	23	10	74	22	31	80	24	10	12	29	60	20	67	48	87	48	115	34	187	52	58	33	135	33	37	6	35	46
1942	3	Connecticut	1942.25	57	39	31	1	19	64	52	10	12	46	58	13	54	19	19	18	2	22	31	30	4	15	58	63	11	64	45	15	3	7	29	46	9	28	73	39	101	15	62	21	41	27	30	6	17	11
1942	4	Connecticut	1942.33333333333	27	41	10	29	22	17	10	6	32	4	80	77	113	8	46	31	35	13	22	10	29	23	18	45	34	32	5	21	60	7	14	40	68	17	31	11	48	7	0	73	12	12	28	35	4	12
1942	5	Connecticut	1942.41666666667	64	75	35	32	28	8	34	58	81	77	19	76	15	59	21	25	22	10	20	28	11	35	35	28	63	33	32	65	18	38	47	13	13	20	29	18	43	17	31	148	15	37	28	86	1	25
1942	6	Connecticut	1942.5	73	302	178	72	96	71	83	95	129	53	34	373	47	207	44	100	57	54	28	170	37	122	171	75	211	162	91	91	126	50	192	53	64	89	80	40	105	83	111	552	93	193	71	181	12	39
1942	7	Connecticut	1942.58333333333	192	1646	1167	346	474	193	322	384	559	182	94	2093	162	986	255	178	242	276	121	565	89	426	444	399	1097	826	476	334	459	177	745	204	412	870	427	297	334	281	465	3785	385	368	274	653	133	128
1942	8	Connecticut	1942.66666666667	744	4013	4396	648	1028	568	1960	1431	1949	1017	394	6544	608	2807	866	723	519	842	488	2959	598	1370	911	1626	4797	2265	1137	1088	1104	467	1772	379	1841	2837	1578	1154	1125	1896	971	12935	1237	1064	1390	1354	863	474
1942	9	Connecticut	1942.75	557	6987	9060	454	2417	675	1809	3103	2429	1748	684	5853	1062	5366	1462	958	545	1171	1462	7345	1118	1489	1053	3841	9832	4494	453	1171	1665	690	2597	680	3431	6248	2644	1901	1364	2931	1551	7547	2161	2161	1884	1104	797	580
1942	10	Connecticut	1942.83333333333	429	4724	3084	751	1849	548	1258	1706	1129	547	391	3472	906	2409	1011	487	382	571	630	5379	679	727	278	2080	3249	2664	199	569	546	228	1250	295	1285	4571	1859	1097	1205	1801	942	6818	811	1209	1402	765	265	157
1942	11	Connecticut	1942.91666666667	152	1614	878	242	909	334	448	550	445	106	47	823	466	772	409	87	169	113	201	2222	258	158	214	442	824	817	110	245	237	259	150	91	705	995	598	236	522	485	496	1537	186	639	462	255	134	125
1942	12	Connecticut	1943	55	433	374	115	261	183	70	223	223	21	64	232	296	59	180	12	85	89	40	948	110	88	26	316	141	274	88	96	151	203	6	113	95	263	133	125	101	144	269	537	41	230	124	14	118	102
1943	1	Connecticut	1943.08333333333	33	174	229	145	82	79	160	64	50	44	28	72	50	57	60	4	65	27	29	220	53	102	18	70	131	80	24	24	133	196	30	26	65	142	144	110	41	84	89	59	59	150	47	5	71	20
1943	2	Connecticut	1943.16666666667	37	86	81	78	62	58	19	55	105	7	98	29	33	69	31	30	40	45	24	73	15	15	33	46	70	86	57	14	31	89	44	4	60	59	81	55	22	49	59	13	29	46	192	26	33	18
1943	3	Connecticut	1943.25	99	7	4	17	68	17	23	13	61	40	5	15	34	22	10	13	26	56	17	37	13	3	38	20	39	10	29	19	29	34	5	5	49	33	20	28	6	53	52	33	36	45	53	9	75	8
1943	4	Connecticut	1943.33333333333	65	36	85	8	16	34	30	22	13	12	6	71	17	5	12	52	15	102	63	6	61	7	18	23	2	18	49	46	33	6	9	74	32	14	68	17	60	29	37	14	89	25	36	3	11	3
1943	5	Connecticut	1943.41666666667	34	55	23	8	27	64	64	23	37	30	34	22	21	36	16	138	30	57	119	42	19	4	23	24	14	36	70	12	44	11	22	96	58	43	41	27	37	16	32	64	67	27	26	65	31	22
1943	6	Connecticut	1943.5	47	179	141	141	180	307	274	209	154	80	59	44	92	214	7	399	205	190	716	117	30	3	70	118	99	118	534	107	322	29	60	355	85	49	76	183	176	114	132	251	543	143	166	203	132	22
1943	7	Connecticut	1943.58333333333	188	1371	325	1150	659	2948	1405	1352	416	434	286	221	386	1354	79	2203	501	1250	3105	810	248	17	249	310	334	400	4057	697	1608	197	213	683	324	429	246	503	884	1054	633	1238	2850	840	1311	620	928	45
1943	8	Connecticut	1943.66666666667	427	5445	815	7523	3015	9877	5649	5349	1785	882	650	836	853	6136	355	7328	1685	6340	14543	2188	875	145	896	1351	1357	1362	14810	4262	5947	885	849	2819	1445	1859	618	1916	2385	3401	2523	3544	9140	2537	5341	1672	2819	284
1943	9	Connecticut	1943.75	950	6749	855	17686	5207	9771	9539	6124	3902	1629	1021	1870	1512	10454	265	13414	1785	9452	22346	2076	2161	285	556	2322	1523	1943	29275	7415	7184	1925	1809	3180	1888	3534	486	4649	3863	6082	3569	4053	6703	3443	8449	1170	2761	705
1943	10	Connecticut	1943.83333333333	596	3142	509	12724	3110	4359	8239	5663	3904	1318	794	885	727	6947	118	10542	452	3566	8716	711	601	206	301	2055	831	1117	10723	4598	4790	794	776	2086	1555	2592	346	2505	1304	2365	2918	3303	6011	3266	6243	499	1244	589
1943	11	Connecticut	1943.91666666667	244	710	263	5833	928	1100	3066	2482	829	483	299	501	140	1823	54	3219	146	1115	1388	272	358	70	61	717	317	269	4903	1318	1240	248	329	1307	213	1114	95	1173	581	1500	644	1506	1841	1050	2980	221	178	255
1943	12	Connecticut	1944	50	138	112	2439	148	205	276	566	152	46	272	167	97	675	53	796	142	437	283	196	150	21	30	188	60	113	471	377	431	88	113	135	85	225	104	392	214	313	102	424	500	133	920	207	136	36
1944	1	Connecticut	1944.08333333333	23	56	11	1008	183	101	60	110	79	10	95	58	63	316	104	412	80	196	60	85	27	11	46	255	51	120	258	220	197	61	23	69	34	137	34	237	57	110	45	136	168	40	537	83	119	43
1944	2	Connecticut	1944.16666666667	100	56	60	527	107	63	15	36	37	9	42	54	36	146	112	162	83	31	8	16	64	18	24	127	69	96	125	91	143	79	56	19	33	54	103	161	21	75	62	101	25	24	108	85	61	91
1944	3	Connecticut	1944.25	27	31	53	174	115	47	7	16	39	65	11	61	35	164	33	18	26	5	22	19	37	90	11	13	56	26	27	15	8	90	2	64	43	76	21	68	25	13	23	48	24	2	35	9	29	43
1944	4	Connecticut	1944.33333333333	102	37	27	11	53	45	22	18	16	30	14	48	65	67	53	25	11	24	38	18	89	63	11	26	71	16	5	90	38	25	26	18	10	25	7	40	4	55	38	15	13	15	18	22	18	68
1944	5	Connecticut	1944.41666666667	181	104	18	23	38	34	13	37	30	27	42	7	57	66	53	26	2	42	18	77	170	43	15	44	114	96	28	73	44	67	55	2	66	72	21	27	22	68	52	30	5	67	35	21	51	141
1944	6	Connecticut	1944.5	338	401	139	67	273	55	38	151	145	60	258	98	128	429	147	84	36	35	131	288	927	144	96	74	446	185	67	155	149	297	230	26	247	109	64	81	104	194	238	70	15	377	139	80	178	1128
1944	7	Connecticut	1944.58333333333	2716	1604	597	367	2371	215	290	777	537	251	674	414	451	3083	921	137	373	33	682	786	5558	263	316	350	3101	559	197	822	883	975	1103	242	2135	929	220	316	674	534	951	407	113	982	439	203	827	12501
1944	8	Connecticut	1944.66666666667	11607	4123	2104	1617	6708	561	1583	3946	2309	1162	3382	1884	1796	9367	2600	221	1839	358	2588	3820	23018	830	1269	1820	16268	1700	438	2820	2153	3285	3334	879	6333	3164	915	1289	3077	2054	2792	2334	436	3455	1053	1307	2000	27650
1944	9	Connecticut	1944.75	12291	3635	1186	1254	6007	1064	2697	10862	4461	2170	5500	2587	4484	16840	5353	330	2946	294	7590	6192	41751	1287	2487	3202	32248	2101	594	3016	2946	4001	8704	1444	9202	6479	2342	1572	3007	2252	3234	3752	907	8324	3517	1957	4429	26812
1944	10	Connecticut	1944.83333333333	3479	2952	572	814	5575	480	1595	5636	2466	1287	4411	852	2712	14939	3539	120	1100	131	5635	3269	14893	844	735	1811	19396	928	269	1918	1186	2480	7805	899	4450	4105	1397	1029	3045	1344	2687	1191	288	5737	1371	1754	1153	6928
1944	11	Connecticut	1944.91666666667	975	2633	290	170	1585	80	351	1714	950	739	1748	275	1048	5668	971	41	565	84	2200	1654	7052	298	203	868	3367	329	34	632	464	706	1620	309	1464	1771	400	480	1090	267	1280	305	66	2115	437	574	390	2328
1944	12	Connecticut	1945	332	1246	185	193	370	3	67	456	165	346	725	112	502	1377	339	36	419	83	851	448	1664	101	27	439	931	149	71	101	173	195	511	86	482	819	211	170	250	95	532	69	17	458	209	177	131	661
1945	1	Connecticut	1945.08333333333	78	235	44	154	143	47	60	93	123	318	351	233	340	398	90	43	160	36	340	287	323	66	45	293	407	55	2	22	44	40	339	71	69	332	145	77	188	73	186	91	29	229	196	98	39	326
1945	2	Connecticut	1945.16666666667	177	44	68	124	41	8	20	60	80	350	85	83	94	45	70	60	49	42	308	208	89	31	13	181	110	45	53	43	33	13	359	33	55	192	60	109	16	83	67	54	16	145	190	80	58	202
1945	3	Connecticut	1945.25	69	73	23	113	60	7	23	23	24	91	15	12	12	19	93	18	64	9	99	81	4	39	38	58	38	101	59	34	2	13	31	13	20	19	10	15	57	13	8	22	16	28	36	41	71	70
1945	4	Connecticut	1945.33333333333	4	22	5	33	23	10	13	15	6	5	13	60	20	6	60	45	38	2	41	14	2	84	82	17	13	36	25	14	12	20	4	24	47	30	28	26	22	43	5	28	18	18	34	8	65	38
1945	5	Connecticut	1945.41666666667	21	28	21	35	24	2	5	59	4	13	4	31	20	24	71	7	33	27	42	65	17	125	74	25	19	42	43	9	48	73	47	6	36	80	26	118	18	73	4	24	17	48	55	32	68	87
1945	6	Connecticut	1945.5	140	91	159	76	275	11	33	125	2	50	58	155	77	83	232	28	99	93	103	265	44	662	131	66	85	129	62	17	134	272	94	33	176	180	53	285	78	330	21	80	53	58	280	161	100	316
1945	7	Connecticut	1945.58333333333	542	270	657	183	1245	86	229	801	27	210	289	540	169	509	1424	63	544	150	268	1391	275	4234	319	289	174	808	169	258	676	1274	373	280	701	1179	356	1238	354	2988	46	315	322	189	1109	767	691	1578
1945	8	Connecticut	1945.66666666667	1385	1886	2381	984	4567	291	811	1646	73	1274	770	2263	473	1598	4560	267	1710	807	548	5770	360	8675	1301	1182	651	1712	370	382	2412	4919	1866	1048	4355	5230	1229	3243	1114	6124	90	951	1667	444	4149	4513	3941	3987
1945	9	Connecticut	1945.75	3249	1884	4833	1578	9298	597	2083	2649	132	2609	1360	4184	655	2216	5815	447	2197	912	591	7078	300	13080	2285	1528	705	3656	760	404	2934	7585	3180	1989	7218	6047	2689	3767	1586	13007	240	1292	2271	448	8755	5757	7854	10437
1945	10	Connecticut	1945.83333333333	2865	650	2542	988	6672	193	366	1372	390	2684	617	2498	290	1421	3166	151	1805	484	369	4440	141	7995	1920	1066	317	2530	455	335	2071	4423	1135	1840	3206	3373	2516	1674	1214	4472	155	317	2494	512	5786	3038	6370	7521
1945	11	Connecticut	1945.91666666667	899	236	345	390	1079	77	155	298	250	530	333	1273	73	401	1197	20	428	124	71	1966	36	1679	804	217	63	932	71	140	584	962	619	274	502	803	1016	751	458	1661	95	65	995	110	1333	639	2217	2188
1945	12	Connecticut	1946	250	58	189	210	296	33	59	121	132	130	131	200	24	123	520	37	108	44	86	402	2	459	278	39	67	218	55	97	156	431	152	165	287	268	282	167	172	646	93	25	188	31	157	139	406	347
1946	1	Connecticut	1946.08333333333	83	67	84	95	102	36	93	40	133	123	23	171	108	77	162	35	21	54	43	148	4	262	76	54	43	28	62	90	145	211	55	248	91	55	116	55	26	268	27	19	73	11	37	42	39	85
1946	2	Connecticut	1946.16666666667	82	76	21	50	77	106	23	85	76	55	5	230	102	3	122	69	31	96	27	34	5	123	9	6	33	70	12	9	88	55	20	156	67	85	64	49	13	84	8	75	45	23	19	63	7	25
1946	3	Connecticut	1946.25	52	38	8	24	41	100	8	14	80	59	9	33	78	47	62	41	11	59	24	39	44	69	14	15	17	50	37	36	63	35	36	34	25	64	65	44	36	38	6	22	43	22	8	42	10	40
1946	4	Connecticut	1946.33333333333	41	11	27	23	7	138	6	15	44	59	20	17	28	29	31	13	13	35	49	19	86	18	18	21	40	43	20	2	9	27	4	8	7	28	19	64	1	13	9	130	37	92	3	30	11	28
1946	5	Connecticut	1946.41666666667	56	42	83	22	8	180	3	117	53	64	55	64	27	27	45	5	27	25	94	81	71	8	70	97	46	27	33	50	27	21	13	5	27	26	20	30	36	93	12	159	50	105	9	7	65	5
1946	6	Connecticut	1946.5	239	147	212	92	22	744	4	254	242	185	160	378	104	34	150	42	77	33	107	135	356	43	172	362	100	229	89	193	62	67	68	2	124	92	153	84	100	306	39	586	183	219	40	4	130	59
1946	7	Connecticut	1946.58333333333	1542	547	1173	391	139	3676	18	1541	987	710	766	1458	441	157	569	294	294	87	328	625	972	157	516	1419	315	968	406	683	182	252	644	47	609	495	744	349	482	1845	115	5544	677	1260	389	27	647	239
1946	8	Connecticut	1946.66666666667	4468	2323	5178	1834	502	6698	66	4430	1500	1996	2798	3510	1845	290	2605	823	1895	308	1483	2696	2131	484	1908	4234	717	3126	1289	2244	455	938	2932	147	2141	1640	3944	828	1574	5008	264	15521	3265	4891	1132	154	1890	640
1946	9	Connecticut	1946.75	3417	3576	9205	1715	826	12084	76	4364	2109	2733	5578	5315	2407	715	3114	1634	4317	592	2934	4632	3327	831	3344	5514	920	2625	2743	1954	612	1085	4809	210	3709	3786	6650	1209	2875	9276	398	21265	6551	7092	1371	253	3086	947
1946	10	Connecticut	1946.83333333333	1993	3194	6264	847	567	7115	99	2898	1023	2534	3540	2903	1403	501	2528	689	2437	318	2118	2320	1015	243	3442	4477	1111	1428	712	1639	371	706	3207	83	1370	1999	4131	927	1943	5858	413	12343	7094	5062	932	59	3257	999
1946	11	Connecticut	1946.91666666667	352	470	3393	284	246	2938	132	1032	765	677	1153	984	417	191	1040	377	1016	104	833	667	196	33	902	1081	570	526	104	587	135	227	1105	28	489	404	2235	166	482	2545	204	976	3119	1287	450	38	903	457
1946	12	Connecticut	1947	92	330	1231	90	226	787	38	192	319	245	297	259	104	63	306	144	260	63	156	177	24	76	511	276	104	64	12	178	53	153	301	3	106	144	437	45	114	676	32	173	965	336	33	67	214	289
1947	1	Connecticut	1947.08333333333	80	117	173	38	103	363	36	151	157	54	59	172	23	46	47	104	133	33	19	79	20	49	334	30	7	85	9	111	99	84	133	27	41	117	57	114	43	136	72	55	384	51	6	43	151	64
1947	2	Connecticut	1947.16666666667	79	38	37	32	79	256	104	70	69	110	71	62	35	22	60	57	63	44	32	91	35	47	105	7	23	64	22	60	96	62	19	201	54	18	50	94	53	141	78	34	58	15	29	56	90	19
1947	3	Connecticut	1947.25	49	18	59	79	19	103	77	3	23	28	17	1	44	35	64	74	150	37	49	25	56	43	31	62	15	37	10	73	32	73	9	296	26	18	23	56	112	12	43	58	47	64	21	5	11	18
1947	4	Connecticut	1947.33333333333	17	2	44	17	65	36	48	6	72	7	31	16	25	45	22	23	67	8	29	9	55	11	0	55	71	57	17	56	14	33	31	60	6	5	61	31	9	29	59	27	38	9	33	57	13	68
1947	5	Connecticut	1947.41666666667	2	35	33	110	115	2	34	3	62	24	49	42	60	129	35	7	95	37	77	29	14	13	4	41	48	38	20	25	22	50	83	46	33	10	40	25	39	18	62	68	39	41	67	92	10	76
1947	6	Connecticut	1947.5	13	165	254	423	389	23	234	40	331	116	116	116	228	133	136	42	203	320	168	142	151	19	70	68	111	111	52	71	60	109	243	295	205	45	254	88	195	127	177	193	47	106	317	353	80	193
1947	7	Connecticut	1947.58333333333	82	912	1666	1155	2736	49	2031	235	2393	486	793	257	818	712	636	92	818	1214	578	533	584	128	884	349	640	416	482	240	515	783	1226	1876	884	215	919	744	1022	928	503	835	312	514	2355	2768	489	1256
1947	8	Connecticut	1947.66666666667	308	3699	6007	6536	10936	128	5731	990	8452	2240	4510	1572	3374	4578	2032	209	2558	4269	2069	2853	1642	446	2854	1596	3324	1438	1961	502	706	2692	3609	4359	2887	847	2280	1929	3276	3137	1463	2830	1515	939	9963	14616	2182	3615
1947	9	Connecticut	1947.75	772	6721	10949	7122	22311	171	4959	1987	24487	3195	9327	2111	5561	4814	3736	274	3807	8031	4751	3555	1122	685	2064	3296	8407	1889	3158	1828	945	5354	3663	4670	5353	2487	4948	3720	5558	4867	1396	7312	2598	1848	9702	16829	2782	4561
1947	10	Connecticut	1947.83333333333	743	2610	5423	8033	12422	89	3357	1245	12851	1417	8360	952	5677	1635	2334	181	3650	3331	2838	1906	1326	381	632	1972	3245	1307	1847	973	947	4001	2176	3026	3374	997	2290	3153	3760	3702	690	4143	2492	1151	4561	4686	1895	4272
1947	11	Connecticut	1947.91666666667	298	827	2147	2163	3428	36	610	309	4527	717	2599	102	2022	588	592	27	1949	1507	1319	688	421	124	112	1078	1314	750	741	267	203	1279	576	588	779	199	1108	1483	1020	1851	306	1207	743	526	938	992	553	1637
1947	12	Connecticut	1948	118	246	969	469	851	44	205	167	1305	284	718	86	547	314	350	8	944	495	245	172	181	99	51	268	191	278	146	79	25	379	145	408	133	37	262	527	165	573	80	342	104	134	373	560	240	426
1948	1	Connecticut	1948.08333333333	32	85	257	277	313	127	136	40	171	270	214	118	220	225	365	25	500	117	100	72	82	20	18	72	180	56	70	66	41	107	102	73	89	128	126	248	127	138	90	37	58	72	108	262	91	360
1948	2	Connecticut	1948.16666666667	76	36	134	96	53	62	63	67	56	141	60	25	56	173	231	30	239	64	62	152	13	32	24	63	132	43	23	142	26	57	62	101	36	35	28	214	95	88	57	20	102	154	55	116	33	144
1948	3	Connecticut	1948.25	30	48	94	33	41	43	18	37	61	129	31	96	40	125	82	28	58	46	20	59	32	25	5	45	19	55	42	34	24	40	50	57	71	34	32	30	38	19	32	95	10	20	58	61	71	19
1948	4	Connecticut	1948.33333333333	17	19	6	11	23	14	41	10	21	48	25	40	75	12	58	119	2	17	42	33	54	67	14	57	65	54	58	10	18	64	9	27	66	54	70	38	6	134	47	27	7	5	48	2	36	10
1948	5	Connecticut	1948.41666666667	51	69	33	83	2	51	71	29	41	185	56	69	52	32	11	26	13	106	16	14	52	20	2	65	60	78	61	192	21	49	75	13	90	86	120	49	53	139	141	16	49	7	54	33	9	28
1948	6	Connecticut	1948.5	58	240	16	105	53	80	592	56	249	311	115	435	261	69	55	76	116	330	80	116	216	189	6	270	39	113	188	242	66	107	214	96	238	158	607	45	243	361	255	97	89	93	46	61	28	139
1948	7	Connecticut	1948.58333333333	595	2154	52	477	492	266	3049	438	826	1206	391	2046	735	155	396	671	397	1435	281	753	1342	589	56	1450	78	1009	445	1386	351	356	810	301	1002	441	3365	480	1096	2155	807	399	338	229	442	166	86	321
1948	8	Connecticut	1948.66666666667	2071	5225	255	2614	2211	743	14281	1052	2522	6866	1250	10296	3639	315	1872	1217	1283	4934	1129	3092	4330	2003	257	3818	266	1705	2505	7699	1590	2847	4289	1271	2493	2126	12337	2155	3745	5529	3347	1349	783	1064	2724	942	246	1282
1948	9	Connecticut	1948.75	3120	8309	176	2755	3897	705	22352	2240	5865	9702	1992	18223	12738	391	1913	1625	3533	7211	743	3932	7465	1692	408	2199	495	1909	4277	10929	2306	5581	2529	1791	3729	3099	11100	4297	8099	9031	5351	1878	1321	1007	5861	2373	145	2445
1948	10	Connecticut	1948.83333333333	1357	4656	78	1168	1541	490	17857	1611	4571	5342	847	11657	15924	317	1952	481	1499	4705	667	3056	6235	1478	399	1191	267	385	1525	7448	2579	2492	631	628	2622	1371	5409	3088	6525	4274	4614	828	722	562	3483	1600	46	1054
1948	11	Connecticut	1948.91666666667	392	1452	124	224	366	62	3718	1079	2602	2228	419	3581	5437	89	728	167	485	1969	417	1774	3686	595	169	672	38	104	659	2474	866	391	294	158	1061	497	1701	947	2364	974	2245	285	315	101	1690	715	60	385
1948	12	Connecticut	1949	60	419	171	56	235	70	1080	229	707	436	46	518	1165	11	182	36	161	344	94	343	740	45	372	142	54	7	261	1001	181	231	52	83	326	81	387	231	767	363	674	168	76	74	736	189	30	146
1949	1	Connecticut	1949.08333333333	93	294	77	33	73	10	345	84	192	138	31	233	201	73	53	52	89	211	65	96	310	13	220	61	31	19	119	640	89	199	15	31	365	30	139	72	358	135	217	17	36	31	330	85	89	165
1949	2	Connecticut	1949.16666666667	89	181	80	31	51	56	211	26	117	23	62	141	70	62	16	96	100	36	16	89	91	20	241	29	79	25	62	238	98	139	9	9	227	16	173	157	98	69	104	30	34	53	54	103	87	93
1949	3	Connecticut	1949.25	55	101	51	121	21	45	68	38	207	57	20	55	47	14	24	31	59	38	78	9	31	107	81	24	6	9	54	48	55	43	14	70	93	7	80	97	29	25	77	78	24	49	97	27	27	28
1949	4	Connecticut	1949.33333333333	20	37	35	95	14	31	35	18	42	22	10	38	46	33	15	16	11	16	26	17	10	49	28	8	26	82	43	44	4	91	15	17	38	105	99	100	19	41	35	14	14	55	24	29	23	38
1949	5	Connecticut	1949.41666666667	23	34	52	54	42	25	51	24	54	68	69	33	88	9	25	78	102	30	31	41	42	9	78	57	19	89	30	49	43	230	11	4	44	63	53	29	41	98	17	20	11	23	6	154	31	66
1949	6	Connecticut	1949.5	63	51	193	121	135	94	145	147	535	108	274	91	357	15	106	160	336	117	147	36	124	106	234	125	150	498	158	112	102	354	144	113	383	316	202	125	272	219	121	53	197	119	112	557	166	67
1949	7	Connecticut	1949.58333333333	390	396	1481	465	1079	383	909	599	2174	1287	1158	595	1399	85	416	1225	1926	524	474	510	623	886	2437	1034	731	1883	493	611	563	1461	836	724	2862	1432	489	969	1264	1090	696	149	1038	479	427	2733	886	303
1949	8	Connecticut	1949.66666666667	1556	1780	4078	1961	4220	1069	5655	3891	8360	7819	3700	2881	4800	546	1163	3283	8632	1539	1860	1147	2082	3444	7365	3435	4141	3914	1530	2890	2527	4517	2696	2285	10122	2839	1642	5880	5387	3155	2097	371	4663	2458	2102	11875	4038	1121
1949	9	Connecticut	1949.75	2629	2961	6174	2365	7870	2238	5489	7019	13826	12158	9703	7750	13381	1432	2060	7097	8961	2000	3452	3363	3049	8921	16528	4878	6329	6194	2997	3971	3239	9362	5638	1419	10834	3879	1554	12988	7408	4773	6031	1275	10307	5490	2866	20088	8364	2497
1949	10	Connecticut	1949.83333333333	1486	3603	6944	2007	5377	1032	3671	4138	14086	8671	7018	8599	7242	660	1153	3795	4113	621	1956	2587	1598	4628	7338	3986	4141	4980	1278	1651	2417	4129	3011	1275	3123	2078	949	7635	2540	2635	3867	1348	6449	5431	2310	13834	4579	1702
1949	11	Connecticut	1949.91666666667	440	1203	2197	618	1074	771	1356	2681	3326	3276	3647	1071	3183	241	231	1230	1339	333	633	974	606	1343	3259	1630	1584	2633	274	288	900	1346	510	650	1537	801	414	1867	638	659	1750	405	2416	2019	306	5821	1467	689
1949	12	Connecticut	1950	132	689	736	68	465	133	700	794	711	1239	515	632	692	37	21	411	317	176	199	231	172	126	1312	873	341	622	39	68	445	576	105	283	312	503	203	533	124	89	463	144	536	570	151	1053	514	197
1950	1	Connecticut	1950.08333333333	59	266	693	26	205	90	334	247	133	563	218	135	248	18	68	96	279	94	73	184	145	46	733	243	92	445	76	40	40	136	39	113	70	185	79	134	54	25	190	160	71	208	106	386	286	134
1950	2	Connecticut	1950.16666666667	51	108	253	26	36	58	230	102	125	164	156	56	166	38	40	127	131	66	71	33	113	143	407	53	55	327	29	9	54	176	16	70	32	66	41	52	31	14	49	119	91	346	117	225	78	75
1950	3	Connecticut	1950.25	32	104	93	5	68	24	59	40	52	140	82	62	62	18	35	25	52	111	52	51	125	71	170	44	76	95	41	23	33	103	32	9	18	90	22	58	57	138	19	8	74	228	24	62	22	22
1950	4	Connecticut	1950.33333333333	12	126	26	8	53	72	25	20	49	30	35	64	22	17	46	2	53	53	10	2	149	30	61	44	36	18	17	206	156	57	15	3	28	9	19	20	48	28	38	5	18	55	18	21	29	68
1950	5	Connecticut	1950.41666666667	25	137	74	8	21	60	44	28	13	30	47	21	32	60	53	2	18	12	28	18	260	105	66	88	40	42	50	126	80	36	21	33	71	54	30	23	94	32	31	24	60	61	13	29	68	18
1950	6	Connecticut	1950.5	198	480	416	32	60	266	211	95	53	55	198	48	231	263	149	10	308	83	189	51	417	591	157	502	167	72	128	705	264	114	121	22	105	246	58	73	487	133	200	125	562	296	47	112	196	20
1950	7	Connecticut	1950.58333333333	882	1737	1389	335	224	1053	630	265	264	228	1469	113	1759	2385	656	47	2132	164	1449	535	3095	5223	460	1197	1027	465	712	3254	1299	463	665	153	299	1010	368	468	1455	590	667	602	958	1205	398	202	574	154
1950	8	Connecticut	1950.66666666667	5407	8770	4231	985	767	3528	4475	1147	703	983	3367	369	5815	8238	3317	182	5267	487	8011	2479	15758	25628	2496	4872	2766	2620	2757	8474	4450	2332	4142	754	896	4993	2095	2217	6156	2821	1831	2569	3970	5404	1979	1093	3283	726
1950	9	Connecticut	1950.75	6929	12385	9281	1537	2149	7382	8516	1418	616	2705	4937	219	6624	21581	4868	325	15824	1213	10566	3096	22881	21324	5014	6390	2667	4462	4709	13303	6832	2274	6558	1512	1500	12248	6928	7226	10141	1760	2617	5926	7783	13405	5248	669	4989	768
1950	10	Connecticut	1950.83333333333	3589	7239	4959	1940	1374	9077	9918	1275	648	2732	3249	72	2861	11770	1667	237	9721	302	6283	1427	9471	10074	2444	1646	1003	3495	2796	11509	5887	1925	5784	1531	1408	10506	8177	5309	9519	852	1433	3503	2892	5777	2467	301	2596	543
1950	11	Connecticut	1950.91666666667	699	1342	881	767	559	5017	2511	586	213	875	1832	50	947	4270	848	74	4453	120	1268	724	3847	2924	895	495	333	1963	1100	3471	1708	811	1254	548	939	3869	3170	1690	3093	185	435	1137	1982	2983	787	219	760	168
1950	12	Connecticut	1951	168	237	305	180	161	1838	1056	143	63	369	404	3	521	800	380	96	907	78	621	180	463	559	209	152	196	515	339	699	285	237	272	173	411	993	1198	529	1398	5	380	316	307	1071	233	148	99	101
1951	1	Connecticut	1951.08333333333	73	93	237	178	128	507	340	84	57	166	202	10	160	284	200	84	267	33	147	98	254	133	146	16	88	344	181	264	174	148	79	19	178	324	484	297	1041	77	217	310	182	314	139	90	13	98
1951	2	Connecticut	1951.16666666667	66	6	69	49	66	166	252	86	118	128	219	21	66	164	114	93	92	24	120	68	77	110	112	17	49	205	30	115	122	117	36	25	142	338	141	327	700	25	125	108	96	142	180	52	73	56
1951	3	Connecticut	1951.25	18	8	77	43	28	102	101	33	108	49	116	25	82	50	93	14	26	18	51	84	122	79	13	52	65	73	51	12	136	21	120	3	50	89	41	90	182	47	30	37	62	11	72	114	51	9
1951	4	Connecticut	1951.33333333333	60	15	87	57	37	39	30	27	72	40	32	23	37	25	33	47	25	29	40	41	89	26	18	95	32	89	57	29	42	12	79	13	39	111	19	95	120	14	65	26	29	17	5	50	1	11
1951	5	Connecticut	1951.41666666667	152	18	122	55	5	37	56	30	16	75	50	38	13	33	46	27	11	47	92	32	112	6	64	103	36	113	113	90	62	11	50	83	211	50	10	86	76	25	60	46	76	30	12	28	12	20
1951	6	Connecticut	1951.5	397	77	161	283	39	216	285	45	30	164	246	197	94	63	47	223	37	612	348	180	356	27	521	544	128	352	343	342	397	113	282	328	865	167	25	164	120	110	105	431	205	131	40	195	99	64
1951	7	Connecticut	1951.58333333333	2235	467	941	1033	247	803	1763	244	237	1575	1145	748	379	285	693	838	174	3900	2813	1297	1741	171	1618	4523	626	2296	2647	1690	2310	189	1663	3021	4020	594	480	1624	653	634	489	2257	1578	503	320	1386	872	247
1951	8	Connecticut	1951.66666666667	9551	3498	4115	7017	1206	2994	6137	1036	411	10193	5260	3190	1994	948	2152	2119	330	20812	16281	5892	5118	978	8466	22237	1531	8562	8751	5615	6906	821	6424	10621	14168	2228	2130	9022	3096	2016	2015	8991	8647	1970	1013	3371	3269	1212
1951	9	Connecticut	1951.75	16958	5195	7615	10544	1415	5162	10208	962	626	11382	4434	5093	3584	1622	4780	2913	605	34944	23900	13245	4306	1139	19865	22832	2504	24089	12842	8906	12158	1607	10114	28862	21773	3666	3575	18303	5148	3140	2772	17689	15766	2254	1038	6838	5414	1522
1951	10	Connecticut	1951.83333333333	7924	3537	9012	5892	937	3372	5505	696	313	9407	2711	6969	3701	1027	3080	943	663	22124	13395	9487	3555	623	9956	10633	1199	17207	6622	4286	7452	907	5514	21837	11553	3343	3848	16802	4909	5145	2508	9110	10541	2395	687	4079	1942	345
1951	11	Connecticut	1951.91666666667	2393	1327	1640	1573	249	1315	1760	106	114	3070	606	2232	1343	551	1147	348	135	11881	5078	2781	923	134	5004	3614	677	5513	1605	1699	2495	278	1814	10473	5228	1958	1279	7677	479	1845	1233	3166	3308	1086	284	1382	415	116
1951	12	Connecticut	1952	940	792	1229	493	102	439	365	62	50	558	144	310	870	334	326	118	62	2639	1515	432	161	76	1274	1445	135	1437	687	393	1124	91	1013	3569	943	736	538	2579	221	645	216	512	741	169	65	430	46	117
1952	1	Connecticut	1952.08333333333	481	257	279	453	137	165	178	42	11	139	40	117	240	86	86	39	60	861	600	240	76	117	537	484	112	1170	168	228	421	29	309	427	548	259	264	1111	99	257	46	215	130	84	100	211	21	59
1952	2	Connecticut	1952.16666666667	200	51	155	218	98	39	240	70	16	51	8	152	72	26	137	157	123	348	105	68	9	83	514	140	154	439	98	38	263	59	58	239	280	154	68	75	11	97	158	192	79	168	41	252	43	76
1952	3	Connecticut	1952.25	32	12	7	90	20	31	92	74	13	63	11	24	69	40	94	139	63	51	55	167	9	46	48	74	43	38	33	31	28	119	44	125	42	37	33	25	101	30	72	33	58	142	66	103	63	46
1952	4	Connecticut	1952.33333333333	16	55	60	33	59	40	17	31	63	16	29	31	37	40	7	101	33	24	92	55	2	8	8	30	42	37	14	63	21	30	93	21	22	70	43	25	43	10	40	32	9	75	112	21	25	59
1952	5	Connecticut	1952.41666666667	7	64	17	33	67	20	90	71	65	24	50	36	92	44	4	63	13	8	211	69	9	72	68	7	40	22	85	45	18	41	73	9	9	52	75	25	22	32	56	49	33	133	60	65	19	54
1952	6	Connecticut	1952.5	38	59	125	286	132	97	190	487	216	30	222	156	262	278	13	312	130	43	363	133	45	346	339	60	173	115	285	96	64	92	305	46	62	67	433	94	43	139	224	294	64	131	677	191	69	243
1952	7	Connecticut	1952.58333333333	148	319	557	1222	1160	586	1083	3023	1096	231	1821	1411	1398	710	77	1767	491	279	2690	732	187	2326	1278	383	666	499	906	617	202	557	1249	153	112	258	2609	431	406	951	1606	1530	148	775	5313	759	499	1615
1952	8	Connecticut	1952.66666666667	462	1123	2288	4819	4947	2566	3115	11569	2779	1726	4409	7245	3431	3380	425	10764	2445	954	9715	2271	375	6464	3871	1954	2599	1736	2277	1307	430	2380	7575	582	303	1190	10291	1919	1184	3143	6442	5833	607	3447	21954	3252	1564	5267
1952	9	Connecticut	1952.75	795	2791	6618	9618	8891	5654	6902	13396	7262	2878	11126	10585	5626	3524	1154	11386	2576	853	20828	3309	750	11094	6762	3921	5098	3624	5050	2684	1358	7659	8567	1012	393	1655	24016	2372	2743	5001	14458	12201	1357	7828	28498	7223	3706	10703
1952	10	Connecticut	1952.83333333333	516	1443	4744	8161	7958	2169	3107	6604	8077	2418	7827	6481	3330	2088	692	7994	2421	1297	11548	2313	197	6765	3340	3585	2699	2753	3556	1733	1525	4982	5794	862	260	1150	18560	1208	2412	2131	10041	5991	855	6364	21212	3682	2888	6407
1952	11	Connecticut	1952.91666666667	138	360	1701	2388	3165	892	1175	1583	4753	866	1587	3529	1291	373	390	5004	1607	687	2479	610	94	1862	1543	981	1305	764	1042	1297	546	2481	2669	286	115	647	6214	512	966	517	2027	1615	190	4218	7357	1207	1425	1570
1952	12	Connecticut	1953	135	189	585	406	1209	171	363	449	1345	455	275	1025	234	344	31	808	341	80	1393	147	47	518	307	482	313	188	369	328	134	1251	582	24	68	94	1540	367	188	169	531	237	91	1203	2449	538	312	688
1953	1	Connecticut	1953.08333333333	176	49	342	208	191	26	318	102	364	94	116	376	23	37	31	316	84	40	469	44	42	164	109	125	89	17	176	79	47	475	163	32	139	32	268	82	82	152	203	139	126	566	1065	180	120	170
1953	2	Connecticut	1953.16666666667	52	45	113	92	148	114	240	75	95	5	101	262	33	109	126	29	37	49	232	51	62	31	26	34	20	45	62	129	138	53	186	7	82	21	59	44	11	181	65	102	163	133	282	75	212	209
1953	3	Connecticut	1953.25	75	24	7	200	94	20	102	7	114	45	72	63	28	21	55	34	23	21	122	120	19	37	18	57	58	17	17	38	61	41	8	32	30	20	21	80	61	116	50	74	46	20	22	38	17	99
1953	4	Connecticut	1953.33333333333	31	46	43	43	34	147	20	3	99	7	55	33	59	31	15	20	6	36	12	10	17	11	55	16	75	11	54	13	39	10	68	33	18	115	26	52	147	30	105	20	20	27	21	45	52	99
1953	5	Connecticut	1953.41666666667	137	60	31	28	80	93	42	25	26	25	31	48	50	33	27	3	10	104	5	38	26	11	67	34	44	87	119	46	113	97	22	223	20	54	24	59	141	44	80	66	53	50	27	121	157	114
1953	6	Connecticut	1953.5	494	262	92	87	529	149	81	83	267	15	107	197	104	112	191	6	82	712	38	218	54	100	278	157	206	113	327	105	758	316	14	650	95	323	40	273	485	414	426	263	280	133	237	481	910	310
1953	7	Connecticut	1953.58333333333	4517	1399	544	607	3139	884	353	598	1605	215	431	1000	681	599	734	52	181	3488	109	1536	338	402	773	886	888	809	1512	217	3253	2189	164	2213	354	1542	161	941	2359	1890	3189	1491	1118	479	221	3087	3652	1083
1953	8	Connecticut	1953.66666666667	17566	3374	1640	1617	9293	3047	1436	3361	4686	1176	2872	3443	2743	1169	2764	172	1734	6613	1003	7955	955	1443	2650	3329	7187	2823	8483	1219	15509	6590	1028	9283	1143	5223	880	2964	10024	10951	10292	4570	4164	1198	938	15499	8293	3601
1953	9	Connecticut	1953.75	19015	7533	2338	2453	25324	8557	1726	3678	6025	2155	4337	10929	3162	2015	3582	183	3961	9916	2330	8333	2477	2676	5686	6020	7355	7950	19661	2524	17915	10770	2375	17228	4436	8400	984	4886	25224	18277	20515	6325	9768	1200	1854	20299	11283	7287
1953	10	Connecticut	1953.83333333333	7157	3258	1398	766	13212	8418	1257	2369	6622	1201	5681	3972	1781	1064	3090	140	2808	6346	1286	5412	1252	1605	2232	5145	4312	7072	12844	1083	16918	9066	1668	15598	2707	4721	607	2246	19212	11117	14410	2918	5646	638	786	14482	9207	4812
1953	11	Connecticut	1953.91666666667	2848	1610	496	236	5320	2157	178	544	2802	201	999	1503	866	445	728	17	931	1146	172	1017	393	491	1262	2497	1576	3324	5188	226	5082	2476	583	3623	1289	1474	214	719	8575	3609	6216	464	2272	126	268	3054	3762	2268
1953	12	Connecticut	1954	1154	391	349	23	741	825	155	149	582	120	444	513	172	167	362	16	279	368	111	343	73	115	639	1134	546	1467	1473	176	1756	741	86	1143	525	460	58	64	1632	1257	1001	25	950	59	72	532	1490	753
1954	1	Connecticut	1954.08333333333	372	129	158	37	359	129	111	46	126	60	159	282	145	130	59	19	329	187	60	168	119	16	157	633	230	280	799	160	794	205	79	770	400	221	25	61	406	273	205	51	534	103	60	108	459	257
1954	2	Connecticut	1954.16666666667	51	116	66	76	202	81	48	60	132	55	71	236	80	37	94	25	310	124	13	171	81	41	129	429	81	116	445	142	316	118	50	615	288	165	12	105	263	196	38	92	571	142	20	111	177	82
1954	3	Connecticut	1954.25	70	69	85	88	205	24	14	77	43	30	5	36	40	24	20	112	65	21	29	91	51	107	77	187	25	118	103	24	120	48	7	149	134	27	18	62	75	103	40	33	98	134	34	94	23	72
1954	4	Connecticut	1954.33333333333	38	73	26	125	26	6	8	48	42	94	36	9	16	15	16	12	12	35	37	100	16	43	9	33	19	34	114	5	132	32	34	80	80	81	6	48	62	44	13	37	151	118	12	3	41	20
1954	5	Connecticut	1954.41666666667	161	42	23	79	24	35	4	73	169	38	15	7	76	19	17	61	16	106	47	100	44	123	27	105	27	32	24	34	252	47	52	79	80	121	9	63	19	52	26	76	113	173	19	55	24	30
1954	6	Connecticut	1954.5	1142	56	17	574	104	187	7	358	646	91	95	142	418	106	26	131	65	123	274	290	287	455	88	209	93	94	91	44	495	182	108	450	192	482	68	170	224	86	161	121	349	720	116	389	161	81
1954	7	Connecticut	1954.58333333333	5435	237	288	2463	487	929	36	1554	3147	932	753	486	2557	1163	72	1335	350	906	2045	865	1280	5108	484	1004	352	820	361	409	2180	988	151	1016	760	2146	485	1043	1771	180	788	495	1748	2992	405	897	1203	498
1954	8	Connecticut	1954.66666666667	16804	632	865	10183	1541	3866	161	5221	9207	3345	3511	2735	11859	3751	186	6489	1930	3198	10745	2858	5056	20296	2495	3041	1520	2464	861	760	8269	3292	478	3640	3975	8860	1839	4500	8152	830	2490	3020	4667	16584	1578	2805	4417	1662
1954	9	Connecticut	1954.75	38229	1409	1548	10677	1193	10668	419	3864	16682	3716	3572	6278	18040	3941	572	12047	4990	4284	14957	6188	4342	32873	2829	6041	3449	4953	1140	1589	9046	6565	679	3422	9241	13190	3167	4902	14203	686	4939	3365	4352	27584	1488	3579	8483	2343
1954	10	Connecticut	1954.83333333333	25426	999	1416	5894	607	8554	160	4218	9852	2459	3190	3560	18071	1245	457	11546	3376	2997	8014	5605	2622	20077	1383	3706	2516	3145	813	1727	4661	4809	578	1917	6870	6742	1415	3602	13115	282	4470	2198	2858	13954	1199	3070	7106	1524
1954	11	Connecticut	1954.91666666667	10446	235	360	2688	309	2369	70	1498	2574	2060	1303	982	2532	432	177	4366	908	1145	3548	2726	935	7362	804	1535	764	1354	192	637	1443	1045	300	1116	2672	1664	172	887	5134	322	1733	867	928	4783	433	1322	2252	654
1954	12	Connecticut	1955	5183	302	33	1092	94	695	86	264	478	335	186	173	769	415	50	1032	375	143	404	720	405	1540	288	559	286	128	80	65	128	328	115	366	1045	308	17	178	785	81	785	151	355	559	303	409	541	215
1932	5	Delaware	1932.41666666667	35	19	4	34	21	31	15	14	5	66	3	11	16	23	29	11	39	14	54	21	16	70	8	15	10	19	8	52	33	10	8	46	6	45	28	15	7	19	4	10	8	7	6	4	37	9
1932	6	Delaware	1932.5	43	18	7	90	25	22	40	28	6	100	7	27	10	27	40	5	19	80	11	11	35	57	9	87	5	7	1	34	10	9	21	94	0	53	5	32	20	20	38	3	18	12	36	22	28	31
1932	7	Delaware	1932.58333333333	80	19	55	256	77	71	259	47	10	508	53	246	17	137	145	54	58	165	27	89	56	245	5	454	34	35	30	326	86	27	32	560	7	52	12	126	121	53	154	2	4	51	54	29	341	34
1932	8	Delaware	1932.66666666667	177	24	13	995	323	90	687	48	29	3476	176	347	61	525	100	123	270	1041	118	23	131	594	7	182	291	103	40	740	407	72	82	5157	14	464	64	1047	114	93	204	27	33	143	125	21	252	43
1932	9	Delaware	1932.75	562	95	15	1157	742	61	260	6	65	2243	76	462	30	356	82	24	268	753	73	41	235	542	19	204	438	107	4	451	743	140	21	159	13	744	29	1338	423	17	208	31	34	63	90	25	242	64
1932	10	Delaware	1932.83333333333	115	26	7	942	161	26	200	11	44	846	34	153	26	228	20	19	72	230	25	10	112	71	4	106	241	38	1	14	263	89	18	59	15	58	62	390	296	31	136	17	41	22	39	15	105	20
1932	11	Delaware	1932.91666666667	67	3	12	38	167	27	87	36	18	347	20	59	45	38	23	4	27	43	7	16	38	37	27	40	53	44	4	11	16	15	6	32	10	12	69	157	127	18	56	8	9	22	41	41	39	2
1932	12	Delaware	1933	38	53	7	22	73	60	35	21	24	98	17	24	45	2	8	2	1	4	8	3	69	8	24	34	5	8	30	10	17	7	12	24	20	13	63	4	78	22	27	12	4	43	31	13	18	18
1933	1	Delaware	1933.08333333333	19	10	8	7	2	18	15	1	11	21	6	12	16	31	5	4	9	7	25	4	23	20	4	17	4	21	1	13	8	7	41	6	10	22	6	15	23	9	13	11	3	7	6	13	6	12
1933	2	Delaware	1933.16666666667	18	8	14	2	2	1	10	16	13	5	5	7	1	17	23	6	15	4	9	11	26	19	9	3	1	3	4	23	3	2	5	26	8	21	12	9	16	8	16	29	25	8	9	12	7	14
1933	3	Delaware	1933.25	3	12	8	9	2	6	20	6	25	6	7	6	12	28	20	3	10	24	3	47	19	35	10	24	7	17	20	7	11	24	13	28	23	23	7	33	5	17	5	2	20	8	4	15	7	14
1933	4	Delaware	1933.33333333333	4	16	9	7	15	10	19	7	12	9	11	3	25	3	5	26	35	11	2	7	20	42	8	11	2	28	8	12	9	13	3	5	16	2	31	32	7	1	6	23	19	4	18	3	2	5
1933	5	Delaware	1933.41666666667	4	12	9	2	18	9	13	18	9	9	18	6	12	13	17	30	12	22	5	29	26	24	11	6	10	30	2	18	5	4	4	12	1	4	9	7	34	3	3	17	11	4	19	18	1	7
1933	6	Delaware	1933.5	17	11	8	11	26	11	9	86	51	13	37	60	14	5	7	36	19	24	7	29	30	33	11	19	18	92	2	69	10	5	9	36	22	63	32	1	40	8	9	28	54	26	30	26	1	36
1933	7	Delaware	1933.58333333333	42	12	29	35	119	55	63	447	533	40	65	228	62	28	59	158	19	72	31	139	61	355	80	101	33	564	7	788	26	13	19	121	74	230	92	11	247	24	71	26	72	38	91	146	4	142
1933	8	Delaware	1933.66666666667	35	31	81	379	131	96	334	1374	3634	93	165	245	206	134	211	446	205	396	71	1178	98	2731	40	192	79	2123	96	1092	107	48	52	239	165	886	494	74	879	75	194	60	223	342	246	911	18	528
1933	9	Delaware	1933.75	98	79	163	1261	211	37	160	4639	3856	208	56	855	491	19	12	1158	119	256	43	1570	341	5380	130	389	81	2063	360	754	91	54	8	127	74	700	377	58	1048	182	137	46	544	542	478	508	22	224
1933	10	Delaware	1933.83333333333	101	31	113	262	14	28	34	1462	244	29	26	188	416	22	15	884	37	281	27	622	142	767	6	57	53	245	110	112	66	45	17	49	43	529	97	47	319	142	96	10	210	132	135	183	11	9
1933	11	Delaware	1933.91666666667	8	19	95	89	11	3	4	1251	27	12	14	170	162	35	32	168	29	49	11	67	37	130	27	17	14	26	49	34	14	11	16	100	4	167	20	41	328	98	9	4	56	91	11	18	6	9
1933	12	Delaware	1934	9	5	12	70	4	5	4	272	31	15	19	33	22	13	19	18	23	12	21	24	8	111	33	14	17	17	13	46	10	7	14	53	20	18	33	26	95	21	9	13	11	19	8	1	2	5
1934	1	Delaware	1934.08333333333	7	26	6	5	14	10	5	51	16	3	3	37	22	10	18	11	14	2	11	38	9	7	2	3	4	6	25	6	7	48	2	5	25	6	3	20	10	8	7	4	15	43	1	11	23	13
1934	2	Delaware	1934.16666666667	13	4	5	16	16	14	5	17	6	5	14	35	4	16	7	7	8	5	14	7	2	20	8	10	11	5	10	8	2	31	16	13	4	16	8	3	7	28	20	9	3	20	8	6	5	12
1934	3	Delaware	1934.25	28	3	3	2	9	3	6	37	16	8	6	37	6	1	6	2	18	19	23	7	14	3	12	57	16	37	19	15	11	4	22	4	10	20	16	8	18	9	21	6	39	9	25	7	10	6
1934	4	Delaware	1934.33333333333	7	11	13	5	6	31	11	25	15	16	7	5	9	7	17	12	2	42	4	6	1	4	9	6	8	10	2	3	14	17	39	18	3	28	8	1	8	3	11	5	6	6	5	18	5	3
1934	5	Delaware	1934.41666666667	5	5	17	8	2	19	1	23	11	7	22	9	6	9	2	10	14	24	4	21	11	11	26	8	14	6	7	5	36	6	2	4	5	10	0	22	16	10	19	33	14	6	28	3	4	3
1934	6	Delaware	1934.5	7	35	20	3	27	51	6	24	17	8	25	3	13	36	14	2	52	24	12	29	21	50	24	3	18	9	2	14	27	15	8	17	19	39	3	23	16	5	9	42	22	38	25	26	15	19
1934	7	Delaware	1934.58333333333	10	129	205	35	237	166	23	44	61	34	28	23	17	161	31	11	362	34	111	82	124	132	153	22	36	106	34	18	287	14	52	8	20	106	22	9	81	43	136	427	124	369	38	373	38	120
1934	8	Delaware	1934.66666666667	37	914	675	31	497	390	65	120	195	31	109	55	22	851	225	24	819	197	151	183	8	292	795	93	70	665	193	62	595	122	422	22	53	705	59	78	113	149	816	1019	664	538	227	1192	32	284
1934	9	Delaware	1934.75	110	742	270	106	321	1052	33	346	559	55	240	38	37	775	627	70	469	211	76	278	23	90	1176	43	35	58	178	41	854	115	88	35	25	736	65	112	44	94	1304	1076	285	334	102	1586	31	316
1934	10	Delaware	1934.83333333333	40	505	93	44	187	441	32	42	335	46	101	29	47	240	283	33	29	31	32	285	7	87	467	17	24	52	189	22	553	200	130	15	19	342	87	22	25	59	625	613	72	182	42	1400	10	218
1934	11	Delaware	1934.91666666667	12	4	23	7	117	292	0	15	55	4	10	10	4	102	61	16	44	79	32	272	22	22	110	32	8	13	124	42	188	21	72	1	22	9	35	3	10	103	62	559	18	30	29	739	15	128
1934	12	Delaware	1935	15	13	27	20	40	40	2	17	3	1	5	25	22	71	30	11	10	33	7	67	26	6	38	23	18	8	5	19	92	51	14	3	20	17	7	4	2	45	3	169	4	4	19	134	23	3
1935	1	Delaware	1935.08333333333	3	20	12	6	22	41	1	5	8	6	12	8	43	1	6	8	5	2	9	2	29	13	56	6	14	28	15	4	29	27	8	5	5	32	11	4	10	11	10	21	15	7	6	10	11	25
1935	2	Delaware	1935.16666666667	27	11	12	16	18	4	38	0	5	19	13	13	10	8	24	10	20	8	13	9	6	5	3	5	2	6	26	5	6	13	10	5	14	20	22	5	6	11	35	13	8	8	3	26	16	19
1935	3	Delaware	1935.25	21	21	5	27	21	10	23	20	5	5	26	6	12	12	3	14	9	1	4	18	10	6	0	15	19	1	6	54	17	3	6	9	19	20	19	12	2	6	15	26	5	11	6	14	9	5
1935	4	Delaware	1935.33333333333	2	1	13	2	25	9	17	10	3	8	5	25	31	6	13	24	17	25	19	5	6	9	21	10	11	9	8	19	6	18	30	6	18	5	22	28	19	5	19	18	9	5	7	19	20	15
1935	5	Delaware	1935.41666666667	8	20	4	6	21	4	22	1	13	23	31	4	6	21	23	11	30	6	9	13	18	2	18	14	23	5	29	7	7	10	16	12	0	13	11	10	6	8	6	22	8	44	20	2	1	12
1935	6	Delaware	1935.5	40	49	37	7	90	13	17	28	8	10	14	24	23	61	120	34	17	7	28	64	17	8	42	18	35	30	31	16	18	33	41	30	13	34	23	17	25	5	13	12	7	53	63	10	1	4
1935	7	Delaware	1935.58333333333	88	369	28	3	346	58	103	102	24	46	37	16	226	244	713	119	39	66	158	54	70	5	288	197	126	161	84	63	18	133	127	54	22	48	125	30	28	2	179	17	22	38	63	16	6	17
1935	8	Delaware	1935.66666666667	558	2854	74	27	1345	76	1345	401	154	74	255	126	404	1872	1187	223	82	149	49	99	256	26	562	96	299	728	159	351	9	48	785	210	44	204	387	145	76	23	568	117	96	37	38	36	32	76
1935	9	Delaware	1935.75	701	1338	71	69	1310	76	1363	354	155	71	243	127	357	4738	861	312	63	252	42	38	112	14	442	179	574	419	314	138	29	95	1042	167	64	92	384	94	92	76	878	733	133	14	76	9	47	179
1935	10	Delaware	1935.83333333333	143	415	40	80	358	43	564	50	82	44	6	95	240	390	238	22	27	175	35	31	155	17	250	27	117	106	69	139	9	37	401	111	67	24	112	82	2	63	448	258	63	26	21	28	76	74
1935	11	Delaware	1935.91666666667	18	375	21	19	90	7	159	20	33	26	13	51	155	112	136	34	24	35	11	30	41	18	117	20	32	122	9	63	72	6	28	40	34	20	83	21	18	23	228	60	29	25	1	21	53	79
1935	12	Delaware	1936	13	59	30	12	22	26	68	8	6	22	7	28	81	50	73	13	48	20	19	8	31	9	26	14	16	21	5	34	50	4	22	11	3	21	9	28	1	32	82	44	40	10	45	13	16	25
1936	1	Delaware	1936.08333333333	3	19	9	4	7	30	16	5	10	8	2	22	4	1	19	9	7	29	19	1	6	11	15	20	20	12	38	28	10	8	29	6	36	4	5	1	45	21	24	10	15	29	14	4	8	44
1936	2	Delaware	1936.16666666667	4	16	19	14	20	18	8	15	1	9	10	9	7	13	10	1	33	6	25	12	9	26	44	26	3	18	39	11	34	21	10	9	7	3	39	10	8	6	3	10	2	6	10	29	2	22
1936	3	Delaware	1936.25	18	22	5	28	14	12	24	12	1	11	18	26	13	38	44	9	14	12	9	4	20	8	6	4	21	11	20	19	3	20	12	10	11	24	15	5	14	5	4	2	52	8	3	21	3	11
1936	4	Delaware	1936.33333333333	11	18	25	13	6	15	12	4	3	19	7	12	14	3	3	3	4	11	7	22	22	10	10	14	7	1	8	14	52	6	8	17	11	22	4	13	4	15	3	28	3	1	6	11	19	16
1936	5	Delaware	1936.41666666667	9	5	8	6	6	8	67	3	4	5	17	19	14	11	12	6	3	4	8	26	7	10	36	18	12	5	4	2	15	1	3	18	6	26	11	10	17	13	6	7	10	15	26	4	5	5
1936	6	Delaware	1936.5	34	6	6	32	18	28	10	1	46	36	30	26	30	12	21	4	19	31	10	82	37	7	33	2	33	10	15	23	20	25	23	5	4	10	43	18	7	23	7	9	10	9	86	13	3	19
1936	7	Delaware	1936.58333333333	305	19	63	192	116	97	67	4	104	256	360	67	130	74	14	46	142	65	86	169	175	68	208	19	100	35	179	253	29	87	72	46	22	32	75	7	15	150	18	36	1	125	192	61	49	76
1936	8	Delaware	1936.66666666667	946	123	346	453	794	158	126	16	636	411	2152	341	525	52	56	212	530	225	357	982	945	157	1219	55	301	60	1392	497	120	408	428	497	140	164	381	22	135	498	38	68	5	245	569	69	49	668
1936	9	Delaware	1936.75	3731	120	467	564	868	83	41	25	1043	241	3949	123	780	137	79	629	458	91	651	555	551	354	956	125	392	80	822	779	66	536	262	1560	159	52	169	32	80	1680	93	156	2	604	631	181	29	1550
1936	10	Delaware	1936.83333333333	2798	31	163	251	386	8	64	2	159	114	2631	31	475	63	14	251	160	8	220	423	182	158	229	11	128	122	461	117	14	236	116	587	19	5	106	27	34	152	56	44	14	581	157	111	4	1384
1936	11	Delaware	1936.91666666667	734	32	60	103	71	11	46	9	33	8	1166	7	219	37	9	43	162	5	134	210	207	214	46	18	151	43	361	52	5	37	107	224	30	14	65	3	11	37	45	8	9	140	110	61	29	412
1936	12	Delaware	1937	235	5	47	28	21	9	59	2	22	18	147	9	164	28	46	14	43	2	9	54	13	40	21	12	108	16	75	9	15	41	33	84	34	40	95	4	11	14	3	9	9	49	55	29	8	81
1937	1	Delaware	1937.08333333333	27	3	16	20	2	33	18	1	2	2	31	2	27	8	11	31	10	19	17	28	10	11	21	4	10	20	22	13	5	14	6	4	17	47	22	60	12	13	5	5	17	10	22	37	1	7
1937	2	Delaware	1937.16666666667	28	1	6	2	18	18	11	1	8	18	3	17	6	8	21	13	21	20	5	2	9	3	7	10	2	3	29	10	6	19	5	11	5	6	14	2	3	9	13	3	4	6	9	6	82	6
1937	3	Delaware	1937.25	3	13	7	23	9	9	12	7	2	25	7	23	2	8	4	5	6	23	3	5	8	2	10	20	2	21	15	19	7	18	33	23	33	12	10	8	2	43	37	7	10	24	9	24	31	7
1937	4	Delaware	1937.33333333333	16	11	1	1	13	2	3	7	11	15	4	8	1	18	6	10	12	9	1	6	2	12	16	20	26	6	10	28	30	13	23	17	52	12	6	11	12	24	6	3	27	10	11	19	8	5
1937	5	Delaware	1937.41666666667	4	17	6	4	8	6	16	5	6	6	4	2	1	3	3	12	12	12	10	4	5	17	5	10	6	7	25	16	7	10	11	8	8	1	18	5	5	13	55	7	6	26	3	16	18	11
1937	6	Delaware	1937.5	71	23	13	33	39	13	3	36	37	12	12	21	9	41	6	10	42	98	10	6	22	26	7	20	1	6	47	20	8	14	13	25	25	13	3	6	17	35	144	3	25	46	29	36	44	43
1937	7	Delaware	1937.58333333333	346	54	33	162	76	35	42	91	60	71	23	57	58	317	64	48	312	684	36	10	139	191	58	120	11	31	595	27	32	142	114	41	5	61	15	13	39	152	196	3	84	287	63	149	110	95
1937	8	Delaware	1937.66666666667	1126	543	277	836	433	173	54	218	131	147	21	626	217	832	231	30	95	3039	108	45	465	841	213	278	24	106	1261	48	279	347	426	339	52	328	98	35	91	2746	546	46	8	834	324	762	195	433
1937	9	Delaware	1937.75	1238	335	393	1751	358	131	51	362	100	64	139	592	721	508	174	49	29	3232	209	94	123	1103	50	261	87	26	2444	72	423	290	124	30	177	922	125	88	35	2225	310	38	29	2531	448	565	117	113
1937	10	Delaware	1937.83333333333	235	115	258	315	94	22	67	191	93	78	19	345	49	605	102	23	16	934	75	64	84	97	64	249	36	45	2257	10	249	194	114	11	88	1035	33	96	30	807	266	34	23	2388	126	670	58	24
1937	11	Delaware	1937.91666666667	48	51	194	132	72	4	49	174	72	39	27	35	9	162	9	27	25	337	178	83	64	100	59	152	14	33	1007	5	195	26	34	18	18	235	23	41	38	573	92	50	66	1342	16	178	41	25
1937	12	Delaware	1938	34	25	107	36	9	23	8	68	3	18	21	28	16	28	2	5	8	51	64	18	38	24	40	57	13	39	211	18	21	42	34	12	9	79	20	51	25	136	22	23	5	149	9	45	8	13
1938	1	Delaware	1938.08333333333	14	9	56	11	1	1	6	18	6	1	7	2	7	3	5	15	1	5	16	15	7	12	17	16	8	5	2	9	28	3	10	17	7	9	18	10	19	4	7	14	5	28	18	10	8	24
1938	2	Delaware	1938.16666666667	5	16	1	5	19	23	15	7	11	21	24	22	17	15	2	20	7	3	30	13	30	15	9	10	2	32	0	12	22	20	11	20	16	24	21	32	5	28	11	5	40	20	21	7	4	12
1938	3	Delaware	1938.25	20	7	4	4	25	24	8	38	4	14	8	11	11	3	8	37	13	13	19	16	4	21	5	19	7	29	8	29	7	3	28	21	50	10	11	7	7	9	6	6	5	18	38	15	19	21
1938	4	Delaware	1938.33333333333	2	6	18	17	11	10	5	2	29	19	2	5	2	19	10	0	12	20	1	7	7	4	14	6	16	13	4	19	22	4	12	23	8	6	22	32	21	16	6	14	13	11	26	1	10	22
1938	5	Delaware	1938.41666666667	9	6	57	6	11	16	2	26	13	1	18	14	9	5	43	5	7	4	10	5	10	4	8	19	3	22	2	15	15	8	9	8	7	4	12	14	20	18	20	11	5	3	8	16	8	3
1938	6	Delaware	1938.5	6	6	25	31	27	20	23	8	45	9	44	14	52	17	49	1	29	13	9	7	44	25	21	40	6	47	5	33	44	7	32	13	6	1	15	13	42	57	29	9	17	5	37	3	22	9
1938	7	Delaware	1938.58333333333	4	10	162	113	10	66	109	39	347	85	121	68	206	124	51	13	221	10	71	102	77	288	303	41	67	366	16	80	32	24	169	36	23	3	14	131	229	273	74	84	217	33	132	32	74	58
1938	8	Delaware	1938.66666666667	23	44	758	451	18	309	177	108	556	538	400	428	634	307	209	87	463	159	55	141	108	974	1225	409	322	1256	91	571	343	33	490	115	82	4	61	479	1301	1966	212	459	2192	7	1444	140	443	72
1938	9	Delaware	1938.75	101	46	585	630	9	98	33	129	255	1134	665	1528	456	93	350	138	964	158	24	109	42	392	1391	267	522	832	74	402	604	31	656	69	159	32	155	865	424	2789	32	374	4813	9	1337	41	1314	129
1938	10	Delaware	1938.83333333333	25	16	565	284	15	103	10	4	137	455	210	47	284	8	138	29	523	27	78	161	13	144	225	198	234	738	48	84	177	11	276	68	72	17	105	766	91	155	18	154	2977	7	37	9	504	20
1938	11	Delaware	1938.91666666667	11	32	623	124	6	50	23	7	68	80	41	21	161	3	14	12	115	17	15	115	8	90	83	38	136	747	23	27	66	10	145	27	181	11	68	191	29	34	15	47	2265	3	33	21	32	19
1938	12	Delaware	1939	29	19	103	13	9	13	18	39	26	32	39	24	81	7	5	56	24	12	14	51	12	1	46	15	15	51	32	12	18	9	43	7	123	43	12	8	12	20	22	26	519	7	28	14	37	12
1939	1	Delaware	1939.08333333333	13	7	9	4	2	29	33	33	6	32	6	29	13	22	10	23	8	21	20	16	29	8	25	11	3	5	13	38	24	36	7	7	7	6	17	5	5	21	3	26	4	7	6	3	5	9
1939	2	Delaware	1939.16666666667	31	15	21	4	27	32	19	5	9	4	7	9	22	14	1	42	12	14	0	33	7	3	26	36	43	19	4	5	12	7	11	2	32	21	6	20	21	11	19	13	35	2	9	11	13	18
1939	3	Delaware	1939.25	6	8	8	12	21	10	15	22	3	11	19	13	15	21	6	27	13	3	2	12	5	19	17	23	18	8	15	5	4	11	19	5	9	18	32	5	15	6	19	10	11	19	7	0	6	29
1939	4	Delaware	1939.33333333333	26	43	64	6	11	8	4	8	8	9	4	5	12	5	5	10	22	22	6	12	9	32	34	4	27	12	19	3	35	33	13	9	9	6	30	9	5	10	4	18	3	6	9	8	8	7
1939	5	Delaware	1939.41666666667	3	5	6	9	16	7	19	4	4	7	51	6	14	19	19	12	19	32	25	12	39	10	20	21	9	7	5	5	28	11	11	2	11	9	12	11	3	18	5	26	22	2	0	2	7	7
1939	6	Delaware	1939.5	6	35	20	2	7	13	14	20	26	21	36	8	16	83	41	46	15	92	2	35	22	17	76	94	17	48	13	7	62	3	10	11	44	61	12	39	36	2	16	64	3	16	10	15	46	31
1939	7	Delaware	1939.58333333333	22	89	146	29	8	21	54	36	36	91	310	74	58	638	70	304	63	660	10	187	43	133	504	265	56	229	43	14	120	58	16	41	109	101	49	60	226	17	26	811	51	22	133	84	94	57
1939	8	Delaware	1939.66666666667	101	472	500	160	40	81	390	48	157	128	1187	275	206	2089	309	4225	373	3457	45	1057	53	165	1177	1824	799	556	396	216	561	109	92	40	252	559	200	190	807	305	127	1379	67	177	243	81	1131	120
1939	9	Delaware	1939.75	239	421	1418	404	82	374	207	167	172	292	819	81	239	2736	166	2168	807	3872	44	2694	7	80	1802	2681	784	924	748	181	190	604	103	37	141	1728	111	145	1171	39	133	1737	183	113	216	111	1467	78
1939	10	Delaware	1939.83333333333	155	54	578	585	30	278	183	25	143	12	102	53	157	433	40	1666	344	1164	11	1120	7	40	535	3250	418	438	675	71	35	231	17	7	120	332	81	38	325	22	90	171	92	41	49	214	460	5
1939	11	Delaware	1939.91666666667	41	129	46	201	47	29	50	14	66	3	31	23	78	160	34	163	133	57	11	444	4	7	115	3014	81	194	293	55	18	186	3	21	83	45	50	38	46	40	34	35	117	6	18	33	132	14
1939	12	Delaware	1940	39	11	32	136	7	16	17	19	27	25	5	16	62	54	14	96	22	26	28	223	28	2	34	1335	70	31	65	48	40	18	15	21	34	12	112	15	7	5	62	32	3	11	18	31	51	15
1940	1	Delaware	1940.08333333333	12	2	3	13	9	15	16	28	6	25	3	3	9	4	25	18	44	10	4	26	27	37	9	25	21	18	24	26	9	4	32	2	14	14	3	1	4	1	3	9	5	17	11	28	12	8
1940	2	Delaware	1940.16666666667	24	8	5	23	23	62	19	9	7	21	2	12	2	46	24	5	10	1	46	17	18	5	15	4	8	7	11	8	11	5	12	3	11	6	2	13	32	11	10	10	7	10	6	6	17	12
1940	3	Delaware	1940.25	1	20	18	15	52	15	21	11	17	7	2	15	6	8	60	13	10	11	30	5	26	9	28	6	16	17	18	5	8	22	5	65	31	10	13	28	13	14	10	2	4	40	18	6	15	5
1940	4	Delaware	1940.33333333333	36	3	38	26	6	3	12	22	15	45	24	2	29	20	21	7	9	9	6	10	13	10	7	2	23	5	7	16	35	2	26	11	10	35	18	29	22	10	20	7	12	12	14	2	36	19
1940	5	Delaware	1940.41666666667	19	5	12	14	7	24	2	6	13	21	3	23	3	12	3	11	13	7	25	18	38	4	14	12	19	34	6	27	8	6	23	8	33	32	31	5	3	4	12	30	26	14	15	1	13	20
1940	6	Delaware	1940.5	10	15	32	29	32	31	39	21	36	58	43	48	11	12	2	8	16	16	14	25	30	8	28	13	46	54	2	62	26	9	31	16	85	37	23	6	5	6	50	24	7	49	20	16	55	7
1940	7	Delaware	1940.58333333333	86	32	51	263	131	137	409	35	185	679	59	803	73	17	14	9	57	136	194	35	182	37	203	60	183	211	35	368	211	42	199	32	257	323	89	39	91	18	189	149	123	68	57	63	270	32
1940	8	Delaware	1940.66666666667	488	74	232	839	151	421	566	128	394	3241	199	4686	105	20	35	141	234	230	248	112	222	117	609	109	729	1621	30	868	676	39	260	129	1545	607	257	158	549	22	368	1276	188	505	142	215	856	160
1940	9	Delaware	1940.75	596	43	254	1612	87	1067	292	111	536	3602	23	1877	513	15	122	26	152	87	657	139	414	288	347	411	91	2682	65	1753	2167	309	1007	344	502	568	168	243	507	58	342	1487	155	871	370	430	646	103
1940	10	Delaware	1940.83333333333	110	4	185	362	102	287	34	162	84	251	21	1354	201	2	83	32	7	11	391	42	126	31	50	78	60	1703	29	372	269	129	771	142	181	742	85	106	416	46	179	1323	25	233	117	305	200	25
1940	11	Delaware	1940.91666666667	36	8	96	95	93	40	28	119	46	280	35	642	153	11	20	31	26	7	463	6	181	22	57	97	46	563	29	305	132	184	586	81	38	120	23	36	238	16	71	655	5	45	84	36	407	20
1940	12	Delaware	1941	28	16	26	32	15	26	17	49	28	100	22	109	197	5	25	23	10	17	220	7	55	10	33	61	17	114	7	149	38	78	182	51	5	22	10	25	153	47	36	238	9	46	31	17	8	14
1941	1	Delaware	1941.08333333333	6	32	10	15	12	4	39	5	2	17	7	2	1	28	13	8	8	5	25	4	24	12	9	21	5	20	54	11	13	5	34	22	38	8	10	3	16	3	9	26	27	42	11	7	40	50
1941	2	Delaware	1941.16666666667	16	14	5	36	11	8	17	32	9	8	45	11	9	15	18	2	10	13	14	19	13	13	30	7	22	6	24	4	3	20	35	3	4	19	14	17	4	6	24	9	20	9	8	7	69	24
1941	3	Delaware	1941.25	22	22	29	32	12	31	4	25	38	1	8	5	6	12	24	9	3	12	9	6	37	13	8	8	15	22	11	1	4	6	13	12	28	11	4	22	21	5	4	4	17	8	75	11	8	11
1941	4	Delaware	1941.33333333333	10	23	6	23	13	22	8	9	33	3	25	12	15	7	38	7	4	4	9	19	9	6	16	15	8	3	24	20	18	19	27	8	35	12	17	16	12	1	4	12	15	30	11	16	53	10
1941	5	Delaware	1941.41666666667	15	19	20	25	3	2	24	3	48	4	37	7	18	22	8	13	16	11	7	3	26	10	26	19	6	9	21	11	0	41	6	2	9	9	35	24	14	53	9	11	45	14	18	11	31	19
1941	6	Delaware	1941.5	10	13	26	25	59	7	36	6	113	23	7	8	52	12	8	28	35	21	7	21	42	7	8	71	29	21	111	13	6	42	32	20	36	13	83	14	38	112	34	8	96	41	17	56	58	13
1941	7	Delaware	1941.58333333333	26	25	205	68	451	11	349	21	125	16	12	23	397	51	43	37	203	69	37	43	288	23	10	205	215	77	1022	59	38	155	62	40	239	78	814	222	273	306	97	68	304	71	257	224	147	118
1941	8	Delaware	1941.66666666667	316	55	980	35	1628	52	2021	66	359	106	16	237	3702	339	142	35	977	169	149	183	809	37	28	278	931	114	3874	469	303	182	234	113	2306	917	5132	318	2103	1085	526	275	533	269	736	278	842	583
1941	9	Delaware	1941.75	226	63	2467	42	1195	43	1422	112	421	60	35	78	1030	606	363	49	998	82	213	464	1455	84	4	1019	1399	116	7716	148	47	125	197	408	4022	973	5652	547	4415	81	756	184	338	186	1152	934	386	1860
1941	10	Delaware	1941.83333333333	329	51	1440	2	534	89	540	69	100	35	29	16	317	146	94	44	368	47	125	89	373	95	40	152	978	40	732	43	86	33	164	61	1683	874	1586	202	2152	23	477	64	218	118	379	401	116	336
1941	11	Delaware	1941.91666666667	335	32	131	20	400	102	436	39	24	15	17	16	152	16	97	20	96	29	106	110	199	6	6	60	785	20	574	27	12	36	124	5	657	525	398	52	662	2	104	110	61	107	200	15	15	134
1941	12	Delaware	1942	65	30	40	16	53	24	22	45	24	17	1	16	30	23	15	22	35	13	54	115	20	2	8	17	414	7	227	7	36	32	33	4	41	51	112	51	98	6	18	86	20	19	59	31	1	78
1942	1	Delaware	1942.08333333333	5	40	19	7	12	9	24	36	29	2	25	25	8	28	6	0	34	9	6	27	31	5	17	13	26	17	8	8	8	27	6	43	43	14	17	5	5	4	4	24	17	4	23	34	7	5
1942	2	Delaware	1942.16666666667	3	21	3	14	29	3	25	9	4	16	7	5	16	21	19	19	1	7	18	25	25	2	19	8	1	28	3	20	5	3	16	23	43	20	16	21	10	8	23	31	2	2	31	17	30	17
1942	3	Delaware	1942.25	32	7	25	2	5	13	22	6	37	20	40	27	8	22	13	9	10	4	12	36	50	1	9	18	9	18	3	17	13	10	9	19	22	9	17	6	6	17	26	15	5	24	19	34	43	5
1942	4	Delaware	1942.33333333333	18	4	12	87	21	5	8	12	20	14	33	15	2	17	18	8	3	24	8	5	1	5	9	41	25	7	8	4	8	14	1	40	24	14	11	9	25	5	26	20	6	5	31	5	3	8
1942	5	Delaware	1942.41666666667	3	1	6	36	16	26	45	27	5	66	10	12	16	17	19	3	31	5	3	7	16	27	10	28	5	7	5	6	43	18	50	13	23	7	7	6	20	46	10	20	22	21	2	7	34	13
1942	6	Delaware	1942.5	44	27	24	8	21	23	10	68	22	115	4	18	11	15	43	3	107	23	11	21	7	41	10	36	24	55	2	15	58	53	81	94	62	28	12	38	14	50	11	17	18	27	12	4	11	7
1942	7	Delaware	1942.58333333333	397	639	181	39	64	126	63	172	119	223	23	69	14	119	304	5	369	161	65	26	27	162	51	114	40	75	40	130	299	528	80	145	134	17	106	202	39	190	13	163	96	87	42	16	71	17
1942	8	Delaware	1942.66666666667	4173	5740	1177	267	74	433	263	1190	535	133	120	851	110	584	783	40	2275	1655	791	178	265	409	375	1400	114	69	257	102	1223	1410	172	299	711	264	378	899	81	432	19	835	980	526	186	35	183	77
1942	9	Delaware	1942.75	4872	1511	1664	347	608	959	117	725	1644	230	151	953	158	651	683	30	5937	1150	405	179	108	245	327	1529	173	51	70	297	3974	3052	210	536	503	485	230	989	31	503	7	1041	975	854	281	86	618	60
1942	10	Delaware	1942.83333333333	280	130	1286	169	691	123	234	478	151	258	238	172	52	882	133	55	5553	427	147	159	123	46	405	148	37	14	11	217	1548	1813	68	314	338	284	245	169	59	247	10	245	1315	217	40	56	99	94
1942	11	Delaware	1942.91666666667	87	144	937	188	221	28	9	37	86	81	67	104	39	478	37	108	4399	263	32	35	43	20	314	68	34	5	4	339	606	200	22	186	10	192	61	140	20	89	2	44	504	61	8	35	59	13
1942	12	Delaware	1943	55	30	262	203	74	58	15	24	94	28	17	13	53	130	13	36	1987	142	19	4	17	59	117	32	38	13	21	124	71	41	25	244	18	31	9	93	27	56	3	44	84	65	65	3	37	10
1943	1	Delaware	1943.08333333333	6	11	1	54	17	44	17	9	6	25	5	16	14	30	60	20	15	14	10	12	23	27	8	34	24	20	12	18	18	5	30	8	8	22	4	13	13	15	25	29	46	14	31	17	30	5
1943	2	Delaware	1943.16666666667	4	11	50	25	40	15	21	5	1	17	8	17	6	20	19	11	5	30	9	32	17	8	20	9	35	8	2	10	7	10	5	10	13	8	4	13	5	4	11	15	12	2	28	20	9	2
1943	3	Delaware	1943.25	27	3	2	36	19	3	22	19	19	38	19	9	4	11	19	23	7	23	38	25	2	11	8	6	30	13	17	16	21	7	22	41	21	33	17	9	13	26	20	9	21	6	7	45	2	14
1943	4	Delaware	1943.33333333333	25	55	25	43	8	8	15	7	7	20	29	28	14	20	26	29	12	15	35	31	34	35	8	27	21	43	19	26	17	11	17	2	5	10	3	12	23	40	31	20	1	8	16	5	5	1
1943	5	Delaware	1943.41666666667	10	20	47	24	37	4	19	34	16	3	25	3	33	1	21	15	12	1	48	9	21	16	25	19	30	14	2	11	23	3	4	22	33	29	6	34	19	10	6	17	11	1	30	7	1	29
1943	6	Delaware	1943.5	19	18	5	57	120	34	36	15	8	23	28	34	30	1	39	25	30	2	37	3	54	23	51	27	100	23	20	7	3	5	33	84	49	7	53	8	11	28	4	15	13	10	49	32	37	57
1943	7	Delaware	1943.58333333333	51	101	64	393	197	43	322	48	71	174	167	403	147	28	164	206	63	22	302	22	27	86	272	58	863	77	58	163	40	19	12	731	513	102	93	49	22	25	9	70	11	111	87	250	308	288
1943	8	Delaware	1943.66666666667	268	457	363	331	78	120	1594	719	287	421	735	580	331	98	561	673	94	104	1229	315	165	305	519	168	3882	397	199	637	159	68	74	4357	975	309	121	477	84	54	23	144	20	917	298	808	999	314
1943	9	Delaware	1943.75	398	489	389	386	237	89	3453	502	218	373	1560	433	208	114	95	260	11	624	415	74	79	413	82	227	927	89	162	400	200	207	176	4403	864	649	122	410	23	49	22	229	43	153	242	1287	1122	496
1943	10	Delaware	1943.83333333333	199	102	73	126	66	80	2561	350	29	256	788	326	38	73	23	133	19	103	554	213	33	101	29	33	508	85	62	197	122	118	132	2009	161	269	40	341	20	34	15	250	27	63	63	91	337	500
1943	11	Delaware	1943.91666666667	97	158	85	75	26	107	972	89	4	140	85	301	42	33	21	50	40	63	238	120	6	67	19	36	319	53	27	76	120	47	63	1298	67	189	9	201	25	18	6	108	33	91	66	98	231	219
1943	12	Delaware	1944	49	53	21	52	17	156	178	8	1	66	11	40	27	23	30	23	30	51	116	36	47	82	39	37	43	30	37	8	49	27	19	29	39	143	17	113	27	22	4	3	2	43	13	60	72	151
1944	1	Delaware	1944.08333333333	24	14	10	48	5	51	5	18	11	9	7	3	31	20	44	10	9	8	6	32	24	30	9	5	15	9	35	15	19	12	49	27	47	19	31	23	21	27	11	7	4	19	12	19	12	36
1944	2	Delaware	1944.16666666667	6	21	15	5	28	40	5	17	5	23	2	10	48	11	30	27	1	15	32	27	14	33	3	10	7	1	4	13	5	11	38	36	8	19	9	23	1	12	28	7	4	8	39	32	3	68
1944	3	Delaware	1944.25	51	14	7	57	10	12	18	6	12	24	23	8	24	11	10	1	20	3	16	20	18	24	15	33	10	36	10	4	11	4	3	23	27	2	7	90	33	41	21	31	14	20	8	32	25	59
1944	4	Delaware	1944.33333333333	6	31	11	72	9	25	4	29	76	15	10	12	27	21	29	8	7	2	17	5	22	38	18	22	19	28	5	3	1	32	21	8	9	17	16	49	14	3	4	12	5	20	7	4	45	20
1944	5	Delaware	1944.41666666667	5	35	23	20	41	10	11	11	32	10	5	10	11	10	15	2	20	15	56	33	13	14	41	9	12	17	8	21	8	21	38	5	23	56	5	13	8	20	31	9	8	7	18	11	7	20
1944	6	Delaware	1944.5	24	53	18	120	37	14	11	1	68	10	19	37	16	20	20	19	25	21	175	63	8	6	26	5	22	11	11	38	34	11	54	5	19	16	32	59	40	15	63	25	15	13	53	7	32	76
[truncated: 11,550 more rows]
[truncated: 79 more columns]
