# Supplementary material for: Unraveling the Transmission Ecology of Polio
Source: PLoS Biol. 2015 Jun 19;13(6):e1002172. doi: 10.1371/journal.pbio.1002172 (PMC4474890; doi:10.1371/journal.pbio.1002172)
Supplement: S8 Data — File containing the monthly expected number of infections per state (i.e., particle filtering mean), along with the MLEs of the seasonal transmission rate, which in our model is also the reproductive ratio. (CSV) [file pbio.1002172.s009.csv]

year	month	state	time	expected.infections	trans.rate
1932	5	Alabama	1932.41666666667	415.960670593469	14.8128139539325
1932	6	Alabama	1932.5	692.426815188282	15.442813331204
1932	7	Alabama	1932.58333333333	1001.78151935847	5.73776414062833
1932	8	Alabama	1932.66666666667	1120.0053140798	3.15903664863316
1932	9	Alabama	1932.75	1510.97098041346	2.34908729485457
1932	10	Alabama	1932.83333333333	1376.15933513298	2.15036896854895
1932	11	Alabama	1932.91666666667	657.319685266765	1.85085132501174
1932	12	Alabama	1933	571.425281226437	1.14406366041461
1933	1	Alabama	1933.08333333333	1010.86655908142	0.483086968252593
1933	2	Alabama	1933.16666666667	543.413968151975	0.132548035268063
1933	3	Alabama	1933.25	353.471737994001	0.108529831560299
1933	4	Alabama	1933.33333333333	524.443887671572	1.2178893854422
1933	5	Alabama	1933.41666666667	392.833934919134	14.8128139539325
1933	6	Alabama	1933.5	773.764089609624	15.442813331204
1933	7	Alabama	1933.58333333333	883.049774568373	5.73776414062833
1933	8	Alabama	1933.66666666667	535.530853906846	3.15903664863316
1933	9	Alabama	1933.75	1300.73646958131	2.34908729485457
1933	10	Alabama	1933.83333333333	513.68223739901	2.15036896854895
1933	11	Alabama	1933.91666666667	762.136522188331	1.85085132501174
1933	12	Alabama	1934	799.684801757337	1.14406366041461
1934	1	Alabama	1934.08333333333	765.669677117741	0.483086968252593
1934	2	Alabama	1934.16666666667	392.025907525928	0.132548035268063
1934	3	Alabama	1934.25	542.409707072732	0.108529831560299
1934	4	Alabama	1934.33333333333	288.472607339724	1.2178893854422
1934	5	Alabama	1934.41666666667	395.292055454618	14.8128139539325
1934	6	Alabama	1934.5	1397.95221907134	15.442813331204
1934	7	Alabama	1934.58333333333	1909.19616710268	5.73776414062833
1934	8	Alabama	1934.66666666667	3587.42848390503	3.15903664863316
1934	9	Alabama	1934.75	2610.46336554373	2.34908729485457
1934	10	Alabama	1934.83333333333	1465.73157329753	2.15036896854895
1934	11	Alabama	1934.91666666667	920.995485725591	1.85085132501174
1934	12	Alabama	1935	478.827689613037	1.14406366041461
1935	1	Alabama	1935.08333333333	760.672475783356	0.483086968252593
1935	2	Alabama	1935.16666666667	754.440267479616	0.132548035268063
1935	3	Alabama	1935.25	397.571562530447	0.108529831560299
1935	4	Alabama	1935.33333333333	572.96839930883	1.2178893854422
1935	5	Alabama	1935.41666666667	613.344189254085	14.8128139539325
1935	6	Alabama	1935.5	2534.01287612474	15.442813331204
1935	7	Alabama	1935.58333333333	4946.56559416804	5.73776414062833
1935	8	Alabama	1935.66666666667	3243.83012844289	3.15903664863316
1935	9	Alabama	1935.75	1462.34667897341	2.34908729485457
1935	10	Alabama	1935.83333333333	941.075777205842	2.15036896854895
1935	11	Alabama	1935.91666666667	1207.82725329022	1.85085132501174
1935	12	Alabama	1936	1069.66637416971	1.14406366041461
1936	1	Alabama	1936.08333333333	831.4536733582	0.483086968252593
1936	2	Alabama	1936.16666666667	1212.07497439222	0.132548035268063
1936	3	Alabama	1936.25	594.829244664188	0.108529831560299
1936	4	Alabama	1936.33333333333	420.609149713	1.2178893854422
1936	5	Alabama	1936.41666666667	431.539167057887	14.8128139539325
1936	6	Alabama	1936.5	3785.67999504729	15.442813331204
1936	7	Alabama	1936.58333333333	32301.2057620664	5.73776414062833
1936	8	Alabama	1936.66666666667	29716.8943893538	3.15903664863316
1936	9	Alabama	1936.75	11930.0631491472	2.34908729485457
1936	10	Alabama	1936.83333333333	7188.78267857934	2.15036896854895
1936	11	Alabama	1936.91666666667	2242.25433157145	1.85085132501174
1936	12	Alabama	1937	1773.21158507516	1.14406366041461
1937	1	Alabama	1937.08333333333	660.326168225094	0.483086968252593
1937	2	Alabama	1937.16666666667	746.538310541415	0.132548035268063
1937	3	Alabama	1937.25	884.875462846827	0.108529831560299
1937	4	Alabama	1937.33333333333	565.796939420841	1.2178893854422
1937	5	Alabama	1937.41666666667	770.635924044928	14.8128139539325
1937	6	Alabama	1937.5	2625.55832306468	15.442813331204
1937	7	Alabama	1937.58333333333	3806.40839085807	5.73776414062833
1937	8	Alabama	1937.66666666667	3701.03941609179	3.15903664863316
1937	9	Alabama	1937.75	3684.54053468399	2.34908729485457
1937	10	Alabama	1937.83333333333	2481.43458553957	2.15036896854895
1937	11	Alabama	1937.91666666667	1592.49523298609	1.85085132501174
1937	12	Alabama	1938	1438.5922488	1.14406366041461
1938	1	Alabama	1938.08333333333	1318.80680314865	0.483086968252593
1938	2	Alabama	1938.16666666667	615.145506443565	0.132548035268063
1938	3	Alabama	1938.25	896.004149114778	0.108529831560299
1938	4	Alabama	1938.33333333333	579.269637357301	1.2178893854422
1938	5	Alabama	1938.41666666667	1113.19435818661	14.8128139539325
1938	6	Alabama	1938.5	3523.77054161375	15.442813331204
1938	7	Alabama	1938.58333333333	6949.39230632125	5.73776414062833
1938	8	Alabama	1938.66666666667	3581.69458863735	3.15903664863316
1938	9	Alabama	1938.75	3597.43659373806	2.34908729485457
1938	10	Alabama	1938.83333333333	2687.08155061221	2.15036896854895
1938	11	Alabama	1938.91666666667	904.34646533946	1.85085132501174
1938	12	Alabama	1939	1967.26377963264	1.14406366041461
1939	1	Alabama	1939.08333333333	718.981948049898	0.483086968252593
1939	2	Alabama	1939.16666666667	1243.39066513957	0.132548035268063
1939	3	Alabama	1939.25	583.674762628354	0.108529831560299
1939	4	Alabama	1939.33333333333	753.426519832256	1.2178893854422
1939	5	Alabama	1939.41666666667	643.870054324727	14.8128139539325
1939	6	Alabama	1939.5	1257.55894126093	15.442813331204
1939	7	Alabama	1939.58333333333	2459.91358905272	5.73776414062833
1939	8	Alabama	1939.66666666667	1701.5186031185	3.15903664863316
1939	9	Alabama	1939.75	1069.39720203527	2.34908729485457
1939	10	Alabama	1939.83333333333	932.779380974044	2.15036896854895
1939	11	Alabama	1939.91666666667	1402.6551057204	1.85085132501174
1939	12	Alabama	1940	947.514989398554	1.14406366041461
1940	1	Alabama	1940.08333333333	1017.79885344854	0.483086968252593
1940	2	Alabama	1940.16666666667	812.770675581257	0.132548035268063
1940	3	Alabama	1940.25	617.620898711406	0.108529831560299
1940	4	Alabama	1940.33333333333	623.589075328706	1.2178893854422
1940	5	Alabama	1940.41666666667	473.80890691573	14.8128139539325
1940	6	Alabama	1940.5	841.375604889446	15.442813331204
1940	7	Alabama	1940.58333333333	3375.42324702502	5.73776414062833
1940	8	Alabama	1940.66666666667	3054.62361514632	3.15903664863316
1940	9	Alabama	1940.75	1527.04402144754	2.34908729485457
1940	10	Alabama	1940.83333333333	2046.82821843928	2.15036896854895
1940	11	Alabama	1940.91666666667	885.73574721077	1.85085132501174
1940	12	Alabama	1941	1069.63740352859	1.14406366041461
1941	1	Alabama	1941.08333333333	591.364449203525	0.483086968252593
1941	2	Alabama	1941.16666666667	480.279636812774	0.132548035268063
1941	3	Alabama	1941.25	1250.01558327546	0.108529831560299
1941	4	Alabama	1941.33333333333	638.968567110033	1.2178893854422
1941	5	Alabama	1941.41666666667	672.504501008102	14.8128139539325
1941	6	Alabama	1941.5	3426.98576924447	15.442813331204
1941	7	Alabama	1941.58333333333	29959.0772697652	5.73776414062833
1941	8	Alabama	1941.66666666667	62860.5345530141	3.15903664863316
1941	9	Alabama	1941.75	42291.8349050918	2.34908729485457
1941	10	Alabama	1941.83333333333	18136.3417782647	2.15036896854895
1941	11	Alabama	1941.91666666667	10550.4108206611	1.85085132501174
1941	12	Alabama	1942	4657.17026199665	1.14406366041461
1942	1	Alabama	1942.08333333333	1363.59602261405	0.483086968252593
1942	2	Alabama	1942.16666666667	420.320785638488	0.132548035268063
1942	3	Alabama	1942.25	890.609124886555	0.108529831560299
1942	4	Alabama	1942.33333333333	321.958556482228	1.2178893854422
1942	5	Alabama	1942.41666666667	1235.53293657798	14.8128139539325
1942	6	Alabama	1942.5	2442.30631116219	15.442813331204
1942	7	Alabama	1942.58333333333	3964.92753734441	5.73776414062833
1942	8	Alabama	1942.66666666667	4301.49587141772	3.15903664863316
1942	9	Alabama	1942.75	2213.45198176282	2.34908729485457
1942	10	Alabama	1942.83333333333	2551.60199708925	2.15036896854895
1942	11	Alabama	1942.91666666667	1433.36127813946	1.85085132501174
1942	12	Alabama	1943	548.456562940405	1.14406366041461
1943	1	Alabama	1943.08333333333	789.716457542414	0.483086968252593
1943	2	Alabama	1943.16666666667	607.932175693314	0.132548035268063
1943	3	Alabama	1943.25	592.79802094418	0.108529831560299
1943	4	Alabama	1943.33333333333	764.420003963979	1.2178893854422
1943	5	Alabama	1943.41666666667	464.535880101069	14.8128139539325
1943	6	Alabama	1943.5	1282.88348879973	15.442813331204
1943	7	Alabama	1943.58333333333	2363.15114002831	5.73776414062833
1943	8	Alabama	1943.66666666667	2247.2531128043	3.15903664863316
1943	9	Alabama	1943.75	1189.06986715277	2.34908729485457
1943	10	Alabama	1943.83333333333	1473.8571345322	2.15036896854895
1943	11	Alabama	1943.91666666667	797.727756177097	1.85085132501174
1943	12	Alabama	1944	513.267008960366	1.14406366041461
1944	1	Alabama	1944.08333333333	456.446086050563	0.483086968252593
1944	2	Alabama	1944.16666666667	624.981212166113	0.132548035268063
1944	3	Alabama	1944.25	438.490144879466	0.108529831560299
1944	4	Alabama	1944.33333333333	614.182838460186	1.2178893854422
1944	5	Alabama	1944.41666666667	837.368669153606	14.8128139539325
1944	6	Alabama	1944.5	2457.8481932662	15.442813331204
1944	7	Alabama	1944.58333333333	8829.11641391416	5.73776414062833
1944	8	Alabama	1944.66666666667	8008.91353918877	3.15903664863316
1944	9	Alabama	1944.75	4994.76636590849	2.34908729485457
1944	10	Alabama	1944.83333333333	2257.06508890058	2.15036896854895
1944	11	Alabama	1944.91666666667	1105.91333361785	1.85085132501174
1944	12	Alabama	1945	936.346433554306	1.14406366041461
1945	1	Alabama	1945.08333333333	687.228155725363	0.483086968252593
1945	2	Alabama	1945.16666666667	1424.23576996053	0.132548035268063
1945	3	Alabama	1945.25	628.752766282598	0.108529831560299
1945	4	Alabama	1945.33333333333	2409.61769137575	1.2178893854422
1945	5	Alabama	1945.41666666667	1360.43545827587	14.8128139539325
1945	6	Alabama	1945.5	6638.48872669464	15.442813331204
1945	7	Alabama	1945.58333333333	10829.941579827	5.73776414062833
1945	8	Alabama	1945.66666666667	7970.75900930982	3.15903664863316
1945	9	Alabama	1945.75	5698.2238877661	2.34908729485457
1945	10	Alabama	1945.83333333333	2975.45448101644	2.15036896854895
1945	11	Alabama	1945.91666666667	1754.81001360803	1.85085132501174
1945	12	Alabama	1946	1889.00607609572	1.14406366041461
1946	1	Alabama	1946.08333333333	427.240611983902	0.483086968252593
1946	2	Alabama	1946.16666666667	530.796306344188	0.132548035268063
1946	3	Alabama	1946.25	517.437417126424	0.108529831560299
1946	4	Alabama	1946.33333333333	512.649138421522	1.2178893854422
1946	5	Alabama	1946.41666666667	542.763494946566	14.8128139539325
1946	6	Alabama	1946.5	12890.4077938336	15.442813331204
1946	7	Alabama	1946.58333333333	23639.4488348993	5.73776414062833
1946	8	Alabama	1946.66666666667	26723.4636388545	3.15903664863316
1946	9	Alabama	1946.75	10075.0806683754	2.34908729485457
1946	10	Alabama	1946.83333333333	4225.58412974956	2.15036896854895
1946	11	Alabama	1946.91666666667	2252.99455688756	1.85085132501174
1946	12	Alabama	1947	1226.06912814817	1.14406366041461
1947	1	Alabama	1947.08333333333	593.2715672301	0.483086968252593
1947	2	Alabama	1947.16666666667	1289.52642745319	0.132548035268063
1947	3	Alabama	1947.25	1141.35995586052	0.108529831560299
1947	4	Alabama	1947.33333333333	353.769995287179	1.2178893854422
1947	5	Alabama	1947.41666666667	536.521049314073	14.8128139539325
1947	6	Alabama	1947.5	1366.27702276508	15.442813331204
1947	7	Alabama	1947.58333333333	1986.51602027311	5.73776414062833
1947	8	Alabama	1947.66666666667	2246.80357303842	3.15903664863316
1947	9	Alabama	1947.75	1869.78158407715	2.34908729485457
1947	10	Alabama	1947.83333333333	1579.70373187333	2.15036896854895
1947	11	Alabama	1947.91666666667	484.24519301219	1.85085132501174
1947	12	Alabama	1948	401.949588317545	1.14406366041461
1948	1	Alabama	1948.08333333333	722.45906318367	0.483086968252593
1948	2	Alabama	1948.16666666667	1034.82038118135	0.132548035268063
1948	3	Alabama	1948.25	1019.48123007409	0.108529831560299
1948	4	Alabama	1948.33333333333	707.390337642052	1.2178893854422
1948	5	Alabama	1948.41666666667	915.251110514952	14.8128139539325
1948	6	Alabama	1948.5	1740.17529193347	15.442813331204
1948	7	Alabama	1948.58333333333	7190.77594424256	5.73776414062833
1948	8	Alabama	1948.66666666667	11037.4260190754	3.15903664863316
1948	9	Alabama	1948.75	9960.64303782424	2.34908729485457
1948	10	Alabama	1948.83333333333	6716.03673672967	2.15036896854895
1948	11	Alabama	1948.91666666667	1677.86279211697	1.85085132501174
1948	12	Alabama	1949	2124.48788735466	1.14406366041461
1949	1	Alabama	1949.08333333333	1773.40005105775	0.483086968252593
1949	2	Alabama	1949.16666666667	753.992907423977	0.132548035268063
1949	3	Alabama	1949.25	541.130749533114	0.108529831560299
1949	4	Alabama	1949.33333333333	714.19354156831	1.2178893854422
1949	5	Alabama	1949.41666666667	2161.63627627092	14.8128139539325
1949	6	Alabama	1949.5	5459.24800424007	15.442813331204
1949	7	Alabama	1949.58333333333	14336.0290076468	5.73776414062833
1949	8	Alabama	1949.66666666667	10207.5067291339	3.15903664863316
1949	9	Alabama	1949.75	9915.85264299149	2.34908729485457
1949	10	Alabama	1949.83333333333	6549.57650184985	2.15036896854895
1949	11	Alabama	1949.91666666667	3385.48350216419	1.85085132501174
1949	12	Alabama	1950	2044.92255025504	1.14406366041461
1950	1	Alabama	1950.08333333333	1309.2515030952	0.483086968252593
1950	2	Alabama	1950.16666666667	1638.90141995665	0.132548035268063
1950	3	Alabama	1950.25	721.701264241328	0.108529831560299
1950	4	Alabama	1950.33333333333	727.190853726623	1.2178893854422
1950	5	Alabama	1950.41666666667	1367.25992490647	14.8128139539325
1950	6	Alabama	1950.5	2643.17661947292	15.442813331204
1950	7	Alabama	1950.58333333333	14180.3418342338	5.73776414062833
1950	8	Alabama	1950.66666666667	16169.2253210245	3.15903664863316
1950	9	Alabama	1950.75	9651.1353271367	2.34908729485457
1950	10	Alabama	1950.83333333333	5628.10039197856	2.15036896854895
1950	11	Alabama	1950.91666666667	3746.31647716686	1.85085132501174
1950	12	Alabama	1951	2517.05659432636	1.14406366041461
1951	1	Alabama	1951.08333333333	1810.40221640947	0.483086968252593
1951	2	Alabama	1951.16666666667	1395.27271722766	0.132548035268063
1951	3	Alabama	1951.25	1596.05068532134	0.108529831560299
1951	4	Alabama	1951.33333333333	1460.18004269344	1.2178893854422
1951	5	Alabama	1951.41666666667	1597.16305628002	14.8128139539325
1951	6	Alabama	1951.5	9230.57268320865	15.442813331204
1951	7	Alabama	1951.58333333333	27027.1532115852	5.73776414062833
1951	8	Alabama	1951.66666666667	42763.152723014	3.15903664863316
1951	9	Alabama	1951.75	28718.283631096	2.34908729485457
1951	10	Alabama	1951.83333333333	12788.0110574452	2.15036896854895
1951	11	Alabama	1951.91666666667	7455.3767257835	1.85085132501174
1951	12	Alabama	1952	4337.49544807391	1.14406366041461
1952	1	Alabama	1952.08333333333	1265.73372087816	0.483086968252593
1952	2	Alabama	1952.16666666667	1040.06255725845	0.132548035268063
1952	3	Alabama	1952.25	1153.04935065664	0.108529831560299
1952	4	Alabama	1952.33333333333	369.08326189084	1.2178893854422
1952	5	Alabama	1952.41666666667	545.094072948327	14.8128139539325
1952	6	Alabama	1952.5	3181.33125609707	15.442813331204
1952	7	Alabama	1952.58333333333	12501.1963400663	5.73776414062833
1952	8	Alabama	1952.66666666667	13756.665555197	3.15903664863316
1952	9	Alabama	1952.75	13026.1024577548	2.34908729485457
1952	10	Alabama	1952.83333333333	6336.02207833461	2.15036896854895
1952	11	Alabama	1952.91666666667	4560.03502314912	1.85085132501174
1952	12	Alabama	1953	2279.61133917271	1.14406366041461
1953	1	Alabama	1953.08333333333	1627.98510062572	0.483086968252593
1953	2	Alabama	1953.16666666667	576.060004878393	0.132548035268063
1953	3	Alabama	1953.25	324.823085600608	0.108529831560299
1953	4	Alabama	1953.33333333333	1540.41937363342	1.2178893854422
1953	5	Alabama	1953.41666666667	4279.86349691393	14.8128139539325
1953	6	Alabama	1953.5	19808.882597371	15.442813331204
1953	7	Alabama	1953.58333333333	28650.0813922562	5.73776414062833
1953	8	Alabama	1953.66666666667	22938.5185022305	3.15903664863316
1953	9	Alabama	1953.75	12143.5393587155	2.34908729485457
1953	10	Alabama	1953.83333333333	7952.54442055455	2.15036896854895
1953	11	Alabama	1953.91666666667	2435.00239977767	1.85085132501174
1953	12	Alabama	1954	1858.20221135903	1.14406366041461
1954	1	Alabama	1954.08333333333	1712.50643191646	0.483086968252593
1954	2	Alabama	1954.16666666667	1191.93275899791	0.132548035268063
1954	3	Alabama	1954.25	841.484851813135	0.108529831560299
1954	4	Alabama	1954.33333333333	2328.61383054354	1.2178893854422
1954	5	Alabama	1954.41666666667	4350.43574041875	14.8128139539325
1954	6	Alabama	1954.5	8944.38036326889	15.442813331204
1954	7	Alabama	1954.58333333333	18942.5765386972	5.73776414062833
1954	8	Alabama	1954.66666666667	16428.659925791	3.15903664863316
1954	9	Alabama	1954.75	12973.0405813146	2.34908729485457
1954	10	Alabama	1954.83333333333	8097.91276266066	2.15036896854895
1954	11	Alabama	1954.91666666667	3649.30398428886	1.85085132501174
1954	12	Alabama	1955	1316.08036900837	1.14406366041461
1932	5	Arizona	1932.41666666667	302.007150630296	6.12469856975544
1932	6	Arizona	1932.5	159.238860560119	9.20642890179211
1932	7	Arizona	1932.58333333333	126.600717822681	11.6189630257379
1932	8	Arizona	1932.66666666667	405.841593788002	6.8322842758533
1932	9	Arizona	1932.75	326.816401723565	3.73142521393542
1932	10	Arizona	1932.83333333333	389.95104559888	3.77295542215078
1932	11	Arizona	1932.91666666667	169.729902525601	3.34313131421534
1932	12	Arizona	1933	87.6067042546363	1.22873077889057
1933	1	Arizona	1933.08333333333	871.225248929223	0.627318849831889
1933	2	Arizona	1933.16666666667	94.7702614610847	1.48985840338002
1933	3	Arizona	1933.25	66.9573092783986	4.80913690835193
1933	4	Arizona	1933.33333333333	74.2584013982449	6.16446238948785
1933	5	Arizona	1933.41666666667	83.3428972045416	6.12469856975544
1933	6	Arizona	1933.5	214.813777722473	9.20642890179211
1933	7	Arizona	1933.58333333333	207.493822628563	11.6189630257379
1933	8	Arizona	1933.66666666667	189.329121935681	6.8322842758533
1933	9	Arizona	1933.75	421.270190107756	3.73142521393542
1933	10	Arizona	1933.83333333333	178.676285048307	3.77295542215078
1933	11	Arizona	1933.91666666667	222.226891183932	3.34313131421534
1933	12	Arizona	1934	705.326714041227	1.22873077889057
1934	1	Arizona	1934.08333333333	632.603778341394	0.627318849831889
1934	2	Arizona	1934.16666666667	88.0415778146415	1.48985840338002
1934	3	Arizona	1934.25	65.7503956265608	4.80913690835193
1934	4	Arizona	1934.33333333333	622.467823589551	6.16446238948785
1934	5	Arizona	1934.41666666667	1859.61940910928	6.12469856975544
1934	6	Arizona	1934.5	1540.73971361366	9.20642890179211
1934	7	Arizona	1934.58333333333	1994.88720256313	11.6189630257379
1934	8	Arizona	1934.66666666667	3385.01310005381	6.8322842758533
1934	9	Arizona	1934.75	4077.94357705557	3.73142521393542
1934	10	Arizona	1934.83333333333	2093.02713796572	3.77295542215078
1934	11	Arizona	1934.91666666667	981.501244848483	3.34313131421534
1934	12	Arizona	1935	469.559598010666	1.22873077889057
1935	1	Arizona	1935.08333333333	88.1959465510911	0.627318849831889
1935	2	Arizona	1935.16666666667	57.5858932147014	1.48985840338002
1935	3	Arizona	1935.25	183.097912763448	4.80913690835193
1935	4	Arizona	1935.33333333333	224.855130720145	6.16446238948785
1935	5	Arizona	1935.41666666667	243.05137184068	6.12469856975544
1935	6	Arizona	1935.5	396.685542819177	9.20642890179211
1935	7	Arizona	1935.58333333333	392.305964911389	11.6189630257379
1935	8	Arizona	1935.66666666667	550.751306726507	6.8322842758533
1935	9	Arizona	1935.75	1224.88613012324	3.73142521393542
1935	10	Arizona	1935.83333333333	445.565146698175	3.77295542215078
1935	11	Arizona	1935.91666666667	655.061775746269	3.34313131421534
1935	12	Arizona	1936	283.946903680719	1.22873077889057
1936	1	Arizona	1936.08333333333	76.1586337094655	0.627318849831889
1936	2	Arizona	1936.16666666667	190.10433448656	1.48985840338002
1936	3	Arizona	1936.25	69.2470271179115	4.80913690835193
1936	4	Arizona	1936.33333333333	73.4819769478018	6.16446238948785
1936	5	Arizona	1936.41666666667	208.701754399067	6.12469856975544
1936	6	Arizona	1936.5	135.529369886341	9.20642890179211
1936	7	Arizona	1936.58333333333	244.172728399537	11.6189630257379
1936	8	Arizona	1936.66666666667	277.6828007096	6.8322842758533
1936	9	Arizona	1936.75	446.694789308094	3.73142521393542
1936	10	Arizona	1936.83333333333	181.624525999805	3.77295542215078
1936	11	Arizona	1936.91666666667	515.90849334301	3.34313131421534
1936	12	Arizona	1937	268.411945260833	1.22873077889057
1937	1	Arizona	1937.08333333333	76.3049330985605	0.627318849831889
1937	2	Arizona	1937.16666666667	63.6393624855359	1.48985840338002
1937	3	Arizona	1937.25	61.2565163756017	4.80913690835193
1937	4	Arizona	1937.33333333333	496.474489728552	6.16446238948785
1937	5	Arizona	1937.41666666667	361.13975020047	6.12469856975544
1937	6	Arizona	1937.5	185.485034766833	9.20642890179211
1937	7	Arizona	1937.58333333333	1041.88100734303	11.6189630257379
1937	8	Arizona	1937.66666666667	1242.50183211595	6.8322842758533
1937	9	Arizona	1937.75	1318.55699045728	3.73142521393542
1937	10	Arizona	1937.83333333333	599.141529772274	3.77295542215078
1937	11	Arizona	1937.91666666667	244.333733820818	3.34313131421534
1937	12	Arizona	1938	227.951608777605	1.22873077889057
1938	1	Arizona	1938.08333333333	205.451305459776	0.627318849831889
1938	2	Arizona	1938.16666666667	203.614083774703	1.48985840338002
1938	3	Arizona	1938.25	210.307204559425	4.80913690835193
1938	4	Arizona	1938.33333333333	128.610692183343	6.16446238948785
1938	5	Arizona	1938.41666666667	233.370454121104	6.12469856975544
1938	6	Arizona	1938.5	261.06284964947	9.20642890179211
1938	7	Arizona	1938.58333333333	467.627880458349	11.6189630257379
1938	8	Arizona	1938.66666666667	760.520408475229	6.8322842758533
1938	9	Arizona	1938.75	467.789206033222	3.73142521393542
1938	10	Arizona	1938.83333333333	273.108470261671	3.77295542215078
1938	11	Arizona	1938.91666666667	403.248822479261	3.34313131421534
1938	12	Arizona	1939	164.768112325765	1.22873077889057
1939	1	Arizona	1939.08333333333	76.4799906672864	0.627318849831889
1939	2	Arizona	1939.16666666667	66.4673029949977	1.48985840338002
1939	3	Arizona	1939.25	356.391919414813	4.80913690835193
1939	4	Arizona	1939.33333333333	687.349867485824	6.16446238948785
1939	5	Arizona	1939.41666666667	721.804058544269	6.12469856975544
1939	6	Arizona	1939.5	2276.6226149466	9.20642890179211
1939	7	Arizona	1939.58333333333	2634.1852483665	11.6189630257379
1939	8	Arizona	1939.66666666667	3580.62758418617	6.8322842758533
1939	9	Arizona	1939.75	3928.43801008428	3.73142521393542
1939	10	Arizona	1939.83333333333	1940.91102568222	3.77295542215078
1939	11	Arizona	1939.91666666667	936.772183551199	3.34313131421534
1939	12	Arizona	1940	865.77208493614	1.22873077889057
1940	1	Arizona	1940.08333333333	127.809137115462	0.627318849831889
1940	2	Arizona	1940.16666666667	65.617771099394	1.48985840338002
1940	3	Arizona	1940.25	477.637507685025	4.80913690835193
1940	4	Arizona	1940.33333333333	255.211877930906	6.16446238948785
1940	5	Arizona	1940.41666666667	137.976614808811	6.12469856975544
1940	6	Arizona	1940.5	101.137223209068	9.20642890179211
1940	7	Arizona	1940.58333333333	103.397851186808	11.6189630257379
1940	8	Arizona	1940.66666666667	407.050912805993	6.8322842758533
1940	9	Arizona	1940.75	298.293649488932	3.73142521393542
1940	10	Arizona	1940.83333333333	420.645396172078	3.77295542215078
1940	11	Arizona	1940.91666666667	175.320220100177	3.34313131421534
1940	12	Arizona	1941	90.0029608865001	1.22873077889057
1941	1	Arizona	1941.08333333333	66.4290563354707	0.627318849831889
1941	2	Arizona	1941.16666666667	65.5768207618707	1.48985840338002
1941	3	Arizona	1941.25	66.2687196596947	4.80913690835193
1941	4	Arizona	1941.33333333333	218.775936183681	6.16446238948785
1941	5	Arizona	1941.41666666667	556.433656549713	6.12469856975544
1941	6	Arizona	1941.5	380.553967846621	9.20642890179211
1941	7	Arizona	1941.58333333333	359.921174707156	11.6189630257379
1941	8	Arizona	1941.66666666667	538.632940337801	6.8322842758533
1941	9	Arizona	1941.75	528.664439973522	3.73142521393542
1941	10	Arizona	1941.83333333333	214.62008519168	3.77295542215078
1941	11	Arizona	1941.91666666667	534.324499889605	3.34313131421534
1941	12	Arizona	1942	280.539064436059	1.22873077889057
1942	1	Arizona	1942.08333333333	83.038330659109	0.627318849831889
1942	2	Arizona	1942.16666666667	207.50264863867	1.48985840338002
1942	3	Arizona	1942.25	214.285752936938	4.80913690835193
1942	4	Arizona	1942.33333333333	126.869153572673	6.16446238948785
1942	5	Arizona	1942.41666666667	99.6744735582683	6.12469856975544
1942	6	Arizona	1942.5	531.244176985075	9.20642890179211
1942	7	Arizona	1942.58333333333	723.267679214553	11.6189630257379
1942	8	Arizona	1942.66666666667	1181.28335456911	6.8322842758533
1942	9	Arizona	1942.75	1153.96173355738	3.73142521393542
1942	10	Arizona	1942.83333333333	817.68382615847	3.77295542215078
1942	11	Arizona	1942.91666666667	746.304821121861	3.34313131421534
1942	12	Arizona	1943	956.048140573286	1.22873077889057
1943	1	Arizona	1943.08333333333	678.382177048949	0.627318849831889
1943	2	Arizona	1943.16666666667	390.231430409992	1.48985840338002
1943	3	Arizona	1943.25	745.564646266867	4.80913690835193
1943	4	Arizona	1943.33333333333	1203.48670161197	6.16446238948785
1943	5	Arizona	1943.41666666667	1916.21411702616	6.12469856975544
1943	6	Arizona	1943.5	1892.84255518949	9.20642890179211
1943	7	Arizona	1943.58333333333	2183.75983236417	11.6189630257379
1943	8	Arizona	1943.66666666667	3236.3574468942	6.8322842758533
1943	9	Arizona	1943.75	2814.9787472574	3.73142521393542
1943	10	Arizona	1943.83333333333	1728.24033117563	3.77295542215078
1943	11	Arizona	1943.91666666667	554.812749720221	3.34313131421534
1943	12	Arizona	1944	582.981126722821	1.22873077889057
1944	1	Arizona	1944.08333333333	106.999145151613	0.627318849831889
1944	2	Arizona	1944.16666666667	70.0555408448814	1.48985840338002
1944	3	Arizona	1944.25	74.7601109801852	4.80913690835193
1944	4	Arizona	1944.33333333333	85.4574372632563	6.16446238948785
1944	5	Arizona	1944.41666666667	535.261294053277	6.12469856975544
1944	6	Arizona	1944.5	523.714272182217	9.20642890179211
1944	7	Arizona	1944.58333333333	598.864923846893	11.6189630257379
1944	8	Arizona	1944.66666666667	1363.12555035098	6.8322842758533
1944	9	Arizona	1944.75	2153.0230105669	3.73142521393542
1944	10	Arizona	1944.83333333333	1054.15738835978	3.77295542215078
1944	11	Arizona	1944.91666666667	404.681338311018	3.34313131421534
1944	12	Arizona	1945	159.384709472024	1.22873077889057
1945	1	Arizona	1945.08333333333	526.123960112286	0.627318849831889
1945	2	Arizona	1945.16666666667	226.920449174046	1.48985840338002
1945	3	Arizona	1945.25	90.3885841834987	4.80913690835193
1945	4	Arizona	1945.33333333333	90.3852071480163	6.16446238948785
1945	5	Arizona	1945.41666666667	99.5590640745743	6.12469856975544
1945	6	Arizona	1945.5	99.6757474952084	9.20642890179211
1945	7	Arizona	1945.58333333333	245.132623391365	11.6189630257379
1945	8	Arizona	1945.66666666667	664.87632593101	6.8322842758533
1945	9	Arizona	1945.75	875.865673272733	3.73142521393542
1945	10	Arizona	1945.83333333333	1042.04332025636	3.77295542215078
1945	11	Arizona	1945.91666666667	951.382605460624	3.34313131421534
1945	12	Arizona	1946	669.257086154547	1.22873077889057
1946	1	Arizona	1946.08333333333	163.404533912033	0.627318849831889
1946	2	Arizona	1946.16666666667	78.8451966024507	1.48985840338002
1946	3	Arizona	1946.25	16.5840359180837	4.80913690835193
1946	4	Arizona	1946.33333333333	77.6367426865317	6.16446238948785
1946	5	Arizona	1946.41666666667	81.9005290006388	6.12469856975544
1946	6	Arizona	1946.5	162.446991189356	9.20642890179211
1946	7	Arizona	1946.58333333333	1523.68824332678	11.6189630257379
1946	8	Arizona	1946.66666666667	3374.82245282997	6.8322842758533
1946	9	Arizona	1946.75	2085.64844184733	3.73142521393542
1946	10	Arizona	1946.83333333333	1113.44130810308	3.77295542215078
1946	11	Arizona	1946.91666666667	452.746258030743	3.34313131421534
1946	12	Arizona	1947	260.434427740425	1.22873077889057
1947	1	Arizona	1947.08333333333	83.0745483756782	0.627318849831889
1947	2	Arizona	1947.16666666667	81.9700099895395	1.48985840338002
1947	3	Arizona	1947.25	81.3347208320641	4.80913690835193
1947	4	Arizona	1947.33333333333	82.7312482234975	6.16446238948785
1947	5	Arizona	1947.41666666667	396.578474295903	6.12469856975544
1947	6	Arizona	1947.5	174.62933466258	9.20642890179211
1947	7	Arizona	1947.58333333333	169.729091706059	11.6189630257379
1947	8	Arizona	1947.66666666667	1006.03824066475	6.8322842758533
1947	9	Arizona	1947.75	225.726570043675	3.73142521393542
1947	10	Arizona	1947.83333333333	84.7294023817194	3.77295542215078
1947	11	Arizona	1947.91666666667	401.036405270235	3.34313131421534
1947	12	Arizona	1948	172.374296685347	1.22873077889057
1948	1	Arizona	1948.08333333333	16.4740434166062	0.627318849831889
1948	2	Arizona	1948.16666666667	15.9488034668052	1.48985840338002
1948	3	Arizona	1948.25	81.552487457119	4.80913690835193
1948	4	Arizona	1948.33333333333	18.8587154562738	6.16446238948785
1948	5	Arizona	1948.41666666667	468.468965664361	6.12469856975544
1948	6	Arizona	1948.5	178.03351357781	9.20642890179211
1948	7	Arizona	1948.58333333333	1344.25254613408	11.6189630257379
1948	8	Arizona	1948.66666666667	2684.37456295102	6.8322842758533
1948	9	Arizona	1948.75	3558.08801938212	3.73142521393542
1948	10	Arizona	1948.83333333333	2552.82822122526	3.77295542215078
1948	11	Arizona	1948.91666666667	1582.83872257532	3.34313131421534
1948	12	Arizona	1949	373.871594057382	1.22873077889057
1949	1	Arizona	1949.08333333333	632.952408291889	0.627318849831889
1949	2	Arizona	1949.16666666667	246.946382211112	1.48985840338002
1949	3	Arizona	1949.25	247.294775987474	4.80913690835193
1949	4	Arizona	1949.33333333333	21.8743048730974	6.16446238948785
1949	5	Arizona	1949.41666666667	241.146280515743	6.12469856975544
1949	6	Arizona	1949.5	253.693750332641	9.20642890179211
1949	7	Arizona	1949.58333333333	1465.09225623071	11.6189630257379
1949	8	Arizona	1949.66666666667	4089.57603865709	6.8322842758533
1949	9	Arizona	1949.75	2992.71700565418	3.73142521393542
1949	10	Arizona	1949.83333333333	1765.38287893654	3.77295542215078
1949	11	Arizona	1949.91666666667	1175.82877707748	3.34313131421534
1949	12	Arizona	1950	441.263581423407	1.22873077889057
1950	1	Arizona	1950.08333333333	402.365435579461	0.627318849831889
1950	2	Arizona	1950.16666666667	247.204838266973	1.48985840338002
1950	3	Arizona	1950.25	82.6759741477257	4.80913690835193
1950	4	Arizona	1950.33333333333	838.915617781273	6.16446238948785
1950	5	Arizona	1950.41666666667	604.722951515516	6.12469856975544
1950	6	Arizona	1950.5	810.833259898465	9.20642890179211
1950	7	Arizona	1950.58333333333	640.353893351913	11.6189630257379
1950	8	Arizona	1950.66666666667	1325.43630271377	6.8322842758533
1950	9	Arizona	1950.75	2831.78050886347	3.73142521393542
1950	10	Arizona	1950.83333333333	2218.69986425543	3.77295542215078
1950	11	Arizona	1950.91666666667	2084.72252699671	3.34313131421534
1950	12	Arizona	1951	1382.02671411985	1.22873077889057
1951	1	Arizona	1951.08333333333	336.489105403405	0.627318849831889
1951	2	Arizona	1951.16666666667	627.595521921104	1.48985840338002
1951	3	Arizona	1951.25	706.034985885369	4.80913690835193
1951	4	Arizona	1951.33333333333	438.938037170236	6.16446238948785
1951	5	Arizona	1951.41666666667	940.431906671249	6.12469856975544
1951	6	Arizona	1951.5	1680.71243189203	9.20642890179211
1951	7	Arizona	1951.58333333333	2232.70331465334	11.6189630257379
1951	8	Arizona	1951.66666666667	5031.26262176832	6.8322842758533
1951	9	Arizona	1951.75	6282.21971858139	3.73142521393542
1951	10	Arizona	1951.83333333333	2773.96114098163	3.77295542215078
1951	11	Arizona	1951.91666666667	1721.76590482133	3.34313131421534
1951	12	Arizona	1952	535.679643085901	1.22873077889057
1952	1	Arizona	1952.08333333333	171.74105813488	0.627318849831889
1952	2	Arizona	1952.16666666667	15.8629319433251	1.48985840338002
1952	3	Arizona	1952.25	79.2814436127647	4.80913690835193
1952	4	Arizona	1952.33333333333	17.311440143255	6.16446238948785
1952	5	Arizona	1952.41666666667	614.001400383583	6.12469856975544
1952	6	Arizona	1952.5	1156.85370797987	9.20642890179211
1952	7	Arizona	1952.58333333333	2271.4787972387	11.6189630257379
1952	8	Arizona	1952.66666666667	5861.59419508117	6.8322842758533
1952	9	Arizona	1952.75	5118.75058437446	3.73142521393542
1952	10	Arizona	1952.83333333333	5381.90531898234	3.77295542215078
1952	11	Arizona	1952.91666666667	4223.74037703527	3.34313131421534
1952	12	Arizona	1953	2175.78911025039	1.22873077889057
1953	1	Arizona	1953.08333333333	588.532184777802	0.627318849831889
1953	2	Arizona	1953.16666666667	568.47475478703	1.48985840338002
1953	3	Arizona	1953.25	636.508842808284	4.80913690835193
1953	4	Arizona	1953.33333333333	583.715049302346	6.16446238948785
1953	5	Arizona	1953.41666666667	512.603338197357	6.12469856975544
1953	6	Arizona	1953.5	1220.1381977798	9.20642890179211
1953	7	Arizona	1953.58333333333	2845.99961057114	11.6189630257379
1953	8	Arizona	1953.66666666667	9395.31607118613	6.8322842758533
1953	9	Arizona	1953.75	6654.34070436063	3.73142521393542
1953	10	Arizona	1953.83333333333	3224.40905707663	3.77295542215078
1953	11	Arizona	1953.91666666667	1027.45895543165	3.34313131421534
1953	12	Arizona	1954	819.447187017477	1.22873077889057
1954	1	Arizona	1954.08333333333	417.497344664641	0.627318849831889
1954	2	Arizona	1954.16666666667	82.6170778622884	1.48985840338002
1954	3	Arizona	1954.25	557.309469969648	4.80913690835193
1954	4	Arizona	1954.33333333333	263.636185916329	6.16446238948785
1954	5	Arizona	1954.41666666667	927.068755789511	6.12469856975544
1954	6	Arizona	1954.5	1552.02852937488	9.20642890179211
1954	7	Arizona	1954.58333333333	3701.8258359881	11.6189630257379
1954	8	Arizona	1954.66666666667	4078.44717787133	6.8322842758533
1954	9	Arizona	1954.75	3749.73637513356	3.73142521393542
1954	10	Arizona	1954.83333333333	2185.33688747247	3.77295542215078
1954	11	Arizona	1954.91666666667	1196.96011388263	3.34313131421534
1954	12	Arizona	1955	185.134743598254	1.22873077889057
1932	5	Arkansas	1932.41666666667	226.070955227684	9.92932217361573
1932	6	Arkansas	1932.5	246.362332564762	13.4563044938728
1932	7	Arkansas	1932.58333333333	468.223633976834	5.24432758096538
1932	8	Arkansas	1932.66666666667	655.510538310929	2.98879141037115
1932	9	Arkansas	1932.75	454.98405722091	2.31683139158584
1932	10	Arkansas	1932.83333333333	622.325553938539	2.27215271571963
1932	11	Arkansas	1932.91666666667	235.551204443723	1.98965270792274
1932	12	Arkansas	1933	59.570684088265	1.09790841063247
1933	1	Arkansas	1933.08333333333	209.714411398273	0.325988794779256
1933	2	Arkansas	1933.16666666667	411.441030080092	0.0444718922132912
1933	3	Arkansas	1933.25	54.5996234582376	0.0236272987011599
1933	4	Arkansas	1933.33333333333	52.7284207740422	0.414368958402729
1933	5	Arkansas	1933.41666666667	53.4659021603259	9.92932217361573
1933	6	Arkansas	1933.5	218.208873775749	13.4563044938728
1933	7	Arkansas	1933.58333333333	666.628996467108	5.24432758096538
1933	8	Arkansas	1933.66666666667	275.482608543734	2.98879141037115
1933	9	Arkansas	1933.75	225.896988300658	2.31683139158584
1933	10	Arkansas	1933.83333333333	60.1937931149713	2.27215271571963
1933	11	Arkansas	1933.91666666667	756.389997204848	1.98965270792274
1933	12	Arkansas	1934	75.7343327694521	1.09790841063247
1934	1	Arkansas	1934.08333333333	55.7980850207253	0.325988794779256
1934	2	Arkansas	1934.16666666667	53.9150895135576	0.0444718922132912
1934	3	Arkansas	1934.25	963.866894773047	0.0236272987011599
1934	4	Arkansas	1934.33333333333	51.8213901227551	0.414368958402729
1934	5	Arkansas	1934.41666666667	592.041009314663	9.92932217361573
1934	6	Arkansas	1934.5	163.87341143837	13.4563044938728
1934	7	Arkansas	1934.58333333333	71.0992957511108	5.24432758096538
1934	8	Arkansas	1934.66666666667	58.6089358254735	2.98879141037115
1934	9	Arkansas	1934.75	610.760334993489	2.31683139158584
1934	10	Arkansas	1934.83333333333	74.7230368261572	2.27215271571963
1934	11	Arkansas	1934.91666666667	420.060101688139	1.98965270792274
1934	12	Arkansas	1935	224.29064300338	1.09790841063247
1935	1	Arkansas	1935.08333333333	57.8086729707538	0.325988794779256
1935	2	Arkansas	1935.16666666667	54.531961631836	0.0444718922132912
1935	3	Arkansas	1935.25	52.485740283672	0.0236272987011599
1935	4	Arkansas	1935.33333333333	52.9319801213988	0.414368958402729
1935	5	Arkansas	1935.41666666667	597.471639254761	9.92932217361573
1935	6	Arkansas	1935.5	541.1600539123	13.4563044938728
1935	7	Arkansas	1935.58333333333	322.782288696037	5.24432758096538
1935	8	Arkansas	1935.66666666667	1025.11496539083	2.98879141037115
1935	9	Arkansas	1935.75	1870.11044419953	2.31683139158584
1935	10	Arkansas	1935.83333333333	518.11204759961	2.27215271571963
1935	11	Arkansas	1935.91666666667	1170.511727499	1.98965270792274
1935	12	Arkansas	1936	255.499475765513	1.09790841063247
1936	1	Arkansas	1936.08333333333	57.0509022464997	0.325988794779256
1936	2	Arkansas	1936.16666666667	218.729503172773	0.0444718922132912
1936	3	Arkansas	1936.25	214.585607760324	0.0236272987011599
1936	4	Arkansas	1936.33333333333	212.014303638855	0.414368958402729
1936	5	Arkansas	1936.41666666667	214.531679399155	9.92932217361573
1936	6	Arkansas	1936.5	78.2252424395598	13.4563044938728
1936	7	Arkansas	1936.58333333333	67.6543781970026	5.24432758096538
1936	8	Arkansas	1936.66666666667	219.860685317651	2.98879141037115
1936	9	Arkansas	1936.75	626.09125310082	2.31683139158584
1936	10	Arkansas	1936.83333333333	2929.29155478102	2.27215271571963
1936	11	Arkansas	1936.91666666667	3725.28590915261	1.98965270792274
1936	12	Arkansas	1937	2086.97539499166	1.09790841063247
1937	1	Arkansas	1937.08333333333	1219.47897812846	0.325988794779256
1937	2	Arkansas	1937.16666666667	1443.73158933262	0.0444718922132912
1937	3	Arkansas	1937.25	216.858448606202	0.0236272987011599
1937	4	Arkansas	1937.33333333333	52.9387227335644	0.414368958402729
1937	5	Arkansas	1937.41666666667	425.269628163462	9.92932217361573
1937	6	Arkansas	1937.5	2755.53111231916	13.4563044938728
1937	7	Arkansas	1937.58333333333	21325.4886808912	5.24432758096538
1937	8	Arkansas	1937.66666666667	15075.0097097033	2.98879141037115
1937	9	Arkansas	1937.75	8474.59363042591	2.31683139158584
1937	10	Arkansas	1937.83333333333	6695.72763993255	2.27215271571963
1937	11	Arkansas	1937.91666666667	2333.15208843571	1.98965270792274
1937	12	Arkansas	1938	706.91825424184	1.09790841063247
1938	1	Arkansas	1938.08333333333	1283.86491286324	0.325988794779256
1938	2	Arkansas	1938.16666666667	431.068142444673	0.0444718922132912
1938	3	Arkansas	1938.25	415.109205700497	0.0236272987011599
1938	4	Arkansas	1938.33333333333	415.133522309313	0.414368958402729
1938	5	Arkansas	1938.41666666667	424.347075671682	9.92932217361573
1938	6	Arkansas	1938.5	498.648886949704	13.4563044938728
1938	7	Arkansas	1938.58333333333	760.108400414682	5.24432758096538
1938	8	Arkansas	1938.66666666667	905.903179774909	2.98879141037115
1938	9	Arkansas	1938.75	266.465859718226	2.31683139158584
1938	10	Arkansas	1938.83333333333	623.995410298412	2.27215271571963
1938	11	Arkansas	1938.91666666667	640.615887517412	1.98965270792274
1938	12	Arkansas	1939	1150.77129850908	1.09790841063247
1939	1	Arkansas	1939.08333333333	236.576065143054	0.325988794779256
1939	2	Arkansas	1939.16666666667	419.183132366768	0.0444718922132912
1939	3	Arkansas	1939.25	211.237952150946	0.0236272987011599
1939	4	Arkansas	1939.33333333333	418.519043465807	0.414368958402729
1939	5	Arkansas	1939.41666666667	609.201419355789	9.92932217361573
1939	6	Arkansas	1939.5	743.633720044961	13.4563044938728
1939	7	Arkansas	1939.58333333333	1043.99190156365	5.24432758096538
1939	8	Arkansas	1939.66666666667	1319.26279066174	2.98879141037115
1939	9	Arkansas	1939.75	1443.20898688236	2.31683139158584
1939	10	Arkansas	1939.83333333333	1603.73274771375	2.27215271571963
1939	11	Arkansas	1939.91666666667	1427.6708757612	1.98965270792274
1939	12	Arkansas	1940	1047.1907552372	1.09790841063247
1940	1	Arkansas	1940.08333333333	433.42793436995	0.325988794779256
1940	2	Arkansas	1940.16666666667	218.067789309135	0.0444718922132912
1940	3	Arkansas	1940.25	604.427506949912	0.0236272987011599
1940	4	Arkansas	1940.33333333333	423.226682112282	0.414368958402729
1940	5	Arkansas	1940.41666666667	57.9504002415807	9.92932217361573
1940	6	Arkansas	1940.5	59.1509968351505	13.4563044938728
1940	7	Arkansas	1940.58333333333	439.517890028432	5.24432758096538
1940	8	Arkansas	1940.66666666667	1240.80269840549	2.98879141037115
1940	9	Arkansas	1940.75	1104.06601081305	2.31683139158584
1940	10	Arkansas	1940.83333333333	1248.59994503199	2.27215271571963
1940	11	Arkansas	1940.91666666667	490.650343161652	1.98965270792274
1940	12	Arkansas	1941	68.3893704886741	1.09790841063247
1941	1	Arkansas	1941.08333333333	53.6563969445921	0.325988794779256
1941	2	Arkansas	1941.16666666667	800.101163016323	0.0444718922132912
1941	3	Arkansas	1941.25	613.836705023772	0.0236272987011599
1941	4	Arkansas	1941.33333333333	53.395513293492	0.414368958402729
1941	5	Arkansas	1941.41666666667	630.907467179363	9.92932217361573
1941	6	Arkansas	1941.5	246.405359308327	13.4563044938728
1941	7	Arkansas	1941.58333333333	673.298998806381	5.24432758096538
1941	8	Arkansas	1941.66666666667	2326.42685746475	2.98879141037115
1941	9	Arkansas	1941.75	1951.82447782993	2.31683139158584
1941	10	Arkansas	1941.83333333333	2022.27345829763	2.27215271571963
1941	11	Arkansas	1941.91666666667	2022.08986881445	1.98965270792274
1941	12	Arkansas	1942	1118.80902185228	1.09790841063247
1942	1	Arkansas	1942.08333333333	839.69450498219	0.325988794779256
1942	2	Arkansas	1942.16666666667	617.841214314357	0.0444718922132912
1942	3	Arkansas	1942.25	217.281391589673	0.0236272987011599
1942	4	Arkansas	1942.33333333333	54.5724617534353	0.414368958402729
1942	5	Arkansas	1942.41666666667	807.832348131304	9.92932217361573
1942	6	Arkansas	1942.5	1647.61311006528	13.4563044938728
1942	7	Arkansas	1942.58333333333	9142.57809393498	5.24432758096538
1942	8	Arkansas	1942.66666666667	8117.67943836518	2.98879141037115
1942	9	Arkansas	1942.75	5348.07119476023	2.31683139158584
1942	10	Arkansas	1942.83333333333	3407.79981051975	2.27215271571963
1942	11	Arkansas	1942.91666666667	1242.18184035526	1.98965270792274
1942	12	Arkansas	1943	889.778256465805	1.09790841063247
1943	1	Arkansas	1943.08333333333	841.804054910809	0.325988794779256
1943	2	Arkansas	1943.16666666667	222.755944206437	0.0444718922132912
1943	3	Arkansas	1943.25	55.3993148574023	0.0236272987011599
1943	4	Arkansas	1943.33333333333	218.617982765968	0.414368958402729
1943	5	Arkansas	1943.41666666667	617.351149255827	9.92932217361573
1943	6	Arkansas	1943.5	1771.41060084828	13.4563044938728
1943	7	Arkansas	1943.58333333333	5593.8112141065	5.24432758096538
1943	8	Arkansas	1943.66666666667	5246.78648447752	2.98879141037115
1943	9	Arkansas	1943.75	2170.30846636232	2.31683139158584
1943	10	Arkansas	1943.83333333333	535.926736691972	2.27215271571963
1943	11	Arkansas	1943.91666666667	661.220991531583	1.98965270792274
1943	12	Arkansas	1944	460.925618973428	1.09790841063247
1944	1	Arkansas	1944.08333333333	444.714505002396	0.325988794779256
1944	2	Arkansas	1944.16666666667	57.2147265735318	0.0444718922132912
1944	3	Arkansas	1944.25	54.3153802569303	0.0236272987011599
1944	4	Arkansas	1944.33333333333	426.301647079952	0.414368958402729
1944	5	Arkansas	1944.41666666667	221.9230863222	9.92932217361573
1944	6	Arkansas	1944.5	883.052302521243	13.4563044938728
1944	7	Arkansas	1944.58333333333	1594.03981009505	5.24432758096538
1944	8	Arkansas	1944.66666666667	1306.34738285427	2.98879141037115
1944	9	Arkansas	1944.75	1352.82487226744	2.31683139158584
1944	10	Arkansas	1944.83333333333	1486.89122755671	2.27215271571963
1944	11	Arkansas	1944.91666666667	730.063801314324	1.98965270792274
1944	12	Arkansas	1945	1398.69114105858	1.09790841063247
1945	1	Arkansas	1945.08333333333	468.134094926007	0.325988794779256
1945	2	Arkansas	1945.16666666667	57.7539920118162	0.0444718922132912
1945	3	Arkansas	1945.25	823.182396190425	0.0236272987011599
1945	4	Arkansas	1945.33333333333	53.334970164375	0.414368958402729
1945	5	Arkansas	1945.41666666667	218.8763543443	9.92932217361573
1945	6	Arkansas	1945.5	886.708637084996	13.4563044938728
1945	7	Arkansas	1945.58333333333	1639.06622366661	5.24432758096538
1945	8	Arkansas	1945.66666666667	1498.04230428385	2.98879141037115
1945	9	Arkansas	1945.75	3536.34177413873	2.31683139158584
1945	10	Arkansas	1945.83333333333	2417.10020243463	2.27215271571963
1945	11	Arkansas	1945.91666666667	1391.87302407383	1.98965270792274
1945	12	Arkansas	1946	905.114303594392	1.09790841063247
1946	1	Arkansas	1946.08333333333	626.245503294996	0.325988794779256
1946	2	Arkansas	1946.16666666667	492.032945490841	0.0444718922132912
1946	3	Arkansas	1946.25	487.80934684143	0.0236272987011599
1946	4	Arkansas	1946.33333333333	373.035078808115	0.414368958402729
1946	5	Arkansas	1946.41666666667	249.043719896492	9.92932217361573
1946	6	Arkansas	1946.5	1689.66094552563	13.4563044938728
1946	7	Arkansas	1946.58333333333	7751.07758964427	5.24432758096538
1946	8	Arkansas	1946.66666666667	15157.5813851618	2.98879141037115
1946	9	Arkansas	1946.75	11508.293416958	2.31683139158584
1946	10	Arkansas	1946.83333333333	6289.09046114642	2.27215271571963
1946	11	Arkansas	1946.91666666667	4182.57501262171	1.98965270792274
1946	12	Arkansas	1947	1454.44237293412	1.09790841063247
1947	1	Arkansas	1947.08333333333	387.112636694632	0.325988794779256
1947	2	Arkansas	1947.16666666667	504.573801180279	0.0444718922132912
1947	3	Arkansas	1947.25	497.495446158242	0.0236272987011599
1947	4	Arkansas	1947.33333333333	257.259474187539	0.414368958402729
1947	5	Arkansas	1947.41666666667	249.033753208883	9.92932217361573
1947	6	Arkansas	1947.5	760.716340737284	13.4563044938728
1947	7	Arkansas	1947.58333333333	930.658762487715	5.24432758096538
1947	8	Arkansas	1947.66666666667	2354.26153410238	2.98879141037115
1947	9	Arkansas	1947.75	2282.18484017309	2.31683139158584
1947	10	Arkansas	1947.83333333333	803.307346357198	2.27215271571963
1947	11	Arkansas	1947.91666666667	512.360566875418	1.98965270792274
1947	12	Arkansas	1948	747.565035222276	1.09790841063247
1948	1	Arkansas	1948.08333333333	251.44403759862	0.325988794779256
1948	2	Arkansas	1948.16666666667	30.1976772929656	0.0444718922132912
1948	3	Arkansas	1948.25	29.2185227736025	0.0236272987011599
1948	4	Arkansas	1948.33333333333	29.4859466248692	0.414368958402729
1948	5	Arkansas	1948.41666666667	373.878193977693	9.92932217361573
1948	6	Arkansas	1948.5	1371.43377482535	13.4563044938728
1948	7	Arkansas	1948.58333333333	4355.31440110056	5.24432758096538
1948	8	Arkansas	1948.66666666667	4593.47551296118	2.98879141037115
1948	9	Arkansas	1948.75	4208.98698140844	2.31683139158584
1948	10	Arkansas	1948.83333333333	1965.30704179469	2.27215271571963
1948	11	Arkansas	1948.91666666667	655.232703730308	1.98965270792274
1948	12	Arkansas	1949	751.874856815325	1.09790841063247
1949	1	Arkansas	1949.08333333333	627.526718224238	0.325988794779256
1949	2	Arkansas	1949.16666666667	496.878182624553	0.0444718922132912
1949	3	Arkansas	1949.25	374.544796987884	0.0236272987011599
1949	4	Arkansas	1949.33333333333	121.833130539252	0.414368958402729
1949	5	Arkansas	1949.41666666667	1718.76897520054	9.92932217361573
1949	6	Arkansas	1949.5	8269.20470094066	13.4563044938728
1949	7	Arkansas	1949.58333333333	43063.8930913975	5.24432758096538
1949	8	Arkansas	1949.66666666667	32882.7097836209	2.98879141037115
1949	9	Arkansas	1949.75	17185.5863435861	2.31683139158584
1949	10	Arkansas	1949.83333333333	11359.3984437902	2.27215271571963
1949	11	Arkansas	1949.91666666667	4588.76191219381	1.98965270792274
1949	12	Arkansas	1950	2155.92536465169	1.09790841063247
1950	1	Arkansas	1950.08333333333	1110.91824692557	0.325988794779256
1950	2	Arkansas	1950.16666666667	375.384424561327	0.0444718922132912
1950	3	Arkansas	1950.25	735.594461448942	0.0236272987011599
1950	4	Arkansas	1950.33333333333	618.624760069129	0.414368958402729
1950	5	Arkansas	1950.41666666667	612.582091796451	9.92932217361573
1950	6	Arkansas	1950.5	2299.76049498321	13.4563044938728
1950	7	Arkansas	1950.58333333333	8345.54038157479	5.24432758096538
1950	8	Arkansas	1950.66666666667	7563.77718698495	2.98879141037115
1950	9	Arkansas	1950.75	9806.15477336289	2.31683139158584
1950	10	Arkansas	1950.83333333333	4285.27858599118	2.27215271571963
1950	11	Arkansas	1950.91666666667	3574.464025344	1.98965270792274
1950	12	Arkansas	1951	2465.2794234915	1.09790841063247
1951	1	Arkansas	1951.08333333333	1004.18476046337	0.325988794779256
1951	2	Arkansas	1951.16666666667	32.3950709177244	0.0444718922132912
1951	3	Arkansas	1951.25	29.1119232414036	0.0236272987011599
1951	4	Arkansas	1951.33333333333	28.7762272469936	0.414368958402729
1951	5	Arkansas	1951.41666666667	615.523298659589	9.92932217361573
1951	6	Arkansas	1951.5	1991.90111682742	13.4563044938728
1951	7	Arkansas	1951.58333333333	8381.01971114425	5.24432758096538
1951	8	Arkansas	1951.66666666667	13381.5530718119	2.98879141037115
1951	9	Arkansas	1951.75	15099.9093952772	2.31683139158584
1951	10	Arkansas	1951.83333333333	6414.40812624705	2.27215271571963
1951	11	Arkansas	1951.91666666667	4099.24615857883	1.98965270792274
1951	12	Arkansas	1952	4992.9273915093	1.09790841063247
1952	1	Arkansas	1952.08333333333	787.706206056288	0.325988794779256
1952	2	Arkansas	1952.16666666667	969.502302585021	0.0444718922132912
1952	3	Arkansas	1952.25	738.570071873273	0.0236272987011599
1952	4	Arkansas	1952.33333333333	372.206178980402	0.414368958402729
1952	5	Arkansas	1952.41666666667	490.718237750557	9.92932217361573
1952	6	Arkansas	1952.5	1979.55048520131	13.4563044938728
1952	7	Arkansas	1952.58333333333	6164.10581629789	5.24432758096538
1952	8	Arkansas	1952.66666666667	11807.5322742651	2.98879141037115
1952	9	Arkansas	1952.75	11610.5231861665	2.31683139158584
1952	10	Arkansas	1952.83333333333	7332.72244776528	2.27215271571963
1952	11	Arkansas	1952.91666666667	2641.63109325134	1.98965270792274
1952	12	Arkansas	1953	919.757086910862	1.09790841063247
1953	1	Arkansas	1953.08333333333	129.618168486795	0.325988794779256
1953	2	Arkansas	1953.16666666667	496.978140065525	0.0444718922132912
1953	3	Arkansas	1953.25	607.709684988051	0.0236272987011599
1953	4	Arkansas	1953.33333333333	497.432451833429	0.414368958402729
1953	5	Arkansas	1953.41666666667	1297.61488938955	9.92932217361573
1953	6	Arkansas	1953.5	3838.57943456974	13.4563044938728
1953	7	Arkansas	1953.58333333333	8051.67994316492	5.24432758096538
1953	8	Arkansas	1953.66666666667	10630.3406693034	2.98879141037115
1953	9	Arkansas	1953.75	8087.33279775929	2.31683139158584
1953	10	Arkansas	1953.83333333333	3640.34360875771	2.27215271571963
1953	11	Arkansas	1953.91666666667	2156.89210795676	1.98965270792274
1953	12	Arkansas	1954	1613.84374080659	1.09790841063247
1954	1	Arkansas	1954.08333333333	876.072194483404	0.325988794779256
1954	2	Arkansas	1954.16666666667	377.350037310727	0.0444718922132912
1954	3	Arkansas	1954.25	1069.70829055772	0.0236272987011599
1954	4	Arkansas	1954.33333333333	1437.43729567675	0.414368958402729
1954	5	Arkansas	1954.41666666667	2689.08263812263	9.92932217361573
1954	6	Arkansas	1954.5	3489.84646731547	13.4563044938728
1954	7	Arkansas	1954.58333333333	10609.7485414087	5.24432758096538
1954	8	Arkansas	1954.66666666667	7557.38643345809	2.98879141037115
1954	9	Arkansas	1954.75	7097.90720533823	2.31683139158584
1954	10	Arkansas	1954.83333333333	5846.01551885431	2.27215271571963
1954	11	Arkansas	1954.91666666667	3520.74911788588	1.98965270792274
1954	12	Arkansas	1955	1794.40885239043	1.09790841063247
1932	5	California	1932.41666666667	600.699264687057	13.9097383119041
1932	6	California	1932.5	851.11314379858	12.0990178458951
1932	7	California	1932.58333333333	1364.79318106276	8.64507377760192
1932	8	California	1932.66666666667	1292.58317017673	6.57731897648321
1932	9	California	1932.75	1303.07616309984	5.20021345792146
1932	10	California	1932.83333333333	1374.27720865	4.16980703109348
1932	11	California	1932.91666666667	951.657851069212	3.64359569062696
1932	12	California	1933	654.373557704183	3.72786996199553
1933	1	California	1933.08333333333	569.840776833836	4.20533985386922
1933	2	California	1933.16666666667	240.564808890114	4.9254354300152
1933	3	California	1933.25	364.651904670828	6.44438230127459
1933	4	California	1933.33333333333	674.015282771851	10.1344701060546
1933	5	California	1933.41666666667	638.698606062103	13.9097383119041
1933	6	California	1933.5	605.730687333645	12.0990178458951
1933	7	California	1933.58333333333	1269.36650061726	8.64507377760192
1933	8	California	1933.66666666667	979.253946658028	6.57731897648321
1933	9	California	1933.75	1182.07074604229	5.20021345792146
1933	10	California	1933.83333333333	1342.63648072434	4.16980703109348
1933	11	California	1933.91666666667	1107.45221321246	3.64359569062696
1933	12	California	1934	1186.48680887321	3.72786996199553
1934	1	California	1934.08333333333	1113.07272540489	4.20533985386922
1934	2	California	1934.16666666667	1230.09844572445	4.9254354300152
1934	3	California	1934.25	1383.11419575394	6.44438230127459
1934	4	California	1934.33333333333	2073.830365903	10.1344701060546
1934	5	California	1934.41666666667	8543.01119844469	13.9097383119041
1934	6	California	1934.5	67076.6688732886	12.0990178458951
1934	7	California	1934.58333333333	63412.3838193013	8.64507377760192
1934	8	California	1934.66666666667	29005.4100160213	6.57731897648321
1934	9	California	1934.75	18946.8588152828	5.20021345792146
1934	10	California	1934.83333333333	11454.3900962899	4.16980703109348
1934	11	California	1934.91666666667	5761.25836247037	3.64359569062696
1934	12	California	1935	5331.04692183302	3.72786996199553
1935	1	California	1935.08333333333	3361.06244676067	4.20533985386922
1935	2	California	1935.16666666667	2768.10723655595	4.9254354300152
1935	3	California	1935.25	2803.89964165371	6.44438230127459
1935	4	California	1935.33333333333	1312.24108941797	10.1344701060546
1935	5	California	1935.41666666667	1380.6313926369	13.9097383119041
1935	6	California	1935.5	5617.65284593747	12.0990178458951
1935	7	California	1935.58333333333	8248.37964492806	8.64507377760192
1935	8	California	1935.66666666667	8492.88589038455	6.57731897648321
1935	9	California	1935.75	6768.14051758883	5.20021345792146
1935	10	California	1935.83333333333	6169.88469960535	4.16980703109348
1935	11	California	1935.91666666667	3391.33317668147	3.64359569062696
1935	12	California	1936	1751.29297515241	3.72786996199553
1936	1	California	1936.08333333333	953.944100085168	4.20533985386922
1936	2	California	1936.16666666667	922.76484407433	4.9254354300152
1936	3	California	1936.25	842.465508273277	6.44438230127459
1936	4	California	1936.33333333333	813.603131517937	10.1344701060546
1936	5	California	1936.41666666667	1220.02391192091	13.9097383119041
1936	6	California	1936.5	1422.55645920981	12.0990178458951
1936	7	California	1936.58333333333	2490.53106481094	8.64507377760192
1936	8	California	1936.66666666667	3610.48810613813	6.57731897648321
1936	9	California	1936.75	4495.80796645966	5.20021345792146
1936	10	California	1936.83333333333	3514.27820562621	4.16980703109348
1936	11	California	1936.91666666667	2543.30174695988	3.64359569062696
1936	12	California	1937	1828.2077507184	3.72786996199553
1937	1	California	1937.08333333333	917.568947511404	4.20533985386922
1937	2	California	1937.16666666667	194.195123581053	4.9254354300152
1937	3	California	1937.25	250.40776389551	6.44438230127459
1937	4	California	1937.33333333333	710.40331822014	10.1344701060546
1937	5	California	1937.41666666667	1149.9764729158	13.9097383119041
1937	6	California	1937.5	1823.89376029834	12.0990178458951
1937	7	California	1937.58333333333	5375.02512547984	8.64507377760192
1937	8	California	1937.66666666667	8761.68792281399	6.57731897648321
1937	9	California	1937.75	10169.3596766773	5.20021345792146
1937	10	California	1937.83333333333	7144.25363788809	4.16980703109348
1937	11	California	1937.91666666667	4195.92588317802	3.64359569062696
1937	12	California	1938	1322.50294457352	3.72786996199553
1938	1	California	1938.08333333333	918.507913378729	4.20533985386922
1938	2	California	1938.16666666667	558.831442352395	4.9254354300152
1938	3	California	1938.25	581.822165005443	6.44438230127459
1938	4	California	1938.33333333333	263.10879180117	10.1344701060546
1938	5	California	1938.41666666667	300.506706335562	13.9097383119041
1938	6	California	1938.5	451.611799657278	12.0990178458951
1938	7	California	1938.58333333333	1366.06630455292	8.64507377760192
1938	8	California	1938.66666666667	1459.71255695488	6.57731897648321
1938	9	California	1938.75	917.361000390766	5.20021345792146
1938	10	California	1938.83333333333	921.091895276138	4.16980703109348
1938	11	California	1938.91666666667	202.326550412319	3.64359569062696
1938	12	California	1939	452.968243760698	3.72786996199553
1939	1	California	1939.08333333333	279.840694065766	4.20533985386922
1939	2	California	1939.16666666667	151.55998601095	4.9254354300152
1939	3	California	1939.25	246.932367747429	6.44438230127459
1939	4	California	1939.33333333333	490.978811938188	10.1344701060546
1939	5	California	1939.41666666667	760.940162400773	13.9097383119041
1939	6	California	1939.5	2879.04544173992	12.0990178458951
1939	7	California	1939.58333333333	10238.5598246118	8.64507377760192
1939	8	California	1939.66666666667	14342.6137450141	6.57731897648321
1939	9	California	1939.75	15255.9981936574	5.20021345792146
1939	10	California	1939.83333333333	10046.4673109999	4.16980703109348
1939	11	California	1939.91666666667	6267.19778514091	3.64359569062696
1939	12	California	1940	3613.90443736613	3.72786996199553
1940	1	California	1940.08333333333	2627.52318346835	4.20533985386922
1940	2	California	1940.16666666667	1261.76691808709	4.9254354300152
1940	3	California	1940.25	957.441876600847	6.44438230127459
1940	4	California	1940.33333333333	796.189392727224	10.1344701060546
1940	5	California	1940.41666666667	1351.59285684607	13.9097383119041
1940	6	California	1940.5	5146.92636321803	12.0990178458951
1940	7	California	1940.58333333333	5726.1967675753	8.64507377760192
1940	8	California	1940.66666666667	5832.23593525878	6.57731897648321
1940	9	California	1940.75	4285.02198291659	5.20021345792146
1940	10	California	1940.83333333333	2557.25691429293	4.16980703109348
1940	11	California	1940.91666666667	1374.26047715988	3.64359569062696
1940	12	California	1941	765.642308223003	3.72786996199553
1941	1	California	1941.08333333333	367.974944363617	4.20533985386922
1941	2	California	1941.16666666667	489.790055540681	4.9254354300152
1941	3	California	1941.25	411.196038475073	6.44438230127459
1941	4	California	1941.33333333333	245.909964727544	10.1344701060546
1941	5	California	1941.41666666667	1135.62562222193	13.9097383119041
1941	6	California	1941.5	1858.62161473284	12.0990178458951
1941	7	California	1941.58333333333	1708.22280843053	8.64507377760192
1941	8	California	1941.66666666667	2764.33595692516	6.57731897648321
1941	9	California	1941.75	2484.70429780194	5.20021345792146
1941	10	California	1941.83333333333	1716.66408668915	4.16980703109348
1941	11	California	1941.91666666667	1478.23886711452	3.64359569062696
1941	12	California	1942	598.369099257818	3.72786996199553
1942	1	California	1942.08333333333	728.150808992423	4.20533985386922
1942	2	California	1942.16666666667	600.743365305947	4.9254354300152
1942	3	California	1942.25	650.198873810624	6.44438230127459
1942	4	California	1942.33333333333	280.046152214418	10.1344701060546
1942	5	California	1942.41666666667	481.646074709596	13.9097383119041
1942	6	California	1942.5	443.306593034814	12.0990178458951
1942	7	California	1942.58333333333	655.982774534385	8.64507377760192
1942	8	California	1942.66666666667	1720.121873287	6.57731897648321
1942	9	California	1942.75	2338.08631888391	5.20021345792146
1942	10	California	1942.83333333333	4619.31175995856	4.16980703109348
1942	11	California	1942.91666666667	3970.11622671941	3.64359569062696
1942	12	California	1943	3182.16997734809	3.72786996199553
1943	1	California	1943.08333333333	1928.38826902806	4.20533985386922
1943	2	California	1943.16666666667	1321.73462263149	4.9254354300152
1943	3	California	1943.25	875.103084937174	6.44438230127459
1943	4	California	1943.33333333333	1283.72293028516	10.1344701060546
1943	5	California	1943.41666666667	3121.88986431108	13.9097383119041
1943	6	California	1943.5	10217.9180436484	12.0990178458951
1943	7	California	1943.58333333333	27101.9493673167	8.64507377760192
1943	8	California	1943.66666666667	35069.1462788563	6.57731897648321
1943	9	California	1943.75	34018.4837631632	5.20021345792146
1943	10	California	1943.83333333333	25415.3483520953	4.16980703109348
1943	11	California	1943.91666666667	14412.7274500674	3.64359569062696
1943	12	California	1944	5209.04197586089	3.72786996199553
1944	1	California	1944.08333333333	2255.90398136176	4.20533985386922
1944	2	California	1944.16666666667	1510.33787473947	4.9254354300152
1944	3	California	1944.25	1115.67350766365	6.44438230127459
1944	4	California	1944.33333333333	1165.38884303059	10.1344701060546
1944	5	California	1944.41666666667	1734.88246955009	13.9097383119041
1944	6	California	1944.5	2083.02509404245	12.0990178458951
1944	7	California	1944.58333333333	3880.96567768888	8.64507377760192
1944	8	California	1944.66666666667	3542.80248116475	6.57731897648321
1944	9	California	1944.75	4796.80286902569	5.20021345792146
1944	10	California	1944.83333333333	4220.16511978765	4.16980703109348
1944	11	California	1944.91666666667	3143.5233155666	3.64359569062696
1944	12	California	1945	2744.13998286833	3.72786996199553
1945	1	California	1945.08333333333	958.739208175819	4.20533985386922
1945	2	California	1945.16666666667	1069.18550686754	4.9254354300152
1945	3	California	1945.25	783.307764538362	6.44438230127459
1945	4	California	1945.33333333333	660.872523036309	10.1344701060546
1945	5	California	1945.41666666667	577.57614630813	13.9097383119041
1945	6	California	1945.5	2510.92715129071	12.0990178458951
1945	7	California	1945.58333333333	5678.28035163334	8.64507377760192
1945	8	California	1945.66666666667	5783.06060328072	6.57731897648321
1945	9	California	1945.75	12656.0200815241	5.20021345792146
1945	10	California	1945.83333333333	10649.0401040508	4.16980703109348
1945	11	California	1945.91666666667	9398.71748490985	3.64359569062696
1945	12	California	1946	6487.37900691959	3.72786996199553
1946	1	California	1946.08333333333	2757.18533735506	4.20533985386922
1946	2	California	1946.16666666667	1591.78679878832	4.9254354300152
1946	3	California	1946.25	1695.02804757899	6.44438230127459
1946	4	California	1946.33333333333	1412.05949310699	10.1344701060546
1946	5	California	1946.41666666667	1823.92979747309	13.9097383119041
1946	6	California	1946.5	5197.77242703595	12.0990178458951
1946	7	California	1946.58333333333	9293.54090258465	8.64507377760192
1946	8	California	1946.66666666667	40717.8434937341	6.57731897648321
1946	9	California	1946.75	39390.8451406569	5.20021345792146
1946	10	California	1946.83333333333	21397.7459343791	4.16980703109348
1946	11	California	1946.91666666667	10904.1881090862	3.64359569062696
1946	12	California	1947	5457.95376522035	3.72786996199553
1947	1	California	1947.08333333333	4568.12516141751	4.20533985386922
1947	2	California	1947.16666666667	3188.57025987729	4.9254354300152
1947	3	California	1947.25	3547.25854853299	6.44438230127459
1947	4	California	1947.33333333333	2392.12689102451	10.1344701060546
1947	5	California	1947.41666666667	4133.03079195883	13.9097383119041
1947	6	California	1947.5	6664.46189674083	12.0990178458951
1947	7	California	1947.58333333333	7618.63819936086	8.64507377760192
1947	8	California	1947.66666666667	8967.2796398826	6.57731897648321
1947	9	California	1947.75	7464.08065649364	5.20021345792146
1947	10	California	1947.83333333333	5337.16370801201	4.16980703109348
1947	11	California	1947.91666666667	5420.49731421455	3.64359569062696
1947	12	California	1948	2492.23243002419	3.72786996199553
1948	1	California	1948.08333333333	1322.60116517271	4.20533985386922
1948	2	California	1948.16666666667	701.270657561309	4.9254354300152
1948	3	California	1948.25	1112.01381661173	6.44438230127459
1948	4	California	1948.33333333333	750.327731131479	10.1344701060546
1948	5	California	1948.41666666667	4342.41824537211	13.9097383119041
1948	6	California	1948.5	10911.8005851938	12.0990178458951
1948	7	California	1948.58333333333	43813.9957308836	8.64507377760192
1948	8	California	1948.66666666667	59877.5942216106	6.57731897648321
1948	9	California	1948.75	74005.4607236265	5.20021345792146
1948	10	California	1948.83333333333	75878.3277749621	4.16980703109348
1948	11	California	1948.91666666667	59616.7886199378	3.64359569062696
1948	12	California	1949	30881.0674860197	3.72786996199553
1949	1	California	1949.08333333333	17592.6477642021	4.20533985386922
1949	2	California	1949.16666666667	5873.00327795588	4.9254354300152
1949	3	California	1949.25	3098.91881056483	6.44438230127459
1949	4	California	1949.33333333333	2686.42284868565	10.1344701060546
1949	5	California	1949.41666666667	3202.58523170906	13.9097383119041
1949	6	California	1949.5	5802.92298245805	12.0990178458951
1949	7	California	1949.58333333333	20180.2814392776	8.64507377760192
1949	8	California	1949.66666666667	29475.9227516949	6.57731897648321
1949	9	California	1949.75	31798.1664125666	5.20021345792146
1949	10	California	1949.83333333333	30925.7521837547	4.16980703109348
1949	11	California	1949.91666666667	19285.2642518565	3.64359569062696
1949	12	California	1950	12070.8099759755	3.72786996199553
1950	1	California	1950.08333333333	6279.89238462588	4.20533985386922
1950	2	California	1950.16666666667	3976.97931147934	4.9254354300152
1950	3	California	1950.25	2619.30193672188	6.44438230127459
1950	4	California	1950.33333333333	3482.78551118234	10.1344701060546
1950	5	California	1950.41666666667	4836.50943811396	13.9097383119041
1950	6	California	1950.5	6792.15018423154	12.0990178458951
1950	7	California	1950.58333333333	14569.9493436221	8.64507377760192
1950	8	California	1950.66666666667	20801.6114454968	6.57731897648321
1950	9	California	1950.75	25914.8649669815	5.20021345792146
1950	10	California	1950.83333333333	19908.3432026019	4.16980703109348
1950	11	California	1950.91666666667	17583.3066823841	3.64359569062696
1950	12	California	1951	16775.7910982305	3.72786996199553
1951	1	California	1951.08333333333	9237.01832476075	4.20533985386922
1951	2	California	1951.16666666667	6608.67504151739	4.9254354300152
1951	3	California	1951.25	4435.59627865882	6.44438230127459
1951	4	California	1951.33333333333	3507.10552440062	10.1344701060546
1951	5	California	1951.41666666667	3676.71004836545	13.9097383119041
1951	6	California	1951.5	9345.33792784148	12.0990178458951
1951	7	California	1951.58333333333	18309.1208700534	8.64507377760192
1951	8	California	1951.66666666667	29147.4520302414	6.57731897648321
1951	9	California	1951.75	46283.9051363866	5.20021345792146
1951	10	California	1951.83333333333	38593.1458383684	4.16980703109348
1951	11	California	1951.91666666667	29482.001167044	3.64359569062696
1951	12	California	1952	21707.0475128154	3.72786996199553
1952	1	California	1952.08333333333	7543.38751063549	4.20533985386922
1952	2	California	1952.16666666667	6234.40361404472	4.9254354300152
1952	3	California	1952.25	5020.14671025435	6.44438230127459
1952	4	California	1952.33333333333	3194.71336548861	10.1344701060546
1952	5	California	1952.41666666667	5770.06186153624	13.9097383119041
1952	6	California	1952.5	10200.5065755906	12.0990178458951
1952	7	California	1952.58333333333	15959.1733616192	8.64507377760192
1952	8	California	1952.66666666667	34536.1525017403	6.57731897648321
1952	9	California	1952.75	46987.4772780366	5.20021345792146
1952	10	California	1952.83333333333	44020.1945537796	4.16980703109348
1952	11	California	1952.91666666667	53059.3485885142	3.64359569062696
1952	12	California	1953	26824.6941597812	3.72786996199553
1953	1	California	1953.08333333333	21196.2711003162	4.20533985386922
1953	2	California	1953.16666666667	11150.0221803985	4.9254354300152
1953	3	California	1953.25	6333.64901851431	6.44438230127459
1953	4	California	1953.33333333333	4729.37935626642	10.1344701060546
1953	5	California	1953.41666666667	9068.30945509884	13.9097383119041
1953	6	California	1953.5	11991.3852632176	12.0990178458951
1953	7	California	1953.58333333333	18794.8863883851	8.64507377760192
1953	8	California	1953.66666666667	48201.8777714805	6.57731897648321
1953	9	California	1953.75	49448.0368656604	5.20021345792146
1953	10	California	1953.83333333333	48868.6859275686	4.16980703109348
1953	11	California	1953.91666666667	28869.8247536391	3.64359569062696
1953	12	California	1954	19004.1752470287	3.72786996199553
1954	1	California	1954.08333333333	13041.8993548843	4.20533985386922
1954	2	California	1954.16666666667	7823.99846695765	4.9254354300152
1954	3	California	1954.25	6132.30704429112	6.44438230127459
1954	4	California	1954.33333333333	6020.07822149354	10.1344701060546
1954	5	California	1954.41666666667	10852.582679889	13.9097383119041
1954	6	California	1954.5	17727.7084042167	12.0990178458951
1954	7	California	1954.58333333333	41648.8542052815	8.64507377760192
1954	8	California	1954.66666666667	65703.0184107602	6.57731897648321
1954	9	California	1954.75	63038.4994938198	5.20021345792146
1954	10	California	1954.83333333333	45983.9549486946	4.16980703109348
1954	11	California	1954.91666666667	21744.5965827007	3.64359569062696
1954	12	California	1955	10521.6702802123	3.72786996199553
1932	5	Colorado	1932.41666666667	101.137702667921	20.2136556405575
1932	6	Colorado	1932.5	65.5911232996634	33.3829502312124
1932	7	Colorado	1932.58333333333	64.0887062980236	32.6530238018813
1932	8	Colorado	1932.66666666667	304.451409455303	16.7096680811893
1932	9	Colorado	1932.75	158.318885903267	7.65695129115969
1932	10	Colorado	1932.83333333333	152.679123481485	5.37756294935969
1932	11	Colorado	1932.91666666667	248.98937410834	4.7219766177311
1932	12	Colorado	1933	57.8775809870511	4.22900331645998
1933	1	Colorado	1933.08333333333	33.811595170193	3.76004228764459
1933	2	Colorado	1933.16666666667	30.2667063138462	3.23037238259538
1933	3	Colorado	1933.25	30.1084918762109	3.74787329001317
1933	4	Colorado	1933.33333333333	126.143356597979	8.20648079825025
1933	5	Colorado	1933.41666666667	55.6564908664487	20.2136556405575
1933	6	Colorado	1933.5	54.6237517070373	33.3829502312124
1933	7	Colorado	1933.58333333333	177.45054685756	32.6530238018813
1933	8	Colorado	1933.66666666667	204.50535837515	16.7096680811893
1933	9	Colorado	1933.75	352.365606050954	7.65695129115969
1933	10	Colorado	1933.83333333333	311.334760929483	5.37756294935969
1933	11	Colorado	1933.91666666667	76.7599848560171	4.7219766177311
1933	12	Colorado	1934	133.832941524427	4.22900331645998
1934	1	Colorado	1934.08333333333	47.7920303779348	3.76004228764459
1934	2	Colorado	1934.16666666667	242.669741918179	3.23037238259538
1934	3	Colorado	1934.25	55.800698421546	3.74787329001317
1934	4	Colorado	1934.33333333333	37.2032672115467	8.20648079825025
1934	5	Colorado	1934.41666666667	39.7993134515226	20.2136556405575
1934	6	Colorado	1934.5	283.922536707429	33.3829502312124
1934	7	Colorado	1934.58333333333	517.372261940133	32.6530238018813
1934	8	Colorado	1934.66666666667	926.297362125422	16.7096680811893
1934	9	Colorado	1934.75	1027.87839862879	7.65695129115969
1934	10	Colorado	1934.83333333333	350.231314515472	5.37756294935969
1934	11	Colorado	1934.91666666667	85.8577936181988	4.7219766177311
1934	12	Colorado	1935	143.788975656595	4.22900331645998
1935	1	Colorado	1935.08333333333	52.7374207311949	3.76004228764459
1935	2	Colorado	1935.16666666667	258.167181729002	3.23037238259538
1935	3	Colorado	1935.25	157.582665722898	3.74787329001317
1935	4	Colorado	1935.33333333333	55.776429028134	8.20648079825025
1935	5	Colorado	1935.41666666667	47.6972993961372	20.2136556405575
1935	6	Colorado	1935.5	60.0176448137113	33.3829502312124
1935	7	Colorado	1935.58333333333	80.326537458307	32.6530238018813
1935	8	Colorado	1935.66666666667	501.892650520506	16.7096680811893
1935	9	Colorado	1935.75	529.515876496018	7.65695129115969
1935	10	Colorado	1935.83333333333	255.684309522843	5.37756294935969
1935	11	Colorado	1935.91666666667	514.185781445878	4.7219766177311
1935	12	Colorado	1936	211.421913250755	4.22900331645998
1936	1	Colorado	1936.08333333333	65.7114245782858	3.76004228764459
1936	2	Colorado	1936.16666666667	42.1177683606994	3.23037238259538
1936	3	Colorado	1936.25	39.8631309404123	3.74787329001317
1936	4	Colorado	1936.33333333333	40.7953096693369	8.20648079825025
1936	5	Colorado	1936.41666666667	46.1213187696315	20.2136556405575
1936	6	Colorado	1936.5	310.542216766669	33.3829502312124
1936	7	Colorado	1936.58333333333	839.379780086842	32.6530238018813
1936	8	Colorado	1936.66666666667	2184.50693242467	16.7096680811893
1936	9	Colorado	1936.75	3780.26300556902	7.65695129115969
1936	10	Colorado	1936.83333333333	2255.54563443815	5.37756294935969
1936	11	Colorado	1936.91666666667	2601.07019645882	4.7219766177311
1936	12	Colorado	1937	741.983104494663	4.22900331645998
1937	1	Colorado	1937.08333333333	234.601065876334	3.76004228764459
1937	2	Colorado	1937.16666666667	65.8382444983185	3.23037238259538
1937	3	Colorado	1937.25	144.736370805025	3.74787329001317
1937	4	Colorado	1937.33333333333	56.8359150281467	8.20648079825025
1937	5	Colorado	1937.41666666667	50.3370383122039	20.2136556405575
1937	6	Colorado	1937.5	64.6714254721737	33.3829502312124
1937	7	Colorado	1937.58333333333	979.752836693685	32.6530238018813
1937	8	Colorado	1937.66666666667	6716.21099102922	16.7096680811893
1937	9	Colorado	1937.75	10075.9054778673	7.65695129115969
1937	10	Colorado	1937.83333333333	7929.02200121582	5.37756294935969
1937	11	Colorado	1937.91666666667	2376.45428667988	4.7219766177311
1937	12	Colorado	1938	693.619753495774	4.22900331645998
1938	1	Colorado	1938.08333333333	213.51482856944	3.76004228764459
1938	2	Colorado	1938.16666666667	157.788512869116	3.23037238259538
1938	3	Colorado	1938.25	146.801281199442	3.74787329001317
1938	4	Colorado	1938.33333333333	155.205918975528	8.20648079825025
1938	5	Colorado	1938.41666666667	78.88817330816	20.2136556405575
1938	6	Colorado	1938.5	185.372742166441	33.3829502312124
1938	7	Colorado	1938.58333333333	332.575698438542	32.6530238018813
1938	8	Colorado	1938.66666666667	312.843116347402	16.7096680811893
1938	9	Colorado	1938.75	411.068198033146	7.65695129115969
1938	10	Colorado	1938.83333333333	801.701042745892	5.37756294935969
1938	11	Colorado	1938.91666666667	257.948638225088	4.7219766177311
1938	12	Colorado	1939	71.551313436588	4.22900331645998
1939	1	Colorado	1939.08333333333	44.7646061377853	3.76004228764459
1939	2	Colorado	1939.16666666667	148.151147795059	3.23037238259538
1939	3	Colorado	1939.25	54.6637962450174	3.74787329001317
1939	4	Colorado	1939.33333333333	43.1980180491122	8.20648079825025
1939	5	Colorado	1939.41666666667	48.2944236070274	20.2136556405575
1939	6	Colorado	1939.5	536.678496341659	33.3829502312124
1939	7	Colorado	1939.58333333333	1302.96070179955	32.6530238018813
1939	8	Colorado	1939.66666666667	2698.12735745585	16.7096680811893
1939	9	Colorado	1939.75	5997.86517369377	7.65695129115969
1939	10	Colorado	1939.83333333333	5569.79040774549	5.37756294935969
1939	11	Colorado	1939.91666666667	2212.13719703233	4.7219766177311
1939	12	Colorado	1940	1953.01811797171	4.22900331645998
1940	1	Colorado	1940.08333333333	546.017475609951	3.76004228764459
1940	2	Colorado	1940.16666666667	334.044472127149	3.23037238259538
1940	3	Colorado	1940.25	75.1562838773659	3.74787329001317
1940	4	Colorado	1940.33333333333	45.4134778013747	8.20648079825025
1940	5	Colorado	1940.41666666667	391.606601361144	20.2136556405575
1940	6	Colorado	1940.5	606.832575353815	33.3829502312124
1940	7	Colorado	1940.58333333333	1112.03592590179	32.6530238018813
1940	8	Colorado	1940.66666666667	1555.20435486676	16.7096680811893
1940	9	Colorado	1940.75	1935.77767389629	7.65695129115969
1940	10	Colorado	1940.83333333333	1533.99164680379	5.37756294935969
1940	11	Colorado	1940.91666666667	883.660741797636	4.7219766177311
1940	12	Colorado	1941	407.705403403424	4.22900331645998
1941	1	Colorado	1941.08333333333	198.394006997811	3.76004228764459
1941	2	Colorado	1941.16666666667	62.4003893529294	3.23037238259538
1941	3	Colorado	1941.25	43.1185097486123	3.74787329001317
1941	4	Colorado	1941.33333333333	43.2733076529317	8.20648079825025
1941	5	Colorado	1941.41666666667	48.7150396605351	20.2136556405575
1941	6	Colorado	1941.5	312.720018374137	33.3829502312124
1941	7	Colorado	1941.58333333333	968.89421180523	32.6530238018813
1941	8	Colorado	1941.66666666667	1379.22061339825	16.7096680811893
1941	9	Colorado	1941.75	2516.54732780603	7.65695129115969
1941	10	Colorado	1941.83333333333	1177.99843397524	5.37756294935969
1941	11	Colorado	1941.91666666667	618.447681890499	4.7219766177311
1941	12	Colorado	1942	246.994631357639	4.22900331645998
1942	1	Colorado	1942.08333333333	180.048745898024	3.76004228764459
1942	2	Colorado	1942.16666666667	172.488432529164	3.23037238259538
1942	3	Colorado	1942.25	290.464504324635	3.74787329001317
1942	4	Colorado	1942.33333333333	322.099691634419	8.20648079825025
1942	5	Colorado	1942.41666666667	176.374399173446	20.2136556405575
1942	6	Colorado	1942.5	241.711105194905	33.3829502312124
1942	7	Colorado	1942.58333333333	573.89588088634	32.6530238018813
1942	8	Colorado	1942.66666666667	844.158910293367	16.7096680811893
1942	9	Colorado	1942.75	1481.95830627836	7.65695129115969
1942	10	Colorado	1942.83333333333	1532.64375866791	5.37756294935969
1942	11	Colorado	1942.91666666667	1086.62142692748	4.7219766177311
1942	12	Colorado	1943	609.357888220729	4.22900331645998
1943	1	Colorado	1943.08333333333	380.550331498431	3.76004228764459
1943	2	Colorado	1943.16666666667	205.327116456334	3.23037238259538
1943	3	Colorado	1943.25	67.3543473592407	3.74787329001317
1943	4	Colorado	1943.33333333333	50.2194522933594	8.20648079825025
1943	5	Colorado	1943.41666666667	57.3420951289286	20.2136556405575
1943	6	Colorado	1943.5	80.4896789725771	33.3829502312124
1943	7	Colorado	1943.58333333333	1733.93088129982	32.6530238018813
1943	8	Colorado	1943.66666666667	8644.71179644321	16.7096680811893
1943	9	Colorado	1943.75	16084.7428004254	7.65695129115969
1943	10	Colorado	1943.83333333333	11398.9083624587	5.37756294935969
1943	11	Colorado	1943.91666666667	4324.86258181826	4.7219766177311
1943	12	Colorado	1944	1578.23294178184	4.22900331645998
1944	1	Colorado	1944.08333333333	735.20843576127	3.76004228764459
1944	2	Colorado	1944.16666666667	234.143818784977	3.23037238259538
1944	3	Colorado	1944.25	292.490150465641	3.74787329001317
1944	4	Colorado	1944.33333333333	310.149167468763	8.20648079825025
1944	5	Colorado	1944.41666666667	234.098769058378	20.2136556405575
1944	6	Colorado	1944.5	577.461965113752	33.3829502312124
1944	7	Colorado	1944.58333333333	1497.15715385221	32.6530238018813
1944	8	Colorado	1944.66666666667	3180.81454515021	16.7096680811893
1944	9	Colorado	1944.75	4674.43898998975	7.65695129115969
1944	10	Colorado	1944.83333333333	2451.56678160557	5.37756294935969
1944	11	Colorado	1944.91666666667	856.207496077639	4.7219766177311
1944	12	Colorado	1945	225.855788305407	4.22900331645998
1945	1	Colorado	1945.08333333333	448.802011020101	3.76004228764459
1945	2	Colorado	1945.16666666667	334.731790127228	3.23037238259538
1945	3	Colorado	1945.25	80.8377092728912	3.74787329001317
1945	4	Colorado	1945.33333333333	47.7739228026715	8.20648079825025
1945	5	Colorado	1945.41666666667	161.200083548151	20.2136556405575
1945	6	Colorado	1945.5	395.077142988181	33.3829502312124
1945	7	Colorado	1945.58333333333	1024.3843750198	32.6530238018813
1945	8	Colorado	1945.66666666667	4717.78430314063	16.7096680811893
1945	9	Colorado	1945.75	9486.89663947384	7.65695129115969
1945	10	Colorado	1945.83333333333	5190.57565174506	5.37756294935969
1945	11	Colorado	1945.91666666667	2484.08300534524	4.7219766177311
1945	12	Colorado	1946	1124.04345209771	4.22900331645998
1946	1	Colorado	1946.08333333333	15.6606540940957	3.76004228764459
1946	2	Colorado	1946.16666666667	51.3714979465871	3.23037238259538
1946	3	Colorado	1946.25	51.0391514249909	3.74787329001317
1946	4	Colorado	1946.33333333333	307.29178895049	8.20648079825025
1946	5	Colorado	1946.41666666667	855.137294024398	20.2136556405575
1946	6	Colorado	1946.5	2858.91392048368	33.3829502312124
1946	7	Colorado	1946.58333333333	7767.5300627088	32.6530238018813
1946	8	Colorado	1946.66666666667	18313.920294828	16.7096680811893
1946	9	Colorado	1946.75	13723.4427341997	7.65695129115969
1946	10	Colorado	1946.83333333333	4846.76061803617	5.37756294935969
1946	11	Colorado	1946.91666666667	1774.41732050407	4.7219766177311
1946	12	Colorado	1947	264.114190984479	4.22900331645998
1947	1	Colorado	1947.08333333333	234.558903681433	3.76004228764459
1947	2	Colorado	1947.16666666667	59.5586855456002	3.23037238259538
1947	3	Colorado	1947.25	11.6834648239147	3.74787329001317
1947	4	Colorado	1947.33333333333	11.4081676376491	8.20648079825025
1947	5	Colorado	1947.41666666667	11.2011100926141	20.2136556405575
1947	6	Colorado	1947.5	525.3611959257	33.3829502312124
1947	7	Colorado	1947.58333333333	450.849144762197	32.6530238018813
1947	8	Colorado	1947.66666666667	672.896393022624	16.7096680811893
1947	9	Colorado	1947.75	821.662106381086	7.65695129115969
1947	10	Colorado	1947.83333333333	623.665979114852	5.37756294935969
1947	11	Colorado	1947.91666666667	505.254082428941	4.7219766177311
1947	12	Colorado	1948	59.5185750267413	4.22900331645998
1948	1	Colorado	1948.08333333333	107.483295086609	3.76004228764459
1948	2	Colorado	1948.16666666667	54.2695909722188	3.23037238259538
1948	3	Colorado	1948.25	11.8737381849066	3.74787329001317
1948	4	Colorado	1948.33333333333	10.4183348661422	8.20648079825025
1948	5	Colorado	1948.41666666667	107.328292175608	20.2136556405575
1948	6	Colorado	1948.5	171.490027475467	33.3829502312124
1948	7	Colorado	1948.58333333333	762.577993229985	32.6530238018813
1948	8	Colorado	1948.66666666667	1369.7572390462	16.7096680811893
1948	9	Colorado	1948.75	2137.55254634944	7.65695129115969
1948	10	Colorado	1948.83333333333	1615.71226936615	5.37756294935969
1948	11	Colorado	1948.91666666667	630.617134554614	4.7219766177311
1948	12	Colorado	1949	279.196490106444	4.22900331645998
1949	1	Colorado	1949.08333333333	110.629106889921	3.76004228764459
1949	2	Colorado	1949.16666666667	12.7396714012186	3.23037238259538
1949	3	Colorado	1949.25	10.4488121535263	3.74787329001317
1949	4	Colorado	1949.33333333333	51.2542371880359	8.20648079825025
1949	5	Colorado	1949.41666666667	317.282639589955	20.2136556405575
1949	6	Colorado	1949.5	402.231941813466	33.3829502312124
1949	7	Colorado	1949.58333333333	3057.24799687111	32.6530238018813
1949	8	Colorado	1949.66666666667	10507.8971581763	16.7096680811893
1949	9	Colorado	1949.75	12522.6619310308	7.65695129115969
1949	10	Colorado	1949.83333333333	6947.73344194442	5.37756294935969
1949	11	Colorado	1949.91666666667	2348.6674139993	4.7219766177311
1949	12	Colorado	1950	1159.85717175081	4.22900331645998
1950	1	Colorado	1950.08333333333	448.518614087653	3.76004228764459
1950	2	Colorado	1950.16666666667	276.586101151249	3.23037238259538
1950	3	Colorado	1950.25	108.861266644585	3.74787329001317
1950	4	Colorado	1950.33333333333	472.260159423228	8.20648079825025
1950	5	Colorado	1950.41666666667	172.960807627794	20.2136556405575
1950	6	Colorado	1950.5	339.28892221304	33.3829502312124
1950	7	Colorado	1950.58333333333	1057.31545902782	32.6530238018813
1950	8	Colorado	1950.66666666667	2114.0541441732	16.7096680811893
1950	9	Colorado	1950.75	2191.7071663573	7.65695129115969
1950	10	Colorado	1950.83333333333	2156.45459905901	5.37756294935969
1950	11	Colorado	1950.91666666667	1652.90561776265	4.7219766177311
1950	12	Colorado	1951	827.938231947783	4.22900331645998
1951	1	Colorado	1951.08333333333	945.946046927411	3.76004228764459
1951	2	Colorado	1951.16666666667	640.667196426108	3.23037238259538
1951	3	Colorado	1951.25	478.54979410487	3.74787329001317
1951	4	Colorado	1951.33333333333	379.100559359389	8.20648079825025
1951	5	Colorado	1951.41666666667	223.527562553717	20.2136556405575
1951	6	Colorado	1951.5	863.644414036149	33.3829502312124
1951	7	Colorado	1951.58333333333	6902.18022021586	32.6530238018813
1951	8	Colorado	1951.66666666667	20178.9082734139	16.7096680811893
1951	9	Colorado	1951.75	18985.1976779786	7.65695129115969
1951	10	Colorado	1951.83333333333	6390.38664766281	5.37756294935969
1951	11	Colorado	1951.91666666667	2602.46474349149	4.7219766177311
1951	12	Colorado	1952	1297.45150965722	4.22900331645998
1952	1	Colorado	1952.08333333333	239.320624467711	3.76004228764459
1952	2	Colorado	1952.16666666667	169.312290565069	3.23037238259538
1952	3	Colorado	1952.25	219.695473559605	3.74787329001317
1952	4	Colorado	1952.33333333333	55.0895759456391	8.20648079825025
1952	5	Colorado	1952.41666666667	165.435478037411	20.2136556405575
1952	6	Colorado	1952.5	560.376494630219	33.3829502312124
1952	7	Colorado	1952.58333333333	2925.20077784465	32.6530238018813
1952	8	Colorado	1952.66666666667	8405.01889217338	16.7096680811893
1952	9	Colorado	1952.75	10632.7216685614	7.65695129115969
1952	10	Colorado	1952.83333333333	8099.6980161505	5.37756294935969
1952	11	Colorado	1952.91666666667	3958.57237937949	4.7219766177311
1952	12	Colorado	1953	1886.90239907948	4.22900331645998
1953	1	Colorado	1953.08333333333	639.694917444172	3.76004228764459
1953	2	Colorado	1953.16666666667	119.662471075074	3.23037238259538
1953	3	Colorado	1953.25	218.443632634523	3.74787329001317
1953	4	Colorado	1953.33333333333	276.413644520503	8.20648079825025
1953	5	Colorado	1953.41666666667	583.878984728511	20.2136556405575
1953	6	Colorado	1953.5	752.153537795274	33.3829502312124
1953	7	Colorado	1953.58333333333	1319.96134967059	32.6530238018813
1953	8	Colorado	1953.66666666667	3558.98940460277	16.7096680811893
1953	9	Colorado	1953.75	2601.0874720555	7.65695129115969
1953	10	Colorado	1953.83333333333	1013.73276973167	5.37756294935969
1953	11	Colorado	1953.91666666667	235.048784646582	4.7219766177311
1953	12	Colorado	1954	324.518094917306	4.22900331645998
1954	1	Colorado	1954.08333333333	169.046659340157	3.76004228764459
1954	2	Colorado	1954.16666666667	323.490788523935	3.23037238259538
1954	3	Colorado	1954.25	219.366293552688	3.74787329001317
1954	4	Colorado	1954.33333333333	165.418865561695	8.20648079825025
1954	5	Colorado	1954.41666666667	221.002869823478	20.2136556405575
1954	6	Colorado	1954.5	812.165698772451	33.3829502312124
1954	7	Colorado	1954.58333333333	2644.90724106723	32.6530238018813
1954	8	Colorado	1954.66666666667	5635.9915160567	16.7096680811893
1954	9	Colorado	1954.75	6375.8827641388	7.65695129115969
1954	10	Colorado	1954.83333333333	4182.13810689031	5.37756294935969
1954	11	Colorado	1954.91666666667	1197.88159136322	4.7219766177311
1954	12	Colorado	1955	289.575632704723	4.22900331645998
1932	5	Connecticut	1932.41666666667	106.735441450566	11.2051499354778
1932	6	Connecticut	1932.5	395.553645612088	18.791538062092
1932	7	Connecticut	1932.58333333333	958.038316907208	13.9714322046918
1932	8	Connecticut	1932.66666666667	1489.54385154142	6.18051718425776
1932	9	Connecticut	1932.75	761.215596994237	2.43545916336345
1932	10	Connecticut	1932.83333333333	281.862181689831	1.27989953395493
1932	11	Connecticut	1932.91666666667	47.7889082546959	1.01446940900292
1932	12	Connecticut	1933	43.27051290857	1.37151046607728
1933	1	Connecticut	1933.08333333333	19.6765913210719	1.58155405871344
1933	2	Connecticut	1933.16666666667	17.0950566981703	0.777895660710242
1933	3	Connecticut	1933.25	15.0437223070484	0.572211612563614
1933	4	Connecticut	1933.33333333333	14.5338948975462	2.20716913040264
1933	5	Connecticut	1933.41666666667	17.4188408296846	11.2051499354778
1933	6	Connecticut	1933.5	95.585395155802	18.791538062092
1933	7	Connecticut	1933.58333333333	361.875358604297	13.9714322046918
1933	8	Connecticut	1933.66666666667	687.165492427616	6.18051718425776
1933	9	Connecticut	1933.75	1877.69611672776	2.43545916336345
1933	10	Connecticut	1933.83333333333	777.047844513551	1.27989953395493
1933	11	Connecticut	1933.91666666667	229.25501866013	1.01446940900292
1933	12	Connecticut	1934	95.0299126133772	1.37151046607728
1934	1	Connecticut	1934.08333333333	50.2958683493739	1.58155405871344
1934	2	Connecticut	1934.16666666667	22.0090456553369	0.777895660710242
1934	3	Connecticut	1934.25	15.7847053251184	0.572211612563614
1934	4	Connecticut	1934.33333333333	15.0181542794066	2.20716913040264
1934	5	Connecticut	1934.41666666667	41.8473036213521	11.2051499354778
1934	6	Connecticut	1934.5	81.7057772160306	18.791538062092
1934	7	Connecticut	1934.58333333333	172.688262415359	13.9714322046918
1934	8	Connecticut	1934.66666666667	282.202986326203	6.18051718425776
1934	9	Connecticut	1934.75	403.611579393919	2.43545916336345
1934	10	Connecticut	1934.83333333333	160.392483382504	1.27989953395493
1934	11	Connecticut	1934.91666666667	32.0377902679563	1.01446940900292
1934	12	Connecticut	1935	17.0369140668173	1.37151046607728
1935	1	Connecticut	1935.08333333333	40.5641565410815	1.58155405871344
1935	2	Connecticut	1935.16666666667	21.4522723366422	0.777895660710242
1935	3	Connecticut	1935.25	39.1733357857411	0.572211612563614
1935	4	Connecticut	1935.33333333333	41.5439822147803	2.20716913040264
1935	5	Connecticut	1935.41666666667	47.8354678511125	11.2051499354778
1935	6	Connecticut	1935.5	124.537740961266	18.791538062092
1935	7	Connecticut	1935.58333333333	555.400245331584	13.9714322046918
1935	8	Connecticut	1935.66666666667	4550.55054280294	6.18051718425776
1935	9	Connecticut	1935.75	6472.96071729158	2.43545916336345
1935	10	Connecticut	1935.83333333333	3396.70288336902	1.27989953395493
1935	11	Connecticut	1935.91666666667	1236.55654883143	1.01446940900292
1935	12	Connecticut	1936	253.219710318759	1.37151046607728
1936	1	Connecticut	1936.08333333333	53.7017859374889	1.58155405871344
1936	2	Connecticut	1936.16666666667	47.2220330343734	0.777895660710242
1936	3	Connecticut	1936.25	41.054169427756	0.572211612563614
1936	4	Connecticut	1936.33333333333	16.9098601164833	2.20716913040264
1936	5	Connecticut	1936.41666666667	18.3170912858765	11.2051499354778
1936	6	Connecticut	1936.5	31.9733484740598	18.791538062092
1936	7	Connecticut	1936.58333333333	129.747340752225	13.9714322046918
1936	8	Connecticut	1936.66666666667	270.537984276676	6.18051718425776
1936	9	Connecticut	1936.75	289.172499268275	2.43545916336345
1936	10	Connecticut	1936.83333333333	209.435592754254	1.27989953395493
1936	11	Connecticut	1936.91666666667	99.6826933503246	1.01446940900292
1936	12	Connecticut	1937	25.0134853350312	1.37151046607728
1937	1	Connecticut	1937.08333333333	18.0129166945866	1.58155405871344
1937	2	Connecticut	1937.16666666667	17.8224366002194	0.777895660710242
1937	3	Connecticut	1937.25	16.2642396770208	0.572211612563614
1937	4	Connecticut	1937.33333333333	15.9505889297558	2.20716913040264
1937	5	Connecticut	1937.41666666667	44.0817712136239	11.2051499354778
1937	6	Connecticut	1937.5	77.7213210477623	18.791538062092
1937	7	Connecticut	1937.58333333333	278.398001361047	13.9714322046918
1937	8	Connecticut	1937.66666666667	1015.65492624502	6.18051718425776
1937	9	Connecticut	1937.75	2146.10813605792	2.43545916336345
1937	10	Connecticut	1937.83333333333	1437.41903590336	1.27989953395493
1937	11	Connecticut	1937.91666666667	416.499759767586	1.01446940900292
1937	12	Connecticut	1938	81.641250800032	1.37151046607728
1938	1	Connecticut	1938.08333333333	52.7059519354309	1.58155405871344
1938	2	Connecticut	1938.16666666667	23.4612487418005	0.777895660710242
1938	3	Connecticut	1938.25	17.0412520675787	0.572211612563614
1938	4	Connecticut	1938.33333333333	40.3867965076457	2.20716913040264
1938	5	Connecticut	1938.41666666667	25.2002244457021	11.2051499354778
1938	6	Connecticut	1938.5	110.114917086357	18.791538062092
1938	7	Connecticut	1938.58333333333	290.437704881332	13.9714322046918
1938	8	Connecticut	1938.66666666667	484.294747147914	6.18051718425776
1938	9	Connecticut	1938.75	456.668584815906	2.43545916336345
1938	10	Connecticut	1938.83333333333	397.302119843724	1.27989953395493
1938	11	Connecticut	1938.91666666667	86.9422426363526	1.01446940900292
1938	12	Connecticut	1939	50.5253431336805	1.37151046607728
1939	1	Connecticut	1939.08333333333	23.4255450785713	1.58155405871344
1939	2	Connecticut	1939.16666666667	19.1381199576696	0.777895660710242
1939	3	Connecticut	1939.25	17.07305940802	0.572211612563614
1939	4	Connecticut	1939.33333333333	16.7821590186802	2.20716913040264
1939	5	Connecticut	1939.41666666667	19.4833900903408	11.2051499354778
1939	6	Connecticut	1939.5	63.8708221791127	18.791538062092
1939	7	Connecticut	1939.58333333333	227.229294499666	13.9714322046918
1939	8	Connecticut	1939.66666666667	521.666878021592	6.18051718425776
1939	9	Connecticut	1939.75	734.862722620901	2.43545916336345
1939	10	Connecticut	1939.83333333333	356.416514503677	1.27989953395493
1939	11	Connecticut	1939.91666666667	87.8800011937309	1.01446940900292
1939	12	Connecticut	1940	51.4398975169688	1.37151046607728
1940	1	Connecticut	1940.08333333333	23.3051692472893	1.58155405871344
1940	2	Connecticut	1940.16666666667	19.5705345966204	0.777895660710242
1940	3	Connecticut	1940.25	17.1157823986711	0.572211612563614
1940	4	Connecticut	1940.33333333333	17.1763407345649	2.20716913040264
1940	5	Connecticut	1940.41666666667	20.4564744082394	11.2051499354778
1940	6	Connecticut	1940.5	36.148929032523	18.791538062092
1940	7	Connecticut	1940.58333333333	189.061846676002	13.9714322046918
1940	8	Connecticut	1940.66666666667	443.005129200977	6.18051718425776
1940	9	Connecticut	1940.75	488.902336055172	2.43545916336345
1940	10	Connecticut	1940.83333333333	229.204791693417	1.27989953395493
1940	11	Connecticut	1940.91666666667	72.687135411029	1.01446940900292
1940	12	Connecticut	1941	24.8067821999148	1.37151046607728
1941	1	Connecticut	1941.08333333333	45.9363598414789	1.58155405871344
1941	2	Connecticut	1941.16666666667	48.9562109705567	0.777895660710242
1941	3	Connecticut	1941.25	20.6946213605652	0.572211612563614
1941	4	Connecticut	1941.33333333333	17.5953071878932	2.20716913040264
1941	5	Connecticut	1941.41666666667	21.2876162871369	11.2051499354778
1941	6	Connecticut	1941.5	108.81736994492	18.791538062092
1941	7	Connecticut	1941.58333333333	324.535954647235	13.9714322046918
1941	8	Connecticut	1941.66666666667	1409.03439767431	6.18051718425776
1941	9	Connecticut	1941.75	2422.46288300448	2.43545916336345
1941	10	Connecticut	1941.83333333333	1539.70116923181	1.27989953395493
1941	11	Connecticut	1941.91666666667	395.167942338262	1.01446940900292
1941	12	Connecticut	1942	222.07403604271	1.37151046607728
1942	1	Connecticut	1942.08333333333	75.6019023453204	1.58155405871344
1942	2	Connecticut	1942.16666666667	122.618289512633	0.777895660710242
1942	3	Connecticut	1942.25	87.7596709792007	0.572211612563614
1942	4	Connecticut	1942.33333333333	21.7318002372653	2.20716913040264
1942	5	Connecticut	1942.41666666667	22.3340296860043	11.2051499354778
1942	6	Connecticut	1942.5	70.5092536951209	18.791538062092
1942	7	Connecticut	1942.58333333333	277.846629515432	13.9714322046918
1942	8	Connecticut	1942.66666666667	701.686554993798	6.18051718425776
1942	9	Connecticut	1942.75	1205.42781073745	2.43545916336345
1942	10	Connecticut	1942.83333333333	645.740316483924	1.27989953395493
1942	11	Connecticut	1942.91666666667	245.029481318486	1.01446940900292
1942	12	Connecticut	1943	52.3731121593386	1.37151046607728
1943	1	Connecticut	1943.08333333333	26.2221461896598	1.58155405871344
1943	2	Connecticut	1943.16666666667	23.2055834765241	0.777895660710242
1943	3	Connecticut	1943.25	19.5284623074308	0.572211612563614
1943	4	Connecticut	1943.33333333333	19.2808316286509	2.20716913040264
1943	5	Connecticut	1943.41666666667	23.143781609518	11.2051499354778
1943	6	Connecticut	1943.5	196.527445559538	18.791538062092
1943	7	Connecticut	1943.58333333333	895.635499539152	13.9714322046918
1943	8	Connecticut	1943.66666666667	5834.79921093509	6.18051718425776
1943	9	Connecticut	1943.75	8416.88234195833	2.43545916336345
1943	10	Connecticut	1943.83333333333	4806.87238742347	1.27989953395493
1943	11	Connecticut	1943.91666666667	1399.33598542695	1.01446940900292
1943	12	Connecticut	1944	380.836226045641	1.37151046607728
1944	1	Connecticut	1944.08333333333	104.446524372757	1.58155405871344
1944	2	Connecticut	1944.16666666667	63.0470093803022	0.777895660710242
1944	3	Connecticut	1944.25	23.9449169759393	0.572211612563614
1944	4	Connecticut	1944.33333333333	45.9711790265014	2.20716913040264
1944	5	Connecticut	1944.41666666667	30.7732476198881	11.2051499354778
1944	6	Connecticut	1944.5	166.182848475929	18.791538062092
1944	7	Connecticut	1944.58333333333	631.064040931473	13.9714322046918
1944	8	Connecticut	1944.66666666667	2884.30939749981	6.18051718425776
1944	9	Connecticut	1944.75	4484.07280808105	2.43545916336345
1944	10	Connecticut	1944.83333333333	2672.34362894708	1.27989953395493
1944	11	Connecticut	1944.91666666667	1177.87186370861	1.01446940900292
1944	12	Connecticut	1945	230.865193181131	1.37151046607728
1945	1	Connecticut	1945.08333333333	122.714031090202	1.58155405871344
1945	2	Connecticut	1945.16666666667	104.48280783905	0.777895660710242
1945	3	Connecticut	1945.25	29.4268523585407	0.572211612563614
1945	4	Connecticut	1945.33333333333	20.3654445558664	2.20716913040264
1945	5	Connecticut	1945.41666666667	50.0965376804293	11.2051499354778
1945	6	Connecticut	1945.5	286.75473757695	18.791538062092
1945	7	Connecticut	1945.58333333333	1474.96977032925	13.9714322046918
1945	8	Connecticut	1945.66666666667	4208.72374945963	6.18051718425776
1945	9	Connecticut	1945.75	5259.45921848756	2.43545916336345
1945	10	Connecticut	1945.83333333333	2767.11424950545	1.27989953395493
1945	11	Connecticut	1945.91666666667	1146.59595652395	1.01446940900292
1945	12	Connecticut	1946	285.515760471435	1.37151046607728
1946	1	Connecticut	1946.08333333333	144.740233328724	1.58155405871344
1946	2	Connecticut	1946.16666666667	97.1744674245886	0.777895660710242
1946	3	Connecticut	1946.25	139.634793291911	0.572211612563614
1946	4	Connecticut	1946.33333333333	23.5691585950264	2.20716913040264
1946	5	Connecticut	1946.41666666667	20.4953173124936	11.2051499354778
1946	6	Connecticut	1946.5	170.740365246617	18.791538062092
1946	7	Connecticut	1946.58333333333	825.652641530917	13.9714322046918
1946	8	Connecticut	1946.66666666667	1918.28249000912	6.18051718425776
1946	9	Connecticut	1946.75	1672.2810704837	2.43545916336345
1946	10	Connecticut	1946.83333333333	1890.19017180562	1.27989953395493
1946	11	Connecticut	1946.91666666667	744.251108906868	1.01446940900292
1946	12	Connecticut	1947	277.48744280155	1.37151046607728
1947	1	Connecticut	1947.08333333333	79.7935281003216	1.58155405871344
1947	2	Connecticut	1947.16666666667	28.2497152218271	0.777895660710242
1947	3	Connecticut	1947.25	77.8019431102073	0.572211612563614
1947	4	Connecticut	1947.33333333333	21.0988506282125	2.20716913040264
1947	5	Connecticut	1947.41666666667	109.649925369686	11.2051499354778
1947	6	Connecticut	1947.5	215.268699808365	18.791538062092
1947	7	Connecticut	1947.58333333333	494.492192830879	13.9714322046918
1947	8	Connecticut	1947.66666666667	1879.13851933782	6.18051718425776
1947	9	Connecticut	1947.75	2994.06000900443	2.43545916336345
1947	10	Connecticut	1947.83333333333	1674.34852939156	1.27989953395493
1947	11	Connecticut	1947.91666666667	371.464800162771	1.01446940900292
1947	12	Connecticut	1948	60.2069255271114	1.37151046607728
1948	1	Connecticut	1948.08333333333	49.4241630736127	1.58155405871344
1948	2	Connecticut	1948.16666666667	23.3770822192325	0.777895660710242
1948	3	Connecticut	1948.25	44.4883749899595	0.572211612563614
1948	4	Connecticut	1948.33333333333	19.029204413332	2.20716913040264
1948	5	Connecticut	1948.41666666667	21.0163095171349	11.2051499354778
1948	6	Connecticut	1948.5	62.2522564635563	18.791538062092
1948	7	Connecticut	1948.58333333333	661.05684917703	13.9714322046918
1948	8	Connecticut	1948.66666666667	2100.48430669485	6.18051718425776
1948	9	Connecticut	1948.75	2435.3990853052	2.43545916336345
1948	10	Connecticut	1948.83333333333	1638.753484015	1.27989953395493
1948	11	Connecticut	1948.91666666667	375.305342928087	1.01446940900292
1948	12	Connecticut	1949	248.567412045264	1.37151046607728
1949	1	Connecticut	1949.08333333333	78.0749255463491	1.58155405871344
1949	2	Connecticut	1949.16666666667	91.1248084231069	0.777895660710242
1949	3	Connecticut	1949.25	23.8476731275573	0.572211612563614
1949	4	Connecticut	1949.33333333333	78.6299817917153	2.20716913040264
1949	5	Connecticut	1949.41666666667	60.8516364140556	11.2051499354778
1949	6	Connecticut	1949.5	141.788143170162	18.791538062092
1949	7	Connecticut	1949.58333333333	1634.37321017629	13.9714322046918
1949	8	Connecticut	1949.66666666667	7874.37489228979	6.18051718425776
1949	9	Connecticut	1949.75	11225.7627362837	2.43545916336345
1949	10	Connecticut	1949.83333333333	7516.27472906712	1.27989953395493
1949	11	Connecticut	1949.91666666667	2780.10636500518	1.01446940900292
1949	12	Connecticut	1950	1036.58603627954	1.37151046607728
1950	1	Connecticut	1950.08333333333	349.430789082056	1.58155405871344
1950	2	Connecticut	1950.16666666667	166.958378802434	0.777895660710242
1950	3	Connecticut	1950.25	92.1357067309401	0.572211612563614
1950	4	Connecticut	1950.33333333333	48.8580470960921	2.20716913040264
1950	5	Connecticut	1950.41666666667	90.8989718214347	11.2051499354778
1950	6	Connecticut	1950.5	186.417581513241	18.791538062092
1950	7	Connecticut	1950.58333333333	1397.38922653459	13.9714322046918
1950	8	Connecticut	1950.66666666667	4648.27213540791	6.18051718425776
1950	9	Connecticut	1950.75	8382.52491641237	2.43545916336345
1950	10	Connecticut	1950.83333333333	5360.65218365419	1.27989953395493
1950	11	Connecticut	1950.91666666667	2022.60557818678	1.01446940900292
1950	12	Connecticut	1951	1091.21701218804	1.37151046607728
1951	1	Connecticut	1951.08333333333	336.654754719467	1.58155405871344
1951	2	Connecticut	1951.16666666667	166.126116429673	0.777895660710242
1951	3	Connecticut	1951.25	30.914762209122	0.572211612563614
1951	4	Connecticut	1951.33333333333	79.9802998693239	2.20716913040264
1951	5	Connecticut	1951.41666666667	37.5762613406683	11.2051499354778
1951	6	Connecticut	1951.5	387.281591764967	18.791538062092
1951	7	Connecticut	1951.58333333333	1566.16810491523	13.9714322046918
1951	8	Connecticut	1951.66666666667	4679.22794421366	6.18051718425776
1951	9	Connecticut	1951.75	6456.98931543553	2.43545916336345
1951	10	Connecticut	1951.83333333333	3341.80710025604	1.27989953395493
1951	11	Connecticut	1951.91666666667	1132.57903198991	1.01446940900292
1951	12	Connecticut	1952	232.277010793109	1.37151046607728
1952	1	Connecticut	1952.08333333333	180.634732323743	1.58155405871344
1952	2	Connecticut	1952.16666666667	71.9347656502828	0.777895660710242
1952	3	Connecticut	1952.25	83.2127055575871	0.572211612563614
1952	4	Connecticut	1952.33333333333	22.4589445134739	2.20716913040264
1952	5	Connecticut	1952.41666666667	49.0201985852145	11.2051499354778
1952	6	Connecticut	1952.5	130.595704172869	18.791538062092
1952	7	Connecticut	1952.58333333333	1070.32699749578	13.9714322046918
1952	8	Connecticut	1952.66666666667	6067.29225296355	6.18051718425776
1952	9	Connecticut	1952.75	8025.27625965269	2.43545916336345
1952	10	Connecticut	1952.83333333333	4170.72420009285	1.27989953395493
1952	11	Connecticut	1952.91666666667	1382.50154843196	1.01446940900292
1952	12	Connecticut	1953	319.035318072231	1.37151046607728
1953	1	Connecticut	1953.08333333333	249.221871912063	1.58155405871344
1953	2	Connecticut	1953.16666666667	83.538298992468	0.777895660710242
1953	3	Connecticut	1953.25	85.7136617209783	0.572211612563614
1953	4	Connecticut	1953.33333333333	84.9173426204384	2.20716913040264
1953	5	Connecticut	1953.41666666667	160.866689911074	11.2051499354778
1953	6	Connecticut	1953.5	641.428311872866	18.791538062092
1953	7	Connecticut	1953.58333333333	2920.14909510521	13.9714322046918
1953	8	Connecticut	1953.66666666667	7745.95381661068	6.18051718425776
1953	9	Connecticut	1953.75	8435.91994078421	2.43545916336345
1953	10	Connecticut	1953.83333333333	4218.21254506944	1.27989953395493
1953	11	Connecticut	1953.91666666667	1354.6562082967	1.01446940900292
1953	12	Connecticut	1954	413.26103079221	1.37151046607728
1954	1	Connecticut	1954.08333333333	356.736955959899	1.58155405871344
1954	2	Connecticut	1954.16666666667	167.077310760514	0.777895660710242
1954	3	Connecticut	1954.25	92.9359149545213	0.572211612563614
1954	4	Connecticut	1954.33333333333	22.9266633350525	2.20716913040264
1954	5	Connecticut	1954.41666666667	49.4456559126494	11.2051499354778
1954	6	Connecticut	1954.5	543.587759630914	18.791538062092
1954	7	Connecticut	1954.58333333333	2749.50043572461	13.9714322046918
1954	8	Connecticut	1954.66666666667	7258.90590546702	6.18051718425776
1954	9	Connecticut	1954.75	7949.43356444878	2.43545916336345
1954	10	Connecticut	1954.83333333333	5184.36538513013	1.27989953395493
1954	11	Connecticut	1954.91666666667	2948.01120688795	1.01446940900292
1954	12	Connecticut	1955	1055.08621336988	1.37151046607728
1932	5	Delaware	1932.41666666667	15.1634902675058	3.44838699139135
1932	6	Delaware	1932.5	19.2708773100623	15.4892448869594
1932	7	Delaware	1932.58333333333	53.6203617192602	15.0490770471189
1932	8	Delaware	1932.66666666667	117.731555962785	4.99986939278075
1932	9	Delaware	1932.75	439.093876897063	1.64511618390098
1932	10	Delaware	1932.83333333333	160.453098314112	1.55254271227388
1932	11	Delaware	1932.91666666667	48.6935810781901	0.96848504904077
1932	12	Delaware	1933	18.6281821166741	0.09203181357983
1933	1	Delaware	1933.08333333333	11.6433470249393	0.00681351910493547
1933	2	Delaware	1933.16666666667	11.3444385348504	0.00200995417446307
1933	3	Delaware	1933.25	11.3626215336649	0.00414699088386047
1933	4	Delaware	1933.33333333333	11.8795166439487	0.105042081442191
1933	5	Delaware	1933.41666666667	29.6947122718923	3.44838699139135
1933	6	Delaware	1933.5	28.7062293919824	15.4892448869594
1933	7	Delaware	1933.58333333333	77.6565141984364	15.0490770471189
1933	8	Delaware	1933.66666666667	595.591230165817	4.99986939278075
1933	9	Delaware	1933.75	619.655521894777	1.64511618390098
1933	10	Delaware	1933.83333333333	125.715344800338	1.55254271227388
1933	11	Delaware	1933.91666666667	37.9436878408699	0.96848504904077
1933	12	Delaware	1934	78.6414708068325	0.09203181357983
1934	1	Delaware	1934.08333333333	31.012216156946	0.00681351910493547
1934	2	Delaware	1934.16666666667	11.6867594829703	0.00200995417446307
1934	3	Delaware	1934.25	11.4571823341133	0.00414699088386047
1934	4	Delaware	1934.33333333333	11.5262015870131	0.105042081442191
1934	5	Delaware	1934.41666666667	12.2607815118192	3.44838699139135
1934	6	Delaware	1934.5	18.8869773292417	15.4892448869594
1934	7	Delaware	1934.58333333333	54.4592672611633	15.0490770471189
1934	8	Delaware	1934.66666666667	172.502240857101	4.99986939278075
1934	9	Delaware	1934.75	156.343579062147	1.64511618390098
1934	10	Delaware	1934.83333333333	48.1288951360112	1.55254271227388
1934	11	Delaware	1934.91666666667	22.5806268654686	0.96848504904077
1934	12	Delaware	1935	15.4088610166342	0.09203181357983
1935	1	Delaware	1935.08333333333	11.8310961341749	0.00681351910493547
1935	2	Delaware	1935.16666666667	11.760710888893	0.00200995417446307
1935	3	Delaware	1935.25	11.4840265275707	0.00414699088386047
1935	4	Delaware	1935.33333333333	11.9581846517321	0.105042081442191
1935	5	Delaware	1935.41666666667	12.3918164567824	3.44838699139135
1935	6	Delaware	1935.5	18.9201594734444	15.4892448869594
1935	7	Delaware	1935.58333333333	76.4817116577284	15.0490770471189
1935	8	Delaware	1935.66666666667	253.031863954366	4.99986939278075
1935	9	Delaware	1935.75	255.949147055371	1.64511618390098
1935	10	Delaware	1935.83333333333	69.729467765621	1.55254271227388
1935	11	Delaware	1935.91666666667	53.2223582713619	0.96848504904077
1935	12	Delaware	1936	21.1364936167273	0.09203181357983
1936	1	Delaware	1936.08333333333	12.5470654608426	0.00681351910493547
1936	2	Delaware	1936.16666666667	11.9456055349694	0.00200995417446307
1936	3	Delaware	1936.25	12.2646078154152	0.00414699088386047
1936	4	Delaware	1936.33333333333	12.0366315226424	0.105042081442191
1936	5	Delaware	1936.41666666667	12.38531808232	3.44838699139135
1936	6	Delaware	1936.5	19.6567396050683	15.4892448869594
1936	7	Delaware	1936.58333333333	58.8719868020536	15.0490770471189
1936	8	Delaware	1936.66666666667	111.777815562716	4.99986939278075
1936	9	Delaware	1936.75	107.987933821059	1.64511618390098
1936	10	Delaware	1936.83333333333	36.882301751896	1.55254271227388
1936	11	Delaware	1936.91666666667	22.3918074363241	0.96848504904077
1936	12	Delaware	1937	16.8774409304787	0.09203181357983
1937	1	Delaware	1937.08333333333	12.641757981906	0.00681351910493547
1937	2	Delaware	1937.16666666667	12.8988354579883	0.00200995417446307
1937	3	Delaware	1937.25	12.4371819029637	0.00414699088386047
1937	4	Delaware	1937.33333333333	12.9301085374412	0.105042081442191
1937	5	Delaware	1937.41666666667	13.2031515179959	3.44838699139135
1937	6	Delaware	1937.5	21.2249120027526	15.4892448869594
1937	7	Delaware	1937.58333333333	82.1069835121309	15.0490770471189
1937	8	Delaware	1937.66666666667	165.338896737817	4.99986939278075
1937	9	Delaware	1937.75	380.217214369115	1.64511618390098
1937	10	Delaware	1937.83333333333	137.776683315701	1.55254271227388
1937	11	Delaware	1937.91666666667	46.6443048854386	0.96848504904077
1937	12	Delaware	1938	20.4387185583981	0.09203181357983
1938	1	Delaware	1938.08333333333	13.2038104627916	0.00681351910493547
1938	2	Delaware	1938.16666666667	12.7726766945683	0.00200995417446307
1938	3	Delaware	1938.25	12.6670525400343	0.00414699088386047
1938	4	Delaware	1938.33333333333	13.0484759471088	0.105042081442191
1938	5	Delaware	1938.41666666667	13.3620273180669	3.44838699139135
1938	6	Delaware	1938.5	21.2508708483338	15.4892448869594
1938	7	Delaware	1938.58333333333	67.5126205126749	15.0490770471189
1938	8	Delaware	1938.66666666667	185.215774464532	4.99986939278075
1938	9	Delaware	1938.75	108.223486001755	1.64511618390098
1938	10	Delaware	1938.83333333333	42.9290036698493	1.55254271227388
1938	11	Delaware	1938.91666666667	49.2062878131922	0.96848504904077
1938	12	Delaware	1939	21.9603541140885	0.09203181357983
1939	1	Delaware	1939.08333333333	13.7248380934018	0.00681351910493547
1939	2	Delaware	1939.16666666667	13.5204919274912	0.00200995417446307
1939	3	Delaware	1939.25	13.3376609793771	0.00414699088386047
1939	4	Delaware	1939.33333333333	13.7165394024493	0.105042081442191
1939	5	Delaware	1939.41666666667	13.7142342682076	3.44838699139135
1939	6	Delaware	1939.5	22.226612166019	15.4892448869594
1939	7	Delaware	1939.58333333333	72.0363557052983	15.0490770471189
1939	8	Delaware	1939.66666666667	195.136789617773	4.99986939278075
1939	9	Delaware	1939.75	209.195742173423	1.64511618390098
1939	10	Delaware	1939.83333333333	138.751149247001	1.55254271227388
1939	11	Delaware	1939.91666666667	70.7710128403593	0.96848504904077
1939	12	Delaware	1940	84.8803381945328	0.09203181357983
1940	1	Delaware	1940.08333333333	15.2207443015575	0.00681351910493547
1940	2	Delaware	1940.16666666667	14.1188994189367	0.00200995417446307
1940	3	Delaware	1940.25	13.611090089809	0.00414699088386047
1940	4	Delaware	1940.33333333333	13.9999255832919	0.105042081442191
1940	5	Delaware	1940.41666666667	13.5686571749877	3.44838699139135
1940	6	Delaware	1940.5	22.3189695507406	15.4892448869594
1940	7	Delaware	1940.58333333333	86.0245362288522	15.0490770471189
1940	8	Delaware	1940.66666666667	300.206817475393	4.99986939278075
1940	9	Delaware	1940.75	283.604688707798	1.64511618390098
1940	10	Delaware	1940.83333333333	78.957814540741	1.55254271227388
1940	11	Delaware	1940.91666666667	29.4440804312662	0.96848504904077
1940	12	Delaware	1941	42.9970557545076	0.09203181357983
1941	1	Delaware	1941.08333333333	15.0020409242975	0.00681351910493547
1941	2	Delaware	1941.16666666667	14.0764785488214	0.00200995417446307
1941	3	Delaware	1941.25	14.28493983067	0.00414699088386047
1941	4	Delaware	1941.33333333333	13.9768503537412	0.105042081442191
1941	5	Delaware	1941.41666666667	14.4357204170623	3.44838699139135
1941	6	Delaware	1941.5	23.1702486302853	15.4892448869594
1941	7	Delaware	1941.58333333333	77.8853144719768	15.0490770471189
1941	8	Delaware	1941.66666666667	319.961559541868	4.99986939278075
1941	9	Delaware	1941.75	410.792786968126	1.64511618390098
1941	10	Delaware	1941.83333333333	415.454656738104	1.55254271227388
1941	11	Delaware	1941.91666666667	326.63215221153	0.96848504904077
1941	12	Delaware	1942	86.8417209044554	0.09203181357983
1942	1	Delaware	1942.08333333333	16.2892621900094	0.00681351910493547
1942	2	Delaware	1942.16666666667	34.1923371807092	0.00200995417446307
1942	3	Delaware	1942.25	15.007599194097	0.00414699088386047
1942	4	Delaware	1942.33333333333	14.4726209653766	0.105042081442191
1942	5	Delaware	1942.41666666667	15.3384008098512	3.44838699139135
1942	6	Delaware	1942.5	48.3959047647115	15.4892448869594
1942	7	Delaware	1942.58333333333	138.667715424609	15.0490770471189
1942	8	Delaware	1942.66666666667	356.453229205352	4.99986939278075
1942	9	Delaware	1942.75	382.89688129848	1.64511618390098
1942	10	Delaware	1942.83333333333	376.617732866309	1.55254271227388
1942	11	Delaware	1942.91666666667	147.131419962687	0.96848504904077
1942	12	Delaware	1943	39.8868715598427	0.09203181357983
1943	1	Delaware	1943.08333333333	15.6879217962513	0.00681351910493547
1943	2	Delaware	1943.16666666667	15.2736898775982	0.00200995417446307
1943	3	Delaware	1943.25	15.0988360629265	0.00414699088386047
1943	4	Delaware	1943.33333333333	15.3303533095261	0.105042081442191
1943	5	Delaware	1943.41666666667	15.5848275651751	3.44838699139135
1943	6	Delaware	1943.5	25.4684816012118	15.4892448869594
1943	7	Delaware	1943.58333333333	92.2500802501277	15.0490770471189
1943	8	Delaware	1943.66666666667	291.903316341808	4.99986939278075
1943	9	Delaware	1943.75	497.361720289241	1.64511618390098
1943	10	Delaware	1943.83333333333	140.377729533403	1.55254271227388
1943	11	Delaware	1943.91666666667	54.9534123752426	0.96848504904077
1943	12	Delaware	1944	25.3823852746605	0.09203181357983
1944	1	Delaware	1944.08333333333	16.5343245898211	0.00681351910493547
1944	2	Delaware	1944.16666666667	15.642194970562	0.00200995417446307
1944	3	Delaware	1944.25	15.5638453823622	0.00414699088386047
1944	4	Delaware	1944.33333333333	15.1961377747813	0.105042081442191
1944	5	Delaware	1944.41666666667	16.2819868664667	3.44838699139135
1944	6	Delaware	1944.5	26.7736815953199	15.4892448869594
1944	7	Delaware	1944.58333333333	96.9496123568967	15.0490770471189
1944	8	Delaware	1944.66666666667	1179.28854558469	4.99986939278075
1944	9	Delaware	1944.75	2280.03033675437	1.64511618390098
1944	10	Delaware	1944.83333333333	1471.54598160844	1.55254271227388
1944	11	Delaware	1944.91666666667	716.563778780616	0.96848504904077
1944	12	Delaware	1945	133.143014346348	0.09203181357983
1945	1	Delaware	1945.08333333333	17.4008640005359	0.00681351910493547
1945	2	Delaware	1945.16666666667	15.5543229860238	0.00200995417446307
1945	3	Delaware	1945.25	15.3645413442641	0.00414699088386047
1945	4	Delaware	1945.33333333333	15.5798857130121	0.105042081442191
1945	5	Delaware	1945.41666666667	15.5408219056853	3.44838699139135
1945	6	Delaware	1945.5	49.9240573103577	15.4892448869594
1945	7	Delaware	1945.58333333333	280.948260805782	15.0490770471189
1945	8	Delaware	1945.66666666667	858.542499534035	4.99986939278075
1945	9	Delaware	1945.75	986.764217293994	1.64511618390098
1945	10	Delaware	1945.83333333333	378.554907523018	1.55254271227388
1945	11	Delaware	1945.91666666667	211.164281648609	0.96848504904077
1945	12	Delaware	1946	55.0878282567802	0.09203181357983
1946	1	Delaware	1946.08333333333	12.8983345092124	0.00681351910493547
1946	2	Delaware	1946.16666666667	11.8853870104784	0.00200995417446307
1946	3	Delaware	1946.25	11.8826309200567	0.00414699088386047
1946	4	Delaware	1946.33333333333	12.1076555236672	0.105042081442191
1946	5	Delaware	1946.41666666667	12.3542759156559	3.44838699139135
1946	6	Delaware	1946.5	35.3493578793736	15.4892448869594
1946	7	Delaware	1946.58333333333	75.1062212751463	15.0490770471189
1946	8	Delaware	1946.66666666667	310.654768636358	4.99986939278075
1946	9	Delaware	1946.75	500.643587450128	1.64511618390098
1946	10	Delaware	1946.83333333333	321.662171621557	1.55254271227388
1946	11	Delaware	1946.91666666667	141.60787122574	0.96848504904077
1946	12	Delaware	1947	27.8172050678581	0.09203181357983
1947	1	Delaware	1947.08333333333	13.130440343516	0.00681351910493547
1947	2	Delaware	1947.16666666667	12.7459210849251	0.00200995417446307
1947	3	Delaware	1947.25	12.4750110606653	0.00414699088386047
1947	4	Delaware	1947.33333333333	29.5436449492298	0.105042081442191
1947	5	Delaware	1947.41666666667	13.1350996909747	3.44838699139135
1947	6	Delaware	1947.5	17.4368516272374	15.4892448869594
1947	7	Delaware	1947.58333333333	153.208342624914	15.0490770471189
1947	8	Delaware	1947.66666666667	2181.23164587961	4.99986939278075
1947	9	Delaware	1947.75	1686.98632960365	1.64511618390098
1947	10	Delaware	1947.83333333333	269.043353653122	1.55254271227388
1947	11	Delaware	1947.91666666667	195.29225748036	0.96848504904077
1947	12	Delaware	1948	51.6796241917952	0.09203181357983
1948	1	Delaware	1948.08333333333	13.0878617587491	0.00681351910493547
1948	2	Delaware	1948.16666666667	30.3202420186867	0.00200995417446307
1948	3	Delaware	1948.25	12.6676410471763	0.00414699088386047
1948	4	Delaware	1948.33333333333	13.3206465953165	0.105042081442191
1948	5	Delaware	1948.41666666667	12.9870677342338	3.44838699139135
1948	6	Delaware	1948.5	17.2699006018664	15.4892448869594
1948	7	Delaware	1948.58333333333	1216.12362501463	15.0490770471189
1948	8	Delaware	1948.66666666667	2766.84978027056	4.99986939278075
1948	9	Delaware	1948.75	1689.30934358776	1.64511618390098
1948	10	Delaware	1948.83333333333	638.209247421806	1.55254271227388
1948	11	Delaware	1948.91666666667	103.330637540458	0.96848504904077
1948	12	Delaware	1949	20.5982427877832	0.09203181357983
1949	1	Delaware	1949.08333333333	29.8110968669867	0.00681351910493547
1949	2	Delaware	1949.16666666667	28.8457110090467	0.00200995417446307
1949	3	Delaware	1949.25	29.2535649694521	0.00414699088386047
1949	4	Delaware	1949.33333333333	54.2361442054344	0.105042081442191
1949	5	Delaware	1949.41666666667	54.6196679805272	3.44838699139135
1949	6	Delaware	1949.5	108.265184592833	15.4892448869594
1949	7	Delaware	1949.58333333333	170.784747918713	15.0490770471189
1949	8	Delaware	1949.66666666667	784.481187896429	4.99986939278075
1949	9	Delaware	1949.75	587.426849026399	1.64511618390098
1949	10	Delaware	1949.83333333333	205.661310754186	1.55254271227388
1949	11	Delaware	1949.91666666667	94.0774990866826	0.96848504904077
1949	12	Delaware	1950	69.4662767241865	0.09203181357983
1950	1	Delaware	1950.08333333333	13.9169121869572	0.00681351910493547
1950	2	Delaware	1950.16666666667	29.5152076394696	0.00200995417446307
1950	3	Delaware	1950.25	30.4424774428194	0.00414699088386047
1950	4	Delaware	1950.33333333333	29.5788416395142	0.105042081442191
1950	5	Delaware	1950.41666666667	13.4913289472776	3.44838699139135
1950	6	Delaware	1950.5	17.7509455370201	15.4892448869594
1950	7	Delaware	1950.58333333333	182.767215428107	15.0490770471189
1950	8	Delaware	1950.66666666667	499.570443665231	4.99986939278075
1950	9	Delaware	1950.75	641.709718203864	1.64511618390098
1950	10	Delaware	1950.83333333333	403.151257864244	1.55254271227388
1950	11	Delaware	1950.91666666667	118.90432320892	0.96848504904077
1950	12	Delaware	1951	45.1601339874385	0.09203181357983
1951	1	Delaware	1951.08333333333	31.6588633399443	0.00681351910493547
1951	2	Delaware	1951.16666666667	13.7950533323785	0.00200995417446307
1951	3	Delaware	1951.25	13.4587263750678	0.00414699088386047
1951	4	Delaware	1951.33333333333	31.0847495720021	0.105042081442191
1951	5	Delaware	1951.41666666667	13.9244185055634	3.44838699139135
1951	6	Delaware	1951.5	89.2193180955831	15.4892448869594
1951	7	Delaware	1951.58333333333	246.553540480102	15.0490770471189
1951	8	Delaware	1951.66666666667	300.617299401345	4.99986939278075
1951	9	Delaware	1951.75	81.5481415257568	1.64511618390098
1951	10	Delaware	1951.83333333333	25.6071762654465	1.55254271227388
1951	11	Delaware	1951.91666666667	89.8350304205913	0.96848504904077
1951	12	Delaware	1952	23.1023292992356	0.09203181357983
1952	1	Delaware	1952.08333333333	14.2261532638373	0.00681351910493547
1952	2	Delaware	1952.16666666667	13.7601962449339	0.00200995417446307
1952	3	Delaware	1952.25	13.7598742705888	0.00414699088386047
1952	4	Delaware	1952.33333333333	13.8031056965735	0.105042081442191
1952	5	Delaware	1952.41666666667	31.9820744532642	3.44838699139135
1952	6	Delaware	1952.5	45.9395775815696	15.4892448869594
1952	7	Delaware	1952.58333333333	253.885950971351	15.0490770471189
1952	8	Delaware	1952.66666666667	1549.70203058155	4.99986939278075
1952	9	Delaware	1952.75	1713.65803051033	1.64511618390098
1952	10	Delaware	1952.83333333333	1086.72717906407	1.55254271227388
1952	11	Delaware	1952.91666666667	337.816035524107	0.96848504904077
1952	12	Delaware	1953	94.5798335831908	0.09203181357983
1953	1	Delaware	1953.08333333333	14.7889762093491	0.00681351910493547
1953	2	Delaware	1953.16666666667	14.0773291533351	0.00200995417446307
1953	3	Delaware	1953.25	13.7068821362264	0.00414699088386047
1953	4	Delaware	1953.33333333333	32.4422056529343	0.105042081442191
1953	5	Delaware	1953.41666666667	14.4007309038487	3.44838699139135
1953	6	Delaware	1953.5	19.0441769188729	15.4892448869594
1953	7	Delaware	1953.58333333333	217.40720270331	15.0490770471189
1953	8	Delaware	1953.66666666667	635.726463132811	4.99986939278075
1953	9	Delaware	1953.75	532.054799309158	1.64511618390098
1953	10	Delaware	1953.83333333333	167.65153114921	1.55254271227388
1953	11	Delaware	1953.91666666667	118.624068589599	0.96848504904077
1953	12	Delaware	1954	26.6380110835166	0.09203181357983
1954	1	Delaware	1954.08333333333	14.4892415804106	0.00681351910493547
1954	2	Delaware	1954.16666666667	14.4315348780758	0.00200995417446307
1954	3	Delaware	1954.25	14.4137175177186	0.00414699088386047
1954	4	Delaware	1954.33333333333	14.6190779758763	0.105042081442191
1954	5	Delaware	1954.41666666667	14.9373940128942	3.44838699139135
1954	6	Delaware	1954.5	19.3449184706282	15.4892448869594
1954	7	Delaware	1954.58333333333	301.950398675395	15.0490770471189
1954	8	Delaware	1954.66666666667	765.89930083664	4.99986939278075
1954	9	Delaware	1954.75	597.997471013941	1.64511618390098
1954	10	Delaware	1954.83333333333	1097.99538402239	1.55254271227388
1954	11	Delaware	1954.91666666667	592.159065035308	0.96848504904077
1954	12	Delaware	1955	268.707018661771	0.09203181357983
1932	5	District of Columbia	1932.41666666667	216.898200716479	11.1644125660691
1932	6	District of Columbia	1932.5	484.509497019984	33.8194446585129
1932	7	District of Columbia	1932.58333333333	1810.81984942442	24.9498266579602
1932	8	District of Columbia	1932.66666666667	3016.67481857866	11.3760978006303
1932	9	District of Columbia	1932.75	3705.59966866368	5.00794089163854
1932	10	District of Columbia	1932.83333333333	2341.34630645639	3.32491489587786
1932	11	District of Columbia	1932.91666666667	700.27121640519	1.29051965398779
1932	12	District of Columbia	1933	88.0685668842254	0.11350598201592
1933	1	District of Columbia	1933.08333333333	43.9634940492084	0.0101013698820528
1933	2	District of Columbia	1933.16666666667	45.1726450793628	0.00406150088193002
1933	3	District of Columbia	1933.25	45.7947697719326	0.0114698995350159
1933	4	District of Columbia	1933.33333333333	45.1213160508014	0.353688948518974
1933	5	District of Columbia	1933.41666666667	45.6064393413239	11.1644125660691
1933	6	District of Columbia	1933.5	65.1744346558832	33.8194446585129
1933	7	District of Columbia	1933.58333333333	285.839644589197	24.9498266579602
1933	8	District of Columbia	1933.66666666667	496.743833518577	11.3760978006303
1933	9	District of Columbia	1933.75	813.070145568449	5.00794089163854
1933	10	District of Columbia	1933.83333333333	527.682638171436	3.32491489587786
1933	11	District of Columbia	1933.91666666667	128.016512541216	1.29051965398779
1933	12	District of Columbia	1934	211.41229135102	0.11350598201592
1934	1	District of Columbia	1934.08333333333	49.3162670962242	0.0101013698820528
1934	2	District of Columbia	1934.16666666667	210.588163951168	0.00406150088193002
1934	3	District of Columbia	1934.25	46.7149367804074	0.0114698995350159
1934	4	District of Columbia	1934.33333333333	46.6840843670046	0.353688948518974
1934	5	District of Columbia	1934.41666666667	48.2810494395819	11.1644125660691
1934	6	District of Columbia	1934.5	67.5187267322771	33.8194446585129
1934	7	District of Columbia	1934.58333333333	505.54094069669	24.9498266579602
1934	8	District of Columbia	1934.66666666667	1048.18309718768	11.3760978006303
1934	9	District of Columbia	1934.75	763.81528597922	5.00794089163854
1934	10	District of Columbia	1934.83333333333	340.893059872225	3.32491489587786
1934	11	District of Columbia	1934.91666666667	99.7829805564517	1.29051965398779
1934	12	District of Columbia	1935	217.853908981825	0.11350598201592
1935	1	District of Columbia	1935.08333333333	208.078111675599	0.0101013698820528
1935	2	District of Columbia	1935.16666666667	384.161464089205	0.00406150088193002
1935	3	District of Columbia	1935.25	209.892865134568	0.0114698995350159
1935	4	District of Columbia	1935.33333333333	209.463894619767	0.353688948518974
1935	5	District of Columbia	1935.41666666667	52.3887726701573	11.1644125660691
1935	6	District of Columbia	1935.5	71.3774494861083	33.8194446585129
1935	7	District of Columbia	1935.58333333333	1844.30523945726	24.9498266579602
1935	8	District of Columbia	1935.66666666667	5160.62914122038	11.3760978006303
1935	9	District of Columbia	1935.75	5570.39761768685	5.00794089163854
1935	10	District of Columbia	1935.83333333333	2704.49783781822	3.32491489587786
1935	11	District of Columbia	1935.91666666667	829.904944382728	1.29051965398779
1935	12	District of Columbia	1936	94.4195123117717	0.11350598201592
1936	1	District of Columbia	1936.08333333333	47.652472433406	0.0101013698820528
1936	2	District of Columbia	1936.16666666667	208.927405216076	0.00406150088193002
1936	3	District of Columbia	1936.25	45.1412013476504	0.0114698995350159
1936	4	District of Columbia	1936.33333333333	48.0696643448302	0.353688948518974
1936	5	District of Columbia	1936.41666666667	48.9768168602517	11.1644125660691
1936	6	District of Columbia	1936.5	65.3210227135928	33.8194446585129
1936	7	District of Columbia	1936.58333333333	113.423473883217	24.9498266579602
1936	8	District of Columbia	1936.66666666667	301.127825173248	11.3760978006303
1936	9	District of Columbia	1936.75	332.46778980027	5.00794089163854
1936	10	District of Columbia	1936.83333333333	782.677795428905	3.32491489587786
1936	11	District of Columbia	1936.91666666667	196.965718948466	1.29051965398779
1936	12	District of Columbia	1937	61.5436164873369	0.11350598201592
1937	1	District of Columbia	1937.08333333333	215.375934941123	0.0101013698820528
1937	2	District of Columbia	1937.16666666667	51.3173244408689	0.00406150088193002
1937	3	District of Columbia	1937.25	212.415634633742	0.0114698995350159
1937	4	District of Columbia	1937.33333333333	207.24297505659	0.353688948518974
1937	5	District of Columbia	1937.41666666667	54.945383637956	11.1644125660691
1937	6	District of Columbia	1937.5	76.6650135347172	33.8194446585129
1937	7	District of Columbia	1937.58333333333	311.776152651066	24.9498266579602
1937	8	District of Columbia	1937.66666666667	1533.86296022941	11.3760978006303
1937	9	District of Columbia	1937.75	2446.57088613397	5.00794089163854
1937	10	District of Columbia	1937.83333333333	1593.12814604252	3.32491489587786
1937	11	District of Columbia	1937.91666666667	438.449392523971	1.29051965398779
1937	12	District of Columbia	1938	74.3343842785005	0.11350598201592
1938	1	District of Columbia	1938.08333333333	50.1516593146455	0.0101013698820528
1938	2	District of Columbia	1938.16666666667	214.873031024544	0.00406150088193002
1938	3	District of Columbia	1938.25	51.1261315970946	0.0114698995350159
1938	4	District of Columbia	1938.33333333333	52.1778445698291	0.353688948518974
1938	5	District of Columbia	1938.41666666667	53.1000379650971	11.1644125660691
1938	6	District of Columbia	1938.5	75.3406881907845	33.8194446585129
1938	7	District of Columbia	1938.58333333333	305.966650312285	24.9498266579602
1938	8	District of Columbia	1938.66666666667	1805.16423859752	11.3760978006303
1938	9	District of Columbia	1938.75	2436.30355510522	5.00794089163854
1938	10	District of Columbia	1938.83333333333	1492.79548154595	3.32491489587786
1938	11	District of Columbia	1938.91666666667	421.299612580388	1.29051965398779
1938	12	District of Columbia	1939	419.869457150369	0.11350598201592
1939	1	District of Columbia	1939.08333333333	58.3509672948496	0.0101013698820528
1939	2	District of Columbia	1939.16666666667	54.173235171556	0.00406150088193002
1939	3	District of Columbia	1939.25	54.5876538445309	0.0114698995350159
1939	4	District of Columbia	1939.33333333333	54.1118627980152	0.353688948518974
1939	5	District of Columbia	1939.41666666667	54.7814321162262	11.1644125660691
1939	6	District of Columbia	1939.5	80.4547087435875	33.8194446585129
1939	7	District of Columbia	1939.58333333333	139.732604817035	24.9498266579602
1939	8	District of Columbia	1939.66666666667	1152.25849957978	11.3760978006303
1939	9	District of Columbia	1939.75	2001.10441437834	5.00794089163854
1939	10	District of Columbia	1939.83333333333	919.084508589298	3.32491489587786
1939	11	District of Columbia	1939.91666666667	695.31698186706	1.29051965398779
1939	12	District of Columbia	1940	100.102731598426	0.11350598201592
1940	1	District of Columbia	1940.08333333333	570.3473546742	0.0101013698820528
1940	2	District of Columbia	1940.16666666667	57.3911219156799	0.00406150088193002
1940	3	District of Columbia	1940.25	55.1209681204981	0.0114698995350159
[truncated: 11,329 more rows]
