# Supplementary material for: Unraveling the Transmission Ecology of Polio
Source: PLoS Biol. 2015 Jun 19;13(6):e1002172. doi: 10.1371/journal.pbio.1002172 (PMC4474890; doi:10.1371/journal.pbio.1002172)
Supplement: S9 Data — File containing reconstructed annual infections based on particle filtering means, along with data on the number of reported cases, births, and the population size. Infections and associated data are for the contiguous states and the District of Columbia. (CSV) [file pbio.1002172.s010.csv]

year	infections	cases	births	US.pop
1935	1400797.71076342	10732	2154931	127251000
1936	687489.462914427	4493	2145102	128054000
1937	1537216.2677034	9470	2198318	128822000
1938	381706.898882414	1754	2287086	129825000
1939	1115297.47636628	7308	2264716	130884000
1940	1405509.47172626	9757	2360751	131955000
1941	1620980.41061779	9114	2513974	133122000
1942	750272.512539322	4178	2808256	133922000
1943	1675732.83665103	12409	2936021	134242000
1944	2957531.00852938	19319	2794732	132883000
1945	2272702.04409052	13689	2735723	132479000
1946	1947477.8005828	25230	3287690	140055000
1947	888018.856494649	10749	3699668	143444000
1948	2306013.96507481	27440	3533934	146091000
1949	3534158.66782898	42530	3557461	148666000
1950	2849323.92070574	33268	3555898	151237000
1951	2531664.07029692	28554	3747349	153310000
1952	4229205.8565192	56702	3750844	155685000
1953	3180364.58013967	36209	3904503	158242000
1954	3316046.26102586	38785	4017531	161162000
