# Supplementary material for: Unraveling the Transmission Ecology of Polio
Source: PLoS Biol. 2015 Jun 19;13(6):e1002172. doi: 10.1371/journal.pbio.1002172 (PMC4474890; doi:10.1371/journal.pbio.1002172)
Supplement: S10 Data — File containing parameter sets from the Wisconsin likelihood profile. The profiled parameters are the report rate (ρ) and immigration rate (ψ). Time units are monthly and the parameters are on the natural scale, with the exception of the B-spline coefficients. (CSV) [file pbio.1002172.s011.csv]

state	delta	rho	tau	q1	q2	q3	q4	q5	q6	beta.sd	psi	beta.sd2	IB.0	SB1.0	SB2.0	SB3.0	SB4.0	SB5.0	SB6.0	SO.0	IO.0	Recovered.0	delta.rho	LogLik	seLogLik
Wisconsin	0.001388889	0.001	0.009192392	0.335807779	0.262687747	1.769391396	0.614663102	3.489954155	0.423349965	0.001630944	6.00E-06	0.300018666	0	0	4565	4410	4616	4305	4032	900007	1127	2099730	0	-947.1605291	0.175906973
Wisconsin	0.001388889	0.001	0.010779094	-0.11432967	0.031369572	0.582690775	1.070287457	2.845448936	0.497734366	0.002221744	5.69E-05	0.326926762	0	0	4565	4410	4616	4305	4032	1139073	658	1861132	0	-940.3515753	0.072259565
Wisconsin	0.001388889	0.001	0.011130713	0.142388135	-0.734150531	0.094525461	0.734713288	2.944077287	0.230892342	0.004788343	0.000107796	0.320918876	0	0	4565	4410	4616	4305	4032	1272708	718	1727438	0	-943.4604271	0.073597408
Wisconsin	0.001388889	0.001	0.008306517	0.105800546	-0.329116262	0.274417341	0.633251225	3.131777799	0.308326985	0.00634683	0.000158694	0.330671516	0	0	4565	4410	4616	4305	4032	1231741	525	1768598	0	-946.0101034	0.187097168
Wisconsin	0.001388889	0.001	0.010154791	0.382931568	-0.716159204	-0.075019986	1.035665261	3.169104736	0.533607315	0.007137246	0.000209592	0.232222417	0	0	4565	4410	4616	4305	4032	838261	749	2161854	0	-940.4952812	0.115292348
Wisconsin	0.001388889	0.001	0.007953251	0.240078149	-1.18846933	-0.691774697	0.968529566	2.878155279	0.661499203	0.00847305	0.00026049	0.256711391	0	0	4565	4410	4616	4305	4032	1031801	696	1968366	0	-946.3224839	0.170965915
Wisconsin	0.001388889	0.001	0.008619283	0.359553333	-0.865766602	-0.087210355	0.447509025	3.10524842	0.532928844	0.010678408	0.000311388	0.243822168	0	0	4565	4410	4616	4305	4032	937096	472	2063295	0	-946.7251134	0.126402926
Wisconsin	0.001388889	0.001	0.006363359	0.446182575	-0.814554668	-0.296531119	0.494047823	3.206124252	0.69490072	0.011337187	0.000362286	0.320662826	0	0	4565	4410	4616	4305	4032	1129476	643	1870745	0	-955.7068335	0.311207314
Wisconsin	0.001388889	0.001	0.006896509	0.773630368	-1.531399222	0.7222458	0.064500762	3.530839595	0.257229471	0.009531652	0.000413184	0.349265607	0	0	4565	4410	4616	4305	4032	948401	580	2051883	0	-955.551939	0.164532265
Wisconsin	0.001388889	0.001	0.01026048	0.955406223	0.377458745	0.851733755	1.598621029	4.10080326	1.337445333	0.00956493	0.000464082	0.273018905	0	0	4565	4410	4616	4305	4032	1254109	370	1746384	0	-962.9076027	0.315716607
Wisconsin	0.001388889	0.001	0.00797434	0.758744127	-0.854578236	-1.316951734	1.04042495	3.221359027	0.580969667	0.014505968	0.00051498	0.200894049	0	0	4565	4410	4616	4305	4032	763673	859	2236332	0	-950.7356257	0.24521223
Wisconsin	0.001388889	0.001	0.007524981	0.278629951	-0.023302808	-1.415455421	0.920030665	3.197273289	0.487236096	0.022290412	0.000565878	0.100980333	0	0	4565	4410	4616	4305	4032	898685	723	2101456	0	-959.7434129	0.217046992
Wisconsin	0.001388889	0.001	0.011699739	1.015778412	0.05014983	-1.537604474	1.702059571	4.147911723	1.350490729	0.005830218	0.000616776	0.380746862	0	0	4565	4410	4616	4305	4032	1280549	527	1719787	0	-962.9060086	0.139807014
Wisconsin	0.001388889	0.001	0.010081205	1.211068095	-0.395053523	-3.578445562	1.871645667	3.879087302	1.233620645	0.010295222	0.000667673	0.258441437	0	0	4565	4410	4616	4305	4032	1243469	1071	1756324	0	-962.8649181	0.209967859
Wisconsin	0.001388889	0.001	0.006303404	0.764599392	-0.960882488	-0.206525849	0.259189166	3.62322244	0.6916885	0.016525603	0.000718571	0.242564292	0	0	4565	4410	4616	4305	4032	831839	743	2168281	0	-965.245693	0.510224581
Wisconsin	0.001388889	0.001	0.010088165	1.112885696	-0.12038768	-1.273749408	1.681696578	3.915158121	1.456023215	0.012391171	0.000769469	0.243675257	0	0	4565	4410	4616	4305	4032	1261468	750	1738646	0	-963.7467498	0.183315607
Wisconsin	0.001388889	0.001	0.009715895	1.040591696	0.115026823	0.009537243	1.823990114	3.940904411	1.608458637	0.014166067	0.000820367	0.278434366	0	0	4565	4410	4616	4305	4032	937860	413	2062590	0	-965.5697544	0.423737
Wisconsin	0.001388889	0.001	0.010529916	1.230800321	0.434020961	-2.523912049	2.204214889	3.998187361	1.590747312	0.012047948	0.000871265	0.259505946	0	0	4565	4410	4616	4305	4032	1103740	528	1896595	0	-964.8165579	0.092929733
Wisconsin	0.001388889	0.001	0.011052904	1.253252592	-0.123852346	-4.170378552	2.029519681	4.034561232	1.547980772	0.008415225	0.000922163	0.360294901	0	0	4565	4410	4616	4305	4032	1066239	510	1934115	0	-964.4608522	0.208852939
Wisconsin	0.001388889	0.001	0.010497722	1.145946374	0.497539895	-0.276961561	1.805423045	4.212688642	1.809999325	0.01371779	0.000973061	0.271688832	0	0	4565	4410	4616	4305	4032	769830	670	2230363	0	-967.2956327	0.297101046
Wisconsin	0.001388889	0.001	0.009889558	1.417979793	-0.115766304	-1.932604703	1.686313867	4.181157867	1.432072497	0.016236957	0.001023959	0.23536736	0	0	4565	4410	4616	4305	4032	1015418	411	1985035	0	-965.9737847	0.175383503
Wisconsin	0.001388889	0.001	0.009775858	1.454991834	0.361388882	-1.134245905	1.840674384	4.195361355	1.663131286	0.012079119	0.001074857	0.318194412	0	0	4565	4410	4616	4305	4032	1023537	611	1976716	0	-966.4596607	0.185130206
Wisconsin	0.001388889	0.001	0.009687961	1.642881038	-0.264741014	-1.265882955	1.283492865	4.59379538	1.362578422	0.012977239	0.001125755	0.30090576	0	0	4565	4410	4616	4305	4032	1101994	597	1898272	0	-966.3179518	0.265811958
Wisconsin	0.001388889	0.001	0.010282175	1.404376282	0.070071137	0.496532341	1.313750527	4.439505327	1.829729338	0.018026122	0.001176653	0.287108957	0	0	4565	4410	4616	4305	4032	1174903	1027	1824934	0	-970.421019	0.098091657
Wisconsin	0.001388889	0.001	0.009881544	1.621320561	-0.165363665	-0.019472456	1.50556672	4.497539176	1.692054608	0.019446108	0.001227551	0.220735904	0	0	4565	4410	4616	4305	4032	930365	759	2069739	0	-969.0401124	0.17800917
Wisconsin	0.001388889	0.001	0.009474737	1.877919963	0.07111128	0.710504764	1.583028809	4.71675324	1.655843677	0.011630734	0.001278449	0.378680242	0	0	4565	4410	4616	4305	4032	871442	442	2128980	0	-969.7319303	0.248194873
Wisconsin	0.001388889	0.001	0.00996638	1.492220847	0.278008602	-1.840144285	1.287815844	4.538261654	1.556886281	0.022312249	0.001329347	0.220949791	0	0	4565	4410	4616	4305	4032	1298786	690	1701388	0	-969.9103808	0.112082791
Wisconsin	0.001388889	0.001	0.009937176	1.735990313	0.029555303	-0.032497611	1.574293576	4.506857097	1.830655422	0.013826978	0.001380245	0.327319254	0	0	4565	4410	4616	4305	4032	1002854	732	1997277	0	-969.6875199	0.148534242
Wisconsin	0.001388889	0.001	0.010117219	1.831237642	-0.301993461	-0.849180235	1.216880517	4.565499608	1.602274011	0.026778723	0.001431143	0.078599877	0	0	4565	4410	4616	4305	4032	981506	392	2018966	0	-974.2845437	0.17160731
Wisconsin	0.001388889	0.001	0.010056876	1.732585466	-0.815913622	-2.825944112	1.222002516	4.793162772	1.592897611	0.016115219	0.001482041	0.28394784	0	0	4565	4410	4616	4305	4032	930405	750	2069709	0	-970.3377156	0.198709683
Wisconsin	0.001388889	0.001	0.009637384	1.551803292	0.042702202	-2.802203552	1.833969936	4.441974376	1.84448059	0.011554018	0.001532939	0.38748841	0	0	4565	4410	4616	4305	4032	1065386	421	1935057	0	-968.9163922	0.358065998
Wisconsin	0.001388889	0.001	0.009721469	1.707081157	-0.50639161	-0.21638978	1.479649131	4.303388726	1.884098167	0.02155118	0.001583837	0.221318016	0	0	4565	4410	4616	4305	4032	1103154	707	1897002	0	-972.7765222	0.170134785
Wisconsin	0.001388889	0.001	0.010383489	1.90549775	-0.299404987	-0.675907108	1.033873878	4.920776085	1.567799552	0.015791969	0.001634735	0.323282271	0	0	4565	4410	4616	4305	4032	1056762	852	1943250	0	-972.6389773	0.190620359
Wisconsin	0.001388889	0.001	0.011672344	1.694142126	0.458862683	-0.445529652	1.714622252	4.795123191	2.149969375	0.013287207	0.001685633	0.394502137	0	0	4565	4410	4616	4305	4032	1105508	619	1894737	0	-974.2128393	0.348326469
Wisconsin	0.001388889	0.001	0.010398857	1.854362617	-0.490387593	-2.449883886	1.573944695	4.553855178	1.756800889	0.014008165	0.001736531	0.297734996	0	0	4565	4410	4616	4305	4032	933308	521	2067035	0	-972.779848	0.233435847
Wisconsin	0.001388889	0.001	0.009502953	1.418410549	0.253394896	-2.479315387	2.266173398	4.063216616	2.289372076	0.022355237	0.001787429	0.268080632	0	0	4565	4410	4616	4305	4032	943445	857	2056562	0	-974.0970587	0.233640627
Wisconsin	0.001388889	0.001	0.010114325	1.616746513	-0.073295755	-2.667429133	1.353369006	4.842289128	1.96083373	0.007123394	0.001838327	0.460595592	0	0	4565	4410	4616	4305	4032	951713	728	2048423	0	-973.427635	0.189022135
Wisconsin	0.001388889	0.001	0.009194418	1.680444518	0.078637068	-1.123315737	1.453832052	4.465648794	1.887788987	0.020942437	0.001889224	0.301034552	0	0	4565	4410	4616	4305	4032	968793	619	2031452	0	-973.8196049	0.314820288
Wisconsin	0.001388889	0.001	0.009721473	2.177545917	-1.280362248	-2.838818214	2.393835201	4.44306422	1.760767522	0.014135324	0.001940122	0.341474358	0	0	4565	4410	4616	4305	4032	1002565	375	1997924	0	-974.687345	0.207133433
Wisconsin	0.001388889	0.001	0.009392943	1.889996525	-0.95060886	-4.508707805	1.945563176	4.311059233	1.702140263	0.028430626	0.00199102	0.202033544	0	0	4565	4410	4616	4305	4032	1071219	682	1928963	0	-974.2262291	0.301885429
Wisconsin	0.001388889	0.001	0.009297162	1.840347589	-1.068178561	-1.911759612	2.152319342	4.235134626	1.927348748	0.023984499	0.002041918	0.245232431	0	0	4565	4410	4616	4305	4032	951542	531	2048790	0	-975.4901914	0.362254336
Wisconsin	0.001388889	0.001	0.009526423	1.820199193	-0.102428125	-1.32808933	0.935094699	4.731700671	1.627918509	0.019490092	0.002092816	0.307957101	0	0	4565	4410	4616	4305	4032	1028374	725	1971765	0	-976.1419699	0.328223803
Wisconsin	0.001388889	0.001	0.010461772	1.975744602	-0.283167642	-0.778302583	1.730936948	4.665811229	1.849207324	0.025709994	0.002143714	0.203963354	0	0	4565	4410	4616	4305	4032	900893	608	2099362	0	-977.1090943	0.350171998
Wisconsin	0.001388889	0.001	0.010107652	1.586069564	0.183842949	-2.307941996	1.08717246	5.004426144	2.059952352	0.017514682	0.002194612	0.329024763	0	0	4565	4410	4616	4305	4032	961636	498	2038729	0	-977.3900934	0.352524393
Wisconsin	0.001388889	0.001	0.009936615	2.388944547	-0.774087938	-2.464772389	1.809240835	4.899412622	1.754736632	0.019841172	0.00224551	0.258405592	0	0	4565	4410	4616	4305	4032	1102907	501	1897456	0	-977.7531722	0.109249287
Wisconsin	0.001388889	0.001	0.009237656	1.760231285	0.044483423	-1.071946911	1.577837973	4.405213622	2.029731218	0.023541171	0.002296408	0.267230663	0	0	4565	4410	4616	4305	4032	1081589	773	1918501	0	-976.6401416	0.667456733
Wisconsin	0.001388889	0.001	0.010345688	1.967981982	-0.236055167	-0.72623269	1.408393857	4.927187786	1.892461432	0.016236149	0.002347306	0.415344883	0	0	4565	4410	4616	4305	4032	742894	463	2257506	0	-978.1462787	0.255135592
Wisconsin	0.001388889	0.001	0.013170842	2.543083504	0.853926732	-0.495842584	2.45268861	5.289761644	2.417574825	0.014837467	0.002398204	0.351453097	0	0	4565	4410	4616	4305	4032	854904	493	2145466	0	-980.2075013	0.343728422
Wisconsin	0.001388889	0.001	0.011093644	2.105882911	-0.052800863	-2.128201057	1.568783483	5.283418994	2.099603106	0.018677156	0.002449102	0.344747915	0	0	4565	4410	4616	4305	4032	687688	701	2312475	0	-978.4570592	0.214264828
Wisconsin	0.001388889	0.001	0.010765282	2.224927264	-0.183881911	-2.947796995	1.839084668	4.636425071	2.05640811	0.023313181	0.0025	0.297482578	0	0	4565	4410	4616	4305	4032	1150046	717	1850100	0	-979.0792865	0.481283509
Wisconsin	0.001388889	0.002	0.00513187	0.240245613	0.201917586	1.596488216	1.009922707	3.068470975	0.598362567	0.004971354	6.00E-06	0.278636654	0	0	4565	4410	4616	4305	4032	1147361	259	1853244	0	-932.1499037	0.924235781
Wisconsin	0.001388889	0.002	0.006238752	0.265142778	-0.025116763	0.934861679	0.642229408	3.50413354	0.084195362	0.004567393	5.69E-05	0.384329526	0	0	4565	4410	4616	4305	4032	1291322	839	1708702	0	-927.2067334	0.242638794
Wisconsin	0.001388889	0.002	0.006327117	0.432396277	0.063676352	1.247479579	1.107050379	3.551464363	0.602349224	0.005676117	0.000107796	0.424477752	0	0	4565	4410	4616	4305	4032	957172	1208	2042483	0	-927.5187612	0.341337593
Wisconsin	0.001388889	0.002	0.006875458	0.305659652	0.311467265	0.999938228	1.172324888	3.276335586	1.082888552	0.005559064	0.000158694	0.337695772	0	0	4565	4410	4616	4305	4032	729530	631	2270703	0	-921.5636301	0.237105862
Wisconsin	0.001388889	0.002	0.004015329	0.354819838	-0.072909573	0.35334465	1.131115653	3.2695933	0.685374679	0.008804849	0.000209592	0.388637417	0	0	4565	4410	4616	4305	4032	1189387	693	1810784	0	-932.0776823	0.657034995
Wisconsin	0.001388889	0.002	0.007955711	0.20774399	-0.72316015	0.679346454	1.304562803	3.141800661	0.459439088	0.006782411	0.00026049	0.416752814	0	0	4565	4410	4616	4305	4032	1035479	722	1964663	0	-936.176726	0.10064981
Wisconsin	0.001388889	0.002	0.010716093	1.409079104	-0.160461614	2.023110646	0.919258983	4.45442623	0.75542919	0.009861969	0.000311388	0.287579251	0	0	4565	4410	4616	4305	4032	1305709	696	1694458	0	-952.6816972	0.225002668
Wisconsin	0.001388889	0.002	0.004858335	0.359276846	0.269378127	-1.480971946	0.569760147	3.753583638	0.718972808	0.004318028	0.000362286	0.525856053	0	0	4565	4410	4616	4305	4032	1006136	881	1993847	0	-933.1949189	0.934501975
Wisconsin	0.001388889	0.002	0.008499915	1.06221016	-0.001262193	1.737011163	1.029268579	4.084787933	1.002608269	0.014020149	0.000413184	0.174974775	0	0	4565	4410	4616	4305	4032	1129994	905	1869965	0	-948.4903489	0.250786595
Wisconsin	0.001388889	0.002	0.003777905	1.028669663	-0.220656351	-0.395718116	1.294745873	3.942308228	0.842253055	0.012223167	0.000464082	0.439070259	0	0	4565	4410	4616	4305	4032	824915	361	2175588	0	-975.8459296	0.635471967
Wisconsin	0.001388889	0.002	0.007691167	1.582728338	0.705899752	1.67766936	1.231295502	4.781816627	1.20020433	0.008688684	0.00051498	0.310253317	0	0	4565	4410	4616	4305	4032	930274	491	2070099	0	-952.7191137	0.394550121
Wisconsin	0.001388889	0.002	0.003479853	1.031381315	-0.68769949	-3.765194068	1.245358447	3.6429065	0.728330833	0.004083785	0.000565878	0.656893584	0	0	4565	4410	4616	4305	4032	1106886	723	1893255	0	-955.8884288	0.876675162
Wisconsin	0.001388889	0.002	0.007943049	1.190399617	0.494397307	1.386430566	1.31903417	4.096110386	1.48049489	0.015173778	0.000616776	0.187779016	0	0	4565	4410	4616	4305	4032	1168461	673	1831730	0	-949.674715	0.270220695
Wisconsin	0.001388889	0.002	0.004677946	0.695458388	-0.942963106	0.182330838	-0.904779233	4.064248578	0.54917286	0.01692744	0.000667673	0.284306602	0	0	4565	4410	4616	4305	4032	858648	811	2141405	0	-950.4676796	0.393108475
Wisconsin	0.001388889	0.002	0.009164762	1.315223398	0.140592144	-4.485999429	1.861085984	4.21948401	1.336032099	0.00285421	0.000718571	0.416840304	0	0	4565	4410	4616	4305	4032	1009981	954	1989929	0	-946.228896	0.413256067
Wisconsin	0.001388889	0.002	0.001777266	0.553441236	0.181215811	0.033865635	-0.053140935	3.800130067	1.474613062	0.01409087	0.000769469	0.58803836	0	0	4565	4410	4616	4305	4032	1176439	413	1824011	0	-1440.036135	0.98129182
Wisconsin	0.001388889	0.002	0.008199145	1.490224754	-0.076391621	-0.362792751	1.742929573	4.205179844	1.378402663	0.010953052	0.000820367	0.299521046	0	0	4565	4410	4616	4305	4032	1209829	578	1790457	0	-946.5534338	0.281924966
Wisconsin	0.001388889	0.002	0.008273679	1.619526188	0.015530187	-0.576564985	1.75230637	4.18618258	1.455265516	0.007969803	0.000871265	0.393504025	0	0	4565	4410	4616	4305	4032	1129102	603	1871159	0	-946.3395053	0.303593471
Wisconsin	0.001388889	0.002	0.008910154	1.415937158	-1.238329058	-2.150247454	1.496423679	4.128152265	1.395037066	0.012851805	0.000922163	0.264789281	0	0	4565	4410	4616	4305	4032	1128021	506	1872337	0	-947.4840519	0.339540613
Wisconsin	0.001388889	0.002	0.008549819	1.075430249	0.484575524	-0.994659709	1.032543491	4.527253638	1.519883791	0.011390577	0.000973061	0.32360313	0	0	4565	4410	4616	4305	4032	1399562	632	1600670	0	-949.594584	0.612366521
Wisconsin	0.001388889	0.002	0.008116159	1.601640649	0.247180842	0.931031394	0.986057855	4.589201373	1.332620009	0.014281527	0.001023959	0.238080985	0	0	4565	4410	4616	4305	4032	1206474	564	1793826	0	-952.2768336	0.368600101
Wisconsin	0.001388889	0.002	0.008691518	1.6701506	-0.184263847	-0.158265105	1.458235073	4.519725925	1.516521932	0.017263196	0.001074857	0.238586313	0	0	4565	4410	4616	4305	4032	956993	467	2043404	0	-949.5900216	0.296678701
Wisconsin	0.001388889	0.002	0.007782024	1.587063087	-0.229121533	-3.236531089	2.267108731	4.078553418	1.712118862	0.009413463	0.001125755	0.361511646	0	0	4565	4410	4616	4305	4032	876752	690	2123422	0	-947.7605084	0.339606722
Wisconsin	0.001388889	0.002	0.008262016	1.305043941	-0.388764047	-3.402077397	1.788106768	3.997916579	1.565075555	0.018738535	0.001176653	0.187125203	0	0	4565	4410	4616	4305	4032	1151970	472	1848421	0	-949.2078269	0.223147877
Wisconsin	0.001388889	0.002	0.009154216	1.229783754	0.674194013	0.462972494	1.127355444	4.294591704	1.95988639	0.01550242	0.001227551	0.342193876	0	0	4565	4410	4616	4305	4032	801812	731	2198320	0	-956.5054309	0.377599352
Wisconsin	0.001388889	0.002	0.007257832	1.801485837	0.753115398	-3.83582978	-0.022387761	4.66211577	1.460949208	0.012749601	0.001278449	0.424944885	0	0	4565	4410	4616	4305	4032	811452	494	2188918	0	-964.2323312	0.9322382
Wisconsin	0.001388889	0.002	0.008167888	1.704483402	-0.102521966	-1.345386256	0.960497477	4.527450275	1.484601094	0.011158265	0.001329347	0.326131052	0	0	4565	4410	4616	4305	4032	859982	689	2140193	0	-951.3974785	0.631057357
Wisconsin	0.001388889	0.002	0.008924056	1.666499697	-0.082507979	-0.852356521	1.898495558	4.135988534	1.704878588	0.010104541	0.001380245	0.356691072	0	0	4565	4410	4616	4305	4032	1204573	771	1795520	0	-952.9870205	0.199901652
Wisconsin	0.001388889	0.002	0.008422082	2.004133031	-0.655181764	-0.381023275	1.061101411	4.665987142	1.395309446	0.018553959	0.001431143	0.291593401	0	0	4565	4410	4616	4305	4032	1715906	304	1284654	0	-953.1930941	0.287885395
Wisconsin	0.001388889	0.002	0.007665921	1.652365023	-0.005513591	-3.072883456	2.409219949	3.968509265	1.752927196	0.023078781	0.001482041	0.192325216	0	0	4565	4410	4616	4305	4032	1058562	1054	1941247	0	-952.4030161	0.456384756
Wisconsin	0.001388889	0.002	0.00859147	1.469921242	0.683320165	-1.529460566	2.002747907	4.206206	1.821909738	0.019753079	0.001532939	0.287569964	0	0	4565	4410	4616	4305	4032	1072928	574	1927363	0	-954.0984231	0.203683833
Wisconsin	0.001388889	0.002	0.008337589	1.93373861	-0.58657666	-0.438848306	1.097922671	4.653843437	1.643401185	0.017357707	0.001583837	0.262861811	0	0	4565	4410	4616	4305	4032	1092328	1109	1907427	0	-954.6252869	0.391503177
Wisconsin	0.001388889	0.002	0.008436902	1.086892883	0.245059371	0.775101788	0.970472369	4.484464461	1.996588093	0.014011833	0.001634735	0.340028776	0	0	4565	4410	4616	4305	4032	1161656	1404	1837804	0	-958.7930798	0.622881723
Wisconsin	0.001388889	0.002	0.0082178	2.003545429	-1.010097973	-1.941517113	1.099316593	4.619114153	1.385715256	0.018544527	0.001685633	0.281123035	0	0	4565	4410	4616	4305	4032	951776	614	2048474	0	-953.4476823	0.618309437
Wisconsin	0.001388889	0.002	0.00817957	2.138009461	-1.537092038	-0.155525437	0.999782408	4.574356922	1.350503229	0.021658313	0.001736531	0.259048753	0	0	4565	4410	4616	4305	4032	959516	397	2040950	0	-955.8217158	0.43594306
Wisconsin	0.001388889	0.002	0.00774494	1.726103234	0.021425081	-4.822029433	1.212937498	4.592230635	2.105198653	0.015827486	0.001787429	0.334084688	0	0	4565	4410	4616	4305	4032	784654	595	2215614	0	-957.5026093	0.557055014
Wisconsin	0.001388889	0.002	0.008521371	2.350517454	-0.229269976	1.750999546	1.474387022	4.700240401	1.910217278	0.007328077	0.001838327	0.455933982	0	0	4565	4410	4616	4305	4032	872338	633	2127893	0	-961.6528052	0.631570785
Wisconsin	0.001388889	0.002	0.008235615	1.609384192	0.735871199	0.238476525	0.889821786	4.709197115	1.792768584	0.023055129	0.001889224	0.287353373	0	0	4565	4410	4616	4305	4032	1249975	716	1750173	0	-960.3345338	0.319572267
Wisconsin	0.001388889	0.002	0.007336318	1.795733794	0.083815889	-3.166506891	1.965125918	4.064491694	1.947907191	0.019912107	0.001940122	0.30269489	0	0	4565	4410	4616	4305	4032	1247050	476	1753337	0	-958.1639553	0.355811878
Wisconsin	0.001388889	0.002	0.007974537	1.675267499	0.536147804	-3.084546579	1.903153072	4.22052525	2.030856582	0.018874658	0.00199102	0.298280573	0	0	4565	4410	4616	4305	4032	843769	543	2156552	0	-956.7179468	0.743990104
Wisconsin	0.001388889	0.002	0.008677923	2.285369425	0.186343638	-1.96861827	0.786660636	5.122299264	1.49025063	0.013314612	0.002041918	0.420635488	0	0	4565	4410	4616	4305	4032	835567	544	2164753	0	-958.8242389	0.706385439
Wisconsin	0.001388889	0.002	0.00904671	2.02304074	0.096230909	0.111884291	1.281331249	4.866909829	1.761821901	0.012636594	0.002092816	0.402714513	0	0	4565	4410	4616	4305	4032	1008496	275	1992093	0	-960.5147812	0.299486951
Wisconsin	0.001388889	0.002	0.009743649	2.192953662	-0.94299934	-1.736169285	1.135818046	5.050845714	1.816400047	0.009334847	0.002143714	0.48581761	0	0	4565	4410	4616	4305	4032	877098	500	2123265	0	-960.9139777	0.199746142
Wisconsin	0.001388889	0.002	0.008307268	2.425693838	-0.091716556	-1.426665282	1.513409287	4.866785519	1.838667553	0.016045574	0.002194612	0.376415315	0	0	4565	4410	4616	4305	4032	910172	630	2090062	0	-959.7103536	0.533271247
Wisconsin	0.001388889	0.002	0.007763403	1.874768818	-1.1278651	-1.844749617	0.710583045	4.741326933	1.816415325	0.018539145	0.00224551	0.285290471	0	0	4565	4410	4616	4305	4032	982388	826	2017650	0	-960.865221	0.641666301
Wisconsin	0.001388889	0.002	0.00801586	1.612492749	-0.562030351	-2.960862764	0.843724063	4.605578086	1.7447037	0.026912997	0.002296408	0.216076362	0	0	4565	4410	4616	4305	4032	1297603	527	1702733	0	-960.5844382	0.710463571
Wisconsin	0.001388889	0.002	0.008310003	1.927713789	-1.400883076	0.522509111	0.110338329	4.849316119	1.715395054	0.034748752	0.002347306	0.13910479	0	0	4565	4410	4616	4305	4032	1111241	781	1888842	0	-964.1811231	0.910220943
Wisconsin	0.001388889	0.002	0.010464817	2.34504254	0.757676536	0.710161452	1.050748489	5.348523444	2.001649029	0.014613007	0.002398204	0.414012273	0	0	4565	4410	4616	4305	4032	959904	731	2040229	0	-966.6001232	0.425613371
Wisconsin	0.001388889	0.002	0.008522246	2.123888095	-0.012333847	-2.518492047	1.022204104	5.296889263	1.823496516	0.013617164	0.002449102	0.3519268	0	0	4565	4410	4616	4305	4032	1380193	678	1619993	0	-966.0225238	0.386239956
Wisconsin	0.001388889	0.002	0.008431606	2.105879421	0.950331814	-2.331287423	2.020589258	4.588234042	2.215876295	0.021787841	0.0025	0.329813758	0	0	4565	4410	4616	4305	4032	1296228	1065	1703571	0	-963.0794063	0.429951647
Wisconsin	0.001388889	0.003	0.00407562	0.546412837	0.822405936	1.842890571	1.487462928	3.264397714	1.062499089	0.006032714	6.00E-06	0.412671422	0	0	4565	4410	4616	4305	4032	790044	166	2210654	0	-913.3478578	0.861197126
Wisconsin	0.001388889	0.003	0.003512193	0.507453291	0.249147874	0.963316342	1.632200919	3.647365096	0.542804414	0.002871585	5.69E-05	0.562981533	0	0	4565	4410	4616	4305	4032	1059447	777	1940640	0	-907.2233295	0.533659618
Wisconsin	0.001388889	0.003	0.003063444	0.891529768	0.212415095	2.030199852	0.905324203	4.422042847	0.998517072	0.009190737	0.000107796	0.457774328	0	0	4565	4410	4616	4305	4032	811729	845	2188289	0	-980.3606443	0.999852504
Wisconsin	0.001388889	0.003	0.005859303	0.777312864	0.912798395	0.905900088	1.897846175	4.001490258	1.147813112	0.00560658	0.000158694	0.416283684	0	0	4565	4410	4616	4305	4032	480855	507	2519502	0	-905.7428127	0.96266103
Wisconsin	0.001388889	0.003	0.002384568	0.164568334	-0.248205376	0.379377636	1.391974182	3.799282648	0.431864252	0.00619075	0.000209592	0.589461067	0	0	4565	4410	4616	4305	4032	1433177	313	1567374	0	-929.9348417	0.649445712
Wisconsin	0.001388889	0.003	0.002048061	0.802797232	-0.419758332	-3.183006737	0.98716218	3.457872492	0.4230933	0.006640749	0.00026049	0.545053126	0	0	4565	4410	4616	4305	4032	1437700	931	1562233	0	-965.5222217	0.995009859
Wisconsin	0.001388889	0.003	0.002080892	0.957847716	0.173893418	-2.684821515	0.342086003	4.436535936	0.396664691	0.008712152	0.000311388	0.65192405	0	0	4565	4410	4616	4305	4032	1161742	559	1838563	0	-1099.381074	0.999999998
Wisconsin	0.001388889	0.003	0.002054662	0.248472796	0.183387607	-2.738659585	2.01112966	3.926555968	1.051843563	0.012484305	0.000362286	0.52807018	0	0	4565	4410	4616	4305	4032	1105444	609	1894811	0	-1115.106346	0.714613338
Wisconsin	0.001388889	0.003	0.002274509	0.617364683	0.622895916	-1.162198338	0.404744631	4.395111407	1.052796222	0.01212823	0.000413184	0.502817212	0	0	4565	4410	4616	4305	4032	984964	831	2015068	0	-1122.978384	0.669583782
Wisconsin	0.001388889	0.003	0.002275702	0.839208091	0.22633146	-0.908144531	0.576108284	3.934668978	0.613457263	0.02029324	0.000464082	0.389496684	0	0	4565	4410	4616	4305	4032	1080810	557	1919497	0	-1034.51333	0.996974478
Wisconsin	0.001388889	0.003	0.001928441	0.859973982	0.395859248	-1.244366822	0.619835844	4.494721836	0.785409518	0.016008736	0.00051498	0.523165154	0	0	4565	4410	4616	4305	4032	984223	524	2016117	0	-1156.093333	1
Wisconsin	0.001388889	0.003	0.00233199	0.837319954	0.362329443	-1.695376217	0.854199945	4.121265	0.707656312	0.023901184	0.000565878	0.426346953	0	0	4565	4410	4616	4305	4032	993896	441	2006527	0	-989.6203261	1
Wisconsin	0.001388889	0.003	0.004075839	1.482937004	-1.011771803	-0.799124173	1.324134671	4.043517453	0.672771363	0.008050048	0.000616776	0.429763076	0	0	4565	4410	4616	4305	4032	702261	411	2298191	0	-924.6714197	0.603132177
Wisconsin	0.001388889	0.003	0.003914394	1.30030914	-2.042291854	-0.377745647	0.382026759	4.054457943	0.414197192	0.015206071	0.000667673	0.294694457	0	0	4565	4410	4616	4305	4032	775522	943	2224399	0	-913.1431388	0.922656881
Wisconsin	0.001388889	0.003	0.008169125	1.890595449	-2.30260791	-1.696507984	1.481318219	4.359440045	0.985440377	0.011773574	0.000718571	0.244278494	0	0	4565	4410	4616	4305	4032	1104211	540	1896112	0	-931.4698809	0.336186564
Wisconsin	0.001388889	0.003	0.003732687	1.214413726	-1.155896794	-4.152011505	0.82599678	4.223542161	0.658242753	0.013026209	0.000769469	0.467214758	0	0	4565	4410	4616	4305	4032	666070	498	2334295	0	-937.7378356	0.773566255
Wisconsin	0.001388889	0.003	0.003099819	0.515797935	0.750134852	-0.756270515	0.784741835	3.691867284	0.902199508	0.0179111	0.000820367	0.444736111	0	0	4565	4410	4616	4305	4032	1059410	392	1941062	0	-929.773347	0.987659792
Wisconsin	0.001388889	0.003	0.00317361	1.464378625	-0.814135601	-4.200400843	0.472295909	4.176775741	0.83991435	0.01551731	0.000871265	0.357692319	0	0	4565	4410	4616	4305	4032	863302	564	2136998	0	-961.4511769	0.999957899
Wisconsin	0.001388889	0.003	0.003949006	0.948718865	-0.772786419	-2.302856052	-0.114118009	4.620480818	0.582286735	0.015877032	0.000922163	0.415593495	0	0	4565	4410	4616	4305	4032	701082	524	2299258	0	-934.567812	0.985741575
Wisconsin	0.001388889	0.003	0.002120983	1.108475951	-0.819703883	-4.388429391	0.037812264	4.568420995	0.574832735	0.025298995	0.000973061	0.486598448	0	0	4565	4410	4616	4305	4032	1024825	774	1975265	0	-1108.692422	1
Wisconsin	0.001388889	0.003	0.003020896	1.311978217	-0.757744084	-3.842024996	0.455801541	4.156860029	0.782887465	0.025806479	0.001023959	0.289092138	0	0	4565	4410	4616	4305	4032	863511	538	2136814	0	-968.4527588	0.840788387
Wisconsin	0.001388889	0.003	0.002502974	0.988854856	-0.258013934	-2.843606891	0.0639701	4.352255352	0.858687558	0.037306864	0.001074857	0.296734386	0	0	4565	4410	4616	4305	4032	942861	654	2057349	0	-1068.153667	0.667466085
Wisconsin	0.001388889	0.003	0.003273927	1.358610086	-1.428028812	-3.253386156	1.2107521	3.888625547	1.078051331	0.02563299	0.001125755	0.199295695	0	0	4565	4410	4616	4305	4032	711516	509	2288838	0	-977.0594271	0.715796828
Wisconsin	0.001388889	0.003	0.002503399	0.849525097	-1.282555809	-2.417266539	1.531805724	3.461913202	1.337663386	0.027441622	0.001176653	0.426013016	0	0	4565	4410	4616	4305	4032	832109	507	2168248	0	-1023.433719	0.749320944
Wisconsin	0.001388889	0.003	0.004424754	0.969075295	-1.817475753	-6.057479335	1.190033777	3.742621092	1.037814923	0.025809483	0.001227551	0.178020029	0	0	4565	4410	4616	4305	4032	614509	797	2385557	0	-932.0107443	0.704984337
Wisconsin	0.001388889	0.003	0.007199935	1.348552868	0.326899658	-1.278860353	0.99745138	4.714002292	1.642607967	0.012019583	0.001278449	0.34612603	0	0	4565	4410	4616	4305	4032	704247	505	2296112	0	-934.7677922	0.569952311
Wisconsin	0.001388889	0.003	0.006740784	1.836125053	-0.478401676	0.392051609	1.562426955	4.292578464	1.413953739	0.017177362	0.001329347	0.264912577	0	0	4565	4410	4616	4305	4032	953710	552	2046602	0	-931.4759245	0.975620986
Wisconsin	0.001388889	0.003	0.007043098	1.766499767	-0.269024128	-1.289295809	1.73510467	4.359713687	1.613017613	0.011328368	0.001380245	0.351705194	0	0	4565	4410	4616	4305	4032	1379981	666	1620217	0	-933.8115953	0.473456394
Wisconsin	0.001388889	0.003	0.007919348	2.080571094	-0.956231001	-1.902861381	1.681989826	4.596484377	1.545078427	0.02173058	0.001431143	0.26760045	0	0	4565	4410	4616	4305	4032	1336797	431	1663636	0	-936.2534056	0.25126993
Wisconsin	0.001388889	0.003	0.002431472	1.538655803	-1.643519003	-2.85277568	0.003607319	4.117669956	1.089985637	0.019631638	0.001482041	0.553796038	0	0	4565	4410	4616	4305	4032	739458	958	2260447	0	-1117.684512	0.689595967
Wisconsin	0.001388889	0.003	0.006253257	1.710971289	0.041562781	-0.897611891	1.430574742	4.298340323	1.600884434	0.013373692	0.001532939	0.335664296	0	0	4565	4410	4616	4305	4032	1170015	642	1830207	0	-936.0103009	0.811569884
Wisconsin	0.001388889	0.003	0.003748545	1.306831385	0.268001035	-1.606929938	-0.545726143	4.386276153	1.663165699	0.024010944	0.001583837	0.474283815	0	0	4565	4410	4616	4305	4032	593452	787	2406625	0	-1000.532422	0.620118372
Wisconsin	0.001388889	0.003	0.00710638	2.128796197	1.360726088	-1.280781844	0.774449117	5.356913667	1.602868829	0.010782852	0.001634735	0.564960552	0	0	4565	4410	4616	4305	4032	1262559	624	1737680	0	-950.4995296	0.718110354
Wisconsin	0.001388889	0.003	0.007283087	1.729195401	0.543553988	-3.102829912	2.645078889	4.248197984	1.938161199	0.021916999	0.001685633	0.267760721	0	0	4565	4410	4616	4305	4032	1202076	588	1798199	0	-938.105939	0.331333972
Wisconsin	0.001388889	0.003	0.002699287	1.600964842	-0.335981242	-3.636838219	-0.298422322	4.158686271	0.926297978	0.034176285	0.001736531	0.320461837	0	0	4565	4410	4616	4305	4032	615710	1088	2384066	0	-1078.340685	1
Wisconsin	0.001388889	0.003	0.007097135	1.885067612	-1.80882905	-3.444678091	0.866338787	4.621149645	1.660018127	0.016139303	0.001787429	0.302663659	0	0	4565	4410	4616	4305	4032	999188	448	2001228	0	-938.8825491	0.480134911
Wisconsin	0.001388889	0.003	0.007634702	2.000302589	0.306058753	-1.478500508	1.444112055	5.009956351	1.423390867	0.013231626	0.001838327	0.382700413	0	0	4565	4410	4616	4305	4032	1114478	790	1885596	0	-941.7474696	0.553081447
Wisconsin	0.001388889	0.003	0.00745573	2.05605317	-0.732306162	-1.154215128	1.365909434	4.794938232	1.563467688	0.017427332	0.001889224	0.406958238	0	0	4565	4410	4616	4305	4032	834052	712	2166100	0	-939.8079564	0.506045022
Wisconsin	0.001388889	0.003	0.006528628	1.604642182	0.340004489	-3.847747127	2.065098058	4.348325117	1.867332206	0.015770036	0.001940122	0.355471017	0	0	4565	4410	4616	4305	4032	1206463	322	1794079	0	-940.5078137	0.727298756
Wisconsin	0.001388889	0.003	0.00769848	1.947355765	-0.125174781	-0.690251297	0.970072204	4.909813728	1.784865994	0.018102434	0.00199102	0.353147431	0	0	4565	4410	4616	4305	4032	1209211	856	1790797	0	-940.5407359	0.599212829
Wisconsin	0.001388889	0.003	0.007796274	2.47565905	-0.73175226	0.519115397	0.75338561	5.322832341	1.283097612	0.021675871	0.002041918	0.369499797	0	0	4565	4410	4616	4305	4032	998517	543	2001804	0	-945.6441275	0.456789058
Wisconsin	0.001388889	0.003	0.006744275	1.836886861	0.510328593	1.36530212	1.235622565	4.776386526	1.663901957	0.022693569	0.002092816	0.278669968	0	0	4565	4410	4616	4305	4032	897264	802	2102797	0	-947.311025	0.826495245
Wisconsin	0.001388889	0.003	0.006143566	1.908089376	-1.044375684	-1.09168796	1.207775738	4.72349428	1.527170063	0.021551708	0.002143714	0.387282329	0	0	4565	4410	4616	4305	4032	1067842	399	1932623	0	-942.7518766	0.708137504
Wisconsin	0.001388889	0.003	0.007547548	1.7819448	1.631745512	-3.544555857	1.97775342	4.594532328	2.113498726	0.020327066	0.002194612	0.333035379	0	0	4565	4410	4616	4305	4032	1368924	960	1630980	0	-946.8586906	0.448704947
Wisconsin	0.001388889	0.003	0.00634755	1.858619159	0.222113071	-2.459244361	1.480976855	4.584415984	1.594452112	0.022978336	0.00224551	0.215640562	0	0	4565	4410	4616	4305	4032	891209	643	2109011	0	-946.9718203	0.880782646
Wisconsin	0.001388889	0.003	0.007217704	2.036893712	0.102159266	-4.849686498	0.672341008	5.218288485	1.625900789	0.019371277	0.002296408	0.346552077	0	0	4565	4410	4616	4305	4032	1086843	353	1913668	0	-944.0333407	0.593969707
Wisconsin	0.001388889	0.003	0.007936025	1.808021887	0.399763624	-3.0920114	1.56866082	4.864807364	1.991708845	0.0240136	0.002347306	0.23019798	0	0	4565	4410	4616	4305	4032	859720	497	2140647	0	-945.3375477	0.631716822
Wisconsin	0.001388889	0.003	0.008069265	1.91182203	-0.55251509	-3.814916178	0.965127906	4.840981705	1.690070596	0.021916329	0.002398204	0.314891981	0	0	4565	4410	4616	4305	4032	1066042	609	1934213	0	-944.6099698	0.302304366
Wisconsin	0.001388889	0.003	0.007432751	2.41737555	-0.083776451	-0.187995224	0.775223913	5.261724545	1.485983405	0.021461114	0.002449102	0.33212212	0	0	4565	4410	4616	4305	4032	867749	617	2132498	0	-947.5669396	0.586701924
Wisconsin	0.001388889	0.003	0.007267975	2.203247191	-0.66262375	-3.064739898	1.32277466	4.895692903	1.662576775	0.025272352	0.0025	0.258141096	0	0	4565	4410	4616	4305	4032	873867	596	2126401	0	-945.6893615	0.352177469
Wisconsin	0.001388889	0.004	0.002448258	0.138750306	0.297117723	1.128753144	1.716777396	2.938330462	1.148569245	0.000335508	6.00E-06	0.687380744	0	0	4565	4410	4616	4305	4032	1315014	126	1685723	0	-880.9186258	0.64843272
Wisconsin	0.001388889	0.004	0.00271962	1.002448445	0.18695236	1.107281998	1.622601683	3.575524935	0.63211588	0.009698358	5.69E-05	0.486437816	0	0	4565	4410	4616	4305	4032	928320	1110	2071434	0	-890.0091832	0.863185909
Wisconsin	0.001388889	0.004	0.00293842	0.458283057	0.071726595	1.121141753	1.005646198	3.593493069	1.116696384	0.007177319	0.000107796	0.517787463	0	0	4565	4410	4616	4305	4032	905545	789	2094530	0	-883.1259041	0.996055514
Wisconsin	0.001388889	0.004	0.001989135	1.014726453	-0.78810322	-0.372525094	1.621995883	3.725092697	0.419825394	0.007710024	0.000158694	0.626116352	0	0	4565	4410	4616	4305	4032	1306542	776	1693546	0	-878.1886908	0.996985556
Wisconsin	0.001388889	0.004	0.003280544	1.131884905	0.28493779	-0.343810262	1.945721662	4.101286744	1.096438199	0.008225114	0.000209592	0.636368161	0	0	4565	4410	4616	4305	4032	689391	681	2310792	0	-906.6077185	0.991173071
Wisconsin	0.001388889	0.004	0.001134322	0.461360389	0.653218767	-2.073252724	1.263168712	4.934617623	0.597260081	0.011793943	0.00026049	0.688814184	0	0	4565	4410	4616	4305	4032	1097749	631	1902484	0	-1242.842378	0.99318521
Wisconsin	0.001388889	0.004	0.000667025	0.827694068	-0.597625947	-2.052061709	1.73730766	4.220164249	0.545183897	0.01079252	0.000311388	0.648609461	0	0	4565	4410	4616	4305	4032	996427	669	2003768	0	-1469.84032	0.998594723
Wisconsin	0.001388889	0.004	0.00331712	0.822373623	-0.713174836	-3.287629712	1.591810513	3.426694689	0.695541874	0.01586116	0.000362286	0.315617639	0	0	4565	4410	4616	4305	4032	978764	659	2021441	0	-875.7719995	0.940487722
Wisconsin	0.001388889	0.004	0.002193467	0.944286807	-0.291831415	-2.930869369	1.246183358	3.958724988	1.024826384	0.018527597	0.000413184	0.317071093	0	0	4565	4410	4616	4305	4032	800648	493	2199722	0	-998.7997298	0.960493789
Wisconsin	0.001388889	0.004	0.002697889	1.651792205	-1.48244506	-1.531258523	0.977005487	4.368153679	0.403733847	0.016718817	0.000464082	0.46177169	0	0	4565	4410	4616	4305	4032	876699	801	2123364	0	-901.6888769	0.999667254
Wisconsin	0.001388889	0.004	0.000743973	0.649984404	-0.842539972	-0.745885637	0.978730617	4.355341249	0.98179678	0.010973605	0.00051498	0.694950251	0	0	4565	4410	4616	4305	4032	1038569	324	1961971	0	-1322.616651	0.999993595
Wisconsin	0.001388889	0.004	0.00211507	0.958691114	-0.834826472	-0.823892204	0.875890122	3.97293549	0.932327757	0.01365598	0.000565878	0.465782489	0	0	4565	4410	4616	4305	4032	849604	973	2150287	0	-1007.372444	1
Wisconsin	0.001388889	0.004	0.002359945	0.922361194	-0.182544735	-2.047453163	0.604743631	4.043654843	0.407578741	0.012646832	0.000616776	0.534666826	0	0	4565	4410	4616	4305	4032	922962	716	2077186	0	-919.2971425	0.956554501
Wisconsin	0.001388889	0.004	0.002071943	0.904392134	-0.29810779	-2.156766504	1.104722062	4.406379046	0.793276066	0.01706439	0.000667673	0.444553629	0	0	4565	4410	4616	4305	4032	897880	550	2102433	0	-1057.592408	0.999958709
Wisconsin	0.001388889	0.004	0.001460694	1.057976047	0.088669221	-0.692030831	0.372598131	4.113879356	0.61325678	0.030166148	0.000718571	0.349823433	0	0	4565	4410	4616	4305	4032	1002205	590	1998069	0	-1054.042557	0.999906622
Wisconsin	0.001388889	0.004	0.003283371	0.843598878	-0.464459373	-4.708290557	0.989112645	4.01807162	0.905399266	0.009482759	0.000769469	0.518281498	0	0	4565	4410	4616	4305	4032	656389	840	2343635	0	-903.3227363	0.883395068
Wisconsin	0.001388889	0.004	0.002934959	1.794637263	-1.470691735	-0.942704525	0.876552433	4.271376149	0.688546477	0.017239223	0.000820367	0.43505237	0	0	4565	4410	4616	4305	4032	655629	448	2344786	0	-912.0107781	0.999997698
Wisconsin	0.001388889	0.004	0.002705789	1.332091351	-1.839486035	-1.565851198	0.585684547	4.16166811	0.954135156	0.022119476	0.000871265	0.439442516	0	0	4565	4410	4616	4305	4032	770825	536	2229502	0	-920.9649583	0.99940408
Wisconsin	0.001388889	0.004	0.002746127	1.565519337	-0.767311694	-3.960333181	0.708759543	3.900789671	0.743123562	0.029490142	0.000922163	0.261705903	0	0	4565	4410	4616	4305	4032	681732	688	2318444	0	-918.7647656	0.784345923
Wisconsin	0.001388889	0.004	0.00222395	1.392197327	-0.933015876	-2.678966458	-0.048289103	3.87913136	0.83682799	0.029728106	0.000973061	0.308777888	0	0	4565	4410	4616	4305	4032	734712	865	2265286	0	-958.8750023	0.924902906
Wisconsin	0.001388889	0.004	0.003326079	1.328587338	0.126618039	-3.905807713	0.999048737	3.77863185	1.018711288	0.023193	0.001023959	0.383629484	0	0	4565	4410	4616	4305	4032	688018	771	2312075	0	-906.7501359	0.938564462
Wisconsin	0.001388889	0.004	0.001827729	1.12428556	-0.788940525	-1.347404609	1.088778637	4.104943311	0.960692493	0.041344194	0.001074857	0.223686224	0	0	4565	4410	4616	4305	4032	795762	1123	2203980	0	-1060.123601	0.785935766
Wisconsin	0.001388889	0.004	0.003389321	1.123842339	-2.590686762	-4.054481631	1.226143918	3.699128391	1.179730189	0.02235227	0.001125755	0.362704514	0	0	4565	4410	4616	4305	4032	682746	489	2317629	0	-907.8679784	0.660392793
Wisconsin	0.001388889	0.004	0.003801445	1.596864747	-0.856374813	-2.651229682	-0.478213551	4.48055781	0.908292473	0.018474533	0.001176653	0.335680981	0	0	4565	4410	4616	4305	4032	492061	668	2508134	0	-916.8068516	0.984330902
Wisconsin	0.001388889	0.004	0.003316795	1.249625195	-1.21564996	-1.117964337	0.934482833	3.587839442	0.849332392	0.031307469	0.001227551	0.19151671	0	0	4565	4410	4616	4305	4032	639221	1000	2360643	0	-910.4259692	0.670306266
Wisconsin	0.001388889	0.004	0.002955854	1.171334557	0.023914652	-2.260188226	0.674514224	4.397439761	0.966077954	0.032512309	0.001278449	0.191239064	0	0	4565	4410	4616	4305	4032	556436	896	2443532	0	-991.7241975	0.998520611
Wisconsin	0.001388889	0.004	0.006406222	1.976390406	-0.839645777	-2.892061495	1.661131697	4.443120768	1.352550349	0.00906236	0.001329347	0.502619667	0	0	4565	4410	4616	4305	4032	1215603	595	1784666	0	-914.767246	0.428505735
Wisconsin	0.001388889	0.004	0.003523954	1.338124431	-1.458990083	-4.273159838	1.414328743	4.105678819	0.836155287	0.02622145	0.001380245	0.303335874	0	0	4565	4410	4616	4305	4032	640384	458	2360021	0	-920.7538093	0.805560608
Wisconsin	0.001388889	0.004	0.004824532	1.288059473	-1.442620682	-2.185877456	1.376122417	3.850411385	0.895332941	0.037616821	0.001431143	0.120209444	0	0	4565	4410	4616	4305	4032	518290	818	2481757	0	-906.9184523	0.824428088
Wisconsin	0.001388889	0.004	0.002760179	1.54402859	-1.259413797	-2.011541417	-0.275290062	4.722815481	1.026264231	0.032388612	0.001482041	0.362949226	0	0	4565	4410	4616	4305	4032	720488	447	2279928	0	-984.0905214	1
Wisconsin	0.001388889	0.004	0.002876836	0.757309582	-0.693034317	-3.680529368	0.41604128	4.311940375	0.97979152	0.029851446	0.001532939	0.326277661	0	0	4565	4410	4616	4305	4032	626164	438	2374262	0	-958.9873779	0.73323149
Wisconsin	0.001388889	0.004	0.003286567	0.771741962	-0.932836183	-3.077747243	1.102243731	3.970266015	1.350906237	0.04663156	0.001583837	0.164806468	0	0	4565	4410	4616	4305	4032	670609	743	2329512	0	-943.7887882	0.807848084
Wisconsin	0.001388889	0.004	0.002439721	0.703477144	-0.644998547	-5.531210448	1.527398793	3.879179506	1.82128329	0.033331532	0.001634735	0.451810952	0	0	4565	4410	4616	4305	4032	617482	662	2382719	0	-1060.392314	0.99918406
Wisconsin	0.001388889	0.004	0.005224694	1.457814349	-0.612712009	-3.19280896	1.023641699	4.817010554	1.236623639	0.028902444	0.001685633	0.356576155	0	0	4565	4410	4616	4305	4032	536727	618	2463519	0	-933.7687864	0.925134243
Wisconsin	0.001388889	0.004	0.003283254	1.466547314	-0.234687824	-4.500595246	1.156833337	3.964980749	1.351970571	0.036015462	0.001736531	0.218352834	0	0	4565	4410	4616	4305	4032	489996	976	2509891	0	-950.7758108	0.99961378
Wisconsin	0.001388889	0.004	0.002876121	0.883962195	-1.960215619	-3.940421962	1.879515744	4.436161048	1.274151289	0.039948954	0.001787429	0.429659466	0	0	4565	4410	4616	4305	4032	704438	481	2295945	0	-986.5372272	0.99999988
Wisconsin	0.001388889	0.004	0.003599518	1.05185473	-1.799680397	-4.735926935	0.55261686	4.208581518	1.402656244	0.035353753	0.001838327	0.292047611	0	0	4565	4410	4616	4305	4032	581958	775	2418131	0	-943.4338805	0.786126135
Wisconsin	0.001388889	0.004	0.005956503	1.129761703	0.464877291	-5.441230727	1.448656017	4.231304652	2.245042213	0.015925882	0.001889224	0.339347274	0	0	4565	4410	4616	4305	4032	1216692	831	1783341	0	-923.8808814	0.676765238
Wisconsin	0.001388889	0.004	0.003798869	1.754075169	-1.739056851	-1.291754934	0.369582118	4.093641934	0.995781444	0.051060699	0.001940122	0.093005935	0	0	4565	4410	4616	4305	4032	559225	522	2441117	0	-933.3935759	0.965700749
Wisconsin	0.001388889	0.004	0.00181885	0.790183588	-0.737580784	-2.978719244	1.450607577	3.912039282	0.442134413	0.055574004	0.00199102	0.244809942	0	0	4565	4410	4616	4305	4032	1053623	503	1946737	0	-1005.492739	0.847308248
Wisconsin	0.001388889	0.004	0.002284674	1.300303839	-2.480195	-4.002635333	0.149958959	3.806438087	0.578759186	0.065183214	0.002041918	0.098846299	0	0	4565	4410	4616	4305	4032	1057142	622	1943099	0	-947.0943258	0.678767856
Wisconsin	0.001388889	0.004	0.005013232	2.187179095	-1.014851238	-1.212099844	0.746183353	4.904351989	1.17522482	0.046833363	0.002092816	0.126707594	0	0	4565	4410	4616	4305	4032	368404	873	2631587	0	-941.6087239	0.986154075
Wisconsin	0.001388889	0.004	0.002902872	0.693290115	-1.337921119	-3.45169232	1.437777532	3.492950135	1.334234275	0.050064327	0.002143714	0.169389292	0	0	4565	4410	4616	4305	4032	770702	876	2229286	0	-947.9783603	0.999974142
Wisconsin	0.001388889	0.004	0.003019476	1.139467811	-1.973337447	-1.387503879	-0.290987816	4.177256538	1.472354913	0.051885825	0.002194612	0.06441024	0	0	4565	4410	4616	4305	4032	484680	528	2515656	0	-1008.139785	0.999845648
Wisconsin	0.001388889	0.004	0.006277275	1.963332157	0.047564477	-0.291777902	0.790540229	5.016356127	1.729260067	0.025197544	0.00224551	0.259446811	0	0	4565	4410	4616	4305	4032	1153314	618	1846932	0	-930.5980255	0.736703367
Wisconsin	0.001388889	0.004	0.005712988	2.184419104	0.298769339	0.584065872	-0.245815043	5.234986182	1.781664755	0.018460441	0.002296408	0.402668966	0	0	4565	4410	4616	4305	4032	1153320	568	1846975	0	-940.0040257	0.79397381
Wisconsin	0.001388889	0.004	0.006935496	1.70325476	0.330787697	-3.092542576	1.392719761	4.705845876	1.839045484	0.028574023	0.002347306	0.295247022	0	0	4565	4410	4616	4305	4032	979175	475	2021213	0	-927.2421673	0.225762568
Wisconsin	0.001388889	0.004	0.006601876	1.861482047	0.308993999	-2.810343266	1.45615791	4.750612755	2.000984096	0.038157488	0.002398204	0.130206677	0	0	4565	4410	4616	4305	4032	1370713	483	1629668	0	-930.1318941	0.837487001
Wisconsin	0.001388889	0.004	0.006972465	2.058233321	0.754771716	-4.279873814	0.36960569	5.260558412	2.058419963	0.014452596	0.002449102	0.375349449	0	0	4565	4410	4616	4305	4032	1027766	646	1972452	0	-935.4830456	0.517798548
Wisconsin	0.001388889	0.004	0.00858881	1.77848544	0.9400668	0.977560305	1.296420495	5.090768189	2.434217185	0.020643987	0.0025	0.325081695	0	0	4565	4410	4616	4305	4032	1053728	435	1946701	0	-936.9970696	0.601247757
Wisconsin	0.001388889	0.005	0.003550849	0.805356033	0.789817721	1.800607965	1.495869817	3.733857695	1.173588365	0.004346039	6.00E-06	0.444962008	0	0	4565	4410	4616	4305	4032	661260	1242	2338361	0	-866.3552835	0.953786426
Wisconsin	0.001388889	0.005	0.002497387	0.063560149	0.477364823	0.851000398	1.668221718	3.181967965	0.883706623	0.00665119	5.69E-05	0.482839669	0	0	4565	4410	4616	4305	4032	1135171	515	1865177	0	-848.0301995	0.493790501
Wisconsin	0.001388889	0.005	0.00288725	0.558411917	-0.290704625	0.640828581	1.232135455	3.804126388	0.508554236	0.006092557	0.000107796	0.519507904	0	0	4565	4410	4616	4305	4032	1019523	796	1980545	0	-852.8449318	0.761101945
Wisconsin	0.001388889	0.005	0.002370821	0.794522438	-0.85967663	0.278309659	1.661566406	3.325443253	0.655080233	0.012011476	0.000158694	0.42878203	0	0	4565	4410	4616	4305	4032	1104416	666	1895782	0	-847.763431	0.539677126
Wisconsin	0.001388889	0.005	0.00381599	0.81562468	0.036312336	0.805953671	0.978815357	4.022164613	0.754719794	0.008776885	0.000209592	0.427222625	0	0	4565	4410	4616	4305	4032	618357	908	2381598	0	-857.2546422	0.759096662
Wisconsin	0.001388889	0.005	0.002600749	0.884563567	-0.947873019	0.311961212	1.269093257	4.246065674	0.520417876	0.007939515	0.00026049	0.659262503	0	0	4565	4410	4616	4305	4032	958121	675	2042068	0	-858.4217853	0.590612015
Wisconsin	0.001388889	0.005	0.002621299	1.01762335	-0.56560989	-0.419053319	0.59375284	4.18502416	0.59874223	0.011475941	0.000311388	0.396443383	0	0	4565	4410	4616	4305	4032	739049	648	2261167	0	-874.7735718	0.95311015
Wisconsin	0.001388889	0.005	0.002520895	0.734398622	-0.473064486	-2.319244098	1.758400555	3.699839114	0.766793071	0.017791413	0.000362286	0.327409016	0	0	4565	4410	4616	4305	4032	846498	552	2153814	0	-853.7247918	0.918436087
Wisconsin	0.001388889	0.005	0.002328471	0.956302712	-0.211361273	-2.827573131	1.683389631	3.993253134	0.880506399	0.012950823	0.000413184	0.393195874	0	0	4565	4410	4616	4305	4032	776720	704	2223439	0	-877.799518	0.851025168
Wisconsin	0.001388889	0.005	0.001878745	1.401273596	-1.343036151	-1.130256189	1.147386962	4.112344214	0.487486984	0.021503827	0.000464082	0.393094441	0	0	4565	4410	4616	4305	4032	865916	550	2134397	0	-881.5838361	0.999253751
Wisconsin	0.001388889	0.005	0.001342089	0.88163631	0.64390594	-1.850993137	1.482379619	4.517654576	0.81348197	0.013415898	0.00051498	0.585837916	0	0	4565	4410	4616	4305	4032	706175	1045	2293644	0	-1068.772872	0.855939326
Wisconsin	0.001388889	0.005	0.002619808	1.239580425	-1.20213173	-2.612897452	2.269072388	3.910058015	0.781309911	0.017269461	0.000565878	0.406748992	0	0	4565	4410	4616	4305	4032	689910	535	2310419	0	-878.2483001	0.852346444
Wisconsin	0.001388889	0.005	0.002358963	0.695097629	-0.966588735	-5.693053293	1.604448306	3.551805474	0.781770638	0.022455845	0.000616776	0.263157008	0	0	4565	4410	4616	4305	4032	859622	679	2140563	0	-857.2934109	0.999671231
Wisconsin	0.001388889	0.005	0.001304895	0.277675586	-0.790049424	-5.690167097	1.505457761	3.324048161	1.458909683	0.025117356	0.000667673	0.415106549	0	0	4565	4410	4616	4305	4032	985420	818	2014626	0	-893.3048533	0.999250248
Wisconsin	0.001388889	0.005	0.002208941	0.793968813	-0.987206842	-2.632118459	1.512064211	3.549555709	0.830075901	0.027060253	0.000718571	0.299678578	0	0	4565	4410	4616	4305	4032	817324	541	2182999	0	-872.48906	0.810650287
Wisconsin	0.001388889	0.005	0.00274035	0.945171142	0.074204685	-4.191101217	1.262882869	3.729084178	0.918542357	0.023270923	0.000769469	0.245782959	0	0	4565	4410	4616	4305	4032	681143	727	2318994	0	-874.4600572	0.924432303
Wisconsin	0.001388889	0.005	0.00294566	1.006839088	-1.308575823	-2.788347958	1.252828173	3.866067423	0.809604554	0.029603308	0.000820367	0.171329172	0	0	4565	4410	4616	4305	4032	708617	712	2291535	0	-871.6324543	0.996435614
Wisconsin	0.001388889	0.005	0.002239399	1.043770663	-1.417787405	-0.04834533	-0.26142918	4.158780106	0.379306782	0.023462572	0.000871265	0.375667089	0	0	4565	4410	4616	4305	4032	1018990	440	1981434	0	-871.4522581	0.999550963
Wisconsin	0.001388889	0.005	0.002637951	1.081618917	-2.81028535	-2.53021548	0.49245697	3.837448985	0.426227731	0.029707464	0.000922163	0.196591558	0	0	4565	4410	4616	4305	4032	913255	513	2087096	0	-876.2594332	0.571620463
Wisconsin	0.001388889	0.005	0.002010896	0.971158301	-1.498747752	-2.996749544	2.032433835	3.308317047	0.991741831	0.03292631	0.000973061	0.414243327	0	0	4565	4410	4616	4305	4032	916444	1179	2083241	0	-883.5250917	0.928462227
Wisconsin	0.001388889	0.005	0.00273112	0.943315069	-2.723957872	-3.293702024	0.20265281	3.929526852	0.672659034	0.035741203	0.001023959	0.16952542	0	0	4565	4410	4616	4305	4032	740330	544	2259989	0	-881.0011955	0.758301727
Wisconsin	0.001388889	0.005	0.001390111	0.936989575	-0.985205463	-5.354983049	0.18822036	4.194482307	1.37868272	0.025170282	0.001074857	0.442879984	0	0	4565	4410	4616	4305	4032	658945	491	2341428	0	-1098.482412	1
Wisconsin	0.001388889	0.005	0.000647374	0.934829853	-0.392017315	-1.527611015	0.918248437	4.43253929	1.192794622	0.035525045	0.001125755	0.428414152	0	0	4565	4410	4616	4305	4032	614124	640	2386100	0	-1251.789236	1
Wisconsin	0.001388889	0.005	0.001184488	1.051834019	-0.399618328	-3.93006135	0.554394809	4.540698271	0.887400856	0.03441621	0.001176653	0.424358228	0	0	4565	4410	4616	4305	4032	633331	687	2366846	0	-1092.627479	0.997895361
Wisconsin	0.001388889	0.005	0.002817718	1.590226782	-1.549900382	-2.915236289	0.736218282	3.865792269	0.153400308	0.036755503	0.001227551	0.239829067	0	0	4565	4410	4616	4305	4032	756040	620	2244204	0	-884.6940921	0.918791669
Wisconsin	0.001388889	0.005	0.003455893	1.393741898	-3.097369341	-1.350175482	1.060729834	3.500309066	0.952667524	0.040565716	0.001278449	0.076136635	0	0	4565	4410	4616	4305	4032	691602	598	2308663	0	-886.1144582	0.846121735
Wisconsin	0.001388889	0.005	0.002537204	1.80661053	-1.46548464	-2.343742154	1.430875859	4.250709915	0.807739589	0.03947202	0.001329347	0.181693404	0	0	4565	4410	4616	4305	4032	528364	713	2471786	0	-932.6486427	0.999999922
Wisconsin	0.001388889	0.005	0.002101351	0.984116091	-0.867888726	-5.411126302	0.275330104	3.647669138	0.758796158	0.052958348	0.001380245	0.086268351	0	0	4565	4410	4616	4305	4032	798588	786	2201489	0	-902.4858614	0.999964647
Wisconsin	0.001388889	0.005	0.003221025	0.646144544	-1.621028597	-2.906490054	1.278065833	4.23605856	1.424649679	0.041963347	0.001431143	0.235254984	0	0	4565	4410	4616	4305	4032	548413	765	2451685	0	-913.4547779	0.999992971
Wisconsin	0.001388889	0.005	0.002879258	0.635066877	-2.000269978	-2.563013689	0.881304257	3.961325184	1.146235398	0.027800605	0.001482041	0.441124115	0	0	4565	4410	4616	4305	4032	635192	767	2364905	0	-893.6126776	0.762656643
Wisconsin	0.001388889	0.005	0.002598485	1.349710942	-0.571238089	-4.554560316	0.544837628	4.094808753	0.600031467	0.050779379	0.001532939	0.144934466	0	0	4565	4410	4616	4305	4032	729572	876	2270416	0	-907.4369977	0.54235105
Wisconsin	0.001388889	0.005	0.002574921	0.993764747	-1.703648513	-2.903515651	0.355796542	3.689894994	0.657808075	0.052767127	0.001583837	0.134681652	0	0	4565	4410	4616	4305	4032	919519	578	2080767	0	-896.0373916	0.627054677
Wisconsin	0.001388889	0.005	0.002471453	1.218588402	-3.602925575	-3.679365024	0.340953087	3.99402492	0.512892104	0.046738538	0.001634735	0.161991533	0	0	4565	4410	4616	4305	4032	780662	529	2219673	0	-893.0647323	0.999997822
Wisconsin	0.001388889	0.005	0.0031896	1.925122267	-1.991194529	-2.62862556	-0.247592549	4.784819828	0.607447335	0.040868954	0.001685633	0.244465522	0	0	4565	4410	4616	4305	4032	527788	801	2472275	0	-906.25456	0.999793168
Wisconsin	0.001388889	0.005	0.00319327	1.2333466	-2.472741804	-3.770693933	0.381689509	3.934533102	1.58371386	0.041730209	0.001736531	0.222501106	0	0	4565	4410	4616	4305	4032	494408	396	2506059	0	-912.0034009	0.999992863
Wisconsin	0.001388889	0.005	0.002970504	1.24758768	-1.962230667	-3.4553653	1.263890723	3.703932734	0.835419107	0.053517389	0.001787429	0.08987411	0	0	4565	4410	4616	4305	4032	651602	657	2348604	0	-894.5679842	0.999820909
Wisconsin	0.001388889	0.005	0.002865703	0.776823913	-1.063709451	-1.677210982	0.645274025	3.729684889	1.042719705	0.055921735	0.001838327	0.078195214	0	0	4565	4410	4616	4305	4032	742069	528	2258266	0	-906.6614837	0.684525076
Wisconsin	0.001388889	0.005	0.002568422	1.136079851	-2.991459347	-2.205454945	0.522187904	3.875747012	0.984040677	0.058897572	0.001889224	0.144435731	0	0	4565	4410	4616	4305	4032	708615	674	2291575	0	-920.9187133	0.953735271
Wisconsin	0.001388889	0.005	0.003073832	0.879144258	-0.895244785	-1.308094466	1.499142862	3.668180147	1.202541483	0.046033359	0.001940122	0.178460775	0	0	4565	4410	4616	4305	4032	552035	534	2448295	0	-904.3137328	0.750669511
Wisconsin	0.001388889	0.005	0.003165011	0.848355043	-2.432005484	-4.950629558	0.033161565	3.79553689	0.912366399	0.052234058	0.00199102	0.067847558	0	0	4565	4410	4616	4305	4032	618325	836	2381702	0	-906.2166595	0.727244844
Wisconsin	0.001388889	0.005	0.003228961	1.028590024	-1.983417178	-1.501427736	1.777934284	4.331415687	1.181088053	0.055430361	0.002041918	0.151749042	0	0	4565	4410	4616	4305	4032	479685	333	2520846	0	-933.3148835	0.999042082
Wisconsin	0.001388889	0.005	0.003164612	1.5251477	-2.044579577	-2.546563995	-1.031385219	4.059095559	1.056282387	0.058133322	0.002092816	0.065971097	0	0	4565	4410	4616	4305	4032	545787	787	2454289	0	-915.718736	0.997330164
Wisconsin	0.001388889	0.005	0.002533172	1.451875208	-2.846917141	-2.285352262	1.438529507	3.655431497	0.935993206	0.052310421	0.002143714	0.207232912	0	0	4565	4410	4616	4305	4032	621027	1119	2378719	0	-920.8127515	0.670123805
Wisconsin	0.001388889	0.005	0.003581371	1.242448719	-2.532781361	-6.91093298	0.356956136	4.136486035	1.234661324	0.052986626	0.002194612	0.156526841	0	0	4565	4410	4616	4305	4032	448775	402	2551687	0	-905.3031802	0.999948903
Wisconsin	0.001388889	0.005	0.002573303	1.133809348	1.130674027	-3.274355782	1.43135819	4.05321944	1.030507339	0.068615979	0.00224551	0.012118723	0	0	4565	4410	4616	4305	4032	477986	640	2522238	0	-957.0443986	1
Wisconsin	0.001388889	0.005	0.002698538	0.930391875	-0.88330642	-2.350004366	2.009200404	3.294608315	0.724654074	0.066530676	0.002296408	0.093456634	0	0	4565	4410	4616	4305	4032	797935	464	2202464	0	-920.9685254	0.604470031
Wisconsin	0.001388889	0.005	0.003150496	1.478824542	-2.996901248	-1.541196843	0.507317924	4.588371812	0.542654109	0.059774272	0.002347306	0.135301223	0	0	4565	4410	4616	4305	4032	640903	996	2358964	0	-931.5556014	0.98807041
Wisconsin	0.001388889	0.005	0.002392014	0.969928504	-0.749874603	-2.373352391	0.787635561	4.2672139	1.276400396	0.061853444	0.002398204	0.174317935	0	0	4565	4410	4616	4305	4032	492217	663	2507984	0	-988.9090164	0.999999999
Wisconsin	0.001388889	0.005	0.002810314	0.758827826	-3.383138018	-3.560441481	1.075296242	3.496727492	0.933414774	0.068862606	0.002449102	0.042253709	0	0	4565	4410	4616	4305	4032	671687	779	2328397	0	-918.6175451	0.740524556
Wisconsin	0.001388889	0.005	0.002313096	1.010222342	-1.82133466	-5.1497152	0.910266683	3.809239657	0.72205052	0.077322327	0.0025	0.023367938	0	0	4565	4410	4616	4305	4032	803239	1003	2196622	0	-935.0845484	0.560742752
Wisconsin	0.001388889	0.006	0.003411069	0.350216164	0.447012595	1.541106085	1.267277891	3.43779658	0.788839139	0.003079592	6.00E-06	0.55132591	0	0	4565	4410	4616	4305	4032	991647	845	2008372	0	-845.1140579	0.167002116
Wisconsin	0.001388889	0.006	0.002879746	0.305107581	-0.286700659	0.929682209	1.376060022	2.972542739	0.621378409	0.00461502	5.69E-05	0.500308464	0	0	4565	4410	4616	4305	4032	1235651	731	1764482	0	-832.1555892	0.453412196
Wisconsin	0.001388889	0.006	0.002106914	0.325242628	-0.575533297	-0.006435168	1.154085837	3.349100516	0.513291353	0.009616635	0.000107796	0.416475041	0	0	4565	4410	4616	4305	4032	1300403	684	1699777	0	-826.6228584	0.427516464
Wisconsin	0.001388889	0.006	0.002301004	0.017232378	-0.330628672	-1.79246477	0.770818671	3.626891345	0.476795585	0.007680897	0.000158694	0.553390635	0	0	4565	4410	4616	4305	4032	1275810	502	1724552	0	-827.5345929	0.402811281
Wisconsin	0.001388889	0.006	0.002256455	0.345744034	-0.553677629	-4.871789482	1.578033039	3.284454542	0.867363701	0.008478925	0.000209592	0.489332165	0	0	4565	4410	4616	4305	4032	1019005	1018	1980840	0	-830.3705412	0.736733131
Wisconsin	0.001388889	0.006	0.002541995	0.484020161	-0.204423326	-0.27076063	1.115433552	3.811116206	0.795283567	0.013064507	0.00026049	0.430365196	0	0	4565	4410	4616	4305	4032	781205	809	2218850	0	-831.0917935	0.790733682
Wisconsin	0.001388889	0.006	0.003273547	1.085143379	-0.327337066	-0.499831013	1.438278353	3.92595695	0.863826615	0.013445715	0.000311388	0.335194399	0	0	4565	4410	4616	4305	4032	531893	4409	2464562	0	-838.6434041	0.431242455
Wisconsin	0.001388889	0.006	0.002467243	0.898252065	-0.972839608	-0.929658785	1.522188221	3.768750656	0.707667419	0.013103133	0.000362286	0.451542706	0	0	4565	4410	4616	4305	4032	673404	497	2326962	0	-836.8423304	0.37578973
Wisconsin	0.001388889	0.006	0.002003858	0.826772018	-1.617660077	-1.279826984	1.239738714	3.638151359	0.726211679	0.017402044	0.000413184	0.394968252	0	0	4565	4410	4616	4305	4032	874898	464	2125502	0	-833.0387764	0.415789341
Wisconsin	0.001388889	0.006	0.00270319	0.933399219	0.026020296	-2.951193631	2.19285407	3.897928567	0.804832748	0.013072805	0.000464082	0.50064804	0	0	4565	4410	4616	4305	4032	608581	687	2391596	0	-841.6915773	0.401131875
Wisconsin	0.001388889	0.006	0.001811808	0.584408288	-0.608599404	-3.361960248	1.708468742	3.487262453	0.774124406	0.024902741	0.00051498	0.321136977	0	0	4565	4410	4616	4305	4032	918615	535	2081713	0	-837.6002672	0.597676572
Wisconsin	0.001388889	0.006	0.002432233	0.957606979	-1.753579089	-3.212128533	1.357817761	3.656366019	0.442850072	0.018481844	0.000565878	0.383335193	0	0	4565	4410	4616	4305	4032	856837	328	2143698	0	-838.1060266	0.460294777
Wisconsin	0.001388889	0.006	0.002057998	0.733286374	-0.903810946	-3.843449973	1.43981505	3.520544223	0.705639847	0.02332631	0.000616776	0.288952028	0	0	4565	4410	4616	4305	4032	943536	795	2056533	0	-839.86935	0.352844319
Wisconsin	0.001388889	0.006	0.002591591	0.723551137	-1.134720096	-1.941864087	1.530230382	3.543454209	0.922512521	0.027448531	0.000667673	0.195442796	0	0	4565	4410	4616	4305	4032	749141	501	2251222	0	-840.2545019	0.996959728
Wisconsin	0.001388889	0.006	0.002600538	0.623038859	-0.522474767	-3.851867739	1.123160109	3.502446538	1.166606401	0.020203299	0.000718571	0.430946553	0	0	4565	4410	4616	4305	4032	695727	477	2304659	0	-845.3145601	0.623242102
Wisconsin	0.001388889	0.006	0.002727248	0.785975736	-1.120799329	-2.332411947	0.950645885	3.256008952	0.693103011	0.029292429	0.000769469	0.209621379	0	0	4565	4410	4616	4305	4032	778551	718	2221595	0	-848.1201628	0.368780007
Wisconsin	0.001388889	0.006	0.002205348	0.583284588	-0.731044828	-3.219471184	1.446097768	4.044526008	0.545455802	0.027161564	0.000820367	0.364016542	0	0	4565	4410	4616	4305	4032	778076	604	2222184	0	-853.8211973	0.99185794
Wisconsin	0.001388889	0.006	0.001059599	0.285298409	0.617930616	-3.616516307	1.407383882	3.83267056	1.42790498	0.024600147	0.000871265	0.561838883	0	0	4565	4410	4616	4305	4032	747677	516	2252671	0	-924.7541122	0.999999939
Wisconsin	0.001388889	0.006	0.002865369	1.183764269	-2.364879427	-1.968112651	0.715085322	4.080387261	0.695198805	0.02727904	0.000922163	0.343699655	0	0	4565	4410	4616	4305	4032	697586	598	2302680	0	-856.2436913	0.592007113
Wisconsin	0.001388889	0.006	0.002771346	0.474323646	-0.767184113	-3.493965415	0.238046395	3.628493104	0.985763308	0.037353031	0.000973061	0.148941996	0	0	4565	4410	4616	4305	4032	672259	529	2328075	0	-859.9394347	0.500943816
Wisconsin	0.001388889	0.006	0.002125431	1.347993323	-2.616805126	-4.412662971	0.088551117	3.795581634	0.289039154	0.038689338	0.001023959	0.19910023	0	0	4565	4410	4616	4305	4032	898286	1053	2101525	0	-859.3579945	0.896532474
Wisconsin	0.001388889	0.006	0.001789081	1.011332507	-1.050605086	-4.746515196	1.401872788	3.745398867	0.645062869	0.038081679	0.001074857	0.204069635	0	0	4565	4410	4616	4305	4032	782793	921	2217150	0	-864.8409658	0.783429182
Wisconsin	0.001388889	0.006	0.003836215	1.062796507	-1.546068473	-6.690188865	1.604943129	3.712673984	0.997897526	0.028257271	0.001125755	0.213638916	0	0	4565	4410	4616	4305	4032	399703	534	2600626	0	-855.3171238	0.574552427
Wisconsin	0.001388889	0.006	0.002873853	1.247563305	-1.910703174	-3.096589354	0.803729918	4.375688114	0.958141719	0.025872551	0.001176653	0.402488587	0	0	4565	4410	4616	4305	4032	475382	538	2524944	0	-867.2917982	0.765121268
Wisconsin	0.001388889	0.006	0.002650112	0.710023508	-0.842738434	-4.134534516	1.350737207	3.22451557	0.947904287	0.052372944	0.001227551	0.050892911	0	0	4565	4410	4616	4305	4032	762514	834	2237517	0	-868.8345974	0.494615248
Wisconsin	0.001388889	0.006	0.002775993	0.841380378	-1.115764632	-6.514108472	1.820968002	3.585233801	0.940660694	0.042234375	0.001278449	0.199420418	0	0	4565	4410	4616	4305	4032	701923	807	2298134	0	-867.3890451	0.473025396
Wisconsin	0.001388889	0.006	0.002536129	1.021361281	-1.421345316	-5.190766997	1.375760296	3.527536247	1.098769164	0.047977615	0.001329347	0.186272449	0	0	4565	4410	4616	4305	4032	645367	505	2354991	0	-869.7909499	0.864597336
Wisconsin	0.001388889	0.006	0.002439325	1.199667444	-2.985860402	-1.904671163	0.678382706	3.900070569	0.825154802	0.043633118	0.001380245	0.183460527	0	0	4565	4410	4616	4305	4032	593997	533	2406334	0	-873.4240637	0.994750338
Wisconsin	0.001388889	0.006	0.002827328	1.088098102	0.287556354	-1.250095212	0.761735346	4.05274983	1.148218258	0.04449855	0.001431143	0.171644375	0	0	4565	4410	4616	4305	4032	514004	557	2486302	0	-878.578034	0.98264094
Wisconsin	0.001388889	0.006	0.002134482	1.124677535	-1.843255364	-4.992010791	0.328632028	3.817967734	0.669447781	0.052494237	0.001482041	0.157689572	0	0	4565	4410	4616	4305	4032	863798	654	2136411	0	-877.6473263	0.510987062
Wisconsin	0.001388889	0.006	0.002171849	0.525294407	-1.502924057	-1.089488543	1.198468441	3.508814582	0.858348251	0.053370137	0.001532939	0.020526582	0	0	4565	4410	4616	4305	4032	814068	518	2186278	0	-888.7367348	0.462219603
Wisconsin	0.001388889	0.006	0.00366699	1.213040175	-1.882034956	-1.400963423	0.428347119	3.759622246	0.975540454	0.044227466	0.001583837	0.130906745	0	0	4565	4410	4616	4305	4032	472544	865	2527455	0	-871.4160244	0.90550583
Wisconsin	0.001388889	0.006	0.002836469	1.020571812	-1.459500674	-3.355705634	0.915165532	3.690575175	0.694332497	0.044207877	0.001634735	0.249875445	0	0	4565	4410	4616	4305	4032	709185	648	2291030	0	-878.6473512	0.626933761
Wisconsin	0.001388889	0.006	0.002536669	1.257512477	-1.690653124	-3.411576943	-1.011671462	4.076901203	0.505100813	0.051182318	0.001685633	0.09459019	0	0	4565	4410	4616	4305	4032	846205	1400	2153259	0	-889.7481246	0.36069435
Wisconsin	0.001388889	0.006	0.002730007	0.741688177	-2.713306284	-2.191647382	-0.135217315	3.53260825	0.771610576	0.046948216	0.001736531	0.222370468	0	0	4565	4410	4616	4305	4032	836034	541	2164288	0	-884.0046545	0.613914851
Wisconsin	0.001388889	0.006	0.002279795	0.846442683	-2.469488611	-2.83683972	1.36861939	3.412233304	0.696444281	0.064444424	0.001787429	0.062313479	0	0	4565	4410	4616	4305	4032	928143	725	2071996	0	-887.4208041	0.711812023
Wisconsin	0.001388889	0.006	0.002441946	0.674149791	-1.767636552	-1.903964686	1.671690467	3.147923062	1.094437948	0.065227546	0.001838327	0.027803777	0	0	4565	4410	4616	4305	4032	772588	515	2227761	0	-886.5259116	0.940931357
Wisconsin	0.001388889	0.006	0.002490721	1.148990707	-1.950729571	-4.92454402	0.155466538	3.70266338	0.730687645	0.058949226	0.001889224	0.087834149	0	0	4565	4410	4616	4305	4032	739935	852	2260077	0	-885.2673166	0.76850104
Wisconsin	0.001388889	0.006	0.002274272	0.969207023	-1.62752546	-3.057700532	1.196118654	3.676965547	0.298576966	0.063497451	0.001940122	0.104740522	0	0	4565	4410	4616	4305	4032	927955	683	2072226	0	-893.5979007	0.36820232
Wisconsin	0.001388889	0.006	0.003050922	1.435097583	-1.122588692	-2.254718443	0.96416983	4.057910145	0.654309371	0.056614617	0.00199102	0.044745724	0	0	4565	4410	4616	4305	4032	468208	654	2532001	0	-890.3027168	0.941117653
Wisconsin	0.001388889	0.006	0.002534716	0.930074833	-0.230685251	-3.525775909	1.316580876	3.349014516	0.9181023	0.069251387	0.002041918	0.041542954	0	0	4565	4410	4616	4305	4032	752972	738	2247154	0	-893.3523301	0.337419144
Wisconsin	0.001388889	0.006	0.003020574	1.045768049	-2.264298391	-2.313390269	0.320216818	4.135075402	0.956506448	0.057212984	0.002092816	0.052627105	0	0	4565	4410	4616	4305	4032	543724	868	2456272	0	-898.5743711	0.842921563
Wisconsin	0.001388889	0.006	0.002131825	0.651370201	-1.505662553	0.697461913	0.494969906	3.595752051	0.939532554	0.063818175	0.002143714	0.090864824	0	0	4565	4410	4616	4305	4032	811788	621	2188454	0	-897.3836551	0.780009082
Wisconsin	0.001388889	0.006	0.002889167	0.960027397	-1.081288473	-3.05866067	0.447860468	3.977907076	0.921783341	0.063709517	0.002194612	0.086333697	0	0	4565	4410	4616	4305	4032	583844	682	2416338	0	-894.6342573	0.816565885
Wisconsin	0.001388889	0.006	0.002471483	0.797741801	-0.419145833	-5.469924302	1.37099724	3.505489432	0.977248373	0.067436007	0.00224551	0.070278201	0	0	4565	4410	4616	4305	4032	608808	882	2391174	0	-890.4039761	0.999941421
Wisconsin	0.001388889	0.006	0.002801749	0.836678466	-0.808360607	-4.830754055	1.33378961	3.637746476	0.828034208	0.065729495	0.002296408	0.04930063	0	0	4565	4410	4616	4305	4032	721267	555	2279041	0	-896.9807049	0.830697857
Wisconsin	0.001388889	0.006	0.003441084	0.986577217	-0.517122622	-3.816108822	0.8962666	3.803537276	0.908862011	0.066117944	0.002347306	0.0367017	0	0	4565	4410	4616	4305	4032	440720	977	2559166	0	-894.5091291	0.815086645
Wisconsin	0.001388889	0.006	0.002826668	0.982030204	-0.457568646	-4.082560277	0.045774036	3.747303958	0.683718767	0.076326044	0.002398204	0.012612589	0	0	4565	4410	4616	4305	4032	679497	371	2320995	0	-902.3444778	0.656566795
Wisconsin	0.001388889	0.006	0.003127951	1.323288316	-3.216321113	-0.818311326	0.829293116	4.01888414	0.443355714	0.072212101	0.002449102	0.033998317	0	0	4565	4410	4616	4305	4032	717360	892	2282612	0	-906.0784084	0.734786196
Wisconsin	0.001388889	0.006	0.002533443	0.643945528	-0.437152485	-2.544386135	1.231200436	3.750106817	0.99522736	0.067854636	0.0025	0.097293566	0	0	4565	4410	4616	4305	4032	645113	449	2355302	0	-906.3810117	0.623087034
Wisconsin	0.001388889	0.007	0.003491294	0.282826527	0.458885762	1.523758252	1.462910066	3.653374617	0.706889753	0.00124149	6.00E-06	0.605258171	0	0	4565	4410	4616	4305	4032	860658	934	2139271	0	-840.3787373	0.248492568
Wisconsin	0.001388889	0.007	0.002368264	-0.048182661	0.076541564	0.303163128	1.262990656	3.380202251	0.551596422	0.008305439	5.69E-05	0.486020342	0	0	4565	4410	4616	4305	4032	1268019	728	1732116	0	-824.0011252	0.197638567
Wisconsin	0.001388889	0.007	0.001604373	0.216087527	-0.290544804	-0.314550567	1.327242462	3.52243391	0.41672227	0.010195392	0.000107796	0.450972881	0	0	4565	4410	4616	4305	4032	1261414	648	1738801	0	-815.7776341	0.256456328
Wisconsin	0.001388889	0.007	0.001117817	0.362496973	0.003009978	-1.320028467	1.569530636	3.490627679	0.544385495	0.008813372	0.000158694	0.566260889	0	0	4565	4410	4616	4305	4032	1011799	1318	1987746	0	-815.6832317	0.145184626
Wisconsin	0.001388889	0.007	0.002053342	0.582313492	0.208405059	-2.418175252	1.533442602	3.632456048	0.81936178	0.012129728	0.000209592	0.405059605	0	0	4565	4410	4616	4305	4032	772575	1323	2226966	0	-819.0613184	0.70034307
Wisconsin	0.001388889	0.007	0.00124661	0.561225595	-0.284806738	-3.569774811	1.531186101	3.905397085	0.673125152	0.010625333	0.00026049	0.518946262	0	0	4565	4410	4616	4305	4032	783702	1172	2215990	0	-819.2274861	0.523371494
Wisconsin	0.001388889	0.007	0.002407275	1.195802235	-0.399592133	-2.118537879	1.675451681	4.307200223	0.824147117	0.014317395	0.000311388	0.398891184	0	0	4565	4410	4616	4305	4032	450520	6587	2543756	0	-832.1325201	0.651948283
Wisconsin	0.001388889	0.007	0.001301986	0.783954264	-1.254447147	-2.291608083	1.016754566	3.822466853	0.445186594	0.015283373	0.000362286	0.428408898	0	0	4565	4410	4616	4305	4032	914971	755	2085137	0	-816.0467014	0.308891564
Wisconsin	0.001388889	0.007	0.00220492	0.673562923	-0.727090035	-1.058845727	1.064672731	3.659764247	0.930146534	0.014915879	0.000413184	0.421111307	0	0	4565	4410	4616	4305	4032	752407	651	2247806	0	-819.5856959	0.317523092
Wisconsin	0.001388889	0.007	0.001842666	0.409629221	-0.622311644	-4.031069671	1.578567152	3.447883118	0.748365457	0.021955649	0.000464082	0.303793074	0	0	4565	4410	4616	4305	4032	865380	654	2134830	0	-820.697017	0.357415307
Wisconsin	0.001388889	0.007	0.001176237	0.760573633	-1.257970445	-3.165491017	1.004228083	3.805898325	0.681171061	0.021300351	0.00051498	0.355833431	0	0	4565	4410	4616	4305	4032	782903	609	2217351	0	-826.6125874	0.449057228
Wisconsin	0.001388889	0.007	0.001688705	0.588654112	-0.851917814	-1.862029677	1.039351587	3.527399553	0.571109591	0.025224918	0.000565878	0.273049548	0	0	4565	4410	4616	4305	4032	918092	892	2081879	0	-826.6036011	0.245778974
Wisconsin	0.001388889	0.007	0.00239375	0.71952726	-1.9601985	-6.961595121	1.721866857	3.330025434	1.040679032	0.019846889	0.000616776	0.345295099	0	0	4565	4410	4616	4305	4032	772530	828	2227506	0	-829.6968441	0.495407132
Wisconsin	0.001388889	0.007	0.002103069	0.943831915	-1.301424446	-3.373627525	1.171087881	3.540606911	0.400535592	0.02754921	0.000667673	0.190404823	0	0	4565	4410	4616	4305	4032	850616	454	2149794	0	-833.597473	0.18678573
Wisconsin	0.001388889	0.007	0.001971868	0.144936821	0.163496329	-4.171690117	0.896248003	3.514273612	0.953822412	0.027237616	0.000718571	0.288345505	0	0	4565	4410	4616	4305	4032	804976	1086	2194802	0	-835.0330668	0.382812238
Wisconsin	0.001388889	0.007	0.002437566	1.123405924	-0.768011357	-1.862466285	0.178818042	4.079722737	0.782461211	0.031420934	0.000769469	0.259187064	0	0	4565	4410	4616	4305	4032	584058	410	2416395	0	-838.0126921	0.450192712
Wisconsin	0.001388889	0.007	0.002407322	0.605260565	-1.403038934	-3.382276064	1.388679596	3.703007717	0.792998296	0.032694792	0.000820367	0.14348343	0	0	4565	4410	4616	4305	4032	703752	779	2296333	0	-839.7813857	0.720914061
Wisconsin	0.001388889	0.007	0.002245527	0.896002419	-1.791399462	-2.541368946	0.446656758	3.678423226	0.723598263	0.036306951	0.000871265	0.162327138	0	0	4565	4410	4616	4305	4032	753363	846	2246654	0	-842.3586086	0.319130112
Wisconsin	0.001388889	0.007	0.001569203	0.654227604	-0.820656841	-3.835951994	1.243388434	3.375730598	0.667363284	0.033326205	0.000922163	0.25804537	0	0	4565	4410	4616	4305	4032	819771	715	2180378	0	-843.7842491	0.524908909
Wisconsin	0.001388889	0.007	0.002372571	1.053860164	-2.06492567	-2.205474285	0.674777878	3.63580627	0.933665208	0.033318449	0.000973061	0.204431956	0	0	4565	4410	4616	4305	4032	577495	366	2423003	0	-842.5620711	0.645469965
Wisconsin	0.001388889	0.007	0.001264179	0.829955808	-2.520573849	-2.540470547	1.422247083	3.52981404	0.82182007	0.038583842	0.001023959	0.241096718	0	0	4565	4410	4616	4305	4032	789589	685	2210590	0	-851.079362	0.600172337
Wisconsin	0.001388889	0.007	0.002175919	0.855264914	-1.322167874	-3.6909621	1.195360891	3.72859422	0.604931556	0.039295298	0.001074857	0.14895339	0	0	4565	4410	4616	4305	4032	735564	500	2264800	0	-851.2578106	0.52882652
Wisconsin	0.001388889	0.007	0.002390681	0.526245142	-1.836393503	-2.600255226	0.809945287	3.64786301	0.74449932	0.043944829	0.001125755	0.074082146	0	0	4565	4410	4616	4305	4032	677653	845	2322366	0	-853.7070595	0.379231689
Wisconsin	0.001388889	0.007	0.001597742	0.678360585	-0.540835008	-4.515690331	1.571137446	3.368452121	0.734590343	0.046327515	0.001176653	0.175164289	0	0	4565	4410	4616	4305	4032	867764	594	2132506	0	-857.5962894	0.347644719
Wisconsin	0.001388889	0.007	0.002272496	1.026151839	-1.670678055	-1.568093914	0.915638646	3.597596472	0.538139236	0.047702186	0.001227551	0.049006437	0	0	4565	4410	4616	4305	4032	700294	963	2299607	0	-859.206481	0.530245307
Wisconsin	0.001388889	0.007	0.001364112	0.412312468	-2.347711936	-3.612606617	1.221440945	3.286960201	0.908041927	0.045200812	0.001278449	0.187853237	0	0	4565	4410	4616	4305	4032	935299	428	2065137	0	-863.9629599	0.291863471
Wisconsin	0.001388889	0.007	0.002193892	1.320345835	-1.760707751	-2.672940175	0.647030722	3.872348992	0.389588929	0.050016545	0.001329347	0.111527471	0	0	4565	4410	4616	4305	4032	705218	715	2294931	0	-862.2213146	0.408993254
Wisconsin	0.001388889	0.007	0.002069322	0.801974865	-2.856133723	-6.181816176	1.048018441	3.407366257	0.753989749	0.054883621	0.001380245	0.029132058	0	0	4565	4410	4616	4305	4032	868692	494	2131678	0	-866.6854725	0.707942647
Wisconsin	0.001388889	0.007	0.002477353	0.814017818	-0.859957225	-5.9012433	1.63973899	3.44703021	0.948284902	0.045447868	0.001431143	0.181534764	0	0	4565	4410	4616	4305	4032	605514	891	2394458	0	-860.857781	0.338476819
Wisconsin	0.001388889	0.007	0.002463951	1.025655224	-1.581674584	-1.43797599	0.45599221	3.679895513	0.796725643	0.058790211	0.001482041	0.028456525	0	0	4565	4410	4616	4305	4032	640135	547	2360182	0	-867.895546	0.635297359
Wisconsin	0.001388889	0.007	0.00244659	0.992037475	-1.462093291	-2.384070741	1.359715257	3.404193608	1.06248225	0.05842206	0.001532939	0.053022981	0	0	4565	4410	4616	4305	4032	606761	818	2393284	0	-867.208814	0.595959189
Wisconsin	0.001388889	0.007	0.001558716	0.517616611	-1.117524649	-3.877818797	1.530237013	3.434012373	0.8307907	0.058323795	0.001583837	0.06491165	0	0	4565	4410	4616	4305	4032	818634	488	2181742	0	-874.0078121	0.467193747
Wisconsin	0.001388889	0.007	0.002300724	1.022087074	-2.073269395	-3.17308766	0.606089768	3.439293663	0.58594043	0.059285524	0.001634735	0.039011187	0	0	4565	4410	4616	4305	4032	812066	377	2188421	0	-874.7492777	0.299773216
Wisconsin	0.001388889	0.007	0.0016886	0.947638665	-1.657789955	-3.587116728	0.860091246	3.679976591	0.458839091	0.064587238	0.001685633	0.031884566	0	0	4565	4410	4616	4305	4032	839156	966	2160742	0	-878.8358999	0.298401676
Wisconsin	0.001388889	0.007	0.002166051	0.65792271	-1.735667906	-3.116508689	0.457568495	3.487536886	0.669371771	0.061360233	0.001736531	0.017892967	0	0	4565	4410	4616	4305	4032	853979	1033	2145852	0	-878.3184626	0.42689137
Wisconsin	0.001388889	0.007	0.002082863	0.64965915	-1.404828037	-4.136459667	1.199888243	3.510523434	0.951959044	0.052067134	0.001787429	0.198072643	0	0	4565	4410	4616	4305	4032	608668	394	2391802	0	-873.5552536	0.686128322
Wisconsin	0.001388889	0.007	0.002839204	0.872854477	-1.940396409	-3.508238166	-0.146535217	3.921422813	0.899595007	0.056145851	0.001838327	0.162701922	0	0	4565	4410	4616	4305	4032	605768	564	2394532	0	-876.2761082	0.360748801
Wisconsin	0.001388889	0.007	0.002219589	0.850602683	-2.129892668	-5.353932213	0.277843878	3.634426866	0.619644565	0.058321755	0.001889224	0.073463224	0	0	4565	4410	4616	4305	4032	716513	644	2283707	0	-878.4403965	0.611313653
Wisconsin	0.001388889	0.007	0.002021616	0.715362634	-0.702669811	-1.800523366	0.764986501	3.374963442	0.963140213	0.069772909	0.001940122	0.061084625	0	0	4565	4410	4616	4305	4032	643543	374	2356946	0	-885.239077	0.563530029
Wisconsin	0.001388889	0.007	0.001791218	0.335375467	-0.546254984	-2.481583253	1.364595384	3.56873886	0.880938059	0.067462756	0.00199102	0.061987075	0	0	4565	4410	4616	4305	4032	763605	591	2236668	0	-884.4777397	0.617198438
Wisconsin	0.001388889	0.007	0.001932325	0.596154781	-1.125495592	-2.554260634	1.333725973	3.480558123	0.783834173	0.064466815	0.002041918	0.115006249	0	0	4565	4410	4616	4305	4032	734945	363	2265557	0	-884.6081212	0.573029796
Wisconsin	0.001388889	0.007	0.002367716	1.23895199	-1.013759257	-3.468089293	0.299280187	4.186957758	0.572681275	0.067410972	0.002092816	0.13734173	0	0	4565	4410	4616	4305	4032	619182	580	2381102	0	-885.1066647	0.913913928
Wisconsin	0.001388889	0.007	0.001857055	1.153010843	-2.421695582	-3.280368158	0.851186399	4.03636582	0.403589332	0.069962724	0.002143714	0.042200499	0	0	4565	4410	4616	4305	4032	747094	365	2253405	0	-891.0777552	0.471588807
Wisconsin	0.001388889	0.007	0.002140998	0.386510359	-1.345324696	-3.940410911	0.653663013	3.148160526	1.068114434	0.071872159	0.002194612	0.005759217	0	0	4565	4410	4616	4305	4032	719635	901	2280328	0	-889.7918709	0.592172339
Wisconsin	0.001388889	0.007	0.001855967	0.851822568	-0.95870259	-2.961554244	0.592932777	3.656363323	0.916911354	0.071140669	0.00224551	0.068737053	0	0	4565	4410	4616	4305	4032	636892	597	2363374	0	-887.0060574	0.938760858
Wisconsin	0.001388889	0.007	0.002161601	0.840386225	-1.561968456	-2.046396097	1.519410572	3.30109602	0.724306562	0.072888531	0.002296408	0.027274007	0	0	4565	4410	4616	4305	4032	770824	582	2229458	0	-891.8208725	0.628964175
Wisconsin	0.001388889	0.007	0.002197245	1.130015028	-4.229167706	-3.536479929	1.00482268	3.513168014	0.91002099	0.076456787	0.002347306	0.008025428	0	0	4565	4410	4616	4305	4032	673511	960	2326392	0	-892.4054172	0.410153068
Wisconsin	0.001388889	0.007	0.001884286	1.036654296	-2.849098317	-0.66163739	1.168242084	3.465580554	0.827146055	0.073388114	0.002398204	0.062369949	0	0	4565	4410	4616	4305	4032	718631	668	2281565	0	-895.0608923	0.319348163
Wisconsin	0.001388889	0.007	0.002007017	0.985861538	-1.163509232	-3.720753998	1.335511933	3.503590046	0.718965209	0.069875512	0.002449102	0.125045913	0	0	4565	4410	4616	4305	4032	718251	442	2282171	0	-895.1912915	0.342528889
Wisconsin	0.001388889	0.007	0.002192085	0.926106541	-1.979509122	-5.796519355	0.830974252	3.458325661	0.86821451	0.074417818	0.0025	0.060948633	0	0	4565	4410	4616	4305	4032	740183	426	2260255	0	-895.2441988	0.755958652
Wisconsin	0.001388889	0.008	0.004293455	0.200805484	0.993595027	1.412916916	1.520419569	3.544466709	0.983310256	0.002059628	6.00E-06	0.540720284	0	0	4565	4410	4616	4305	4032	686961	700	2313203	0	-835.7108619	0.115148683
Wisconsin	0.001388889	0.008	0.00313115	-0.130426597	-0.119851528	0.57806253	1.269850542	3.177216454	0.601126043	0.004992414	5.69E-05	0.505100698	0	0	4565	4410	4616	4305	4032	1212899	804	1787160	0	-817.5015187	0.12956789
Wisconsin	0.001388889	0.008	0.001725577	0.224504269	-0.274032928	-0.156488631	1.491931084	3.664034033	0.736386502	0.008895565	0.000107796	0.502542085	0	0	4565	4410	4616	4305	4032	977372	517	2022975	0	-812.3036006	0.140436781
Wisconsin	0.001388889	0.008	0.000594203	0.6312885	0.110068247	0.045748298	1.678355569	3.817374049	0.829383759	0.011637235	0.000158694	0.522229902	0	0	4565	4410	4616	4305	4032	706930	397	2293537	0	-811.0159084	0.260451155
Wisconsin	0.001388889	0.008	0.003149532	0.43708039	-0.123405885	-0.921521374	1.751085059	3.329138868	1.001787455	0.011831433	0.000209592	0.303782134	0	0	4565	4410	4616	4305	4032	623703	790	2376371	0	-807.8192331	0.184294339
Wisconsin	0.001388889	0.008	0.002054059	0.935936363	-0.469516862	-0.846529795	1.841032396	3.837179931	0.865282481	0.01209066	0.00026049	0.480742863	0	0	4565	4410	4616	4305	4032	554377	627	2445860	0	-808.0124628	0.439399413
Wisconsin	0.001388889	0.008	0.001362583	0.637176415	-0.320774457	-1.328075213	1.651485117	3.852936931	0.977355909	0.013683637	0.000311388	0.434513068	0	0	4565	4410	4616	4305	4032	647372	546	2352946	0	-807.7562093	0.192653679
Wisconsin	0.001388889	0.008	0.002083457	0.864496681	-1.034433379	-1.97154158	1.780375672	3.611431891	1.156616525	0.016281591	0.000362286	0.348871613	0	0	4565	4410	4616	4305	4032	517912	548	2482404	0	-810.0077449	0.269713406
Wisconsin	0.001388889	0.008	0.001496696	0.46886423	-0.556132297	-3.012535886	1.131842297	3.715642996	0.687629147	0.017822373	0.000413184	0.353237366	0	0	4565	4410	4616	4305	4032	773165	684	2227014	0	-810.7426819	0.168858542
Wisconsin	0.001388889	0.008	0.001062334	0.365734615	-1.822898133	-4.864494403	0.726107105	3.575464026	0.432061324	0.020067815	0.000464082	0.324400822	0	0	4565	4410	4616	4305	4032	918159	651	2082053	0	-816.2781071	0.188090574
Wisconsin	0.001388889	0.008	0.001108553	0.561079504	-0.962795978	-2.640780533	1.002753381	3.766244507	0.592171432	0.020130216	0.00051498	0.387561688	0	0	4565	4410	4616	4305	4032	726740	461	2273662	0	-815.8091937	0.220684497
Wisconsin	0.001388889	0.008	0.000988862	0.626975595	-1.300808023	-3.798617154	1.479732077	3.461515497	0.707188697	0.024499632	0.000565878	0.291940805	0	0	4565	4410	4616	4305	4032	783838	667	2216359	0	-819.1411542	0.253822671
Wisconsin	0.001388889	0.008	0.001471436	0.40290389	-1.102570953	-5.620898839	1.458215338	3.556866337	0.912049875	0.024762001	0.000616776	0.282314982	0	0	4565	4410	4616	4305	4032	687509	808	2312546	0	-820.3755811	0.210463111
Wisconsin	0.001388889	0.008	0.001976542	0.555722337	-1.616203766	-2.895948683	1.021465675	3.403053792	0.768547601	0.028725576	0.000667673	0.223713627	0	0	4565	4410	4616	4305	4032	784541	653	2215670	0	-826.7178033	0.126640156
Wisconsin	0.001388889	0.008	0.000797185	0.263317326	-0.890425642	-6.845366409	0.992400685	3.203349975	0.735491718	0.032195812	0.000718571	0.199329309	0	0	4565	4410	4616	4305	4032	967919	343	2032602	0	-835.0163236	0.369719989
Wisconsin	0.001388889	0.008	0.001490247	0.451151596	-0.720719037	-2.166651581	0.573655685	3.564176954	0.53908283	0.031075796	0.000769469	0.226984067	0	0	4565	4410	4616	4305	4032	882987	1218	2116658	0	-835.4559613	0.274664755
Wisconsin	0.001388889	0.008	0.002472111	0.695087873	-0.704559413	-4.862521196	1.236653866	3.592868813	0.877046209	0.034065131	0.000820367	0.160122358	0	0	4565	4410	4616	4305	4032	590005	694	2410164	0	-829.3127751	0.2297159
Wisconsin	0.001388889	0.008	0.001005653	0.739734822	-0.880601802	-1.604962411	1.182222174	3.805118858	0.953566675	0.028364188	0.000871265	0.292059407	0	0	4565	4410	4616	4305	4032	586545	904	2413415	0	-834.1617092	0.265688494
Wisconsin	0.001388889	0.008	0.001151277	0.240211324	-1.639811748	-5.349445911	1.524474192	3.407705056	0.641590946	0.03530805	0.000922163	0.192653175	0	0	4565	4410	4616	4305	4032	825630	740	2174494	0	-842.8263088	0.185364129
Wisconsin	0.001388889	0.008	0.001576242	0.314733658	-1.420357579	-5.092728479	0.626245194	3.39847193	0.58305221	0.045020422	0.000973061	0.091862616	0	0	4565	4410	4616	4305	4032	885703	641	2114520	0	-848.1275431	0.144272205
Wisconsin	0.001388889	0.008	0.002092602	0.854550752	-2.376367921	-4.212879862	0.990626941	3.627912933	0.758953562	0.036704209	0.001023959	0.144155649	0	0	4565	4410	4616	4305	4032	657151	684	2343029	0	-842.1643907	0.317159547
Wisconsin	0.001388889	0.008	0.001885813	0.459381481	-1.086952171	-4.829719437	1.174092973	3.170296995	0.824133296	0.046104258	0.001074857	0.063779877	0	0	4565	4410	4616	4305	4032	821687	808	2178368	0	-850.7750708	0.152331069
Wisconsin	0.001388889	0.008	0.001882854	0.833790915	-1.663036824	-4.331502364	1.717914427	3.546316628	0.845816604	0.042501546	0.001125755	0.15980754	0	0	4565	4410	4616	4305	4032	651469	655	2348740	0	-846.1889748	0.180724256
Wisconsin	0.001388889	0.008	0.001835072	0.566321242	-1.725778706	-3.184572111	1.636759836	3.26753569	0.700091533	0.048096303	0.001176653	0.054169653	0	0	4565	4410	4616	4305	4032	794363	371	2206130	0	-854.3645151	0.258365544
Wisconsin	0.001388889	0.008	0.001677917	0.430359276	-1.514080756	-5.548010074	0.945161996	3.235804502	0.873267067	0.041972578	0.001227551	0.175282634	0	0	4565	4410	4616	4305	4032	750719	866	2249278	0	-854.4902449	0.147281943
Wisconsin	0.001388889	0.008	0.001773432	0.855751539	-2.201484416	-2.962810185	1.087731962	3.456787142	0.566311132	0.050860993	0.001278449	0.042598054	0	0	4565	4410	4616	4305	4032	793763	969	2206132	0	-859.5651614	0.243853802
Wisconsin	0.001388889	0.008	0.001783024	0.942028252	-1.444499575	-3.376725843	0.220142757	3.787033169	0.528857293	0.045488377	0.001329347	0.123945473	0	0	4565	4410	4616	4305	4032	684093	665	2316106	0	-856.6670142	0.498377243
Wisconsin	0.001388889	0.008	0.000596665	1.02261225	-1.423164659	-2.653531527	0.831064704	4.022277452	0.776190459	0.041047505	0.001380245	0.319080081	0	0	4565	4410	4616	4305	4032	584485	765	2415614	0	-857.4020827	0.386117117
Wisconsin	0.001388889	0.008	0.002121787	0.892492379	-0.005510855	-1.969321766	1.341857029	3.688012892	0.973804979	0.053573106	0.001431143	0.062745263	0	0	4565	4410	4616	4305	4032	514360	616	2485887	0	-854.5933221	0.750118026
Wisconsin	0.001388889	0.008	0.001496499	0.842918292	-3.019342941	-4.259339046	0.557023909	3.826794889	0.570241951	0.049663521	0.001482041	0.115675496	0	0	4565	4410	4616	4305	4032	681419	995	2318450	0	-863.181059	0.278256749
Wisconsin	0.001388889	0.008	0.002442204	0.889785935	-0.790028775	-2.029930813	0.87682004	3.778832382	0.920291379	0.052021913	0.001532939	0.111382808	0	0	4565	4410	4616	4305	4032	524029	733	2476102	0	-857.6010877	0.402580044
Wisconsin	0.001388889	0.008	0.001518042	1.006627865	-1.283525966	-2.895033638	1.116423171	3.911724645	1.042443231	0.048330272	0.001583837	0.226936207	0	0	4565	4410	4616	4305	4032	504575	879	2495410	0	-859.3305984	0.331015969
Wisconsin	0.001388889	0.008	0.002599833	0.672469328	-0.436892302	-3.024849992	2.13897982	3.293025426	1.18886557	0.060987519	0.001634735	0.015132221	0	0	4565	4410	4616	4305	4032	557792	932	2442140	0	-863.5817504	0.247577892
Wisconsin	0.001388889	0.008	0.001903764	1.040124987	-1.898729419	-3.017088285	0.782650276	3.794794371	0.821023866	0.053646223	0.001685633	0.126034071	0	0	4565	4410	4616	4305	4032	571743	934	2428187	0	-864.9685641	0.290021514
Wisconsin	0.001388889	0.008	0.000877027	0.313916129	-2.184111763	-3.853462978	1.125099355	3.269477725	0.623329407	0.061686593	0.001736531	0.035664419	0	0	4565	4410	4616	4305	4032	752615	571	2247678	0	-879.5982239	0.674448534
Wisconsin	0.001388889	0.008	0.001618732	0.723680489	-1.245699219	-0.647949758	0.507587771	3.63899966	0.670547004	0.061145207	0.001787429	0.056636603	0	0	4565	4410	4616	4305	4032	712320	514	2288030	0	-876.0376253	0.232614916
Wisconsin	0.001388889	0.008	0.002178924	0.888949704	-2.307573158	-4.832142954	0.944115526	3.548431015	0.707869463	0.062769655	0.001838327	0.021904283	0	0	4565	4410	4616	4305	4032	613862	450	2386552	0	-871.5377164	0.296522071
Wisconsin	0.001388889	0.008	0.001171315	0.715921311	-1.687261056	-1.446465789	1.218252243	3.635180433	0.788031937	0.055382848	0.001889224	0.188166971	0	0	4565	4410	4616	4305	4032	686926	819	2313119	0	-877.8863907	0.306145222
Wisconsin	0.001388889	0.008	0.002219322	1.183062893	-1.89819711	-2.983388367	0.904940622	3.877703901	0.79341704	0.058789458	0.001940122	0.112505719	0	0	4565	4410	4616	4305	4032	535123	1116	2464624	0	-870.5755314	0.646192609
Wisconsin	0.001388889	0.008	0.001226974	0.625958896	-1.737380748	-1.986329321	0.726127123	3.501637063	0.614474127	0.06506323	0.00199102	0.094584397	0	0	4565	4410	4616	4305	4032	770311	669	2229883	0	-884.8059476	0.218504908
Wisconsin	0.001388889	0.008	0.001873734	0.498035773	-1.242845041	-3.954804561	0.366060624	3.519484564	0.668682273	0.066977371	0.002041918	0.026536232	0	0	4565	4410	4616	4305	4032	735428	597	2264839	0	-884.3601266	0.249075589
Wisconsin	0.001388889	0.008	0.001961375	0.746749467	-1.972090119	-1.854314696	1.279106809	3.323061408	0.802697451	0.070865687	0.002092816	0.01452245	0	0	4565	4410	4616	4305	4032	700411	935	2299518	0	-884.1851867	0.125831377
Wisconsin	0.001388889	0.008	0.001824149	0.608611281	-0.572087037	-2.888335901	1.572680092	3.452493298	0.915334243	0.068781749	0.002143714	0.006986093	0	0	4565	4410	4616	4305	4032	576386	924	2423554	0	-880.6032517	0.535617689
Wisconsin	0.001388889	0.008	0.002666064	0.871694777	0.132397908	-4.329364969	0.397696373	3.845262959	1.010604685	0.070847253	0.002194612	0.050665024	0	0	4565	4410	4616	4305	4032	516929	957	2482977	0	-879.6880688	0.308973493
Wisconsin	0.001388889	0.008	0.001035389	0.61031259	-1.76872612	-2.198358509	0.560513669	3.38222424	0.567425075	0.075152878	0.00224551	0.017133145	0	0	4565	4410	4616	4305	4032	869761	624	2130479	0	-896.491167	0.207748558
Wisconsin	0.001388889	0.008	0.001910811	0.334764894	-1.806357164	-5.596155089	1.448207039	3.133184134	0.7645392	0.075364951	0.002296408	0.009215608	0	0	4565	4410	4616	4305	4032	897269	670	2102925	0	-899.4625868	0.157405489
Wisconsin	0.001388889	0.008	0.001638786	0.993446514	-2.191572897	-1.77007979	1.233056149	3.655335818	0.667398069	0.071909488	0.002347306	0.063756444	0	0	4565	4410	4616	4305	4032	634960	484	2365420	0	-888.7946384	0.268591308
Wisconsin	0.001388889	0.008	0.001350394	0.545554585	-1.256418252	-5.529821932	1.747340653	3.404378701	1.105646912	0.076891494	0.002398204	0.011282282	0	0	4565	4410	4616	4305	4032	634263	502	2366099	0	-890.5972251	0.300744066
Wisconsin	0.001388889	0.008	0.002610927	0.864757644	-3.124954412	-1.406190875	1.690955074	3.412701504	1.18736835	0.072367742	0.002449102	0.021427681	0	0	4565	4410	4616	4305	4032	432942	544	2567378	0	-879.8634884	0.493042888
Wisconsin	0.001388889	0.008	0.002926347	1.124500738	-1.278274766	-1.977982259	1.513523162	4.103958331	0.799177815	0.07021009	0.0025	0.101832589	0	0	4565	4410	4616	4305	4032	426430	651	2573783	0	-884.0825112	0.655812259
Wisconsin	0.001388889	0.009	0.004404219	0.143533793	0.454036691	1.239620207	1.540182368	3.301837514	0.735627583	0.004703564	6.00E-06	0.422540086	0	0	4565	4410	4616	4305	4032	851299	484	2149081	0	-831.4432595	0.189471575
Wisconsin	0.001388889	0.009	0.003587084	-0.146465629	-0.220868119	-0.185285978	1.204337435	3.074385747	0.503336916	0.006602646	5.69E-05	0.375219352	0	0	4565	4410	4616	4305	4032	1238843	1285	1760736	0	-813.8457493	0.117939421
Wisconsin	0.001388889	0.009	0.002043044	0.233136538	-0.992664562	-0.793029878	0.22533236	3.488908473	0.244562878	0.007861068	0.000107796	0.43664372	0	0	4565	4410	4616	4305	4032	1257749	504	1742610	0	-807.1864445	0.29145506
Wisconsin	0.001388889	0.009	0.001849478	0.609532295	0.176900215	-0.310180671	1.217189578	3.799223391	0.621269401	0.010880231	0.000158694	0.445501447	0	0	4565	4410	4616	4305	4032	647967	764	2352133	0	-804.6489544	0.259582037
Wisconsin	0.001388889	0.009	0.001341527	0.610536143	-0.477067548	-1.427909102	1.59048423	3.793116265	0.725168681	0.012410654	0.000209592	0.401776015	0	0	4565	4410	4616	4305	4032	594602	619	2405642	0	-801.3741917	0.295974379
Wisconsin	0.001388889	0.009	0.002589106	0.724973514	-0.640858937	-1.664228176	1.817912996	3.753031357	0.932263291	0.013492104	0.00026049	0.344358499	0	0	4565	4410	4616	4305	4032	517139	689	2483036	0	-801.5045293	0.124990427
Wisconsin	0.001388889	0.009	0.00083098	0.712599431	-0.301366259	-2.385480431	1.697428895	3.955114951	0.970742827	0.012863845	0.000311388	0.481450192	0	0	4565	4410	4616	4305	4032	491327	1043	2508493	0	-800.4164309	0.255350645
Wisconsin	0.001388889	0.009	0.001984452	0.942226702	-0.339291683	-2.212152255	1.399514353	4.024392307	0.893952588	0.014602138	0.000362286	0.412766105	0	0	4565	4410	4616	4305	4032	437001	989	2562874	0	-801.8433412	0.288198733
Wisconsin	0.001388889	0.009	0.000747343	0.217445184	-1.693206174	-3.230596484	1.021473837	3.475530521	0.474510328	0.020246416	0.000413184	0.312245752	0	0	4565	4410	4616	4305	4032	913486	769	2086609	0	-812.8438915	0.277596784
Wisconsin	0.001388889	0.009	0.001760717	0.506934964	-1.182759399	-5.456266896	1.381117983	3.341944525	0.56392056	0.022856256	0.000464082	0.2334918	0	0	4565	4410	4616	4305	4032	802877	406	2197581	0	-812.7364773	0.145871808
Wisconsin	0.001388889	0.009	0.001537025	0.482684608	-0.996119481	-3.937514903	0.831887355	3.597182262	0.62644738	0.021605273	0.00051498	0.292862586	0	0	4565	4410	4616	4305	4032	740642	671	2259550	0	-813.7640788	0.199339659
Wisconsin	0.001388889	0.009	0.001363685	0.380353	-1.101648175	-4.723753459	1.02371249	3.502464683	0.849427811	0.026977604	0.000565878	0.202078878	0	0	4565	4410	4616	4305	4032	692071	1022	2307771	0	-816.5252109	0.185520933
Wisconsin	0.001388889	0.009	0.002397842	0.297696415	-1.129621011	-2.200195216	0.36747943	3.54187391	0.468273848	0.029586027	0.000616776	0.122469053	0	0	4565	4410	4616	4305	4032	844533	564	2155767	0	-827.5509119	0.206160296
Wisconsin	0.001388889	0.009	0.001482744	0.739885933	-1.15932243	-8.149496054	0.922646337	3.547087723	0.536099891	0.033088723	0.000667673	0.13754169	0	0	4565	4410	4616	4305	4032	766931	696	2233237	0	-827.2167094	0.111183137
Wisconsin	0.001388889	0.009	0.001761681	0.50432451	-0.947576121	-5.859694365	0.92314728	3.50595492	0.655661333	0.032437874	0.000718571	0.156403302	0	0	4565	4410	4616	4305	4032	683746	805	2316313	0	-825.1464069	0.169812059
Wisconsin	0.001388889	0.009	0.002070917	0.365743276	-0.956386778	-3.259000349	0.289833963	3.423058073	0.541092688	0.036538562	0.000769469	0.05293898	0	0	4565	4410	4616	4305	4032	827065	613	2173185	0	-836.7915433	0.128550922
Wisconsin	0.001388889	0.009	0.001930637	0.701816561	-2.216630158	-2.60710238	0.977087547	3.418003017	0.531597866	0.038118659	0.000820367	0.077027998	0	0	4565	4410	4616	4305	4032	779338	601	2220925	0	-837.1617685	0.158231454
Wisconsin	0.001388889	0.009	0.001774149	0.419295605	-1.938053199	-2.711875534	1.027053727	3.359662375	0.663836373	0.040835478	0.000871265	0.085675138	0	0	4565	4410	4616	4305	4032	716645	729	2283489	0	-837.6651769	0.16936786
Wisconsin	0.001388889	0.009	0.001497864	0.442309371	-1.877957242	-3.62418827	1.134589418	3.579131723	0.643455561	0.039093505	0.000922163	0.118353444	0	0	4565	4410	4616	4305	4032	665273	690	2334901	0	-837.2095016	0.20443428
Wisconsin	0.001388889	0.009	0.001008315	0.626336062	-1.420001708	-1.35484039	1.29412082	3.395076015	0.662155085	0.039695215	0.000973061	0.133087447	0	0	4565	4410	4616	4305	4032	686653	591	2313620	0	-842.0027183	0.227356802
Wisconsin	0.001388889	0.009	0.001325725	0.712228969	-1.432388575	-2.830935389	0.67293716	3.61343273	0.448102338	0.042854587	0.001023959	0.080756388	0	0	4565	4410	4616	4305	4032	695524	994	2304346	0	-844.9373836	0.201826381
Wisconsin	0.001388889	0.009	0.002130979	0.635040587	-1.173800572	-3.200934157	0.48828629	3.481937731	0.68448392	0.046174389	0.001074857	0.036207448	0	0	4565	4410	4616	4305	4032	627272	725	2372867	0	-844.0580506	0.230620805
Wisconsin	0.001388889	0.009	0.000525819	0.576552114	-1.270412358	-5.046257074	0.524602815	3.595997174	0.178399134	0.047342265	0.001125755	0.116226578	0	0	4565	4410	4616	4305	4032	919217	1125	2080521	0	-862.2852577	0.485077609
Wisconsin	0.001388889	0.009	0.001653744	0.455069444	-1.099143201	-2.367664015	1.19385984	3.607964022	0.865227289	0.045875476	0.001176653	0.123759933	0	0	4565	4410	4616	4305	4032	587352	835	2412677	0	-846.1856387	0.145985276
Wisconsin	0.001388889	0.009	0.001269302	0.494134742	-2.786630985	-2.388678301	0.543036903	3.282218269	0.380369706	0.050613622	0.001227551	0.050417922	0	0	4565	4410	4616	4305	4032	904212	478	2096174	0	-865.3459792	0.158118754
Wisconsin	0.001388889	0.009	0.001897217	0.376743828	-2.046812566	-3.527825671	0.947239077	3.529720213	0.679081299	0.053827138	0.001278449	0.011324926	0	0	4565	4410	4616	4305	4032	715232	773	2284858	0	-859.0813487	0.18892103
Wisconsin	0.001388889	0.009	0.001714539	0.955133173	-2.941945057	-2.685295449	0.661838916	3.556068929	0.615662187	0.052643154	0.001329347	0.040775918	0	0	4565	4410	4616	4305	4032	656617	555	2343692	0	-857.788332	0.191351432
Wisconsin	0.001388889	0.009	0.001977462	0.876676105	-1.414125807	-3.870243556	1.206160787	3.509555958	0.677819665	0.054353798	0.001380245	0.016693513	0	0	4565	4410	4616	4305	4032	622187	583	2378093	0	-857.575683	0.087436534
Wisconsin	0.001388889	0.009	0.001209345	0.440424587	-2.425058352	-4.454177494	1.269922433	3.131381941	0.41341827	0.059182314	0.001431143	0.012335131	0	0	4565	4410	4616	4305	4032	1019306	659	1980899	0	-880.5801299	0.169280689
Wisconsin	0.001388889	0.009	0.001473176	0.466191121	-1.414424054	-2.936065794	1.296009565	3.331518502	0.539367952	0.05410202	0.001482041	0.029067069	0	0	4565	4410	4616	4305	4032	799887	403	2200574	0	-871.8132652	0.228610127
Wisconsin	0.001388889	0.009	0.001830876	0.34401456	-0.95985298	-5.076140005	0.399056197	3.434222593	0.621155792	0.056246484	0.001532939	0.009968	0	0	4565	4410	4616	4305	4032	744980	656	2255228	0	-870.4307854	0.14745964
Wisconsin	0.001388889	0.009	0.001973697	0.365815134	-1.769887287	-3.63982408	-0.000567583	3.397236372	0.634890902	0.056484331	0.001583837	0.016203715	0	0	4565	4410	4616	4305	4032	758470	675	2241718	0	-873.8260421	0.191193558
Wisconsin	0.001388889	0.009	0.001675585	0.849739442	-2.660675505	-1.232060097	0.146016505	3.4367169	0.770916609	0.05681703	0.001634735	0.07736324	0	0	4565	4410	4616	4305	4032	665852	548	2334463	0	-871.8993581	0.176273813
Wisconsin	0.001388889	0.009	0.00174576	0.754773254	-3.119948663	-2.935973886	1.739225761	3.392476229	0.585805539	0.060891553	0.001685633	0.056985745	0	0	4565	4410	4616	4305	4032	747404	612	2252848	0	-877.7159399	0.179616995
Wisconsin	0.001388889	0.009	0.001750691	0.464781597	-2.192182034	-3.951367986	1.237057177	3.291534471	0.608429982	0.061154268	0.001736531	0.073923903	0	0	4565	4410	4616	4305	4032	762087	803	2237974	0	-879.97447	0.111016354
Wisconsin	0.001388889	0.009	0.001580726	0.482862197	-3.570060805	-2.998552547	0.892851352	3.410812394	0.462329717	0.058002379	0.001787429	0.12353821	0	0	4565	4410	4616	4305	4032	810612	427	2189824	0	-885.9533215	0.25547391
Wisconsin	0.001388889	0.009	0.001665744	0.419503956	-0.859048543	-5.17153713	0.749944103	3.427695261	0.917793381	0.068296636	0.001838327	0.022980535	0	0	4565	4410	4616	4305	4032	570929	696	2429239	0	-873.5855653	0.169517316
Wisconsin	0.001388889	0.009	0.000488323	0.565408214	-2.235997706	-2.12568162	1.610009046	3.449737857	1.139169727	0.058666171	0.001889224	0.134125219	0	0	4565	4410	4616	4305	4032	508159	550	2492155	0	-871.42085	0.214792245
Wisconsin	0.001388889	0.009	0.001417143	0.500713065	-2.187014304	-5.856754675	1.402993158	3.105814476	0.819049783	0.067266768	0.001940122	0.01250327	0	0	4565	4410	4616	4305	4032	756165	736	2243963	0	-886.5533065	0.189496345
Wisconsin	0.001388889	0.009	0.001867383	0.484315359	-0.923402418	-4.850581942	1.021217405	3.385061869	0.579030073	0.064601678	0.00199102	0.045061065	0	0	4565	4410	4616	4305	4032	718279	659	2281926	0	-886.4186575	0.189592893
Wisconsin	0.001388889	0.009	0.002158451	0.611997814	-2.739870995	-3.170772251	0.413983672	3.312101446	0.3028696	0.070454261	0.002041918	0.004299063	0	0	4565	4410	4616	4305	4032	1052561	573	1947729	0	-907.2892164	0.188119648
Wisconsin	0.001388889	0.009	0.001993792	0.154027881	-2.190324119	-2.257756398	0.444236846	3.542572127	0.45746056	0.071524655	0.002092816	0.027533445	0	0	4565	4410	4616	4305	4032	838427	488	2161948	0	-897.9108023	0.119096941
Wisconsin	0.001388889	0.009	0.001535409	0.859200531	-3.44368777	-3.524079242	-0.764397408	3.729801434	0.273183764	0.072483257	0.002143714	0.010455094	0	0	4565	4410	4616	4305	4032	908826	838	2091199	0	-903.8431063	0.256582705
Wisconsin	0.001388889	0.009	0.001493209	0.370743054	-1.749279495	-4.838656613	1.592874166	3.176276054	0.706923166	0.071259764	0.002194612	0.005857212	0	0	4565	4410	4616	4305	4032	802181	914	2197768	0	-897.309028	0.235950943
Wisconsin	0.001388889	0.009	0.001255061	0.612007954	-2.98764573	-4.487919882	1.544116414	3.240925698	0.525689251	0.074780621	0.00224551	0.010830351	0	0	4565	4410	4616	4305	4032	753963	550	2246351	0	-896.0180442	0.310589074
Wisconsin	0.001388889	0.009	0.001743638	0.245355497	-4.857444868	-2.690063195	0.497103786	3.318619461	0.522126799	0.074096416	0.002296408	0.012491239	0	0	4565	4410	4616	4305	4032	836661	456	2163746	0	-903.9922975	0.209669399
Wisconsin	0.001388889	0.009	0.001482256	0.988862433	-4.703036399	-3.669343789	-0.247932299	3.485483188	0.440424715	0.07185553	0.002347306	0.040985717	0	0	4565	4410	4616	4305	4032	723457	514	2276893	0	-898.9696568	0.229867703
Wisconsin	0.001388889	0.009	0.000950673	0.780744544	-1.58625092	-1.650880933	1.738425633	3.344598515	0.564012093	0.078419714	0.002398204	0.021953416	0	0	4565	4410	4616	4305	4032	766184	1041	2233639	0	-902.3737236	0.394145561
Wisconsin	0.001388889	0.009	0.00181931	0.642577041	-1.64442012	-3.011816775	0.114068264	3.662617643	0.637841531	0.078761504	0.002449102	0.025493097	0	0	4565	4410	4616	4305	4032	677361	997	2322506	0	-897.7812309	0.287913289
Wisconsin	0.001388889	0.009	0.000767488	0.29270302	-2.248265513	-3.255992845	1.753059591	3.302096728	0.885055696	0.077268629	0.0025	0.058559813	0	0	4565	4410	4616	4305	4032	683727	426	2316710	0	-900.4777022	0.167184405
Wisconsin	0.001388889	0.01	0.005038637	0.047416261	0.197727421	1.260395814	1.231518081	3.173295692	0.58621042	0.002614041	6.00E-06	0.470980351	0	0	4565	4410	4616	4305	4032	1059097	226	1941541	0	-830.2976422	0.173358996
Wisconsin	0.001388889	0.01	0.003151055	0.032101665	-0.100492568	-0.263528483	1.25921141	3.265057087	0.391397944	0.006407389	5.69E-05	0.431473746	0	0	4565	4410	4616	4305	4032	1165344	1546	1833973	0	-811.2727817	0.210506765
Wisconsin	0.001388889	0.01	0.002734428	0.219385892	-0.444200874	-1.050158378	1.193748114	3.356839012	0.45406401	0.008129066	0.000107796	0.436797558	0	0	4565	4410	4616	4305	4032	991617	1295	2007952	0	-802.1897901	0.149244326
Wisconsin	0.001388889	0.01	0.002003905	0.401859069	-0.198933506	-1.456397733	1.678863699	3.61693736	0.817248359	0.012447651	0.000158694	0.347257655	0	0	4565	4410	4616	4305	4032	602667	1982	2396215	0	-800.0159747	0.13387143
Wisconsin	0.001388889	0.01	0.001899373	0.539091558	-0.579746982	-1.399480103	1.358473207	3.855551703	0.866229262	0.012160557	0.000209592	0.369994366	0	0	4565	4410	4616	4305	4032	570671	1171	2429021	0	-797.7994092	0.209309853
Wisconsin	0.001388889	0.01	0.001626055	0.704008218	0.033449515	-3.670102353	2.011394983	3.739809835	1.179442115	0.011750002	0.00026049	0.416896703	0	0	4565	4410	4616	4305	4032	408694	1273	2590897	0	-798.5581088	0.153172261
Wisconsin	0.001388889	0.01	0.001527412	0.824240719	-0.301838454	-1.169826228	2.173479431	3.760454577	1.405859217	0.013476749	0.000311388	0.452686802	0	0	4565	4410	4616	4305	4032	284558	790	2715516	0	-798.5682895	0.225821611
Wisconsin	0.001388889	0.01	0.001751106	0.806495037	-0.522315626	-4.360965474	1.79302638	3.87809782	1.076796407	0.018072153	0.000362286	0.307328589	0	0	4565	4410	4616	4305	4032	346730	3283	2650851	0	-798.0501317	0.178915393
Wisconsin	0.001388889	0.01	0.001065635	0.963921729	-0.274341539	-3.569904129	1.615980268	4.005044981	1.396547096	0.014493423	0.000413184	0.457079274	0	0	4565	4410	4616	4305	4032	275596	3385	2721883	0	-799.0085868	0.287437219
Wisconsin	0.001388889	0.01	0.001277221	0.652350785	-0.457930028	-4.157735483	2.023465877	3.910266722	1.257914613	0.017404462	0.000464082	0.383223518	0	0	4565	4410	4616	4305	4032	315710	3225	2681928	0	-798.8625181	0.091557762
Wisconsin	0.001388889	0.01	0.001733132	0.218737229	-0.994039403	-3.893276147	1.322538157	3.354154114	0.614317341	0.025239405	0.00051498	0.192159386	0	0	4565	4410	4616	4305	4032	729426	501	2270936	0	-815.8335651	0.178677435
Wisconsin	0.001388889	0.01	0.001581824	0.650351942	-1.221101734	-1.969129406	0.676552191	3.694583132	0.578424422	0.02592848	0.000565878	0.207659133	0	0	4565	4410	4616	4305	4032	663228	589	2337047	0	-817.6964982	0.198606313
Wisconsin	0.001388889	0.01	0.002424408	0.445477579	-1.390727812	-4.305474149	0.686826246	3.403440706	0.528796476	0.033737486	0.000616776	0.035279712	0	0	4565	4410	4616	4305	4032	755664	523	2244677	0	-826.2788967	0.140474675
Wisconsin	0.001388889	0.01	0.001840731	0.370737107	-1.673739416	-4.337255986	0.272522441	3.371378342	0.433997333	0.03228302	0.000667673	0.151406498	0	0	4565	4410	4616	4305	4032	809904	599	2190360	0	-831.5997094	0.192722722
Wisconsin	0.001388889	0.01	0.001642252	0.441746302	-1.651858899	-5.519364405	0.746774353	3.554554932	0.558881959	0.030108522	0.000718571	0.183732415	0	0	4565	4410	4616	4305	4032	692498	803	2307562	0	-828.5456167	0.140415367
Wisconsin	0.001388889	0.01	0.001800783	0.565133071	-1.952148485	-3.46931642	0.98988825	3.412571539	0.470985363	0.033286462	0.000769469	0.118762246	0	0	4565	4410	4616	4305	4032	763324	380	2237160	0	-836.6184571	0.124744724
Wisconsin	0.001388889	0.01	0.002149929	0.449948796	-1.492107858	-5.374246013	0.718662353	3.440348986	0.572921013	0.039222021	0.000820367	0.023072304	0	0	4565	4410	4616	4305	4032	732331	625	2267907	0	-838.3487183	0.206513501
Wisconsin	0.001388889	0.01	0.002119181	0.882515555	-2.461868661	-0.184426387	0.364786567	3.631891253	0.34954703	0.039383159	0.000871265	0.054807969	0	0	4565	4410	4616	4305	4032	644602	587	2355675	0	-839.278599	0.171614848
Wisconsin	0.001388889	0.01	0.002101906	0.44755622	-1.583463688	-3.483465323	1.073798895	3.372097117	0.541582933	0.041624479	0.000922163	0.019703998	0	0	4565	4410	4616	4305	4032	683062	630	2317172	0	-841.5054338	0.110276779
Wisconsin	0.001388889	0.01	0.001881143	0.108237381	-1.630493884	-5.320527319	1.231080013	3.007503212	0.622597857	0.044289317	0.000973061	0.030699733	0	0	4565	4410	4616	4305	4032	907905	557	2092401	0	-856.6653145	0.171902499
Wisconsin	0.001388889	0.01	0.001881003	0.33255617	-1.46220864	-2.728542642	0.133952692	3.389383747	0.556065773	0.043417262	0.001023959	0.044261404	0	0	4565	4410	4616	4305	4032	734265	603	2265996	0	-850.8205076	0.137705772
Wisconsin	0.001388889	0.01	0.001650841	0.4490856	-2.086264956	-2.888443673	0.852013112	3.338805504	0.650477572	0.044782063	0.001074857	0.03323421	0	0	4565	4410	4616	4305	4032	721735	569	2278560	0	-853.0546953	0.313074952
Wisconsin	0.001388889	0.01	0.001739368	0.292023892	-1.650292428	-2.468784666	0.740923376	3.249213609	0.569578032	0.046151821	0.001125755	0.028059048	0	0	4565	4410	4616	4305	4032	743641	881	2256342	0	-856.877378	0.16911752
Wisconsin	0.001388889	0.01	0.001468904	0.737644647	-2.990500332	-3.322927731	0.849136831	3.785207259	0.67097118	0.045301339	0.001176653	0.104550511	0	0	4565	4410	4616	4305	4032	525303	801	2474760	0	-846.3043985	0.166627918
Wisconsin	0.001388889	0.01	0.001692379	0.341096533	-0.824535926	-4.65206824	1.730791388	3.292060617	0.805888915	0.046438046	0.001227551	0.074390416	0	0	4565	4410	4616	4305	4032	513820	360	2486683	0	-847.9138211	0.274676475
Wisconsin	0.001388889	0.01	0.00151356	0.580565916	-1.495472632	-2.251603302	0.389818704	3.270999242	0.543533414	0.051219454	0.001278449	0.034951767	0	0	4565	4410	4616	4305	4032	744505	568	2255790	0	-865.3423436	0.248793018
Wisconsin	0.001388889	0.01	0.001856523	0.228880097	-0.966148585	-2.522573131	0.590824551	3.254838831	0.449629333	0.055246044	0.001329347	0.003872354	0	0	4565	4410	4616	4305	4032	868459	647	2131758	0	-874.0807624	0.231321772
Wisconsin	0.001388889	0.01	0.001965443	0.514804265	-0.973121278	-5.448120279	1.297685734	3.388436291	0.585476934	0.054270964	0.001380245	0.029448878	0	0	4565	4410	4616	4305	4032	663032	436	2337396	0	-863.8497645	0.180740615
Wisconsin	0.001388889	0.01	0.001296694	0.352257679	-0.541259781	-3.879384407	1.314518506	3.541679411	0.69113481	0.053653237	0.001431143	0.023188223	0	0	4565	4410	4616	4305	4032	535441	586	2464837	0	-858.4815295	0.275267791
Wisconsin	0.001388889	0.01	0.001588822	0.449102439	-2.822401043	-5.743148061	0.772299831	3.121820428	0.252095346	0.059981054	0.001482041	0.013391481	0	0	4565	4410	4616	4305	4032	1063396	602	1936866	0	-892.1881341	0.224231578
Wisconsin	0.001388889	0.01	0.00143517	0.550930252	-2.900628137	-4.211978462	1.153920878	3.225002745	0.407952083	0.058005474	0.001532939	0.026302338	0	0	4565	4410	4616	4305	4032	764801	574	2235489	0	-877.1787088	0.166828709
Wisconsin	0.001388889	0.01	0.001887293	0.557545201	-1.295930119	-5.217024476	0.372507154	3.325113824	0.181014086	0.059974507	0.001583837	0.009731543	0	0	4565	4410	4616	4305	4032	936779	545	2063539	0	-890.5068427	0.113598461
Wisconsin	0.001388889	0.01	0.000580491	0.014820922	-2.135280993	-3.136561842	-1.018700185	3.327398862	0.100591191	0.060083283	0.001634735	0.024982192	0	0	4565	4410	4616	4305	4032	1047215	666	1952983	0	-901.1065016	0.212667505
Wisconsin	0.001388889	0.01	0.001692569	0.143461004	-1.415376336	-1.818382141	0.607728732	3.17471446	0.342255348	0.062610039	0.001685633	0.007266124	0	0	4565	4410	4616	4305	4032	891177	569	2109118	0	-892.2669245	0.153195825
Wisconsin	0.001388889	0.01	0.002169753	0.726642326	-1.393395749	-5.105436153	1.459855159	3.443801334	0.540207077	0.062199864	0.001736531	0.027498058	0	0	4565	4410	4616	4305	4032	606372	676	2393817	0	-875.6569323	0.17006118
Wisconsin	0.001388889	0.01	0.001415251	0.624746811	-1.527581499	-3.705807103	0.821460813	3.012688379	0.354672308	0.066790155	0.001787429	0.032547088	0	0	4565	4410	4616	4305	4032	922881	501	2077482	0	-899.4105541	0.232101411
Wisconsin	0.001388889	0.01	0.001693512	0.432956692	-2.16314088	-2.754797544	-0.40397137	3.412588188	0.348745542	0.067735408	0.001838327	0.02138767	0	0	4565	4410	4616	4305	4032	876633	572	2123658	0	-898.052396	0.195800366
Wisconsin	0.001388889	0.01	0.001252276	0.513872491	-1.290239323	-1.95691853	0.807385706	3.666640982	0.674368281	0.064741572	0.001889224	0.006863212	0	0	4565	4410	4616	4305	4032	540062	952	2459850	0	-877.0510974	0.21716684
Wisconsin	0.001388889	0.01	0.001855	0.639290128	-3.213603419	-4.019918505	0.593579162	3.525985486	0.304885201	0.069655345	0.001940122	0.05895446	0	0	4565	4410	4616	4305	4032	842911	480	2157473	0	-901.2817117	0.198539433
Wisconsin	0.001388889	0.01	0.002307788	0.075061072	-1.700291959	-3.832350168	0.117856497	3.249394249	0.507461568	0.065353941	0.00199102	0.02057638	0	0	4565	4410	4616	4305	4032	658244	405	2342215	0	-891.8348889	0.171107024
Wisconsin	0.001388889	0.01	0.001677484	0.213388965	-1.862109258	-3.443079112	1.173477665	3.405297196	1.015221468	0.062764766	0.002041918	0.080629512	0	0	4565	4410	4616	4305	4032	497478	652	2502733	0	-879.4862176	0.316156679
Wisconsin	0.001388889	0.01	0.001289677	0.385750251	-1.616383659	-3.763193364	1.362563443	2.886548868	0.801646767	0.069647936	0.002092816	0.004503758	0	0	4565	4410	4616	4305	4032	748187	517	2252160	0	-899.6531153	0.092559384
Wisconsin	0.001388889	0.01	0.001552796	0.352241485	-0.147564418	-1.962557001	-0.045855831	3.302258114	0.342900864	0.075455319	0.002143714	0.00997414	0	0	4565	4410	4616	4305	4032	946740	601	2053523	0	-914.1815313	0.15494699
Wisconsin	0.001388889	0.01	0.001294935	0.856622766	-3.929373368	-3.473111363	0.255280467	3.425546397	0.174982659	0.073625801	0.002194612	0.006248995	0	0	4565	4410	4616	4305	4032	841247	755	2158862	0	-908.5324705	0.196086755
Wisconsin	0.001388889	0.01	0.002105502	0.376687188	-2.249141731	-4.309240342	0.539042395	3.261120973	0.698785576	0.071870829	0.00224551	0.016977879	0	0	4565	4410	4616	4305	4032	656430	1035	2343399	0	-897.3112924	0.188869185
Wisconsin	0.001388889	0.01	0.00187419	0.837022201	-2.498777485	-3.084595038	0.665848659	3.669079709	0.242533642	0.074715835	0.002296408	0.006565667	0	0	4565	4410	4616	4305	4032	719354	563	2280947	0	-903.5866332	0.088872933
Wisconsin	0.001388889	0.01	0.001188386	0.948224381	-4.046927031	-3.110984213	1.595232918	3.264504719	0.50798564	0.076639433	0.002347306	0.010887361	0	0	4565	4410	4616	4305	4032	603630	872	2396362	0	-897.4080331	0.161221376
Wisconsin	0.001388889	0.01	0.002276013	0.283177248	-3.024548791	-2.404811667	0.540029871	3.330024809	0.541379607	0.079435883	0.002398204	0.019950879	0	0	4565	4410	4616	4305	4032	840454	547	2159863	0	-915.4725319	0.172770612
Wisconsin	0.001388889	0.01	0.001224626	0.070372318	-1.203941576	-4.192101417	1.313033865	3.193459375	0.667050093	0.076590482	0.002449102	0.006140673	0	0	4565	4410	4616	4305	4032	723153	642	2277068	0	-908.2256557	0.180262965
Wisconsin	0.001388889	0.01	0.002288433	0.464777861	-4.538751089	-5.716607914	1.654590043	2.962394255	0.843176455	0.075484775	0.0025	0.038642444	0	0	4565	4410	4616	4305	4032	695144	735	2304985	0	-909.5625529	0.127626597
Wisconsin	0.001388889	0.011	0.005081675	-0.278711334	0.151683392	1.00336204	1.035346208	3.06333426	0.4944678	0.002016462	6.00E-06	0.545198197	0	0	4565	4410	4616	4305	4032	1362075	4120	1634669	0	-834.8432032	0.104526713
Wisconsin	0.001388889	0.011	0.002538564	-0.218954979	-0.414203844	-0.656750037	1.29364326	3.330143733	0.436334194	0.006937172	5.69E-05	0.481683378	0	0	4565	4410	4616	4305	4032	1197253	2052	1801558	0	-810.340368	0.147221875
Wisconsin	0.001388889	0.011	0.002634145	0.295028508	-0.534447213	-1.152700992	1.178215362	3.642460078	0.43911009	0.008603872	0.000107796	0.424498888	0	0	4565	4410	4616	4305	4032	803124	3074	2194665	0	-801.7425395	0.108817707
Wisconsin	0.001388889	0.011	0.002533971	0.468820675	-0.351684768	-0.759701735	1.26447612	3.814206743	0.723460256	0.011148649	0.000158694	0.357844015	0	0	4565	4410	4616	4305	4032	611545	1358	2387961	0	-797.4117676	0.131966813
Wisconsin	0.001388889	0.011	0.002401954	0.527799225	0.125549825	-1.710348054	1.514218812	3.777159818	0.856509768	0.013872327	0.000209592	0.314421373	0	0	4565	4410	4616	4305	4032	469208	2425	2529231	0	-796.0610776	0.296728092
Wisconsin	0.001388889	0.011	0.001054165	0.495848315	0.162718612	-2.881589839	1.833555561	3.811780268	1.089284403	0.011281161	0.00026049	0.466756651	0	0	4565	4410	4616	4305	4032	471420	1279	2528165	0	-797.1062545	0.227934655
Wisconsin	0.001388889	0.011	0.000502948	0.699010488	-0.004849656	-1.901206404	2.063820416	3.982470793	1.293300476	0.012376915	0.000311388	0.474915004	0	0	4565	4410	4616	4305	4032	263982	1076	2735806	0	-795.8663912	0.380845799
Wisconsin	0.001388889	0.011	0.001609447	0.719601122	-0.399868574	-2.682833479	1.729394242	3.834806287	1.130216309	0.015251497	0.000362286	0.366158757	0	0	4565	4410	4616	4305	4032	331631	2041	2667192	0	-794.8718372	0.205189985
Wisconsin	0.001388889	0.011	0.001247431	0.9016981	-0.560710543	-3.417110097	2.05177183	3.743706705	1.054294644	0.019863528	0.000413184	0.317771657	0	0	4565	4410	4616	4305	4032	320355	1536	2678972	0	-797.9108222	0.200098438
Wisconsin	0.001388889	0.011	0.001073766	0.737039317	-1.196091827	-2.409474545	1.744716155	3.820513021	1.282311397	0.017463663	0.000464082	0.370394252	0	0	4565	4410	4616	4305	4032	280851	1856	2718157	0	-798.4947025	0.192287685
Wisconsin	0.001388889	0.011	0.001391646	1.157529586	-0.782888594	-1.575271149	1.745832597	3.990432054	1.090574153	0.018868306	0.00051498	0.325248225	0	0	4565	4410	4616	4305	4032	247491	2300	2751073	0	-799.6120263	0.158599335
Wisconsin	0.001388889	0.011	0.002007144	0.516477438	-1.338264772	-3.235222658	1.030922551	3.384417202	0.521506445	0.028683422	0.000565878	0.131679691	0	0	4565	4410	4616	4305	4032	662416	723	2337724	0	-820.1786666	0.18992181
Wisconsin	0.001388889	0.011	0.002474485	0.366647918	-1.560748245	-5.246160307	0.745446793	3.28669499	0.467530463	0.032918586	0.000616776	0.037485048	0	0	4565	4410	4616	4305	4032	775137	463	2225264	0	-829.6844532	0.144713045
Wisconsin	0.001388889	0.011	0.001732617	0.809887376	-1.413327859	-1.560137769	1.344696426	3.842579173	0.906155822	0.025716339	0.000667673	0.2673554	0	0	4565	4410	4616	4305	4032	365199	910	2634755	0	-811.3716942	0.197679828
Wisconsin	0.001388889	0.011	0.001560715	0.33619512	-1.448787715	-3.06159776	1.43116344	3.276298137	0.603445329	0.034633281	0.000718571	0.145230527	0	0	4565	4410	4616	4305	4032	724127	627	2276110	0	-836.3273141	0.222639253
Wisconsin	0.001388889	0.011	0.00218683	-0.19021624	-0.400370524	-5.98077015	1.63589445	2.91303224	0.762296109	0.038254027	0.000769469	0.02928004	0	0	4565	4410	4616	4305	4032	807051	529	2193283	0	-844.0015317	0.134249265
Wisconsin	0.001388889	0.011	0.001957452	1.029758124	-1.469065502	-1.399679897	1.188581942	3.939990757	0.919736612	0.030343763	0.000820367	0.19621174	0	0	4565	4410	4616	4305	4032	263084	1361	2736419	0	-813.305561	0.17584413
Wisconsin	0.001388889	0.011	0.001719703	0.261019313	-1.273004624	-2.31685341	0.907377287	3.168096962	0.485660961	0.040510487	0.000871265	0.060777788	0	0	4565	4410	4616	4305	4032	753913	954	2245997	0	-847.8210394	0.114891973
Wisconsin	0.001388889	0.011	0.00226918	0.522578951	-3.570645447	-4.100631783	0.140713778	3.328592886	0.323933487	0.042907975	0.000922163	0.01071936	0	0	4565	4410	4616	4305	4032	845866	471	2154526	0	-856.1061707	0.139073313
Wisconsin	0.001388889	0.011	0.002237895	0.590007086	-3.542509795	-1.791022857	1.100525146	3.16832811	0.343317529	0.043986112	0.000973061	0.002334915	0	0	4565	4410	4616	4305	4032	760987	614	2239263	0	-855.2450797	0.185345073
Wisconsin	0.001388889	0.011	0.002216723	0.228373458	-1.006803103	-8.449769286	1.42767337	3.158930214	0.734319362	0.043901804	0.001023959	0.028378665	0	0	4565	4410	4616	4305	4032	655469	648	2344747	0	-850.4454746	0.152955616
Wisconsin	0.001388889	0.011	0.002284776	-0.09834755	-1.561157539	-5.077761353	1.618848012	3.06899053	0.784943125	0.047009416	0.001074857	0.013868108	0	0	4565	4410	4616	4305	4032	687657	939	2312268	0	-856.6718349	0.162437011
Wisconsin	0.001388889	0.011	0.002069496	0.462946498	-2.443041126	-4.386144935	1.09482231	3.318881199	0.603619656	0.047930664	0.001125755	0.010707696	0	0	4565	4410	4616	4305	4032	628816	697	2371351	0	-854.5427933	0.17417416
Wisconsin	0.001388889	0.011	0.001781136	0.271770202	-1.740817954	-4.222916889	1.368813929	2.878484155	0.30270346	0.05063665	0.001176653	0.023464018	0	0	4565	4410	4616	4305	4032	946228	546	2054090	0	-877.2670507	0.206313138
Wisconsin	0.001388889	0.011	0.002057134	0.647749122	-2.60603856	-3.188010316	0.604190495	3.289293718	0.366136395	0.048727373	0.001227551	0.035046642	0	0	4565	4410	4616	4305	4032	764802	684	2235378	0	-869.9685516	0.137269584
Wisconsin	0.001388889	0.011	0.001944	0.565835105	-1.578141875	-3.204244481	0.817623768	3.422993823	0.450355385	0.050605291	0.001278449	0.021184869	0	0	4565	4410	4616	4305	4032	712374	784	2287706	0	-869.4681041	0.139553635
Wisconsin	0.001388889	0.011	0.002013705	0.171498963	-0.615120125	-3.415484625	0.929609493	3.239997757	0.429267345	0.053692677	0.001329347	0.017237593	0	0	4565	4410	4616	4305	4032	735295	417	2265151	0	-873.5585263	0.160648135
Wisconsin	0.001388889	0.011	0.001643116	0.540166823	-3.651123326	-4.837563173	-0.385876253	3.560415082	0.300479533	0.050371049	0.001380245	0.042292709	0	0	4565	4410	4616	4305	4032	761372	548	2238943	0	-879.4576476	0.199690339
Wisconsin	0.001388889	0.011	0.002296154	0.862487607	-2.43419501	-2.673005692	1.769876221	3.507121705	0.989874237	0.051722635	0.001431143	0.016361364	0	0	4565	4410	4616	4305	4032	327340	866	2672657	0	-846.7760497	0.204492755
Wisconsin	0.001388889	0.011	0.002073608	0.731631405	-1.502626191	-3.514789528	0.915642684	3.654957092	0.995707549	0.051371892	0.001482041	0.090372278	0	0	4565	4410	4616	4305	4032	329074	1019	2670770	0	-848.6917243	0.209777935
Wisconsin	0.001388889	0.011	0.001508804	0.485895297	-1.835621667	-1.980728892	0.396877368	3.306977917	0.505234202	0.059666551	0.001532939	0.01434047	0	0	4565	4410	4616	4305	4032	748393	922	2251549	0	-884.0460588	0.175701549
Wisconsin	0.001388889	0.011	0.001899877	0.87690398	-2.119727655	-1.404701553	0.844877931	3.379235077	0.437364101	0.059513517	0.001583837	0.019581781	0	0	4565	4410	4616	4305	4032	621051	815	2378998	0	-877.4928646	0.213916827
Wisconsin	0.001388889	0.011	0.00152703	0.827588584	-2.581351791	-3.418751655	0.586807887	3.351056597	0.336129538	0.059338074	0.001634735	0.008187174	0	0	4565	4410	4616	4305	4032	706796	439	2293629	0	-885.668018	0.242507305
Wisconsin	0.001388889	0.011	0.000996341	0.667229597	-4.01603872	-5.626766225	1.045603692	3.281874982	0.467878138	0.061379267	0.001685633	0.046028419	0	0	4565	4410	4616	4305	4032	658284	705	2341874	0	-884.8358989	0.300649644
Wisconsin	0.001388889	0.011	0.001727862	0.798685867	-1.655606624	-4.722669673	1.277175843	3.200279946	0.59136721	0.063381415	0.001736531	0.007084837	0	0	4565	4410	4616	4305	4032	654091	662	2346112	0	-886.462419	0.211763577
Wisconsin	0.001388889	0.011	0.002395522	0.253109833	-1.858263486	-4.063585216	1.730810423	3.246598903	0.662394555	0.065010225	0.001787429	0.023203082	0	0	4565	4410	4616	4305	4032	667980	434	2332450	0	-890.0962862	0.155712595
Wisconsin	0.001388889	0.011	0.001314632	0.370292596	-2.562132837	-3.891253653	0.995171141	3.149667309	0.206985624	0.067350413	0.001838327	0.030444748	0	0	4565	4410	4616	4305	4032	933531	912	2066421	0	-909.3555158	0.136440627
Wisconsin	0.001388889	0.011	0.001519319	0.166661389	-1.330792847	-3.485550007	1.824616376	3.242209006	0.650756907	0.064765532	0.001889224	0.046259244	0	0	4565	4410	4616	4305	4032	687871	907	2312086	0	-896.1063043	0.230007012
Wisconsin	0.001388889	0.011	0.001604764	-0.013350526	-1.924361062	-5.079376251	1.326171005	3.109596302	0.701942529	0.065123046	0.001940122	0.039610596	0	0	4565	4410	4616	4305	4032	654454	682	2345728	0	-894.9129323	0.230532357
Wisconsin	0.001388889	0.011	0.001908815	-0.293569549	-1.591205481	-1.850385733	1.327120166	2.793800294	0.230157666	0.069736727	0.00199102	0.010871276	0	0	4565	4410	4616	4305	4032	1131250	856	1868757	0	-927.1688261	0.235243578
Wisconsin	0.001388889	0.011	0.002986302	0.566130341	-2.887222726	-1.706722782	-0.059342856	3.366286243	0.268956887	0.068597686	0.002041918	0.009215992	0	0	4565	4410	4616	4305	4032	825102	818	2174944	0	-910.6958308	0.289450307
Wisconsin	0.001388889	0.011	0.001493516	0.013619741	-3.292136274	-2.611843219	0.398282583	3.182756901	0.584046283	0.069447279	0.002092816	0.04114275	0	0	4565	4410	4616	4305	4032	832773	505	2167586	0	-913.8633264	0.159473038
Wisconsin	0.001388889	0.011	0.001771344	0.687298732	-3.598795836	-0.784553587	1.348580827	3.180796062	0.320601734	0.071814548	0.002143714	0.015806949	0	0	4565	4410	4616	4305	4032	822564	446	2177854	0	-914.4601643	0.295147871
Wisconsin	0.001388889	0.011	0.000904319	0.628764157	-2.505259657	-1.703774737	1.425783756	3.153244241	0.152137904	0.074708672	0.002194612	0.018021886	0	0	4565	4410	4616	4305	4032	999139	551	2001174	0	-927.7805307	0.238098896
Wisconsin	0.001388889	0.011	0.001733762	0.378278585	-2.015146683	-4.789288694	2.295432857	2.907984757	0.68098922	0.074985367	0.00224551	0.018545947	0	0	4565	4410	4616	4305	4032	740643	509	2259711	0	-912.0831353	0.210691591
Wisconsin	0.001388889	0.011	0.002387442	0.290903857	-1.345184027	-5.691719567	0.028480223	3.321853838	0.497553085	0.076520615	0.002296408	0.017293135	0	0	4565	4410	4616	4305	4032	753122	514	2247228	0	-914.1170728	0.168115135
Wisconsin	0.001388889	0.011	0.00137381	0.203631265	-3.255816986	-1.337439671	0.706372335	3.012049557	0.507098777	0.075549742	0.002347306	0.007841545	0	0	4565	4410	4616	4305	4032	780957	307	2219600	0	-918.3281441	0.223372186
Wisconsin	0.001388889	0.011	0.002074195	0.433774007	-1.610366362	-1.422037101	0.629062582	3.535911474	0.480438311	0.075941124	0.002398204	0.004078563	0	0	4565	4410	4616	4305	4032	535874	928	2464062	0	-901.0156101	0.057717234
Wisconsin	0.001388889	0.011	0.001356585	0.424201427	-2.924550869	-4.259274473	0.526887086	3.247942857	0.639803463	0.077736739	0.002449102	0.030739704	0	0	4565	4410	4616	4305	4032	701761	575	2298528	0	-915.6107809	0.164761354
Wisconsin	0.001388889	0.011	0.00274049	0.176445221	-4.521672812	-2.989559174	1.521741401	2.996500802	0.771371913	0.077732666	0.0025	0.008939325	0	0	4565	4410	4616	4305	4032	699963	579	2300322	0	-917.8362756	0.202285508
Wisconsin	0.001388889	0.012	0.005892872	-0.147139172	0.066989302	0.99362764	1.0084572	3.170116755	0.328933298	0.002336639	6.00E-06	0.474763724	0	0	4565	4410	4616	4305	4032	1270295	282	1730287	0	-829.2507735	0.114791814
Wisconsin	0.001388889	0.012	0.003165887	-0.224008944	0.060999476	-0.848153126	1.198755563	3.210368052	0.431144806	0.006822801	5.69E-05	0.42454164	0	0	4565	4410	4616	4305	4032	1137356	604	1862903	0	-806.9113683	0.217023068
Wisconsin	0.001388889	0.012	0.003091911	0.367491505	-0.167049482	-0.197278312	1.250803109	3.669404823	0.661908814	0.008323072	0.000107796	0.415067994	0	0	4565	4410	4616	4305	4032	645579	1030	2354255	0	-799.7538502	0.199801382
Wisconsin	0.001388889	0.012	0.002432359	0.282958214	-0.095917841	-1.300286418	1.408769018	3.489329529	0.678437259	0.010823052	0.000158694	0.351887003	0	0	4565	4410	4616	4305	4032	661316	997	2338550	0	-795.9959169	0.215159638
Wisconsin	0.001388889	0.012	0.002563773	0.584145308	-0.436579464	-1.149338816	1.481606465	3.759661356	0.690369513	0.01195743	0.000209592	0.375749524	0	0	4565	4410	4616	4305	4032	503114	939	2496811	0	-795.2802262	0.189840418
Wisconsin	0.001388889	0.012	0.002050388	0.68160191	-0.707010638	-3.069387733	1.479856478	3.773383383	0.964723143	0.013971595	0.00026049	0.325356086	0	0	4565	4410	4616	4305	4032	397533	1554	2601777	0	-794.9297138	0.106597882
Wisconsin	0.001388889	0.012	0.002368759	0.48289961	0.107004644	-1.816321552	2.01266553	3.799534113	1.211849381	0.014999188	0.000311388	0.331683765	0	0	4565	4410	4616	4305	4032	272114	1091	2727659	0	-796.0610141	0.103103218
Wisconsin	0.001388889	0.012	0.00227692	0.823610231	-0.453701185	-3.301365551	1.332726938	4.01034595	0.977591042	0.013839245	0.000362286	0.379602066	0	0	4565	4410	4616	4305	4032	306659	753	2693452	0	-796.6152958	0.244038466
Wisconsin	0.001388889	0.012	0.002463029	0.883465744	-0.418822214	-3.391010624	1.36911356	3.879066795	0.900460907	0.01810462	0.000413184	0.306356434	0	0	4565	4410	4616	4305	4032	305234	1059	2694571	0	-798.5850396	0.157321198
Wisconsin	0.001388889	0.012	0.001443202	0.708287285	-0.441395092	-2.269803455	1.216430444	4.119112154	1.06611431	0.018336129	0.000464082	0.329485625	0	0	4565	4410	4616	4305	4032	246776	926	2753162	0	-799.3275235	0.229551903
Wisconsin	0.001388889	0.012	0.001919411	1.156456271	-1.19482361	-1.578641971	1.634726688	3.962210021	1.069261513	0.019896812	0.00051498	0.331371785	0	0	4565	4410	4616	4305	4032	208798	1122	2790944	0	-800.8637254	0.159416768
Wisconsin	0.001388889	0.012	0.001466709	0.745861718	-0.653714132	-2.907753034	1.550078226	3.787201918	1.144034382	0.022881563	0.000565878	0.289609495	0	0	4565	4410	4616	4305	4032	227911	686	2772267	0	-802.9255268	0.145078306
Wisconsin	0.001388889	0.012	0.002074469	0.956325541	-0.501564911	-3.213841019	1.431061884	3.884408699	1.157923499	0.022488968	0.000616776	0.288417528	0	0	4565	4410	4616	4305	4032	203205	1471	2796187	0	-804.0838262	0.112021909
Wisconsin	0.001388889	0.012	0.001668934	0.29893367	-1.197351792	-5.154914735	0.908109304	3.382046586	0.380975007	0.032578376	0.000667673	0.083341284	0	0	4565	4410	4616	4305	4032	706980	599	2293285	0	-835.2780471	0.155968804
Wisconsin	0.001388889	0.012	0.002593421	0.374718578	-1.899780814	-3.717214457	0.47592172	3.206654026	0.262966648	0.036162028	0.000718571	0.043396947	0	0	4565	4410	4616	4305	4032	878705	485	2121674	0	-847.8844027	0.204018228
Wisconsin	0.001388889	0.012	0.002635548	0.18206534	-1.384207879	-4.567522207	0.684366213	3.024994392	0.381826945	0.038637287	0.000769469	0.029066216	0	0	4565	4410	4616	4305	4032	911421	793	2088650	0	-853.9236918	0.171961074
Wisconsin	0.001388889	0.012	0.002301118	0.308427216	-1.912860591	-3.975438589	0.827471883	3.284580353	0.510109885	0.038784596	0.000820367	0.017799083	0	0	4565	4410	4616	4305	4032	673370	669	2326825	0	-843.5903896	0.239535576
Wisconsin	0.001388889	0.012	0.002186617	0.52383876	-2.569771946	-3.638371122	-0.133076906	3.426702384	0.211639904	0.040061756	0.000871265	0.026577663	0	0	4565	4410	4616	4305	4032	816640	531	2183693	0	-856.9323476	0.113654172
Wisconsin	0.001388889	0.012	0.001704494	0.403431673	-2.62814146	-1.756300042	0.815859346	3.258334996	0.308389816	0.040423779	0.000922163	0.067175705	0	0	4565	4410	4616	4305	4032	755456	447	2244960	0	-857.6128937	0.147763708
Wisconsin	0.001388889	0.012	0.002178241	0.53529202	-1.691805785	-2.469028663	1.034156615	3.496055321	0.661129439	0.042062556	0.000973061	0.066125132	0	0	4565	4410	4616	4305	4032	435440	1424	2564000	0	-838.3930061	0.257850194
Wisconsin	0.001388889	0.012	0.001970378	0.469921102	-1.977680426	-2.18156442	0.971053259	3.201020857	0.319227118	0.046447934	0.001023959	0.023842356	0	0	4565	4410	4616	4305	4032	813116	523	2187225	0	-866.9032096	0.192199209
Wisconsin	0.001388889	0.012	0.002630738	0.468598784	-1.662852719	-3.75487215	0.700145864	3.286008273	0.296089712	0.046499042	0.001074857	0.005851556	0	0	4565	4410	4616	4305	4032	749303	871	2250690	0	-865.7699608	0.131294123
Wisconsin	0.001388889	0.012	0.001951521	0.532224238	-1.44468454	-4.056755171	0.016787697	3.266269084	0.316350641	0.048913984	0.001125755	0.040820891	0	0	4565	4410	4616	4305	4032	760846	647	2239371	0	-870.8850451	0.152959272
Wisconsin	0.001388889	0.012	0.002291595	0.046215522	-0.988924842	-3.804368021	-0.956115026	3.546182209	0.363566424	0.050635675	0.001176653	0.026248603	0	0	4565	4410	4616	4305	4032	746556	494	2253814	0	-874.1037104	0.124547618
Wisconsin	0.001388889	0.012	0.0025573	0.464197096	-0.87570995	-2.727959535	1.507642604	3.291875174	0.929724006	0.047996176	0.001227551	0.01265486	0	0	4565	4410	4616	4305	4032	366899	1429	2632536	0	-846.3436033	0.20307148
Wisconsin	0.001388889	0.012	0.001478577	0.562128518	-1.966231969	-1.101748252	0.307172764	3.552478154	0.820640846	0.051025543	0.001278449	0.0287337	0	0	4565	4410	4616	4305	4032	395773	1030	2604061	0	-853.244665	0.326667705
Wisconsin	0.001388889	0.012	0.002281228	0.783853176	-3.318327801	-3.710539036	0.597304876	3.309867831	0.254798356	0.052894999	0.001329347	0.025344939	0	0	4565	4410	4616	4305	4032	779508	595	2220761	0	-883.5879835	0.095565644
Wisconsin	0.001388889	0.012	0.002068637	0.176109291	-0.907233664	-1.965432868	1.447148112	2.916416433	0.589368614	0.055187873	0.001380245	0.017879735	0	0	4565	4410	4616	4305	4032	762855	739	2237270	0	-885.5965307	0.174915865
Wisconsin	0.001388889	0.012	0.002062623	0.685858881	-3.588375212	-1.918314046	0.544753157	3.36560257	0.268077153	0.054526338	0.001431143	0.015065722	0	0	4565	4410	4616	4305	4032	694460	612	2305792	0	-882.5351931	0.113962233
Wisconsin	0.001388889	0.012	0.001841448	0.587452729	-0.365968991	-1.644056231	1.457825603	3.629616371	1.02360449	0.046934244	0.001482041	0.105079151	0	0	4565	4410	4616	4305	4032	256412	1863	2742589	0	-848.488157	0.16800439
Wisconsin	0.001388889	0.012	0.002160352	0.365545115	-0.779954125	-2.297812707	1.325837959	3.523956485	0.90488257	0.054476549	0.001532939	0.020946963	0	0	4565	4410	4616	4305	4032	358774	982	2641107	0	-859.4119651	0.222172592
Wisconsin	0.001388889	0.012	0.001319963	0.786268672	-5.110350813	-2.983491748	-0.002762976	3.404219358	0.101438432	0.058787272	0.001583837	0.02960765	0	0	4565	4410	4616	4305	4032	843244	292	2157328	0	-900.6017858	0.267831187
Wisconsin	0.001388889	0.012	0.002343317	0.495146067	-1.837492453	-3.294773511	0.35029873	3.420939014	0.329121011	0.059045288	0.001634735	0.038175821	0	0	4565	4410	4616	4305	4032	712644	723	2287496	0	-894.1378774	0.065796388
Wisconsin	0.001388889	0.012	0.002183486	0.014447397	-1.904996055	-4.500882172	1.008656987	2.903371493	0.58732114	0.058998077	0.001685633	0.03661245	0	0	4565	4410	4616	4305	4032	797226	621	2203017	0	-902.687107	0.17920009
Wisconsin	0.001388889	0.012	0.002457136	0.455437841	-0.593896398	-2.811404263	1.159049963	3.716649401	0.796784546	0.058604336	0.001736531	0.029704637	0	0	4565	4410	4616	4305	4032	335290	1908	2663666	0	-865.6064289	0.124625659
Wisconsin	0.001388889	0.012	0.00262684	0.691841212	-2.442132552	-2.616015111	0.233790737	3.560625709	0.525849484	0.062618893	0.001787429	0.03448461	0	0	4565	4410	4616	4305	4032	605369	546	2394948	0	-892.8292841	0.122166382
Wisconsin	0.001388889	0.012	0.002417655	0.167653265	-1.799841174	-3.32986704	0.564436993	3.164182218	0.270418109	0.068751738	0.001838327	0.031546516	0	0	4565	4410	4616	4305	4032	865710	425	2134728	0	-913.2289352	0.224076234
Wisconsin	0.001388889	0.012	0.000733031	0.352195635	-2.917816976	-3.192017155	1.419781323	2.975820867	0.315992915	0.07546036	0.001889224	0.007000974	0	0	4565	4410	4616	4305	4032	941551	727	2058586	0	-920.2473735	0.343684774
Wisconsin	0.001388889	0.012	0.001284729	0.356207115	-3.377321182	-3.461689549	1.445536936	2.645783578	0.516697003	0.067856603	0.001940122	0.009444751	0	0	4565	4410	4616	4305	4032	885710	982	2114171	0	-918.9550055	0.196123507
Wisconsin	0.001388889	0.012	0.001373664	0.537845564	-3.760352963	-3.816713641	0.460120985	3.456409679	0.263809571	0.067861185	0.00199102	0.010920028	0	0	4565	4410	4616	4305	4032	663978	918	2335968	0	-904.4554471	0.260912998
Wisconsin	0.001388889	0.012	0.00183015	0.085378202	-2.703432736	-2.70286412	0.627526494	3.067493761	0.304839619	0.072351275	0.002041918	0.026491172	0	0	4565	4410	4616	4305	4032	866650	761	2133452	0	-921.0073143	0.160134518
Wisconsin	0.001388889	0.012	0.002542653	-0.134816207	-1.387996678	-3.819490304	1.127971624	3.174194667	0.52847602	0.068902406	0.002092816	0.030838778	0	0	4565	4410	4616	4305	4032	705906	453	2294504	0	-912.6931332	0.146949931
Wisconsin	0.001388889	0.012	0.001430285	0.925352679	-3.648682001	-4.616986964	1.158995626	2.928483007	0.373645795	0.073015716	0.002143714	0.007122195	0	0	4565	4410	4616	4305	4032	714573	802	2285488	0	-914.5682233	0.232915471
Wisconsin	0.001388889	0.012	0.001802804	0.37942172	-3.371879917	-1.695486594	1.464781833	3.39450714	0.322422867	0.071485603	0.002194612	0.01371715	0	0	4565	4410	4616	4305	4032	670586	859	2329419	0	-913.746537	0.173702272
Wisconsin	0.001388889	0.012	0.000869049	0.517054392	-1.923297559	-3.149785988	1.598430608	2.768132439	0.626713285	0.073453162	0.00224551	0.019465776	0	0	4565	4410	4616	4305	4032	738062	694	2262108	0	-920.2548275	0.277172428
Wisconsin	0.001388889	0.012	0.002173095	0.3426694	-0.97872171	-6.894744884	0.546571586	3.245707455	0.323777128	0.074962518	0.002296408	0.019855381	0	0	4565	4410	4616	4305	4032	763433	622	2236809	0	-922.8677224	0.200742669
Wisconsin	0.001388889	0.012	0.001946632	0.800948026	-2.961761728	-4.903647058	0.547787283	3.579109647	0.599708554	0.077456774	0.002347306	0.009723022	0	0	4565	4410	4616	4305	4032	580819	758	2419286	0	-910.8050519	0.2043552
Wisconsin	0.001388889	0.012	0.002532936	0.009080885	-0.872587002	-2.945320567	1.490705435	3.031421339	0.782847919	0.079158148	0.002398204	0.010147611	0	0	4565	4410	4616	4305	4032	740941	868	2259054	0	-925.0709223	0.117218549
Wisconsin	0.001388889	0.012	0.002399734	0.469912474	-3.858746592	-2.480895658	2.050629641	3.021321727	0.636339627	0.078338111	0.002449102	0.01051214	0	0	4565	4410	4616	4305	4032	585338	768	2414758	0	-914.8778757	0.205200338
Wisconsin	0.001388889	0.012	0.002376982	0.497306244	-3.331856018	-4.071483032	1.43343906	3.137694682	0.230519785	0.085295643	0.0025	0.014950476	0	0	4565	4410	4616	4305	4032	980926	539	2019399	0	-942.7418629	0.318435268
Wisconsin	0.001388889	0.013	0.006020855	-0.236013529	0.014062612	0.991024183	1.090808146	3.090230553	0.349059669	0.003181692	6.00E-06	0.430959677	0	0	4565	4410	4616	4305	4032	1273628	200	1727035	0	-828.1646507	0.105525903
Wisconsin	0.001388889	0.013	0.003702228	0.011570075	-0.263674607	-1.069452568	0.991250034	3.160575027	0.472500574	0.00652772	5.69E-05	0.407470271	0	0	4565	4410	4616	4305	4032	1071521	1382	1927961	0	-806.1213083	0.115194257
Wisconsin	0.001388889	0.013	0.003344124	0.297408278	-0.419029686	-1.158742937	1.196599312	3.509214309	0.690822952	0.008583593	0.000107796	0.380279111	0	0	4565	4410	4616	4305	4032	663000	1083	2336781	0	-798.3123111	0.122582211
Wisconsin	0.001388889	0.013	0.002966481	0.346684383	-0.618548039	-0.821854031	0.964107219	3.638872142	0.658460989	0.010435125	0.000158694	0.365618255	0	0	4565	4410	4616	4305	4032	573247	826	2426790	0	-796.0466642	0.14266189
Wisconsin	0.001388889	0.013	0.002654035	0.482281352	-0.470773339	-1.749336584	1.5258548	3.654856564	0.89244036	0.012570323	0.000209592	0.340453702	0	0	4565	4410	4616	4305	4032	456377	1204	2543283	0	-794.344652	0.177963395
Wisconsin	0.001388889	0.013	0.002410669	0.528983816	-0.430808256	-2.87037122	1.617543508	3.696699567	0.845712766	0.01282807	0.00026049	0.347539332	0	0	4565	4410	4616	4305	4032	416421	1602	2582841	0	-795.0782549	0.145649703
Wisconsin	0.001388889	0.013	0.001470911	0.653147723	-0.180537792	-1.271708684	1.488614216	3.892182741	1.059282187	0.015794738	0.000311388	0.329586774	0	0	4565	4410	4616	4305	4032	298356	913	2701595	0	-796.2213707	0.183980978
Wisconsin	0.001388889	0.013	0.002232294	0.708047852	-0.970988361	-3.345693498	1.376903478	3.858101567	0.964021652	0.018977383	0.000362286	0.266165542	0	0	4565	4410	4616	4305	4032	318744	900	2681219	0	-799.0317266	0.143046998
Wisconsin	0.001388889	0.013	0.002165939	0.912772942	-0.885651531	-3.102792591	1.88349075	3.867435822	0.929190944	0.018198097	0.000413184	0.341627965	0	0	4565	4410	4616	4305	4032	258863	1044	2740956	0	-799.8798604	0.143905042
Wisconsin	0.001388889	0.013	0.00257533	0.772519898	-1.182683769	-3.127205044	1.646874202	3.867250858	1.12856867	0.017972506	0.000464082	0.337152818	0	0	4565	4410	4616	4305	4032	234485	1381	2764998	0	-801.4271913	0.127315837
Wisconsin	0.001388889	0.013	0.002293995	0.420026221	-0.246623425	-4.546805578	1.591174741	3.743529809	1.174066825	0.021174708	0.00051498	0.274792562	0	0	4565	4410	4616	4305	4032	237226	966	2762672	0	-803.7088427	0.15567357
Wisconsin	0.001388889	0.013	0.001329794	0.675711943	-0.850002617	-1.996873929	1.763654799	3.981301987	1.258767323	0.02196103	0.000565878	0.350616284	0	0	4565	4410	4616	4305	4032	189182	954	2810728	0	-806.0499722	0.197714619
Wisconsin	0.001388889	0.013	0.002048917	0.688788444	-0.2415213	-4.583183989	0.901926467	4.057649409	1.114677963	0.021565917	0.000616776	0.333536261	0	0	4565	4410	4616	4305	4032	189381	992	2810491	0	-808.0664162	0.22079667
Wisconsin	0.001388889	0.013	0.001309896	0.909224839	-1.274513863	-4.433782958	1.78843949	3.696272642	1.187407476	0.023230582	0.000667673	0.321872637	0	0	4565	4410	4616	4305	4032	193189	905	2806770	0	-809.8838488	0.153867423
Wisconsin	0.001388889	0.013	0.001005421	0.829433666	-0.586840256	-3.271628327	1.507215875	3.990526007	1.061462769	0.024422608	0.000718571	0.277259896	0	0	4565	4410	4616	4305	4032	166495	663	2833706	0	-811.9533635	0.182711289
Wisconsin	0.001388889	0.013	0.002218805	0.243334605	-1.976764846	-4.613072028	0.755095178	3.014738793	0.307639798	0.039161784	0.000769469	0.025453678	0	0	4565	4410	4616	4305	4032	865409	567	2134888	0	-856.4356194	0.209675054
Wisconsin	0.001388889	0.013	0.002566612	0.555191392	-2.003531174	-3.563249594	1.367732435	3.226175164	0.546281407	0.040484833	0.000820367	0.009137707	0	0	4565	4410	4616	4305	4032	523016	961	2476887	0	-840.1193422	0.109420297
Wisconsin	0.001388889	0.013	0.00223083	-0.048716024	-4.182582321	-2.458106586	0.394306419	3.132240201	0.134182545	0.042210663	0.000871265	0.01352233	0	0	4565	4410	4616	4305	4032	932335	657	2067872	0	-870.0753975	0.24052658
Wisconsin	0.001388889	0.013	0.002033602	0.323491383	-3.035015986	-3.076584122	0.977124976	3.156467362	0.288776476	0.043136568	0.000922163	0.005295275	0	0	4565	4410	4616	4305	4032	772002	1002	2227860	0	-862.7489974	0.482898438
Wisconsin	0.001388889	0.013	0.002438352	0.219573409	-2.90701322	-6.404779428	1.482247798	2.938781599	0.496648272	0.044131242	0.000973061	0.036859723	0	0	4565	4410	4616	4305	4032	781600	1210	2218054	0	-867.8407143	0.151294901
Wisconsin	0.001388889	0.013	0.000428889	0.031210893	-2.479608345	-3.218762089	1.214874391	2.827261823	0.398361512	0.04524689	0.001023959	0.019168834	0	0	4565	4410	4616	4305	4032	866760	827	2133276	0	-877.6242817	0.326222279
Wisconsin	0.001388889	0.013	0.002357032	0.26955766	-2.791219524	-4.838760612	1.476878508	2.71095418	0.069034852	0.049032341	0.001074857	0.014992643	0	0	4565	4410	4616	4305	4032	1083605	795	1916465	0	-892.0116044	0.163301681
Wisconsin	0.001388889	0.013	0.002924918	0.647072435	-3.735358794	-3.318144034	0.684380957	3.433216597	0.281413155	0.047411744	0.001125755	0.025134533	0	0	4565	4410	4616	4305	4032	638721	508	2361635	0	-868.204954	0.221208294
Wisconsin	0.001388889	0.013	0.002735268	0.716627416	-4.461407517	-5.259694563	1.205118212	3.024600989	0.109356633	0.051736515	0.001176653	0.016391584	0	0	4565	4410	4616	4305	4032	935660	869	2064335	0	-890.7562471	0.14963694
Wisconsin	0.001388889	0.013	0.002464947	0.277252351	-2.17063655	-2.504031094	-0.505253665	3.229806455	0.21990532	0.051037599	0.001227551	0.022868474	0	0	4565	4410	4616	4305	4032	819807	601	2180456	0	-886.9121671	0.159337616
Wisconsin	0.001388889	0.013	0.002574706	0.507700889	-2.408484932	-2.754790842	0.684996202	2.787386853	0.00527473	0.057893114	0.001278449	0.005157978	0	0	4565	4410	4616	4305	4032	1021160	301	1979402	0	-902.9367057	0.128064664
Wisconsin	0.001388889	0.013	0.002196124	0.974302313	-2.466459541	-1.185714786	0.526842142	3.746771253	0.590362516	0.049888155	0.001329347	0.017232284	0	0	4565	4410	4616	4305	4032	335901	1121	2663841	0	-854.4497525	0.232985598
Wisconsin	0.001388889	0.013	0.001239189	0.244983808	-3.651503971	-2.998506574	0.330473717	3.162379674	0.186998651	0.05943007	0.001380245	0.009774024	0	0	4565	4410	4616	4305	4032	1042710	383	1957770	0	-908.7732512	0.27868185
Wisconsin	0.001388889	0.013	0.001077008	-0.259779292	-4.511736441	-5.787669593	1.125453861	2.885553579	0.543258237	0.057855359	0.001431143	0.026498975	0	0	4565	4410	4616	4305	4032	801242	542	2199080	0	-898.1966322	0.154701102
Wisconsin	0.001388889	0.013	0.002393003	0.016674395	-2.220958777	-2.870349961	0.492202047	2.81632753	0.336703	0.057752062	0.001482041	0.024536503	0	0	4565	4410	4616	4305	4032	1012170	534	1988160	0	-912.7491589	0.189780128
Wisconsin	0.001388889	0.013	0.002221946	0.472279557	-1.954101634	-2.130563043	1.548974412	3.023342362	0.270381839	0.062196463	0.001532939	0.032570673	0	0	4565	4410	4616	4305	4032	760581	507	2239776	0	-900.5500225	0.200016697
Wisconsin	0.001388889	0.013	0.001726127	0.715771384	-4.040784573	-2.747166472	0.146844156	3.418890435	0.16498272	0.059829629	0.001583837	0.00529859	0	0	4565	4410	4616	4305	4032	641346	462	2359055	0	-893.0755667	0.147292314
Wisconsin	0.001388889	0.013	0.001798418	0.626305521	-0.411452668	-2.408836476	0.762059564	3.590445634	0.470649325	0.061682529	0.001634735	0.004237345	0	0	4565	4410	4616	4305	4032	454138	645	2546080	0	-880.0452264	0.272538723
Wisconsin	0.001388889	0.013	0.00198647	0.956387889	-3.769525354	-5.110741376	-0.537477813	3.590733995	0.13786207	0.062984201	0.001685633	0.034520246	0	0	4565	4410	4616	4305	4032	681386	721	2318756	0	-901.5206297	0.181969848
Wisconsin	0.001388889	0.013	0.002752161	-0.286945864	-2.646273327	-4.438243407	0.19642436	3.039117506	0.424868702	0.065873703	0.001736531	0.020204591	0	0	4565	4410	4616	4305	4032	946609	417	2053838	0	-920.6778046	0.203616512
Wisconsin	0.001388889	0.013	0.001947574	-0.062159618	-2.10135007	-2.481837284	1.066340492	3.041394344	0.257165883	0.065040694	0.001787429	0.014176085	0	0	4565	4410	4616	4305	4032	795733	1016	2204115	0	-913.4111296	0.246916534
Wisconsin	0.001388889	0.013	0.001452544	0.885794312	-3.075290213	-1.379209144	0.468286165	3.470365856	0.622156745	0.065830122	0.001838327	0.035825149	0	0	4565	4410	4616	4305	4032	392769	1385	2606709	0	-883.5687364	0.188996848
Wisconsin	0.001388889	0.013	0.002805847	0.28426335	-2.389638245	-1.631394532	0.260223146	3.308593554	0.523377996	0.068560239	0.001889224	0.026498326	0	0	4565	4410	4616	4305	4032	657781	601	2342482	0	-907.8731058	0.19024017
Wisconsin	0.001388889	0.013	0.002427998	0.318773822	-3.543832618	-4.914269036	1.229229259	2.937428952	0.376441452	0.067547658	0.001940122	0.043701456	0	0	4565	4410	4616	4305	4032	832230	558	2168075	0	-921.9007672	0.328657158
Wisconsin	0.001388889	0.013	0.003034706	0.425407899	-3.204138657	-6.008307988	0.02811389	3.474035577	0.254574004	0.067754643	0.00199102	0.003089149	0	0	4565	4410	4616	4305	4032	708168	640	2292055	0	-915.4428852	0.194938028
Wisconsin	0.001388889	0.013	0.003389758	-0.296513329	-1.446330446	-3.940584479	0.429363785	2.898950447	0.725054856	0.071358664	0.002041918	0.016555676	0	0	4565	4410	4616	4305	4032	795982	489	2204392	0	-924.1797672	0.175763197
Wisconsin	0.001388889	0.013	0.001755109	0.4360347	-3.302930267	-2.650845557	1.015069029	3.231713567	0.714170359	0.066922281	0.002092816	0.013756973	0	0	4565	4410	4616	4305	4032	433782	1005	2566076	0	-895.8203063	0.224031526
Wisconsin	0.001388889	0.013	0.003640656	0.538572941	-1.687623332	-3.579924013	0.60436147	3.348027713	0.18506585	0.071933335	0.002143714	0.013823724	0	0	4565	4410	4616	4305	4032	705400	639	2294825	0	-920.991052	0.218845964
Wisconsin	0.001388889	0.013	0.001719321	-0.001925601	-2.531147514	-2.48389372	1.585683318	3.142292516	0.369568	0.076032183	0.002194612	0.003364424	0	0	4565	4410	4616	4305	4032	691171	1067	2308625	0	-921.5561397	0.288429637
Wisconsin	0.001388889	0.013	0.00273437	-0.271046634	-0.504707336	-3.975351995	1.166143819	2.755818166	0.637530477	0.078044059	0.00224551	0.006065966	0	0	4565	4410	4616	4305	4032	903158	871	2096835	0	-937.1294636	0.212640066
Wisconsin	0.001388889	0.013	0.004020198	0.797296526	-5.163896935	-4.39329714	-0.935287229	3.123578889	0.322307438	0.077891841	0.002296408	0.025251878	0	0	4565	4410	4616	4305	4032	821852	573	2178438	0	-935.4562888	0.107258537
Wisconsin	0.001388889	0.013	0.001805583	0.400784644	-3.311328085	-3.644371547	0.955789578	3.0677245	0.354312221	0.079211911	0.002347306	0.013036809	0	0	4565	4410	4616	4305	4032	700794	582	2299487	0	-926.6438172	0.279483219
Wisconsin	0.001388889	0.013	0.002189151	0.280504511	-3.654605679	-4.227717053	0.824338734	3.014920421	0.281698256	0.078351988	0.002398204	0.006111208	0	0	4565	4410	4616	4305	4032	871764	637	2128462	0	-939.9806681	0.283879553
Wisconsin	0.001388889	0.013	0.00265634	0.497730625	-2.729843806	-5.180252148	0.178139345	3.198580384	0.164033695	0.080104588	0.002449102	0.013473787	0	0	4565	4410	4616	4305	4032	860588	320	2139955	0	-940.992794	0.146039085
Wisconsin	0.001388889	0.013	0.002947109	0.360879968	-1.46021866	-2.294341039	1.805093383	3.148737378	1.032627197	0.075187925	0.0025	0.013431035	0	0	4565	4410	4616	4305	4032	373547	1149	2626167	0	-903.3176191	0.289504878
Wisconsin	0.001388889	0.014	0.006501018	-0.313795294	0.186487318	0.918791934	1.084287696	3.02879045	0.35568529	0.002703878	6.00E-06	0.451608656	0	0	4565	4410	4616	4305	4032	1310696	222	1689945	0	-827.8789594	0.116807772
Wisconsin	0.001388889	0.014	0.00435569	0.003658079	-0.35203591	-0.403573999	1.053448331	3.329759127	0.500334861	0.007018712	5.69E-05	0.391186384	0	0	4565	4410	4616	4305	4032	992512	1562	2006790	0	-805.038581	0.133685963
Wisconsin	0.001388889	0.014	0.003325521	0.303487949	-0.499837917	-0.486810098	1.53090557	3.553260894	0.776723655	0.008398119	0.000107796	0.400968406	0	0	4565	4410	4616	4305	4032	564857	789	2435217	0	-798.3986103	0.137709129
Wisconsin	0.001388889	0.014	0.002080193	0.320300946	-0.764563864	-1.21844011	0.837466832	3.721250096	0.583711775	0.009704093	0.000158694	0.450803678	0	0	4565	4410	4616	4305	4032	612767	1349	2386748	0	-796.1831742	0.287122773
Wisconsin	0.001388889	0.014	0.002385057	0.457834762	-0.745030276	-2.100340899	0.975606192	3.650969211	0.560727911	0.012534691	0.000209592	0.327204297	0	0	4565	4410	4616	4305	4032	513227	892	2486745	0	-796.0479941	0.314960296
Wisconsin	0.001388889	0.014	0.002932684	0.627334033	-1.056310597	-2.315180723	1.114945144	3.891001574	0.853061343	0.01340027	0.00026049	0.362853611	0	0	4565	4410	4616	4305	4032	380433	664	2619766	0	-796.7388633	0.152558913
Wisconsin	0.001388889	0.014	0.002294637	0.371702315	-0.681024601	-5.119277874	1.705429906	3.604374039	1.038611744	0.015140737	0.000311388	0.32709423	0	0	4565	4410	4616	4305	4032	351472	1187	2648204	0	-798.1814867	0.300403207
Wisconsin	0.001388889	0.014	0.002807096	0.862225376	-1.332763492	-2.810214469	1.555292713	3.903886469	0.898214215	0.015299328	0.000362286	0.35299486	0	0	4565	4410	4616	4305	4032	264736	1518	2734610	0	-799.4728937	0.173647956
Wisconsin	0.001388889	0.014	0.002327874	0.924625095	-0.975635678	-2.83160976	1.391858059	3.9092796	0.859055257	0.018348865	0.000413184	0.284277798	0	0	4565	4410	4616	4305	4032	253333	896	2746635	0	-801.9248367	0.154327923
Wisconsin	0.001388889	0.014	0.001780938	0.812068226	-0.400699642	-3.164262135	1.684068112	4.05962154	1.026600608	0.020128531	0.000464082	0.306260695	0	0	4565	4410	4616	4305	4032	188302	766	2811796	0	-803.6209087	0.349644786
Wisconsin	0.001388889	0.014	0.002540359	0.502557111	-0.310240017	-4.098338186	1.244514002	3.884040274	0.943691873	0.022683526	0.00051498	0.250639074	0	0	4565	4410	4616	4305	4032	236102	555	2764207	0	-807.1888752	0.213448609
Wisconsin	0.001388889	0.014	0.001113449	0.557095549	-0.510511227	-3.797780874	2.423324789	3.718026197	1.138779057	0.021515527	0.000565878	0.318430083	0	0	4565	4410	4616	4305	4032	201264	1442	2798157	0	-810.2749474	0.221936912
Wisconsin	0.001388889	0.014	0.001503776	0.536602322	-0.308009386	-4.89335473	1.395260315	3.759905738	1.148917941	0.022754912	0.000616776	0.249532044	0	0	4565	4410	4616	4305	4032	201541	1174	2798148	0	-811.695566	0.298549131
Wisconsin	0.001388889	0.014	0.002201879	0.824041718	-1.993163788	-3.018984735	1.447092394	3.936871168	0.922353674	0.026075282	0.000667673	0.240650816	0	0	4565	4410	4616	4305	4032	193155	897	2806812	0	-813.9297362	0.139184153
Wisconsin	0.001388889	0.014	0.002622113	0.678756976	-0.740250741	-2.335065757	1.171064087	3.850056751	1.10091959	0.026924864	0.000718571	0.215957772	0	0	4565	4410	4616	4305	4032	187718	1397	2811749	0	-815.9763814	0.129823581
Wisconsin	0.001388889	0.014	0.002824768	0.890457724	-0.742105885	-3.811934254	1.161064709	4.181338077	0.858833147	0.028050055	0.000769469	0.219157142	0	0	4565	4410	4616	4305	4032	183924	928	2816011	0	-819.3199596	0.164139981
Wisconsin	0.001388889	0.014	0.002403223	0.210217837	-2.291322539	-4.788432578	0.509903768	3.087323347	0.190755184	0.041939532	0.000820367	0.011742162	0	0	4565	4410	4616	4305	4032	883839	620	2116405	0	-867.1843086	0.082793996
Wisconsin	0.001388889	0.014	0.003083569	0.211712245	-2.812628029	-4.917861362	0.558794911	3.049557674	0.456859946	0.040884109	0.000871265	0.008092306	0	0	4565	4410	4616	4305	4032	671333	567	2328964	0	-858.8294166	0.201078976
Wisconsin	0.001388889	0.014	0.002014773	0.066221233	-1.483414355	-4.721905339	0.622060951	3.016239156	0.231385338	0.043403842	0.000922163	0.020615876	0	0	4565	4410	4616	4305	4032	904941	510	2095413	0	-876.6814313	0.208837691
Wisconsin	0.001388889	0.014	0.001623325	-0.328237844	-2.178363204	-3.412528838	1.534790698	2.829432483	0.518138679	0.044749836	0.000973061	0.031112098	0	0	4565	4410	4616	4305	4032	795538	819	2204507	0	-875.6210935	0.240429584
Wisconsin	0.001388889	0.014	0.001034541	0.189256352	-2.443389084	-4.224788781	0.62367672	2.971811886	0.339856766	0.047282298	0.001023959	0.047478033	0	0	4565	4410	4616	4305	4032	780002	724	2220137	0	-878.2248186	0.265521485
Wisconsin	0.001388889	0.014	0.002344389	0.558882593	-2.685112901	-2.633370825	1.023016038	3.432365395	0.618280371	0.044658888	0.001074857	0.036535345	0	0	4565	4410	4616	4305	4032	407328	906	2592630	0	-852.7687954	0.158494045
Wisconsin	0.001388889	0.014	0.000394451	0.124175512	-2.826399835	-4.175048313	0.399253303	2.606941452	0.087340202	0.055219936	0.001125755	0.032338899	0	0	4565	4410	4616	4305	4032	1052288	459	1948116	0	-903.7291634	0.383416563
Wisconsin	0.001388889	0.014	0.003236623	0.401969595	-3.074637217	-3.235005867	-0.330241532	3.140966553	0.128657481	0.053775148	0.001176653	0.00667073	0	0	4565	4410	4616	4305	4032	943451	558	2056855	0	-897.242605	0.142210265
Wisconsin	0.001388889	0.014	0.001305946	1.086613002	-4.833733022	-4.188193946	1.082367291	3.046288786	0.282957012	0.0513073	0.001227551	0.007601577	0	0	4565	4410	4616	4305	4032	627859	603	2372402	0	-881.632145	0.233844472
Wisconsin	0.001388889	0.014	0.002164407	0.510923539	-4.639794544	-4.282544905	-0.166689398	3.088157094	-0.070836702	0.054158587	0.001278449	0.038031171	0	0	4565	4410	4616	4305	4032	1097325	763	1902776	0	-912.1461243	0.234931261
Wisconsin	0.001388889	0.014	0.002673914	0.192518428	-2.196948768	-1.751424754	0.70776741	3.378157874	0.219096703	0.055326005	0.001329347	0.007663418	0	0	4565	4410	4616	4305	4032	747343	529	2252992	0	-894.3021567	0.191321217
Wisconsin	0.001388889	0.014	0.00206781	0.602836719	-1.209536838	-0.506775073	0.790546075	3.241048311	0.52784255	0.057380555	0.001380245	0.010837664	0	0	4565	4410	4616	4305	4032	530898	955	2469010	0	-881.6123234	0.135722558
Wisconsin	0.001388889	0.014	0.002295111	0.080667696	-2.992101528	-3.057724995	1.345010361	2.801214127	0.392960546	0.061884988	0.001431143	0.019008988	0	0	4565	4410	4616	4305	4032	931701	694	2068468	0	-911.6745582	0.288954552
Wisconsin	0.001388889	0.014	0.001787964	0.090433962	-2.64663015	-3.263542205	0.22257965	3.33788607	0.272893177	0.056393047	0.001482041	0.042101656	0	0	4565	4410	4616	4305	4032	653724	421	2346718	0	-896.5595006	0.174935636
Wisconsin	0.001388889	0.014	0.002508708	0.199591395	-4.147040265	-1.700265182	0.798621836	2.835947424	0.356008644	0.059724165	0.001532939	0.053043579	0	0	4565	4410	4616	4305	4032	914999	657	2085207	0	-917.0329471	0.143675833
Wisconsin	0.001388889	0.014	0.002027254	0.526757987	-1.595447571	-6.529038153	0.656787628	3.32589571	0.154655468	0.060759304	0.001583837	0.020136807	0	0	4565	4410	4616	4305	4032	718314	448	2282102	0	-905.1680837	0.158894525
Wisconsin	0.001388889	0.014	0.002759585	0.039003025	-1.663452631	-5.888754208	0.8683978	3.056406761	0.545443212	0.059305822	0.001634735	0.02686811	0	0	4565	4410	4616	4305	4032	767937	736	2232190	0	-911.812618	0.277322215
Wisconsin	0.001388889	0.014	0.002338045	0.251712396	-1.021510998	-3.594047471	1.676349298	2.782611319	0.479692322	0.063138861	0.001685633	0.028780509	0	0	4565	4410	4616	4305	4032	780966	531	2219367	0	-914.9961273	0.148586075
Wisconsin	0.001388889	0.014	0.002506213	-0.267451526	-0.99440938	-4.029122091	0.743904258	2.932746441	0.415907805	0.064581705	0.001736531	0.034037367	0	0	4565	4410	4616	4305	4032	799018	538	2201307	0	-918.3597775	0.202083964
Wisconsin	0.001388889	0.014	0.002906343	0.106603499	-0.987326163	-4.279808766	1.217122261	3.03858239	0.604497224	0.065614571	0.001787429	0.006818449	0	0	4565	4410	4616	4305	4032	648870	390	2351603	0	-908.8001174	0.24564534
Wisconsin	0.001388889	0.014	0.002072914	0.901293243	-4.552798057	-3.49158536	1.072199129	3.338886473	0.018967461	0.067612578	0.001838327	0.004283771	0	0	4565	4410	4616	4305	4032	724417	784	2275663	0	-916.9734968	0.297778225
Wisconsin	0.001388889	0.014	0.002443484	0.209554291	-5.556311793	-1.635499254	0.956848795	3.065588433	0.31487305	0.068106872	0.001889224	0.017330459	0	0	4565	4410	4616	4305	4032	681221	791	2318852	0	-916.8134756	0.24368458
Wisconsin	0.001388889	0.014	0.001069853	0.476608821	-1.345966341	-0.61385222	0.330350531	3.167896086	0.522595559	0.072066763	0.001940122	0.009377398	0	0	4565	4410	4616	4305	4032	499552	1045	2500267	0	-905.1105741	0.195087082
Wisconsin	0.001388889	0.014	0.002904176	0.458619541	-2.022921261	-2.655751994	0.383759982	3.619100575	0.384053123	0.070251606	0.00199102	0.014887257	0	0	4565	4410	4616	4305	4032	543912	663	2456289	0	-909.1547085	0.198082765
Wisconsin	0.001388889	0.014	0.003164998	0.534143925	-1.394493645	-2.947830765	0.362655539	3.303339196	0.590089947	0.070431118	0.002041918	0.014098172	0	0	4565	4410	4616	4305	4032	510800	1089	2488975	0	-907.9424581	0.466355395
Wisconsin	0.001388889	0.014	0.00336414	0.229264955	-0.46283786	-2.483725949	0.640768445	3.020062902	0.438840649	0.075200875	0.002092816	0.005892447	0	0	4565	4410	4616	4305	4032	791260	422	2209181	0	-931.9721445	0.154592381
Wisconsin	0.001388889	0.014	0.003520877	0.531031577	-3.988136419	-5.169762946	1.141289836	3.016763788	0.106409236	0.076933826	0.002143714	0.010198647	0	0	4565	4410	4616	4305	4032	1098822	362	1901680	0	-950.9978258	0.269595038
Wisconsin	0.001388889	0.014	0.003508985	0.706374114	-2.848739373	-1.045805212	0.190513756	3.134693095	-0.040287874	0.077464878	0.002194612	0.034267405	0	0	4565	4410	4616	4305	4032	1057826	575	1942463	0	-951.670054	0.134937801
Wisconsin	0.001388889	0.014	0.003551862	0.481861035	-3.157149391	-3.848097948	1.718296174	3.124366919	0.476097511	0.075700583	0.00224551	0.00956584	0	0	4565	4410	4616	4305	4032	691188	828	2308847	0	-929.9587408	0.138040838
Wisconsin	0.001388889	0.014	0.003680889	-0.172610882	-2.526290864	-1.205212476	-0.64195705	3.239538753	0.444471024	0.07671371	0.002296408	0.016436769	0	0	4565	4410	4616	4305	4032	712790	507	2287567	0	-934.2581663	0.233101314
Wisconsin	0.001388889	0.014	0.003912148	0.79151836	-5.099541374	-4.451807113	1.403903521	3.211137089	0.113671004	0.079103456	0.002347306	0.02863287	0	0	4565	4410	4616	4305	4032	793339	721	2206803	0	-940.8665316	0.156089395
Wisconsin	0.001388889	0.014	0.002565598	0.514440169	-3.503746731	-2.840431561	0.509158798	3.531356843	0.04847463	0.080588367	0.002398204	0.00910129	0	0	4565	4410	4616	4305	4032	719479	389	2280996	0	-936.8340865	0.19179748
Wisconsin	0.001388889	0.014	0.002945314	-0.081810333	-1.166842281	-2.149434391	1.042082724	3.078661893	0.191582349	0.080919885	0.002449102	0.007709881	0	0	4565	4410	4616	4305	4032	840972	550	2159341	0	-947.1275515	0.229018349
Wisconsin	0.001388889	0.014	0.003075288	0.695584649	-3.531493254	-5.50644382	1.288153286	3.223538852	0.177475052	0.082295898	0.0025	0.015940932	0	0	4565	4410	4616	4305	4032	789058	933	2210873	0	-945.0428301	0.184612799
Wisconsin	0.001388889	0.015	0.006662278	-0.333366981	0.084534282	0.797630658	1.059047497	3.107681868	0.353852864	0.001793168	6.00E-06	0.552810824	0	0	4565	4410	4616	4305	4032	1316807	3925	1680131	0	-832.9805669	0.128939839
Wisconsin	0.001388889	0.015	0.0052055	0.135922704	-0.30758506	-0.364361191	1.263375917	3.349936666	0.438716851	0.006495699	5.69E-05	0.345854029	0	0	4565	4410	4616	4305	4032	864568	677	2135618	0	-803.8881695	0.231451661
Wisconsin	0.001388889	0.015	0.003806402	0.152373925	-0.489009203	-2.676575767	1.246180006	3.52198785	0.446057589	0.008156581	0.000107796	0.367107129	0	0	4565	4410	4616	4305	4032	731137	2342	2267385	0	-796.6909886	0.165363494
Wisconsin	0.001388889	0.015	0.002078376	0.32884155	-0.42351624	-2.631885376	1.144777002	3.602405915	0.71200718	0.008383751	0.000158694	0.440478189	0	0	4565	4410	4616	4305	4032	544367	1018	2455479	0	-794.902846	0.314495023
Wisconsin	0.001388889	0.015	0.003375392	0.457550345	-0.543026232	-1.746680364	1.231600411	3.82712928	0.877141156	0.011880418	0.000209592	0.356512081	0	0	4565	4410	4616	4305	4032	380451	1367	2619047	0	-795.7219935	0.146973414
Wisconsin	0.001388889	0.015	0.002599529	0.369158077	-0.520287656	-4.310189432	1.560714973	3.768983147	0.91978733	0.013118804	0.00026049	0.367427336	0	0	4565	4410	4616	4305	4032	364385	1412	2635066	0	-797.6124342	0.167985303
Wisconsin	0.001388889	0.015	0.002212516	0.786488277	-1.15492894	-2.253591155	1.174159181	4.093894998	0.767534586	0.013430549	0.000311388	0.374731228	0	0	4565	4410	4616	4305	4032	312889	667	2687307	0	-799.8640889	0.237671417
Wisconsin	0.001388889	0.015	0.00161729	0.867782057	-1.677557453	-3.46060645	1.604347644	3.969043953	1.017005489	0.013110758	0.000362286	0.421418014	0	0	4565	4410	4616	4305	4032	220853	991	2779020	0	-802.8061884	0.177022572
Wisconsin	0.001388889	0.015	0.002699161	0.874574045	-1.09736871	-2.512331697	1.5009456	3.783073069	0.815128816	0.018326391	0.000413184	0.287687732	0	0	4565	4410	4616	4305	4032	232587	690	2767587	0	-804.996863	0.186535079
Wisconsin	0.001388889	0.015	0.002775386	0.803926164	-1.513515888	-3.890922574	1.072065433	3.915878781	0.849320757	0.018760524	0.000464082	0.322886968	0	0	4565	4410	4616	4305	4032	237519	1155	2762189	0	-807.3812424	0.194793964
Wisconsin	0.001388889	0.015	0.002062884	0.792979945	-1.03164521	-1.087571998	1.284480975	4.096896807	0.827314584	0.020162664	0.00051498	0.335756498	0	0	4565	4410	4616	4305	4032	228881	652	2771331	0	-811.3523379	0.260482701
Wisconsin	0.001388889	0.015	0.003176973	0.617692745	-0.468606553	-2.333862274	1.323383856	3.791159175	0.921494941	0.026342293	0.000565878	0.152900808	0	0	4565	4410	4616	4305	4032	199018	772	2801073	0	-813.3832948	0.162517453
Wisconsin	0.001388889	0.015	0.002146202	0.737983216	-1.700059376	-3.130195804	1.028994785	3.899467288	1.093698175	0.023657964	0.000616776	0.293402124	0	0	4565	4410	4616	4305	4032	184673	856	2815334	0	-814.8385522	0.106041397
Wisconsin	0.001388889	0.015	0.002504471	0.590460786	-0.810659136	-3.019579759	1.54297074	3.913887686	0.950769346	0.026043241	0.000667673	0.259079712	0	0	4565	4410	4616	4305	4032	192293	1130	2807440	0	-818.0010509	0.120777511
Wisconsin	0.001388889	0.015	0.003468381	0.802788742	-1.933909049	-1.082728449	1.017909876	3.885781415	0.942652995	0.029736726	0.000718571	0.168739807	0	0	4565	4410	4616	4305	4032	198485	1225	2801153	0	-821.586651	0.08765176
Wisconsin	0.001388889	0.015	0.00278906	0.622088458	-0.64397853	-2.596302351	0.797189576	3.819186148	1.105460304	0.031334315	0.000769469	0.157510474	0	0	4565	4410	4616	4305	4032	161562	751	2838551	0	-822.7872207	0.214582571
Wisconsin	0.001388889	0.015	0.002682707	0.608005751	-0.422734567	-1.993499802	1.318508735	3.973264777	1.017812012	0.031632352	0.000820367	0.181087082	0	0	4565	4410	4616	4305	4032	152191	1324	2847349	0	-824.7476128	0.106592104
Wisconsin	0.001388889	0.015	0.002837473	0.596474036	-3.361584336	-6.896214346	0.518389858	3.302296279	-0.036331294	0.042137498	0.000871265	0.014696549	0	0	4565	4410	4616	4305	4032	839536	724	2160605	0	-874.7282618	0.257468836
Wisconsin	0.001388889	0.015	0.003442309	0.744139117	-1.365179386	-3.520121336	0.531944069	3.98065936	0.920082306	0.036386373	0.000922163	0.105696794	0	0	4565	4410	4616	4305	4032	161597	875	2838391	0	-830.1503752	0.162330236
Wisconsin	0.001388889	0.015	0.003403528	0.209996273	-0.953587182	-4.316597728	1.534581271	3.22861134	0.810156994	0.04240542	0.000973061	0.023481624	0	0	4565	4410	4616	4305	4032	406815	1884	2592165	0	-851.8148341	0.202662417
Wisconsin	0.001388889	0.015	0.000518403	0.009828318	-1.762369499	-4.104900107	0.274464909	2.602479962	0.494355698	0.047245459	0.001023959	0.005781346	0	0	4565	4410	4616	4305	4032	743543	1259	2256061	0	-883.9737771	0.458720674
Wisconsin	0.001388889	0.015	0.001894873	0.74582521	-5.970714112	-1.010988851	1.028752117	2.940556248	0.433084678	0.047715236	0.001074857	0.028803391	0	0	4565	4410	4616	4305	4032	639527	545	2360791	0	-878.9994245	0.214218509
Wisconsin	0.001388889	0.015	0.002985158	0.437038549	-1.10310453	-2.814000815	1.455632924	3.197962719	0.701842933	0.048005326	0.001125755	0.028417314	0	0	4565	4410	4616	4305	4032	383513	1032	2616319	0	-860.0864314	0.150891772
Wisconsin	0.001388889	0.015	0.001961413	0.257785528	-1.831305679	-2.099088904	0.142140269	3.061421735	0.054306535	0.052722689	0.001176653	0.027273221	0	0	4565	4410	4616	4305	4032	849703	592	2150569	0	-897.4822024	0.343551736
Wisconsin	0.001388889	0.015	0.00099529	0.559515832	-1.980621705	-5.817837366	0.448056042	3.06958891	0.013097851	0.053488419	0.001227551	0.002931549	0	0	4565	4410	4616	4305	4032	944253	525	2056085	0	-906.5938028	0.184747336
Wisconsin	0.001388889	0.015	0.002081803	0.144986939	-4.237247489	-4.08484747	0.637806708	2.672355745	0.289236953	0.056112889	0.001278449	0.00256918	0	0	4565	4410	4616	4305	4032	968276	383	2032205	0	-910.646973	0.318407673
Wisconsin	0.001388889	0.015	0.002356388	0.129547589	-2.561397625	-3.453114098	-0.066244952	2.952855493	0.420190405	0.055202039	0.001329347	0.028084891	0	0	4565	4410	4616	4305	4032	709340	444	2291080	0	-898.0462165	0.162649662
Wisconsin	0.001388889	0.015	0.002770954	0.227375119	-2.499772747	-1.976028772	1.105963519	3.146226006	0.354658752	0.0556474	0.001380245	0.008577919	0	0	4565	4410	4616	4305	4032	588564	554	2411745	0	-891.6683186	0.137434469
Wisconsin	0.001388889	0.015	0.003131754	0.014200546	-4.997526329	-3.365710135	0.156823433	2.894413211	0.358407637	0.058798565	0.001431143	0.013932923	0	0	4565	4410	4616	4305	4032	827668	705	2172491	0	-911.6572059	0.106239749
Wisconsin	0.001388889	0.015	0.002793837	0.226593301	-1.088308287	-6.108973631	1.387037654	3.188197874	0.337403031	0.057692574	0.001482041	0.051744622	0	0	4565	4410	4616	4305	4032	607469	736	2392659	0	-899.5250319	0.163752994
Wisconsin	0.001388889	0.015	0.00245947	0.428282741	-3.566607604	-3.239816177	1.093905226	3.177206774	0.141858103	0.062950598	0.001532939	0.016075248	0	0	4565	4410	4616	4305	4032	807731	686	2192446	0	-914.9627252	0.223636603
Wisconsin	0.001388889	0.015	0.003345587	0.685737042	-4.760401874	-4.480365429	0.268601425	3.18234808	0.243830916	0.063769631	0.001583837	0.022744467	0	0	4565	4410	4616	4305	4032	780198	627	2220038	0	-915.7281111	0.240186064
Wisconsin	0.001388889	0.015	0.003160621	0.49680883	-2.238947999	-2.453844154	-0.204760932	3.332186474	0.293994894	0.063009967	0.001634735	0.005447144	0	0	4565	4410	4616	4305	4032	603449	473	2396942	0	-904.8605314	0.163404408
Wisconsin	0.001388889	0.015	0.003186186	0.235711782	-0.461694617	-2.737786001	0.964045199	3.012490365	0.046833053	0.06600771	0.001685633	0.013071531	0	0	4565	4410	4616	4305	4032	864634	471	2135759	0	-926.8548483	0.144213364
Wisconsin	0.001388889	0.015	0.002794442	-0.628505057	-0.351719503	-4.027166925	1.088434351	2.529275761	0.51875137	0.066309964	0.001736531	0.025545455	0	0	4565	4410	4616	4305	4032	992800	830	2007234	0	-936.7098802	0.221268077
Wisconsin	0.001388889	0.015	0.000815651	-0.023433862	-1.649348549	-4.344048163	0.959682384	2.554608618	0.633192355	0.068396151	0.001787429	0.024413586	0	0	4565	4410	4616	4305	4032	801864	389	2198611	0	-927.5623757	0.316846984
Wisconsin	0.001388889	0.015	0.001960197	0.716766919	-3.195901726	-0.346310817	0.294820631	3.386016551	0.277101206	0.069327586	0.001838327	0.014211382	0	0	4565	4410	4616	4305	4032	572955	957	2426952	0	-912.3511346	0.193398375
Wisconsin	0.001388889	0.015	0.00410588	0.243410256	-1.757477158	-2.807756008	1.484150247	2.984320406	0.316915797	0.069843042	0.001889224	0.00648837	0	0	4565	4410	4616	4305	4032	738522	1181	2261160	0	-926.6339001	0.16547416
Wisconsin	0.001388889	0.015	0.003786734	-0.115488118	-1.674042507	-4.319409033	2.329304485	2.66009925	0.615112861	0.070857785	0.001940122	0.014909532	0	0	4565	4410	4616	4305	4032	754449	640	2245775	0	-930.2103875	0.151818583
Wisconsin	0.001388889	0.015	0.003530415	0.155590698	-0.626468552	-6.372042175	-0.305825829	3.188960365	0.235704827	0.068678733	0.00199102	0.053209219	0	0	4565	4410	4616	4305	4032	756297	739	2243827	0	-932.4113512	0.293135074
Wisconsin	0.001388889	0.015	0.001865499	1.147760686	-3.718771204	-1.619189074	1.019717132	3.334184507	0.53269466	0.071121677	0.002041918	0.023999748	0	0	4565	4410	4616	4305	4032	342639	1770	2656454	0	-898.8882413	0.267280218
Wisconsin	0.001388889	0.015	0.002047351	0.374010157	-1.920720803	-4.111946318	1.672856816	2.944019812	0.481893582	0.075204913	0.002092816	0.0027819	0	0	4565	4410	4616	4305	4032	660754	810	2339299	0	-927.9421023	0.21866685
Wisconsin	0.001388889	0.015	0.003275288	-0.005146677	-3.756134177	-4.851530883	1.184959167	2.734575178	0.320899771	0.078571344	0.002143714	0.026389616	0	0	4565	4410	4616	4305	4032	1017485	523	1982855	0	-952.8823681	0.189216409
Wisconsin	0.001388889	0.015	0.003277806	0.771582043	-4.616923538	-1.271541711	1.160705875	3.078835561	0.209317679	0.077740405	0.002194612	0.015110394	0	0	4565	4410	4616	4305	4032	767963	492	2232409	0	-939.9181403	0.208768683
Wisconsin	0.001388889	0.015	0.002691162	0.641987354	-1.472501066	-1.713228362	-0.177306054	3.476786168	0.156697004	0.07589471	0.00224551	0.020796541	0	0	4565	4410	4616	4305	4032	745555	776	2254533	0	-941.394279	0.118530652
Wisconsin	0.001388889	0.015	0.003670889	0.432928643	-3.110136443	-1.987175537	1.056625841	3.1764459	0.823941176	0.074411794	0.002296408	0.024246438	0	0	4565	4410	4616	4305	4032	398463	986	2601415	0	-913.1759987	0.162122643
Wisconsin	0.001388889	0.015	0.003790793	0.356452475	-2.759709479	-4.099810424	1.316312133	3.018490999	0.287093661	0.080042674	0.002347306	0.017938199	0	0	4565	4410	4616	4305	4032	802632	597	2197635	0	-946.3623219	0.170897055
Wisconsin	0.001388889	0.015	0.003884816	-0.381372862	-2.333597361	-5.322262221	0.905080708	2.664198166	0.657225067	0.083688583	0.002398204	0.00226082	0	0	4565	4410	4616	4305	4032	943188	460	2057215	0	-957.1557308	0.231538181
Wisconsin	0.001388889	0.015	0.002483244	0.950601736	-4.226308716	-2.525543352	1.409362906	3.181290982	0.584921632	0.079346134	0.002449102	0.020547173	0	0	4565	4410	4616	4305	4032	397560	1013	2602291	0	-918.6406272	0.131928526
Wisconsin	0.001388889	0.015	0.00318525	0.902187768	-3.743007415	-3.782732801	2.068754921	2.846291463	0.253662025	0.086271132	0.0025	0.009617215	0	0	4565	4410	4616	4305	4032	931318	594	2068952	0	-960.4711598	0.270926899
Wisconsin	0.001388889	0.016	0.007714239	-0.28874984	-0.087054402	1.108056887	0.97652301	3.100713296	0.408166724	0.002288505	6.00E-06	0.468858152	0	0	4565	4410	4616	4305	4032	1226125	176	1774563	0	-827.1101563	0.090499289
Wisconsin	0.001388889	0.016	0.004016155	-0.071431021	-0.621416957	-2.231427548	1.393647572	3.018232862	0.264422593	0.004968674	5.69E-05	0.476719491	0	0	4565	4410	4616	4305	4032	1180374	2079	1818411	0	-802.4733862	0.146750259
Wisconsin	0.001388889	0.016	0.003474064	0.230425636	-0.407035763	-2.20517857	1.206113398	3.464039303	0.518014496	0.007824741	0.000107796	0.405344827	0	0	4565	4410	4616	4305	4032	705412	1913	2293539	0	-796.0481284	0.170538013
Wisconsin	0.001388889	0.016	0.002461758	0.431013419	-0.53664799	-2.561276777	1.311158681	3.66871574	0.604931187	0.009319803	0.000158694	0.412845028	0	0	4565	4410	4616	4305	4032	516469	2422	2481973	0	-795.5027549	0.216129248
Wisconsin	0.001388889	0.016	0.002448778	0.218394488	-0.754231904	-2.969562888	1.152969587	3.705746045	0.783789399	0.013019309	0.000209592	0.346301707	0	0	4565	4410	4616	4305	4032	421196	1897	2577771	0	-797.5727611	0.196973485
Wisconsin	0.001388889	0.016	0.002545894	0.25761603	-0.257060283	-2.3467635	1.368188172	3.792261711	0.963923253	0.012875778	0.00026049	0.359211375	0	0	4565	4410	4616	4305	4032	331473	1408	2667983	0	-798.9229664	0.15721259
Wisconsin	0.001388889	0.016	0.002191235	0.284266983	-0.767549806	-1.897852384	1.273797069	3.652149926	1.072079293	0.013604654	0.000311388	0.384889667	0	0	4565	4410	4616	4305	4032	304827	638	2695399	0	-802.1252346	0.196673036
Wisconsin	0.001388889	0.016	0.003270607	0.48738814	-1.381483531	-4.208537512	1.096553883	3.870202375	0.884816925	0.015231614	0.000362286	0.328659258	0	0	4565	4410	4616	4305	4032	291957	857	2708049	0	-805.0194178	0.120490128
Wisconsin	0.001388889	0.016	0.001969151	0.396594316	-0.295226289	-2.94349146	1.341550256	3.637857336	1.033719626	0.01970431	0.000413184	0.276272049	0	0	4565	4410	4616	4305	4032	261653	812	2738399	0	-808.0522224	0.155266265
Wisconsin	0.001388889	0.016	0.002068841	0.412383429	-0.38073275	-4.282210139	1.660222747	3.689080157	1.105536991	0.017685668	0.000464082	0.332687941	0	0	4565	4410	4616	4305	4032	221433	922	2778509	0	-810.2320801	0.155314221
Wisconsin	0.001388889	0.016	0.001016486	0.803529189	-2.094356704	-1.888213616	0.960712526	3.813568953	1.054047372	0.021861281	0.00051498	0.290244814	0	0	4565	4410	4616	4305	4032	209647	503	2790714	0	-814.08767	0.35417331
Wisconsin	0.001388889	0.016	0.002308436	0.497422569	-1.081609003	-1.591068669	1.130530264	3.798386599	0.95866706	0.023727015	0.000565878	0.232559429	0	0	4565	4410	4616	4305	4032	171597	862	2828404	0	-816.2072507	0.21682099
Wisconsin	0.001388889	0.016	0.002853061	0.780738024	-0.870821499	-2.860433175	1.225766208	3.842718064	0.974381967	0.024580968	0.000616776	0.250965832	0	0	4565	4410	4616	4305	4032	180753	923	2819188	0	-818.4739658	0.212438847
Wisconsin	0.001388889	0.016	0.003202218	0.514744374	-1.152268127	-3.649068796	1.106195056	3.806595434	0.813938375	0.027359603	0.000667673	0.21342858	0	0	4565	4410	4616	4305	4032	214065	1009	2785790	0	-823.2222982	0.184001546
Wisconsin	0.001388889	0.016	0.002548302	0.697800845	-0.966982612	-2.7986086	1.087495751	3.597207927	0.946221556	0.029301567	0.000718571	0.176051512	0	0	4565	4410	4616	4305	4032	211463	541	2788860	0	-826.1355235	0.202507717
Wisconsin	0.001388889	0.016	0.00358211	0.18297346	-2.250461715	-1.935340967	1.128093414	3.003099873	0.683193175	0.03984226	0.000769469	0.01100107	0	0	4565	4410	4616	4305	4032	555603	643	2444618	0	-854.2864851	0.15195719
Wisconsin	0.001388889	0.016	0.003102839	0.580617112	-0.797377352	-2.409211323	1.719298308	3.310388046	1.20180846	0.035543509	0.000820367	0.122331245	0	0	4565	4410	4616	4305	4032	180056	662	2820146	0	-831.8764652	0.200042036
Wisconsin	0.001388889	0.016	0.002769272	0.72400137	-0.664030389	-4.132695919	1.131746468	3.619234106	1.040959076	0.036554449	0.000871265	0.094693679	0	0	4565	4410	4616	4305	4032	133408	669	2866786	0	-831.5874224	0.109849479
Wisconsin	0.001388889	0.016	0.003279674	0.809946052	-1.56006363	-3.652013049	1.243917014	3.563183008	0.874468132	0.038913005	0.000922163	0.028846422	0	0	4565	4410	4616	4305	4032	163528	1341	2835995	0	-834.6927007	0.262873632
Wisconsin	0.001388889	0.016	0.001420897	-0.179886151	-2.091881482	-3.540435697	-0.040654188	2.954837367	0.174599216	0.047813686	0.000973061	0.029069964	0	0	4565	4410	4616	4305	4032	985189	707	2014967	0	-897.472378	0.148193512
Wisconsin	0.001388889	0.016	0.003079698	0.831949969	-1.928035473	-3.262058112	0.745979215	3.706222891	0.718575534	0.04037747	0.001023959	0.06163362	0	0	4565	4410	4616	4305	4032	194122	876	2805865	0	-841.8382733	0.159461474
Wisconsin	0.001388889	0.016	0.003097651	0.837058717	-2.318793048	-2.69584167	1.109471126	3.443665512	0.124785203	0.047783146	0.001074857	0.024236727	0	0	4565	4410	4616	4305	4032	551632	1103	2448128	0	-876.3374124	0.251382979
Wisconsin	0.001388889	0.016	0.001547311	-0.246148026	-1.724243096	-3.66022435	0.685264199	2.711106615	0.275126445	0.051781427	0.001125755	0.017964445	0	0	4565	4410	4616	4305	4032	1024160	328	1976376	0	-909.5937612	0.341605916
Wisconsin	0.001388889	0.016	0.003099432	-0.210302836	-0.515435451	-5.281110071	2.119152961	2.731436745	0.74131505	0.049773145	0.001176653	0.014462207	0	0	4565	4410	4616	4305	4032	594209	572	2406083	0	-886.7897679	0.143079286
Wisconsin	0.001388889	0.016	0.003089382	-0.211529049	-3.646021514	-1.721478366	0.151439273	2.822842014	0.284249639	0.053073593	0.001227551	0.021189579	0	0	4565	4410	4616	4305	4032	903866	648	2096350	0	-909.9622395	0.181497702
Wisconsin	0.001388889	0.016	0.00226957	0.314868391	-4.154198671	-8.472767622	2.10966361	3.023089274	0.715260104	0.05074932	0.001278449	0.023442489	0	0	4565	4410	4616	4305	4032	399618	2398	2598847	0	-875.3206969	0.21121266
Wisconsin	0.001388889	0.016	0.002366884	0.140713385	-2.045120412	-4.159202252	1.377963702	2.742700239	0.382623969	0.056126121	0.001329347	0.016957252	0	0	4565	4410	4616	4305	4032	844650	601	2155612	0	-911.6528072	0.233120618
Wisconsin	0.001388889	0.016	0.002727015	0.608006066	-1.555062442	-2.750011351	-0.302887854	3.639627618	0.598713607	0.051112118	0.001380245	0.05817238	0	0	4565	4410	4616	4305	4032	329488	1331	2670044	0	-874.5816396	0.192048136
Wisconsin	0.001388889	0.016	0.002234181	-0.133438431	-1.710176781	-4.851878981	0.667257568	3.178980481	0.531112868	0.056398148	0.001431143	0.006662667	0	0	4565	4410	4616	4305	4032	528167	1939	2470758	0	-894.2429846	0.22570917
Wisconsin	0.001388889	0.016	0.002537308	0.172266965	-3.843864125	-2.717555276	0.752865857	2.686835985	0.334169506	0.059153009	0.001482041	0.026248193	0	0	4565	4410	4616	4305	4032	878820	530	2121514	0	-922.7168068	0.176071585
Wisconsin	0.001388889	0.016	0.001113257	-0.282324145	-4.079769659	-2.203690936	2.111705272	2.746537504	0.637889172	0.063234155	0.001532939	0.017059081	0	0	4565	4410	4616	4305	4032	606506	683	2393675	0	-909.1687403	0.21638497
Wisconsin	0.001388889	0.016	0.004077264	-0.014427766	-1.779942621	-2.674932446	1.444363585	2.671097509	0.463976733	0.06066842	0.001583837	0.03603721	0	0	4565	4410	4616	4305	4032	794020	626	2206218	0	-923.5628123	0.187807572
Wisconsin	0.001388889	0.016	0.003230336	0.093847683	-2.006385826	-2.652516068	1.497932123	2.642876898	0.669847671	0.064603602	0.001634735	0.015342708	0	0	4565	4410	4616	4305	4032	738474	589	2261801	0	-921.3629599	0.179267258
Wisconsin	0.001388889	0.016	0.002201923	0.571072865	-2.056257442	-1.81430654	1.038440056	3.257057913	0.83376337	0.063265605	0.001685633	0.005521062	0	0	4565	4410	4616	4305	4032	311456	907	2688501	0	-886.7045866	0.265385747
Wisconsin	0.001388889	0.016	0.002734039	0.026547871	-0.136404675	-3.268649273	0.612857797	2.92131922	0.348382798	0.068428001	0.001736531	0.004355433	0	0	4565	4410	4616	4305	4032	741265	615	2258984	0	-925.966435	0.223782561
Wisconsin	0.001388889	0.016	0.003068438	0.197592962	-2.398632353	-4.137296876	0.703190636	3.242861802	0.12227954	0.070767817	0.001787429	0.022296619	0	0	4565	4410	4616	4305	4032	841437	547	2158880	0	-935.0950259	0.218537084
Wisconsin	0.001388889	0.016	0.002209446	0.114346376	-0.993419942	-4.045420782	-0.208597454	2.706037175	0.524899854	0.06677809	0.001838327	0.037362384	0	0	4565	4410	4616	4305	4032	806998	822	2193043	0	-936.6784947	0.234658694
Wisconsin	0.001388889	0.016	0.002699709	0.67038653	-2.688700478	-3.465393171	-0.193554166	3.284885487	0.183012354	0.070674271	0.001889224	0.019685198	0	0	4565	4410	4616	4305	4032	653062	575	2347227	0	-926.201879	0.309071249
Wisconsin	0.001388889	0.016	0.003914049	0.22979581	-1.344622748	-1.696983189	0.733826998	3.146841566	0.63005812	0.067761219	0.001940122	0.014381455	0	0	4565	4410	4616	4305	4032	427616	1372	2571875	0	-909.6012372	0.133011152
Wisconsin	0.001388889	0.016	0.004217337	0.043587809	-3.750702684	-3.32954436	1.432771841	3.033990916	0.407666774	0.070822416	0.00199102	0.009839185	0	0	4565	4410	4616	4305	4032	661322	629	2338913	0	-931.128945	0.125752896
Wisconsin	0.001388889	0.016	0.003556534	-0.017962446	-3.431959588	-3.594785557	1.229995309	2.94733768	0.561550287	0.07456376	0.002041918	0.019364431	0	0	4565	4410	4616	4305	4032	746231	758	2253875	0	-938.4159234	0.193621063
Wisconsin	0.001388889	0.016	0.002394559	-0.015030609	-3.175377071	-6.503805827	0.675059428	2.986800742	0.490252768	0.074780023	0.002092816	0.030912432	0	0	4565	4410	4616	4305	4032	774726	764	2225374	0	-942.8675528	0.18875159
Wisconsin	0.001388889	0.016	0.004753079	0.224513622	-0.886264768	-4.726041546	1.29575065	2.818274147	0.45546081	0.075191536	0.002143714	0.040285551	0	0	4565	4410	4616	4305	4032	735884	870	2264110	0	-942.3295582	0.160953755
Wisconsin	0.001388889	0.016	0.004334905	-0.081118561	-1.451802985	-2.429609757	0.477183212	2.90562918	0.36003637	0.08137359	0.002194612	0.003573995	0	0	4565	4410	4616	4305	4032	842015	452	2158397	0	-950.1912336	0.144371093
Wisconsin	0.001388889	0.016	0.004234088	-0.260782945	-2.973726907	-4.499475454	1.352167807	2.916254548	0.600879062	0.077032956	0.00224551	0.013848937	0	0	4565	4410	4616	4305	4032	772202	799	2227863	0	-948.0321897	0.120839829
Wisconsin	0.001388889	0.016	0.004528565	0.107652072	-5.028135636	-5.528268758	2.10476552	2.956570561	0.509863091	0.076694061	0.002296408	0.004131846	0	0	4565	4410	4616	4305	4032	559733	451	2440680	0	-934.7118063	0.103777833
Wisconsin	0.001388889	0.016	0.003616563	0.313614292	-2.237367848	-4.223234972	0.391153895	3.022325765	0.324255171	0.08380571	0.002347306	0.010614685	0	0	4565	4410	4616	4305	4032	832284	814	2167766	0	-954.2559857	0.18879021
Wisconsin	0.001388889	0.016	0.00339578	0.702560787	-3.273918083	-1.108654431	0.580617299	3.172627936	0.221871266	0.084282789	0.002398204	0.004773674	0	0	4565	4410	4616	4305	4032	800076	623	2200166	0	-954.37318	0.220916834
Wisconsin	0.001388889	0.016	0.003419574	0.730686184	-3.264059001	-0.898777633	1.241669549	3.417477122	0.475825715	0.078053183	0.002449102	0.006339873	0	0	4565	4410	4616	4305	4032	422509	894	2577461	0	-926.3102301	0.168427217
Wisconsin	0.001388889	0.016	0.004785635	0.445996691	-1.53629412	-0.491777116	0.657866458	3.409742957	0.238842431	0.085601457	0.0025	0.011436907	0	0	4565	4410	4616	4305	4032	826785	692	2173386	0	-959.7911893	0.158729722
Wisconsin	0.001388889	0.017	0.008400786	-0.394872085	-0.143415525	0.603403844	0.789543704	2.877044566	0.155063124	0.001086639	6.00E-06	0.550214259	0	0	4565	4410	4616	4305	4032	1607827	3536	1389500	0	-831.6966996	0.118183927
Wisconsin	0.001388889	0.017	0.004720108	-0.058464312	-0.521267492	-1.311535876	1.038296668	3.218840305	0.51717601	0.006290298	5.69E-05	0.385778862	0	0	4565	4410	4616	4305	4032	978954	1418	2020492	0	-800.8991497	0.1620077
Wisconsin	0.001388889	0.017	0.003073439	0.082220614	-0.494762794	-2.808561967	1.269949425	3.41069722	0.630185727	0.006965819	0.000107796	0.448641799	0	0	4565	4410	4616	4305	4032	678166	1137	2321560	0	-796.1076116	0.136165611
Wisconsin	0.001388889	0.017	0.001788084	0.209111399	-0.411702334	-3.365624335	1.521402111	3.484742127	0.74960451	0.010047578	0.000158694	0.408180538	0	0	4565	4410	4616	4305	4032	565625	874	2434365	0	-797.2980681	0.219160914
Wisconsin	0.001388889	0.017	0.002812289	0.796066129	-1.294874575	-2.288584606	1.607882153	3.719349104	0.879867518	0.010828142	0.000209592	0.394878341	0	0	4565	4410	4616	4305	4032	337602	1860	2661402	0	-797.8165624	0.165453665
Wisconsin	0.001388889	0.017	0.002422829	0.67660489	-1.201806568	-3.078257439	1.13978045	3.815277268	0.60193861	0.012886603	0.00026049	0.366852551	0	0	4565	4410	4616	4305	4032	369394	823	2630647	0	-800.5894339	0.220017232
Wisconsin	0.001388889	0.017	0.002997476	0.35547262	-0.569924625	-3.871365506	1.12945308	3.905618451	0.807210473	0.014276248	0.000311388	0.350052837	0	0	4565	4410	4616	4305	4032	303419	788	2696657	0	-803.8464693	0.118966384
Wisconsin	0.001388889	0.017	0.002563951	0.715428816	-0.843253392	-5.19258206	1.116095162	3.878046802	0.664472205	0.0179917	0.000362286	0.264137395	0	0	4565	4410	4616	4305	4032	270433	1864	2728567	0	-807.1253828	0.237181839
Wisconsin	0.001388889	0.017	0.002335461	0.742537349	-0.769547713	-3.258077145	1.211611402	3.741643452	0.968117774	0.019542373	0.000413184	0.273133488	0	0	4565	4410	4616	4305	4032	229224	834	2770805	0	-809.5502694	0.260962048
Wisconsin	0.001388889	0.017	0.003176309	0.249312233	-2.170023799	-3.369163159	0.128257619	3.338523516	0.165240892	0.029671402	0.000464082	0.018532875	0	0	4565	4410	4616	4305	4032	757732	828	2242303	0	-839.6067027	0.211425801
Wisconsin	0.001388889	0.017	0.002739142	0.696662844	-1.397115403	-4.754712647	0.930013349	3.855450393	0.888807927	0.022574694	0.00051498	0.256423079	0	0	4565	4410	4616	4305	4032	195108	1290	2804465	0	-815.4186001	0.199791117
Wisconsin	0.001388889	0.017	0.001495485	0.494057471	-0.569396388	-4.395274401	0.787443636	4.049625	0.900227319	0.024283017	0.000565878	0.274997786	0	0	4565	4410	4616	4305	4032	188042	634	2812188	0	-819.9679018	0.256637438
Wisconsin	0.001388889	0.017	0.002753155	0.555943824	-1.722289032	-3.637154345	1.239616782	3.701555352	1.00755206	0.024630301	0.000616776	0.221575041	0	0	4565	4410	4616	4305	4032	206454	1106	2793303	0	-822.8791973	0.137948702
Wisconsin	0.001388889	0.017	0.002668356	0.199054857	-3.390938284	-5.726247953	0.073220939	2.821349138	-0.105960844	0.03686357	0.000667673	0.007008452	0	0	4565	4410	4616	4305	4032	1173305	450	1827108	0	-883.0267591	0.163048841
Wisconsin	0.001388889	0.017	0.003449528	0.270679641	-2.038338595	-3.640020366	-0.128551193	3.05591275	0.130556027	0.038008929	0.000718571	0.008676063	0	0	4565	4410	4616	4305	4032	796206	613	2204045	0	-868.4949258	0.174270214
Wisconsin	0.001388889	0.017	0.003604431	0.381773736	-0.52392167	-2.10288981	1.488777453	3.515236518	1.005487299	0.032792419	0.000769469	0.113374531	0	0	4565	4410	4616	4305	4032	140767	1575	2858522	0	-831.2869585	0.141515908
Wisconsin	0.001388889	0.017	0.003431957	0.612206205	-0.920762302	-2.770105369	0.692826868	3.827847894	0.983941489	0.032326901	0.000820367	0.161429433	0	0	4565	4410	4616	4305	4032	141895	1673	2857296	0	-832.6452455	0.143603831
Wisconsin	0.001388889	0.017	0.002930562	-0.28886655	-1.954223271	-2.971434587	0.968634095	2.839851929	0.318100497	0.043839156	0.000871265	0.036673816	0	0	4565	4410	4616	4305	4032	941394	484	2058986	0	-891.2994024	0.206147832
Wisconsin	0.001388889	0.017	0.003769673	0.665344639	-1.265746424	-2.232045576	1.198322084	3.69862278	0.896396458	0.040259151	0.000922163	0.019231476	0	0	4565	4410	4616	4305	4032	127138	738	2872988	0	-837.5564336	0.145284667
Wisconsin	0.001388889	0.017	0.002263068	0.248133043	-3.436967486	-4.449349123	0.975905262	3.193129167	0.139636821	0.044427351	0.000973061	0.027347016	0	0	4565	4410	4616	4305	4032	646163	466	2354235	0	-880.6868575	0.179573792
Wisconsin	0.001388889	0.017	0.003008905	0.844824534	-1.896643164	-2.403920377	0.628390091	3.777369866	0.745360482	0.039435942	0.001023959	0.084900294	0	0	4565	4410	4616	4305	4032	134980	814	2865070	0	-842.6809074	0.168253377
Wisconsin	0.001388889	0.017	0.002510033	0.593239872	-3.51250789	-5.805275442	0.719766767	3.023603081	0.010416499	0.051422649	0.001074857	0.005630508	0	0	4565	4410	4616	4305	4032	919601	772	2080491	0	-904.929756	0.190746376
Wisconsin	0.001388889	0.017	0.002146352	0.587128525	-3.472690742	-4.019401682	0.087892062	2.871882378	0.093919695	0.052792575	0.001125755	0.014864719	0	0	4565	4410	4616	4305	4032	871246	524	2129093	0	-906.4283262	0.199951455
Wisconsin	0.001388889	0.017	0.002846062	0.195528863	-2.735711705	-4.446993121	0.941724336	2.837665813	0.026931152	0.05385934	0.001176653	0.010812532	0	0	4565	4410	4616	4305	4032	1107497	452	1892915	0	-922.6634518	0.179701538
Wisconsin	0.001388889	0.017	0.003502933	-0.04781702	-3.887651043	-2.420965032	0.433551234	2.820557099	0.487564406	0.05591549	0.001227551	0.022426684	0	0	4565	4410	4616	4305	4032	834876	488	2165499	0	-911.3145833	0.189795649
Wisconsin	0.001388889	0.017	0.003615932	-0.025646761	-1.903296298	-2.120858269	-0.233742315	3.287420269	-0.007833189	0.054802171	0.001278449	0.011583218	0	0	4565	4410	4616	4305	4032	809179	988	2190696	0	-912.6726612	0.2208256
Wisconsin	0.001388889	0.017	0.004490898	0.069909413	-1.8141655	-0.408649252	0.117210013	2.954899904	0.398512821	0.056847924	0.001329347	0.007425115	0	0	4565	4410	4616	4305	4032	732808	456	2267599	0	-911.1825415	0.165241226
Wisconsin	0.001388889	0.017	0.002157607	0.328370838	-2.629915843	-3.033674978	0.919912578	3.112266974	0.542130902	0.054253126	0.001380245	0.019708823	0	0	4565	4410	4616	4305	4032	548702	591	2451570	0	-899.372102	0.221987551
Wisconsin	0.001388889	0.017	0.002920563	0.615456515	-3.543160708	-2.96015375	1.154725842	3.052470602	0.267884959	0.054502246	0.001431143	0.032738169	0	0	4565	4410	4616	4305	4032	608652	1314	2390897	0	-907.6359258	0.249287181
Wisconsin	0.001388889	0.017	0.003246844	0.61921642	-2.056113117	-2.34683653	1.363708113	3.241687467	0.457657282	0.058667179	0.001482041	0.01124566	0	0	4565	4410	4616	4305	4032	433995	1098	2565771	0	-894.4651252	0.216630817
Wisconsin	0.001388889	0.017	0.003009877	-0.167082805	-2.444238327	-3.63816364	0.310145684	3.183481845	0.117369662	0.061119231	0.001532939	0.036648852	0	0	4565	4410	4616	4305	4032	821954	511	2178399	0	-927.3218618	0.306279004
Wisconsin	0.001388889	0.017	0.002693371	0.395907601	-2.411895502	-1.072761864	0.458609472	2.72195287	0.368560119	0.068090052	0.001583837	0.006135494	0	0	4565	4410	4616	4305	4032	1084066	600	1916198	0	-945.3956406	0.237564234
Wisconsin	0.001388889	0.017	0.00113273	-0.183003795	-0.649150209	-1.262255006	1.337531669	2.722140589	0.68766844	0.065993647	0.001634735	0.008878074	0	0	4565	4410	4616	4305	4032	655630	1323	2343911	0	-922.1999902	0.215733205
Wisconsin	0.001388889	0.017	0.002026716	-0.376949944	-1.148740161	-1.069416836	1.262702338	3.05921724	0.312728409	0.065398603	0.001685633	0.006125694	0	0	4565	4410	4616	4305	4032	714220	550	2286094	0	-928.4478831	0.364936046
Wisconsin	0.001388889	0.017	0.001883907	1.104956509	-5.063337844	-4.582078235	0.946743341	3.060611482	-0.231486172	0.068634296	0.001736531	0.015730298	0	0	4565	4410	4616	4305	4032	922455	542	2077867	0	-943.4601297	0.220129605
Wisconsin	0.001388889	0.017	0.002979709	-0.089957975	-2.174628326	-4.699470046	1.461978374	2.729273601	0.109171341	0.07015792	0.001787429	0.037997538	0	0	4565	4410	4616	4305	4032	1112210	710	1887943	0	-955.6399991	0.220330639
Wisconsin	0.001388889	0.017	0.003408992	0.130216589	-3.650179601	-2.731076862	1.885844475	2.835672099	-0.17867055	0.072433141	0.001838327	0.007501563	0	0	4565	4410	4616	4305	4032	1074548	482	1925833	0	-956.2100753	0.196016799
Wisconsin	0.001388889	0.017	0.002397062	0.338413155	-1.642249322	-4.226853885	0.082983937	2.936672268	0.109320634	0.075140718	0.001889224	0.007965742	0	0	4565	4410	4616	4305	4032	1068459	401	1932004	0	-956.6928238	0.195464138
Wisconsin	0.001388889	0.017	0.004310322	0.164086091	-2.5010056	-2.149921968	0.731357125	2.864367224	0.596059231	0.071388469	0.001940122	0.010546698	0	0	4565	4410	4616	4305	4032	656428	500	2343936	0	-933.6662788	0.155601672
Wisconsin	0.001388889	0.017	0.004624231	0.351931242	-2.038505542	-3.172758548	0.077698162	3.196058174	0.351899802	0.070569422	0.00199102	0.010641922	0	0	4565	4410	4616	4305	4032	574096	1157	2425611	0	-929.0981	0.141007518
Wisconsin	0.001388889	0.017	0.001417147	0.495367516	-0.624378507	-3.341168435	0.683409665	2.913849439	0.017796246	0.08090923	0.002041918	0.010966416	0	0	4565	4410	4616	4305	4032	1113432	836	1886596	0	-965.8135915	0.358212021
Wisconsin	0.001388889	0.017	0.004005668	0.20248404	-2.346599978	-5.211033425	-1.723051335	3.313859762	0.45425452	0.073128846	0.002092816	0.027339648	0	0	4565	4410	4616	4305	4032	689542	675	2310647	0	-943.2757242	0.108731184
Wisconsin	0.001388889	0.017	0.004400528	0.873909165	-3.23497693	-5.140296946	0.422764658	3.478872332	0.073020671	0.078568332	0.002143714	0.00998801	0	0	4565	4410	4616	4305	4032	729659	697	2270508	0	-946.4286418	0.191788254
Wisconsin	0.001388889	0.017	0.00349827	0.669349964	-1.913820011	-0.921802785	1.200981324	2.949191793	0.306067738	0.078416795	0.002194612	0.010915135	0	0	4565	4410	4616	4305	4032	673630	663	2326570	0	-945.2961857	0.17969176
Wisconsin	0.001388889	0.017	0.002519583	0.400272004	-2.786705549	-3.002199235	1.048261721	2.78757393	0.685001777	0.080996739	0.00224551	0.021734255	0	0	4565	4410	4616	4305	4032	737864	1178	2261822	0	-951.4862675	0.258081616
Wisconsin	0.001388889	0.017	0.005420766	0.124275615	-3.459420682	-4.188816861	0.130511664	2.776797947	0.38634838	0.080800148	0.002296408	0.031848352	0	0	4565	4410	4616	4305	4032	949330	475	2051059	0	-965.1949983	0.128269442
Wisconsin	0.001388889	0.017	0.004222633	0.773350687	-2.591064883	-2.792139073	0.656438491	3.52311008	0.281366257	0.079824538	0.002347306	0.00967406	0	0	4565	4410	4616	4305	4032	424215	832	2575816	0	-928.805095	0.169476827
Wisconsin	0.001388889	0.017	0.005462403	0.089882977	-2.924436428	-2.581655365	1.197682718	2.94022723	0.290992982	0.08015476	0.002398204	0.012727464	0	0	4565	4410	4616	4305	4032	665327	489	2335049	0	-951.0197064	0.134287141
Wisconsin	0.001388889	0.017	0.003871919	0.783962003	-3.051812691	0.725044848	0.551589004	3.184284814	0.372495949	0.080974588	0.002449102	0.027096476	0	0	4565	4410	4616	4305	4032	585676	536	2414652	0	-947.4245266	0.153464268
Wisconsin	0.001388889	0.017	0.004246492	0.581035706	-2.609565042	-5.360666324	-0.952193022	3.278598743	-0.084742744	0.087746853	0.0025	0.01141842	0	0	4565	4410	4616	4305	4032	889029	641	2111193	0	-967.6899324	0.232116452
Wisconsin	0.001388889	0.018	0.007680992	-0.609399413	-0.107694056	0.410408027	0.942610317	2.789453879	0.163334755	0.002705609	6.00E-06	0.451842422	0	0	4565	4410	4616	4305	4032	1725074	1648	1274142	0	-828.996381	0.162008337
Wisconsin	0.001388889	0.018	0.002061113	0.1240164	-0.408673567	-2.069237658	1.217215492	3.435555072	0.263061009	0.005612399	5.69E-05	0.497532369	0	0	4565	4410	4616	4305	4032	987666	3415	2009783	0	-803.0446316	0.2258126
Wisconsin	0.001388889	0.018	0.004665726	0.367546282	-1.100185877	-1.65482758	0.984347386	3.498046107	0.494053195	0.007973005	0.000107796	0.352176987	0	0	4565	4410	4616	4305	4032	653951	2854	2344058	0	-796.4974272	0.161402443
Wisconsin	0.001388889	0.018	0.003587774	0.131279916	-0.557347519	-1.569788621	1.062055708	3.534568786	0.769851375	0.008122816	0.000158694	0.394730292	0	0	4565	4410	4616	4305	4032	547723	841	2452299	0	-798.4510258	0.185202005
Wisconsin	0.001388889	0.018	0.002915434	0.198319424	-0.619692111	-3.377765884	1.758878178	3.616883614	0.913982093	0.011037454	0.000209592	0.382421105	0	0	4565	4410	4616	4305	4032	383779	852	2616233	0	-799.202058	0.228341054
Wisconsin	0.001388889	0.018	0.003457254	0.414636774	-0.945185121	-3.640588737	1.114666339	3.766359599	0.85157138	0.013009339	0.00026049	0.330026816	0	0	4565	4410	4616	4305	4032	326432	1530	2672901	0	-801.6411868	0.127542438
Wisconsin	0.001388889	0.018	0.003142049	0.488063301	-0.863024668	-3.512964377	1.348649847	3.650169082	0.882006617	0.014974307	0.000311388	0.348527514	0	0	4565	4410	4616	4305	4032	268112	650	2732101	0	-805.353005	0.140452818
Wisconsin	0.001388889	0.018	0.002864777	0.573314539	-2.018072772	-6.652898467	1.043256334	3.742032249	0.777162425	0.016245544	0.000362286	0.312847811	0	0	4565	4410	4616	4305	4032	279261	1093	2720509	0	-809.7341815	0.13629072
Wisconsin	0.001388889	0.018	0.002649342	0.67374328	-1.952131064	-2.76352103	0.980385826	3.882073431	0.729836803	0.017493636	0.000413184	0.323635456	0	0	4565	4410	4616	4305	4032	245882	1079	2753902	0	-812.9169675	0.17216741
Wisconsin	0.001388889	0.018	0.002102335	0.332958176	-0.420488595	-4.387852391	1.138665002	3.53790797	1.175339863	0.018833744	0.000464082	0.308516829	0	0	4565	4410	4616	4305	4032	206038	673	2794152	0	-816.1442791	0.200689044
Wisconsin	0.001388889	0.018	0.002118473	0.57486558	-1.957461026	-3.604326477	1.353898088	3.622074647	0.83777072	0.024257606	0.00051498	0.206570609	0	0	4565	4410	4616	4305	4032	238821	1081	2760962	0	-820.6914441	0.120662296
Wisconsin	0.001388889	0.018	0.002269088	0.457119079	-1.150177513	-4.810685335	1.537908986	3.623782911	1.007546745	0.023739749	0.000565878	0.253497048	0	0	4565	4410	4616	4305	4032	165165	1074	2834626	0	-821.54426	0.22986101
Wisconsin	0.001388889	0.018	0.003299232	0.58043846	-1.62380604	-6.171241436	1.020871589	3.65899781	0.744054052	0.026783777	0.000616776	0.161331175	0	0	4565	4410	4616	4305	4032	246637	1242	2752984	0	-828.0704061	0.120736733
Wisconsin	0.001388889	0.018	0.003019007	0.592650565	-1.187472244	-3.837335322	1.08088459	3.673459759	0.873300561	0.027883736	0.000667673	0.192996317	0	0	4565	4410	4616	4305	4032	173924	1175	2825765	0	-828.0070062	0.261333167
Wisconsin	0.001388889	0.018	0.00332151	0.916113564	-1.491901362	-2.36515085	0.815526012	3.791069248	0.816235376	0.02989951	0.000718571	0.18015622	0	0	4565	4410	4616	4305	4032	175543	631	2824690	0	-832.1246954	0.134447143
Wisconsin	0.001388889	0.018	0.003091171	0.81675621	-1.256921065	-3.475047471	1.374644027	3.514215039	0.843212647	0.036085449	0.000769469	0.07428132	0	0	4565	4410	4616	4305	4032	134777	1598	2864489	0	-834.7469763	0.187538542
Wisconsin	0.001388889	0.018	0.003707764	0.446739201	-0.62455749	-5.563891528	1.139091585	3.682537052	1.028803731	0.035600451	0.000820367	0.110432063	0	0	4565	4410	4616	4305	4032	131413	868	2868583	0	-836.4302232	0.107423943
Wisconsin	0.001388889	0.018	0.003979045	0.593011945	-1.858780115	-2.621192299	0.896944329	3.613482168	0.84654506	0.038541698	0.000871265	0.040367102	0	0	4565	4410	4616	4305	4032	158120	930	2841814	0	-840.3975212	0.143591811
Wisconsin	0.001388889	0.018	0.004277116	0.357356591	-0.377740801	-4.143174925	1.116658035	3.713595211	0.894327615	0.039268352	0.000922163	0.051301187	0	0	4565	4410	4616	4305	4032	131668	778	2868417	0	-841.8426379	0.159460891
Wisconsin	0.001388889	0.018	0.003258901	0.566697992	-2.262348127	-0.256057622	0.961574356	3.494865545	0.823987638	0.040164452	0.000973061	0.072657636	0	0	4565	4410	4616	4305	4032	159853	846	2840165	0	-847.3078417	0.069496441
Wisconsin	0.001388889	0.018	0.003339418	0.53663287	-1.366583796	-3.407372384	1.672942746	3.363413062	0.977292589	0.043734149	0.001023959	0.018241651	0	0	4565	4410	4616	4305	4032	153120	1352	2846392	0	-847.8826097	0.179470712
Wisconsin	0.001388889	0.018	0.004108406	0.830675723	-0.731579186	-2.897965793	1.003946428	3.664583739	0.83290105	0.044968707	0.001074857	0.029896559	0	0	4565	4410	4616	4305	4032	126493	851	2873520	0	-849.1013711	0.116749418
Wisconsin	0.001388889	0.018	0.003403748	0.575479199	-3.642580847	-2.224198378	1.667713117	3.59569102	0.761256238	0.046439835	0.001125755	0.008372932	0	0	4565	4410	4616	4305	4032	123865	1042	2875957	0	-852.3938549	0.201094583
Wisconsin	0.001388889	0.018	0.004611073	0.570928487	-0.980727535	-2.373587629	0.590199583	3.657979456	0.981485334	0.045545718	0.001176653	0.055050083	0	0	4565	4410	4616	4305	4032	114247	1540	2885077	0	-853.8830335	0.101521772
Wisconsin	0.001388889	0.018	0.004594853	0.375765993	-3.585994216	-4.651919506	0.799454562	2.625937604	-0.151270004	0.056635272	0.001227551	0.033034157	0	0	4565	4410	4616	4305	4032	1325011	372	1675481	0	-941.520171	0.196942158
Wisconsin	0.001388889	0.018	0.000852973	-0.003656513	-1.412732026	-2.911825669	0.443793907	3.008980066	0.56530025	0.054246256	0.001278449	0.029003905	0	0	4565	4410	4616	4305	4032	705046	656	2295162	0	-911.7093413	0.382055631
Wisconsin	0.001388889	0.018	0.004015769	-0.324350574	-1.681542272	-5.279595476	1.35555525	2.899773849	0.3460831	0.054734677	0.001329347	0.043828999	0	0	4565	4410	4616	4305	4032	634108	892	2365864	0	-910.1144685	0.137280327
Wisconsin	0.001388889	0.018	0.001810831	0.249154158	-2.727308764	-2.777252359	0.813801035	3.095213961	0.384880695	0.055266877	0.001380245	0.021262956	0	0	4565	4410	4616	4305	4032	585865	1037	2413962	0	-907.2703411	0.244546472
Wisconsin	0.001388889	0.018	0.002310628	0.505217925	-2.118058475	-2.606857862	-1.238543959	3.217281714	0.111433837	0.060568464	0.001431143	0.007017072	0	0	4565	4410	4616	4305	4032	800324	611	2199929	0	-925.8063794	0.219948974
Wisconsin	0.001388889	0.018	0.00332994	0.334446984	-0.573228466	-3.249222548	0.536839275	3.259288911	0.551470659	0.058005919	0.001482041	0.013952008	0	0	4565	4410	4616	4305	4032	428322	2944	2569598	0	-899.3242673	0.146288046
Wisconsin	0.001388889	0.018	0.004931752	0.122160101	-1.697876877	-4.98471999	-0.854774232	3.278747227	-0.001600139	0.063739593	0.001532939	0.025243668	0	0	4565	4410	4616	4305	4032	925669	742	2074453	0	-938.186462	0.2738225
Wisconsin	0.001388889	0.018	0.002647724	-0.125170782	-2.437214968	-5.135892876	0.876781541	2.704313442	0.7441436	0.066860135	0.001583837	0.006111396	0	0	4565	4410	4616	4305	4032	806806	674	2193384	0	-934.9641438	0.132393165
Wisconsin	0.001388889	0.018	0.002278341	0.089960707	-2.153712223	-0.513485543	0.164830205	2.812589901	0.602159704	0.06842872	0.001634735	0.009016498	0	0	4565	4410	4616	4305	4032	820134	662	2180067	0	-938.3872595	0.253801284
Wisconsin	0.001388889	0.018	0.003219616	0.248114308	-1.578371332	-1.438301108	0.671277206	2.852024779	0.377825193	0.066353254	0.001685633	0.023997456	0	0	4565	4410	4616	4305	4032	669517	780	2330566	0	-929.814951	0.180433365
Wisconsin	0.001388889	0.018	0.00567394	-0.239330497	-1.35682011	-3.210090648	0.811166943	2.905809576	0.29296585	0.068718791	0.001736531	0.014074998	0	0	4565	4410	4616	4305	4032	936076	514	2064274	0	-948.4839187	0.178646929
Wisconsin	0.001388889	0.018	0.002856066	-0.385741264	-2.502386849	-0.79971172	-0.44777593	2.990146627	0.107493515	0.06883243	0.001787429	0.032252198	0	0	4565	4410	4616	4305	4032	980088	498	2020278	0	-954.3389372	0.253660947
Wisconsin	0.001388889	0.018	0.003439715	0.228087113	-1.233418422	-2.665268286	1.25861913	3.053965472	0.279492782	0.072676325	0.001838327	0.011163373	0	0	4565	4410	4616	4305	4032	762949	703	2237212	0	-941.7968349	0.235067464
Wisconsin	0.001388889	0.018	0.004723982	-0.084149177	-2.009078953	-0.927047057	1.574238341	2.635529649	0.430958631	0.07250882	0.001889224	0.011924603	0	0	4565	4410	4616	4305	4032	987436	604	2012824	0	-958.5497933	0.217236231
Wisconsin	0.001388889	0.018	0.003308772	0.56540318	-3.304859988	-2.548688676	0.212061759	3.181299434	0.344637525	0.070323339	0.001940122	0.052389203	0	0	4565	4410	4616	4305	4032	585582	489	2414793	0	-934.1936385	0.21320978
Wisconsin	0.001388889	0.018	0.004754289	0.3751993	-2.419431339	-2.23406314	0.39381858	3.556391418	0.506869166	0.068302661	0.00199102	0.037846534	0	0	4565	4410	4616	4305	4032	460576	971	2539317	0	-926.0321298	0.069114312
Wisconsin	0.001388889	0.018	0.003341136	0.665093477	-3.758183184	-0.560752135	1.27090833	3.08956618	0.498146706	0.071600984	0.002041918	0.013447096	0	0	4565	4410	4616	4305	4032	494691	3009	2503164	0	-930.5006951	0.176285189
Wisconsin	0.001388889	0.018	0.005636407	-0.198662156	-4.087254844	-6.734420692	0.443420765	2.889157063	0.673790475	0.073853142	0.002092816	0.068067283	0	0	4565	4410	4616	4305	4032	769675	644	2230545	0	-953.6652125	0.118417622
Wisconsin	0.001388889	0.018	0.00321578	0.147650634	-0.64347748	-2.265186478	0.912625768	3.196056606	0.44156331	0.082095327	0.002143714	0.009374069	0	0	4565	4410	4616	4305	4032	752928	485	2247451	0	-954.1705511	0.220651185
Wisconsin	0.001388889	0.018	0.004308974	0.672989895	-3.781793484	-5.118356981	0.29791818	3.016689813	0.158128002	0.078878811	0.002194612	0.006507567	0	0	4565	4410	4616	4305	4032	824691	591	2175582	0	-959.2342216	0.165813486
Wisconsin	0.001388889	0.018	0.003415789	0.531071465	-1.511739833	-1.934989657	2.147998602	2.904504044	0.414586225	0.081350039	0.00224551	0.031105216	0	0	4565	4410	4616	4305	4032	646788	364	2353711	0	-950.555305	0.171224071
Wisconsin	0.001388889	0.018	0.004283566	0.737007767	-4.159779012	-2.907682905	0.365011101	3.372312358	0.239205096	0.080887423	0.002296408	0.013395141	0	0	4565	4410	4616	4305	4032	662404	649	2337811	0	-951.844135	0.168477862
Wisconsin	0.001388889	0.018	0.005636401	-0.550800789	-4.503497324	-5.018290489	1.677230004	2.441578111	0.156401608	0.081487841	0.002347306	0.02453376	0	0	4565	4410	4616	4305	4032	1129451	729	1870683	0	-981.4247695	0.288702159
Wisconsin	0.001388889	0.018	0.005576976	-0.325822844	-0.368993117	-4.070156105	1.069150226	2.710630817	0.273713979	0.083774596	0.002398204	0.040249802	0	0	4565	4410	4616	4305	4032	981699	861	2018304	0	-974.9787491	0.271789162
Wisconsin	0.001388889	0.018	0.005134395	0.490672852	-3.453667563	-1.424666314	0.385156696	2.964891253	0.583376394	0.082447607	0.002449102	0.052381758	0	0	4565	4410	4616	4305	4032	604096	835	2395933	0	-953.3548253	0.264214564
Wisconsin	0.001388889	0.018	0.005596689	-0.240843619	-0.702036839	-2.323354823	0.918591647	3.107619729	0.763181836	0.079729777	0.0025	0.023904401	0	0	4565	4410	4616	4305	4032	378147	973	2621743	0	-935.2987206	0.26362301
Wisconsin	0.001388889	0.019	0.00903456	-0.625586071	-0.095068302	0.493396367	0.826160221	2.634794317	0.143903083	0.001195892	6.00E-06	0.536355826	0	0	4565	4410	4616	4305	4032	1749847	2197	1248820	0	-829.1404376	0.100498852
Wisconsin	0.001388889	0.019	0.005365509	0.129504869	-0.813407695	-0.685176481	1.030215053	3.45854414	0.469364978	0.006186311	5.69E-05	0.389909026	0	0	4565	4410	4616	4305	4032	798784	1286	2200794	0	-801.1788154	0.170260026
Wisconsin	0.001388889	0.019	0.003314245	0.119762378	-1.043824624	-2.773802194	1.493479977	3.384933852	0.803325403	0.007385918	0.000107796	0.419648816	0	0	4565	4410	4616	4305	4032	643757	1453	2355654	0	-796.4419432	0.17677475
Wisconsin	0.001388889	0.019	0.003606479	0.277182108	-0.737007155	-3.357945028	1.368381286	3.475757671	0.720203262	0.010131038	0.000158694	0.363686423	0	0	4565	4410	4616	4305	4032	474387	1481	2524995	0	-796.8707665	0.137120836
Wisconsin	0.001388889	0.019	0.003866124	0.26530812	-0.692178977	-5.231230964	1.041748567	3.685266423	0.751943074	0.011403846	0.000209592	0.336446171	0	0	4565	4410	4616	4305	4032	415581	998	2584284	0	-800.8936218	0.107006699
Wisconsin	0.001388889	0.019	0.001831885	0.474268855	-1.12311467	-7.132017939	1.068569879	3.950764464	0.81193717	0.012422923	0.00026049	0.405119218	0	0	4565	4410	4616	4305	4032	304964	1806	2694094	0	-803.8486397	0.213891777
Wisconsin	0.001388889	0.019	0.003211335	0.406928503	-0.533883375	-3.874719186	1.442795235	3.627055446	0.92835424	0.015976232	0.000311388	0.301300765	0	0	4565	4410	4616	4305	4032	282178	563	2718123	0	-806.9530325	0.123554422
Wisconsin	0.001388889	0.019	0.00269873	0.703260092	-0.906880067	-3.575767326	1.027003443	3.738578057	0.833359932	0.016337035	0.000362286	0.343980341	0	0	4565	4410	4616	4305	4032	267184	1834	2731846	0	-811.612372	0.198781711
Wisconsin	0.001388889	0.019	0.002747548	0.504843825	-1.401016898	-5.564305185	1.75752843	3.276829739	0.911195471	0.021046489	0.000413184	0.214067849	0	0	4565	4410	4616	4305	4032	279448	1832	2719584	0	-816.8241265	0.247150066
Wisconsin	0.001388889	0.019	0.002140506	0.57730482	-1.414056677	-2.710427389	1.244518072	3.694615101	0.938120547	0.019995085	0.000464082	0.297171815	0	0	4565	4410	4616	4305	4032	209191	1173	2790500	0	-817.9012057	0.241278389
Wisconsin	0.001388889	0.019	0.003833624	0.61880199	-1.257064178	-3.448721778	1.322657738	3.544581309	0.717564703	0.025264625	0.00051498	0.163564312	0	0	4565	4410	4616	4305	4032	256670	996	2743197	0	-824.2958936	0.14197646
Wisconsin	0.001388889	0.019	0.00389324	0.559009597	-0.988031464	-0.475107928	0.723423608	3.698910864	0.922233136	0.027540122	0.000565878	0.141239974	0	0	4565	4410	4616	4305	4032	181001	1411	2818452	0	-827.2257183	0.130303429
Wisconsin	0.001388889	0.019	0.002577115	0.7003824	-1.474830711	-2.1306799	1.187164875	3.556059447	0.92460318	0.027919959	0.000616776	0.169252459	0	0	4565	4410	4616	4305	4032	185954	1687	2813222	0	-829.3736401	0.140934169
Wisconsin	0.001388889	0.019	0.002389885	0.001936023	-2.232114011	-2.238885241	1.340404661	2.906932925	-0.004025158	0.039375333	0.000667673	0.020099761	0	0	4565	4410	4616	4305	4032	923756	685	2076422	0	-880.2929306	0.274099543
Wisconsin	0.001388889	0.019	0.002681056	-0.04182591	-2.193463246	-5.197431329	0.452071311	2.84251251	0.150715404	0.039731009	0.000718571	0.008858797	0	0	4565	4410	4616	4305	4032	920957	735	2079172	0	-883.7817118	0.328242536
Wisconsin	0.001388889	0.019	0.005145042	0.620293904	-1.963897102	-2.500371426	1.272675942	3.433154547	0.951627178	0.036980698	0.000769469	0.014160494	0	0	4565	4410	4616	4305	4032	166749	1029	2833086	0	-839.9715571	0.114477233
Wisconsin	0.001388889	0.019	0.00336036	0.621719228	-1.760360382	-3.238658415	1.504857281	3.405925019	0.965223248	0.03450736	0.000820367	0.107177245	0	0	4565	4410	4616	4305	4032	151726	830	2848308	0	-840.8743462	0.247322558
Wisconsin	0.001388889	0.019	0.004102863	0.19912545	-3.227498646	-3.960476833	0.319445864	3.133022547	-0.104380032	0.044901753	0.000871265	0.024863218	0	0	4565	4410	4616	4305	4032	932836	810	2067219	0	-899.8605036	0.213206868
Wisconsin	0.001388889	0.019	0.003642695	0.895118356	-1.999894159	-4.140041593	1.07495099	3.715662903	0.722681936	0.041962351	0.000922163	0.01302148	0	0	4565	4410	4616	4305	4032	132441	940	2867483	0	-845.3592962	0.281322289
Wisconsin	0.001388889	0.019	0.004550659	0.546002293	-1.892531989	-5.203641592	1.249333312	3.554836096	0.927572057	0.039818909	0.000973061	0.064264372	0	0	4565	4410	4616	4305	4032	120256	835	2879772	0	-847.6264296	0.230740686
Wisconsin	0.001388889	0.019	0.003925546	-0.086265491	-0.715790663	-4.026793147	0.45183643	3.014067426	0.156910149	0.049902045	0.001023959	0.010652834	0	0	4565	4410	4616	4305	4032	852271	623	2147970	0	-907.0541449	0.199477091
Wisconsin	0.001388889	0.019	0.001090232	-0.413166513	-3.014515541	-3.159648155	0.26560303	3.06452146	-0.04047463	0.049189521	0.001074857	0.115131543	0	0	4565	4410	4616	4305	4032	978320	758	2021786	0	-922.3976067	0.230766006
Wisconsin	0.001388889	0.019	0.002484294	0.013726185	-2.895383883	-2.547550402	1.043146549	2.939955383	0.232975906	0.052073147	0.001125755	0.003073287	0	0	4565	4410	4616	4305	4032	748314	766	2251783	0	-907.7462389	0.19945917
Wisconsin	0.001388889	0.019	0.003351761	-0.07716931	-1.209871145	-5.63634088	1.196628615	2.821116101	0.350905317	0.055288225	0.001176653	0.005852931	0	0	4565	4410	4616	4305	4032	811919	716	2188229	0	-915.4834266	0.188223272
Wisconsin	0.001388889	0.019	0.004538226	0.331831176	-2.028947086	-1.891349904	-0.087421245	3.139091383	0.122740815	0.056794104	0.001227551	0.011890994	0	0	4565	4410	4616	4305	4032	769074	590	2231200	0	-916.2344462	0.264695041
Wisconsin	0.001388889	0.019	0.002996808	-0.287704208	-3.327267932	-1.308590952	0.681278566	2.826714092	0.60144001	0.0566976	0.001278449	0.007330395	0	0	4565	4410	4616	4305	4032	707272	700	2292892	0	-915.3119008	0.262956419
Wisconsin	0.001388889	0.019	0.002322332	-0.666075572	-3.240509115	-4.644982728	-0.618013095	2.914418149	0.354073546	0.055287287	0.001329347	0.054908428	0	0	4565	4410	4616	4305	4032	868266	564	2132034	0	-931.1487267	0.341320993
Wisconsin	0.001388889	0.019	0.001458099	0.333131276	-2.383377581	-3.440485234	1.571800757	3.048612104	0.159611982	0.056892757	0.001380245	0.021276131	0	0	4565	4410	4616	4305	4032	635812	642	2364411	0	-915.939028	0.218514077
Wisconsin	0.001388889	0.019	0.002972943	0.319580095	-2.414064192	-3.389751618	2.125131859	2.850858389	0.433638601	0.058281197	0.001431143	0.046981908	0	0	4565	4410	4616	4305	4032	640085	624	2360154	0	-920.730114	0.26165223
Wisconsin	0.001388889	0.019	0.00260015	0.218939232	-5.338023615	-4.708980135	1.76294495	2.610005261	0.333170903	0.062910129	0.001482041	0.011040086	0	0	4565	4410	4616	4305	4032	854223	846	2145795	0	-936.4340047	0.181086671
Wisconsin	0.001388889	0.019	0.00383704	0.822751094	-4.6207742	-3.455095233	0.448378581	3.136837531	0.198687944	0.061890477	0.001532939	0.029260258	0	0	4565	4410	4616	4305	4032	719192	383	2281289	0	-930.3679397	0.191444353
Wisconsin	0.001388889	0.019	0.006096154	-0.011811984	-3.999181659	-2.401299589	0.281303934	2.611927014	0.406225931	0.066795714	0.001583837	0.0315831	0	0	4565	4410	4616	4305	4032	1088970	377	1911517	0	-954.7579601	0.151411227
Wisconsin	0.001388889	0.019	0.004974816	0.012104187	-3.014423196	-4.672861351	1.520616413	2.606316358	0.38362747	0.064424246	0.001634735	0.022455433	0	0	4565	4410	4616	4305	4032	901126	585	2099152	0	-946.8397729	0.161660343
Wisconsin	0.001388889	0.019	0.001889257	0.551263055	-2.868643613	-3.801185576	0.800583513	3.178929843	-0.032596367	0.067428461	0.001685633	0.009230211	0	0	4565	4410	4616	4305	4032	895437	381	2105046	0	-948.3315787	0.415884569
Wisconsin	0.001388889	0.019	0.003203486	0.231963281	-0.826085868	-2.661644397	0.960488359	3.135669582	0.68755443	0.066178776	0.001736531	0.004963431	0	0	4565	4410	4616	4305	4032	386561	1185	2613118	0	-912.6593983	0.198000235
Wisconsin	0.001388889	0.019	0.002938138	0.106834961	-0.356783297	-1.73734124	1.246556685	2.798506554	0.253513467	0.072157936	0.001787429	0.021308294	0	0	4565	4410	4616	4305	4032	895676	540	2104647	0	-953.3653209	0.274250328
Wisconsin	0.001388889	0.019	0.005752847	0.040580526	-4.975759885	-2.221325228	-0.443387844	3.084531885	0.171338107	0.071276578	0.001838327	0.009249244	0	0	4565	4410	4616	4305	4032	859758	609	2140497	0	-952.7278984	0.184640258
Wisconsin	0.001388889	0.019	0.004598224	0.021022368	-3.045889835	-2.012517765	0.916812853	3.041424352	0.3548133	0.069129389	0.001889224	0.007978204	0	0	4565	4410	4616	4305	4032	667825	630	2332409	0	-942.5075292	0.157778737
Wisconsin	0.001388889	0.019	0.003414307	0.344226683	-3.682600777	-3.166224813	1.554137775	2.671429724	0.526875059	0.074478248	0.001940122	0.029827441	0	0	4565	4410	4616	4305	4032	659825	646	2340392	0	-944.5030091	0.302676203
Wisconsin	0.001388889	0.019	0.005575813	-0.201509631	-2.651420685	-3.303089428	0.831953996	2.389992623	0.132768498	0.075734176	0.00199102	0.014927534	0	0	4565	4410	4616	4305	4032	1081893	578	1918393	0	-970.695951	0.164521578
Wisconsin	0.001388889	0.019	0.006089912	-0.103231549	-1.588009043	-2.766722328	1.302208818	2.699080023	0.666525909	0.077279151	0.002041918	0.008759317	0	0	4565	4410	4616	4305	4032	808808	623	2191433	0	-957.8128126	0.205248173
Wisconsin	0.001388889	0.019	0.004799648	0.862108463	-1.816267904	-6.261385071	0.169125034	3.290795336	-0.227222666	0.076265667	0.002092816	0.020463095	0	0	4565	4410	4616	4305	4032	863617	734	2136513	0	-963.650603	0.296665512
Wisconsin	0.001388889	0.019	0.005829405	0.296788394	-2.386548677	-4.96248327	0.91296907	2.988399702	0.497752154	0.077364313	0.002143714	0.011609937	0	0	4565	4410	4616	4305	4032	574096	457	2426310	0	-944.8064625	0.140023527
Wisconsin	0.001388889	0.019	0.004782258	-0.288151299	-4.513281013	-4.697064333	1.673480801	2.467711209	0.491794312	0.084398225	0.002194612	0.02501536	0	0	4565	4410	4616	4305	4032	1115923	669	1884271	0	-979.2531929	0.113998891
Wisconsin	0.001388889	0.019	0.004748038	-0.496513487	-1.826786816	-5.559604488	2.38786246	2.376975331	0.843176817	0.082635547	0.00224551	0.011283659	0	0	4565	4410	4616	4305	4032	691419	647	2308798	0	-958.0362681	0.150420447
Wisconsin	0.001388889	0.019	0.004184585	0.006149272	-1.445917907	-3.151623443	1.692108323	3.162255735	0.803750388	0.080464801	0.002296408	0.020816501	0	0	4565	4410	4616	4305	4032	500477	2282	2498105	0	-945.6855381	0.296227685
Wisconsin	0.001388889	0.019	0.006032335	-0.231967857	-1.377360609	-3.083873841	1.799102418	2.697207739	0.489266753	0.081347858	0.002347306	0.015128504	0	0	4565	4410	4616	4305	4032	701243	1030	2298591	0	-961.8930106	0.095177886
Wisconsin	0.001388889	0.019	0.005266805	0.111658873	-1.724890747	-2.367858625	1.152577836	2.92973497	0.380956411	0.08563959	0.002398204	0.012152798	0	0	4565	4410	4616	4305	4032	674637	869	2325358	0	-960.5212296	0.226801923
Wisconsin	0.001388889	0.019	0.005741497	-0.293715389	-0.587197097	-2.787120051	-0.424067522	2.654800482	0.364758293	0.087859678	0.002449102	0.006558084	0	0	4565	4410	4616	4305	4032	924055	715	2076093	0	-977.6240199	0.146454071
Wisconsin	0.001388889	0.019	0.006504893	0.343296081	-2.211235544	-2.059554875	-0.509398467	3.210818084	0.540312926	0.085148804	0.0025	0.016566203	0	0	4565	4410	4616	4305	4032	726040	694	2274130	0	-967.8059771	0.143474719
Wisconsin	0.001388889	0.02	0.008574887	-0.504386698	0.066192182	0.592044282	0.999792202	2.947659282	0.058367944	0.000606987	6.00E-06	0.614633215	0	0	4565	4410	4616	4305	4032	1565112	6315	1429436	0	-833.1856517	0.17489043
Wisconsin	0.001388889	0.02	0.005700068	0.045400453	-0.480990167	-1.363658758	1.221621796	3.441996458	0.529118962	0.005379879	5.69E-05	0.444323768	0	0	4565	4410	4616	4305	4032	784989	1340	2214534	0	-800.9103591	0.101034273
Wisconsin	0.001388889	0.02	0.004423933	0.168532157	-0.967328798	-2.502580853	1.323340533	3.440945683	0.607106088	0.007480015	0.000107796	0.411006192	0	0	4565	4410	4616	4305	4032	616396	1345	2383123	0	-796.0706416	0.125111168
Wisconsin	0.001388889	0.02	0.003416477	0.538106582	-1.546160254	-3.299783756	1.05641045	3.577233289	0.803016131	0.008926454	0.000158694	0.406614564	0	0	4565	4410	4616	4305	4032	464609	2314	2533940	0	-798.0720751	0.323157882
Wisconsin	0.001388889	0.02	0.00216309	0.536819962	-0.741551506	-3.26183629	1.099032488	3.826868122	0.823030297	0.009277721	0.000209592	0.481298066	0	0	4565	4410	4616	4305	4032	329534	1707	2669623	0	-801.0299925	0.193601011
Wisconsin	0.001388889	0.02	0.002518607	0.232520127	-0.526630973	-3.494324641	1.312398372	3.69816873	1.040983795	0.012665035	0.00026049	0.37831501	0	0	4565	4410	4616	4305	4032	274297	1062	2725504	0	-804.7410776	0.242929423
Wisconsin	0.001388889	0.02	0.003628034	0.518821464	-2.285566359	-4.503901948	1.360907985	3.512673587	0.816695636	0.016270617	0.000311388	0.281165247	0	0	4565	4410	4616	4305	4032	338851	1965	2660048	0	-811.1952706	0.178528899
Wisconsin	0.001388889	0.02	0.003405335	0.465222236	-1.541424197	-1.72998612	0.436841348	3.747217207	0.786190159	0.01850493	0.000362286	0.280797418	0	0	4565	4410	4616	4305	4032	278132	1863	2720869	0	-815.1350438	0.232388756
Wisconsin	0.001388889	0.02	0.003671537	0.3358385	-0.728018003	-5.17644545	1.172875293	3.416146883	0.761385825	0.022429101	0.000413184	0.160322225	0	0	4565	4410	4616	4305	4032	295911	2052	2702900	0	-819.7617625	0.177618737
Wisconsin	0.001388889	0.02	0.002860904	0.477613922	-1.773099695	-5.806425236	1.450677162	3.48924329	0.983689676	0.020173326	0.000464082	0.273736617	0	0	4565	4410	4616	4305	4032	209588	723	2790552	0	-821.7283211	0.135490663
Wisconsin	0.001388889	0.02	0.001915416	0.558204054	-1.604474409	-5.709026281	1.605367941	3.559884722	0.823731896	0.022658466	0.00051498	0.264635494	0	0	4565	4410	4616	4305	4032	206339	618	2793906	0	-825.4279308	0.19461724
Wisconsin	0.001388889	0.02	0.004383922	0.570225619	-2.309410475	-3.065298197	1.440945422	3.612209845	0.882459439	0.025988014	0.000565878	0.159405545	0	0	4565	4410	4616	4305	4032	204468	804	2795592	0	-829.9387001	0.160943782
Wisconsin	0.001388889	0.02	0.003156219	0.953303162	-3.287359534	-3.304822149	1.257239132	3.64947989	0.76181941	0.030576233	0.000616776	0.103001187	0	0	4565	4410	4616	4305	4032	152666	1122	2847076	0	-833.1706778	0.193763561
Wisconsin	0.001388889	0.02	0.004684201	0.609613592	-0.985587109	-2.063894635	0.715662967	3.785335864	0.88659984	0.033316468	0.000667673	0.093947297	0	0	4565	4410	4616	4305	4032	162327	855	2837682	0	-836.8091554	0.107968206
Wisconsin	0.001388889	0.02	0.003075722	0.587781267	-2.575920948	-3.035986664	1.730753847	3.46795749	0.894563385	0.031354423	0.000718571	0.138984488	0	0	4565	4410	4616	4305	4032	150304	942	2849617	0	-838.2058463	0.167349439
Wisconsin	0.001388889	0.02	0.003199524	0.649183363	-2.681674286	-3.938014834	0.807737331	3.706836264	0.855553971	0.033877203	0.000769469	0.112843597	0	0	4565	4410	4616	4305	4032	157988	889	2841987	0	-841.2783214	0.189570704
Wisconsin	0.001388889	0.02	0.003816933	0.689038843	-1.487224181	-1.905644849	0.507767699	3.675747238	0.749066547	0.037303676	0.000820367	0.026754801	0	0	4565	4410	4616	4305	4032	172741	869	2827254	0	-845.9393168	0.280603852
Wisconsin	0.001388889	0.02	0.004656295	1.056071015	-2.110989924	-1.938007576	0.779066506	3.759168921	0.643514701	0.04188288	0.000871265	0.029697929	0	0	4565	4410	4616	4305	4032	132648	1357	2866859	0	-847.957398	0.182533316
Wisconsin	0.001388889	0.02	0.003294847	0.455269812	-1.647332616	-2.772227411	0.82582689	3.483667086	0.71945078	0.042641688	0.000922163	0.005408017	0	0	4565	4410	4616	4305	4032	141416	819	2858629	0	-850.3779826	0.225878198
Wisconsin	0.001388889	0.02	0.004051099	0.397839426	-2.861035332	-1.952373712	1.217621625	3.449581009	0.915938377	0.043369513	0.000973061	0.018051309	0	0	4565	4410	4616	4305	4032	138147	950	2861766	0	-853.170305	0.124296452
Wisconsin	0.001388889	0.02	0.004574392	0.713499929	-1.578418434	-6.128959738	1.035480553	3.55440407	0.708315957	0.044861459	0.001023959	0.007000877	0	0	4565	4410	4616	4305	4032	149008	1214	2850642	0	-855.4559015	0.112886133
Wisconsin	0.001388889	0.02	0.00270952	-0.261131854	-2.578739025	-4.316347554	0.303777071	2.935169054	0.317999623	0.051177765	0.001074857	0.018920634	0	0	4565	4410	4616	4305	4032	758118	537	2242208	0	-910.3050002	0.171385714
Wisconsin	0.001388889	0.02	0.002931042	0.745154293	-2.641652018	-4.077929366	1.098897698	3.517765235	0.767552552	0.046036344	0.001125755	0.019852574	0	0	4565	4410	4616	4305	4032	164455	1023	2835386	0	-861.901341	0.24070171
Wisconsin	0.001388889	0.02	0.002192823	0.549009903	-5.175198817	-0.922131075	2.075307931	2.902848401	0.517287108	0.052301482	0.001176653	0.027736692	0	0	4565	4410	4616	4305	4032	382565	1380	2616918	0	-889.99346	0.136345664
Wisconsin	0.001388889	0.02	0.004228213	-0.177229972	-1.615935819	-6.471277801	1.325024944	2.83881822	0.357410076	0.057608386	0.001227551	0.022234819	0	0	4565	4410	4616	4305	4032	778984	642	2221238	0	-921.9988587	0.108007816
Wisconsin	0.001388889	0.02	0.003238177	0.443022449	-2.447518443	-1.713627225	1.656806416	3.159185284	0.63255644	0.05081106	0.001278449	0.057923265	0	0	4565	4410	4616	4305	4032	350578	1154	2649132	0	-891.137577	0.116758144
Wisconsin	0.001388889	0.02	0.003789565	0.034606478	-2.478261363	-3.043473956	1.349176946	2.712085783	0.415567546	0.057222462	0.001329347	0.02086616	0	0	4565	4410	4616	4305	4032	836461	843	2163560	0	-931.2868894	0.162158238
Wisconsin	0.001388889	0.02	0.004442543	0.189370012	-0.999075888	-0.973488008	0.72237348	2.976893405	0.248222694	0.060829838	0.001380245	0.010370054	0	0	4565	4410	4616	4305	4032	741986	669	2258209	0	-928.1243742	0.200610044
Wisconsin	0.001388889	0.02	0.002661191	0.335890596	-4.467081067	-4.061878906	1.21485075	3.011654713	0.587736913	0.057002532	0.001431143	0.027445476	0	0	4565	4410	4616	4305	4032	554071	1211	2445582	0	-917.6589236	0.215243382
Wisconsin	0.001388889	0.02	0.002313184	0.082446741	-1.470340268	-3.285974541	0.964109633	3.084795696	0.595300052	0.058713594	0.001482041	0.045218827	0	0	4565	4410	4616	4305	4032	382230	1706	2616928	0	-905.7796289	0.219373378
Wisconsin	0.001388889	0.02	0.004513982	-0.412833063	-1.477043678	-4.688553304	1.503742236	2.454191879	0.798130744	0.064172873	0.001532939	0.038955334	0	0	4565	4410	4616	4305	4032	821788	632	2178444	0	-942.3591687	0.199414809
Wisconsin	0.001388889	0.02	0.004184674	0.484391385	-2.735937944	-1.572256736	-0.121307604	2.837591514	-0.08565413	0.060092601	0.001583837	0.082152862	0	0	4565	4410	4616	4305	4032	820893	693	2179278	0	-946.9814514	0.363752585
Wisconsin	0.001388889	0.02	0.004392314	-0.189701075	-2.777740234	-3.392509101	0.978527728	2.671826995	0.681540978	0.066136185	0.001634735	0.044426806	0	0	4565	4410	4616	4305	4032	700223	912	2299729	0	-938.9182474	0.323608683
Wisconsin	0.001388889	0.02	0.005578902	0.369332741	-1.385401475	-4.033369547	1.16952062	2.74717149	0.341111086	0.0666796	0.001685633	0.039470392	0	0	4565	4410	4616	4305	4032	812127	656	2188080	0	-948.346689	0.204751249
Wisconsin	0.001388889	0.02	0.005191874	-0.251979915	-2.794544527	-3.854044057	1.297036254	2.477850922	0.236237013	0.070903045	0.001736531	0.010924531	0	0	4565	4410	4616	4305	4032	1085893	496	1914475	0	-964.7490117	0.223717177
Wisconsin	0.001388889	0.02	0.005254574	0.197216441	-6.23586203	-5.51404913	1.071373174	2.815283319	0.163780565	0.069548695	0.001787429	0.044072711	0	0	4565	4410	4616	4305	4032	1068897	973	1930993	0	-966.5199103	0.303598917
Wisconsin	0.001388889	0.02	0.004789914	0.296287132	-4.295782781	-3.449191362	0.45226577	3.094102599	0.303041178	0.072643937	0.001838327	0.014421194	0	0	4565	4410	4616	4305	4032	686581	614	2313669	0	-945.8388905	0.201292648
Wisconsin	0.001388889	0.02	0.005522826	0.595032311	-4.151848631	-2.273878607	0.686183863	3.255098669	0.216411901	0.072263515	0.001889224	0.02851804	0	0	4565	4410	4616	4305	4032	712258	884	2287721	0	-950.0975553	0.1710795
Wisconsin	0.001388889	0.02	0.005602994	0.713728227	-3.200212596	-2.438871213	0.610645985	3.284537422	0.015951147	0.076374801	0.001940122	0.013711672	0	0	4565	4410	4616	4305	4032	793134	632	2207097	0	-957.1592573	0.110694039
Wisconsin	0.001388889	0.02	0.005293733	0.308592245	-3.843333743	-4.009333127	0.65235528	3.130070081	0.404487209	0.070710422	0.00199102	0.021503335	0	0	4565	4410	4616	4305	4032	542535	532	2457797	0	-941.4850326	0.174031687
Wisconsin	0.001388889	0.02	0.0054777	-0.480583659	-1.400090689	-2.02384765	-0.825598663	3.306440291	0.386613385	0.079874318	0.002041918	0.008099736	0	0	4565	4410	4616	4305	4032	849479	428	2150956	0	-965.2687616	0.130837003
Wisconsin	0.001388889	0.02	0.005465524	0.244112193	-1.813867389	-1.717363253	0.732934163	2.954293385	0.245056869	0.073887881	0.002092816	0.060310282	0	0	4565	4410	4616	4305	4032	688330	565	2311968	0	-957.2989693	0.101513638
Wisconsin	0.001388889	0.02	0.005697763	-0.121492743	-0.971481093	-0.18285062	-0.040251582	2.835989213	0.578487748	0.076194021	0.002143714	0.024695424	0	0	4565	4410	4616	4305	4032	649890	564	2350410	0	-956.1957579	0.198095333
Wisconsin	0.001388889	0.02	0.004701669	0.414349074	-3.653197663	-6.972803998	0.985413403	3.202887866	-0.03750654	0.082194623	0.002194612	0.076016297	0	0	4565	4410	4616	4305	4032	934620	890	2065354	0	-975.1816198	0.1675933
Wisconsin	0.001388889	0.02	0.005490415	0.6808458	-3.431281271	-4.431761445	0.136800615	3.048249878	-0.029378358	0.082912351	0.00224551	0.004423707	0	0	4565	4410	4616	4305	4032	920706	496	2079662	0	-974.6794803	0.214185511
Wisconsin	0.001388889	0.02	0.006411759	0.327925154	-4.181080934	-2.635903754	-0.342589165	2.870907156	0.22629201	0.080287465	0.002296408	0.043121424	0	0	4565	4410	4616	4305	4032	848901	615	2151347	0	-972.9757288	0.149305651
Wisconsin	0.001388889	0.02	0.00315104	-0.171305801	-1.991153109	-2.675928596	2.730558078	2.528797619	0.537755342	0.087146414	0.002347306	0.004368928	0	0	4565	4410	4616	4305	4032	779384	657	2220822	0	-971.8752666	0.254566073
Wisconsin	0.001388889	0.02	0.007182371	-0.062052408	-3.178777566	-5.182733305	0.080423602	2.76830776	0.560034143	0.082994759	0.002398204	0.017622321	0	0	4565	4410	4616	4305	4032	747236	741	2252887	0	-969.6939645	0.16879318
Wisconsin	0.001388889	0.02	0.006888852	0.17795656	-3.50937693	-2.373609694	0.158862482	3.132076175	0.198823001	0.080033711	0.002449102	0.037819501	0	0	4565	4410	4616	4305	4032	688059	849	2311956	0	-968.1005368	0.205507827
Wisconsin	0.001388889	0.02	0.00633003	-0.351632234	-1.047271669	-4.33812656	1.03962817	2.843811875	0.113467188	0.090829921	0.0025	0.027976302	0	0	4565	4410	4616	4305	4032	994350	484	2006029	0	-986.7642392	0.22370286
Wisconsin	0.001388889	0.021	0.010426028	-0.311147754	-0.103446101	0.680344089	0.840346977	2.91577254	0.1877143	0.000863359	6.00E-06	0.590779289	0	0	4565	4410	4616	4305	4032	1495380	5212	1500272	0	-831.758701	0.159049544
Wisconsin	0.001388889	0.021	0.004632466	-0.304742527	-1.142845915	-2.604808158	0.983691199	3.117399239	0.421074361	0.00608202	5.69E-05	0.39511789	0	0	4565	4410	4616	4305	4032	1098961	1972	1899931	0	-799.14318	0.185515048
Wisconsin	0.001388889	0.021	0.003760171	0.383359186	-1.320167119	-2.163003233	1.23452447	3.642983303	0.464099265	0.007512541	0.000107796	0.422607935	0	0	4565	4410	4616	4305	4032	580781	1267	2418816	0	-796.6274007	0.175217684
Wisconsin	0.001388889	0.021	0.003353283	0.461519914	-1.531699255	-5.317030991	1.171724983	3.560119553	0.649359848	0.008787238	0.000158694	0.396401836	0	0	4565	4410	4616	4305	4032	475235	877	2524752	0	-799.3884924	0.149424631
Wisconsin	0.001388889	0.021	0.002921851	0.447948643	-0.949071489	-2.30567135	1.262559084	3.714851288	0.657647516	0.01099139	0.000209592	0.38657142	0	0	4565	4410	4616	4305	4032	364110	1230	2635524	0	-802.3442493	0.201026422
Wisconsin	0.001388889	0.021	0.003520405	0.469142964	-1.058628338	-3.041307687	1.423048856	3.651226891	0.764832001	0.012532909	0.00026049	0.354434359	0	0	4565	4410	4616	4305	4032	314948	1669	2684246	0	-806.8739174	0.20977378
Wisconsin	0.001388889	0.021	0.002364597	0.460031541	-0.844343849	-3.014934731	1.552089502	3.604981966	0.982341013	0.015469049	0.000311388	0.339024693	0	0	4565	4410	4616	4305	4032	239129	712	2761022	0	-810.5433097	0.142740486
Wisconsin	0.001388889	0.021	0.002287941	0.601637306	-1.330815313	-2.261391144	1.022406172	3.931947856	0.798767792	0.015096085	0.000362286	0.387892047	0	0	4565	4410	4616	4305	4032	242069	1516	2757279	0	-815.8335534	0.15768751
Wisconsin	0.001388889	0.021	0.003746833	0.602384136	-1.884155628	-5.723714745	0.683888385	3.756729688	0.5925579	0.022313692	0.000413184	0.19532762	0	0	4565	4410	4616	4305	4032	272131	1283	2727450	0	-821.932645	0.180577456
Wisconsin	0.001388889	0.021	0.004758025	0.16284109	-0.921610781	-3.467823878	-0.470895646	3.40645517	0.218458742	0.02880542	0.000464082	0.033811497	0	0	4565	4410	4616	4305	4032	665020	894	2334950	0	-849.568447	0.179655095
Wisconsin	0.001388889	0.021	0.003530405	0.760592773	-2.27156634	-2.695330817	0.943162815	3.661342409	0.668903531	0.025723796	0.00051498	0.186448566	0	0	4565	4410	4616	4305	4032	198658	1306	2800900	0	-829.0341903	0.166610694
Wisconsin	0.001388889	0.021	0.003698726	0.025815108	-1.244270141	-4.911989672	0.699559201	2.996133403	0.422482451	0.031368699	0.000565878	0.015629746	0	0	4565	4410	4616	4305	4032	617735	2012	2381116	0	-858.0164971	0.164534104
Wisconsin	0.001388889	0.021	0.004381999	0.552705521	-1.507123048	-1.77294022	0.883805105	3.57057891	0.648607267	0.033264943	0.000616776	0.002886408	0	0	4565	4410	4616	4305	4032	203475	1225	2796164	0	-837.2988617	0.198049458
Wisconsin	0.001388889	0.021	0.00378023	0.951182701	-2.393148306	-3.401363086	0.696014504	3.70633503	0.590730203	0.033709354	0.000667673	0.055719353	0	0	4565	4410	4616	4305	4032	162437	750	2837677	0	-839.2341485	0.161327865
Wisconsin	0.001388889	0.021	0.004113327	0.563711922	-2.082244299	-5.786743753	1.42515795	3.331917819	0.891454831	0.034949995	0.000718571	0.020568916	0	0	4565	4410	4616	4305	4032	167773	1053	2832037	0	-842.2302835	0.105563383
Wisconsin	0.001388889	0.021	0.004660727	0.811244007	-1.63703267	-1.900815878	1.336326314	3.487278273	0.755300461	0.037934931	0.000769469	0.016389217	0	0	4565	4410	4616	4305	4032	148167	1250	2851446	0	-844.3478986	0.150638882
Wisconsin	0.001388889	0.021	0.001064928	0.459489566	-3.613232985	-5.275242917	2.17460009	2.653051815	0.179533657	0.044778506	0.000820367	0.015828053	0	0	4565	4410	4616	4305	4032	834983	1329	2164551	0	-898.9739581	0.404429545
Wisconsin	0.001388889	0.021	0.003309881	0.481602374	-1.499635305	-1.948825156	1.26982072	3.442942997	0.638314319	0.040901449	0.000871265	0.017585685	0	0	4565	4410	4616	4305	4032	171086	1143	2828634	0	-852.5085291	0.154724521
Wisconsin	0.001388889	0.021	0.004851118	0.678368326	-1.243747334	-1.967102001	0.745387229	3.681966792	0.574189228	0.040895199	0.000922163	0.002691455	0	0	4565	4410	4616	4305	4032	146176	1756	2852932	0	-853.5357092	0.099256202
Wisconsin	0.001388889	0.021	0.002878599	0.212718064	-1.716377525	-2.521107968	1.496757577	2.815571348	0.287152814	0.048152346	0.000973061	0.014312701	0	0	4565	4410	4616	4305	4032	716770	1821	2282273	0	-903.6708567	0.172323339
Wisconsin	0.001388889	0.021	0.002847834	0.72893237	-1.853863929	-1.206685032	1.56921492	3.336095514	0.699632809	0.044098175	0.001023959	0.03429245	0	0	4565	4410	4616	4305	4032	161736	1142	2837986	0	-860.7317624	0.21597408
Wisconsin	0.001388889	0.021	0.001869827	0.245714312	-2.220434955	-1.60409305	0.686830804	3.285915785	0.138873577	0.051873526	0.001074857	0.014293756	0	0	4565	4410	4616	4305	4032	646261	1356	2353247	0	-907.3710736	0.214574774
Wisconsin	0.001388889	0.021	0.004294281	0.367465201	-0.549817949	-3.774617251	-0.025253687	3.344654206	0.268642528	0.04971011	0.001125755	0.014085826	0	0	4565	4410	4616	4305	4032	401559	2716	2596589	0	-890.924364	0.145964268
Wisconsin	0.001388889	0.021	0.00430135	0.647090087	-2.001252814	-4.023462779	0.434565261	3.793607927	0.676251905	0.046923454	0.001176653	0.020677863	0	0	4565	4410	4616	4305	4032	121547	767	2878551	0	-865.1453333	0.179607583
Wisconsin	0.001388889	0.021	0.005278222	-0.739846966	-1.961879655	-1.459304769	1.283863543	2.468635805	0.455619674	0.056856821	0.001227551	0.022738145	0	0	4565	4410	4616	4305	4032	1006591	654	1993619	0	-940.0170383	0.179673893
Wisconsin	0.001388889	0.021	0.001525825	0.377183602	-2.465503724	-4.834081274	0.301122206	2.551896572	0.258682052	0.057451318	0.001278449	0.005619687	0	0	4565	4410	4616	4305	4032	786997	822	2213045	0	-929.5922643	0.246040169
Wisconsin	0.001388889	0.021	0.003430143	0.645963733	-1.736769269	-3.10160251	-0.438221983	3.356839294	-0.01972478	0.059841866	0.001329347	0.027095991	0	0	4565	4410	4616	4305	4032	666294	713	2333858	0	-924.7472646	0.239769186
Wisconsin	0.001388889	0.021	0.000819703	0.299826941	-1.760079653	-1.101034463	0.50339638	2.951786032	0.401647515	0.062472405	0.001380245	0.005249329	0	0	4565	4410	4616	4305	4032	553064	1904	2445895	0	-919.782663	0.372086292
Wisconsin	0.001388889	0.021	0.00310668	0.549830788	-2.422557629	-0.075157638	1.759650116	3.074804682	0.251007543	0.062340426	0.001431143	0.0163226	0	0	4565	4410	4616	4305	4032	593049	1952	2405862	0	-926.2069102	0.19082199
Wisconsin	0.001388889	0.021	0.005714168	-0.329846826	-3.004503643	-2.24985255	0.303658434	3.115787929	0.310517364	0.060223487	0.001482041	0.007813494	0	0	4565	4410	4616	4305	4032	567064	1622	2432178	0	-925.798211	0.240419009
Wisconsin	0.001388889	0.021	0.005029075	0.386074228	-6.522079917	-4.003811368	1.726737281	2.520105013	0.255431801	0.064800925	0.001532939	0.017830033	0	0	4565	4410	4616	4305	4032	836724	820	2163320	0	-946.8407818	0.195476459
Wisconsin	0.001388889	0.021	0.005414117	-0.215731319	-3.442166506	-2.587855092	0.515019973	2.742475692	0.046506719	0.070309931	0.001583837	0.014510578	0	0	4565	4410	4616	4305	4032	1261282	432	1739149	0	-969.7505561	0.185936044
Wisconsin	0.001388889	0.021	0.005732875	-0.121790757	-1.631816905	-3.869204823	0.373020536	3.268430658	0.139505514	0.069585764	0.001634735	0.012566025	0	0	4565	4410	4616	4305	4032	780575	689	2219599	0	-947.9668191	0.185695863
Wisconsin	0.001388889	0.021	0.006128483	-0.368661746	-0.224856462	-4.732426336	1.197167326	2.41480729	0.422633173	0.070761363	0.001685633	0.006352405	0	0	4565	4410	4616	4305	4032	936597	884	2063382	0	-958.8981982	0.184805069
Wisconsin	0.001388889	0.021	0.003570331	0.480109181	-4.202780584	-2.019265534	1.573225061	2.716305192	0.215702893	0.07540919	0.001736531	0.016457137	0	0	4565	4410	4616	4305	4032	938479	650	2061735	0	-961.7678964	0.20373652
Wisconsin	0.001388889	0.021	0.006758696	-0.43427336	-1.055744721	-3.826288284	0.335451257	2.948436755	-0.076950417	0.073763916	0.001787429	0.005041846	0	0	4565	4410	4616	4305	4032	1025661	1617	1973586	0	-967.7982378	0.16691571
Wisconsin	0.001388889	0.021	0.007152743	-0.285205123	-1.578441416	-4.806312443	1.497939694	2.625922758	0.423558673	0.072154752	0.001838327	0.021172921	0	0	4565	4410	4616	4305	4032	894646	732	2105486	0	-963.4753232	0.184138443
Wisconsin	0.001388889	0.021	0.003903081	0.352187386	-2.694215972	-3.599028025	0.628077249	3.012632557	0.433511909	0.072683832	0.001889224	0.013647954	0	0	4565	4410	4616	4305	4032	629535	1102	2370227	0	-948.0842043	0.231286435
Wisconsin	0.001388889	0.021	0.005793454	0.022656981	-4.587468573	-3.426687927	0.897636551	3.06205271	0.225227569	0.074301418	0.001940122	0.016530179	0	0	4565	4410	4616	4305	4032	859144	564	2141156	0	-964.7629513	0.197669251
Wisconsin	0.001388889	0.021	0.005418793	0.727719455	-3.84552609	-4.49847867	2.447047127	2.983326501	0.099834306	0.075238118	0.00199102	0.01855939	0	0	4565	4410	4616	4305	4032	663719	2214	2334931	0	-955.7103362	0.179276368
Wisconsin	0.001388889	0.021	0.003374675	0.801245321	-2.344645756	-2.910444626	1.684298095	3.232251211	0.470836458	0.072093883	0.002041918	0.006631327	0	0	4565	4410	4616	4305	4032	407074	1231	2592559	0	-936.3205066	0.18659188
Wisconsin	0.001388889	0.021	0.002969716	-0.234437887	-2.895613081	-4.573320322	1.208015707	2.708694506	0.60762579	0.074345615	0.002092816	0.059088845	0	0	4565	4410	4616	4305	4032	610400	668	2389795	0	-956.0726108	0.298942386
Wisconsin	0.001388889	0.021	0.006132116	1.235831775	-7.907499249	-4.550900448	0.047860233	3.060574561	-0.464749886	0.083012825	0.002143714	0.00960221	0	0	4565	4410	4616	4305	4032	1095276	532	1905055	0	-984.5497938	0.224150648
Wisconsin	0.001388889	0.021	0.001876454	0.710903858	-1.521169777	-2.448483789	-0.529650746	3.307843543	-0.230356541	0.076988411	0.002194612	0.039979605	0	0	4565	4410	4616	4305	4032	952598	859	2047407	0	-982.9054618	0.22412758
Wisconsin	0.001388889	0.021	0.004783696	0.751169924	-3.924079331	-4.599173309	1.156528719	2.749756485	0.450628673	0.082469947	0.00224551	0.017686248	0	0	4565	4410	4616	4305	4032	750487	808	2249569	0	-969.7259131	0.158158101
Wisconsin	0.001388889	0.021	0.005878637	0.675073853	-5.517453389	-2.106152109	0.763392558	3.008958552	0.127154339	0.084487719	0.002296408	0.05640665	0	0	4565	4410	4616	4305	4032	903180	886	2096798	0	-980.604987	0.149524405
Wisconsin	0.001388889	0.021	0.007189853	-0.186304045	-3.853733318	-2.697444105	1.238025056	2.655636072	0.399439461	0.082415807	0.002347306	0.005088691	0	0	4565	4410	4616	4305	4032	843320	643	2156900	0	-978.4273799	0.095579503
Wisconsin	0.001388889	0.021	0.006429463	0.131655479	-2.356372353	-6.444969299	0.036793848	2.724569139	0.592707037	0.083332121	0.002398204	0.020094792	0	0	4565	4410	4616	4305	4032	646938	767	2353159	0	-967.3889205	0.150493566
Wisconsin	0.001388889	0.021	0.006010977	0.92718945	-3.914319351	-2.68023849	-0.4262899	3.476129245	-0.402861549	0.089185557	0.002449102	0.008062437	0	0	4565	4410	4616	4305	4032	1014895	562	1985407	0	-990.0674248	0.19054822
Wisconsin	0.001388889	0.021	0.00601175	0.147827089	0.312567649	-5.574149242	0.834268042	2.943263764	0.445020867	0.0846494	0.0025	0.036982907	0	0	4565	4410	4616	4305	4032	615685	2072	2383107	0	-968.760366	0.192587974
Wisconsin	0.001388889	0.022	0.009944291	-0.174524575	-0.181549176	0.953448159	0.979726262	3.010846166	0.175637066	0.002636603	6.00E-06	0.459356768	0	0	4565	4410	4616	4305	4032	1264502	227	1736134	0	-825.4888971	0.137066264
Wisconsin	0.001388889	0.022	0.006415193	-0.137588799	-0.46595154	-1.761484532	0.991186648	3.221445651	0.482703379	0.005977002	5.69E-05	0.366904387	0	0	4565	4410	4616	4305	4032	860349	1431	2139083	0	-798.7748961	0.116376185
Wisconsin	0.001388889	0.022	0.004218765	0.260222268	-1.457004615	-3.14339514	1.376436105	3.39988564	0.592554187	0.008067785	0.000107796	0.375829162	0	0	4565	4410	4616	4305	4032	558531	978	2441354	0	-796.9449254	0.187410647
Wisconsin	0.001388889	0.022	0.0024975	0.253919335	-0.391480579	-3.204641218	1.471830863	3.514710273	0.893324386	0.009400722	0.000158694	0.381414333	0	0	4565	4410	4616	4305	4032	387927	938	2611999	0	-799.6690086	0.27294352
Wisconsin	0.001388889	0.022	0.00175765	0.909253191	-2.087806042	-3.605654718	0.399941507	4.022820764	0.466179253	0.011725788	0.000209592	0.384037523	0	0	4565	4410	4616	4305	4032	385939	1356	2613569	0	-806.3206774	0.160257799
Wisconsin	0.001388889	0.022	0.002686114	0.505240476	-1.663494316	-6.506586965	1.185256946	3.642783263	0.70263931	0.013224016	0.00026049	0.347350034	0	0	4565	4410	4616	4305	4032	374340	1060	2625463	0	-810.3454818	0.164353572
Wisconsin	0.001388889	0.022	0.003688984	0.254657852	-0.167507899	-2.809145813	0.666787559	3.585880689	0.710172005	0.019303491	0.000311388	0.213224317	0	0	4565	4410	4616	4305	4032	310595	943	2689326	0	-816.3185076	0.147020103
Wisconsin	0.001388889	0.022	0.003817805	0.363735856	-1.543937816	-3.981469002	0.590749098	3.769050011	0.954358771	0.017995075	0.000362286	0.309868814	0	0	4565	4410	4616	4305	4032	239609	1730	2759525	0	-818.9671388	0.127413108
Wisconsin	0.001388889	0.022	0.001395028	0.331473935	-1.330861266	-6.23591383	1.202173299	3.7184941	0.732440936	0.018699109	0.000413184	0.260728528	0	0	4565	4410	4616	4305	4032	243013	1355	2756496	0	-823.7431373	0.200235356
Wisconsin	0.001388889	0.022	0.002450153	0.816158786	-2.461796625	-2.468842982	0.712349439	3.682680043	0.679202251	0.020252264	0.000464082	0.284588718	0	0	4565	4410	4616	4305	4032	192244	2354	2806266	0	-826.9514705	0.213331091
Wisconsin	0.001388889	0.022	0.004747285	0.653233861	-1.530453894	-5.181533203	1.253055291	3.554330353	0.468819993	0.031243963	0.00051498	0.007054055	0	0	4565	4410	4616	4305	4032	263966	1567	2735330	0	-835.5070269	0.197193619
Wisconsin	0.001388889	0.022	0.004782292	0.841411232	-1.360749443	-3.911092445	0.827621973	3.678391816	0.567866187	0.028408033	0.000565878	0.121706955	0	0	4565	4410	4616	4305	4032	194722	937	2805205	0	-835.1042802	0.327356458
Wisconsin	0.001388889	0.022	0.003685004	0.733400976	-2.046106575	-1.7575994	0.565960257	4.029663607	0.63397883	0.026757359	0.000616776	0.238986173	0	0	4565	4410	4616	4305	4032	158957	729	2841178	0	-838.7429295	0.164885945
Wisconsin	0.001388889	0.022	0.004063087	0.521669497	-0.506446332	-4.664686457	0.818509806	3.509194633	0.891137698	0.02932186	0.000667673	0.17666533	0	0	4565	4410	4616	4305	4032	180836	1006	2819022	0	-842.6946277	0.187011813
Wisconsin	0.001388889	0.022	0.004289281	0.76404677	-0.964228944	-3.786572568	1.373297297	3.526795873	0.573238943	0.035597816	0.000718571	0.048012431	0	0	4565	4410	4616	4305	4032	177640	1028	2822196	0	-846.0535925	0.149775086
Wisconsin	0.001388889	0.022	0.003246752	0.749262839	-1.530373284	-1.28780782	1.082631911	3.760738491	0.563183563	0.033466827	0.000769469	0.112902157	0	0	4565	4410	4616	4305	4032	133964	834	2866066	0	-848.4270491	0.246912233
Wisconsin	0.001388889	0.022	0.005365362	0.197025836	-2.28173435	-3.639837671	1.693732443	3.274231053	0.912504928	0.039753928	0.000820367	0.010944969	0	0	4565	4410	4616	4305	4032	177288	691	2822885	0	-853.4889753	0.164139646
Wisconsin	0.001388889	0.022	0.004387359	0.372936322	-1.755643182	-1.857230511	1.316368679	3.297927178	0.849064092	0.039324123	0.000871265	0.03028689	0	0	4565	4410	4616	4305	4032	165742	1379	2833743	0	-855.0663528	0.123285112
Wisconsin	0.001388889	0.022	0.005043683	-0.004439908	-2.133561154	-0.974082438	0.692002282	2.768519398	0.650883552	0.042783802	0.000922163	0.061126674	0	0	4565	4410	4616	4305	4032	499889	1014	2499962	0	-890.2334734	0.17369269
Wisconsin	0.001388889	0.022	0.003904594	0.731792858	-1.587018364	-2.062759276	1.068856308	3.548325819	0.703689275	0.042761079	0.000973061	0.02475916	0	0	4565	4410	4616	4305	4032	130181	1000	2869683	0	-858.5858303	0.171647887
Wisconsin	0.001388889	0.022	0.005766989	0.288758418	-3.836708792	-4.942737697	-0.888955742	3.185498286	-0.054157286	0.051986836	0.001023959	0.008342301	0	0	4565	4410	4616	4305	4032	925144	743	2074977	0	-924.4698814	0.146691602
Wisconsin	0.001388889	0.022	0.00376864	0.375930605	-2.666690826	-1.868906581	1.17399056	2.515504701	-0.19412364	0.05501328	0.001074857	0.001113301	0	0	4565	4410	4616	4305	4032	1139991	460	1860413	0	-939.6815294	0.165650671
Wisconsin	0.001388889	0.022	0.004358433	0.736599681	-3.136970151	-4.489464851	1.675812508	3.566947956	0.667404449	0.047185053	0.001125755	0.018085764	0	0	4565	4410	4616	4305	4032	113535	909	2886421	0	-865.7056818	0.054730608
Wisconsin	0.001388889	0.022	0.004750679	-0.056142243	-0.892884109	-0.874547581	1.0286907	2.600304143	0.260888906	0.05576879	0.001176653	0.020006571	0	0	4565	4410	4616	4305	4032	910520	640	2089703	0	-934.9648423	0.243797212
Wisconsin	0.001388889	0.022	0.002711339	0.42377658	-5.32164057	-3.352831441	0.625632357	2.98701425	0.100397456	0.057694644	0.001227551	0.00772952	0	0	4565	4410	4616	4305	4032	808868	917	2191079	0	-930.8734653	0.168695845
Wisconsin	0.001388889	0.022	0.00446129	0.361151474	-3.649054711	-5.424321398	1.051957303	2.911741144	-0.2028052	0.056627915	0.001278449	0.019354733	0	0	4565	4410	4616	4305	4032	848361	797	2151706	0	-937.8363206	0.178494538
Wisconsin	0.001388889	0.022	0.004200857	0.23297629	-1.452581078	-4.199800581	-0.894908367	3.036905576	0.157476692	0.057232622	0.001329347	0.013511058	0	0	4565	4410	4616	4305	4032	752569	740	2247555	0	-934.0554401	0.199202952
Wisconsin	0.001388889	0.022	0.005359028	0.406758593	-1.529940179	-3.465158236	1.608691305	2.864773895	0.292630972	0.058620641	0.001380245	0.024369154	0	0	4565	4410	4616	4305	4032	663715	834	2336314	0	-931.3380573	0.29901362
Wisconsin	0.001388889	0.022	0.006301876	-0.548692433	-0.553674231	-5.269952306	1.40317918	2.533044246	0.812024476	0.06170621	0.001431143	0.008106052	0	0	4565	4410	4616	4305	4032	721146	986	2278732	0	-938.3545339	0.116258256
Wisconsin	0.001388889	0.022	0.001959064	0.602056186	-2.13922183	-3.752455915	0.741674506	3.131169207	0.543409491	0.059034714	0.001482041	0.004862927	0	0	4565	4410	4616	4305	4032	365434	1602	2633827	0	-910.2750539	0.378400926
Wisconsin	0.001388889	0.022	0.003921648	0.772801001	-2.950750192	-2.349712031	0.824384698	2.958098803	-0.023942608	0.063524322	0.001532939	0.01353713	0	0	4565	4410	4616	4305	4032	712740	460	2287664	0	-942.4969732	0.224314131
Wisconsin	0.001388889	0.022	0.004468661	0.368225257	-0.712302925	-4.541095209	-0.92676264	3.371238785	0.198972571	0.062986934	0.001583837	0.019078956	0	0	4565	4410	4616	4305	4032	536552	724	2463587	0	-932.3147322	0.237035461
Wisconsin	0.001388889	0.022	0.006188827	-0.222043332	-4.505509856	-3.779445485	1.355192315	2.774051937	0.204301516	0.071287222	0.001634735	0.014124422	0	0	4565	4410	4616	4305	4032	993844	434	2006585	0	-963.7130311	0.244505368
Wisconsin	0.001388889	0.022	0.00300271	0.384498458	-2.503060605	-0.153259577	-0.029523459	3.01614436	0.538032846	0.066352646	0.001685633	0.021189531	0	0	4565	4410	4616	4305	4032	429966	1137	2569761	0	-928.4191932	0.288875419
Wisconsin	0.001388889	0.022	0.001351958	0.408161552	-1.499953989	0.087828285	0.423115281	3.170430495	-0.254210148	0.074794157	0.001736531	0.009155278	0	0	4565	4410	4616	4305	4032	924364	550	2075950	0	-966.3686259	0.18883109
Wisconsin	0.001388889	0.022	0.005128977	0.152373916	-4.16782389	-0.988600459	1.73239887	2.710932084	0.885458913	0.065346457	0.001787429	0.008653727	0	0	4565	4410	4616	4305	4032	307085	1204	2692574	0	-921.460272	0.230014231
Wisconsin	0.001388889	0.022	0.002411442	0.018636024	-3.54765017	-2.307349948	0.863614049	2.836481302	0.693452623	0.067559685	0.001838327	0.03029994	0	0	4565	4410	4616	4305	4032	463896	1480	2535488	0	-937.93576	0.252190898
Wisconsin	0.001388889	0.022	0.006302702	0.298460651	-1.767647861	-3.784010289	0.8442867	3.031376172	0.146678355	0.075082392	0.001889224	0.003477872	0	0	4565	4410	4616	4305	4032	818793	603	2181468	0	-964.1210153	0.120465923
Wisconsin	0.001388889	0.022	0.00520214	0.136342979	-3.788121681	-1.990019814	1.412917891	3.001969961	0.548883072	0.075816754	0.001940122	0.007603769	0	0	4565	4410	4616	4305	4032	621385	445	2379033	0	-953.9920481	0.19879626
Wisconsin	0.001388889	0.022	0.007156489	0.644441739	-4.140940984	-1.532716474	0.135226042	3.092482407	0.043976314	0.080603845	0.00199102	0.005802366	0	0	4565	4410	4616	4305	4032	862221	675	2137968	0	-970.4561014	0.172792206
Wisconsin	0.001388889	0.022	0.006390156	0.775204304	-2.345338308	-2.259448525	1.840484975	2.923918589	-0.024349925	0.077668267	0.002041918	0.015383645	0	0	4565	4410	4616	4305	4032	927859	661	2072344	0	-977.5032441	0.139526696
Wisconsin	0.001388889	0.022	0.00583589	0.886892765	-2.567976533	-1.985850398	1.133477427	3.129163998	-0.349066969	0.081529781	0.002092816	0.01697677	0	0	4565	4410	4616	4305	4032	956125	958	2043781	0	-979.8587727	0.194442765
Wisconsin	0.001388889	0.022	0.006573488	0.559714359	-0.816590151	-5.486971424	0.665090819	2.502396119	0.207001464	0.081745684	0.002143714	0.042834195	0	0	4565	4410	4616	4305	4032	1044340	757	1955767	0	-986.779072	0.140622487
Wisconsin	0.001388889	0.022	0.003037716	0.284241695	-1.121858978	0.066671005	0.229870361	3.151616693	0.680495754	0.074547402	0.002194612	0.005324177	0	0	4565	4410	4616	4305	4032	319657	965	2680242	0	-938.1123363	0.428791561
Wisconsin	0.001388889	0.022	0.00685829	0.398127952	-1.76789731	-4.387858616	0.954653034	2.97040411	0.042022744	0.085372421	0.00224551	0.032272616	0	0	4565	4410	4616	4305	4032	926237	524	2074103	0	-983.2068484	0.205242437
Wisconsin	0.001388889	0.022	0.001653358	-0.076379992	-1.704073237	-2.058330303	2.080758473	2.918812118	0.170952985	0.08280633	0.002296408	0.040001852	0	0	4565	4410	4616	4305	4032	1123927	1106	1875830	0	-998.0679976	0.325045315
Wisconsin	0.001388889	0.022	0.005901845	0.147822579	-1.771829374	-2.380610644	1.092134215	3.103796584	0.548167201	0.084959646	0.002347306	0.008000094	0	0	4565	4410	4616	4305	4032	585204	505	2415155	0	-965.0221177	0.156680541
Wisconsin	0.001388889	0.022	0.007318182	-0.66851461	-2.121841568	-3.732763024	-0.117607901	3.121981241	0.155441368	0.083233489	0.002398204	0.024216609	0	0	4565	4410	4616	4305	4032	797012	633	2203219	0	-981.4392839	0.172287272
Wisconsin	0.001388889	0.022	0.006066059	-0.114315092	-2.924324157	-3.774142883	0.687737692	2.792749896	-0.250480046	0.091403759	0.002449102	0.021345443	0	0	4565	4410	4616	4305	4032	1241355	483	1759026	0	-1003.461166	0.194583001
Wisconsin	0.001388889	0.022	0.00643595	0.366454614	-2.383824438	-2.404221787	-0.874034484	3.113933539	0.743949323	0.08404003	0.0025	0.011734789	0	0	4565	4410	4616	4305	4032	401136	1152	2598576	0	-955.0684401	0.158368985
Wisconsin	0.001388889	0.023	0.010520789	-0.343981552	-0.209262211	0.745798506	0.905078732	2.966687993	0.232476363	0.002209113	6.00E-06	0.420480372	0	0	4565	4410	4616	4305	4032	1316210	206	1684447	0	-823.8450835	0.122695423
Wisconsin	0.001388889	0.023	0.005585216	-0.057181031	-0.974888048	-2.449954845	1.165061202	3.189414159	0.365748925	0.005583108	5.69E-05	0.363857463	0	0	4565	4410	4616	4305	4032	951159	1732	2047973	0	-798.2643908	0.219476906
Wisconsin	0.001388889	0.023	0.003372221	0.265845953	-1.153080223	-2.90093949	1.355550287	3.491918693	0.618303725	0.006996586	0.000107796	0.413797942	0	0	4565	4410	4616	4305	4032	565611	1705	2433548	0	-797.1275494	0.149658791
Wisconsin	0.001388889	0.023	0.00204337	0.528232285	-1.208717016	-3.362959416	1.144086756	3.683017293	0.698227407	0.007202686	0.000158694	0.486435134	0	0	4565	4410	4616	4305	4032	423052	1250	2576562	0	-801.4604616	0.278927728
Wisconsin	0.001388889	0.023	0.002030733	0.486414886	-1.077133835	-3.623088196	0.847479251	3.73572001	0.700708071	0.011957355	0.000209592	0.399669507	0	0	4565	4410	4616	4305	4032	387281	1196	2612386	0	-806.2404267	0.277340859
Wisconsin	0.001388889	0.023	0.002754144	0.640063248	-1.94292875	-3.768847919	0.971354629	3.824393645	0.680169057	0.01535553	0.00026049	0.311515859	0	0	4565	4410	4616	4305	4032	294543	1419	2704902	0	-810.618114	0.186360571
Wisconsin	0.001388889	0.023	0.001855154	0.379315889	-1.759711656	-2.294673228	1.202916123	3.503176487	1.083467323	0.016295608	0.000311388	0.308419267	0	0	4565	4410	4616	4305	4032	241369	1094	2758400	0	-815.6906273	0.170608389
Wisconsin	0.001388889	0.023	0.003973786	0.454866239	-2.100115002	-3.369996076	1.279681424	3.693021559	0.782851635	0.018745563	0.000362286	0.249852551	0	0	4565	4410	4616	4305	4032	243796	2520	2754547	0	-820.1875208	0.217704843
Wisconsin	0.001388889	0.023	0.004694743	0.458998592	-2.003976488	-4.908464014	1.346074866	3.56074734	0.703668032	0.022514893	0.000413184	0.138708399	0	0	4565	4410	4616	4305	4032	278052	1362	2721450	0	-827.4912469	0.111620318
Wisconsin	0.001388889	0.023	0.004228954	0.324720045	-0.864380961	-4.743986824	0.968542273	3.361310088	0.898813429	0.023552365	0.000464082	0.175042545	0	0	4565	4410	4616	4305	4032	214678	2490	2783695	0	-829.9503242	0.121595639
Wisconsin	0.001388889	0.023	0.002141623	0.796176735	-2.564487438	-1.642411513	0.545297771	3.814175151	0.614134728	0.024672138	0.00051498	0.196545455	0	0	4565	4410	4616	4305	4032	221347	825	2778692	0	-835.6315731	0.191861409
Wisconsin	0.001388889	0.023	0.0055452	0.587149729	-1.23177896	-4.430127745	0.797623269	3.822569193	0.799949744	0.024787755	0.000565878	0.208076603	0	0	4565	4410	4616	4305	4032	138972	758	2861133	0	-836.5067943	0.136419156
Wisconsin	0.001388889	0.023	0.005548233	0.506206868	-1.124278809	-3.705758498	0.522940675	3.499597334	0.635599452	0.034301284	0.000616776	0.00655431	0	0	4565	4410	4616	4305	4032	190651	594	2809619	0	-842.7418743	0.223880736
Wisconsin	0.001388889	0.023	0.002358682	0.779017214	-2.50675546	-1.713265068	0.641743064	3.735922046	0.698851688	0.030607476	0.000667673	0.155914029	0	0	4565	4410	4616	4305	4032	150558	635	2849671	0	-844.1972885	0.216922977
Wisconsin	0.001388889	0.023	0.006014122	0.624886958	-2.310556246	-1.836187205	0.27431141	3.664316601	0.549493873	0.03608386	0.000718571	0.011131558	0	0	4565	4410	4616	4305	4032	187496	981	2812387	0	-849.8311396	0.148375988
Wisconsin	0.001388889	0.023	0.004470245	0.430077696	-2.135654476	-4.918872432	1.17590311	3.496544632	0.596977073	0.037660568	0.000769469	0.015627604	0	0	4565	4410	4616	4305	4032	154099	1050	2845715	0	-851.1572937	0.157180136
Wisconsin	0.001388889	0.023	0.00463476	0.591660231	-3.705249566	-2.79590447	1.295227798	3.25864353	0.879407871	0.036677617	0.000820367	0.042724795	0	0	4565	4410	4616	4305	4032	158861	690	2841313	0	-855.3798839	0.096891465
Wisconsin	0.001388889	0.023	0.003608341	-0.408194224	-2.293329313	-2.894041996	1.407122695	2.281488089	0.208200734	0.046416956	0.000871265	0.011001774	0	0	4565	4410	4616	4305	4032	1049348	1983	1949533	0	-923.1138466	0.226441786
Wisconsin	0.001388889	0.023	0.000694681	0.201868729	-2.301384361	-2.210801031	-0.697777907	3.275821923	-0.039531048	0.044397307	0.000922163	0.035208555	0	0	4565	4410	4616	4305	4032	665163	1497	2334204	0	-906.2764093	0.202890148
Wisconsin	0.001388889	0.023	0.002595922	0.346835604	-3.620869508	-2.885235593	0.26839542	2.951400401	0.126375726	0.048353343	0.000973061	0.006834336	0	0	4565	4410	4616	4305	4032	753587	529	2246747	0	-913.0002767	0.336201028
Wisconsin	0.001388889	0.023	0.00256481	-0.108592317	-1.226622024	-3.564152305	1.098491518	3.045865092	0.105677202	0.047496186	0.001023959	0.054471659	0	0	4565	4410	4616	4305	4032	679380	1349	2320135	0	-914.5443347	0.208827063
Wisconsin	0.001388889	0.023	0.002373227	0.328777521	-1.965967865	-1.6905087	0.884217658	2.731988653	0.291902673	0.054297379	0.001074857	0.014730985	0	0	4565	4410	4616	4305	4032	748922	1863	2250079	0	-921.9694784	0.254660597
Wisconsin	0.001388889	0.023	0.00444829	0.35594788	-1.67656506	-2.43914177	1.798892703	2.87139727	0.249796064	0.052473329	0.001125755	0.027791185	0	0	4565	4410	4616	4305	4032	796435	2191	2202238	0	-928.7980943	0.283167362
Wisconsin	0.001388889	0.023	0.003929651	0.039693673	-1.535364438	-5.092464525	0.697671058	2.577207943	0.333894166	0.057033826	0.001176653	0.030420468	0	0	4565	4410	4616	4305	4032	847248	2234	2151382	0	-934.8006044	0.205074797
Wisconsin	0.001388889	0.023	0.006218859	-0.544328515	-0.220082859	-3.54791712	0.567660186	2.968318721	0.34350963	0.05838475	0.001227551	0.006265459	0	0	4565	4410	4616	4305	4032	857584	1529	2141751	0	-938.4814629	0.260605444
Wisconsin	0.001388889	0.023	0.001008692	-0.281212955	-0.366842939	-5.991529811	1.541755746	2.79247009	0.610866871	0.057135019	0.001278449	0.07010661	0	0	4565	4410	4616	4305	4032	672451	634	2327779	0	-931.5383784	0.284658791
Wisconsin	0.001388889	0.023	0.006545884	0.568751761	-3.76762062	-0.615198139	0.035115612	2.97746538	0.116056078	0.060258243	0.001329347	0.024262053	0	0	4565	4410	4616	4305	4032	762663	657	2237544	0	-938.9467923	0.163913798
Wisconsin	0.001388889	0.023	0.005570835	0.278088452	-5.706440709	-3.268368022	0.34506492	2.837037486	0.20953599	0.061869234	0.001380245	0.020653195	0	0	4565	4410	4616	4305	4032	908085	919	2091860	0	-949.8556079	0.269321917
Wisconsin	0.001388889	0.023	0.004453681	-0.150604134	-2.747701873	-2.165072346	-0.721396376	3.047388263	0.057033544	0.06577032	0.001431143	0.00637791	0	0	4565	4410	4616	4305	4032	986429	943	2013492	0	-956.787644	0.225121196
Wisconsin	0.001388889	0.023	0.005281044	-0.328969712	-4.329715715	-3.627398807	2.098312696	2.37888663	0.423751449	0.065118325	0.001482041	0.006172135	0	0	4565	4410	4616	4305	4032	883335	573	2116956	0	-954.3053827	0.155485253
Wisconsin	0.001388889	0.023	0.004626815	0.193757367	-3.558095706	-0.936458072	0.888796927	2.996485072	0.177958532	0.06410647	0.001532939	0.008885137	0	0	4565	4410	4616	4305	4032	598295	2559	2400011	0	-937.9768846	0.193807151
Wisconsin	0.001388889	0.023	0.005377993	0.551939657	-7.977467822	-1.771215006	-1.014108673	3.315074694	0.15918686	0.063583108	0.001583837	0.015015663	0	0	4565	4410	4616	4305	4032	599438	661	2400764	0	-941.1301187	0.200933201
Wisconsin	0.001388889	0.023	0.005162807	0.285864696	-1.741366586	-1.577135068	1.055674913	2.671852087	0.532352277	0.065635336	0.001634735	0.036090742	0	0	4565	4410	4616	4305	4032	773746	1877	2225240	0	-956.630586	0.154884806
Wisconsin	0.001388889	0.023	0.006278802	0.040259828	-2.178578485	-4.073563919	1.564959327	2.636149553	0.588111121	0.069084998	0.001685633	0.017482014	0	0	4565	4410	4616	4305	4032	769942	1594	2229328	0	-956.7944838	0.28706256
Wisconsin	0.001388889	0.023	0.006595154	0.267940994	-3.264877595	-1.58772749	0.952972879	2.930550615	0.151222116	0.072453176	0.001736531	0.012919014	0	0	4565	4410	4616	4305	4032	906376	1266	2093222	0	-966.7327544	0.151262181
Wisconsin	0.001388889	0.023	0.006395163	-0.069279701	-2.143972702	-0.742835359	-0.783628026	3.085685703	0.0191087	0.072745077	0.001787429	0.004651359	0	0	4565	4410	4616	4305	4032	897583	1864	2101416	0	-968.8988963	0.132118344
Wisconsin	0.001388889	0.023	0.00625518	0.295225836	-1.567924008	-1.093074051	0.193434608	2.941410082	0.021019184	0.069670923	0.001838327	0.027290904	0	0	4565	4410	4616	4305	4032	912559	880	2087425	0	-973.6801705	0.170294136
Wisconsin	0.001388889	0.023	0.007315195	-0.210435175	-4.431014049	-2.391085108	0.243217928	2.756825462	0.235465895	0.076997502	0.001889224	0.019378206	0	0	4565	4410	4616	4305	4032	992128	422	2008314	0	-977.4216854	0.270582406
Wisconsin	0.001388889	0.023	0.005919681	0.039069327	-5.528617541	-3.508524676	1.284946726	2.56778108	0.339923254	0.079518859	0.001940122	0.004954068	0	0	4565	4410	4616	4305	4032	879170	645	2121049	0	-973.721715	0.19134604
Wisconsin	0.001388889	0.023	0.00679501	-0.677656222	-1.62286651	-3.0126594	1.881080236	2.430083326	0.664882532	0.085181257	0.00199102	0.020401652	0	0	4565	4410	4616	4305	4032	1089726	480	1910658	0	-986.9862089	0.315406124
Wisconsin	0.001388889	0.023	0.00618303	0.430030579	-2.418985719	-0.841524805	1.682696358	2.877068252	0.345885766	0.079952265	0.002041918	0.045605244	0	0	4565	4410	4616	4305	4032	677570	1191	2322103	0	-966.0769419	0.228432948
Wisconsin	0.001388889	0.023	0.007702824	0.38886723	-3.15705217	-5.368146774	1.589840092	3.087987152	0.180656538	0.078656369	0.002092816	0.053870735	0	0	4565	4410	4616	4305	4032	813388	855	2186620	0	-976.0732551	0.207170142
Wisconsin	0.001388889	0.023	0.007973141	0.295112135	-2.244976901	-0.986100013	-0.082194246	3.238231547	0.082355026	0.081975215	0.002143714	0.011161704	0	0	4565	4410	4616	4305	4032	794312	1121	2205431	0	-975.8069619	0.183940229
Wisconsin	0.001388889	0.023	0.006689939	0.399923864	-3.736865256	-0.061693104	0.502697702	2.83461418	0.216733238	0.083109846	0.002194612	0.05498426	0	0	4565	4410	4616	4305	4032	857194	1958	2141711	0	-982.0229263	0.222205231
Wisconsin	0.001388889	0.023	0.008068858	0.095906437	-0.540035005	-3.79203789	1.814534861	3.093261399	-0.007237638	0.084962623	0.00224551	0.024152176	0	0	4565	4410	4616	4305	4032	915253	923	2084688	0	-986.5446681	0.156427172
Wisconsin	0.001388889	0.023	0.008157505	0.432871113	-6.714340191	-1.231561731	0.284958688	2.87872074	0.30566399	0.079742511	0.002296408	0.056253892	0	0	4565	4410	4616	4305	4032	778768	1157	2220939	0	-980.5567845	0.137350161
Wisconsin	0.001388889	0.023	0.007496918	-0.01292659	-4.407442278	-3.413660018	0.350273915	2.909438408	0.129363641	0.086501103	0.002347306	0.016227245	0	0	4565	4410	4616	4305	4032	870321	625	2129917	0	-986.5666331	0.17840379
Wisconsin	0.001388889	0.023	0.006876298	-0.032634914	-3.277866809	-3.220371537	1.282299808	2.636823408	0.585628335	0.085645146	0.002398204	0.042572095	0	0	4565	4410	4616	4305	4032	643729	677	2356457	0	-975.1413313	0.201152269
Wisconsin	0.001388889	0.023	0.007311157	0.747762536	-3.222153206	-2.540979602	0.592830701	3.098852435	0.17672319	0.084784337	0.002449102	0.011877796	0	0	4565	4410	4616	4305	4032	647387	824	2352652	0	-976.2501378	0.153580995
Wisconsin	0.001388889	0.023	0.007154914	0.288347923	-1.945996908	-3.42090128	-1.096451763	2.843763306	-0.036041118	0.09058141	0.0025	0.026471713	0	0	4565	4410	4616	4305	4032	891786	474	2108604	0	-992.7669452	0.18580443
Wisconsin	0.001388889	0.024	0.0110399	-0.380751393	-0.029767932	0.820831175	0.859977363	3.050947055	0.295451669	0.001655391	6.00E-06	0.499230973	0	0	4565	4410	4616	4305	4032	1310170	1718	1688976	0	-827.7010732	0.141139276
Wisconsin	0.001388889	0.024	0.004712728	-0.183761436	-0.847013917	-2.67172929	0.982059871	3.062851759	0.200174466	0.006001875	5.69E-05	0.406986381	0	0	4565	4410	4616	4305	4032	1129309	1295	1870260	0	-797.530819	0.160502399
Wisconsin	0.001388889	0.024	0.005274697	0.357521514	-0.705673667	-3.262671111	1.121143062	3.55019975	0.602827084	0.007422698	0.000107796	0.396666253	0	0	4565	4410	4616	4305	4032	510220	873	2489771	0	-797.3669918	0.240931058
Wisconsin	0.001388889	0.024	0.002594821	0.215284534	-0.563356673	-4.959791812	1.16262426	3.573359924	0.906674812	0.008951574	0.000158694	0.410841315	0	0	4565	4410	4616	4305	4032	401986	962	2597915	0	-801.4920174	0.187137547
Wisconsin	0.001388889	0.024	0.005008667	0.523408697	-1.548724921	-3.279748967	1.076467598	3.688369585	0.695064739	0.012106644	0.000209592	0.313519301	0	0	4565	4410	4616	4305	4032	331472	1044	2668348	0	-806.2213416	0.18388666
Wisconsin	0.001388889	0.024	0.003208465	0.660553559	-2.014447502	-3.274399613	0.805459822	3.700912536	0.721875803	0.012487859	0.00026049	0.397561004	0	0	4565	4410	4616	4305	4032	305003	1100	2694761	0	-812.3557568	0.224233116
Wisconsin	0.001388889	0.024	0.002850543	0.579312547	-2.220645497	-4.548280065	1.124524248	3.780064801	0.673310881	0.014660175	0.000311388	0.350080458	0	0	4565	4410	4616	4305	4032	237628	828	2762407	0	-816.9933276	0.162228793
Wisconsin	0.001388889	0.024	0.001036691	0.329743975	-0.556558555	-3.798628366	0.402901208	3.684664823	0.852324328	0.016990216	0.000362286	0.301651375	0	0	4565	4410	4616	4305	4032	237082	1635	2762146	0	-822.6429521	0.246675669
Wisconsin	0.001388889	0.024	0.004247219	0.273900279	-1.405007143	-3.136222219	1.240791473	3.255592945	0.889276077	0.020409116	0.000413184	0.216278209	0	0	4565	4410	4616	4305	4032	239241	1559	2760063	0	-828.7552972	0.09950197
Wisconsin	0.001388889	0.024	0.004051663	0.339874365	-1.116978379	-6.603661652	0.539515717	3.752410338	0.547343603	0.023794518	0.000464082	0.179068764	0	0	4565	4410	4616	4305	4032	257285	3067	2740512	0	-833.6119372	0.258495861
Wisconsin	0.001388889	0.024	0.004800565	0.367141147	-0.631207909	-2.160835266	1.617435864	3.379900721	0.916242704	0.026580711	0.00051498	0.149394682	0	0	4565	4410	4616	4305	4032	182531	792	2817541	0	-836.4300132	0.211080768
Wisconsin	0.001388889	0.024	0.003599563	0.381280892	-1.888719433	-2.819275427	0.997645757	3.594389887	0.651685702	0.027624768	0.000565878	0.162732731	0	0	4565	4410	4616	4305	4032	181669	1170	2818024	0	-840.7267199	0.16890852
Wisconsin	0.001388889	0.024	0.005254322	0.615866407	-1.274814179	-3.131599631	1.164425062	3.523196975	0.723554442	0.032424942	0.000616776	0.053698352	0	0	4565	4410	4616	4305	4032	187778	745	2812341	0	-844.3898696	0.127178731
Wisconsin	0.001388889	0.024	0.003184342	0.199600813	-3.05505501	-1.741970996	1.123169616	2.852492823	0.143440748	0.037830759	0.000667673	0.049946065	0	0	4565	4410	4616	4305	4032	879067	812	2120985	0	-897.2026072	0.171147265
Wisconsin	0.001388889	0.024	0.005252429	-0.038500273	-3.08203453	-0.356787162	0.348345002	3.075641902	0.252766741	0.038302356	0.000718571	0.022003655	0	0	4565	4410	4616	4305	4032	646600	2155	2352109	0	-888.264778	0.200732295
Wisconsin	0.001388889	0.024	0.004623735	-0.25211804	-1.705915527	-5.550683721	-0.485526189	2.965251182	0.333581042	0.040916147	0.000769469	0.015806239	0	0	4565	4410	4616	4305	4032	719656	923	2280285	0	-897.4624294	0.155265218
Wisconsin	0.001388889	0.024	0.005188313	0.342602366	-1.879687445	-3.682930986	0.914459976	3.427550905	0.746928903	0.038396102	0.000820367	0.017547985	0	0	4565	4410	4616	4305	4032	143316	628	2856919	0	-856.8314449	0.180772525
Wisconsin	0.001388889	0.024	0.003651152	0.06489001	-1.843277341	-3.73550414	1.466150016	2.781021721	0.343734656	0.046907331	0.000871265	0.003632162	0	0	4565	4410	4616	4305	4032	777850	614	2222400	0	-909.7335887	0.222897199
Wisconsin	0.001388889	0.024	0.00486523	0.587622853	-2.39714181	-3.584663001	1.987334786	3.096868773	0.891965967	0.042152201	0.000922163	0.021768291	0	0	4565	4410	4616	4305	4032	144564	1060	2855240	0	-863.4555686	0.19166309
Wisconsin	0.001388889	0.024	0.005431391	0.120049582	-2.699011626	-1.20509891	-0.039237346	2.589429001	0.372452043	0.048955633	0.000973061	0.047909874	0	0	4565	4410	4616	4305	4032	739806	2312	2258746	0	-918.9805502	0.173745676
Wisconsin	0.001388889	0.024	0.004870339	0.348456348	-2.421637471	-2.306831951	1.175903198	3.497830923	0.715387012	0.043547733	0.001023959	0.005090819	0	0	4565	4410	4616	4305	4032	113392	703	2886769	0	-867.0226838	0.119306346
Wisconsin	0.001388889	0.024	0.00504658	0.334132913	-3.846953032	-1.724526878	0.314315597	3.061215234	0.17960348	0.051146772	0.001074857	0.043110884	0	0	4565	4410	4616	4305	4032	842952	1149	2156762	0	-931.4132715	0.214634798
Wisconsin	0.001388889	0.024	0.005514114	0.24557099	-2.90333357	0.131396562	0.276541883	3.07417284	0.039566516	0.055805981	0.001125755	0.018784853	0	0	4565	4410	4616	4305	4032	928189	1449	2071226	0	-939.8791217	0.143728524
Wisconsin	0.001388889	0.024	0.002001253	0.436600652	-1.201679934	-2.352709965	-0.448674111	3.298244194	0.067269759	0.056854791	0.001176653	0.007567477	0	0	4565	4410	4616	4305	4032	800245	1967	2198652	0	-935.2791159	0.293963668
Wisconsin	0.001388889	0.024	0.006695768	0.07265447	-1.540312478	-2.412672561	0.812723018	2.991753976	0.067278398	0.056574088	0.001227551	0.006143629	0	0	4565	4410	4616	4305	4032	821863	1409	2177592	0	-939.72672	0.167300309
Wisconsin	0.001388889	0.024	0.004241372	0.038178534	-4.634688244	-2.140996375	0.366896414	2.872680255	0.279966373	0.056855762	0.001278449	0.02219486	0	0	4565	4410	4616	4305	4032	822345	1791	2176728	0	-943.1386386	0.238376039
Wisconsin	0.001388889	0.024	0.004612197	0.0058731	-1.897786818	-6.294426636	1.392325075	2.462725056	0.359813777	0.063833918	0.001329347	0.021384678	0	0	4565	4410	4616	4305	4032	967735	722	2032407	0	-954.2223666	0.192236208
Wisconsin	0.001388889	0.024	0.007663513	-0.221580482	-1.717654112	-3.186110223	1.301539638	2.522074387	0.482600662	0.059685362	0.001380245	0.034143315	0	0	4565	4410	4616	4305	4032	771129	1215	2228520	0	-946.4802514	0.134053458
Wisconsin	0.001388889	0.024	0.005715576	-0.316781975	-7.008348688	-3.304292185	1.937876755	2.807808629	0.308779019	0.060277352	0.001431143	0.034702611	0	0	4565	4410	4616	4305	4032	755017	1378	2244468	0	-948.6655363	0.205374964
Wisconsin	0.001388889	0.024	0.002706246	-0.432593737	-1.14993771	-4.35141927	1.063033783	2.87618066	0.122416411	0.062832046	0.001482041	0.040954126	0	0	4565	4410	4616	4305	4032	760194	1379	2239291	0	-952.292397	0.27215166
Wisconsin	0.001388889	0.024	0.005465028	0.516033415	-2.588661454	-3.417200808	-0.250466006	3.278148399	-0.147591333	0.065155927	0.001532939	0.034214004	0	0	4565	4410	4616	4305	4032	754951	2348	2243565	0	-952.4131669	0.181390428
Wisconsin	0.001388889	0.024	0.006429084	-0.476270749	-1.064679809	-4.620137069	0.685004444	2.260710712	0.472030792	0.069378992	0.001583837	0.014819055	0	0	4565	4410	4616	4305	4032	1024010	1367	1975486	0	-970.4721391	0.134345457
Wisconsin	0.001388889	0.024	0.004887908	-0.595613368	0.135810858	-1.698503173	1.009063569	2.758356269	0.777543145	0.070903021	0.001634735	0.021729239	0	0	4565	4410	4616	4305	4032	866009	2285	2132570	0	-965.8933864	0.314600994
Wisconsin	0.001388889	0.024	0.003169814	0.110649256	-1.969023564	-4.049244505	2.561686468	2.64223229	0.913157665	0.0683084	0.001685633	0.026848508	0	0	4565	4410	4616	4305	4032	462628	775	2537460	0	-939.8905962	0.19879198
Wisconsin	0.001388889	0.024	0.007466286	0.280214048	-2.425650003	-1.867470368	0.470927892	2.665172935	0.191693566	0.069746966	0.001736531	0.011280511	0	0	4565	4410	4616	4305	4032	727454	1209	2272200	0	-959.953252	0.207087497
Wisconsin	0.001388889	0.024	0.007368797	-0.141886524	-2.85619229	-5.616478736	1.510412509	2.918287476	0.553049137	0.070313171	0.001787429	0.022515866	0	0	4565	4410	4616	4305	4032	687260	1700	2311904	0	-959.8625044	0.230475192
Wisconsin	0.001388889	0.024	0.005163008	0.615539578	-3.525860101	-3.116845673	0.278500886	3.078119166	-0.166717833	0.076831456	0.001838327	0.006635694	0	0	4565	4410	4616	4305	4032	1001963	477	1998423	0	-979.4805502	0.144806971
Wisconsin	0.001388889	0.024	0.007796002	0.188315943	-3.911529186	-2.834855003	1.174493355	3.017130368	0.323423188	0.073486803	0.001889224	0.042606838	0	0	4565	4410	4616	4305	4032	779818	1476	2219570	0	-969.7845507	0.14613084
Wisconsin	0.001388889	0.024	0.004552206	0.152413334	-4.593986597	-1.44834826	1.273369796	3.066948116	0.020859171	0.076112382	0.001940122	0.017130384	0	0	4565	4410	4616	4305	4032	660726	1723	2338415	0	-964.8652611	0.188122498
Wisconsin	0.001388889	0.024	0.007806658	0.448287716	-1.194532203	-1.204504568	0.229123718	3.12938484	0.181965271	0.074657455	0.00199102	0.043577519	0	0	4565	4410	4616	4305	4032	687199	1287	2312378	0	-968.0452748	0.108580889
Wisconsin	0.001388889	0.024	0.007376195	-0.121374688	-4.070786547	-1.172961246	0.628807482	2.895144948	0.492745828	0.078076628	0.002041918	0.059751943	0	0	4565	4410	4616	4305	4032	793500	2013	2205350	0	-976.7059223	0.128779876
Wisconsin	0.001388889	0.024	0.008044956	0.610499526	-2.85117073	-3.025573344	0.478514797	2.996633653	-0.02903018	0.081825838	0.002092816	0.012395301	0	0	4565	4410	4616	4305	4032	1066272	1595	1932996	0	-991.3279628	0.214142077
Wisconsin	0.001388889	0.024	0.006546761	0.515097717	-2.829476642	-3.238088507	1.182719908	2.914477524	0.297114966	0.081142402	0.002143714	0.034779751	0	0	4565	4410	4616	4305	4032	771726	535	2228603	0	-977.6382479	0.272042731
Wisconsin	0.001388889	0.024	0.009387919	0.147798832	-2.988801055	-6.925317535	0.405879924	3.117419152	0.212571112	0.08123434	0.002194612	0.007250032	0	0	4565	4410	4616	4305	4032	694581	443	2305839	0	-974.8421092	0.130659257
Wisconsin	0.001388889	0.024	0.007878486	0.481262182	-3.972256647	-2.153283465	2.151133588	2.542054531	0.305048515	0.087023617	0.00224551	0.040522422	0	0	4565	4410	4616	4305	4032	853882	1824	2145157	0	-986.9928078	0.174068786
Wisconsin	0.001388889	0.024	0.006113664	0.022152587	-4.762469459	-3.101655277	0.959913246	2.335938296	0.250465253	0.088322094	0.002296408	0.004921816	0	0	4565	4410	4616	4305	4032	1072771	887	1927205	0	-998.50964	0.23345866
Wisconsin	0.001388889	0.024	0.007963219	0.335285699	-3.767614614	-3.725946435	0.696630087	3.139470923	0.162222599	0.084868715	0.002347306	0.015101319	0	0	4565	4410	4616	4305	4032	739128	560	2261176	0	-982.1362861	0.14974288
Wisconsin	0.001388889	0.024	0.007644305	0.077467264	-4.944585784	-3.9337308	0.293363732	2.671254784	0.400408813	0.086635829	0.002398204	0.018550437	0	0	4565	4410	4616	4305	4032	674539	1485	2324840	0	-980.3994832	0.105969084
Wisconsin	0.001388889	0.024	0.008726116	0.047367739	-1.591552595	-0.721096232	-0.174138529	3.087657582	0.124731342	0.086156012	0.002449102	0.00887502	0	0	4565	4410	4616	4305	4032	710102	2190	2288572	0	-984.2797112	0.150805735
Wisconsin	0.001388889	0.024	0.007269879	0.070739675	-0.688098195	-3.87207389	1.417624719	2.68013875	0.215191696	0.092309537	0.0025	0.012646669	0	0	4565	4410	4616	4305	4032	818385	2160	2180319	0	-991.1747721	0.192896873
Wisconsin	0.001388889	0.025	0.012045728	-0.213822524	-0.184612165	1.014662668	0.876482324	3.108076336	0.166213399	0.001610442	6.00E-06	0.491664327	0	0	4565	4410	4616	4305	4032	1257820	202	1742842	0	-824.2786918	0.097207043
Wisconsin	0.001388889	0.025	0.004526935	0.025703904	-1.125957869	-3.660601777	0.477293853	3.285617003	0.31089661	0.006039398	5.69E-05	0.364656679	0	0	4565	4410	4616	4305	4032	1009113	4575	1987175	0	-798.5723568	0.268411438
Wisconsin	0.001388889	0.025	0.004028702	0.281025921	-1.070045703	-4.773269683	1.367741704	3.293661138	0.597755457	0.00790282	0.000107796	0.370117696	0	0	4565	4410	4616	4305	4032	609764	1540	2389559	0	-797.8425312	0.174356692
Wisconsin	0.001388889	0.025	0.003661837	0.333001993	-1.155510251	-4.255105969	1.282527764	3.645610638	0.777010982	0.008810323	0.000158694	0.391805543	0	0	4565	4410	4616	4305	4032	384576	994	2615294	0	-801.8248666	0.095062187
Wisconsin	0.001388889	0.025	0.002341332	0.458853675	-1.452318042	-1.589287765	0.430269309	3.803849667	0.878632705	0.012351867	0.000209592	0.351112627	0	0	4565	4410	4616	4305	4032	294417	835	2705611	0	-808.4053303	0.248451067
Wisconsin	0.001388889	0.025	0.004443067	0.173812074	-1.048523891	-3.653695451	1.138167323	3.422625261	0.917269328	0.013693149	0.00026049	0.336525617	0	0	4565	4410	4616	4305	4032	276478	849	2723537	0	-813.8710715	0.194930203
Wisconsin	0.001388889	0.025	0.004544806	0.396221049	-2.061956884	-4.24019429	1.569722588	3.541677046	0.801973552	0.0168202	0.000311388	0.312219406	0	0	4565	4410	4616	4305	4032	278028	1603	2721233	0	-820.3014509	0.130194998
Wisconsin	0.001388889	0.025	0.003145324	0.20545408	-1.749368194	-3.684756821	0.658661846	3.668658761	0.761110801	0.017750646	0.000362286	0.30542416	0	0	4565	4410	4616	4305	4032	282964	1624	2716276	0	-826.5128382	0.113806264
Wisconsin	0.001388889	0.025	0.002946235	0.43180072	-2.804421176	-3.002176701	1.111117688	3.51072298	0.835507086	0.020907712	0.000413184	0.23808757	0	0	4565	4410	4616	4305	4032	219249	1441	2780173	0	-829.8129524	0.141945299
Wisconsin	0.001388889	0.025	0.005612712	0.287177666	-2.094841064	-4.056035672	1.288406758	3.380331407	0.685692344	0.026918466	0.000464082	0.059772003	0	0	4565	4410	4616	4305	4032	235107	2786	2762970	0	-835.9375377	0.256095708
Wisconsin	0.001388889	0.025	0.004777489	0.666644282	-1.940915565	-5.739829224	1.135553067	3.525921909	0.588041466	0.026329289	0.00051498	0.150905204	0	0	4565	4410	4616	4305	4032	199693	3080	2798090	0	-839.0088374	0.149938606
Wisconsin	0.001388889	0.025	0.004827657	0.528736362	-0.444949829	-3.225176534	0.201443753	3.827092896	0.680443188	0.030121658	0.000565878	0.1130928	0	0	4565	4410	4616	4305	4032	165118	1112	2834634	0	-843.1403638	0.20527802
Wisconsin	0.001388889	0.025	0.005077978	0.7497069	-1.717812695	-1.986898147	0.57173378	3.502756916	0.516025334	0.033218027	0.000616776	0.00989637	0	0	4565	4410	4616	4305	4032	172490	1039	2827335	0	-847.1342791	0.12819431
Wisconsin	0.001388889	0.025	0.002810551	-0.052852633	-4.26349502	-2.42151759	-0.51950789	2.978250952	0.172142417	0.037637393	0.000667673	0.00282659	0	0	4565	4410	4616	4305	4032	664245	5691	2330928	0	-887.4987454	0.129671561
Wisconsin	0.001388889	0.025	0.005616988	0.531579187	-0.894422955	-2.507258679	0.687663524	3.472032113	0.727977986	0.035149634	0.000718571	0.023644707	0	0	4565	4410	4616	4305	4032	172365	773	2827726	0	-854.5262004	0.122672591
Wisconsin	0.001388889	0.025	0.004938088	0.90780524	-2.737526315	-4.536018712	0.582947779	3.762334923	0.586261273	0.037542401	0.000769469	0.050914746	0	0	4565	4410	4616	4305	4032	115852	965	2884047	0	-854.8303594	0.123793327
Wisconsin	0.001388889	0.025	0.004832102	0.6870592	-2.706930609	-3.281486966	0.449294285	3.593462918	0.63070445	0.038018315	0.000820367	0.034093578	0	0	4565	4410	4616	4305	4032	135144	1071	2864649	0	-858.6621513	0.224868784
Wisconsin	0.001388889	0.025	0.00284129	-0.003389933	-1.898510052	-1.534759939	0.169458086	2.960640829	0.186962885	0.043886471	0.000871265	0.025388684	0	0	4565	4410	4616	4305	4032	643704	6359	2350801	0	-905.4382261	0.218629922
Wisconsin	0.001388889	0.025	0.005924866	-0.166578919	-0.620311856	-3.252012272	0.444430158	2.738531504	0.261009186	0.04698806	0.000922163	0.053666546	0	0	4565	4410	4616	4305	4032	818769	6830	2175266	0	-922.3828622	0.19724965
Wisconsin	0.001388889	0.025	0.00437468	-0.065401493	-4.470234531	-4.388953988	1.337680501	2.506726384	0.119401362	0.050124718	0.000973061	0.021572041	0	0	4565	4410	4616	4305	4032	1110000	465	1890399	0	-940.9555308	0.155103189
Wisconsin	0.001388889	0.025	0.004275228	0.387676717	-2.404269995	-2.122935822	-0.725570708	3.066189094	0.181486476	0.050632374	0.001023959	0.042909317	0	0	4565	4410	4616	4305	4032	764319	4846	2231699	0	-926.2268503	0.229466737
Wisconsin	0.001388889	0.025	0.005642814	0.097255713	-4.64444655	-1.039284127	-0.065398894	3.05678401	0.181483082	0.051234599	0.001074857	0.042854327	0	0	4565	4410	4616	4305	4032	834619	4248	2161997	0	-934.1916121	0.221184181
Wisconsin	0.001388889	0.025	0.005596853	0.138293272	-0.493282775	-1.610090144	1.518053838	2.817490796	0.615752489	0.051789628	0.001125755	0.038260433	0	0	4565	4410	4616	4305	4032	483522	5811	2511531	0	-914.3272735	0.092923199
Wisconsin	0.001388889	0.025	0.004606779	0.403846794	-2.139396891	-3.534134276	0.832692553	3.095688435	0.220928166	0.054383375	0.001176653	0.019827322	0	0	4565	4410	4616	4305	4032	613997	6024	2380843	0	-925.127013	0.318832013
Wisconsin	0.001388889	0.025	0.003022281	0.179587647	-4.830928664	-2.380454498	0.292684928	2.827318575	0.094015662	0.058388141	0.001227551	0.009784263	0	0	4565	4410	4616	4305	4032	924586	570	2075708	0	-948.0337761	0.288887997
Wisconsin	0.001388889	0.025	0.006430697	0.575014591	-3.379308764	-1.342272447	0.674785957	2.876617757	0.093659225	0.057335327	0.001278449	0.023638478	0	0	4565	4410	4616	4305	4032	712899	6573	2281392	0	-940.1039627	0.218337581
Wisconsin	0.001388889	0.025	0.005453451	-0.504458203	-3.419124266	-1.416141775	0.211816941	2.915601327	0.365405613	0.058492512	0.001329347	0.022107559	0	0	4565	4410	4616	4305	4032	779308	683	2220873	0	-947.5991338	0.155964015
Wisconsin	0.001388889	0.025	0.006132596	-0.274736453	-2.368809176	-1.485840551	1.23835857	2.729101278	0.587782296	0.063014184	0.001380245	0.007144237	0	0	4565	4410	4616	4305	4032	708650	6161	2286053	0	-945.5502497	0.237961662
Wisconsin	0.001388889	0.025	0.006429637	0.617617271	-4.043639836	-3.164900584	0.460357622	2.836273355	0.041734184	0.06153274	0.001431143	0.004943956	0	0	4565	4410	4616	4305	4032	756849	5167	2238848	0	-950.9761411	0.177044319
Wisconsin	0.001388889	0.025	0.006064219	-0.109116131	-2.918548827	-3.24742592	1.155806909	2.769906706	0.700495598	0.061836678	0.001482041	0.015850019	0	0	4565	4410	4616	4305	4032	547305	5180	2448379	0	-938.8209151	0.209537767
Wisconsin	0.001388889	0.025	0.00367933	0.715073397	-3.179476653	-4.055892296	0.532059877	2.856841113	0.194136517	0.065420098	0.001532939	0.050213141	0	0	4565	4410	4616	4305	4032	740208	4142	2256515	0	-955.9865918	0.132024009
Wisconsin	0.001388889	0.025	0.008310754	0.308707142	-2.89541668	-2.556189345	0.755087761	2.429389849	0.625933466	0.069157424	0.001583837	0.033272163	0	0	4565	4410	4616	4305	4032	674306	5446	2321111	0	-954.8487858	0.193372283
Wisconsin	0.001388889	0.025	0.007983773	-0.388069647	0.012424216	-3.030255228	0.368275333	3.287611123	0.403929758	0.069827364	0.001634735	0.025808211	0	0	4565	4410	4616	4305	4032	779652	5216	2215996	0	-963.9022215	0.239550327
Wisconsin	0.001388889	0.025	0.006719287	0.585863697	-5.244262657	-6.171459727	-0.295058675	2.939760618	0.019200849	0.068836759	0.001685633	0.056936807	0	0	4565	4410	4616	4305	4032	910303	660	2089900	0	-971.9523901	0.217992549
Wisconsin	0.001388889	0.025	0.008807551	0.5000414	-2.910653862	-3.73445959	-0.354335533	3.399000788	-0.239010111	0.070333368	0.001736531	0.006939901	0	0	4565	4410	4616	4305	4032	758254	636	2241974	0	-965.3618214	0.203790459
Wisconsin	0.001388889	0.025	0.007430279	0.246900476	-3.432997442	-2.10234527	-0.282858315	3.028623449	0.43031777	0.070469008	0.001787429	0.006374096	0	0	4565	4410	4616	4305	4032	604523	4526	2391815	0	-957.0861082	0.155291517
Wisconsin	0.001388889	0.025	0.006662514	-0.297616953	-6.651383409	-4.105332632	2.120256829	2.625257601	0.610677812	0.07379163	0.001838327	0.02634453	0	0	4565	4410	4616	4305	4032	825773	770	2174321	0	-974.7278036	0.161478337
Wisconsin	0.001388889	0.025	0.008325241	-0.131013236	-3.633558642	-0.132634507	1.242606797	2.759275621	0.721044026	0.070469928	0.001889224	0.057736069	0	0	4565	4410	4616	4305	4032	587947	520	2412397	0	-961.8557905	0.164833277
Wisconsin	0.001388889	0.025	0.00877957	0.049618447	-3.904994076	-2.690208336	0.065034556	2.57689374	0.271738949	0.077434882	0.001940122	0.075655926	0	0	4565	4410	4616	4305	4032	972517	670	2027677	0	-985.8039802	0.171875495
Wisconsin	0.001388889	0.025	0.009763825	-0.913724126	-3.153426911	-3.339492896	0.244880465	2.901203888	0.623282904	0.078134	0.00199102	0.014556047	0	0	4565	4410	4616	4305	4032	811663	611	2188589	0	-979.2144246	0.134483423
Wisconsin	0.001388889	0.025	0.006109058	0.708986634	-0.604843414	-0.418976109	0.166931192	3.289884416	-0.034306891	0.080056648	0.002041918	0.054999852	0	0	4565	4410	4616	4305	4032	821005	3071	2176787	0	-982.5017591	0.190534131
Wisconsin	0.001388889	0.025	0.007610144	1.077467758	-5.369911444	-2.429250627	0.577466608	3.468460265	-2.79E-05	0.077499416	0.002092816	0.027094706	0	0	4565	4410	4616	4305	4032	653074	4525	2343265	0	-972.7058083	0.218978813
Wisconsin	0.001388889	0.025	0.009480698	0.953132612	-5.271739062	-3.364984474	0.670256769	2.889856238	-0.06602167	0.084564528	0.002143714	0.010006747	0	0	4565	4410	4616	4305	4032	1005048	602	1995214	0	-993.3561779	0.088105414
Wisconsin	0.001388889	0.025	0.006004405	0.905750593	-2.648059065	-3.296558025	2.459903976	2.897781522	0.22788463	0.084648194	0.002194612	0.006366424	0	0	4565	4410	4616	4305	4032	680367	5238	2315259	0	-978.0344084	0.373560203
Wisconsin	0.001388889	0.025	0.006025108	0.278401475	-3.956532536	-2.149261626	0.617533446	2.950403681	0.205828408	0.086396737	0.00224551	0.008707253	0	0	4565	4410	4616	4305	4032	870380	658	2129826	0	-990.5074952	0.225733852
Wisconsin	0.001388889	0.025	0.007795425	0.841685699	-3.415124418	-1.492570721	0.032616655	2.754813171	-0.031202019	0.089516716	0.002296408	0.022288444	0	0	4565	4410	4616	4305	4032	1096452	4052	1900360	0	-1002.312365	0.132435318
Wisconsin	0.001388889	0.025	0.008443842	0.268941731	-2.488903252	-1.69004034	0.810285701	2.652182764	0.333953666	0.090906809	0.002347306	0.018644215	0	0	4565	4410	4616	4305	4032	796523	6960	2197381	0	-989.5753675	0.160046937
Wisconsin	0.001388889	0.025	0.008215524	0.699888599	-2.776460688	-2.30604622	-1.34091654	3.091887234	-0.350110831	0.091986071	0.002398204	0.006144266	0	0	4565	4410	4616	4305	4032	1187756	466	1812642	0	-1008.489937	0.234520896
Wisconsin	0.001388889	0.025	0.008681426	0.163856006	-1.052656756	-5.864710452	0.635046195	2.502099305	0.394737743	0.088921092	0.002449102	0.031219693	0	0	4565	4410	4616	4305	4032	860850	775	2139239	0	-995.717371	0.218488975
Wisconsin	0.001388889	0.025	0.008448426	-1.500571145	-3.558870589	-2.358632414	1.641560668	2.43537967	1.063718771	0.086461296	0.0025	0.021656919	0	0	4565	4410	4616	4305	4032	610209	4371	2386284	0	-983.939996	0.112040911
Wisconsin	0.001388889	0.026	0.011044678	-0.391522677	-0.26229769	0.513161059	0.861638106	2.98224321	0.047739582	0.002536585	6.00E-06	0.401068303	0	0	4565	4410	4616	4305	4032	1469149	497	1531217	0	-823.8622577	0.166273588
Wisconsin	0.001388889	0.026	0.004613512	0.195361337	-0.909016856	-1.680697752	0.576394881	3.515583477	0.238072913	0.00460014	5.69E-05	0.498423856	0	0	4565	4410	4616	4305	4032	843829	2121	2154914	0	-798.1987253	0.25235574
Wisconsin	0.001388889	0.026	0.003622804	0.416204556	-1.001886347	-2.721673161	1.055154666	3.563638148	0.520744705	0.007410312	0.000107796	0.421399751	0	0	4565	4410	4616	4305	4032	548714	1102	2451048	0	-798.2866732	0.153711223
Wisconsin	0.001388889	0.026	0.003293782	0.265710366	-0.57402744	-3.72139464	1.083511571	3.497129791	0.787010871	0.010175505	0.000158694	0.392339834	0	0	4565	4410	4616	4305	4032	405953	1177	2593734	0	-803.3098042	0.230869432
Wisconsin	0.001388889	0.026	0.004478994	0.402936146	-1.348449501	-2.4314503	0.885906021	3.784192142	0.554127522	0.01264658	0.000209592	0.272288443	0	0	4565	4410	4616	4305	4032	301513	1105	2698246	0	-810.3548314	0.154678613
Wisconsin	0.001388889	0.026	0.004063611	0.447034965	-1.636960047	-3.095873802	0.808695599	3.752471538	0.835984828	0.014030189	0.00026049	0.307624427	0	0	4565	4410	4616	4305	4032	283390	2089	2715385	0	-814.9061292	0.182224929
Wisconsin	0.001388889	0.026	0.003809272	0.481378687	-1.369865452	-2.604206345	1.346300276	3.750625293	0.873726612	0.015858132	0.000311388	0.277648986	0	0	4565	4410	4616	4305	4032	217030	434	2783400	0	-820.857634	0.171309097
Wisconsin	0.001388889	0.026	0.004349457	0.609269904	-1.192723778	-5.018037349	1.454264064	3.529506488	0.901765875	0.018390757	0.000362286	0.295082526	0	0	4565	4410	4616	4305	4032	211315	1366	2788182	0	-825.6760458	0.20871594
Wisconsin	0.001388889	0.026	0.005351916	0.363761702	-1.172043842	-3.029820698	0.000547024	3.773796443	0.637356373	0.021552533	0.000413184	0.224463719	0	0	4565	4410	4616	4305	4032	250052	2660	2748152	0	-833.8668387	0.107383583
Wisconsin	0.001388889	0.026	0.004016376	0.424644885	-1.043888451	-6.82119094	1.075394143	3.684165569	0.72964327	0.0231705	0.000464082	0.207521913	0	0	4565	4410	4616	4305	4032	220043	1761	2779060	0	-837.1173271	0.164614375
Wisconsin	0.001388889	0.026	0.006686147	0.103105888	-1.16027963	-5.930523944	1.682781396	3.186907148	0.864646224	0.028717776	0.00051498	0.021311499	0	0	4565	4410	4616	4305	4032	192339	2437	2806088	0	-842.2814533	0.253367386
Wisconsin	0.001388889	0.026	0.004709813	0.460126165	-1.548834233	-1.873567365	0.880757405	3.364957026	0.788286729	0.030625657	0.000565878	0.048585939	0	0	4565	4410	4616	4305	4032	177072	1325	2822467	0	-845.072307	0.124724939
Wisconsin	0.001388889	0.026	0.005096949	0.519342031	-1.611655591	-1.818423386	1.388716817	3.528333781	0.551955347	0.033531558	0.000616776	0.035149557	0	0	4565	4410	4616	4305	4032	163312	1187	2836365	0	-848.9251761	0.170809623
Wisconsin	0.001388889	0.026	0.004947743	0.241562422	-4.496822557	-4.733302133	0.980724722	2.882223677	0.183621637	0.039059877	0.000667673	0.018547547	0	0	4565	4410	4616	4305	4032	720713	664	2279487	0	-893.240746	0.156961754
Wisconsin	0.001388889	0.026	0.005391527	0.194468104	-1.666980811	-4.162041603	1.375000707	3.289609097	0.752589577	0.036421397	0.000718571	0.010692504	0	0	4565	4410	4616	4305	4032	165779	1007	2834078	0	-856.4412993	0.128206573
Wisconsin	0.001388889	0.026	0.004536929	0.305350209	-1.035543182	-2.484696149	1.426672444	3.403820016	0.891804211	0.035457073	0.000769469	0.139931261	0	0	4565	4410	4616	4305	4032	109850	842	2890172	0	-858.2390832	0.145912084
Wisconsin	0.001388889	0.026	0.002683586	0.441876678	-3.698081614	-0.927649824	0.911534061	2.912671382	-0.150211751	0.044797148	0.000820367	0.011480072	0	0	4565	4410	4616	4305	4032	887486	500	2112878	0	-919.097554	0.225826948
Wisconsin	0.001388889	0.026	0.004704801	0.947046385	-4.026047595	-2.912680195	0.434056028	3.75773732	0.444923265	0.040972264	0.000871265	0.023348804	0	0	4565	4410	4616	4305	4032	98682	846	2901336	0	-863.5460937	0.135809531
Wisconsin	0.001388889	0.026	0.004358987	0.668632209	-2.643254254	-0.423072133	1.229310106	3.516880931	0.710490393	0.040984299	0.000922163	0.064468861	0	0	4565	4410	4616	4305	4032	106996	1069	2892799	0	-866.9154774	0.144657304
Wisconsin	0.001388889	0.026	0.005117672	0.387798742	-1.655477614	-3.053588997	1.244780707	3.409383385	0.64105057	0.045104687	0.000973061	0.00239544	0	0	4565	4410	4616	4305	4032	111070	957	2888837	0	-870.245712	0.170360117
Wisconsin	0.001388889	0.026	0.005056488	0.154518954	-7.417859423	-2.222003358	-1.092897876	3.353382798	0.210308604	0.049779508	0.001023959	0.004707166	0	0	4565	4410	4616	4305	4032	749211	415	2251238	0	-929.3345398	0.132124344
Wisconsin	0.001388889	0.026	0.004875861	0.051674084	-3.942733323	-3.136889582	0.201383251	2.646605937	0.250700247	0.054105387	0.001074857	0.037116484	0	0	4565	4410	4616	4305	4032	903981	725	2096158	0	-941.2876979	0.175795061
Wisconsin	0.001388889	0.026	0.007228339	0.194321356	-1.910258066	-5.581369761	1.527185877	2.652938634	0.17699587	0.054932564	0.001125755	0.005235622	0	0	4565	4410	4616	4305	4032	843966	701	2156197	0	-940.7714841	0.100214376
Wisconsin	0.001388889	0.026	0.004925984	0.13417688	-2.651114678	-2.213808511	0.248772779	2.707496595	0.749314827	0.052575482	0.001176653	0.013953632	0	0	4565	4410	4616	4305	4032	423024	935	2576904	0	-915.2257376	0.127009427
Wisconsin	0.001388889	0.026	0.000539993	-0.936659273	0.22875759	-1.695088956	-0.200577842	2.474480116	0.635933171	0.059875999	0.001227551	0.015679044	0	0	4565	4410	4616	4305	4032	919536	588	2080740	0	-954.8450795	0.406295697
Wisconsin	0.001388889	0.026	0.003568293	0.148763576	-3.206585996	-5.136812744	0.98312604	2.56620071	0.247186989	0.060991702	0.001278449	0.009866832	0	0	4565	4410	4616	4305	4032	982072	388	2018403	0	-958.2729432	0.270326774
Wisconsin	0.001388889	0.026	0.003255297	-0.041842936	-2.550963885	-3.44555908	1.363398375	2.624024515	0.586293019	0.060954295	0.001329347	0.023588434	0	0	4565	4410	4616	4305	4032	682401	390	2318072	0	-944.0455239	0.296879763
Wisconsin	0.001388889	0.026	0.004727937	-0.385199062	-0.38744309	-3.110541901	0.672764572	2.862198223	0.672627672	0.057669065	0.001380245	0.029244065	0	0	4565	4410	4616	4305	4032	511501	2130	2487233	0	-934.6144936	0.220031612
Wisconsin	0.001388889	0.026	0.007681745	-0.291257713	-4.124755886	-0.728834269	0.723915733	2.90019709	0.507471406	0.061491482	0.001431143	0.009348876	0	0	4565	4410	4616	4305	4032	693646	2508	2304710	0	-950.7420438	0.119875682
Wisconsin	0.001388889	0.026	0.005578854	-0.205192738	-2.718747787	-2.046212678	0.969035022	2.656028854	0.624293316	0.06475243	0.001482041	0.021358867	0	0	4565	4410	4616	4305	4032	748654	2061	2250149	0	-956.7449945	0.205009731
Wisconsin	0.001388889	0.026	0.007421536	-0.707023455	-3.00267106	-1.919952944	0.815116567	2.6382876	0.565400604	0.065379334	0.001532939	0.020697522	0	0	4565	4410	4616	4305	4032	787731	631	2212502	0	-961.5361512	0.151918404
Wisconsin	0.001388889	0.026	0.008590992	0.26181873	-3.732053896	-0.639551467	0.64029714	3.420614034	-0.142810912	0.065980822	0.001583837	0.046290811	0	0	4565	4410	4616	4305	4032	778264	497	2222103	0	-964.2593257	0.172139437
Wisconsin	0.001388889	0.026	0.006832376	-0.305842964	-0.464111978	-2.165112813	2.124609678	2.588115558	1.020063763	0.066344259	0.001634735	0.031193073	0	0	4565	4410	4616	4305	4032	416750	1013	2583101	0	-940.327774	0.246592112
Wisconsin	0.001388889	0.026	0.006669882	0.711881412	-3.959721878	-4.647320854	0.068239436	3.231231161	-0.031784911	0.07063866	0.001685633	0.05111657	0	0	4565	4410	4616	4305	4032	839038	714	2161112	0	-971.4630118	0.138407531
Wisconsin	0.001388889	0.026	0.008048399	0.744638095	-4.206835669	-5.024816979	0.957960112	3.153323951	0.316417238	0.066684111	0.001736531	0.063799498	0	0	4565	4410	4616	4305	4032	479966	1354	2519544	0	-949.3285192	0.161937378
Wisconsin	0.001388889	0.026	0.008144382	-0.4079764	-1.182062328	-2.266915008	0.707483657	2.619364247	0.585587887	0.073567436	0.001787429	0.022400523	0	0	4565	4410	4616	4305	4032	737102	551	2263211	0	-969.8218258	0.215244332
Wisconsin	0.001388889	0.026	0.00321064	-0.280123605	-1.082173514	-0.458221003	0.315916838	2.805528789	0.290796009	0.069949672	0.001838327	0.071853701	0	0	4565	4410	4616	4305	4032	693205	655	2307004	0	-971.4952727	0.183793627
Wisconsin	0.001388889	0.026	0.008845967	0.173521291	-2.266859032	-5.384884339	0.863814001	2.996244704	0.434639011	0.074241156	0.001889224	0.101373212	0	0	4565	4410	4616	4305	4032	817938	657	2182269	0	-979.2255356	0.188935394
Wisconsin	0.001388889	0.026	0.009623717	0.684102809	-2.025044286	-3.666274769	0.19410296	2.880845441	0.307255143	0.079529772	0.001940122	0.034766752	0	0	4565	4410	4616	4305	4032	953630	669	2046564	0	-987.8372164	0.172547515
Wisconsin	0.001388889	0.026	0.006513508	0.042147354	-0.555681093	-1.629851094	0.393692344	2.785769401	0.363744867	0.078175091	0.00199102	0.006748016	0	0	4565	4410	4616	4305	4032	804641	716	2195507	0	-981.6781319	0.12572297
Wisconsin	0.001388889	0.026	0.002318665	0.844971027	-2.667191253	-2.20259078	2.520932054	2.904062789	0.295175019	0.080589681	0.002041918	0.029749027	0	0	4565	4410	4616	4305	4032	583567	1811	2415486	0	-970.6637153	0.416926162
Wisconsin	0.001388889	0.026	0.007512832	0.548897813	-3.729800225	-0.037646967	0.460130173	3.19405176	-0.005552905	0.080268657	0.002092816	0.007758366	0	0	4565	4410	4616	4305	4032	612651	670	2387543	0	-972.7864031	0.179870312
Wisconsin	0.001388889	0.026	0.009128043	0.560090532	-2.493330863	-3.399405335	1.020134004	2.755908423	0.07796064	0.083975387	0.002143714	0.03472057	0	0	4565	4410	4616	4305	4032	889736	493	2110634	0	-990.6975844	0.294020124
Wisconsin	0.001388889	0.026	0.00841721	0.905108409	-5.05114706	-4.413546238	0.728521223	2.977691691	-0.03769309	0.085764871	0.002194612	0.007402579	0	0	4565	4410	4616	4305	4032	878754	341	2121769	0	-991.2060854	0.139840788
Wisconsin	0.001388889	0.026	0.00792888	0.041297142	-2.270449141	-1.235262103	1.011099569	3.057290857	0.397827099	0.077535258	0.00224551	0.025972912	0	0	4565	4410	4616	4305	4032	533037	2531	2465295	0	-973.0208892	0.208337744
Wisconsin	0.001388889	0.026	0.007853406	0.251428474	-2.181251397	-6.159414651	2.15522515	2.929604382	0.318571639	0.0842726	0.002296408	0.041142298	0	0	4565	4410	4616	4305	4032	609447	742	2390675	0	-979.4321709	0.17110905
Wisconsin	0.001388889	0.026	0.008138011	0.178801036	-1.428312163	-2.144651232	0.704787174	2.996207374	0.252390431	0.085851083	0.002347306	0.027587506	0	0	4565	4410	4616	4305	4032	732783	570	2267511	0	-988.5318793	0.19068268
Wisconsin	0.001388889	0.026	0.006915592	0.235398116	-4.359174368	-4.67184838	1.073212216	2.53481184	0.717051529	0.083926621	0.002398204	0.015490182	0	0	4565	4410	4616	4305	4032	534501	3148	2463215	0	-977.0316452	0.296838158
Wisconsin	0.001388889	0.026	0.009132809	0.676955025	-3.711446174	-3.673049898	-0.472058206	3.449654083	0.064424032	0.092046076	0.002449102	0.061504892	0	0	4565	4410	4616	4305	4032	813413	690	2186761	0	-996.852167	0.150393664
Wisconsin	0.001388889	0.026	0.009913937	0.46339957	-3.69468982	-4.990564089	0.217775087	2.558556002	0.060364791	0.0948219	0.0025	0.021383428	0	0	4565	4410	4616	4305	4032	1087258	496	1913110	0	-1009.961599	0.231571845
Wisconsin	0.001388889	0.027	0.012840337	-0.36368591	-0.161792652	0.741044578	0.967988365	2.909826014	0.456076499	0.001617088	6.00E-06	0.462634894	0	0	4565	4410	4616	4305	4032	1231095	240	1769529	0	-823.2440675	0.10910636
Wisconsin	0.001388889	0.027	0.006494271	-0.055451465	-0.855224571	-2.120326378	0.954390839	3.272161062	0.414078289	0.005308974	5.69E-05	0.377884227	0	0	4565	4410	4616	4305	4032	829727	1086	2170050	0	-797.2124201	0.133007854
Wisconsin	0.001388889	0.027	0.003426853	0.368217806	-1.108159335	-1.946260379	0.923190923	3.605581636	0.491890329	0.008321211	0.000107796	0.357548632	0	0	4565	4410	4616	4305	4032	511841	2930	2486092	0	-798.9373877	0.464712306
Wisconsin	0.001388889	0.027	0.003860603	0.388667449	-1.601587297	-3.386408268	1.180078146	3.525966953	0.715220598	0.00860853	0.000158694	0.425505006	0	0	4565	4410	4616	4305	4032	417797	971	2582096	0	-804.4289788	0.225137428
Wisconsin	0.001388889	0.027	0.003590931	0.351239706	-1.537736284	-6.558152034	1.469837949	3.489351833	0.919230866	0.011632356	0.000209592	0.3476288	0	0	4565	4410	4616	4305	4032	251139	1502	2748222	0	-810.0406599	0.391881256
Wisconsin	0.001388889	0.027	0.003367302	0.534963793	-1.706551115	-0.467008042	-0.119606336	3.998515852	0.785377244	0.013841317	0.00026049	0.343102198	0	0	4565	4410	4616	4305	4032	242662	869	2757332	0	-818.1032444	0.153430948
Wisconsin	0.001388889	0.027	0.001788918	0.304392304	-0.802172802	-4.467339135	1.256440833	3.674933768	0.849755744	0.016835552	0.000311388	0.278465237	0	0	4565	4410	4616	4305	4032	202281	1070	2797513	0	-821.650322	0.24648984
Wisconsin	0.001388889	0.027	0.002635628	0.332235196	-2.10373574	-3.621505653	0.812561373	3.503783832	0.700175485	0.018352757	0.000362286	0.272038962	0	0	4565	4410	4616	4305	4032	223607	1488	2775769	0	-828.8390696	0.175236873
Wisconsin	0.001388889	0.027	0.004115633	0.276987659	-0.994183154	-5.976345486	0.127959048	3.628313146	0.733375624	0.022267425	0.000413184	0.203375577	0	0	4565	4410	4616	4305	4032	237976	1260	2761628	0	-835.1259461	0.147085581
Wisconsin	0.001388889	0.027	0.005937245	0.36695285	-1.377011925	-2.35130607	0.649391181	3.568844395	0.641912056	0.025495505	0.000464082	0.090080924	0	0	4565	4410	4616	4305	4032	208379	3377	2789107	0	-839.2795272	0.097335611
Wisconsin	0.001388889	0.027	0.004968114	0.540927301	-2.920568441	-2.660871154	0.61880508	3.535684746	0.676604066	0.027623958	0.00051498	0.103355679	0	0	4565	4410	4616	4305	4032	190023	2725	2808115	0	-842.8090764	0.184097943
Wisconsin	0.001388889	0.027	0.004521759	0.593832043	-1.135970484	-4.519810195	0.872191582	3.502405074	0.759569184	0.029846271	0.000565878	0.17820081	0	0	4565	4410	4616	4305	4032	163291	772	2836800	0	-848.1907716	0.151021201
Wisconsin	0.001388889	0.027	0.005241997	0.248503927	-1.26475129	-1.960422098	1.063372806	3.265743459	0.727546383	0.034346676	0.000616776	0.030355241	0	0	4565	4410	4616	4305	4032	163794	666	2836404	0	-851.8226563	0.107775175
Wisconsin	0.001388889	0.027	0.004363879	0.861411569	-2.431994746	-3.984790389	1.375998411	3.379669178	0.703637936	0.0351783	0.000667673	0.044632824	0	0	4565	4410	4616	4305	4032	119437	1000	2880427	0	-853.4028905	0.219094849
Wisconsin	0.001388889	0.027	0.006203416	0.588482559	-2.766254363	-2.566820889	1.435571958	3.451922948	0.698223118	0.037331369	0.000718571	0.006358382	0	0	4565	4410	4616	4305	4032	148569	1166	2851128	0	-858.2637186	0.231435475
Wisconsin	0.001388889	0.027	0.004890422	0.987447288	-3.910621088	-0.730081994	0.653336481	3.652606425	0.54895692	0.0381085	0.000769469	0.018664106	0	0	4565	4410	4616	4305	4032	114999	1701	2884164	0	-860.0986696	0.211203814
Wisconsin	0.001388889	0.027	0.00575562	0.954577662	-4.048359217	-2.468857604	0.937624656	3.551909968	0.476489941	0.039953356	0.000820367	0.00856201	0	0	4565	4410	4616	4305	4032	165600	1028	2834235	0	-866.6231883	0.161230921
Wisconsin	0.001388889	0.027	0.003089962	0.309914864	-3.473680681	-0.840814492	0.582415085	2.909764816	0.258489498	0.045922985	0.000871265	0.005054562	0	0	4565	4410	4616	4305	4032	598619	1139	2401106	0	-908.0787014	0.230583178
Wisconsin	0.001388889	0.027	0.001475313	0.814058462	-4.419363606	-3.548311356	1.020702245	2.778255856	0.289217414	0.04624055	0.000922163	0.019291127	0	0	4565	4410	4616	4305	4032	458973	1354	2540536	0	-902.5113456	0.360488121
Wisconsin	0.001388889	0.027	0.006242954	0.430690751	-3.659402391	-0.429061336	-0.524610478	3.050275682	0.138599219	0.050685108	0.000973061	0.024670015	0	0	4565	4410	4616	4305	4032	718400	1495	2280969	0	-926.1633916	0.190989793
Wisconsin	0.001388889	0.027	0.007674449	0.368189822	-1.55171481	-3.113464366	0.277346841	2.733167249	0.029635672	0.050092687	0.001023959	0.024901836	0	0	4565	4410	4616	4305	4032	723012	969	2276883	0	-930.6001262	0.222389483
Wisconsin	0.001388889	0.027	0.003597804	0.881252686	-3.70573453	-2.199713375	1.803258175	2.982715198	-0.054332687	0.051896845	0.001074857	0.03431053	0	0	4565	4410	4616	4305	4032	740559	552	2259753	0	-935.3630668	0.443979849
Wisconsin	0.001388889	0.027	0.006267101	0.259913186	-1.142475257	-3.852971325	0.599773776	3.057586192	0.281195569	0.054042503	0.001125755	0.020735291	0	0	4565	4410	4616	4305	4032	657228	1549	2342087	0	-932.2770903	0.202803715
Wisconsin	0.001388889	0.027	0.005975475	0.441482855	-1.645681501	-0.75510529	0.200517746	3.297414311	0.174551365	0.053784823	0.001176653	0.037423903	0	0	4565	4410	4616	4305	4032	501076	1530	2498258	0	-924.9631495	0.232958672
Wisconsin	0.001388889	0.027	0.003909551	-1.1418196	-2.924109848	-5.529048355	0.144170999	2.025975726	0.484104858	0.061375716	0.001227551	0.016631517	0	0	4565	4410	4616	4305	4032	1152435	492	1847937	0	-968.4690288	0.289552446
Wisconsin	0.001388889	0.027	0.003500194	0.583199497	-2.965923153	-1.407102587	0.008354932	3.16366248	-0.042162296	0.061659509	0.001278449	0.030138949	0	0	4565	4410	4616	4305	4032	817662	1268	2181933	0	-953.0183757	0.264522774
Wisconsin	0.001388889	0.027	0.004907957	0.306442283	-3.840808088	-2.567371727	1.842188546	2.852000197	0.738629063	0.057952959	0.001329347	0.023439152	0	0	4565	4410	4616	4305	4032	350082	1540	2649242	0	-920.4256007	0.196540152
Wisconsin	0.001388889	0.027	0.006757421	0.764135768	-5.733712555	-1.212077935	0.887926424	3.099575278	-0.010924019	0.059487067	0.001380245	0.038752304	0	0	4565	4410	4616	4305	4032	527110	1204	2472550	0	-939.4864193	0.104336047
Wisconsin	0.001388889	0.027	0.005262563	-0.018630292	-2.244389117	-3.721513436	0.332713275	2.997443529	0.418272686	0.062543603	0.001431143	0.015985637	0	0	4565	4410	4616	4305	4032	703365	686	2296813	0	-953.6793212	0.132752032
Wisconsin	0.001388889	0.027	0.006133637	-0.054174418	-1.137778847	-1.090342887	0.848331207	2.866417491	0.346490204	0.06590494	0.001482041	0.029327808	0	0	4565	4410	4616	4305	4032	749231	1058	2250574	0	-959.4950272	0.244894478
Wisconsin	0.001388889	0.027	0.006198138	0.527837936	-3.748803892	0.270577429	1.380112066	2.636744396	0.376430603	0.067464345	0.001532939	0.019878548	0	0	4565	4410	4616	4305	4032	594892	1448	2404524	0	-952.7591234	0.255197411
Wisconsin	0.001388889	0.027	0.0059346	0.446741812	-2.285900141	-2.379764815	0.857615081	3.371696324	0.062528548	0.065897374	0.001583837	0.027784075	0	0	4565	4410	4616	4305	4032	489967	2881	2508015	0	-946.1029546	0.138430119
Wisconsin	0.001388889	0.027	0.008275302	-0.015902004	-4.513315407	-3.286532576	1.011141992	2.561576442	0.165648093	0.070765388	0.001634735	0.006181793	0	0	4565	4410	4616	4305	4032	883286	809	2116769	0	-973.9881423	0.123270223
Wisconsin	0.001388889	0.027	0.006151261	0.26983956	-2.581106823	-5.161927054	1.926975877	3.088894134	-0.132690348	0.071440879	0.001685633	0.00503132	0	0	4565	4410	4616	4305	4032	811085	753	2189026	0	-972.892809	0.270709394
Wisconsin	0.001388889	0.027	0.008775787	-0.229751484	-1.651450494	-2.334840749	1.698693467	3.013779336	0.396821953	0.070548092	0.001736531	0.025553014	0	0	4565	4410	4616	4305	4032	632834	582	2367447	0	-964.3995269	0.137221936
Wisconsin	0.001388889	0.027	0.009077266	-0.334976822	-3.42538263	-1.813192412	-0.478519406	2.660050535	0.548584679	0.070949434	0.001787429	0.067627605	0	0	4565	4410	4616	4305	4032	804963	652	2195249	0	-977.4916663	0.141868631
Wisconsin	0.001388889	0.027	0.007955403	0.402632253	-3.535619999	-0.399950477	0.933210349	2.983186367	0.460026451	0.070778102	0.001838327	0.031308243	0	0	4565	4410	4616	4305	4032	469627	1272	2529964	0	-956.031758	0.117531859
Wisconsin	0.001388889	0.027	0.007336359	0.483367337	-6.256476258	-4.751148978	2.180464964	2.637966324	0.271616269	0.07983162	0.001889224	0.004805801	0	0	4565	4410	4616	4305	4032	910158	799	2089907	0	-986.1377464	0.167094762
Wisconsin	0.001388889	0.027	0.009982891	-0.030435501	-5.941349153	-3.560967928	0.244654296	2.769426539	0.050576177	0.078204313	0.001940122	0.055154926	0	0	4565	4410	4616	4305	4032	1037583	638	1962642	0	-994.2194578	0.165752944
Wisconsin	0.001388889	0.027	0.004110678	0.471670563	-1.81435528	-3.687530456	1.358453349	3.161586422	0.65281301	0.072713166	0.00199102	0.075366791	0	0	4565	4410	4616	4305	4032	310092	1072	2689699	0	-948.5480453	0.303575424
Wisconsin	0.001388889	0.027	0.007359337	0.045470407	-3.160063862	-4.849929416	1.41232712	3.031367529	0.387814009	0.082482574	0.002041918	0.013197832	0	0	4565	4410	4616	4305	4032	839781	625	2160458	0	-987.3620625	0.24938154
Wisconsin	0.001388889	0.027	0.008248055	-0.282389303	-2.741689943	0.534304862	0.103711296	2.631289673	0.693582632	0.074326989	0.002092816	0.066583852	0	0	4565	4410	4616	4305	4032	624888	1884	2374092	0	-978.8009916	0.183946835
Wisconsin	0.001388889	0.027	0.007666074	0.244737285	-4.99769244	-0.930946558	1.431833165	3.152746909	0.643356688	0.078338438	0.002143714	0.029843428	0	0	4565	4410	4616	4305	4032	482612	1576	2516676	0	-968.4678751	0.176965325
Wisconsin	0.001388889	0.027	0.008115565	-0.058708158	-2.259603924	-1.877396171	0.938326877	2.971817239	0.554607083	0.079414359	0.002194612	0.026065274	0	0	4565	4410	4616	4305	4032	421452	1108	2578304	0	-964.7338112	0.18710434
Wisconsin	0.001388889	0.027	0.006945154	1.032135421	-4.531586193	-2.987599489	1.279856362	3.10672141	0.149947776	0.09192892	0.00224551	0.011793112	0	0	4565	4410	4616	4305	4032	859487	735	2140642	0	-995.8335202	0.238114423
Wisconsin	0.001388889	0.027	0.008329639	0.657558935	-5.151162579	-2.611056898	-0.127003937	3.34807712	-0.110440828	0.088804435	0.002296408	0.009381082	0	0	4565	4410	4616	4305	4032	896174	486	2104203	0	-998.428233	0.101753327
Wisconsin	0.001388889	0.027	0.008564438	0.108939847	-3.357227479	-5.395830758	-0.494179527	2.785473086	-0.082564669	0.090098601	0.002347306	0.015613542	0	0	4565	4410	4616	4305	4032	1138417	1004	1861443	0	-1010.80713	0.192455999
Wisconsin	0.001388889	0.027	0.008135815	-0.018626369	-2.964623311	-1.631117961	1.057166319	3.388599906	0.554840227	0.083543629	0.002398204	0.005122497	0	0	4565	4410	4616	4305	4032	381871	1283	2617710	0	-967.7050766	0.171109066
Wisconsin	0.001388889	0.027	0.006556785	0.163374027	-2.941820191	-2.614762421	0.78793165	3.066867126	0.049800141	0.091192394	0.002449102	0.016929156	0	0	4565	4410	4616	4305	4032	1037733	826	1962305	0	-1010.403286	0.307867653
Wisconsin	0.001388889	0.027	0.00843536	0.726870054	-2.305233563	-0.950822029	0.742347264	3.213342577	0.350792735	0.091200203	0.0025	0.035595531	0	0	4565	4410	4616	4305	4032	510781	1473	2488610	0	-981.6191539	0.192944292
Wisconsin	0.001388889	0.028	0.013190087	-0.43057985	-0.270726524	0.368591979	1.153293807	2.717149692	0.280583151	0.002028283	6.00E-06	0.423591187	0	0	4565	4410	4616	4305	4032	1394471	272	1606120	0	-822.6890372	0.11503175
Wisconsin	0.001388889	0.028	0.004379611	-0.003074733	-1.199178603	-3.045951733	0.951815931	3.169170046	0.327311256	0.005807914	5.69E-05	0.385218962	0	0	4565	4410	4616	4305	4032	978018	1048	2021798	0	-797.1680111	0.151028651
Wisconsin	0.001388889	0.028	0.005242446	0.074087376	-1.125841302	-3.325230709	0.729799687	3.452354395	0.695160109	0.00753294	0.000107796	0.395211452	0	0	4565	4410	4616	4305	4032	567476	1563	2431824	0	-799.8588698	0.153693844
Wisconsin	0.001388889	0.028	0.000906605	0.286384203	-0.52542495	-4.484643277	1.073599157	3.525481549	0.959056035	0.009933353	0.000158694	0.393924424	0	0	4565	4410	4616	4305	4032	365620	963	2634281	0	-804.736095	0.336619773
Wisconsin	0.001388889	0.028	0.001369781	0.242835684	-0.83844828	-3.981287803	1.067642082	3.666638844	0.872197547	0.010459431	0.000209592	0.439063349	0	0	4565	4410	4616	4305	4032	298079	2038	2700747	0	-811.4923786	0.2086459
Wisconsin	0.001388889	0.028	0.00205959	0.310552816	-0.664144717	-3.069648627	1.044905216	3.59841177	0.780877541	0.014205608	0.00026049	0.311269467	0	0	4565	4410	4616	4305	4032	254760	1721	2744383	0	-817.439545	0.201207586
Wisconsin	0.001388889	0.028	0.003594587	0.757597041	-2.096185712	-2.948676179	1.017970129	3.714669293	0.796778351	0.016531406	0.000311388	0.332056186	0	0	4565	4410	4616	4305	4032	207895	820	2792148	0	-823.9731844	0.120895048
Wisconsin	0.001388889	0.028	0.000895265	0.623250132	-2.091417056	-2.795394464	1.384921258	3.585028652	0.847235272	0.016908003	0.000362286	0.341905131	0	0	4565	4410	4616	4305	4032	183916	1445	2815503	0	-829.3741762	0.458616273
Wisconsin	0.001388889	0.028	0.003372871	0.297916227	-2.075078	-6.518437824	1.260510654	3.399856069	0.78454917	0.022139144	0.000413184	0.200585825	0	0	4565	4410	4616	4305	4032	242530	947	2757388	0	-836.4834316	0.449363187
Wisconsin	0.001388889	0.028	0.002220485	0.754247959	-2.114556317	-4.481083695	0.637600408	3.576665271	0.609257512	0.026049529	0.000464082	0.176348149	0	0	4565	4410	4616	4305	4032	220781	1360	2778722	0	-842.1262823	0.283000397
Wisconsin	0.001388889	0.028	0.006872307	0.211737818	-1.447312274	-4.455371533	0.138084112	3.56455352	0.557194494	0.030767616	0.00051498	0.008981597	0	0	4565	4410	4616	4305	4032	216577	1570	2782716	0	-847.7333787	0.192660034
Wisconsin	0.001388889	0.028	0.005394482	0.142960206	-1.298318988	-2.535246555	0.979431611	3.38984701	0.842654263	0.029655832	0.000565878	0.069272224	0	0	4565	4410	4616	4305	4032	172746	969	2827148	0	-849.8507109	0.188779891
Wisconsin	0.001388889	0.028	0.005750283	0.680985167	-2.925828636	-4.955252474	0.975228722	3.415771023	0.595302668	0.034185337	0.000616776	0.023201521	0	0	4565	4410	4616	4305	4032	167147	1186	2832531	0	-852.9234968	0.161836774
Wisconsin	0.001388889	0.028	0.005005647	0.356276386	-1.83065052	-1.720676024	1.167087823	3.359421762	0.69608139	0.036327547	0.000667673	0.00556224	0	0	4565	4410	4616	4305	4032	181135	1451	2818278	0	-857.9869252	0.196621599
Wisconsin	0.001388889	0.028	0.0052951	0.528713044	-1.67956876	-4.35050081	1.000856516	3.093252115	0.050172005	0.041995562	0.000718571	0.00842623	0	0	4565	4410	4616	4305	4032	740836	595	2259433	0	-906.1651445	0.155308292
Wisconsin	0.001388889	0.028	0.005852119	0.08674436	-1.418729579	-2.913092537	0.511011322	2.973829348	0.289189369	0.039534839	0.000769469	0.018844592	0	0	4565	4410	4616	4305	4032	574033	764	2426067	0	-900.4237476	0.196018588
Wisconsin	0.001388889	0.028	0.005249234	0.58472815	-2.451017883	-2.25957184	1.160663901	3.312667376	0.729431467	0.039030584	0.000820367	0.007396573	0	0	4565	4410	4616	4305	4032	121383	1215	2878266	0	-865.5538166	0.180782964
Wisconsin	0.001388889	0.028	0.006837036	0.423390968	-3.300296475	-2.792531505	-0.606442301	3.276860449	0.315626242	0.042760764	0.000871265	0.011016504	0	0	4565	4410	4616	4305	4032	468164	986	2531714	0	-901.0635372	0.269159005
Wisconsin	0.001388889	0.028	0.005852531	0.531155839	-2.253371512	-3.775517121	1.224844086	3.323574413	0.681292268	0.043302827	0.000922163	0.004950382	0	0	4565	4410	4616	4305	4032	126532	610	2873721	0	-872.5595331	0.150116491
Wisconsin	0.001388889	0.028	0.003023181	0.282028988	-1.607486617	-2.945589744	1.175804791	2.774870105	0.010803535	0.046403258	0.000973061	0.088234808	0	0	4565	4410	4616	4305	4032	626173	2319	2372372	0	-925.3305445	0.181362405
Wisconsin	0.001388889	0.028	0.003140196	-0.364808285	-3.192358788	-1.005173575	-0.964901997	3.175187749	0.205312614	0.053250884	0.001023959	0.014846579	0	0	4565	4410	4616	4305	4032	760696	1106	2239062	0	-936.5800013	0.298417913
Wisconsin	0.001388889	0.028	0.006669132	-0.008725717	-0.645277489	-4.79347081	0.935576075	3.171244366	0.218904637	0.052522579	0.001074857	0.021902728	0	0	4565	4410	4616	4305	4032	697106	661	2303097	0	-935.1445307	0.208153088
Wisconsin	0.001388889	0.028	0.004910369	-0.405445917	-2.958059039	0.160227897	0.782649639	2.920282059	0.33036215	0.053691506	0.001125755	0.011313773	0	0	4565	4410	4616	4305	4032	620186	1573	2379104	0	-933.9280872	0.280686222
Wisconsin	0.001388889	0.028	0.008673393	0.35242116	-6.788227421	-3.53942677	0.572562167	2.554238611	0.149257206	0.058770271	0.001176653	0.065325608	0	0	4565	4410	4616	4305	4032	1305323	207	1695334	0	-973.6002335	0.176950524
Wisconsin	0.001388889	0.028	0.005894423	-0.097559349	-2.477855605	-1.459155361	0.575308887	3.057134344	0.141734106	0.059414981	0.001227551	0.020886287	0	0	4565	4410	4616	4305	4032	973738	776	2026350	0	-961.0625334	0.212094556
Wisconsin	0.001388889	0.028	0.005490631	-0.097534433	-1.855473405	-3.7478804	1.560086891	2.829647182	0.374307653	0.060834513	0.001278449	0.041548472	0	0	4565	4410	4616	4305	4032	890576	635	2109653	0	-959.9658538	0.260749771
Wisconsin	0.001388889	0.028	0.008793195	-0.179945286	-4.717904606	-2.775120667	0.423187059	2.757402261	0.340374056	0.061689272	0.001329347	0.023683439	0	0	4565	4410	4616	4305	4032	987742	501	2012621	0	-967.5126949	0.206567415
Wisconsin	0.001388889	0.028	0.005739331	-0.49273951	-1.173499006	-0.854538197	0.442840978	2.622972514	0.678829322	0.061600122	0.001380245	0.013992579	0	0	4565	4410	4616	4305	4032	665323	1434	2334107	0	-953.0290686	0.165294447
Wisconsin	0.001388889	0.028	0.002269198	0.393182024	-5.204806433	0.062227544	-0.924998163	3.003312025	0.598096352	0.060629769	0.001431143	0.101877109	0	0	4565	4410	4616	4305	4032	825377	499	2174988	0	-969.0720787	0.196334761
Wisconsin	0.001388889	0.028	0.004966993	0.415654193	-0.129396916	-3.027164697	1.345042983	3.139348395	0.168960066	0.066116417	0.001482041	0.023823232	0	0	4565	4410	4616	4305	4032	548760	1031	2451073	0	-949.5696852	0.2067732
Wisconsin	0.001388889	0.028	0.003027786	0.290507225	-0.943722886	-2.344656093	2.238243045	2.894365144	0.521038937	0.066808279	0.001532939	0.010602258	0	0	4565	4410	4616	4305	4032	525438	1394	2474031	0	-949.8511256	0.19118382
Wisconsin	0.001388889	0.028	0.008851352	0.752972093	-4.61556049	-3.287259031	0.939351444	3.080109932	0.120211248	0.070034873	0.001583837	0.036777485	0	0	4565	4410	4616	4305	4032	903751	630	2096482	0	-975.9022128	0.221675241
Wisconsin	0.001388889	0.028	0.008641379	0.24173414	-2.942487204	-3.757094456	1.735990712	2.628456656	0.091852345	0.072258769	0.001634735	0.012555836	0	0	4565	4410	4616	4305	4032	1010345	681	1989838	0	-982.8512429	0.208589438
Wisconsin	0.001388889	0.028	0.009591539	-0.20303726	-6.898320874	-2.70588464	0.764574982	2.674945713	0.52536369	0.069879314	0.001685633	0.038391574	0	0	4565	4410	4616	4305	4032	770258	551	2230054	0	-973.5634536	0.197616699
Wisconsin	0.001388889	0.028	0.00851357	-0.342671419	-1.181872372	-1.126836371	0.335507247	2.910687331	0.446427384	0.071370319	0.001736531	0.034609898	0	0	4565	4410	4616	4305	4032	674245	1143	2325476	0	-969.5453427	0.208767865
Wisconsin	0.001388889	0.028	0.006066554	-0.65740559	-2.626443861	-3.192315372	1.417217357	2.313970447	0.459084747	0.073550484	0.001787429	0.022025346	0	0	4565	4410	4616	4305	4032	811903	647	2188314	0	-980.6085224	0.199531204
Wisconsin	0.001388889	0.028	0.008710089	0.68249113	-3.548076183	-3.619240388	-0.081219895	3.00757245	0.134064703	0.071209651	0.001838327	0.021518683	0	0	4565	4410	4616	4305	4032	540512	786	2459565	0	-964.4126606	0.120443908
Wisconsin	0.001388889	0.028	0.006431239	0.520541183	-1.627943277	-4.307885473	0.476877915	2.731743191	0.132201646	0.077304239	0.001889224	0.033778958	0	0	4565	4410	4616	4305	4032	828544	455	2171865	0	-984.731783	0.198431938
Wisconsin	0.001388889	0.028	0.007407764	0.043720057	0.22783955	-1.222516711	1.100633479	2.980688366	0.401004176	0.079940796	0.001940122	0.016232879	0	0	4565	4410	4616	4305	4032	631796	1530	2367537	0	-975.207996	0.180295508
Wisconsin	0.001388889	0.028	0.009539579	0.54878533	-3.479496057	-3.398486836	0.659523782	3.03350321	0.227818341	0.078399284	0.00199102	0.052450263	0	0	4565	4410	4616	4305	4032	914003	620	2086241	0	-992.7859006	0.141623442
Wisconsin	0.001388889	0.028	0.007163135	-0.988251177	-0.446982161	-4.349553223	2.75210408	2.627182411	0.852911447	0.078943019	0.002041918	0.047188	0	0	4565	4410	4616	4305	4032	642939	992	2356933	0	-981.018627	0.168376415
Wisconsin	0.001388889	0.028	0.007931075	0.497866057	-3.030377067	-1.604750969	0.399191237	2.55937461	0.313812804	0.07832919	0.002092816	0.008440065	0	0	4565	4410	4616	4305	4032	507971	1712	2491180	0	-972.0076818	0.219747782
Wisconsin	0.001388889	0.028	0.009099346	0.434729838	-1.621667866	-2.489224545	1.353393676	3.094389176	0.31987484	0.084762249	0.002143714	0.016097789	0	0	4565	4410	4616	4305	4032	688931	1341	2310591	0	-985.3429649	0.127435443
Wisconsin	0.001388889	0.028	0.008661662	-0.05169903	-2.600388756	-3.833610932	2.045872502	2.520694353	0.532659094	0.083802218	0.002194612	0.01998881	0	0	4565	4410	4616	4305	4032	702243	1563	2297057	0	-987.7140821	0.101156192
Wisconsin	0.001388889	0.028	0.010028476	0.502483702	-4.99622147	-1.686087771	1.383755046	3.347416965	0.341223668	0.081415486	0.00224551	0.021808992	0	0	4565	4410	4616	4305	4032	501850	1018	2497996	0	-976.113618	0.137072278
Wisconsin	0.001388889	0.028	0.010928587	-0.017813187	-1.915012631	-3.669886101	1.510066252	2.806234383	0.452215359	0.085101056	0.002296408	0.008778723	0	0	4565	4410	4616	4305	4032	630151	1444	2369269	0	-986.041502	0.169932904
Wisconsin	0.001388889	0.028	0.008906751	-2.128626513	-2.311026583	-2.061777626	0.365463155	2.955564236	0.802102598	0.084553355	0.002347306	0.020839278	0	0	4565	4410	4616	4305	4032	585313	1349	2414202	0	-986.9104359	0.151738975
Wisconsin	0.001388889	0.028	0.008123612	0.333511945	-3.942550257	-2.894577172	0.695374031	2.746549662	0.416989197	0.08308397	0.002398204	0.021767054	0	0	4565	4410	4616	4305	4032	438834	2174	2559855	0	-976.0752712	0.132798802
Wisconsin	0.001388889	0.028	0.008828003	0.034485857	-2.145412025	-2.706870159	0.4367643	3.076889324	0.029595083	0.08974237	0.002449102	0.049217844	0	0	4565	4410	4616	4305	4032	1069844	422	1930598	0	-1014.019475	0.22127889
Wisconsin	0.001388889	0.028	0.009462244	0.857938865	-3.724377191	0.334265763	-0.179648324	3.001470217	0.534899435	0.092517472	0.0025	0.00242309	0	0	4565	4410	4616	4305	4032	535174	1088	2464602	0	-985.9335231	0.237574238
Wisconsin	0.001388889	0.029	0.013689226	-0.482446387	-0.1601135	0.524938087	1.036774628	2.831376238	0.296364495	0.002313443	6.00E-06	0.392620943	0	0	4565	4410	4616	4305	4032	1352875	138	1647851	0	-821.6809974	0.087450944
Wisconsin	0.001388889	0.029	0.005719569	-0.063554058	-1.092950952	-3.908814749	1.093121026	3.139374474	0.523143293	0.005212762	5.69E-05	0.452653574	0	0	4565	4410	4616	4305	4032	842218	601	2158045	0	-797.6989245	0.1925033
Wisconsin	0.001388889	0.029	0.005349332	0.23403689	-1.563479275	-4.03168483	1.034985626	3.424043839	0.616398827	0.008276153	0.000107796	0.395839792	0	0	4565	4410	4616	4305	4032	554971	745	2445147	0	-800.9628291	0.185947638
Wisconsin	0.001388889	0.029	0.00525717	0.354537011	-1.234372055	-3.397124947	0.93742069	3.640197535	0.620651445	0.00979002	0.000158694	0.396371277	0	0	4565	4410	4616	4305	4032	358917	1656	2640290	0	-806.2298069	0.206726145
Wisconsin	0.001388889	0.029	0.004941792	0.352734476	-1.936455323	-3.825650767	0.796886289	3.49457815	0.666599446	0.011823202	0.000209592	0.31139254	0	0	4565	4410	4616	4305	4032	361615	1722	2637527	0	-814.2069935	0.164340137
Wisconsin	0.001388889	0.029	0.004184716	0.364284181	-0.705849928	-2.999451114	0.903453574	3.91103505	0.615797923	0.013756063	0.00026049	0.33838944	0	0	4565	4410	4616	4305	4032	250076	934	2749853	0	-820.0759202	0.141738419
Wisconsin	0.001388889	0.029	0.002620995	0.94950695	-3.204706455	-1.462502806	0.971949807	3.820284588	0.549498206	0.018577195	0.000311388	0.227438819	0	0	4565	4410	4616	4305	4032	206644	619	2793601	0	-827.702041	0.301818325
Wisconsin	0.001388889	0.029	0.004293473	0.482412146	-1.786814023	-1.899277551	0.858924124	3.531491083	0.69903552	0.019840018	0.000362286	0.208530939	0	0	4565	4410	4616	4305	4032	231289	1581	2767994	0	-832.3261396	0.154651747
Wisconsin	0.001388889	0.029	0.005569407	0.602975953	-1.799067509	-3.371780167	1.313847354	3.721146373	0.669884701	0.020832063	0.000413184	0.248993012	0	0	4565	4410	4616	4305	4032	182525	1279	2817060	0	-836.8550731	0.155239066
Wisconsin	0.001388889	0.029	0.005559303	0.334347456	-1.131242302	-5.399440869	0.960990179	3.179399988	0.547683892	0.029146756	0.000464082	0.016358418	0	0	4565	4410	4616	4305	4032	241311	1358	2758194	0	-845.7304094	0.105504188
Wisconsin	0.001388889	0.029	0.0009951	-0.30726754	-1.400291	-4.077698026	1.075016636	2.461326902	0.103026943	0.034816669	0.00051498	0.024786754	0	0	4565	4410	4616	4305	4032	1086530	353	1913981	0	-902.653611	0.330265593
Wisconsin	0.001388889	0.029	0.005772931	-0.725885488	-2.267462267	-3.004168753	-0.381755877	2.699309413	0.159756777	0.036249144	0.000565878	0.005524348	0	0	4565	4410	4616	4305	4032	1163696	258	1836910	0	-914.4937284	0.216174067
Wisconsin	0.001388889	0.029	0.006868859	0.665615303	-2.697043633	-2.123745481	1.150871652	3.437903025	0.611426514	0.032525807	0.000616776	0.081990491	0	0	4565	4410	4616	4305	4032	162472	1513	2836879	0	-855.8481843	0.089473057
Wisconsin	0.001388889	0.029	0.005179023	0.406436085	-1.095214093	-3.361841362	1.093937869	3.398909958	0.668519318	0.035435734	0.000667673	0.01326677	0	0	4565	4410	4616	4305	4032	146412	734	2853718	0	-858.4188657	0.26558071
Wisconsin	0.001388889	0.029	0.005002366	0.071952591	-2.117562371	-5.298577676	0.173592773	2.959031147	0.038730118	0.043417046	0.000718571	0.018355877	0	0	4565	4410	4616	4305	4032	928850	164	2071851	0	-919.7604145	0.228924267
Wisconsin	0.001388889	0.029	0.001746366	0.123475245	-3.462773976	-6.806904471	0.834656981	2.366076476	0.220403213	0.045448206	0.000769469	0.016673553	0	0	4565	4410	4616	4305	4032	1162075	244	1838545	0	-938.3101912	0.227305763
Wisconsin	0.001388889	0.029	0.004814131	-0.170823033	-1.805849044	-3.588198786	0.365659265	2.762533084	0.063772157	0.045111653	0.000820367	0.021395966	0	0	4565	4410	4616	4305	4032	969828	168	2030868	0	-933.0215084	0.131023166
Wisconsin	0.001388889	0.029	0.004028689	0.420012766	-2.086915141	-2.073100149	0.801266362	2.901186671	-0.118364928	0.046987034	0.000871265	0.024135007	0	0	4565	4410	4616	4305	4032	1048450	234	1952180	0	-942.2225219	0.231597701
Wisconsin	0.001388889	0.029	0.006643141	0.281156511	-6.289107158	-5.293532244	0.861958512	2.190822292	0.238101897	0.050977974	0.000922163	0.009300857	0	0	4565	4410	4616	4305	4032	1177071	205	1823588	0	-952.7478353	0.11671104
Wisconsin	0.001388889	0.029	0.008186693	-0.976163865	-2.507735765	-4.463138037	1.744419046	2.071850953	0.24718404	0.050444742	0.000973061	0.013488459	0	0	4565	4410	4616	4305	4032	1209885	153	1790825	0	-959.0671115	0.124256635
Wisconsin	0.001388889	0.029	0.007700485	-0.042383566	-1.309742079	-5.74065441	1.176245654	2.481402982	0.192894508	0.054152518	0.001023959	0.030371283	0	0	4565	4410	4616	4305	4032	1030188	218	1970457	0	-953.0374255	0.1208208
Wisconsin	0.001388889	0.029	0.008600057	0.010866283	-3.730157407	-4.741415437	-0.395824295	2.53965192	0.030633384	0.055543358	0.001074857	0.026265794	0	0	4565	4410	4616	4305	4032	1123685	230	1876950	0	-961.1910574	0.106366301
Wisconsin	0.001388889	0.029	0.007117666	-0.382075809	-1.37706599	-3.042489988	0.427201709	2.553845423	0.35510701	0.053707443	0.001125755	0.035297817	0	0	4565	4410	4616	4305	4032	977508	461	2022895	0	-958.1118513	0.190965358
Wisconsin	0.001388889	0.029	0.009705374	-0.451415792	-2.564576333	-3.777649	0.896800472	2.467972465	0.441749322	0.059778826	0.001176653	0.005179579	0	0	4565	4410	4616	4305	4032	1064717	310	1935837	0	-964.8875369	0.246161189
Wisconsin	0.001388889	0.029	0.008603435	-0.29133773	-0.849723306	-5.974906842	-1.287796992	2.968902282	-0.039431269	0.061397027	0.001227551	0.004627676	0	0	4565	4410	4616	4305	4032	1047758	174	1952931	0	-967.6426131	0.205786566
Wisconsin	0.001388889	0.029	0.008166131	-0.599116918	-0.396740783	-5.00272232	1.067999228	2.539652657	0.377627769	0.060525247	0.001278449	0.008663529	0	0	4565	4410	4616	4305	4032	955441	477	2044946	0	-965.5422106	0.151529749
Wisconsin	0.001388889	0.029	0.008413468	-0.0633374	-1.068216329	-2.748803229	1.068727565	2.532665266	0.049760965	0.065073797	0.001329347	0.016673603	0	0	4565	4410	4616	4305	4032	1207744	414	1792706	0	-980.1886152	0.244347955
Wisconsin	0.001388889	0.029	0.008514239	-0.487229576	-0.942326555	-4.543863737	1.179350762	2.608929736	0.203082548	0.066585676	0.001380245	0.018003877	0	0	4565	4410	4616	4305	4032	1025196	261	1975407	0	-974.7712123	0.306094983
Wisconsin	0.001388889	0.029	0.004321889	-0.537323314	-4.125287784	-7.229022088	-0.419878152	2.508369124	0.524600812	0.065977675	0.001431143	0.019819753	0	0	4565	4410	4616	4305	4032	1057707	296	1942861	0	-980.0033705	0.233622592
Wisconsin	0.001388889	0.029	0.006975807	0.363456221	-1.837604023	-4.375863577	1.311245284	2.67484259	0.220208374	0.068925614	0.001482041	0.014030548	0	0	4565	4410	4616	4305	4032	845008	398	2155457	0	-970.3815633	0.211442006
Wisconsin	0.001388889	0.029	0.00691491	-0.626469967	-0.686165433	-3.90600654	0.606080672	2.193535331	0.489608778	0.069713888	0.001532939	0.032283681	0	0	4565	4410	4616	4305	4032	1061484	295	1939084	0	-984.9417598	0.164746783
Wisconsin	0.001388889	0.029	0.009738031	0.548818392	-4.174540464	-3.950217859	0.704240024	2.811283197	-0.320073678	0.071931002	0.001583837	0.026212254	0	0	4565	4410	4616	4305	4032	1323686	298	1676879	0	-996.9206168	0.142102533
Wisconsin	0.001388889	0.029	0.008729836	0.090164877	-3.217463684	-2.932366006	-0.38350686	2.984945753	0.027191257	0.07252476	0.001634735	0.016083533	0	0	4565	4410	4616	4305	4032	1025226	226	1975412	0	-986.5286254	0.12509362
Wisconsin	0.001388889	0.029	0.010296985	-0.587243094	-2.48747811	-5.454304715	0.122874606	2.496949312	0.420532059	0.071668921	0.001685633	0.046975775	0	0	4565	4410	4616	4305	4032	1041163	345	1959356	0	-989.9117578	0.249529986
Wisconsin	0.001388889	0.029	0.008861956	0.379651453	-2.975911664	-1.728247926	0.202483177	3.19922096	0.498445182	0.068671397	0.001736531	0.008661933	0	0	4565	4410	4616	4305	4032	379685	870	2620309	0	-948.8226028	0.191548396
Wisconsin	0.001388889	0.029	0.009416393	0.217805055	-2.150763618	-0.541293146	0.768979969	2.746857138	0.127925977	0.077068736	0.001787429	0.017561338	0	0	4565	4410	4616	4305	4032	1184750	200	1815913	0	-1000.271375	0.17597129
Wisconsin	0.001388889	0.029	0.009774241	0.085228916	-5.046076746	-5.812086104	1.514699952	2.658442599	-0.079612603	0.07992907	0.001838327	0.017818068	0	0	4565	4410	4616	4305	4032	1379284	155	1621425	0	-1008.834782	0.261175717
Wisconsin	0.001388889	0.029	0.00981806	-0.001291493	-2.100315828	-6.108155271	0.867029649	3.030300394	0.058104254	0.078356157	0.001889224	0.006777438	0	0	4565	4410	4616	4305	4032	1182844	129	1817890	0	-1003.542234	0.26905496
Wisconsin	0.001388889	0.029	0.010351999	0.497952521	-3.98119737	-2.641995826	-0.84578136	3.048804927	0.447140813	0.075506406	0.001940122	0.043643496	0	0	4565	4410	4616	4305	4032	694131	673	2306060	0	-981.6408746	0.155905825
Wisconsin	0.001388889	0.029	0.009194601	-0.371919944	-1.925491537	-4.936557162	1.218686416	2.738409538	0.339278036	0.083334234	0.00199102	0.031423142	0	0	4565	4410	4616	4305	4032	1121216	233	1879415	0	-1004.731202	0.14747535
Wisconsin	0.001388889	0.029	0.009109788	0.301592766	-3.010356024	-2.474818712	1.406817512	2.51897181	0.427624132	0.08045624	0.002041918	0.014331121	0	0	4565	4410	4616	4305	4032	815015	458	2185391	0	-991.6662025	0.203737462
Wisconsin	0.001388889	0.029	0.011547236	-0.275874133	-1.758797119	-6.980908719	-0.926989973	3.013632439	-0.310726094	0.086250866	0.002092816	0.066591989	0	0	4565	4410	4616	4305	4032	1176658	196	1824010	0	-1011.522468	0.120595185
Wisconsin	0.001388889	0.029	0.011232968	0.632207812	-4.066893777	-1.771623592	0.742725368	2.340218446	0.224795605	0.086521603	0.002143714	0.018971718	0	0	4565	4410	4616	4305	4032	1091749	326	1908789	0	-1008.614911	0.148510735
Wisconsin	0.001388889	0.029	0.008648708	-0.033026809	-0.333553374	-3.556444825	-0.864583595	2.929701363	0.11569053	0.085313645	0.002194612	0.034838917	0	0	4565	4410	4616	4305	4032	1091109	233	1909522	0	-1010.467592	0.141035996
Wisconsin	0.001388889	0.029	0.010216651	0.599646187	-4.199733741	-2.504358811	1.598276897	2.83730306	0.394612868	0.087433513	0.00224551	0.011767471	0	0	4565	4410	4616	4305	4032	601264	556	2399044	0	-985.4748461	0.230286003
Wisconsin	0.001388889	0.029	0.010161438	0.625639241	-2.077263452	-3.585726954	1.640563376	3.049069174	-0.109962647	0.089468929	0.002296408	0.022983368	0	0	4565	4410	4616	4305	4032	993807	211	2006845	0	-1009.098878	0.174771592
Wisconsin	0.001388889	0.029	0.010940578	0.38879405	-2.734854504	-2.309886923	-0.382423907	3.040509381	0.209693644	0.09047247	0.002347306	0.054158525	0	0	4565	4410	4616	4305	4032	971232	190	2029442	0	-1009.113786	0.172588985
Wisconsin	0.001388889	0.029	0.01006098	-0.140231984	-4.665283318	-6.036143417	-0.029895917	2.403691231	0.442024214	0.092972509	0.002398204	0.011826304	0	0	4565	4410	4616	4305	4032	898984	227	2101653	0	-1007.077513	0.18639733
Wisconsin	0.001388889	0.029	0.009817969	-0.140601436	-0.257267305	-3.634606175	1.683533835	2.589219357	0.192641289	0.093422042	0.002449102	0.038517569	0	0	4565	4410	4616	4305	4032	972746	252	2027866	0	-1012.375633	0.257490078
Wisconsin	0.001388889	0.029	0.011816302	-0.089884844	-1.803746289	-2.489256069	0.726975623	3.125258253	-0.137072516	0.092909323	0.0025	0.027715827	0	0	4565	4410	4616	4305	4032	989939	174	2010751	0	-1014.861011	0.153922588
Wisconsin	0.001388889	0.03	0.014091346	-0.391484213	-0.153264102	0.750170896	0.838464427	3.001006067	0.33518911	0.001163476	6.00E-06	0.490546756	0	0	4565	4410	4616	4305	4032	1328697	267	1671899	0	-821.9355711	0.140274622
Wisconsin	0.001388889	0.03	0.004906322	0.115952534	-0.989129589	-1.687939079	0.661023517	3.432080559	0.342529692	0.004909952	5.69E-05	0.472155945	0	0	4565	4410	4616	4305	4032	747450	924	2252491	0	-798.0712832	0.195840364
Wisconsin	0.001388889	0.03	0.0035006	0.280826832	-1.367593947	-3.997792866	1.126785673	3.592331324	0.742073646	0.00587586	0.000107796	0.505523209	0	0	4565	4410	4616	4305	4032	432558	1568	2566738	0	-800.5857075	0.221508522
Wisconsin	0.001388889	0.03	0.002931472	0.030922046	-0.809895543	-5.783922055	1.09210251	3.480782266	0.639904271	0.009911142	0.000158694	0.386023126	0	0	4565	4410	4616	4305	4032	386294	1081	2613489	0	-807.7899867	0.280178692
Wisconsin	0.001388889	0.03	0.003260633	0.40850947	-1.739519198	-3.910827484	1.401983521	3.717107893	0.757819399	0.011828071	0.000209592	0.363059719	0	0	4565	4410	4616	4305	4032	293090	1753	2706022	0	-813.8978374	0.237772422
Wisconsin	0.001388889	0.03	0.002563309	0.387477941	-0.773342014	-5.988871753	0.740540983	3.445013977	0.638200642	0.016947092	0.00026049	0.208091993	0	0	4565	4410	4616	4305	4032	293952	2011	2704901	0	-823.4752491	0.239627475
Wisconsin	0.001388889	0.03	0.004390132	0.716283033	-3.045131425	-2.571107386	0.561354972	3.593043473	0.579333269	0.017493861	0.000311388	0.240679096	0	0	4565	4410	4616	4305	4032	255556	1112	2744196	0	-828.821214	0.146481697
Wisconsin	0.001388889	0.03	0.004893282	0.251063508	-2.02302942	-2.30893238	1.236107624	3.379225604	0.855085533	0.022092183	0.000362286	0.207589545	0	0	4565	4410	4616	4305	4032	224464	1308	2775091	0	-834.8987483	0.100474752
Wisconsin	0.001388889	0.03	0.005905588	0.553004148	-2.564008698	-2.888079175	1.002491179	3.383899326	0.638680735	0.026066264	0.000413184	0.042916347	0	0	4565	4410	4616	4305	4032	203628	2650	2794586	0	-840.4935942	0.113446234
Wisconsin	0.001388889	0.03	0.006479171	0.551171308	-2.418990922	-3.994192072	0.159304666	3.536592617	0.525007758	0.026492389	0.000464082	0.096143364	0	0	4565	4410	4616	4305	4032	233481	1702	2765680	0	-846.5192746	0.144828261
Wisconsin	0.001388889	0.03	0.005891148	0.271872744	-1.358517019	-3.355994333	0.403007332	3.400667168	0.537923439	0.030191303	0.00051498	0.03062737	0	0	4565	4410	4616	4305	4032	233920	2049	2764895	0	-852.0717528	0.150117584
Wisconsin	0.001388889	0.03	0.006512729	0.59114017	-2.535959588	-5.648736966	1.515481293	3.251341526	0.55295778	0.032089234	0.000565878	0.022744084	0	0	4565	4410	4616	4305	4032	203679	1505	2795679	0	-854.9945302	0.212954056
Wisconsin	0.001388889	0.03	0.00680121	0.274646862	-1.040948467	-1.452902002	0.646650281	3.280773972	0.688213241	0.034087754	0.000616776	0.031029947	0	0	4565	4410	4616	4305	4032	164268	841	2835755	0	-858.8838773	0.124427398
Wisconsin	0.001388889	0.03	0.007467673	0.176262079	-2.049479408	-3.024340293	-0.250092196	2.810221338	0.166854027	0.038768739	0.000667673	0.010031743	0	0	4565	4410	4616	4305	4032	766881	1130	2232853	0	-908.2741643	0.127762986
Wisconsin	0.001388889	0.03	0.004222815	-0.047327299	-1.427518996	-4.500989285	-0.189126005	2.867463211	-0.019089595	0.04159842	0.000718571	0.018280893	0	0	4565	4410	4616	4305	4032	911083	423	2089358	0	-922.1590572	0.323480672
Wisconsin	0.001388889	0.03	0.003973404	-0.18662113	-2.398377277	-2.841712101	1.573254918	2.504077448	0.515277913	0.045323805	0.000769469	0.036707223	0	0	4565	4410	4616	4305	4032	838224	559	2162080	0	-924.5212795	0.263520815
Wisconsin	0.001388889	0.03	0.006677662	0.045635719	-1.094646891	-3.752106474	1.095026744	2.743938259	0.157485097	0.045839211	0.000820367	0.028747695	0	0	4565	4410	4616	4305	4032	866793	563	2133507	0	-929.9835854	0.307436679
Wisconsin	0.001388889	0.03	0.003951374	0.036907552	-1.392633208	-5.681069977	2.197445529	2.767635863	0.360357814	0.049566757	0.000871265	0.019236751	0	0	4565	4410	4616	4305	4032	812921	524	2187419	0	-932.496767	0.352529281
Wisconsin	0.001388889	0.03	0.003930502	-0.102590688	-0.459899483	-2.325080207	1.386983607	2.813102528	0.479125512	0.047004565	0.000922163	0.025144954	0	0	4565	4410	4616	4305	4032	541775	1162	2457927	0	-917.5192045	0.255295493
Wisconsin	0.001388889	0.03	0.005635043	0.141436369	-3.403686878	-2.971634714	0.319520091	2.83182392	0.152385518	0.049767482	0.000973061	0.00625435	0	0	4565	4410	4616	4305	4032	703931	2045	2294887	0	-932.2218206	0.18493502
Wisconsin	0.001388889	0.03	0.009166782	0.086746718	-3.104265166	-1.844336027	1.424420259	2.43780018	0.479289412	0.053217905	0.001023959	0.016954531	0	0	4565	4410	4616	4305	4032	735643	860	2264361	0	-939.879227	0.227608203
Wisconsin	0.001388889	0.03	0.008370861	-0.99357337	-0.766998709	-4.526278543	-0.295481316	3.011068031	0.116905841	0.055503963	0.001074857	0.054476708	0	0	4565	4410	4616	4305	4032	1190832	464	1809568	0	-967.7829844	0.354396547
Wisconsin	0.001388889	0.03	0.007901337	-0.256640669	-2.231139965	-2.74129156	1.706754	2.567388064	0.104023406	0.058488298	0.001125755	0.017415177	0	0	4565	4410	4616	4305	4032	1098921	643	1901299	0	-966.026132	0.134190147
Wisconsin	0.001388889	0.03	0.003205677	0.398921145	-2.980171027	-1.917799287	1.006036095	2.860349364	0.263245846	0.055998969	0.001176653	0.006700584	0	0	4565	4410	4616	4305	4032	647329	1820	2351715	0	-943.5636681	0.257937931
Wisconsin	0.001388889	0.03	0.01100098	-0.41061792	-2.652706278	-6.534016994	1.188107087	1.934813276	0.350661293	0.063838951	0.001227551	0.019935171	0	0	4565	4410	4616	4305	4032	1263223	544	1737097	0	-980.2674891	0.16141799
Wisconsin	0.001388889	0.03	0.004114594	0.811259079	-3.693505793	-1.903065372	-0.566685558	3.090950014	-0.025752299	0.056181914	0.001278449	0.047563126	0	0	4565	4410	4616	4305	4032	594087	803	2405974	0	-948.0084964	0.268468933
Wisconsin	0.001388889	0.03	0.010002271	-0.734544802	-1.347630819	-2.966090328	-0.235119897	2.492962871	0.39601162	0.061759646	0.001329347	0.016671738	0	0	4565	4410	4616	4305	4032	966907	787	2033170	0	-971.953202	0.207992336
Wisconsin	0.001388889	0.03	0.007950765	0.952230427	-4.075450392	-0.541242254	-0.857179957	3.412742584	0.084884519	0.062201301	0.001380245	0.003717866	0	0	4565	4410	4616	4305	4032	453118	1081	2546666	0	-941.3938296	0.123583777
Wisconsin	0.001388889	0.03	0.004298136	0.219379876	-0.573211809	-1.990197958	0.952596233	2.872363484	0.105443228	0.061191669	0.001431143	0.022200302	0	0	4565	4410	4616	4305	4032	601113	1066	2398685	0	-956.8549815	0.295191993
Wisconsin	0.001388889	0.03	0.00617802	0.201635058	-3.923620866	-1.975795478	0.45499547	3.09934782	0.544971522	0.062338092	0.001482041	0.021416779	0	0	4565	4410	4616	4305	4032	438995	888	2560980	0	-944.8621628	0.286866925
Wisconsin	0.001388889	0.03	0.008390074	0.056135428	-1.727633741	-3.012935679	0.155992385	2.932260271	0.201652428	0.06502971	0.001532939	0.028583866	0	0	4565	4410	4616	4305	4032	736928	2238	2261698	0	-969.7818152	0.155230259
Wisconsin	0.001388889	0.03	0.00977836	-0.172867862	-3.312623417	-2.864166061	-0.417990738	3.099596416	0.279527584	0.068507908	0.001583837	0.012822498	0	0	4565	4410	4616	4305	4032	612809	2312	2385742	0	-963.6659227	0.204454832
Wisconsin	0.001388889	0.03	0.009637365	-0.779934473	-4.511660106	-1.957213865	1.706291137	2.479477432	0.445696738	0.068202559	0.001634735	0.0715897	0	0	4565	4410	4616	4305	4032	883748	1073	2116042	0	-983.9000775	0.208134588
Wisconsin	0.001388889	0.03	0.008074606	0.269034462	-2.048025026	-3.555203069	1.404711928	3.01913949	0.500968667	0.068049553	0.001685633	0.025427785	0	0	4565	4410	4616	4305	4032	409902	1004	2589957	0	-952.3305088	0.184586213
Wisconsin	0.001388889	0.03	0.009658759	0.284864246	-0.180950547	-6.352535179	0.044650758	3.07521069	0.263916164	0.069432592	0.001736531	0.045318312	0	0	4565	4410	4616	4305	4032	488461	1109	2511294	0	-962.5038091	0.172147645
Wisconsin	0.001388889	0.03	0.008882992	0.379235336	-2.748645243	-1.189332647	0.002638125	3.213760027	0.076427664	0.071080208	0.001787429	0.032015624	0	0	4565	4410	4616	4305	4032	603932	1378	2395554	0	-972.4945777	0.122970914
Wisconsin	0.001388889	0.03	0.004439824	0.129111346	-3.921653352	-1.297830096	1.326094359	2.675257048	0.581326208	0.070969784	0.001838327	0.036666959	0	0	4565	4410	4616	4305	4032	325293	812	2674758	0	-953.0351798	0.196946425
Wisconsin	0.001388889	0.03	0.010552656	0.751077502	-3.43483849	-6.025972521	1.366380874	3.247736219	-0.243848973	0.076296629	0.001889224	0.053425706	0	0	4565	4410	4616	4305	4032	658317	1225	2341322	0	-980.237095	0.269397948
Wisconsin	0.001388889	0.03	0.011875362	-0.29119435	-0.557892442	-4.576686498	0.232167794	2.440270492	0.424396931	0.076368834	0.001940122	0.0367775	0	0	4565	4410	4616	4305	4032	738693	1224	2260947	0	-987.6227342	0.167164651
Wisconsin	0.001388889	0.03	0.009639755	-0.025086526	-2.781876196	-3.853644329	1.055104927	2.783247474	0.381689807	0.077731809	0.00199102	0.016743709	0	0	4565	4410	4616	4305	4032	617260	524	2383080	0	-980.3168044	0.15337502
Wisconsin	0.001388889	0.03	0.009295951	-0.324465566	-3.00954499	-2.072479284	1.45273475	2.177104309	0.506480483	0.08156105	0.002041918	0.036568151	0	0	4565	4410	4616	4305	4032	777126	951	2222786	0	-993.1149869	0.185684465
Wisconsin	0.001388889	0.03	0.001753982	-0.042157226	0.191558283	-0.491962885	1.088620287	2.907571006	0.36270224	0.081926364	0.002092816	0.095030427	0	0	4565	4410	4616	4305	4032	742246	541	2258076	0	-996.1149003	0.349434006
Wisconsin	0.001388889	0.03	0.010596751	0.346449484	-2.07341526	-3.375446171	1.585214642	2.814095416	0.341098645	0.083279004	0.002143714	0.011697494	0	0	4565	4410	4616	4305	4032	659217	1426	2340221	0	-988.54515	0.144641313
Wisconsin	0.001388889	0.03	0.009974183	-0.027597344	-3.448095986	-2.571065944	1.394274561	2.814132086	0.716516947	0.083177378	0.002194612	0.066335358	0	0	4565	4410	4616	4305	4032	717597	712	2282555	0	-994.5636117	0.139480687
Wisconsin	0.001388889	0.03	0.007792252	-0.189226409	-0.666432922	-2.839624134	2.028642626	2.954625996	0.472730044	0.085227892	0.00224551	0.018671553	0	0	4565	4410	4616	4305	4032	555019	1340	2444505	0	-985.5879636	0.214199509
Wisconsin	0.001388889	0.03	0.010712702	0.59544458	-2.205839612	-1.775996405	0.341785781	3.565060504	0.24301509	0.085282199	0.002296408	0.027758334	0	0	4565	4410	4616	4305	4032	605916	1233	2393715	0	-990.0126959	0.221527543
Wisconsin	0.001388889	0.03	0.00870046	-1.071695986	-4.166256909	-4.060938833	1.476258943	2.613675712	0.955702199	0.080438417	0.002347306	0.059874831	0	0	4565	4410	4616	4305	4032	449175	824	2550865	0	-981.9473659	0.126255978
Wisconsin	0.001388889	0.03	0.009923687	0.684518148	-2.810211141	-2.891010001	0.462620253	2.499407112	0.426446398	0.090437668	0.002398204	0.012360576	0	0	4565	4410	4616	4305	4032	823601	538	2176724	0	-1005.821173	0.087151127
Wisconsin	0.001388889	0.03	0.011026875	0.520812975	-2.637373187	-1.028753915	0.081263806	3.387213539	0.416337409	0.079933604	0.002449102	0.075022223	0	0	4565	4410	4616	4305	4032	342310	985	2657568	0	-974.5820029	0.171769955
Wisconsin	0.001388889	0.03	0.008171755	0.748997612	-2.790945384	-4.35615809	1.070275042	3.430411379	-0.030817312	0.090186481	0.0025	0.066545604	0	0	4565	4410	4616	4305	4032	721819	377	2278667	0	-1003.709425	0.265030066
Wisconsin	0.001388889	0.04	0.01639602	-0.346469423	-0.402162313	0.471863817	0.928948794	2.865750114	0.293951408	0.001973512	6.00E-06	0.440636109	0	0	4565	4410	4616	4305	4032	1338040	205	1662618	0	-817.9950429	0.210468044
Wisconsin	0.001388889	0.04	0.006450613	0.28537959	-1.30429093	-3.846128716	1.114598701	3.347733729	0.380268918	0.005035304	5.69E-05	0.431508759	0	0	4565	4410	4616	4305	4032	694970	1452	2304442	0	-797.9402737	0.233364187
Wisconsin	0.001388889	0.04	0.006011454	0.36274493	-1.61223881	-3.668177385	0.797003996	3.892603947	0.632434273	0.007481982	0.000107796	0.417882551	0	0	4565	4410	4616	4305	4032	341563	976	2658325	0	-806.563004	0.20983664
Wisconsin	0.001388889	0.04	0.00502389	0.249553582	-1.270847281	-2.130414291	1.103817465	3.514217772	0.711703289	0.012012119	0.000158694	0.265476341	0	0	4565	4410	4616	4305	4032	295087	914	2704863	0	-817.1514703	0.175780758
Wisconsin	0.001388889	0.04	0.002559102	0.442813288	-2.058568236	-3.914377029	1.169637416	3.428083153	0.721239241	0.014628925	0.000209592	0.268857328	0	0	4565	4410	4616	4305	4032	285550	1326	2713987	0	-826.6539188	0.246308341
Wisconsin	0.001388889	0.04	0.003131048	0.257804814	-1.430450965	-4.796218028	0.854127725	3.556777104	0.745189612	0.014886215	0.00026049	0.323587656	0	0	4565	4410	4616	4305	4032	231217	1520	2768126	0	-834.2559036	0.290550285
Wisconsin	0.001388889	0.04	0.00728925	0.431739723	-2.533460892	-2.997376425	1.130883892	3.435108914	0.680602652	0.018240999	0.000311388	0.241384551	0	0	4565	4410	4616	4305	4032	187667	888	2812309	0	-842.3630581	0.281823103
Wisconsin	0.001388889	0.04	0.006934838	0.235109924	-1.30717964	-2.83653153	1.269489024	3.449941542	0.673992748	0.024694154	0.000362286	0.082371476	0	0	4565	4410	4616	4305	4032	182411	924	2817529	0	-849.7528256	0.256540803
Wisconsin	0.001388889	0.04	0.008951124	0.587605419	-3.846928417	-3.220504317	0.612493914	3.473264006	0.412392158	0.027577009	0.000413184	0.011965689	0	0	4565	4410	4616	4305	4032	197224	837	2802803	0	-856.4387081	0.296406657
Wisconsin	0.001388889	0.04	0.006131705	0.310332474	-1.814819292	-5.343399011	0.706996549	3.338377766	0.520929436	0.029485414	0.000464082	0.014326371	0	0	4565	4410	4616	4305	4032	173434	1515	2825915	0	-860.8933043	0.2359154
Wisconsin	0.001388889	0.04	0.007645763	0.632565828	-1.701450217	-2.964691877	0.521649683	3.621038686	0.303451672	0.032148457	0.00051498	0.006072235	0	0	4565	4410	4616	4305	4032	163631	1876	2835357	0	-866.2788959	0.158117768
Wisconsin	0.001388889	0.04	0.001765921	1.137020846	-3.470389705	-2.751144659	0.529937973	3.440890426	0.390300405	0.034250189	0.000565878	0.033057696	0	0	4565	4410	4616	4305	4032	172496	1690	2826678	0	-873.8724971	0.273894543
Wisconsin	0.001388889	0.04	0.01140243	-0.702789067	-1.430874844	-2.559208552	0.419273633	2.755891806	0.254451272	0.038720738	0.000616776	0.053688897	0	0	4565	4410	4616	4305	4032	849017	704	2151142	0	-932.071265	0.143187005
Wisconsin	0.001388889	0.04	0.005339643	0.280320208	-1.168873114	-2.108896983	1.145492675	3.018130738	0.151474786	0.040850277	0.000667673	0.013058428	0	0	4565	4410	4616	4305	4032	411641	1058	2588164	0	-907.0484797	0.246587255
Wisconsin	0.001388889	0.04	0.006574243	0.508794841	-1.47587673	-0.459345501	-0.077327169	3.403343898	0.431297987	0.039759088	0.000718571	0.018533763	0	0	4565	4410	4616	4305	4032	159332	1324	2840208	0	-887.5878197	0.338011261
Wisconsin	0.001388889	0.04	0.005232555	0.69910244	-2.726758474	-3.547013781	1.65525727	3.381290875	0.324097819	0.039562587	0.000769469	0.002730309	0	0	4565	4410	4616	4305	4032	130917	819	2869128	0	-888.4787421	0.238548437
Wisconsin	0.001388889	0.04	0.00980817	0.478014587	-4.899274039	-4.034985859	0.224124498	3.126322573	-0.173087687	0.046991819	0.000820367	0.016704812	0	0	4565	4410	4616	4305	4032	760700	823	2239341	0	-946.8127708	0.1311198
Wisconsin	0.001388889	0.04	0.007562046	0.077687698	-1.139968478	-0.990888276	-0.171607633	3.283464855	0.500077894	0.043392148	0.000871265	0.002737052	0	0	4565	4410	4616	4305	4032	103505	710	2896649	0	-896.3352083	0.2268408
Wisconsin	0.001388889	0.04	0.004780679	0.464722063	-2.892559519	-0.90476311	1.382037935	2.827059291	0.109195031	0.0457074	0.000922163	0.057421575	0	0	4565	4410	4616	4305	4032	460622	934	2539307	0	-937.6097293	0.26618641
Wisconsin	0.001388889	0.04	0.01288846	0.077223913	-0.786582925	-2.457702533	0.634295168	3.104182634	-0.097606288	0.052525255	0.000973061	0.030867434	0	0	4565	4410	4616	4305	4032	715644	1720	2283500	0	-958.0565377	0.181858087
Wisconsin	0.001388889	0.04	0.014172416	-0.280015619	-1.450992808	-4.234337597	1.50288601	2.303097861	0.460647619	0.053745397	0.001023959	0.006338171	0	0	4565	4410	4616	4305	4032	679420	570	2320874	0	-959.4804554	0.220534813
Wisconsin	0.001388889	0.04	0.013060453	-0.92096552	-1.345573835	-2.728459517	-0.32211874	3.007811561	0.363940894	0.05447208	0.001074857	0.022557245	0	0	4565	4410	4616	4305	4032	669040	670	2331153	0	-962.8585567	0.058423627
Wisconsin	0.001388889	0.04	0.007879401	0.872183642	-4.025698748	-3.744840902	0.736178566	2.963205862	-0.016126929	0.056437257	0.001125755	0.031816629	0	0	4565	4410	4616	4305	4032	698827	663	2301374	0	-967.1984262	0.25265945
Wisconsin	0.001388889	0.04	0.000846922	1.043293439	-1.014179795	-3.150963884	-0.117192051	3.193967751	-0.71255127	0.060698703	0.001176653	0.116921341	0	0	4565	4410	4616	4305	4032	1151338	920	1848606	0	-997.281716	0.340820742
Wisconsin	0.001388889	0.04	0.010196331	0.113429352	-3.270512886	-3.782138177	1.222191485	2.938657242	0.408314022	0.059995829	0.001227551	0.01314824	0	0	4565	4410	4616	4305	4032	654295	947	2345622	0	-970.6113733	0.133371239
Wisconsin	0.001388889	0.04	0.006982044	-0.382162275	-0.962796657	-2.618386989	0.576364188	3.080763758	0.173490383	0.05829336	0.001278449	0.043300111	0	0	4565	4410	4616	4305	4032	520099	1667	2479098	0	-966.0684414	0.234338461
Wisconsin	0.001388889	0.04	0.013206591	0.663808015	-3.831932451	-3.530980183	2.179144168	2.589323127	0.207355499	0.063655878	0.001329347	0.015479093	0	0	4565	4410	4616	4305	4032	604718	1603	2394543	0	-973.4929894	0.173654239
Wisconsin	0.001388889	0.04	0.012624473	0.170498551	-3.261535625	-5.304599717	1.801097903	2.587563244	0.429202413	0.066591024	0.001380245	0.02993116	0	0	4565	4410	4616	4305	4032	745085	776	2255002	0	-984.5588739	0.300679508
Wisconsin	0.001388889	0.04	0.014015276	0.770790205	-4.92662655	-2.564878788	-0.476363852	2.903108881	0.087950492	0.070345818	0.001431143	0.011791336	0	0	4565	4410	4616	4305	4032	936357	829	2063678	0	-996.9720204	0.191647271
Wisconsin	0.001388889	0.04	0.012067757	0.717494066	-4.797670594	-5.699646135	1.308011476	2.760518844	-0.325413192	0.068727897	0.001482041	0.037618223	0	0	4565	4410	4616	4305	4032	1024607	371	1975886	0	-1004.086544	0.185471416
Wisconsin	0.001388889	0.04	0.014282271	0.45925072	-1.878294228	-1.316361801	0.548473714	2.649488472	0.021164772	0.071287748	0.001532939	0.039212931	0	0	4565	4410	4616	4305	4032	851376	592	2148896	0	-998.3631998	0.122622957
Wisconsin	0.001388889	0.04	0.015193406	0.362620188	-1.56032863	-4.493612372	0.531768976	3.163898431	-0.36549181	0.07483328	0.001583837	0.00649615	0	0	4565	4410	4616	4305	4032	935503	931	2064430	0	-1004.528974	0.164158866
Wisconsin	0.001388889	0.04	0.012990419	-0.087837233	-1.691709979	-2.193288084	0.105230397	3.241418202	0.011071904	0.073777088	0.001634735	0.020560459	0	0	4565	4410	4616	4305	4032	688179	706	2311979	0	-993.1394372	0.192384823
Wisconsin	0.001388889	0.04	0.013818596	-0.150762387	-2.658674695	-1.357165113	1.09711682	2.864821879	0.358992085	0.077223091	0.001685633	0.013190645	0	0	4565	4410	4616	4305	4032	717656	1620	2281588	0	-997.139976	0.176680137
Wisconsin	0.001388889	0.04	0.009964388	1.14958733	-3.191199627	-4.314152868	0.996193481	3.438054333	-0.530297923	0.080745812	0.001736531	0.034673266	0	0	4565	4410	4616	4305	4032	877717	657	2122490	0	-1008.867797	0.191374678
Wisconsin	0.001388889	0.04	0.01422503	0.098941457	-2.846759963	-3.419405945	0.535638038	2.632117593	0.538632731	0.076636709	0.001787429	0.038199524	0	0	4565	4410	4616	4305	4032	722605	543	2277715	0	-1001.571968	0.128531688
Wisconsin	0.001388889	0.04	0.00253116	0.655971306	0.127445285	-4.074700112	-0.101488867	3.00417513	-0.083816577	0.083088393	0.001838327	0.031693023	0	0	4565	4410	4616	4305	4032	1196805	884	1803175	0	-1027.633922	0.296810996
Wisconsin	0.001388889	0.04	0.011940818	0.763672065	-2.127883812	-3.028475045	1.87142511	2.795880248	0.446220367	0.078265488	0.001889224	0.048502032	0	0	4565	4410	4616	4305	4032	573859	1239	2425766	0	-996.8320098	0.08633436
Wisconsin	0.001388889	0.04	0.013710773	1.028619353	-2.235974135	-5.358554142	0.860662345	3.085875821	0.173801439	0.080999573	0.001940122	0.097653723	0	0	4565	4410	4616	4305	4032	725668	450	2274746	0	-1008.137104	0.148318074
Wisconsin	0.001388889	0.04	0.013827459	0.420849074	-3.569112772	-4.758065839	0.087861838	3.336736691	0.321840607	0.079398159	0.00199102	0.045513137	0	0	4565	4410	4616	4305	4032	437240	2652	2560972	0	-989.6466685	0.127512033
Wisconsin	0.001388889	0.04	0.012515141	0.612516278	-2.338709025	-2.363443798	1.061309846	2.930896442	0.332387914	0.087370651	0.002041918	0.020517964	0	0	4565	4410	4616	4305	4032	729730	1261	2269873	0	-1010.589323	0.109923263
Wisconsin	0.001388889	0.04	0.013808744	-0.298316015	-3.590715401	-3.721279972	1.582399767	2.881810002	0.517648547	0.082951116	0.002092816	0.054527715	0	0	4565	4410	4616	4305	4032	888026	847	2111990	0	-1021.389656	0.24483414
Wisconsin	0.001388889	0.04	0.015361617	-0.271965925	-0.24038553	-4.569239871	0.693365069	3.041952638	0.565297242	0.085215327	0.002143714	0.03009162	0	0	4565	4410	4616	4305	4032	633403	1244	2366218	0	-1008.996222	0.140939079
Wisconsin	0.001388889	0.04	0.015114093	0.017197484	-2.310027723	-2.261849181	0.40598887	3.393228075	0.013933721	0.087374585	0.002194612	0.05783632	0	0	4565	4410	4616	4305	4032	765687	464	2234713	0	-1017.693245	0.130606655
Wisconsin	0.001388889	0.04	0.013665887	0.023998591	-3.634976937	-2.430697663	-0.301850136	3.23252458	0.051060557	0.088199943	0.00224551	0.070914127	0	0	4565	4410	4616	4305	4032	913007	573	2087283	0	-1026.045441	0.315441469
Wisconsin	0.001388889	0.04	0.017439367	-0.355036221	-2.193052226	-4.011669285	0.509973937	3.217214557	0.610578978	0.085348682	0.002296408	0.018038873	0	0	4565	4410	4616	4305	4032	414024	2049	2584791	0	-998.5745501	0.165926303
Wisconsin	0.001388889	0.04	0.013179012	1.20484873	-3.035318628	-0.789936048	0.674265636	3.223478758	-0.424394774	0.089224357	0.002347306	0.057188391	0	0	4565	4410	4616	4305	4032	747159	733	2252972	0	-1021.618726	0.226160951
Wisconsin	0.001388889	0.04	0.013154076	-0.471872342	-1.614335239	-1.784085223	1.832411948	2.422143855	1.084752852	0.089195439	0.002398204	0.067335082	0	0	4565	4410	4616	4305	4032	469174	985	2530704	0	-1006.231952	0.277426208
Wisconsin	0.001388889	0.04	0.014420548	0.765749151	-1.431433468	-4.394223275	0.794565365	2.914903169	0.864377598	0.094160125	0.002449102	0.037456785	0	0	4565	4410	4616	4305	4032	368472	1501	2630891	0	-999.6243523	0.149213427
Wisconsin	0.001388889	0.04	0.014919789	-1.529226525	-4.011386992	-2.495450652	1.047714121	2.791098257	0.427413198	0.09351256	0.0025	0.02605812	0	0	4565	4410	4616	4305	4032	764825	970	2235068	0	-1026.619356	0.198344452
Wisconsin	0.001388889	0.05	0.021929153	-0.344931014	-0.435261965	0.547536061	0.940372241	2.835740344	0.29000995	0.001705553	6.00E-06	0.454276215	0	0	4565	4410	4616	4305	4032	1280125	232	1720507	0	-816.4146628	0.101490028
Wisconsin	0.001388889	0.05	0.003675233	0.26433773	-1.353904098	-5.661583498	1.386396946	3.51730269	0.485513625	0.004678663	5.69E-05	0.473720562	0	0	4565	4410	4616	4305	4032	534283	1133	2465448	0	-800.9143088	0.199478211
Wisconsin	0.001388889	0.05	0.009538246	0.507676476	-1.996849429	-3.69684035	0.884802919	3.497262423	0.584128177	0.009022202	0.000107796	0.334855668	0	0	4565	4410	4616	4305	4032	366240	1835	2632789	0	-813.4998361	0.19325917
Wisconsin	0.001388889	0.05	0.004080833	0.297911227	-0.638062808	-4.864730344	0.875775066	3.576235924	0.889072382	0.012958396	0.000158694	0.26653655	0	0	4565	4410	4616	4305	4032	257523	1674	2741666	0	-826.2742397	0.143831461
Wisconsin	0.001388889	0.05	0.00643836	0.475055146	-3.345251087	-3.301770329	1.249355632	3.230839071	0.79796902	0.015191073	0.000209592	0.227083105	0	0	4565	4410	4616	4305	4032	245562	2801	2752501	0	-837.5509881	0.201453354
Wisconsin	0.001388889	0.05	0.006766621	0.696034832	-2.409682539	-2.978151484	0.564466962	3.397537472	0.612136036	0.018685011	0.00026049	0.158793756	0	0	4565	4410	4616	4305	4032	211541	1517	2787806	0	-846.6336812	0.185508643
Wisconsin	0.001388889	0.05	0.007594505	0.647739004	-1.522138095	-1.766362605	0.20441972	3.645505852	0.619825984	0.019888031	0.000311388	0.201669425	0	0	4565	4410	4616	4305	4032	135366	1012	2864486	0	-853.1310304	0.119991089
Wisconsin	0.001388889	0.05	0.001233137	0.207854305	-1.16282442	-5.187928702	1.661068033	3.352079974	0.509488878	0.027075745	0.000362286	0.087723732	0	0	4565	4410	4616	4305	4032	196248	1608	2803007	0	-866.8200726	0.24016522
Wisconsin	0.001388889	0.05	0.009632157	0.45801405	-1.355515205	-3.163777435	0.739510367	3.251898433	0.445307253	0.02796103	0.000413184	0.004344533	0	0	4565	4410	4616	4305	4032	194505	949	2805410	0	-869.8128927	0.248602975
Wisconsin	0.001388889	0.05	0.011182429	0.758692927	-3.762547379	-4.153178556	1.476201782	3.239071955	0.459609144	0.029135349	0.000464082	0.033677645	0	0	4565	4410	4616	4305	4032	155925	1334	2843604	0	-875.0459633	0.11255767
Wisconsin	0.001388889	0.05	0.006549316	0.644792428	-4.373647587	-2.789367258	0.474537099	3.34016804	0.38000156	0.030194339	0.00051498	0.032387334	0	0	4565	4410	4616	4305	4032	164446	1820	2834598	0	-881.7466966	0.171832017
Wisconsin	0.001388889	0.05	0.005166036	0.026453539	-0.725962326	-2.385659189	1.284330692	2.732871079	0.574293784	0.037385776	0.000565878	0.052013989	0	0	4565	4410	4616	4305	4032	479503	1470	2519892	0	-918.3774137	0.279699332
Wisconsin	0.001388889	0.05	0.007643833	0.734868624	-2.890410836	-4.181267728	0.439748443	3.038083624	-0.315326269	0.042150722	0.000616776	0.016246553	0	0	4565	4410	4616	4305	4032	983957	1082	2015824	0	-954.8157476	0.543507339
Wisconsin	0.001388889	0.05	0.005559942	0.614943131	-0.996333497	-2.245722765	0.231258843	3.411570165	0.357574606	0.036723781	0.000667673	0.0321289	0	0	4565	4410	4616	4305	4032	132045	859	2867960	0	-897.3203555	0.163308111
Wisconsin	0.001388889	0.05	0.009961396	0.325255114	-3.237974494	-6.984214169	0.589283033	3.182219191	0.578636714	0.038941694	0.000718571	0.016730113	0	0	4565	4410	4616	4305	4032	144940	823	2855100	0	-902.1922495	0.282330516
Wisconsin	0.001388889	0.05	0.013382553	0.237678082	-3.170400878	-5.202277087	1.676082714	2.852095002	0.411892465	0.043643144	0.000769469	0.018583943	0	0	4565	4410	4616	4305	4032	466339	2877	2531647	0	-939.6448802	0.106993906
Wisconsin	0.001388889	0.05	0.009297113	0.31591524	-2.177637106	-2.312194378	0.836501985	3.284755387	0.427107249	0.042726569	0.000820367	0.040850753	0	0	4565	4410	4616	4305	4032	231305	992	2768566	0	-922.8044293	0.106463778
Wisconsin	0.001388889	0.05	0.015215477	-0.378739316	-3.895761136	-3.414205894	0.750286674	2.501833232	0.466833372	0.05062613	0.000871265	0.020460266	0	0	4565	4410	4616	4305	4032	847729	623	2152512	0	-974.0819094	0.213722838
Wisconsin	0.001388889	0.05	0.018163522	0.051780857	-7.503493349	-1.353735628	0.127556293	2.856803068	0.032421514	0.052565601	0.000922163	0.050434443	0	0	4565	4410	4616	4305	4032	880961	499	2119403	0	-980.8049579	0.142180066
Wisconsin	0.001388889	0.05	0.012988295	0.020682359	-3.688677366	-4.99289423	0.740461176	3.06589829	0.10205547	0.054381626	0.000973061	0.029058495	0	0	4565	4410	4616	4305	4032	762638	719	2237507	0	-977.7555857	0.202148445
Wisconsin	0.001388889	0.05	0.013432658	-0.775055628	-0.489744704	-5.134989673	2.94315427	1.920474795	0.897032502	0.05534659	0.001023959	0.05683317	0	0	4565	4410	4616	4305	4032	807944	940	2191980	0	-985.5173507	0.251242674
Wisconsin	0.001388889	0.05	0.016067801	0.004233189	-3.417997029	-7.615050949	1.144591756	2.247566648	0.58849741	0.0596408	0.001074857	0.003716403	0	0	4565	4410	4616	4305	4032	780582	864	2219417	0	-985.402104	0.233968523
Wisconsin	0.001388889	0.05	0.011337972	0.184416042	-2.329750665	-2.600244631	1.280713094	2.955220557	0.194006077	0.061647005	0.001125755	0.089752381	0	0	4565	4410	4616	4305	4032	957544	643	2042677	0	-999.5633292	0.142500792
Wisconsin	0.001388889	0.05	0.014784052	-0.548282202	-2.334354183	-3.148172534	0.518882625	3.045995377	0.28944931	0.06028856	0.001176653	0.013075291	0	0	4565	4410	4616	4305	4032	649167	652	2351045	0	-984.4308329	0.169618517
Wisconsin	0.001388889	0.05	0.018224735	-0.390181023	-1.367574149	-1.838096322	1.143507758	2.465132679	0.351695188	0.063325699	0.001227551	0.045213661	0	0	4565	4410	4616	4305	4032	795640	721	2204502	0	-996.5143737	0.137780416
Wisconsin	0.001388889	0.05	0.016007147	0.594690288	-2.866386865	-6.410448443	-0.48067471	3.3768991	0.287870731	0.062843837	0.001278449	0.022214156	0	0	4565	4410	4616	4305	4032	495123	1659	2504082	0	-979.6263716	0.169298237
Wisconsin	0.001388889	0.05	0.017331441	0.495471374	-2.39587206	-1.645854411	-0.044947829	2.69169826	0.246832983	0.06399579	0.001329347	0.02325352	0	0	4565	4410	4616	4305	4032	690944	834	2309086	0	-995.627514	0.187212742
Wisconsin	0.001388889	0.05	0.0123663	0.829008262	-1.347739319	-4.637072343	1.164940902	2.995414914	-0.011798008	0.06863495	0.001380245	0.034174596	0	0	4565	4410	4616	4305	4032	926575	750	2073539	0	-1011.385408	0.172360043
Wisconsin	0.001388889	0.05	0.017475015	0.382936012	-3.485385167	-4.663186478	2.062493928	2.481625752	0.354339419	0.068046606	0.001431143	0.023659735	0	0	4565	4410	4616	4305	4032	751715	530	2248618	0	-1003.983686	0.213716427
Wisconsin	0.001388889	0.05	0.016170392	0.719592801	-2.301226493	-1.903548155	-0.144049567	2.929702241	-0.058738234	0.073226174	0.001482041	0.022112418	0	0	4565	4410	4616	4305	4032	1058988	489	1941386	0	-1020.565157	0.205699058
Wisconsin	0.001388889	0.05	0.013603699	0.977243504	-3.839260412	-3.31453806	0.595251105	3.15672813	0.174361738	0.073550588	0.001532939	0.076101348	0	0	4565	4410	4616	4305	4032	636579	1484	2362801	0	-1003.244235	0.245298353
Wisconsin	0.001388889	0.05	0.016378278	0.068919486	-1.504850884	-4.03937009	0.008449039	2.755089348	0.072100739	0.073648555	0.001583837	0.022829143	0	0	4565	4410	4616	4305	4032	829077	585	2171202	0	-1014.691204	0.102352643
Wisconsin	0.001388889	0.05	0.018824654	0.22653059	-1.267094661	-5.176785582	0.55460381	2.504724659	0.72520039	0.074624228	0.001634735	0.057504565	0	0	4565	4410	4616	4305	4032	711270	1926	2287667	0	-1011.390304	0.334331019
Wisconsin	0.001388889	0.05	0.018463105	0.299035548	-2.621641668	-3.744264857	2.984579907	2.820445196	0.60156527	0.072203631	0.001685633	0.024616249	0	0	4565	4410	4616	4305	4032	300293	1152	2699419	0	-984.3521752	0.152197117
Wisconsin	0.001388889	0.05	0.016888854	-1.190579689	-0.220822226	-4.052036047	0.374911288	3.036822636	0.567521032	0.072217992	0.001736531	0.05916827	0	0	4565	4410	4616	4305	4032	426733	1743	2572388	0	-997.7496769	0.223868908
Wisconsin	0.001388889	0.05	0.01866957	0.055259548	-0.958466637	-3.503178414	-0.555634009	3.14991737	0.329193112	0.077489514	0.001787429	0.02008877	0	0	4565	4410	4616	4305	4032	629963	1440	2369460	0	-1011.971013	0.299020829
Wisconsin	0.001388889	0.05	0.018024187	-0.475334778	-4.421976218	-2.243148686	0.653199329	3.006292309	0.409722875	0.077036606	0.001838327	0.117730041	0	0	4565	4410	4616	4305	4032	845172	1065	2154627	0	-1026.382582	0.185607361
Wisconsin	0.001388889	0.05	0.017928628	0.412287714	-4.554048862	-3.910813552	1.079006463	2.787872136	0.37737351	0.079145869	0.001889224	0.102361859	0	0	4565	4410	4616	4305	4032	891391	1375	2108097	0	-1029.751188	0.168505155
Wisconsin	0.001388889	0.05	0.018383608	1.295754436	-1.083692744	-1.312576117	-1.287172256	3.765124045	-0.566952173	0.086648068	0.001940122	0.044609523	0	0	4565	4410	4616	4305	4032	903282	666	2096916	0	-1032.516095	0.16141168
Wisconsin	0.001388889	0.05	0.018920404	-0.949748542	-5.487076025	-1.130381542	0.835484941	2.87618324	0.668001348	0.085290138	0.00199102	0.003611055	0	0	4565	4410	4616	4305	4032	709739	1315	2289810	0	-1023.988066	0.183689823
Wisconsin	0.001388889	0.05	0.017053745	-0.126442019	-1.121608245	-2.626454567	0.785162319	2.890625119	0.681789526	0.079499944	0.002041918	0.046443687	0	0	4565	4410	4616	4305	4032	543569	1876	2455419	0	-1016.618528	0.321718595
Wisconsin	0.001388889	0.05	0.020010137	0.619415068	-3.267644586	-3.575803007	0.069811836	3.634687232	-0.518999039	0.083906308	0.002092816	0.155486661	0	0	4565	4410	4616	4305	4032	1057970	634	1942261	0	-1043.517684	0.222740901
Wisconsin	0.001388889	0.05	0.018813732	-0.854776628	-0.014684115	-4.097904471	-0.879172335	2.874582426	0.610509301	0.08618383	0.002143714	0.066518297	0	0	4565	4410	4616	4305	4032	617262	1165	2382437	0	-1023.898113	0.122152952
Wisconsin	0.001388889	0.05	0.013857737	0.125921677	-1.584912154	-1.276374053	2.02479596	2.582448048	1.089632193	0.089998656	0.002194612	0.02071797	0	0	4565	4410	4616	4305	4032	494660	1224	2504980	0	-1018.203965	0.247095476
Wisconsin	0.001388889	0.05	0.018187833	-2.242301276	-2.062391256	-4.468190853	1.392313382	2.54134108	0.989647578	0.088709907	0.00224551	0.024057234	0	0	4565	4410	4616	4305	4032	551852	2453	2446559	0	-1023.193576	0.22003515
Wisconsin	0.001388889	0.05	0.018996981	0.430369511	-0.196944578	-3.570149948	0.01573188	3.051639238	0.17635113	0.092307717	0.002296408	0.023739094	0	0	4565	4410	4616	4305	4032	570535	1697	2428631	0	-1024.927454	0.245250028
Wisconsin	0.001388889	0.05	0.020836472	0.162266251	-2.140048915	-3.237019822	1.480253915	2.773844059	0.379470329	0.097346128	0.002347306	0.018995798	0	0	4565	4410	4616	4305	4032	1068101	502	1932261	0	-1049.875293	0.139392283
Wisconsin	0.001388889	0.05	0.019019685	-0.356992567	-0.063883676	-5.509027773	0.365478168	3.015276332	0.406673328	0.090086195	0.002398204	0.097538428	0	0	4565	4410	4616	4305	4032	564420	1848	2434596	0	-1027.718049	0.196645652
Wisconsin	0.001388889	0.05	0.016441299	0.111824165	-1.076384365	-3.771601797	1.091070109	2.62738963	0.544896	0.100492681	0.002449102	0.033908547	0	0	4565	4410	4616	4305	4032	722726	1892	2276246	0	-1037.607503	0.168474069
Wisconsin	0.001388889	0.05	0.016746541	1.454061608	-1.743153349	-1.521117638	-0.011688273	3.418847985	-0.072880763	0.094217473	0.0025	0.10422172	0	0	4565	4410	4616	4305	4032	487509	2862	2510493	0	-1026.283382	0.134087999
Wisconsin	0.001388889	0.06	0.023723868	-0.459960951	-0.395171383	0.145676632	0.965347216	2.878030583	0.241910045	0.001769173	6.00E-06	0.465171194	0	0	4565	4410	4616	4305	4032	1341446	196	1659221	0	-813.4174832	0.08643304
Wisconsin	0.001388889	0.06	0.009567215	0.048428068	-0.646571941	-3.518964184	1.298950518	3.417963263	0.787136311	0.006200032	5.69E-05	0.34384925	0	0	4565	4410	4616	4305	4032	437993	1014	2561857	0	-804.2514066	0.142142164
Wisconsin	0.001388889	0.06	0.010014331	0.091516018	-0.374877604	-6.452278541	1.063444214	3.563246828	0.716741032	0.008572088	0.000107796	0.352710072	0	0	4565	4410	4616	4305	4032	295896	1195	2703773	0	-819.4616122	0.229360197
Wisconsin	0.001388889	0.06	0.00799483	0.348546324	-2.551101065	-1.480064734	0.700747839	3.464022404	0.590551688	0.012063598	0.000158694	0.281594458	0	0	4565	4410	4616	4305	4032	319349	1086	2680429	0	-837.1363776	0.140870178
Wisconsin	0.001388889	0.06	0.010467337	0.390509079	-2.536070008	-5.095935992	0.98128764	3.174344963	0.36657019	0.01921611	0.000209592	0.037928199	0	0	4565	4410	4616	4305	4032	282069	937	2717857	0	-848.9557035	0.22660799
Wisconsin	0.001388889	0.06	0.010269878	0.118903401	-0.994544661	-3.76156434	1.67668497	2.896196681	0.734104782	0.022338816	0.00026049	0.039960465	0	0	4565	4410	4616	4305	4032	260413	1026	2739424	0	-859.9391718	0.182087619
Wisconsin	0.001388889	0.06	0.010544884	0.522208536	-1.389670527	-7.52988209	1.463144352	3.087934943	0.63866886	0.024528986	0.000311388	0.026040788	0	0	4565	4410	4616	4305	4032	145200	807	2854856	0	-863.057187	0.196614855
Wisconsin	0.001388889	0.06	0.012462481	0.501229721	-2.119189531	-2.228230458	0.431922517	3.40366551	0.406188815	0.027644357	0.000362286	0.006479794	0	0	4565	4410	4616	4305	4032	150488	1274	2849101	0	-871.7463996	0.201149986
Wisconsin	0.001388889	0.06	0.005631618	0.383459592	-1.309544269	-4.733411518	0.652406257	3.170733883	0.501372061	0.029049566	0.000413184	0.013439616	0	0	4565	4410	4616	4305	4032	129204	1992	2869668	0	-877.5252133	0.209444587
Wisconsin	0.001388889	0.06	0.00757703	0.436746948	-3.892991887	-3.996113181	0.958706857	3.257196262	0.394646945	0.030802223	0.000464082	0.005205365	0	0	4565	4410	4616	4305	4032	162125	1002	2837737	0	-887.0656935	0.147839612
Wisconsin	0.001388889	0.06	0.007657875	0.416988105	-1.979275691	-4.460695721	0.892083773	3.102398559	0.897241772	0.032266172	0.00051498	0.012342539	0	0	4565	4410	4616	4305	4032	148545	989	2851329	0	-895.4667387	0.258389828
Wisconsin	0.001388889	0.06	0.015869926	-0.045706727	-1.768013538	-1.566575692	0.383726583	2.567667617	0.388063192	0.038531359	0.000565878	0.027777839	0	0	4565	4410	4616	4305	4032	728896	619	2271349	0	-949.851587	0.18830773
Wisconsin	0.001388889	0.06	0.006200634	-0.336748232	-0.972621414	-3.978661313	1.787554228	2.206500767	0.345202785	0.045542488	0.000616776	0.014563079	0	0	4565	4410	4616	4305	4032	846968	583	2153312	0	-964.6698833	0.337432899
Wisconsin	0.001388889	0.06	0.014999051	0.135147907	-1.869727258	-4.211643	1.619414906	2.960486378	0.704698392	0.039422671	0.000667673	0.018115194	0	0	4565	4410	4616	4305	4032	124216	1651	2874997	0	-910.1081984	0.195557382
Wisconsin	0.001388889	0.06	0.016549877	-0.277834871	-3.640344478	-8.955551623	0.735848448	2.60131493	0.519681426	0.044883854	0.000718571	0.011465072	0	0	4565	4410	4616	4305	4032	603668	1910	2395286	0	-959.2997307	0.094180664
Wisconsin	0.001388889	0.06	0.011297084	0.530574889	-0.213300585	-5.269011667	2.550068657	2.815429722	0.750538594	0.045348031	0.000769469	0.0185257	0	0	4565	4410	4616	4305	4032	156957	1318	2842589	0	-925.2360733	0.227421937
Wisconsin	0.001388889	0.06	0.020617292	0.230616275	-3.258184312	-6.347650675	0.908239711	2.775376374	0.350156692	0.049101663	0.000820367	0.014087783	0	0	4565	4410	4616	4305	4032	650555	2062	2348247	0	-971.5104714	0.248571414
Wisconsin	0.001388889	0.06	0.017976909	0.602974782	-0.772839602	-2.47130873	2.185499185	2.604919739	0.111690663	0.054428626	0.000871265	0.009929295	0	0	4565	4410	4616	4305	4032	893813	618	2106433	0	-990.7026866	0.130599105
Wisconsin	0.001388889	0.06	0.010029513	-0.059428048	-1.460451775	-1.552447013	-0.161358826	3.030104251	0.63584469	0.049821212	0.000922163	0.017739378	0	0	4565	4410	4616	4305	4032	268272	1144	2731448	0	-950.8077534	0.290921554
Wisconsin	0.001388889	0.06	0.015945741	0.023476926	-4.325897556	-2.143120301	1.523690558	2.651582862	0.168589847	0.05639165	0.000973061	0.010849678	0	0	4565	4410	4616	4305	4032	892204	621	2108039	0	-998.147641	0.135998648
Wisconsin	0.001388889	0.06	0.015324833	0.239125695	-1.450971602	-2.97854699	0.978579904	2.979256069	0.483457928	0.054504625	0.001023959	0.034194322	0	0	4565	4410	4616	4305	4032	538852	1737	2460275	0	-981.3911795	0.281051492
Wisconsin	0.001388889	0.06	0.021055024	0.915167328	-4.785652768	-3.923585415	-0.12326305	3.043965526	-0.227184122	0.061945941	0.001074857	0.011937169	0	0	4565	4410	4616	4305	4032	979038	515	2021311	0	-1008.162354	0.125523204
Wisconsin	0.001388889	0.06	0.01918298	0.555429069	-4.030053941	-4.97280187	0.622886735	2.558163791	0.431443142	0.057123364	0.001125755	0.052607121	0	0	4565	4410	4616	4305	4032	589919	1785	2409160	0	-991.4630219	0.198854508
Wisconsin	0.001388889	0.06	0.022105026	-0.322704501	-3.306044845	-2.289988415	0.402979807	3.387701536	-0.38650864	0.06545102	0.001176653	0.033078579	0	0	4565	4410	4616	4305	4032	995613	631	2004620	0	-1016.476296	0.194883399
Wisconsin	0.001388889	0.06	0.020945459	-0.010271738	-1.222114595	-3.420823482	0.534354675	3.528930303	-0.56743273	0.065334915	0.001227551	0.027030889	0	0	4565	4410	4616	4305	4032	693322	756	2306786	0	-1005.031735	0.104552464
Wisconsin	0.001388889	0.06	0.021597389	-0.378356407	-0.205288181	-1.508984615	0.795387234	2.966015578	0.410038371	0.063906865	0.001278449	0.055948038	0	0	4565	4410	4616	4305	4032	628463	1736	2370665	0	-1002.719035	0.207874662
Wisconsin	0.001388889	0.06	0.021596728	-1.02397435	0.058781385	-4.990139888	-0.836882264	2.84427903	0.765897416	0.064457194	0.001329347	0.109162344	0	0	4565	4410	4616	4305	4032	563055	1164	2436644	0	-1002.319055	0.297789114
Wisconsin	0.001388889	0.06	0.023373862	-0.484185883	-1.237935776	-5.589647526	0.973666604	2.715063487	0.534674197	0.06559743	0.001380245	0.049440836	0	0	4565	4410	4616	4305	4032	632344	1395	2367125	0	-1008.228786	0.129140978
Wisconsin	0.001388889	0.06	0.022528338	-1.650298424	-2.362930102	-4.227710583	-1.849165176	3.552670871	0.057561676	0.069686335	0.001431143	0.074284459	0	0	4565	4410	4616	4305	4032	715954	1233	2283677	0	-1017.041006	0.132397528
Wisconsin	0.001388889	0.06	0.019810526	1.396527314	-4.537852907	1.74890802	-0.79216944	2.977889654	0.189610384	0.070903843	0.001482041	0.020610831	0	0	4565	4410	4616	4305	4032	555751	965	2444148	0	-1008.748408	0.248204448
Wisconsin	0.001388889	0.06	0.020317056	0.223292149	-4.07960914	-3.055822783	0.397212458	3.385446776	0.077624452	0.069109468	0.001532939	0.043163349	0	0	4565	4410	4616	4305	4032	473332	2021	2525510	0	-1004.949865	0.146123281
Wisconsin	0.001388889	0.06	0.020050378	0.371529552	-1.419286709	-1.906729458	0.352648874	3.005809255	0.208859161	0.074924879	0.001583837	0.021143093	0	0	4565	4410	4616	4305	4032	542996	1939	2455929	0	-1011.28738	0.163678401
Wisconsin	0.001388889	0.06	0.019825441	-0.172716676	-2.764734694	-6.081078716	1.25982089	2.930019128	0.638679952	0.076020553	0.001634735	0.052178234	0	0	4565	4410	4616	4305	4032	547723	1916	2451225	0	-1014.230598	0.140643932
Wisconsin	0.001388889	0.06	0.024099245	0.182199226	-2.479867534	-1.727546179	0.235362049	3.131719498	-0.074049182	0.076403745	0.001685633	0.096034714	0	0	4565	4410	4616	4305	4032	717086	1006	2282772	0	-1026.294717	0.324105997
Wisconsin	0.001388889	0.06	0.015694835	0.749777355	1.115364095	-4.11694289	1.548406271	3.236548232	-0.060401142	0.080108434	0.001736531	0.073798073	0	0	4565	4410	4616	4305	4032	818861	1263	2180740	0	-1034.599127	0.154769312
Wisconsin	0.001388889	0.06	0.021364264	-0.202995256	-3.704915841	-3.019384072	1.756319737	2.576529403	0.278507746	0.080185587	0.001787429	0.098208209	0	0	4565	4410	4616	4305	4032	969776	777	2030310	0	-1041.782923	0.161662576
Wisconsin	0.001388889	0.06	0.023153678	0.174415718	-2.002450654	-3.132311337	-1.743790217	3.409720294	0.057888015	0.084566176	0.001838327	0.037709326	0	0	4565	4410	4616	4305	4032	952882	726	2047256	0	-1041.921479	0.253545562
Wisconsin	0.001388889	0.06	0.022196013	-0.481484296	-3.086566974	-4.034138433	1.414711019	3.007394008	0.266223276	0.081759988	0.001889224	0.031957331	0	0	4565	4410	4616	4305	4032	711353	1135	2288376	0	-1032.736922	0.130559742
Wisconsin	0.001388889	0.06	0.020214655	0.321725139	-3.215910363	-2.998091603	3.023077813	2.278366106	1.113646797	0.086028549	0.001940122	0.045331231	0	0	4565	4410	4616	4305	4032	538860	603	2461400	0	-1025.197424	0.141533885
Wisconsin	0.001388889	0.06	0.021966593	-0.492760357	-3.332378689	-3.288726869	0.549891002	3.331025039	0.112332852	0.086285404	0.00199102	0.023747027	0	0	4565	4410	4616	4305	4032	669680	1113	2330070	0	-1033.929738	0.278120346
Wisconsin	0.001388889	0.06	0.021136544	0.473193118	-0.693964168	-1.222913697	2.189724913	2.49536531	0.692854571	0.083361688	0.002041918	0.084105818	0	0	4565	4410	4616	4305	4032	578597	1924	2420343	0	-1031.204557	0.195440271
Wisconsin	0.001388889	0.06	0.021537194	-0.5107549	-1.651389349	-3.008485762	1.613906959	2.930586963	0.730298452	0.087358322	0.002092816	0.010753579	0	0	4565	4410	4616	4305	4032	359077	1107	2640680	0	-1016.875786	0.167349755
Wisconsin	0.001388889	0.06	0.023049753	1.127607065	-0.797328455	-4.740546879	-0.204480045	3.649316874	0.107985776	0.089529073	0.002143714	0.058373756	0	0	4565	4410	4616	4305	4032	602790	1754	2396320	0	-1034.772658	0.116466452
Wisconsin	0.001388889	0.06	0.020957191	0.868326639	-3.043392597	-6.983392073	1.863150062	2.87569579	-0.059448054	0.097742229	0.002194612	0.03721415	0	0	4565	4410	4616	4305	4032	749885	1223	2249756	0	-1044.371246	0.138795515
Wisconsin	0.001388889	0.06	0.020670657	0.658283488	-2.515557217	0.488240214	0.925521219	3.249131199	0.636515997	0.093460202	0.00224551	0.042162955	0	0	4565	4410	4616	4305	4032	450733	1368	2548763	0	-1028.487062	0.18437195
Wisconsin	0.001388889	0.06	0.025765241	-0.266984077	-4.998479344	-3.758801227	1.723082097	3.579402243	-0.003156551	0.094890642	0.002296408	0.022284304	0	0	4565	4410	4616	4305	4032	659661	651	2340552	0	-1043.291492	0.113645879
Wisconsin	0.001388889	0.06	0.021238846	1.481001212	-1.80078768	-2.725965244	1.763252382	2.905287346	0.480654289	0.095405554	0.002347306	0.020432953	0	0	4565	4410	4616	4305	4032	382812	1423	2616630	0	-1026.363613	0.186982305
Wisconsin	0.001388889	0.06	0.023790547	-2.107331715	-0.730000954	-3.115488382	-1.209073834	2.910553041	0.548735085	0.093689021	0.002398204	0.081327313	0	0	4565	4410	4616	4305	4032	736419	1179	2263265	0	-1049.828151	0.225470902
Wisconsin	0.001388889	0.06	0.023477189	-1.368691901	-1.049862184	-0.744125625	2.06419861	3.072115733	0.679547941	0.093499854	0.002449102	0.027130937	0	0	4565	4410	4616	4305	4032	293427	986	2706451	0	-1022.954191	0.100061078
Wisconsin	0.001388889	0.06	0.025480027	0.209657772	-5.18266266	-1.202698553	-0.666803596	3.683131217	0.089768988	0.094518715	0.0025	0.039558736	0	0	4565	4410	4616	4305	4032	394545	937	2605382	0	-1031.181113	0.181194249
Wisconsin	0.001388889	0.07	0.025135949	-0.432438814	-0.508136885	-0.27524416	0.928689244	2.944568327	0.258653011	0.001907618	6.00E-06	0.4245135	0	0	4565	4410	4616	4305	4032	1323775	203	1676885	0	-811.2701754	0.152465473
Wisconsin	0.001388889	0.07	0.005477224	0.134835234	-0.454768977	-3.791761825	0.633167594	3.419366719	0.485415065	0.006163953	5.69E-05	0.378997989	0	0	4565	4410	4616	4305	4032	466952	1245	2532667	0	-808.3817982	0.171841508
Wisconsin	0.001388889	0.07	0.008785995	0.42403195	-2.62281017	-2.841795756	0.948830002	3.465021236	0.650401327	0.009429389	0.000107796	0.319458415	0	0	4565	4410	4616	4305	4032	302586	1317	2696960	0	-825.7454872	0.106667936
Wisconsin	0.001388889	0.07	0.014490666	0.318699854	-1.818474831	-3.850270691	1.248293119	3.036299908	0.430518401	0.016482012	0.000158694	0.021309671	0	0	4565	4410	4616	4305	4032	293436	855	2706572	0	-844.8140451	0.235304547
Wisconsin	0.001388889	0.07	0.016586677	0.493454268	-2.216170204	-3.521101039	0.291576576	3.287407733	0.253031617	0.019687262	0.000209592	0.00308661	0	0	4565	4410	4616	4305	4032	253321	1279	2746263	0	-856.5502271	0.145181494
Wisconsin	0.001388889	0.07	0.013781948	0.714852479	-2.581407238	-3.400077978	0.162946634	3.334728624	0.516452661	0.020878856	0.00026049	0.090338191	0	0	4565	4410	4616	4305	4032	162943	1288	2836633	0	-863.9516989	0.144152687
Wisconsin	0.001388889	0.07	0.01483216	0.349692719	-1.961263028	-3.390859796	-0.104259142	3.514082181	0.47348275	0.022854534	0.000311388	0.091938331	0	0	4565	4410	4616	4305	4032	194554	569	2805741	0	-876.6987829	0.110533201
Wisconsin	0.001388889	0.07	0.016611938	0.774495046	-3.199010796	-4.634358088	1.519985401	3.204236031	0.419904951	0.027184153	0.000362286	0.02760296	0	0	4565	4410	4616	4305	4032	139458	1665	2859741	0	-881.1646988	0.123696642
Wisconsin	0.001388889	0.07	0.014081036	0.202152061	-0.526625378	-1.020686931	-1.845105242	3.245582246	0.619232571	0.029406275	0.000413184	0.023712136	0	0	4565	4410	4616	4305	4032	136191	1067	2863605	0	-892.1951497	0.180316254
Wisconsin	0.001388889	0.07	0.017465709	0.270885239	-3.681956016	-3.393008715	1.967297362	2.510749659	0.206461774	0.034752098	0.000464082	0.049177834	0	0	4565	4410	4616	4305	4032	815414	492	2184957	0	-952.4217397	0.241006287
Wisconsin	0.001388889	0.07	0.00216857	-0.461554154	-1.994209627	-0.556784077	1.737755031	3.025700164	0.171416545	0.038956571	0.00051498	0.037347176	0	0	4565	4410	4616	4305	4032	884862	636	2115366	0	-965.5857229	0.608482537
Wisconsin	0.001388889	0.07	0.00180913	-0.146384116	-4.087876895	-5.13356889	0.195235839	2.842517509	0.828322404	0.035792365	0.000565878	0.019938745	0	0	4565	4410	4616	4305	4032	126865	2141	2871858	0	-911.1372424	0.352453099
Wisconsin	0.001388889	0.07	0.022142168	-0.004698326	-3.97099604	-6.889088678	0.559741963	2.581727376	0.061582199	0.043736929	0.000616776	0.013185698	0	0	4565	4410	4616	4305	4032	907792	821	2092251	0	-976.978164	0.167688191
Wisconsin	0.001388889	0.07	0.016319366	-0.133339106	0.129243847	-5.657653332	0.17764231	2.627634336	0.488254297	0.043560517	0.000667673	0.017608272	0	0	4565	4410	4616	4305	4032	548357	3367	2449140	0	-962.7480545	0.219948292
Wisconsin	0.001388889	0.07	0.000780026	0.653913003	-3.194025002	-4.144004623	0.312509232	2.811794737	0.142987829	0.043512657	0.000718571	0.07044603	0	0	4565	4410	4616	4305	4032	870696	526	2129641	0	-990.6228872	0.411732386
Wisconsin	0.001388889	0.07	0.020977212	0.211936408	-2.0737724	-4.879699853	0.97468422	2.571763778	0.390637468	0.045600924	0.000769469	0.012959553	0	0	4565	4410	4616	4305	4032	512099	2049	2486716	0	-970.0325971	0.271412943
Wisconsin	0.001388889	0.07	0.021032277	0.445292328	-2.717238888	-1.260602025	-0.531037982	2.522862825	0.472997356	0.049893976	0.000820367	0.012434539	0	0	4565	4410	4616	4305	4032	646188	571	2354105	0	-983.8687017	0.322482606
Wisconsin	0.001388889	0.07	0.021418522	0.148098964	-4.134160893	-4.295456375	-0.211352583	2.437887943	0.661297073	0.050031428	0.000871265	0.093321236	0	0	4565	4410	4616	4305	4032	800988	702	2199174	0	-998.2945256	0.152412161
Wisconsin	0.001388889	0.07	0.019344283	0.114642994	-0.921537666	-1.782818773	1.524637403	2.966405487	0.34662645	0.054601003	0.000922163	0.023713643	0	0	4565	4410	4616	4305	4032	659169	2158	2339537	0	-993.3105292	0.254296403
Wisconsin	0.001388889	0.07	0.024154233	-1.381711836	-2.251379842	-4.780860523	-1.290582184	3.690951003	-0.085780193	0.054157949	0.000973061	0.050729458	0	0	4565	4410	4616	4305	4032	832799	465	2167599	0	-1008.342215	0.195111817
Wisconsin	0.001388889	0.07	0.007460259	0.499759379	-6.07259692	-2.221920353	0.696264339	3.2503389	-0.509957131	0.060488464	0.001023959	0.092447042	0	0	4565	4410	4616	4305	4032	986292	362	2014209	0	-1019.007324	0.421732291
Wisconsin	0.001388889	0.07	0.020717168	0.357690024	-0.861292991	-1.70701135	0.920811086	2.957590096	0.351005944	0.059374286	0.001074857	0.022320714	0	0	4565	4410	4616	4305	4032	487066	833	2512965	0	-992.2389478	0.277552983
Wisconsin	0.001388889	0.07	0.022042102	-0.960677846	-5.618126275	-4.778085376	0.921533345	3.003484146	0.871599061	0.057261797	0.001125755	0.040382284	0	0	4565	4410	4616	4305	4032	298714	1442	2700707	0	-981.1022976	0.156873371
Wisconsin	0.001388889	0.07	0.022528738	0.493898506	-2.073324183	-1.279001135	0.416517929	3.311550693	0.167049317	0.064327926	0.001176653	0.048590171	0	0	4565	4410	4616	4305	4032	568377	1176	2431311	0	-1004.09329	0.277475792
Wisconsin	0.001388889	0.07	0.018654798	0.818171316	-1.217796744	-1.866042948	0.412070508	3.34173381	-0.189200283	0.063569703	0.001227551	0.029688445	0	0	4565	4410	4616	4305	4032	617457	2053	2381354	0	-1011.058457	0.131192881
Wisconsin	0.001388889	0.07	0.022966549	0.824155632	-1.806219979	-4.695461492	2.043693761	2.830655065	0.596204499	0.063836293	0.001278449	0.085266523	0	0	4565	4410	4616	4305	4032	381377	2559	2616927	0	-997.1989147	0.164331276
Wisconsin	0.001388889	0.07	0.022593246	-0.03072427	-4.036394229	-2.540115817	0.004128356	3.284524331	0.444884825	0.070962802	0.001329347	0.020660039	0	0	4565	4410	4616	4305	4032	818550	444	2181870	0	-1026.006472	0.187959091
Wisconsin	0.001388889	0.07	0.024530645	1.059120094	-1.044470089	-0.366031168	1.478847305	3.489587878	0.315184129	0.071384158	0.001380245	0.003874787	0	0	4565	4410	4616	4305	4032	399403	1194	2600267	0	-1003.893198	0.104526069
Wisconsin	0.001388889	0.07	0.02488812	-0.090672553	0.719042841	-3.962392561	-0.016062101	3.735804115	-0.168558211	0.070385443	0.001431143	0.013812939	0	0	4565	4410	4616	4305	4032	614827	1914	2384123	0	-1020.620263	0.199134284
Wisconsin	0.001388889	0.07	0.024171017	0.403340343	-3.72336204	-3.336746578	-0.314247156	2.544491816	0.267302937	0.073805848	0.001482041	0.01746843	0	0	4565	4410	4616	4305	4032	946462	749	2053653	0	-1038.59053	0.112740259
Wisconsin	0.001388889	0.07	0.025254913	-0.268797513	-2.208931343	-2.680384418	2.038705944	2.479729559	0.571116019	0.06869572	0.001532939	0.085468734	0	0	4565	4410	4616	4305	4032	369146	831	2630886	0	-1008.792091	0.184607625
Wisconsin	0.001388889	0.07	0.02397195	0.594589717	-1.134571508	-5.745753175	1.207766392	3.224010252	0.215885942	0.076493299	0.001583837	0.02582993	0	0	4565	4410	4616	4305	4032	612889	2520	2385455	0	-1026.249552	0.151496626
Wisconsin	0.001388889	0.07	0.021595491	-0.531715272	-0.776941543	-1.143100143	2.063371931	2.528892142	0.750751371	0.079970787	0.001634735	0.005910756	0	0	4565	4410	4616	4305	4032	513775	943	2486146	0	-1022.772774	0.222389175
Wisconsin	0.001388889	0.07	0.027697341	0.196589066	-2.233573573	-6.910087556	0.746176031	3.053187477	0.079785298	0.082602387	0.001685633	0.018847174	0	0	4565	4410	4616	4305	4032	1135384	843	1864636	0	-1052.626279	0.229736988
Wisconsin	0.001388889	0.07	0.026738009	1.205274313	-2.815042497	-2.111584503	-0.514414936	3.260732738	-0.81639272	0.086243002	0.001736531	0.025669755	0	0	4565	4410	4616	4305	4032	1216016	886	1783961	0	-1058.045065	0.18208748
Wisconsin	0.001388889	0.07	0.02561931	0.649295698	-2.189064364	-2.240158196	-0.320918912	2.472079576	0.09445547	0.083870534	0.001787429	0.046280165	0	0	4565	4410	4616	4305	4032	950260	808	2049795	0	-1050.171955	0.23461511
Wisconsin	0.001388889	0.07	0.010441947	-1.451832681	-3.177765209	0.410912028	1.32544952	2.711569644	0.897143992	0.085333614	0.001838327	0.055598005	0	0	4565	4410	4616	4305	4032	918628	837	2081398	0	-1053.462998	0.348786652
Wisconsin	0.001388889	0.07	0.026642201	-0.61654858	-2.447292284	-0.382230289	0.737732464	3.082244259	0.548053072	0.078176067	0.001889224	0.07530556	0	0	4565	4410	4616	4305	4032	412097	1602	2587165	0	-1025.457111	0.21513689
Wisconsin	0.001388889	0.07	0.028025441	0.714556986	-1.522209381	-3.159572222	0.615220833	3.311898596	-0.377041382	0.082888581	0.001940122	0.126252401	0	0	4565	4410	4616	4305	4032	991833	743	2008288	0	-1057.162459	0.183279213
Wisconsin	0.001388889	0.07	0.030769575	0.010548491	-3.542008748	-0.768564465	0.693728229	2.638192101	0.511261605	0.090533583	0.00199102	0.029108932	0	0	4565	4410	4616	4305	4032	957341	1001	2042521	0	-1056.869189	0.196111962
Wisconsin	0.001388889	0.07	0.026834486	1.140385946	-4.116732454	-1.101967001	0.515384622	3.355715356	0.004794389	0.093127958	0.002041918	0.060935709	0	0	4565	4410	4616	4305	4032	1042753	584	1957526	0	-1060.867086	0.170021828
Wisconsin	0.001388889	0.07	0.026865555	0.236169661	-2.275320433	-2.387048563	1.254499712	2.965694677	0.669447792	0.093683204	0.002092816	0.051553211	0	0	4565	4410	4616	4305	4032	882214	631	2118019	0	-1056.467499	0.16176407
Wisconsin	0.001388889	0.07	0.022782852	0.455780169	-2.126225273	-5.389256955	1.578544958	2.90450168	0.676683409	0.092085006	0.002143714	0.100185987	0	0	4565	4410	4616	4305	4032	627325	2691	2370848	0	-1046.357673	0.135480275
Wisconsin	0.001388889	0.07	0.027082505	0.814334065	-2.885737839	-1.77328368	-0.274354177	4.103988979	-0.919738825	0.087680958	0.002194612	0.215371281	0	0	4565	4410	4616	4305	4032	979390	663	2020811	0	-1064.927386	0.119149642
Wisconsin	0.001388889	0.07	0.023049339	-0.641806416	1.754377955	-2.289909041	1.778629912	2.45641495	0.708815544	0.089839316	0.00224551	0.048062216	0	0	4565	4410	4616	4305	4032	449533	1550	2549781	0	-1040.002333	0.182923436
Wisconsin	0.001388889	0.07	0.026396743	1.209787942	-3.12165112	-4.286301389	0.400020004	3.115373803	0.132010479	0.100475961	0.002296408	0.070614567	0	0	4565	4410	4616	4305	4032	782567	462	2217835	0	-1057.718405	0.182075117
Wisconsin	0.001388889	0.07	0.024344471	0.831537237	-0.246970075	-6.161070567	1.002931536	2.69185757	0.704009269	0.099768858	0.002347306	0.058717173	0	0	4565	4410	4616	4305	4032	957244	607	2043013	0	-1066.203518	0.220661656
Wisconsin	0.001388889	0.07	0.02413223	-0.094079803	-2.701357634	-1.726118093	2.933017811	2.902958145	0.796378466	0.089786812	0.002398204	0.13335049	0	0	4565	4410	4616	4305	4032	185266	889	2814708	0	-1022.054893	0.255319861
Wisconsin	0.001388889	0.07	0.026052397	0.26020333	-0.375385822	-1.548605406	0.092273399	3.535573849	-0.391696256	0.098215532	0.002449102	0.135918922	0	0	4565	4410	4616	4305	4032	789538	371	2210955	0	-1062.762276	0.150168898
Wisconsin	0.001388889	0.07	0.025552599	0.211070207	-1.662869278	-3.123218469	1.137919878	3.688376762	0.589687607	0.092481348	0.0025	0.164276041	0	0	4565	4410	4616	4305	4032	359682	1300	2639882	0	-1039.947253	0.147779425
Wisconsin	0.001388889	0.08	0.031852479	-0.30592611	-0.665375969	-0.007242503	1.057005917	2.907921317	0.279342879	0.001636059	6.00E-06	0.410399985	0	0	4565	4410	4616	4305	4032	1184337	134	1816392	0	-810.1609792	0.209708375
Wisconsin	0.001388889	0.08	0.00983765	0.037392466	-1.155810751	-4.246259162	0.85735486	3.315932089	0.474384902	0.006354489	5.69E-05	0.329526342	0	0	4565	4410	4616	4305	4032	434667	1449	2564747	0	-811.3462146	0.18422486
Wisconsin	0.001388889	0.08	0.007684093	0.321210924	-1.16384489	-5.307923427	0.578805493	3.604067827	0.676759602	0.009768606	0.000107796	0.336474772	0	0	4565	4410	4616	4305	4032	275420	2425	2723018	0	-830.8498692	0.220130342
Wisconsin	0.001388889	0.08	0.010677727	0.122347501	-1.177958206	-2.094077715	-0.256015163	3.642729204	0.581659533	0.014168747	0.000158694	0.167462964	0	0	4565	4410	4616	4305	4032	221722	1886	2777256	0	-849.0805588	0.217409517
Wisconsin	0.001388889	0.08	0.013918677	0.097711436	-2.118746362	-4.929338592	1.496910273	2.852737363	0.651218518	0.019232431	0.000209592	0.033171133	0	0	4565	4410	4616	4305	4032	180900	1736	2818228	0	-861.2063684	0.155052348
Wisconsin	0.001388889	0.08	0.016503959	0.611495096	-2.190646267	-6.427890907	0.682863071	3.389084088	0.199211273	0.021763502	0.00026049	0.004727889	0	0	4565	4410	4616	4305	4032	172776	1557	2826531	0	-871.8485757	0.186998753
Wisconsin	0.001388889	0.08	0.011374557	0.489832601	-1.085710964	-6.541042694	1.24550445	2.970437705	0.61608574	0.025677402	0.000311388	0.008985606	0	0	4565	4410	4616	4305	4032	182239	1441	2817184	0	-883.6371594	0.159650939
Wisconsin	0.001388889	0.08	0.014926181	0.810447053	-3.46258038	-2.189155995	-0.501551419	3.65253108	0.181848332	0.026809877	0.000362286	0.019087201	0	0	4565	4410	4616	4305	4032	110542	1435	2888886	0	-887.5364014	0.155052369
Wisconsin	0.001388889	0.08	0.013038247	0.090907469	-2.673610563	-4.33220131	1.529725554	3.113406601	0.649583102	0.029270768	0.000413184	0.045859876	0	0	4565	4410	4616	4305	4032	157927	1249	2841688	0	-900.7512379	0.158464227
Wisconsin	0.001388889	0.08	0.014264175	0.153639854	-4.446487265	-2.177361156	-0.175139671	2.925581909	-0.441137477	0.038540837	0.000464082	0.019000793	0	0	4565	4410	4616	4305	4032	1292516	711	1707636	0	-984.0009448	0.148577011
Wisconsin	0.001388889	0.08	0.006559905	0.749480419	-1.121422186	-3.421651031	0.223991173	3.086449415	0.607526801	0.03427803	0.00051498	0.027245678	0	0	4565	4410	4616	4305	4032	123696	1264	2875904	0	-913.4143637	0.350848203
Wisconsin	0.001388889	0.08	0.010821331	0.994332548	-0.8699239	-3.544514966	0.411771949	3.671411811	-0.805344896	0.041062767	0.000565878	0.128468722	0	0	4565	4410	4616	4305	4032	882851	722	2117292	0	-984.5642132	0.156023234
Wisconsin	0.001388889	0.08	0.021411107	0.270672643	-4.382024363	-3.952049456	0.911379414	3.17241203	0.694464416	0.036881565	0.000616776	0.020104159	0	0	4565	4410	4616	4305	4032	120744	1813	2878307	0	-925.8423296	0.094911687
Wisconsin	0.001388889	0.08	0.023727709	-0.191729196	-2.890999081	-4.299964845	1.593686631	2.473735004	0.279107803	0.0447514	0.000667673	0.021410859	0	0	4565	4410	4616	4305	4032	647089	326	2353449	0	-978.8163191	0.202448189
Wisconsin	0.001388889	0.08	0.021986748	0.015821642	-0.444921056	-3.695105802	1.60922307	2.59760303	0.401174308	0.046674566	0.000718571	0.044118746	0	0	4565	4410	4616	4305	4032	762624	629	2237610	0	-991.2846437	0.196113365
Wisconsin	0.001388889	0.08	0.02700624	-0.174208417	-3.205887767	-5.3228204	0.013991416	2.960918761	0.360676034	0.049034833	0.000769469	0.032859429	0	0	4565	4410	4616	4305	4032	719559	534	2280771	0	-992.9386867	0.223120191
Wisconsin	0.001388889	0.08	0.003706159	0.495063505	-0.339604928	-4.142814774	2.057388529	2.337514183	0.744886417	0.053902772	0.000820367	0.027492348	0	0	4565	4410	4616	4305	4032	1139635	619	1860609	0	-1020.680611	0.668789873
Wisconsin	0.001388889	0.08	0.004237173	1.135331105	-3.958778225	-4.314559298	-0.785005385	2.686930549	-0.118159193	0.0569138	0.000871265	0.05681563	0	0	4565	4410	4616	4305	4032	1162869	558	1837437	0	-1025.236709	0.281957331
Wisconsin	0.001388889	0.08	0.024838088	-1.123117144	1.212663991	-3.607926529	-1.547293224	2.91392842	0.50223146	0.053261064	0.000922163	0.031854504	0	0	4565	4410	4616	4305	4032	634152	640	2366071	0	-1002.497269	0.280770557
Wisconsin	0.001388889	0.08	0.026105987	-1.184630636	-2.907107565	-4.260005346	0.638606412	2.760158998	0.425681038	0.055641659	0.000973061	0.067944025	0	0	4565	4410	4616	4305	4032	595516	166	2405181	0	-1002.825915	0.315177254
Wisconsin	0.001388889	0.08	0.029520461	-0.176358327	-0.401008673	-3.339343882	1.089301486	2.424559366	0.534843648	0.057302213	0.001023959	0.05669186	0	0	4565	4410	4616	4305	4032	834550	138	2166175	0	-1019.428785	0.11803163
Wisconsin	0.001388889	0.08	0.025030304	0.424416013	-0.536742137	-4.555413583	-0.015380679	3.044550235	0.235018738	0.063620232	0.001074857	0.032734554	0	0	4565	4410	4616	4305	4032	744820	711	2255332	0	-1017.267084	0.183807944
Wisconsin	0.001388889	0.08	0.023693257	0.512874743	-3.590536023	-2.440038192	2.052495367	2.890866817	-0.004296091	0.067552891	0.001125755	0.010145284	0	0	4565	4410	4616	4305	4032	905466	679	2094719	0	-1027.924044	0.208099484
Wisconsin	0.001388889	0.08	0.029748601	-0.105600514	-4.078630635	-6.22440305	1.04027107	2.150959135	0.559614197	0.06134035	0.001176653	0.066007097	0	0	4565	4410	4616	4305	4032	722427	672	2277765	0	-1022.544479	0.169231109
Wisconsin	0.001388889	0.08	0.030338481	1.286814301	-2.980444834	-5.573716897	1.458320023	2.741930106	-0.100791953	0.070442362	0.001227551	0.052859882	0	0	4565	4410	4616	4305	4032	867530	222	2133111	0	-1032.568615	0.188206188
Wisconsin	0.001388889	0.08	0.024126358	-0.652673902	-0.924527748	-5.853865123	2.563265511	2.49392023	0.714027227	0.067706351	0.001278449	0.036282481	0	0	4565	4410	4616	4305	4032	580867	265	2419731	0	-1020.148938	0.145221464
Wisconsin	0.001388889	0.08	0.033189181	0.378922155	-2.29641287	-1.260639779	0.092348161	3.297135894	0.274732347	0.071394676	0.001329347	0.019039164	0	0	4565	4410	4616	4305	4032	622675	225	2377964	0	-1024.97544	0.163599487
Wisconsin	0.001388889	0.08	0.029305576	-1.18458486	-2.260210464	-4.502598736	-2.613262296	3.416336727	0.745779456	0.06330509	0.001380245	0.109819706	0	0	4565	4410	4616	4305	4032	479705	178	2520981	0	-1020.593197	0.159328161
Wisconsin	0.001388889	0.08	0.029163694	0.435076907	-3.862872803	-3.934143075	0.194342965	3.427908364	0.046885038	0.073275309	0.001431143	0.059518656	0	0	4565	4410	4616	4305	4032	706298	186	2294380	0	-1033.71777	0.171292214
Wisconsin	0.001388889	0.08	0.032635893	-0.406124987	-4.04950236	-2.714717485	0.246439512	3.266607494	-0.248089836	0.069669109	0.001482041	0.03064464	0	0	4565	4410	4616	4305	4032	531583	350	2468931	0	-1027.575798	0.194237905
Wisconsin	0.001388889	0.08	0.030068138	0.405071826	-2.695719222	-2.763717386	0.646097526	3.505203222	-0.282739785	0.081078317	0.001532939	0.009841568	0	0	4565	4410	4616	4305	4032	1023359	397	1977108	0	-1050.844532	0.21808236
Wisconsin	0.001388889	0.08	0.000550537	-2.347032872	-1.669246519	-1.350860806	2.314082184	3.221152451	0.457188007	0.080601581	0.001583837	0.02384481	0	0	4565	4410	4616	4305	4032	482746	1155	2516963	0	-1031.894126	0.914970062
Wisconsin	0.001388889	0.08	0.02602801	1.754493275	-2.542267084	-4.104748922	2.166889689	3.104325867	-0.10716662	0.080432533	0.001634735	0.026531875	0	0	4565	4410	4616	4305	4032	585611	200	2415053	0	-1035.996694	0.24085372
Wisconsin	0.001388889	0.08	0.025481737	-0.46103346	-0.205652258	-3.422577756	1.956073572	2.793465013	0.322808933	0.079903708	0.001685633	0.062220723	0	0	4565	4410	4616	4305	4032	734074	290	2266500	0	-1045.91133	0.185276321
Wisconsin	0.001388889	0.08	0.027158763	1.071818423	-3.908586304	-0.675693449	-1.612694766	3.198313281	0.387609452	0.077925276	0.001736531	0.0276962	0	0	4565	4410	4616	4305	4032	437072	799	2562993	0	-1030.552482	0.155567935
Wisconsin	0.001388889	0.08	0.032406532	0.215716069	-2.762319006	-0.049432035	1.160690353	3.147814409	0.943645376	0.081880338	0.001787429	0.066139532	0	0	4565	4410	4616	4305	4032	444149	1147	2555568	0	-1033.436297	0.135973528
Wisconsin	0.001388889	0.08	0.030020885	-1.525113482	-1.163192564	-2.738625445	1.43507921	3.463213195	0.361051402	0.086741104	0.001838327	0.023460058	0	0	4565	4410	4616	4305	4032	640044	295	2360525	0	-1047.104362	0.194395576
Wisconsin	0.001388889	0.08	0.027948666	1.744029337	-3.965870256	-3.068268775	-0.073187044	3.710556199	-0.275140584	0.088846267	0.001889224	0.070567849	0	0	4565	4410	4616	4305	4032	951455	686	2048723	0	-1060.969142	0.217898125
Wisconsin	0.001388889	0.08	0.028989905	1.467451968	-3.094562271	-1.816141486	0.059013088	3.273798922	-0.368826682	0.097010241	0.001940122	0.031173258	0	0	4565	4410	4616	4305	4032	1198253	461	1802149	0	-1071.086777	0.284243839
Wisconsin	0.001388889	0.08	0.030255105	-0.868611798	-2.529975462	-2.489995525	1.626508247	3.369472882	0.512475754	0.091714426	0.00199102	0.06222791	0	0	4565	4410	4616	4305	4032	917583	582	2082699	0	-1063.406053	0.185037816
Wisconsin	0.001388889	0.08	0.001877923	-2.783495586	-3.730627549	-3.052568914	0.977073498	3.399502845	0.506989252	0.087174935	0.002041918	0.28490191	0	0	4565	4410	4616	4305	4032	964381	519	2035964	0	-1072.023137	0.58314727
Wisconsin	0.001388889	0.08	0.030850503	-0.128548145	-0.12185072	-1.129041164	-0.382476769	3.032836009	-0.044778617	0.093417708	0.002092816	0.063448588	0	0	4565	4410	4616	4305	4032	939669	1008	2060187	0	-1066.986226	0.16805784
Wisconsin	0.001388889	0.08	0.022348468	0.323433229	-2.821829886	-5.385749773	1.658461519	3.183565634	-0.181850801	0.094624662	0.002143714	0.07526767	0	0	4565	4410	4616	4305	4032	945808	758	2054298	0	-1070.020741	0.178009831
Wisconsin	0.001388889	0.08	0.026528641	0.468806897	-3.761522423	-3.48796577	2.257472635	2.97529389	0.175334856	0.093322848	0.002194612	0.08214984	0	0	4565	4410	4616	4305	4032	624321	243	2376300	0	-1055.966133	0.263812299
Wisconsin	0.001388889	0.08	0.029813706	0.658274481	-1.932535505	-3.681459439	2.210718698	3.139220562	0.629153311	0.100625004	0.00224551	0.01172586	0	0	4565	4410	4616	4305	4032	658932	960	2340972	0	-1057.804011	0.27224561
Wisconsin	0.001388889	0.08	0.029885579	0.697199286	-3.899524502	-0.594390743	0.985914439	3.103255802	-0.016306827	0.102937389	0.002296408	0.020118029	0	0	4565	4410	4616	4305	4032	853196	661	2147007	0	-1068.917395	0.219342961
Wisconsin	0.001388889	0.08	0.026946761	0.762616645	-1.512855143	-2.11167978	2.006106641	3.221875102	-0.040863036	0.100890453	0.002347306	0.044779781	0	0	4565	4410	4616	4305	4032	825995	928	2173941	0	-1068.612096	0.22991186
Wisconsin	0.001388889	0.08	0.029358603	-0.455628433	-3.583127725	-4.568989116	4.030315346	2.792335242	1.065957055	0.102983638	0.002398204	0.042860453	0	0	4565	4410	4616	4305	4032	659168	281	2341415	0	-1063.256085	0.17959724
Wisconsin	0.001388889	0.08	0.031912648	1.436239513	-1.87625931	-2.524014073	0.12141618	3.022336884	-0.403534289	0.108300995	0.002449102	0.02387575	0	0	4565	4410	4616	4305	4032	1195984	687	1804192	0	-1083.572935	0.175024106
Wisconsin	0.001388889	0.08	0.031684734	0.74020051	-3.645616504	-6.276659625	2.317380452	2.738983049	0.327825943	0.100744229	0.0025	0.067630641	0	0	4565	4410	4616	4305	4032	661881	250	2338732	0	-1065.09116	0.192634385
Wisconsin	0.001388889	0.09	0.031931267	-0.046475341	-0.673873682	-0.154201369	0.863507944	3.208977359	0.253027051	0.001380515	6.00E-06	0.503509131	0	0	4565	4410	4616	4305	4032	1085255	176	1915433	0	-810.2818174	0.157178077
Wisconsin	0.001388889	0.09	0.008481129	0.406460875	-1.956316861	-4.953885175	1.222632059	3.330493797	0.608327502	0.007402014	5.69E-05	0.287924811	0	0	4565	4410	4616	4305	4032	342075	1270	2657518	0	-815.2419744	0.183392789
Wisconsin	0.001388889	0.09	0.024397553	0.183081604	-2.118053611	-5.549033628	0.784509622	3.268805408	0.42724922	0.013285547	0.000107796	0.004877785	0	0	4565	4410	4616	4305	4032	281288	2563	2717013	0	-840.7648211	0.071022132
Wisconsin	0.001388889	0.09	0.01980997	0.098403552	-1.273405224	-2.639891395	0.701321641	2.973220018	0.574983354	0.01713272	0.000158694	0.004929961	0	0	4565	4410	4616	4305	4032	249840	2513	2748510	0	-856.3818264	0.138324391
Wisconsin	0.001388889	0.09	0.001514219	0.233075052	-2.317435663	-4.879494761	0.961066528	2.843349715	0.555768555	0.020141052	0.000209592	0.051735825	0	0	4565	4410	4616	4305	4032	212599	2190	2786074	0	-870.4364404	0.43679
Wisconsin	0.001388889	0.09	0.014364077	0.738402335	-3.370591605	-4.519623095	1.294060817	3.02406621	0.363311693	0.0231276	0.00026049	0.014959417	0	0	4565	4410	4616	4305	4032	186180	2328	2812356	0	-880.2482392	0.194839833
Wisconsin	0.001388889	0.09	0.008043727	-0.163265904	-1.403122939	-6.150873271	1.386261559	3.035435771	0.579348558	0.021872543	0.000311388	0.102698543	0	0	4565	4410	4616	4305	4032	134851	843	2865170	0	-890.5995993	0.299900322
Wisconsin	0.001388889	0.09	0.015544481	0.239026003	-1.733228183	-1.301219696	0.286676441	2.972204565	0.545187815	0.028060944	0.000362286	0.006194468	0	0	4565	4410	4616	4305	4032	167559	1080	2832225	0	-901.4445682	0.203141435
Wisconsin	0.001388889	0.09	0.021927937	0.578267501	-2.334483847	-3.654442556	0.51034761	2.978780878	0.699502111	0.029620307	0.000413184	0.010599166	0	0	4565	4410	4616	4305	4032	162424	931	2837509	0	-910.9804083	0.182155229
Wisconsin	0.001388889	0.09	0.01948912	0.635084823	-1.332305765	-1.818603459	-0.599827895	3.191379151	-0.240026641	0.037840569	0.000464082	0.004368786	0	0	4565	4410	4616	4305	4032	706650	567	2293647	0	-964.6378365	0.199347799
Wisconsin	0.001388889	0.09	0.025547983	0.098693179	-4.890910928	-4.152577514	1.429733922	2.3651821	0.401259164	0.037406183	0.00051498	0.032243603	0	0	4565	4410	4616	4305	4032	553183	179	2447501	0	-962.9126513	0.220426867
Wisconsin	0.001388889	0.09	0.025387343	-0.823999098	-2.378065509	-4.635078484	1.466070046	2.332661891	0.635750066	0.039768905	0.000565878	0.0246821	0	0	4565	4410	4616	4305	4032	690649	666	2309549	0	-979.0205406	0.247389132
Wisconsin	0.001388889	0.09	0.00151026	-1.916254597	-2.199116786	-0.606464329	0.560398387	3.143713334	-0.249073932	0.048251283	0.000616776	0.012492666	0	0	4565	4410	4616	4305	4032	1064927	809	1935128	0	-1008.292016	0.618308251
Wisconsin	0.001388889	0.09	0.028533679	-0.049707944	-2.715666918	-3.150966064	1.467121157	2.77100782	0.582000726	0.045391687	0.000667673	0.043890899	0	0	4565	4410	4616	4305	4032	655768	177	2344919	0	-988.1488972	0.364157354
Wisconsin	0.001388889	0.09	0.020285882	0.114747176	-0.642942433	-4.244614585	0.069671957	2.800531916	-0.139781168	0.051065158	0.000718571	0.018815885	0	0	4565	4410	4616	4305	4032	1142236	645	1857983	0	-1017.161046	0.218615603
Wisconsin	0.001388889	0.09	0.026336893	-0.164640188	-3.178561408	-4.583669943	0.983106768	2.399823028	0.561403063	0.049089494	0.000769469	0.037256025	0	0	4565	4410	4616	4305	4032	585314	176	2415373	0	-993.9286636	0.321033009
Wisconsin	0.001388889	0.09	0.028654316	0.68652126	-0.892876815	-3.406379556	0.964195261	3.017551075	0.158066176	0.053048014	0.000820367	0.018282617	0	0	4565	4410	4616	4305	4032	738433	675	2261756	0	-1006.936855	0.162915118
Wisconsin	0.001388889	0.09	0.028337592	0.022565045	-3.125404269	-6.902880566	1.513163926	2.558164215	0.607322491	0.053469758	0.000871265	0.010143586	0	0	4565	4410	4616	4305	4032	511578	236	2489049	0	-997.0839477	0.18913566
[truncated: 82 more rows]
