# Supplementary material for: Unraveling the Transmission Ecology of Polio
Source: PLoS Biol. 2015 Jun 19;13(6):e1002172. doi: 10.1371/journal.pbio.1002172 (PMC4474890; doi:10.1371/journal.pbio.1002172)
Supplement: S11 Data — File containing one-step-ahead predictions of the number of monthly cases (i.e., predicted cases) for the fitted region of the data. (CSV) [file pbio.1002172.s012.csv]

year	month	time	state	cases	predicted.cases
1932	5	1932.41666666667	Alabama	1	2.30060196256322
1932	6	1932.5	Alabama	0	4.34118500063159
1932	7	1932.58333333333	Alabama	3	6.47286566693408
1932	8	1932.66666666667	Alabama	4	4.26881936836426
1932	9	1932.75	Alabama	7	3.19366141951916
1932	10	1932.83333333333	Alabama	6	3.36691673478443
1932	11	1932.91666666667	Alabama	2	3.05557898247067
1932	12	1933	Alabama	2	2.25973475094474
1933	1	1933.08333333333	Alabama	5	2.00043827168103
1933	2	1933.16666666667	Alabama	2	1.97616316309436
1933	3	1933.25	Alabama	1	1.81111300888179
1933	4	1933.33333333333	Alabama	2	1.81187348660538
1933	5	1933.41666666667	Alabama	1	2.1438929089575
1933	6	1933.5	Alabama	2	4.93362437687191
1933	7	1933.58333333333	Alabama	1	8.11377781447062
1933	8	1933.66666666667	Alabama	1	4.47299858176583
1933	9	1933.75	Alabama	6	2.78912167713663
1933	10	1933.83333333333	Alabama	1	3.50815376220761
1933	11	1933.91666666667	Alabama	3	2.48037009265817
1933	12	1934	Alabama	3	2.72687360780348
1934	1	1934.08333333333	Alabama	3	2.50742559801843
1934	2	1934.16666666667	Alabama	1	2.20297149087113
1934	3	1934.25	Alabama	2	2.02449785277774
1934	4	1934.33333333333	Alabama	0	2.02771502260559
1934	5	1934.41666666667	Alabama	1	2.28569756847263
1934	6	1934.5	Alabama	5	5.38704161376692
1934	7	1934.58333333333	Alabama	4	14.4034997908715
1934	8	1934.66666666667	Alabama	15	8.50347790136787
1934	9	1934.75	Alabama	10	8.56878485526523
1934	10	1934.83333333333	Alabama	5	5.77803314052045
1934	11	1934.91666666667	Alabama	3	4.09794355503439
1934	12	1935	Alabama	1	3.17167372456643
1935	1	1935.08333333333	Alabama	3	2.49349341016123
1935	2	1935.16666666667	Alabama	3	2.40799618439473
1935	3	1935.25	Alabama	1	2.26826879920742
1935	4	1935.33333333333	Alabama	2	2.25394936132466
1935	5	1935.41666666667	Alabama	2	2.72438307944504
1935	6	1935.5	Alabama	10	8.2222136675172
1935	7	1935.58333333333	Alabama	15	25.9221817461433
1935	8	1935.66666666667	Alabama	9	19.3022913846332
1935	9	1935.75	Alabama	4	8.68415414007455
1935	10	1935.83333333333	Alabama	3	4.36066324632564
1935	11	1935.91666666667	Alabama	5	3.57781933585484
1935	12	1936	Alabama	4	3.84086155946096
1936	1	1936.08333333333	Alabama	3	3.20183864411465
1936	2	1936.16666666667	Alabama	6	2.6606014108851
1936	3	1936.25	Alabama	2	2.52791619972339
1936	4	1936.33333333333	Alabama	1	2.51040876534721
1936	5	1936.41666666667	Alabama	0	2.83214245696919
1936	6	1936.5	Alabama	17	6.67715505796123
1936	7	1936.58333333333	Alabama	192	39.58597712937
1936	8	1936.66666666667	Alabama	114	102.738211662432
1936	9	1936.75	Alabama	39	53.3758520422316
1936	10	1936.83333333333	Alabama	31	18.1287063651159
1936	11	1936.91666666667	Alabama	7	10.8725609773504
1936	12	1937	Alabama	8	4.4842619602166
1937	1	1937.08333333333	Alabama	2	3.3214505865845
1937	2	1937.16666666667	Alabama	3	2.35951172927791
1937	3	1937.25	Alabama	4	2.24039134997235
1937	4	1937.33333333333	Alabama	2	2.22981743997613
1937	5	1937.41666666667	Alabama	3	2.63938858768031
1937	6	1937.5	Alabama	10	9.03154192783063
1937	7	1937.58333333333	Alabama	9	26.396057670623
1937	8	1937.66666666667	Alabama	13	15.5338374679054
1937	9	1937.75	Alabama	16	9.27325930766545
1937	10	1937.83333333333	Alabama	10	7.61384874395731
1937	11	1937.91666666667	Alabama	6	5.65495934670236
1937	12	1938	Alabama	6	4.16409154396509
1938	1	1938.08333333333	Alabama	6	3.32131662213725
1938	2	1938.16666666667	Alabama	2	2.76093091507099
1938	3	1938.25	Alabama	4	2.42358298718987
1938	4	1938.33333333333	Alabama	2	2.43000712142839
1938	5	1938.41666666667	Alabama	5	2.87186733849565
1938	6	1938.5	Alabama	13	13.1819951620623
1938	7	1938.58333333333	Alabama	21	36.015209530442
1938	8	1938.66666666667	Alabama	8	27.1002100642791
1938	9	1938.75	Alabama	15	9.48212879232348
1938	10	1938.83333333333	Alabama	11	7.95165800781878
1938	11	1938.91666666667	Alabama	2	6.13125670242176
1938	12	1939	Alabama	10	3.48930052967082
1939	1	1939.08333333333	Alabama	2	3.93521654786456
1939	2	1939.16666666667	Alabama	6	2.75003613886889
1939	3	1939.25	Alabama	2	2.53419622090271
1939	4	1939.33333333333	Alabama	3	2.56494457235772
1939	5	1939.41666666667	Alabama	2	3.1191233348235
1939	6	1939.5	Alabama	3	9.0276337400992
1939	7	1939.58333333333	Alabama	7	15.2593872205071
1939	8	1939.66666666667	Alabama	4	12.050776272727
1939	9	1939.75	Alabama	3	6.32202640578226
1939	10	1939.83333333333	Alabama	3	4.39051233465188
1939	11	1939.91666666667	Alabama	6	4.00476005782673
1939	12	1940	Alabama	3	4.45440898563971
1940	1	1940.08333333333	Alabama	4	3.48367455887762
1940	2	1940.16666666667	Alabama	3	3.03475508616971
1940	3	1940.25	Alabama	2	2.82996712838101
1940	4	1940.33333333333	Alabama	2	2.81403183131059
1940	5	1940.41666666667	Alabama	1	3.26826454055853
1940	6	1940.5	Alabama	1	7.56823640831285
1940	7	1940.58333333333	Alabama	13	12.0936900386935
1940	8	1940.66666666667	Alabama	9	16.7757699778251
1940	9	1940.75	Alabama	4	9.58246082052479
1940	10	1940.83333333333	Alabama	9	5.47177152807157
1940	11	1940.91666666667	Alabama	2	5.99465226305569
1940	12	1941	Alabama	4	4.07799653252591
1941	1	1941.08333333333	Alabama	0	3.74059374588809
1941	2	1941.16666666667	Alabama	0	3.08664274580187
1941	3	1941.25	Alabama	6	3.00688901935453
1941	4	1941.33333333333	Alabama	2	3.06363610264142
1941	5	1941.41666666667	Alabama	2	3.46506431633704
1941	6	1941.5	Alabama	14	10.3043685301313
1941	7	1941.58333333333	Alabama	166	41.8560285787731
1941	8	1941.66666666667	Alabama	354	115.325502339474
1941	9	1941.75	Alabama	196	109.209651642513
1941	10	1941.83333333333	Alabama	73	55.379122039709
1941	11	1941.91666666667	Alabama	49	22.4704212294014
1941	12	1942	Alabama	20	12.6444040255423
1942	1	1942.08333333333	Alabama	5	4.97683123063086
1942	2	1942.16666666667	Alabama	1	2.45686804027748
1942	3	1942.25	Alabama	4	2.15931996937046
1942	4	1942.33333333333	Alabama	0	2.24922807407564
1942	5	1942.41666666667	Alabama	6	2.41054172071968
1942	6	1942.5	Alabama	7	12.5781112869739
1942	7	1942.58333333333	Alabama	11	23.572877014652
1942	8	1942.66666666667	Alabama	16	15.4978956344376
1942	9	1942.75	Alabama	7	10.0589503010018
1942	10	1942.83333333333	Alabama	12	5.20186980145187
1942	11	1942.91666666667	Alabama	5	5.65307380279631
1942	12	1943	Alabama	1	3.95083186934125
1943	1	1943.08333333333	Alabama	3	2.6942009093883
1943	2	1943.16666666667	Alabama	2	2.57948433822041
1943	3	1943.25	Alabama	2	2.43615138564627
1943	4	1943.33333333333	Alabama	3	2.45358736832399
1943	5	1943.41666666667	Alabama	1	3.01054421771392
1943	6	1943.5	Alabama	4	6.65581761863557
1943	7	1943.58333333333	Alabama	6	15.6633604263038
1943	8	1943.66666666667	Alabama	7	11.3822794576255
1943	9	1943.75	Alabama	3	7.20299991870601
1943	10	1943.83333333333	Alabama	6	4.35947401686327
1943	11	1943.91666666667	Alabama	2	4.77309777894041
1943	12	1944	Alabama	1	3.64889685735393
1944	1	1944.08333333333	Alabama	0	3.00826893762318
1944	2	1944.16666666667	Alabama	2	2.79342081968218
1944	3	1944.25	Alabama	1	2.70097931852572
1944	4	1944.33333333333	Alabama	2	2.67293113251786
1944	5	1944.41666666667	Alabama	3	3.24974915089859
1944	6	1944.5	Alabama	8	11.6122847971534
1944	7	1944.58333333333	Alabama	34	29.9315906335725
1944	8	1944.66666666667	Alabama	25	38.8624865558968
1944	9	1944.75	Alabama	17	20.597011389802
1944	10	1944.83333333333	Alabama	7	11.1787839856763
1944	11	1944.91666666667	Alabama	3	6.31144963161206
1944	12	1945	Alabama	3	4.28398198155629
1945	1	1945.08333333333	Alabama	2	3.49095963109875
1945	2	1945.16666666667	Alabama	7	2.99550651851309
1945	3	1945.25	Alabama	2	2.9512740819746
1945	4	1945.33333333333	Alabama	18	2.90084717288624
1945	5	1945.41666666667	Alabama	5	5.15956623457223
1945	6	1945.5	Alabama	28	18.2265653708229
1945	7	1945.58333333333	Alabama	23	76.0850515118417
1945	8	1945.66666666667	Alabama	24	47.0816874466263
1945	9	1945.75	Alabama	21	21.2206866380452
1945	10	1945.83333333333	Alabama	10	12.8313749728365
1945	11	1945.91666666667	Alabama	6	7.54262151395507
1945	12	1946	Alabama	8	5.45993913092905
1946	1	1946.08333333333	Alabama	1	5.96246678075584
1946	2	1946.16666666667	Alabama	2	3.97048377497332
1946	3	1946.25	Alabama	2	3.83829998801915
1946	4	1946.33333333333	Alabama	2	3.87299339392022
1946	5	1946.41666666667	Alabama	2	4.34964819464676
1946	6	1946.5	Alabama	88	11.6532036935334
1946	7	1946.58333333333	Alabama	89	178.834526839717
1946	8	1946.66666666667	Alabama	126	121.212435632323
1946	9	1946.75	Alabama	38	77.1535518396198
1946	10	1946.83333333333	Alabama	18	24.7747686802146
1946	11	1946.91666666667	Alabama	10	11.8004442633573
1946	12	1947	Alabama	5	7.48615924387889
1947	1	1947.08333333333	Alabama	2	5.05320254341682
1947	2	1947.16666666667	Alabama	7	3.98972372746339
1947	3	1947.25	Alabama	6	3.90736588493365
1947	4	1947.33333333333	Alabama	1	3.90814138331959
1947	5	1947.41666666667	Alabama	2	4.28017771944909
1947	6	1947.5	Alabama	5	12.0077887660221
1947	7	1947.58333333333	Alabama	1	24.2069668314043
1947	8	1947.66666666667	Alabama	10	15.0191335112722
1947	9	1947.75	Alabama	8	10.8157490977518
1947	10	1947.83333333333	Alabama	7	8.3940235330642
1947	11	1947.91666666667	Alabama	1	7.38410288229091
1947	12	1948	Alabama	1	4.93687771445604
1948	1	1948.08333333333	Alabama	3	4.54059678607308
1948	2	1948.16666666667	Alabama	5	4.49241321890635
1948	3	1948.25	Alabama	5	4.25778268971972
1948	4	1948.33333333333	Alabama	3	4.23005294315491
1948	5	1948.41666666667	Alabama	4	5.11609104496776
1948	6	1948.5	Alabama	6	18.2782249318405
1948	7	1948.58333333333	Alabama	35	32.1888188599114
1948	8	1948.66666666667	Alabama	54	46.7935075188483
1948	9	1948.75	Alabama	49	39.685736192826
1948	10	1948.83333333333	Alabama	33	28.1299200476319
1948	11	1948.91666666667	Alabama	5	18.9848782282101
1948	12	1949	Alabama	11	7.69725869150652
1949	1	1949.08333333333	Alabama	9	6.83647075713573
1949	2	1949.16666666667	Alabama	3	5.11458080114421
1949	3	1949.25	Alabama	2	4.3499373084489
1949	4	1949.33333333333	Alabama	3	4.38738042255907
1949	5	1949.41666666667	Alabama	13	5.33671477221267
1949	6	1949.5	Alabama	22	38.010326173536
1949	7	1949.58333333333	Alabama	62	89.1908111659306
1949	8	1949.66666666667	Alabama	37	86.5747681205752
1949	9	1949.75	Alabama	50	36.8473179835667
1949	10	1949.83333333333	Alabama	32	27.695635827817
1949	11	1949.91666666667	Alabama	15	18.6315524612222
1949	12	1950	Alabama	9	11.0487848053203
1950	1	1950.08333333333	Alabama	6	6.64871284304557
1950	2	1950.16666666667	Alabama	9	5.11779512571636
1950	3	1950.25	Alabama	3	4.64521038492907
1950	4	1950.33333333333	Alabama	3	4.57738050016531
1950	5	1950.41666666667	Alabama	7	5.45218236179664
1950	6	1950.5	Alabama	9	26.3609910693387
1950	7	1950.58333333333	Alabama	74	48.5638929056759
1950	8	1950.66666666667	Alabama	72	88.2906858444854
1950	9	1950.75	Alabama	42	56.9250924811433
1950	10	1950.83333333333	Alabama	26	27.9961671645541
1950	11	1950.91666666667	Alabama	18	17.2970415911907
1950	12	1951	Alabama	12	11.6912315561199
1951	1	1951.08333333333	Alabama	9	7.46355270990949
1951	2	1951.16666666667	Alabama	7	5.37086413389539
1951	3	1951.25	Alabama	9	4.67421384660074
1951	4	1951.33333333333	Alabama	8	4.75813425007853
1951	5	1951.41666666667	Alabama	8	6.51956730544927
1951	6	1951.5	Alabama	49	30.9803322136743
1951	7	1951.58333333333	Alabama	121	148.985924652967
1951	8	1951.66666666667	Alabama	222	154.126241854291
1951	9	1951.75	Alabama	137	127.773474676138
1951	10	1951.83333333333	Alabama	57	68.1209485156479
1951	11	1951.91666666667	Alabama	37	29.8026060358391
1951	12	1952	Alabama	22	16.8732033916836
1952	1	1952.08333333333	Alabama	5	8.83436959010354
1952	2	1952.16666666667	Alabama	5	4.59935938135605
1952	3	1952.25	Alabama	6	4.1703101339834
1952	4	1952.33333333333	Alabama	1	4.24333274178777
1952	5	1952.41666666667	Alabama	2	4.50766229239434
1952	6	1952.5	Alabama	16	12.1923177353848
1952	7	1952.58333333333	Alabama	62	51.2595110969831
1952	8	1952.66666666667	Alabama	62	73.0489061635333
1952	9	1952.75	Alabama	68	45.0049699887461
1952	10	1952.83333333333	Alabama	28	33.0613450266124
1952	11	1952.91666666667	Alabama	23	17.0343400288568
1952	12	1953	Alabama	10	12.389879597694
1953	1	1953.08333333333	Alabama	8	6.75450723953363
1932	5	1932.41666666667	Arizona	0	2.1852676744072
1932	6	1932.5	Arizona	0	1.78753163816134
1932	7	1932.58333333333	Arizona	0	1.56696718216676
1932	8	1932.66666666667	Arizona	2	1.51347858529028
1932	9	1932.75	Arizona	1	2.49013338484578
1932	10	1932.83333333333	Arizona	2	1.38722545813494
1932	11	1932.91666666667	Arizona	0	1.63388494226769
1932	12	1933	Arizona	0	0.994162553323247
1933	1	1933.08333333333	Arizona	7	0.707176778440924
1933	2	1933.16666666667	Arizona	0	0.976081129937077
1933	3	1933.25	Arizona	0	0.718256113591684
1933	4	1933.33333333333	Arizona	0	0.841556564736685
1933	5	1933.41666666667	Arizona	0	1.00357184329955
1933	6	1933.5	Arizona	1	0.988981763936967
1933	7	1933.58333333333	Arizona	0	2.02461412461083
1933	8	1933.66666666667	Arizona	0	2.40648324909029
1933	9	1933.75	Arizona	2	1.59265798597359
1933	10	1933.83333333333	Arizona	0	1.81601641739891
1933	11	1933.91666666667	Arizona	1	1.14214092401735
1933	12	1934	Arizona	5	1.20603358567107
1934	1	1934.08333333333	Arizona	4	1.37157451617506
1934	2	1934.16666666667	Arizona	0	0.942833674652332
1934	3	1934.25	Arizona	0	0.784669824029207
1934	4	1934.33333333333	Arizona	4	0.950875775897059
1934	5	1934.41666666667	Arizona	16	3.45648342963836
1934	6	1934.5	Arizona	6	8.52184460922867
1934	7	1934.58333333333	Arizona	9	10.0253496470312
1934	8	1934.66666666667	Arizona	19	15.2670664452002
1934	9	1934.75	Arizona	34	14.6298410631002
1934	10	1934.83333333333	Arizona	12	9.29273779577479
1934	11	1934.91666666667	Arizona	4	5.12250643001398
1934	12	1935	Arizona	2	2.40026452596045
1935	1	1935.08333333333	Arizona	0	0.877804639104952
1935	2	1935.16666666667	Arizona	0	0.570479388064275
1935	3	1935.25	Arizona	1	0.579715360985834
1935	4	1935.33333333333	Arizona	1	1.10966329375244
1935	5	1935.41666666667	Arizona	1	1.39822096858993
1935	6	1935.5	Arizona	2	1.50264021723841
1935	7	1935.58333333333	Arizona	0	2.79516360251729
1935	8	1935.66666666667	Arizona	2	3.2342739432691
1935	9	1935.75	Arizona	8	2.79393270952405
1935	10	1935.83333333333	Arizona	1	3.27258180119314
1935	11	1935.91666666667	Arizona	4	1.60450612454742
1935	12	1936	Arizona	1	1.88933680096179
1936	1	1936.08333333333	Arizona	0	0.785019311074243
1936	2	1936.16666666667	Arizona	1	0.598107858676387
1936	3	1936.25	Arizona	0	0.74496137440992
1936	4	1936.33333333333	Arizona	0	0.818971284894018
1936	5	1936.41666666667	Arizona	1	0.874059770536131
1936	6	1936.5	Arizona	0	1.3973472787174
1936	7	1936.58333333333	Arizona	1	1.40424282853546
1936	8	1936.66666666667	Arizona	0	2.4579556770622
1936	9	1936.75	Arizona	2	1.848846888935
1936	10	1936.83333333333	Arizona	0	1.78483406960751
1936	11	1936.91666666667	Arizona	3	1.07574943985446
1936	12	1937	Arizona	1	1.76679841560951
1937	1	1937.08333333333	Arizona	0	0.837848273990009
1937	2	1937.16666666667	Arizona	0	0.693313934307101
1937	3	1937.25	Arizona	0	0.676811066996768
1937	4	1937.33333333333	Arizona	3	0.869642693983661
1937	5	1937.41666666667	Arizona	0	2.71313407400531
1937	6	1937.5	Arizona	0	2.2172219014981
1937	7	1937.58333333333	Arizona	6	1.80985611159181
1937	8	1937.66666666667	Arizona	2	8.49950233869343
1937	9	1937.75	Arizona	6	6.22077427673433
1937	10	1937.83333333333	Arizona	2	3.87031668706898
1937	11	1937.91666666667	Arizona	0	2.18908976344482
1937	12	1938	Arizona	1	1.15690298594087
1938	1	1938.08333333333	Arizona	1	0.832290380881449
1938	2	1938.16666666667	Arizona	1	0.772446680301293
1938	3	1938.25	Arizona	1	0.878146066382517
1938	4	1938.33333333333	Arizona	0	1.35326021340968
1938	5	1938.41666666667	Arizona	1	1.2699900180593
1938	6	1938.5	Arizona	1	1.69137146593072
1938	7	1938.58333333333	Arizona	2	2.359083509502
1938	8	1938.66666666667	Arizona	0	4.54929839502658
1938	9	1938.75	Arizona	0	4.27386009075701
1938	10	1938.83333333333	Arizona	1	1.91987951379574
1938	11	1938.91666666667	Arizona	2	1.43954123132045
1938	12	1939	Arizona	0	1.64363523927995
1939	1	1939.08333333333	Arizona	0	0.912695582557147
1939	2	1939.16666666667	Arizona	0	0.752626833011061
1939	3	1939.25	Arizona	2	0.815040905359574
1939	4	1939.33333333333	Arizona	4	1.95338651219296
1939	5	1939.41666666667	Arizona	3	3.79883430439895
1939	6	1939.5	Arizona	20	3.89027694413481
1939	7	1939.58333333333	Arizona	6	14.7032771754992
1939	8	1939.66666666667	Arizona	11	19.7050399601736
1939	9	1939.75	Arizona	25	15.535368304935
1939	10	1939.83333333333	Arizona	9	9.38513984019888
1939	11	1939.91666666667	Arizona	0	4.97892957755243
1939	12	1940	Arizona	5	2.51639567879837
1940	1	1940.08333333333	Arizona	0	1.28663015640631
1940	2	1940.16666666667	Arizona	0	0.70715623252321
1940	3	1940.25	Arizona	3	0.711069001297804
1940	4	1940.33333333333	Arizona	0	2.09827387084449
1940	5	1940.41666666667	Arizona	0	1.63803694366646
1940	6	1940.5	Arizona	0	1.22630169120885
1940	7	1940.58333333333	Arizona	0	1.27415050955994
1940	8	1940.66666666667	Arizona	2	1.37308099795377
1940	9	1940.75	Arizona	0	2.41572627056507
1940	10	1940.83333333333	Arizona	2	1.46894104679058
1940	11	1940.91666666667	Arizona	0	1.77147905283279
1940	12	1941	Arizona	0	1.05506943195818
1941	1	1941.08333333333	Arizona	0	0.78278937950502
1941	2	1941.16666666667	Arizona	0	0.73647468932432
1941	3	1941.25	Arizona	0	0.777640721260458
1941	4	1941.33333333333	Arizona	1	0.920261970359096
1941	5	1941.41666666667	Arizona	3	1.68571495776489
1941	6	1941.5	Arizona	1	3.04029966038746
1941	7	1941.58333333333	Arizona	0	3.21192782769105
1941	8	1941.66666666667	Arizona	2	3.51508792752079
1941	9	1941.75	Arizona	2	3.24884943270854
1941	10	1941.83333333333	Arizona	0	2.08950735720942
1941	11	1941.91666666667	Arizona	3	1.29517695299104
1941	12	1942	Arizona	1	1.96261546803642
1942	1	1942.08333333333	Arizona	0	0.964727894148289
1942	2	1942.16666666667	Arizona	1	0.796266400511383
1942	3	1942.25	Arizona	1	1.00792058192969
1942	4	1942.33333333333	Arizona	0	1.44427023603065
1942	5	1942.41666666667	Arizona	0	1.26659009325418
1942	6	1942.5	Arizona	3	1.19718139035647
1942	7	1942.58333333333	Arizona	3	3.9022260452019
1942	8	1942.66666666667	Arizona	5	6.07060765938103
1942	9	1942.75	Arizona	5	5.67535690082684
1942	10	1942.83333333333	Arizona	4	3.43640914154388
1942	11	1942.91666666667	Arizona	4	2.66082188185118
1942	12	1943	Arizona	6	2.33870596194592
1943	1	1943.08333333333	Arizona	4	1.52688080498348
1943	2	1943.16666666667	Arizona	2	1.08482763392664
1943	3	1943.25	Arizona	5	1.21084467500213
1943	4	1943.33333333333	Arizona	8	2.9909945535359
1943	5	1943.41666666667	Arizona	14	5.28288501376855
1943	6	1943.5	Arizona	11	7.66125966742112
1943	7	1943.58333333333	Arizona	10	10.7598518810696
1943	8	1943.66666666667	Arizona	16	14.7797694894735
1943	9	1943.75	Arizona	14	12.7297512138958
1943	10	1943.83333333333	Arizona	10	6.62267940230613
1943	11	1943.91666666667	Arizona	1	4.35947113903611
1943	12	1944	Arizona	3	1.78755081387826
1944	1	1944.08333333333	Arizona	0	1.19708430099755
1944	2	1944.16666666667	Arizona	0	0.798447108204529
1944	3	1944.25	Arizona	0	0.864538052191269
1944	4	1944.33333333333	Arizona	0	0.99000243905097
1944	5	1944.41666666667	Arizona	3	1.17276901124499
1944	6	1944.5	Arizona	2	2.91232121433589
1944	7	1944.58333333333	Arizona	2	3.87231744751335
1944	8	1944.66666666667	Arizona	7	5.24759552314416
1944	9	1944.75	Arizona	14	6.66350979706211
1944	10	1944.83333333333	Arizona	4	5.7342490322942
1944	11	1944.91666666667	Arizona	1	3.36555871537662
1944	12	1945	Arizona	0	1.77577058686352
1945	1	1945.08333333333	Arizona	3	0.934523162246575
1945	2	1945.16666666667	Arizona	1	1.05004247897193
1945	3	1945.25	Arizona	0	1.07829811479976
1945	4	1945.33333333333	Arizona	0	1.09174445632924
1945	5	1945.41666666667	Arizona	0	1.26772328092663
1945	6	1945.5	Arizona	0	1.30033309580039
1945	7	1945.58333333333	Arizona	1	1.50934187563608
1945	8	1945.66666666667	Arizona	3	2.95134498311287
1945	9	1945.75	Arizona	4	4.09488568999931
1945	10	1945.83333333333	Arizona	6	3.21150631384195
1945	11	1945.91666666667	Arizona	5	3.65719521925257
1945	12	1946	Arizona	3	3.12337484625777
1946	1	1946.08333333333	Arizona	2	4.24234513275892
1946	2	1946.16666666667	Arizona	1	2.74478107285829
1946	3	1946.25	Arizona	0	3.00649855127258
1946	4	1946.33333333333	Arizona	1	2.7412229142685
1946	5	1946.41666666667	Arizona	1	3.51113900873228
1946	6	1946.5	Arizona	2	3.66764260989984
1946	7	1946.58333333333	Arizona	22	5.69437000163499
1946	8	1946.66666666667	Arizona	45	37.6718140362478
1946	9	1946.75	Arizona	19	45.6020649186358
1946	10	1946.83333333333	Arizona	13	17.4040625178752
1946	11	1946.91666666667	Arizona	5	10.8589849021353
1946	12	1947	Arizona	3	5.59690728078864
1947	1	1947.08333333333	Arizona	1	3.25776083439879
1947	2	1947.16666666667	Arizona	1	2.77141443256465
1947	3	1947.25	Arizona	1	3.05072484232895
1947	4	1947.33333333333	Arizona	1	3.56371709314846
1947	5	1947.41666666667	Arizona	5	4.011460353231
1947	6	1947.5	Arizona	2	7.76469385203582
1947	7	1947.58333333333	Arizona	2	6.25210573640703
1947	8	1947.66666666667	Arizona	13	7.00872952517115
1947	9	1947.75	Arizona	2	17.0353110749385
1947	10	1947.83333333333	Arizona	1	4.80779773211098
1947	11	1947.91666666667	Arizona	5	3.7336285876297
1947	12	1948	Arizona	2	5.77122294681314
1948	1	1948.08333333333	Arizona	0	3.52798452274855
1948	2	1948.16666666667	Arizona	0	3.034517126946
1948	3	1948.25	Arizona	1	3.26667786037791
1948	4	1948.33333333333	Arizona	0	4.29824706611214
1948	5	1948.41666666667	Arizona	6	3.47500800872756
1948	6	1948.5	Arizona	2	9.65087905156219
1948	7	1948.58333333333	Arizona	19	6.76935923601743
1948	8	1948.66666666667	Arizona	33	36.4445046753888
1948	9	1948.75	Arizona	45	42.1346807741321
1948	10	1948.83333333333	Arizona	32	31.0725882996883
1948	11	1948.91666666667	Arizona	19	23.5408933000757
1948	12	1949	Arizona	4	13.8881597760962
1949	1	1949.08333333333	Arizona	8	4.08322956121984
1949	2	1949.16666666667	Arizona	3	3.92163021379698
1949	3	1949.25	Arizona	3	4.07958189378205
1949	4	1949.33333333333	Arizona	0	5.96591153083592
1949	5	1949.41666666667	Arizona	3	3.64047243315369
1949	6	1949.5	Arizona	3	6.55635997420024
1949	7	1949.58333333333	Arizona	20	8.66823257103977
1949	8	1949.66666666667	Arizona	57	39.4520312964313
1949	9	1949.75	Arizona	29	59.9370487913783
1949	10	1949.83333333333	Arizona	21	26.0184281743225
1949	11	1949.91666666667	Arizona	14	17.3539860391934
1949	12	1950	Arizona	5	11.719708152805
1950	1	1950.08333333333	Arizona	5	4.45728167631475
1950	2	1950.16666666667	Arizona	3	4.12504740631662
1950	3	1950.25	Arizona	1	4.17827987699528
1950	4	1950.33333333333	Arizona	11	4.37906873785137
1950	5	1950.41666666667	Arizona	7	14.5226218212384
1950	6	1950.5	Arizona	10	11.5005835129216
1950	7	1950.58333333333	Arizona	7	19.836931563819
1950	8	1950.66666666667	Arizona	16	20.0636015281908
1950	9	1950.75	Arizona	39	23.0621776403063
1950	10	1950.83333333333	Arizona	28	25.9617759656635
1950	11	1950.91666666667	Arizona	27	21.5172003821308
1950	12	1951	Arizona	17	18.2984220877092
1951	1	1951.08333333333	Arizona	4	6.88057121225398
1951	2	1951.16666666667	Arizona	8	4.27714235702197
1951	3	1951.25	Arizona	9	5.61716466933369
1951	4	1951.33333333333	Arizona	5	10.8622062661165
1951	5	1951.41666666667	Arizona	12	9.25608261100337
1951	6	1951.5	Arizona	22	15.940047544453
1951	7	1951.58333333333	Arizona	26	36.1288847574891
1951	8	1951.66666666667	Arizona	67	55.5365160658271
1951	9	1951.75	Arizona	86	69.6854136791094
1951	10	1951.83333333333	Arizona	30	47.6076499957067
1951	11	1951.91666666667	Arizona	21	23.351693851154
1951	12	1952	Arizona	6	14.2444467973346
1952	1	1952.08333333333	Arizona	2	4.53169122115975
1952	2	1952.16666666667	Arizona	0	3.69885530148306
1952	3	1952.25	Arizona	1	3.50739525241975
1952	4	1952.33333333333	Arizona	0	4.58881613901987
1952	5	1952.41666666667	Arizona	8	3.66023645670897
1952	6	1952.5	Arizona	15	11.2696523925205
1952	7	1952.58333333333	Arizona	29	24.8049531043381
1952	8	1952.66666666667	Arizona	85	53.7278767571768
1952	9	1952.75	Arizona	59	75.0368246145033
1952	10	1952.83333333333	Arizona	82	38.0894632082196
1952	11	1952.91666666667	Arizona	59	38.5270917646027
1952	12	1953	Arizona	27	27.1931155105616
1953	1	1953.08333333333	Arizona	7	7.90153001164313
1932	5	1932.41666666667	Arkansas	1	1.57585653226647
1932	6	1932.5	Arkansas	1	2.47518295069303
1932	7	1932.58333333333	Arkansas	2	3.21912371726772
1932	8	1932.66666666667	Arkansas	3	2.58806571126143
1932	9	1932.75	Arkansas	2	2.43255517187179
1932	10	1932.83333333333	Arkansas	3	1.71370606234925
1932	11	1932.91666666667	Arkansas	1	1.98881513215393
1932	12	1933	Arkansas	0	1.37357487266101
1933	1	1933.08333333333	Arkansas	1	1.08732658959553
1933	2	1933.16666666667	Arkansas	2	1.09019863414386
1933	3	1933.25	Arkansas	0	1.08131018293005
1933	4	1933.33333333333	Arkansas	0	1.04649939241571
1933	5	1933.41666666667	Arkansas	0	1.10778094133715
1933	6	1933.5	Arkansas	1	1.40518164646041
1933	7	1933.58333333333	Arkansas	3	3.25037112471875
1933	8	1933.66666666667	Arkansas	1	3.78304610698418
1933	9	1933.75	Arkansas	1	1.74494635989474
1933	10	1933.83333333333	Arkansas	0	1.5652861067033
1933	11	1933.91666666667	Arkansas	4	1.2079258163149
1933	12	1934	Arkansas	0	2.2908284023602
1934	1	1934.08333333333	Arkansas	0	1.23814574813987
1934	2	1934.16666666667	Arkansas	0	1.13687794130853
1934	3	1934.25	Arkansas	5	1.21059271494612
1934	4	1934.33333333333	Arkansas	0	1.21206403751038
1934	5	1934.41666666667	Arkansas	3	1.18715885316981
1934	6	1934.5	Arkansas	0	5.92312078583828
1934	7	1934.58333333333	Arkansas	0	2.84238643945153
1934	8	1934.66666666667	Arkansas	0	1.48513208993566
1934	9	1934.75	Arkansas	3	1.33772911026584
1934	10	1934.83333333333	Arkansas	0	2.38556469323747
1934	11	1934.91666666667	Arkansas	2	1.35372376400646
1934	12	1935	Arkansas	1	1.91242242754936
1935	1	1935.08333333333	Arkansas	0	1.42462269361539
1935	2	1935.16666666667	Arkansas	0	1.23077433714124
1935	3	1935.25	Arkansas	0	1.29966301803566
1935	4	1935.33333333333	Arkansas	0	1.19751363603611
1935	5	1935.41666666667	Arkansas	3	1.3197121908693
1935	6	1935.5	Arkansas	2	6.4573702077647
1935	7	1935.58333333333	Arkansas	1	7.55966219198975
1935	8	1935.66666666667	Arkansas	5	2.7768089055852
1935	9	1935.75	Arkansas	10	4.02852051741121
1935	10	1935.83333333333	Arkansas	2	5.22067464003049
1935	11	1935.91666666667	Arkansas	6	2.39034595010074
1935	12	1936	Arkansas	1	3.3774013943211
1936	1	1936.08333333333	Arkansas	0	1.57712990242952
1936	2	1936.16666666667	Arkansas	1	1.39165556392561
1936	3	1936.25	Arkansas	1	1.34956962312462
1936	4	1936.33333333333	Arkansas	1	1.32044696687484
1936	5	1936.41666666667	Arkansas	1	1.44198052366024
1936	6	1936.5	Arkansas	0	3.43502827466102
1936	7	1936.58333333333	Arkansas	0	2.42617409367024
1936	8	1936.66666666667	Arkansas	1	1.81524251056725
1936	9	1936.75	Arkansas	3	2.03988095621462
1936	10	1936.83333333333	Arkansas	18	2.82900648097382
1936	11	1936.91666666667	Arkansas	21	7.89281040537592
1936	12	1937	Arkansas	10	8.43339095199897
1937	1	1937.08333333333	Arkansas	6	3.60722251115457
1937	2	1937.16666666667	Arkansas	8	1.7877055109087
1937	3	1937.25	Arkansas	1	1.49335646647162
1937	4	1937.33333333333	Arkansas	0	1.45152364455062
1937	5	1937.41666666667	Arkansas	2	1.46269124507343
1937	6	1937.5	Arkansas	15	5.51227039118138
1937	7	1937.58333333333	Arkansas	172	36.3909933904254
1937	8	1937.66666666667	Arkansas	57	93.8852044059398
1937	9	1937.75	Arkansas	39	38.6848216960196
1937	10	1937.83333333333	Arkansas	37	17.8644575869594
1937	11	1937.91666666667	Arkansas	10	13.8357441675687
1937	12	1938	Arkansas	3	5.1302048153802
1938	1	1938.08333333333	Arkansas	7	1.89416056628975
1938	2	1938.16666666667	Arkansas	2	1.67249136889661
1938	3	1938.25	Arkansas	2	1.25332627647407
1938	4	1938.33333333333	Arkansas	2	1.34496517770206
1938	5	1938.41666666667	Arkansas	2	1.41479422684429
1938	6	1938.5	Arkansas	2	4.97815808394459
1938	7	1938.58333333333	Arkansas	3	7.37166456359042
1938	8	1938.66666666667	Arkansas	4	4.82395291566455
1938	9	1938.75	Arkansas	1	3.64988980845915
1938	10	1938.83333333333	Arkansas	3	1.83992868160151
1938	11	1938.91666666667	Arkansas	3	2.55317481898231
1938	12	1939	Arkansas	6	2.48529298152999
1939	1	1939.08333333333	Arkansas	1	2.50274741177358
1939	2	1939.16666666667	Arkansas	2	1.49880686364072
1939	3	1939.25	Arkansas	1	1.3899032514808
1939	4	1939.33333333333	Arkansas	2	1.37161245085616
1939	5	1939.41666666667	Arkansas	3	1.50114313215336
1939	6	1939.5	Arkansas	3	6.94462466294106
1939	7	1939.58333333333	Arkansas	4	10.7727820686204
1939	8	1939.66666666667	Arkansas	6	6.5278150606405
1939	9	1939.75	Arkansas	7	5.01628193163603
1939	10	1939.83333333333	Arkansas	8	4.63524277048688
1939	11	1939.91666666667	Arkansas	7	4.8468205179257
1939	12	1940	Arkansas	5	4.09733042405402
1940	1	1940.08333333333	Arkansas	2	2.36024789785387
1940	2	1940.16666666667	Arkansas	1	1.55693865741895
1940	3	1940.25	Arkansas	3	1.45344204933832
1940	4	1940.33333333333	Arkansas	2	1.47796966844156
1940	5	1940.41666666667	Arkansas	0	1.63413655094905
1940	6	1940.5	Arkansas	0	1.9650128154126
1940	7	1940.58333333333	Arkansas	2	2.29697044786339
1940	8	1940.66666666667	Arkansas	6	3.75694835665677
1940	9	1940.75	Arkansas	5	5.16862290689519
1940	10	1940.83333333333	Arkansas	6	4.03399680168968
1940	11	1940.91666666667	Arkansas	2	4.25295351192259
1940	12	1941	Arkansas	0	2.47115816701815
1941	1	1941.08333333333	Arkansas	0	1.57470260874629
1941	2	1941.16666666667	Arkansas	4	1.53990264349278
1941	3	1941.25	Arkansas	3	1.5642908592162
1941	4	1941.33333333333	Arkansas	0	1.57184125051381
1941	5	1941.41666666667	Arkansas	3	1.5824233822951
1941	6	1941.5	Arkansas	0	8.0572579545488
1941	7	1941.58333333333	Arkansas	3	4.97734951896108
1941	8	1941.66666666667	Arkansas	12	5.26052921601373
1941	9	1941.75	Arkansas	9	8.77710998470361
1941	10	1941.83333333333	Arkansas	10	6.19395527881903
1941	11	1941.91666666667	Arkansas	10	6.38521178845528
1941	12	1942	Arkansas	5	5.79853247023703
1942	1	1942.08333333333	Arkansas	4	2.88744798296216
1942	2	1942.16666666667	Arkansas	3	1.85550262566661
1942	3	1942.25	Arkansas	1	1.59325779032158
1942	4	1942.33333333333	Arkansas	0	1.64614492171842
1942	5	1942.41666666667	Arkansas	4	1.63694535695958
1942	6	1942.5	Arkansas	7	10.5625652440657
1942	7	1942.58333333333	Arkansas	50	25.2990805380556
1942	8	1942.66666666667	Arkansas	33	52.3016742790867
1942	9	1942.75	Arkansas	24	27.3540955780401
1942	10	1942.83333333333	Arkansas	16	14.6170080957502
1942	11	1942.91666666667	Arkansas	5	10.0958619523124
1942	12	1943	Arkansas	4	4.22303930420218
1943	1	1943.08333333333	Arkansas	4	2.71554235716245
1943	2	1943.16666666667	Arkansas	1	1.93983409034238
1943	3	1943.25	Arkansas	0	1.63897208590207
1943	4	1943.33333333333	Arkansas	1	1.65153806417512
1943	5	1943.41666666667	Arkansas	3	1.75343750250404
1943	6	1943.5	Arkansas	8	8.93790524216848
1943	7	1943.58333333333	Arkansas	25	29.5199066550847
1943	8	1943.66666666667	Arkansas	21	36.1219415016288
1943	9	1943.75	Arkansas	8	19.9337574921615
1943	10	1943.83333333333	Arkansas	2	7.60049782653951
1943	11	1943.91666666667	Arkansas	3	3.07185959713725
1943	12	1944	Arkansas	2	3.35038561053014
1944	1	1944.08333333333	Arkansas	2	2.24927969804698
1944	2	1944.16666666667	Arkansas	0	1.85269244918516
1944	3	1944.25	Arkansas	0	1.69228068357976
1944	4	1944.33333333333	Arkansas	2	1.70604810795353
1944	5	1944.41666666667	Arkansas	1	1.90501549313463
1944	6	1944.5	Arkansas	4	4.43879821742654
1944	7	1944.58333333333	Arkansas	6	16.3650052199097
1944	8	1944.66666666667	Arkansas	5	12.5272752288333
1944	9	1944.75	Arkansas	6	6.71539926159381
1944	10	1944.83333333333	Arkansas	7	5.73501861867848
1944	11	1944.91666666667	Arkansas	3	6.07822511977389
1944	12	1945	Arkansas	7	3.71644793019872
1945	1	1945.08333333333	Arkansas	2	3.70019787428667
1945	2	1945.16666666667	Arkansas	0	1.92635436267127
1945	3	1945.25	Arkansas	4	1.79304584707383
1945	4	1945.33333333333	Arkansas	0	1.76005695910725
1945	5	1945.41666666667	Arkansas	1	1.80394496689641
1945	6	1945.5	Arkansas	4	4.72664198046801
1945	7	1945.58333333333	Arkansas	6	17.267363284951
1945	8	1945.66666666667	Arkansas	6	12.7410375551389
1945	9	1945.75	Arkansas	19	7.71521016722126
1945	10	1945.83333333333	Arkansas	11	12.5065458599255
1945	11	1945.91666666667	Arkansas	6	8.83668484602176
1945	12	1946	Arkansas	4	5.34751325689814
1946	1	1946.08333333333	Arkansas	5	5.29231993823745
1946	2	1946.16666666667	Arkansas	4	3.53236122685929
1946	3	1946.25	Arkansas	4	3.20578790103926
1946	4	1946.33333333333	Arkansas	3	3.10954421519832
1946	5	1946.41666666667	Arkansas	2	3.56217340076822
1946	6	1946.5	Arkansas	14	9.09839224467381
1946	7	1946.58333333333	Arkansas	64	53.6782848383455
1946	8	1946.66666666667	Arkansas	128	91.2705914975184
1946	9	1946.75	Arkansas	90	99.3147503946654
1946	10	1946.83333333333	Arkansas	49	59.5161437826496
1946	11	1946.91666666667	Arkansas	33	33.0023849476391
1946	12	1947	Arkansas	11	20.5857191449771
1947	1	1947.08333333333	Arkansas	3	6.46877760747355
1947	2	1947.16666666667	Arkansas	4	3.28817151260088
1947	3	1947.25	Arkansas	4	3.05260456327864
1947	4	1947.33333333333	Arkansas	2	3.21656594799063
1947	5	1947.41666666667	Arkansas	2	3.26882869268451
1947	6	1947.5	Arkansas	6	8.51784531967743
1947	7	1947.58333333333	Arkansas	7	25.6257362657924
1947	8	1947.66666666667	Arkansas	19	14.0486444386619
1947	9	1947.75	Arkansas	18	19.5800350916759
1947	10	1947.83333333333	Arkansas	6	14.8805230410853
1947	11	1947.91666666667	Arkansas	4	7.3988484753054
1947	12	1948	Arkansas	6	5.52348270428985
1948	1	1948.08333333333	Arkansas	2	5.22483159174597
1948	2	1948.16666666667	Arkansas	0	3.46516476103618
1948	3	1948.25	Arkansas	0	3.44387648412155
1948	4	1948.33333333333	Arkansas	0	3.37362620553707
1948	5	1948.41666666667	Arkansas	3	3.27536416883192
1948	6	1948.5	Arkansas	11	11.8714141598919
1948	7	1948.58333333333	Arkansas	34	45.0476873340648
1948	8	1948.66666666667	Arkansas	35	56.4364948608517
1948	9	1948.75	Arkansas	33	35.1548738899932
1948	10	1948.83333333333	Arkansas	15	26.6147178213304
1948	11	1948.91666666667	Arkansas	5	13.5509197661321
1948	12	1949	Arkansas	6	6.53258069037618
1949	1	1949.08333333333	Arkansas	5	5.18384198452615
1949	2	1949.16666666667	Arkansas	4	3.86749303630517
1949	3	1949.25	Arkansas	3	3.3793687953252
1949	4	1949.33333333333	Arkansas	1	3.36350557696576
1949	5	1949.41666666667	Arkansas	15	3.54075549388855
1949	6	1949.5	Arkansas	70	43.8712805564955
1949	7	1949.58333333333	Arkansas	394	237.029111332865
1949	8	1949.66666666667	Arkansas	228	400.245107150682
1949	9	1949.75	Arkansas	129	181.226030529782
1949	10	1949.83333333333	Arkansas	93	76.7543416681545
1949	11	1949.91666666667	Arkansas	35	51.2482808438124
1949	12	1950	Arkansas	17	19.7235742629635
1950	1	1950.08333333333	Arkansas	9	7.41617976760627
1950	2	1950.16666666667	Arkansas	3	3.62638294484614
1950	3	1950.25	Arkansas	6	2.80060157979619
1950	4	1950.33333333333	Arkansas	5	2.84169041687999
1950	5	1950.41666666667	Arkansas	5	3.39631761813273
1950	6	1950.5	Arkansas	19	14.6055954188391
1950	7	1950.58333333333	Arkansas	68	60.9202947307939
1950	8	1950.66666666667	Arkansas	57	85.5945987138785
1950	9	1950.75	Arkansas	85	44.9404858538002
1950	10	1950.83333333333	Arkansas	33	44.6202914849752
1950	11	1950.91666666667	Arkansas	29	20.7504744199101
1950	12	1951	Arkansas	20	16.3371360332737
1951	1	1951.08333333333	Arkansas	8	7.80634603368627
1951	2	1951.16666666667	Arkansas	0	3.3539791657453
1951	3	1951.25	Arkansas	0	2.82485073842635
1951	4	1951.33333333333	Arkansas	0	2.79910788359595
1951	5	1951.41666666667	Arkansas	5	2.74041580086489
1951	6	1951.5	Arkansas	16	14.7269825451804
1951	7	1951.58333333333	Arkansas	69	55.1123612825245
1951	8	1951.66666666667	Arkansas	111	85.248180347824
1951	9	1951.75	Arkansas	129	77.2634936640459
1951	10	1951.83333333333	Arkansas	49	65.6342890778556
1951	11	1951.91666666667	Arkansas	33	29.3999203244874
1951	12	1952	Arkansas	44	17.4028908964919
1952	1	1952.08333333333	Arkansas	6	12.8107731727257
1952	2	1952.16666666667	Arkansas	8	3.19322730369508
1952	3	1952.25	Arkansas	6	2.77516835270091
1952	4	1952.33333333333	Arkansas	3	2.81474191930587
1952	5	1952.41666666667	Arkansas	4	2.87780621799577
1952	6	1952.5	Arkansas	16	12.1759383647627
1952	7	1952.58333333333	Arkansas	49	53.4611271784459
1952	8	1952.66666666667	Arkansas	101	63.4694260636492
1952	9	1952.75	Arkansas	97	68.0407252853095
1952	10	1952.83333333333	Arkansas	59	52.5071580962632
1952	11	1952.91666666667	Arkansas	20	33.6799998489089
1952	12	1953	Arkansas	7	12.2881093040508
1953	1	1953.08333333333	Arkansas	1	4.48033900955113
1932	5	1932.41666666667	California	9	9.3023021380901
1932	6	1932.5	California	11	22.7402012254596
1932	7	1932.58333333333	California	19	28.2537736738737
1932	8	1932.66666666667	California	17	32.2884167253158
1932	9	1932.75	California	19	23.2145172437686
1932	10	1932.83333333333	California	21	19.1256115990295
1932	11	1932.91666666667	California	14	16.277082354754
1932	12	1933	California	10	10.1071445514259
1933	1	1933.08333333333	California	9	7.40911078583208
1933	2	1933.16666666667	California	3	7.36240154255187
1933	3	1933.25	California	6	4.10085601522605
1933	4	1933.33333333333	California	11	7.38347955404521
1933	5	1933.41666666667	California	8	19.6020463199392
1933	6	1933.5	California	7	25.4919267394168
1933	7	1933.58333333333	California	19	21.166857352046
1933	8	1933.66666666667	California	12	30.8359228430425
1933	9	1933.75	California	18	18.5808509076358
1933	10	1933.83333333333	California	21	17.8371018585517
1933	11	1933.91666666667	California	17	16.3799559684952
1933	12	1934	California	20	12.1279597033857
1934	1	1934.08333333333	California	18	13.3793485076936
1934	2	1934.16666666667	California	20	14.0599726629308
1934	3	1934.25	California	22	17.8498268130967
1934	4	1934.33333333333	California	33	25.3046099561755
1934	5	1934.41666666667	California	161	59.2701467022942
1934	6	1934.5	California	1346	320.349874005504
1934	7	1934.58333333333	California	747	1681.31767360276
1934	8	1934.66666666667	California	330	1110.74092070692
1934	9	1934.75	California	260	430.398060976649
1934	10	1934.83333333333	California	162	224.055493919911
1934	11	1934.91666666667	California	81	113.414342425309
1934	12	1935	California	91	49.8135758944275
1935	1	1935.08333333333	California	52	47.0190038108091
1935	2	1935.16666666667	California	44	33.4125387357503
1935	3	1935.25	California	45	32.4581791809037
1935	4	1935.33333333333	California	16	41.9974716991376
1935	5	1935.41666666667	California	19	32.3882617247927
1935	6	1935.5	California	97	46.3730631148716
1935	7	1935.58333333333	California	117	159.955184352486
1935	8	1935.66666666667	California	121	162.35290341473
1935	9	1935.75	California	96	127.443560829917
1935	10	1935.83333333333	California	96	81.4509746048249
1935	11	1935.91666666667	California	49	59.0483091584877
1935	12	1936	California	26	28.7572219800583
1936	1	1936.08333333333	California	14	16.0565464682589
1936	2	1936.16666666667	California	15	10.1478079033992
1936	3	1936.25	California	13	11.4213656955459
1936	4	1936.33333333333	California	12	13.4415542476384
1936	5	1936.41666666667	California	18	20.2776468669122
1936	6	1936.5	California	18	40.5978471203667
1936	7	1936.58333333333	California	37	40.8676930812736
1936	8	1936.66666666667	California	56	50.7217518730762
1936	9	1936.75	California	71	55.6852125843618
1936	10	1936.83333333333	California	53	55.3129759212819
1936	11	1936.91666666667	California	39	35.6153761077447
1936	12	1937	California	29	22.7452219262055
1937	1	1937.08333333333	California	13	16.8702910461645
1937	2	1937.16666666667	California	2	10.0505661740442
1937	3	1937.25	California	4	3.18376902535569
1937	4	1937.33333333333	California	13	4.74597037537991
1937	5	1937.41666666667	California	17	18.1109128955986
1937	6	1937.5	California	25	38.8082857941588
1937	7	1937.58333333333	California	89	53.9327579445926
1937	8	1937.66666666667	California	138	111.246264633864
1937	9	1937.75	California	156	139.036577758896
1937	10	1937.83333333333	California	103	126.736641016001
1937	11	1937.91666666667	California	61	71.4427643369527
1937	12	1938	California	17	37.7609694947553
1938	1	1938.08333333333	California	14	13.0194135112689
1938	2	1938.16666666667	California	8	10.2841588861296
1938	3	1938.25	California	9	7.67225328667552
1938	4	1938.33333333333	California	3	10.0133318465128
1938	5	1938.41666666667	California	4	7.48947778240936
1938	6	1938.5	California	6	11.2344911286153
1938	7	1938.58333333333	California	22	14.5791715555528
1938	8	1938.66666666667	California	20	30.4554363357395
1938	9	1938.75	California	12	24.6873084543834
1938	10	1938.83333333333	California	14	12.9750100679204
1938	11	1938.91666666667	California	2	10.6655864779451
1938	12	1939	California	8	2.84292256592586
1939	1	1939.08333333333	California	4	5.16058964260446
1939	2	1939.16666666667	California	2	3.93987294282567
1939	3	1939.25	California	4	2.89679543346478
1939	4	1939.33333333333	California	8	5.0746927259587
1939	5	1939.41666666667	California	11	13.6625369994857
1939	6	1939.5	California	48	28.325122172372
1939	7	1939.58333333333	California	176	89.1327135730556
1939	8	1939.66666666667	California	213	224.401111338183
1939	9	1939.75	California	227	234.8765959673
1939	10	1939.83333333333	California	141	197.46875390348
1939	11	1939.91666666667	California	92	106.242613259176
1939	12	1940	California	54	57.8667962410272
1940	1	1940.08333333333	California	41	34.6532042819701
1940	2	1940.16666666667	California	17	29.1074054500358
1940	3	1940.25	California	14	16.6594287072679
1940	4	1940.33333333333	California	11	16.7206291095192
1940	5	1940.41666666667	California	20	21.7491127355819
1940	6	1940.5	California	86	49.1615595371375
1940	7	1940.58333333333	California	74	156.616802592302
1940	8	1940.66666666667	California	81	124.604013582793
1940	9	1940.75	California	57	97.5094722472064
1940	10	1940.83333333333	California	35	56.9466964058993
1940	11	1940.91666666667	California	19	27.874735635978
1940	12	1941	California	11	13.8054022692726
1941	1	1941.08333333333	California	5	8.2464811072193
1941	2	1941.16666666667	California	8	5.03025389384415
1941	3	1941.25	California	6	7.1911185133408
1941	4	1941.33333333333	California	3	7.83058297366827
1941	5	1941.41666666667	California	20	7.51122046036031
1941	6	1941.5	California	25	41.5747998859986
1941	7	1941.58333333333	California	21	57.2303743517382
1941	8	1941.66666666667	California	42	38.0801947797529
1941	9	1941.75	California	35	47.4383391769446
1941	10	1941.83333333333	California	24	34.1687512216337
1941	11	1941.91666666667	California	23	19.1164416975814
1941	12	1942	California	8	14.5311058994079
1942	1	1942.08333333333	California	12	6.82424194907424
1942	2	1942.16666666667	California	9	8.94721317762892
1942	3	1942.25	California	10	8.66767686317738
1942	4	1942.33333333333	California	3	11.5399365252606
1942	5	1942.41666666667	California	7	8.23330209806242
1942	6	1942.5	California	5	18.2526255928525
1942	7	1942.58333333333	California	9	14.4802459866684
1942	8	1942.66666666667	California	29	15.5685938155116
1942	9	1942.75	California	36	30.1600351851263
1942	10	1942.83333333333	California	81	32.392607822042
1942	11	1942.91666666667	California	61	50.8366280190575
1942	12	1943	California	50	37.6394507760001
1943	1	1943.08333333333	California	28	31.311321996571
1943	2	1943.16666666667	California	19	22.011133145051
1943	3	1943.25	California	12	17.818997806181
1943	4	1943.33333333333	California	20	15.5887808347318
1943	5	1943.41666666667	California	50	34.7103811366341
1943	6	1943.5	California	165	111.182704100668
1943	7	1943.58333333333	California	437	309.830592299825
1943	8	1943.66666666667	California	506	559.428072610027
1943	9	1943.75	California	492	535.428012459326
1943	10	1943.83333333333	California	365	414.465007801137
1943	11	1943.91666666667	California	204	252.025484256749
1943	12	1944	California	69	125.263571627708
1944	1	1944.08333333333	California	31	47.2703100943301
1944	2	1944.16666666667	California	22	23.93692938927
1944	3	1944.25	California	16	19.41603527693
1944	4	1944.33333333333	California	17	18.5338146111185
1944	5	1944.41666666667	California	25	29.7459738281894
1944	6	1944.5	California	26	59.1459777417768
1944	7	1944.58333333333	California	57	62.3770701847518
1944	8	1944.66666666667	California	46	82.4735328435431
1944	9	1944.75	California	74	57.9644662410515
1944	10	1944.83333333333	California	63	62.4037404662823
1944	11	1944.91666666667	California	47	45.2977645031156
1944	12	1945	California	44	29.8726482985403
1945	1	1945.08333333333	California	12	27.0186786189912
1945	2	1945.16666666667	California	17	11.5658700850703
1945	3	1945.25	California	11	14.8029093158807
1945	4	1945.33333333333	California	9	13.9157049114795
1945	5	1945.41666666667	California	7	18.5246123992622
1945	6	1945.5	California	42	21.960193980446
1945	7	1945.58333333333	California	86	80.3480368268577
1945	8	1945.66666666667	California	77	127.154945119128
1945	9	1945.75	California	215	99.7843688521545
1945	10	1945.83333333333	California	155	169.171292001093
1945	11	1945.91666666667	California	146	115.034675273936
1945	12	1946	California	99	89.4950162322128
1946	1	1946.08333333333	California	37	63.7548566854176
1946	2	1946.16666666667	California	22	31.4096008483593
1946	3	1946.25	California	26	22.2610251500335
1946	4	1946.33333333333	California	19	30.9575672536417
1946	5	1946.41666666667	California	25	39.1118364688238
1946	6	1946.5	California	80	68.6240227852517
1946	7	1946.58333333333	California	132	167.118777692371
1946	8	1946.66666666667	California	740	209.23655038405
1946	9	1946.75	California	552	672.138603787241
1946	10	1946.83333333333	California	270	517.274844944427
1946	11	1946.91666666667	California	145	226.343892957198
1946	12	1947	California	74	105.954693677976
1947	1	1947.08333333333	California	70	54.8794431250342
1947	2	1947.16666666667	California	45	52.5032462407154
1947	3	1947.25	California	55	42.9793246817054
1947	4	1947.33333333333	California	30	63.2944589947758
1947	5	1947.41666666667	California	60	66.5071099316561
1947	6	1947.5	California	86	154.731942988566
1947	7	1947.58333333333	California	93	220.588043929382
1947	8	1947.66666666667	California	122	177.17112540387
1947	9	1947.75	California	100	165.487334915763
1947	10	1947.83333333333	California	72	108.63740945484
1947	11	1947.91666666667	California	85	63.6215631217055
1947	12	1948	California	33	56.732965371353
1948	1	1948.08333333333	California	18	27.9317144456981
1948	2	1948.16666666667	California	9	17.2953519708401
1948	3	1948.25	California	18	11.2948708128897
1948	4	1948.33333333333	California	9	22.3195126175601
1948	5	1948.41666666667	California	76	23.6984384007769
1948	6	1948.5	California	156	176.868645106723
1948	7	1948.58333333333	California	746	374.303504304673
1948	8	1948.66666666667	California	850	1006.24117153643
1948	9	1948.75	California	1105	1031.0879922468
1948	10	1948.83333333333	California	1168	967.972192774794
1948	11	1948.91666666667	California	911	776.710900809467
1948	12	1949	California	437	524.344932917182
1949	1	1949.08333333333	California	251	280.52186802184
1949	2	1949.16666666667	California	69	182.540949321971
1949	3	1949.25	California	41	72.7007578085152
1949	4	1949.33333333333	California	37	51.6934732360024
1949	5	1949.41666666667	California	42	69.8982668774695
1949	6	1949.5	California	80	111.017812782918
1949	7	1949.58333333333	California	337	175.47210761827
1949	8	1949.66666666667	California	434	427.397264477895
1949	9	1949.75	California	459	472.943984682165
1949	10	1949.83333333333	California	467	398.22288844098
1949	11	1949.91666666667	California	274	309.821835508265
1949	12	1950	California	178	169.556506588346
1950	1	1950.08333333333	California	88	109.542215087455
1950	2	1950.16666666667	California	57	64.72841337068
1950	3	1950.25	California	36	49.3993711189926
1950	4	1950.33333333333	California	53	43.0917321734737
1950	5	1950.41666666667	California	67	87.9575761216711
1950	6	1950.5	California	88	167.781617644185
1950	7	1950.58333333333	California	216	207.020584869707
1950	8	1950.66666666667	California	302	313.093981836354
1950	9	1950.75	California	393	338.643659249016
1950	10	1950.83333333333	California	284	325.234249180344
1950	11	1950.91666666667	California	277	205.154588869063
1950	12	1951	California	277	159.212617952111
1951	1	1951.08333333333	California	131	154.135144046589
1951	2	1951.16666666667	California	98	95.729940591139
1951	3	1951.25	California	63	80.3946895404726
1951	4	1951.33333333333	California	47	71.2008765617724
1951	5	1951.41666666667	California	48	88.3865899280857
1951	6	1951.5	California	140	126.800988858661
1951	7	1951.58333333333	California	268	274.058999075649
1951	8	1951.66666666667	California	440	380.93613791579
1951	9	1951.75	California	757	461.740178264353
1951	10	1951.83333333333	California	565	559.999261591453
1951	11	1951.91666666667	California	446	372.557513772761
1951	12	1952	California	340	248.931814493492
1952	1	1952.08333333333	California	95	189.02692612756
1952	2	1952.16666666667	California	96	75.834870589514
1952	3	1952.25	California	74	74.6129510667474
1952	4	1952.33333333333	California	41	76.6789227652238
1952	5	1952.41666666667	California	87	78.0854641669125
1952	6	1952.5	California	140	191.01430079629
1952	7	1952.58333333333	California	223	286.642419286747
1952	8	1952.66666666667	California	562	322.462565413072
1952	9	1952.75	California	748	518.831077268081
1952	10	1952.83333333333	California	679	543.157674283603
1952	11	1952.91666666667	California	920	408.135735228738
1952	12	1953	California	387	410.450097281419
1953	1	1953.08333333333	California	339	215.141917216859
1932	5	1932.41666666667	Colorado	0	0.812022218037969
1932	6	1932.5	Colorado	0	0.623503711129398
1932	7	1932.58333333333	Colorado	0	0.65259106132905
1932	8	1932.66666666667	Colorado	2	0.649489595525973
1932	9	1932.75	Colorado	0	1.46313741907504
1932	10	1932.83333333333	Colorado	1	0.481096921811336
1932	11	1932.91666666667	Colorado	2	0.384124442664502
1932	12	1933	Colorado	0	0.493889113907388
1933	1	1933.08333333333	Colorado	0	0.254891281366443
1933	2	1933.16666666667	Colorado	0	0.219378253758955
1933	3	1933.25	Colorado	0	0.222212344692345
1933	4	1933.33333333333	Colorado	1	0.233491020616039
1933	5	1933.41666666667	Colorado	0	0.510019562604046
1933	6	1933.5	Colorado	0	0.548683065707918
1933	7	1933.58333333333	Colorado	1	0.815694924204756
1933	8	1933.66666666667	Colorado	0	2.11050661502385
1933	9	1933.75	Colorado	2	1.33611948186161
1933	10	1933.83333333333	Colorado	2	1.11191052556764
1933	11	1933.91666666667	Colorado	0	0.788343366739261
1933	12	1934	Colorado	1	0.370602546198519
1934	1	1934.08333333333	Colorado	0	0.448660148780287
1934	2	1934.16666666667	Colorado	2	0.313483652534988
1934	3	1934.25	Colorado	0	0.530225486803921
1934	4	1934.33333333333	Colorado	0	0.355259519595219
1934	5	1934.41666666667	Colorado	0	0.386748730360442
1934	6	1934.5	Colorado	2	0.585596859907713
1934	7	1934.58333333333	Colorado	2	3.94690885943474
1934	8	1934.66666666667	Colorado	4	6.62094328697789
1934	9	1934.75	Colorado	5	6.46084536807379
1934	10	1934.83333333333	Colorado	1	3.46854922052309
1934	11	1934.91666666667	Colorado	0	1.06280165511694
1934	12	1935	Colorado	1	0.458368740566981
1935	1	1935.08333333333	Colorado	0	0.552537425311392
1935	2	1935.16666666667	Colorado	2	0.365823998986998
1935	3	1935.25	Colorado	1	0.65035748402142
1935	4	1935.33333333333	Colorado	0	0.572957145227818
1935	5	1935.41666666667	Colorado	0	0.504724240222864
1935	6	1935.5	Colorado	0	0.762022425509337
1935	7	1935.58333333333	Colorado	0	1.27406970574216
1935	8	1935.66666666667	Colorado	3	1.51803971023081
1935	9	1935.75	Colorado	2	4.23809183766154
1935	10	1935.83333333333	Colorado	1	2.26098631754418
1935	11	1935.91666666667	Colorado	4	1.01232740391129
1935	12	1936	Colorado	1	1.50530104329543
1936	1	1936.08333333333	Colorado	0	0.787182026379507
1936	2	1936.16666666667	Colorado	0	0.468915087440789
1936	3	1936.25	Colorado	0	0.415181443937895
1936	4	1936.33333333333	Colorado	0	0.428436304489048
1936	5	1936.41666666667	Colorado	0	0.520907059937216
1936	6	1936.5	Colorado	2	0.870655558411952
1936	7	1936.58333333333	Colorado	0	5.85675562018429
1936	8	1936.66666666667	Colorado	10	14.3581032261491
1936	9	1936.75	Colorado	23	18.7501171722807
1936	10	1936.83333333333	Colorado	11	14.6920366982977
1936	11	1936.91666666667	Colorado	22	6.48508010884713
1936	12	1937	Colorado	2	6.44790188779244
1937	1	1937.08333333333	Colorado	1	1.94572413285613
1937	2	1937.16666666667	Colorado	0	0.797734250881172
1937	3	1937.25	Colorado	1	0.463936389828678
1937	4	1937.33333333333	Colorado	0	0.646641390492197
1937	5	1937.41666666667	Colorado	0	0.609720842583021
1937	6	1937.5	Colorado	0	0.919727297216499
1937	7	1937.58333333333	Colorado	7	1.50002022783644
1937	8	1937.66666666667	Colorado	59	17.0169723692232
1937	9	1937.75	Colorado	71	49.3715706042373
1937	10	1937.83333333333	Colorado	66	32.3394815464692
1937	11	1937.91666666667	Colorado	7	16.9509794668556
1937	12	1938	Colorado	3	4.88209452284643
1938	1	1938.08333333333	Colorado	1	1.48761709224736
1938	2	1938.16666666667	Colorado	1	0.627845493983209
1938	3	1938.25	Colorado	1	0.515509620233398
1938	4	1938.33333333333	Colorado	1	0.566949973704516
1938	5	1938.41666666667	Colorado	0	0.908910663993955
1938	6	1938.5	Colorado	1	1.01113544891386
1938	7	1938.58333333333	Colorado	0	3.25437393412907
1938	8	1938.66666666667	Colorado	1	5.36862992614189
1938	9	1938.75	Colorado	2	2.79526707585632
1938	10	1938.83333333333	Colorado	6	1.86573083214268
1938	11	1938.91666666667	Colorado	0	2.39556627318271
1938	12	1939	Colorado	0	0.961819152033908
1939	1	1939.08333333333	Colorado	0	0.476838456285853
1939	2	1939.16666666667	Colorado	1	0.454337632985298
1939	3	1939.25	Colorado	0	0.635446425823184
1939	4	1939.33333333333	Colorado	0	0.47479978925387
1939	5	1939.41666666667	Colorado	0	0.551131615232
1939	6	1939.5	Colorado	4	0.928240081629196
1939	7	1939.58333333333	Colorado	5	9.85881349733554
1939	8	1939.66666666667	Colorado	10	21.6151842938162
1939	9	1939.75	Colorado	43	22.5947394687871
1939	10	1939.83333333333	Colorado	44	22.3510482412657
1939	11	1939.91666666667	Colorado	10	14.4110518703257
1939	12	1940	Colorado	16	5.30539152130603
1940	1	1940.08333333333	Colorado	2	4.3191101735662
1940	2	1940.16666666667	Colorado	2	1.36387524771783
1940	3	1940.25	Colorado	0	0.905421461644201
1940	4	1940.33333333333	Colorado	0	0.484109242354983
1940	5	1940.41666666667	Colorado	3	0.561287891279177
1940	6	1940.5	Colorado	0	4.47365029613228
1940	7	1940.58333333333	Colorado	0	10.7179018085878
1940	8	1940.66666666667	Colorado	6	17.1853921307118
1940	9	1940.75	Colorado	10	13.2554255726374
1940	10	1940.83333333333	Colorado	9	7.89769922023995
1940	11	1940.91666666667	Colorado	5	4.63441977219582
1940	12	1941	Colorado	2	2.64637004771272
1941	1	1941.08333333333	Colorado	1	1.32031508260056
1941	2	1941.16666666667	Colorado	0	0.780545010149761
1941	3	1941.25	Colorado	0	0.504538633702553
1941	4	1941.33333333333	Colorado	0	0.474770468597915
1941	5	1941.41666666667	Colorado	0	0.597235251664042
1941	6	1941.5	Colorado	2	0.941896075578597
1941	7	1941.58333333333	Colorado	0	6.57276205228422
1941	8	1941.66666666667	Colorado	4	17.480075280623
1941	9	1941.75	Colorado	14	13.4763386210663
1941	10	1941.83333333333	Colorado	3	11.4607659021632
1941	11	1941.91666666667	Colorado	3	4.07785226933117
1941	12	1942	Colorado	1	2.16707033880005
1942	1	1942.08333333333	Colorado	1	1.02760765610968
1942	2	1942.16666666667	Colorado	1	0.851409397015524
1942	3	1942.25	Colorado	2	0.753662347781619
1942	4	1942.33333333333	Colorado	2	1.14168949073372
1942	5	1942.41666666667	Colorado	0	2.08589487234825
1942	6	1942.5	Colorado	1	2.71774335379505
1942	7	1942.58333333333	Colorado	0	5.48847606973931
1942	8	1942.66666666667	Colorado	3	11.8129199670063
1942	9	1942.75	Colorado	8	9.2556369056214
1942	10	1942.83333333333	Colorado	9	7.69965640143827
1942	11	1942.91666666667	Colorado	6	5.81288939841848
1942	12	1943	Colorado	3	3.80407134488916
1943	1	1943.08333333333	Colorado	2	2.16602692139105
1943	2	1943.16666666667	Colorado	1	1.41401262725504
1943	3	1943.25	Colorado	0	0.89308185383268
1943	4	1943.33333333333	Colorado	0	0.642131862023816
1943	5	1943.41666666667	Colorado	0	0.758212159072422
1943	6	1943.5	Colorado	0	1.31713266441051
1943	7	1943.58333333333	Colorado	12	2.39086461659028
1943	8	1943.66666666667	Colorado	63	37.3355583069672
1943	9	1943.75	Colorado	118	78.9896844193879
1943	10	1943.83333333333	Colorado	72	59.8652781363468
1943	11	1943.91666666667	Colorado	15	29.8369407049275
1943	12	1944	Colorado	7	10.5959441854736
1944	1	1944.08333333333	Colorado	4	3.91126441800637
1944	2	1944.16666666667	Colorado	1	1.80824730382134
1944	3	1944.25	Colorado	2	0.744754030729728
1944	4	1944.33333333333	Colorado	2	0.943871958034109
1944	5	1944.41666666667	Colorado	1	1.89392386953493
1944	6	1944.5	Colorado	3	3.14407910688022
1944	7	1944.58333333333	Colorado	6	11.3450582221419
1944	8	1944.66666666667	Colorado	10	26.7783844997844
1944	9	1944.75	Colorado	24	28.3330221554683
1944	10	1944.83333333333	Colorado	8	19.3812034022388
1944	11	1944.91666666667	Colorado	3	7.58299305227191
1944	12	1945	Colorado	0	2.60954273213477
1945	1	1945.08333333333	Colorado	3	0.906997577618283
1945	2	1945.16666666667	Colorado	2	1.38264466282649
1945	3	1945.25	Colorado	0	1.02924645763067
1945	4	1945.33333333333	Colorado	0	0.589255047014304
1945	5	1945.41666666667	Colorado	1	0.661044243461176
1945	6	1945.5	Colorado	2	2.35569998569441
1945	7	1945.58333333333	Colorado	4	8.327208870654
1945	8	1945.66666666667	Colorado	31	18.9971204064633
1945	9	1945.75	Colorado	69	40.9383029607555
1945	10	1945.83333333333	Colorado	18	35.5243078120401
1945	11	1945.91666666667	Colorado	13	14.1226951433707
1945	12	1946	Colorado	6	6.26212795212022
1946	1	1946.08333333333	Colorado	0	9.89129782731932
1946	2	1946.16666666667	Colorado	1	1.41321871847664
1946	3	1946.25	Colorado	1	1.629683948621
1946	4	1946.33333333333	Colorado	6	1.57242276727019
1946	5	1946.41666666667	Colorado	17	5.88680647288276
1946	6	1946.5	Colorado	57	32.307082505098
1946	7	1946.58333333333	Colorado	144	155.904657979995
1946	8	1946.66666666667	Colorado	353	313.335003693839
1946	9	1946.75	Colorado	227	284.644389721915
1946	10	1946.83333333333	Colorado	77	103.98311407047
1946	11	1946.91666666667	Colorado	29	28.0962661249847
1946	12	1947	Colorado	4	10.1582095909021
1947	1	1947.08333333333	Colorado	4	2.10078048182597
1947	2	1947.16666666667	Colorado	1	1.98317445839127
1947	3	1947.25	Colorado	0	1.22608358098173
1947	4	1947.33333333333	Colorado	0	1.06098237416878
1947	5	1947.41666666667	Colorado	0	1.15490278040296
1947	6	1947.5	Colorado	10	1.36845455314232
1947	7	1947.58333333333	Colorado	7	25.8463671633169
1947	8	1947.66666666667	Colorado	11	21.448039686166
1947	9	1947.75	Colorado	14	17.3724886147493
1947	10	1947.83333333333	Colorado	11	10.1766885120397
1947	11	1947.91666666667	Colorado	9	6.16358385439971
1947	12	1948	Colorado	1	4.91626318060126
1948	1	1948.08333333333	Colorado	2	1.62614405053584
1948	2	1948.16666666667	Colorado	1	1.82849143985586
1948	3	1948.25	Colorado	0	1.62725159550205
1948	4	1948.33333333333	Colorado	0	1.41868052625783
1948	5	1948.41666666667	Colorado	2	1.49538999237297
1948	6	1948.5	Colorado	3	5.15393197080435
1948	7	1948.58333333333	Colorado	14	11.4519293568714
1948	8	1948.66666666667	Colorado	23	45.4849980018109
1948	9	1948.75	Colorado	38	42.0077923490306
1948	10	1948.83333333333	Colorado	29	30.8370532062929
1948	11	1948.91666666667	Colorado	11	17.1148336558407
1948	12	1949	Colorado	5	6.96152215483331
1949	1	1949.08333333333	Colorado	2	3.75442358510075
1949	2	1949.16666666667	Colorado	0	2.31983051768043
1949	3	1949.25	Colorado	0	1.63733800106124
1949	4	1949.33333333333	Colorado	1	1.7340745781671
1949	5	1949.41666666667	Colorado	6	2.46531080174342
1949	6	1949.5	Colorado	7	15.0697882459402
1949	7	1949.58333333333	Colorado	61	28.8211508093243
1949	8	1949.66666666667	Colorado	196	185.050912914229
1949	9	1949.75	Colorado	219	271.727233077072
1949	10	1949.83333333333	Colorado	122	150.758400156572
1949	11	1949.91666666667	Colorado	40	61.4734533228538
1949	12	1950	Colorado	21	19.5528928102789
1950	1	1950.08333333333	Colorado	8	9.55304583468697
1950	2	1950.16666666667	Colorado	5	4.29515478827949
1950	3	1950.25	Colorado	2	3.07509232154145
1950	4	1950.33333333333	Colorado	9	2.18658817098162
1950	5	1950.41666666667	Colorado	3	8.42622833571
1950	6	1950.5	Colorado	6	7.96207215277068
1950	7	1950.58333333333	Colorado	19	23.1907991389169
1950	8	1950.66666666667	Colorado	36	65.1445677617083
1950	9	1950.75	Colorado	37	67.6488569345437
1950	10	1950.83333333333	Colorado	40	33.6597113118002
1950	11	1950.91666666667	Colorado	31	24.1684441992919
1950	12	1951	Colorado	15	16.9826696091014
1951	1	1951.08333333333	Colorado	18	8.73116053975554
1951	2	1951.16666666667	Colorado	12	8.89232805107856
1951	3	1951.25	Colorado	9	5.89044948226851
1951	4	1951.33333333333	Colorado	7	5.5539666905556
1951	5	1951.41666666667	Colorado	4	8.64531629093256
1951	6	1951.5	Colorado	16	11.7112092975104
1951	7	1951.58333333333	Colorado	146	62.9365668675478
1951	8	1951.66666666667	Colorado	379	368.73648393789
1951	9	1951.75	Colorado	324	404.406857212327
1951	10	1951.83333333333	Colorado	99	179.656159538358
1951	11	1951.91666666667	Colorado	45	46.9740406658721
1951	12	1952	Colorado	23	18.1961470404655
1952	1	1952.08333333333	Colorado	4	9.1240428642781
1952	2	1952.16666666667	Colorado	3	2.51197856065822
1952	3	1952.25	Colorado	4	2.04014714990912
1952	4	1952.33333333333	Colorado	1	2.4412957510678
1952	5	1952.41666666667	Colorado	3	2.147642475648
1952	6	1952.5	Colorado	10	6.82013409491331
1952	7	1952.58333333333	Colorado	57	31.2186079650408
1952	8	1952.66666666667	Colorado	153	140.916550590689
1952	9	1952.75	Colorado	192	184.998014057703
1952	10	1952.83333333333	Colorado	154	107.603183608218
1952	11	1952.91666666667	Colorado	71	57.9940831680912
1952	12	1953	Colorado	34	26.6666658326267
1953	1	1953.08333333333	Colorado	11	12.7007822763851
1932	5	1932.41666666667	Connecticut	0	2.1053028635748
1932	6	1932.5	Connecticut	8	3.519142452447
1932	7	1932.58333333333	Connecticut	4	20.5435567641849
1932	8	1932.66666666667	Connecticut	3	36.4757232043717
1932	9	1932.75	Connecticut	5	24.5932653130246
1932	10	1932.83333333333	Connecticut	4	5.45864888053017
1932	11	1932.91666666667	Connecticut	0	1.24816967715378
1932	12	1933	Connecticut	1	0.397084693965387
1933	1	1933.08333333333	Connecticut	0	0.424781204214066
1933	2	1933.16666666667	Connecticut	0	0.362956260472167
1933	3	1933.25	Connecticut	0	0.302128468146322
1933	4	1933.33333333333	Connecticut	0	0.294027455684554
1933	5	1933.41666666667	Connecticut	0	0.370894730518494
1933	6	1933.5	Connecticut	2	0.813645713178626
1933	7	1933.58333333333	Connecticut	6	5.48443001752983
1933	8	1933.66666666667	Connecticut	6	14.8586782890022
1933	9	1933.75	Connecticut	43	12.8378509552363
1933	10	1933.83333333333	Connecticut	11	13.5512235060687
1933	11	1933.91666666667	Connecticut	4	3.16164676222799
1933	12	1934	Connecticut	2	0.960906035627816
1934	1	1934.08333333333	Connecticut	1	0.649833983198987
1934	2	1934.16666666667	Connecticut	0	0.498399987815503
1934	3	1934.25	Connecticut	0	0.33158464341641
1934	4	1934.33333333333	Connecticut	0	0.307148471247258
1934	5	1934.41666666667	Connecticut	1	0.384843753578947
1934	6	1934.5	Connecticut	1	1.65527285397935
1934	7	1934.58333333333	Connecticut	1	4.88128139986112
1934	8	1934.66666666667	Connecticut	3	7.58404378356799
1934	9	1934.75	Connecticut	7	5.54839469099323
1934	10	1934.83333333333	Connecticut	0	3.19612549869829
1934	11	1934.91666666667	Connecticut	0	0.918022444459582
1934	12	1935	Connecticut	0	0.370691581717463
1935	1	1935.08333333333	Connecticut	1	0.36055790277388
1935	2	1935.16666666667	Connecticut	0	0.482844521957919
1935	3	1935.25	Connecticut	1	0.330685221381064
1935	4	1935.33333333333	Connecticut	1	0.357390448271757
1935	5	1935.41666666667	Connecticut	1	0.568505817578343
1935	6	1935.5	Connecticut	2	1.91520123522186
1935	7	1935.58333333333	Connecticut	10	7.49421304638278
1935	8	1935.66666666667	Connecticut	154	24.5936432557124
1935	9	1935.75	Connecticut	141	85.0219994136904
1935	10	1935.83333333333	Connecticut	66	46.8362500733303
1935	11	1935.91666666667	Connecticut	28	13.2986221937195
1935	12	1936	Connecticut	4	4.0682580667542
1936	1	1936.08333333333	Connecticut	0	1.31518054042031
1936	2	1936.16666666667	Connecticut	1	0.53644137737912
1936	3	1936.25	Connecticut	1	0.389333504897542
1936	4	1936.33333333333	Connecticut	0	0.358588643753178
1936	5	1936.41666666667	Connecticut	0	0.407865158808393
1936	6	1936.5	Connecticut	0	0.926600994258784
1936	7	1936.58333333333	Connecticut	2	2.09162015843169
1936	8	1936.66666666667	Connecticut	3	5.99461375173374
1936	9	1936.75	Connecticut	4	5.42188416711636
1936	10	1936.83333333333	Connecticut	4	2.47829488697582
1936	11	1936.91666666667	Connecticut	2	1.1232914469781
1936	12	1937	Connecticut	0	0.609308780155202
1937	1	1937.08333333333	Connecticut	0	0.402396591347612
1937	2	1937.16666666667	Connecticut	0	0.394683889131668
1937	3	1937.25	Connecticut	0	0.35475158591253
1937	4	1937.33333333333	Connecticut	0	0.341886930048293
1937	5	1937.41666666667	Connecticut	1	0.423636453215535
1937	6	1937.5	Connecticut	0	1.90539967474709
1937	7	1937.58333333333	Connecticut	4	4.9355155806183
1937	8	1937.66666666667	Connecticut	19	12.6743189603697
1937	9	1937.75	Connecticut	50	20.2971934156742
1937	10	1937.83333333333	Connecticut	30	17.195504339031
1937	11	1937.91666666667	Connecticut	7	6.29675715182583
1937	12	1938	Connecticut	1	1.66361644539619
1938	1	1938.08333333333	Connecticut	1	0.686161671720012
1938	2	1938.16666666667	Connecticut	0	0.578368383245944
1938	3	1938.25	Connecticut	0	0.370968449166797
1938	4	1938.33333333333	Connecticut	1	0.341634402854684
1938	5	1938.41666666667	Connecticut	0	0.613124850436803
1938	6	1938.5	Connecticut	2	1.26937963032635
1938	7	1938.58333333333	Connecticut	2	7.00760006975826
1938	8	1938.66666666667	Connecticut	2	13.6553971446146
1938	9	1938.75	Connecticut	6	9.8900843054975
1938	10	1938.83333333333	Connecticut	8	4.05069892257915
1938	11	1938.91666666667	Connecticut	0	2.00744790743403
1938	12	1939	Connecticut	1	0.617461545918285
1939	1	1939.08333333333	Connecticut	0	0.569641686098491
1939	2	1939.16666666667	Connecticut	0	0.437290158851842
1939	3	1939.25	Connecticut	0	0.379827694846454
1939	4	1939.33333333333	Connecticut	0	0.364843690838765
1939	5	1939.41666666667	Connecticut	0	0.459867071247909
1939	6	1939.5	Connecticut	1	1.09003518292622
1939	7	1939.58333333333	Connecticut	3	4.40143951195917
1939	8	1939.66666666667	Connecticut	6	11.0893662946472
1939	9	1939.75	Connecticut	12	11.4548892009985
1939	10	1939.83333333333	Connecticut	5	6.51720712227136
1939	11	1939.91666666667	Connecticut	1	1.89849182275339
1939	12	1940	Connecticut	1	0.65111091601073
1940	1	1940.08333333333	Connecticut	0	0.572097681062936
1940	2	1940.16666666667	Connecticut	0	0.464390995588497
1940	3	1940.25	Connecticut	0	0.3890339700546
1940	4	1940.33333333333	Connecticut	0	0.37347935693859
1940	5	1940.41666666667	Connecticut	0	0.489273318855679
1940	6	1940.5	Connecticut	0	1.10188009757049
1940	7	1940.58333333333	Connecticut	3	2.83373112284519
1940	8	1940.66666666667	Connecticut	5	9.6166658599979
1940	9	1940.75	Connecticut	6	10.2216374525378
1940	10	1940.83333333333	Connecticut	3	4.51381112406734
1940	11	1940.91666666667	Connecticut	1	1.40605882001106
1940	12	1941	Connecticut	0	0.616853667906089
1941	1	1941.08333333333	Connecticut	1	0.487709888627116
1941	2	1941.16666666667	Connecticut	1	0.585632720637977
1941	3	1941.25	Connecticut	0	0.487155618767857
1941	4	1941.33333333333	Connecticut	0	0.397831378917002
1941	5	1941.41666666667	Connecticut	0	0.501699064568875
1941	6	1941.5	Connecticut	2	1.21597222534884
1941	7	1941.58333333333	Connecticut	2	7.86758041922189
1941	8	1941.66666666667	Connecticut	26	16.5098812217823
1941	9	1941.75	Connecticut	47	31.4241887269996
1941	10	1941.83333333333	Connecticut	28	21.6716413746206
1941	11	1941.91666666667	Connecticut	5	7.40569533806095
1941	12	1942	Connecticut	5	1.79273963213538
1942	1	1942.08333333333	Connecticut	1	1.46374653394861
1942	2	1942.16666666667	Connecticut	3	0.793141636281168
1942	3	1942.25	Connecticut	2	0.716847378069734
1942	4	1942.33333333333	Connecticut	0	0.543335017961063
1942	5	1942.41666666667	Connecticut	0	0.55249302872016
1942	6	1942.5	Connecticut	1	1.30516996069299
1942	7	1942.58333333333	Connecticut	0	5.26146609604405
1942	8	1942.66666666667	Connecticut	9	14.8913320288263
1942	9	1942.75	Connecticut	21	16.7362708708812
1942	10	1942.83333333333	Connecticut	9	11.5060677393168
1942	11	1942.91666666667	Connecticut	4	3.48818489895719
1942	12	1943	Connecticut	0	1.35499847481894
1943	1	1943.08333333333	Connecticut	0	0.671786937640046
1943	2	1943.16666666667	Connecticut	0	0.568921885467417
1943	3	1943.25	Connecticut	0	0.462392358586215
1943	4	1943.33333333333	Connecticut	0	0.451430314780324
1943	5	1943.41666666667	Connecticut	0	0.568545434981979
1943	6	1943.5	Connecticut	4	1.45681247060886
1943	7	1943.58333333333	Connecticut	13	15.2711386903175
1943	8	1943.66666666667	Connecticut	137	50.6763033345444
1943	9	1943.75	Connecticut	130	137.880255360434
1943	10	1943.83333333333	Connecticut	73	79.4562103476718
1943	11	1943.91666666667	Connecticut	20	24.5044332300972
1943	12	1944	Connecticut	6	6.05730365947225
1944	1	1944.08333333333	Connecticut	1	2.47422487647237
1944	2	1944.16666666667	Connecticut	1	1.06566018321073
1944	3	1944.25	Connecticut	0	0.599346821912146
1944	4	1944.33333333333	Connecticut	1	0.463351848884001
1944	5	1944.41666666667	Connecticut	0	0.81445332192944
1944	6	1944.5	Connecticut	3	1.81811419079817
1944	7	1944.58333333333	Connecticut	7	13.4357348845278
1944	8	1944.66666666667	Connecticut	54	36.821670272994
1944	9	1944.75	Connecticut	72	72.7508707198675
1944	10	1944.83333333333	Connecticut	40	45.2871796824749
1944	11	1944.91666666667	Connecticut	23	14.5782492499367
1944	12	1945	Connecticut	2	5.20800242722616
1945	1	1945.08333333333	Connecticut	2	1.72768935126365
1945	2	1945.16666666667	Connecticut	2	1.21218166620923
1945	3	1945.25	Connecticut	0	0.774737848046188
1945	4	1945.33333333333	Connecticut	0	0.484409613483884
1945	5	1945.41666666667	Connecticut	1	0.598378959921397
1945	6	1945.5	Connecticut	6	2.68467512007632
1945	7	1945.58333333333	Connecticut	25	22.5724995882425
1945	8	1945.66666666667	Connecticut	49	81.9721052650108
1945	9	1945.75	Connecticut	66	100.487196978553
1945	10	1945.83333333333	Connecticut	39	49.9294176322198
1945	11	1945.91666666667	Connecticut	22	14.1875011739685
1945	12	1946	Connecticut	4	5.06061204999806
1946	1	1946.08333333333	Connecticut	3	2.46021739458786
1946	2	1946.16666666667	Connecticut	2	1.67046747453318
1946	3	1946.25	Connecticut	4	0.906902961615453
1946	4	1946.33333333333	Connecticut	0	0.913719291564361
1946	5	1946.41666666667	Connecticut	0	0.802260116710568
1946	6	1946.5	Connecticut	4	1.68195245309039
1946	7	1946.58333333333	Connecticut	16	16.346290261632
1946	8	1946.66666666667	Connecticut	10	56.5980138281972
1946	9	1946.75	Connecticut	20	57.1142740346912
1946	10	1946.83333333333	Connecticut	45	20.6496701288437
1946	11	1946.91666666667	Connecticut	16	12.3119534067709
1946	12	1947	Connecticut	6	4.28286764906003
1947	1	1947.08333333333	Connecticut	1	2.44188428329305
1947	2	1947.16666666667	Connecticut	0	1.20989672399876
1947	3	1947.25	Connecticut	2	0.656170327594328
1947	4	1947.33333333333	Connecticut	0	0.800140963118994
1947	5	1947.41666666667	Connecticut	3	0.826998412123268
1947	6	1947.5	Connecticut	2	6.76842038708739
1947	7	1947.58333333333	Connecticut	2	21.0819029877765
1947	8	1947.66666666667	Connecticut	35	35.7770004958469
1947	9	1947.75	Connecticut	59	59.0230538183229
1947	10	1947.83333333333	Connecticut	29	37.5686159573838
1947	11	1947.91666666667	Connecticut	4	11.4061902066801
1947	12	1948	Connecticut	0	2.49641101010791
1948	1	1948.08333333333	Connecticut	1	0.982887635948666
1948	2	1948.16666666667	Connecticut	0	1.00122590969078
1948	3	1948.25	Connecticut	1	0.702811791131083
1948	4	1948.33333333333	Connecticut	0	0.709280421846972
1948	5	1948.41666666667	Connecticut	0	0.847401667614973
1948	6	1948.5	Connecticut	1	1.86427415767933
1948	7	1948.58333333333	Connecticut	16	6.91549767829843
1948	8	1948.66666666667	Connecticut	35	49.1815631132077
1948	9	1948.75	Connecticut	27	68.8723149581273
1948	10	1948.83333333333	Connecticut	32	32.3258209851981
1948	11	1948.91666666667	Connecticut	4	11.7968030680609
1948	12	1949	Connecticut	6	2.66802932422232
1949	1	1949.08333333333	Connecticut	1	2.45088650482199
1949	2	1949.16666666667	Connecticut	2	1.29165703439762
1949	3	1949.25	Connecticut	0	0.988472667250923
1949	4	1949.33333333333	Connecticut	2	0.690787581446608
1949	5	1949.41666666667	Connecticut	1	1.59636456129578
1949	6	1949.5	Connecticut	2	4.41270106573849
1949	7	1949.58333333333	Connecticut	41	15.1717221500345
1949	8	1949.66666666667	Connecticut	186	124.276783559573
1949	9	1949.75	Connecticut	187	253.629786182629
1949	10	1949.83333333333	Connecticut	153	144.79762082486
1949	11	1949.91666666667	Connecticut	58	51.9078334931568
1949	12	1950	Connecticut	24	15.9153924847374
1950	1	1950.08333333333	Connecticut	6	8.0922946043868
1950	2	1950.16666666667	Connecticut	3	3.61141257687622
1950	3	1950.25	Connecticut	2	1.31280215768027
1950	4	1950.33333333333	Connecticut	1	0.918785600706015
1950	5	1950.41666666667	Connecticut	2	1.24578322492196
1950	6	1950.5	Connecticut	2	6.19066951218324
1950	7	1950.58333333333	Connecticut	31	20.1320743521258
1950	8	1950.66666666667	Connecticut	81	105.427022791969
1950	9	1950.75	Connecticut	179	153.226092378467
1950	10	1950.83333333333	Connecticut	104	108.83519110209
1950	11	1950.91666666667	Connecticut	42	37.4753091197413
1950	12	1951	Connecticut	30	11.4922794581668
1951	1	1951.08333333333	Connecticut	5	8.68349097855038
1951	2	1951.16666666667	Connecticut	3	3.54792779653541
1951	3	1951.25	Connecticut	0	1.3436603508807
1951	4	1951.33333333333	Connecticut	2	0.722666493277215
1951	5	1951.41666666667	Connecticut	0	1.62386286097786
1951	6	1951.5	Connecticut	9	2.93352898884062
1951	7	1951.58333333333	Connecticut	22	41.3580764876311
1951	8	1951.66666666667	Connecticut	73	116.977111032165
1951	9	1951.75	Connecticut	106	153.375319462362
1951	10	1951.83333333333	Connecticut	52	83.5183801387272
1951	11	1951.91666666667	Connecticut	21	23.5232155616538
1951	12	1952	Connecticut	3	6.87244313113277
1952	1	1952.08333333333	Connecticut	4	2.3826647098096
1952	2	1952.16666666667	Connecticut	1	2.16156949317622
1952	3	1952.25	Connecticut	2	0.92501098038374
1952	4	1952.33333333333	Connecticut	0	0.922114938152518
1952	5	1952.41666666667	Connecticut	1	0.943169011193163
1952	6	1952.5	Connecticut	2	3.60613939260604
1952	7	1952.58333333333	Connecticut	25	14.1000894590297
1952	8	1952.66666666667	Connecticut	156	82.9375158372726
1952	9	1952.75	Connecticut	112	197.263294042454
1952	10	1952.83333333333	Connecticut	65	104.276682166629
1952	11	1952.91666666667	Connecticut	26	28.5416909910944
1952	12	1953	Connecticut	5	8.24692782998557
1953	1	1953.08333333333	Connecticut	6	3.02190586880947
1932	5	1932.41666666667	Delaware	0	0.163865651545868
1932	6	1932.5	Delaware	0	0.231016056778884
1932	7	1932.58333333333	Delaware	0	0.791894606734332
1932	8	1932.66666666667	Delaware	0	1.81112127236521
1932	9	1932.75	Delaware	7	1.44276884911086
1932	10	1932.83333333333	Delaware	2	1.69254411916489
1932	11	1932.91666666667	Delaware	0	0.658661997721385
1932	12	1933	Delaware	0	0.221650925838167
1933	1	1933.08333333333	Delaware	0	0.122861301160439
1933	2	1933.16666666667	Delaware	0	0.118422138209958
1933	3	1933.25	Delaware	0	0.120393600210324
1933	4	1933.33333333333	Delaware	0	0.124679725621707
1933	5	1933.41666666667	Delaware	1	0.121311122550225
1933	6	1933.5	Delaware	0	0.354522724221171
1933	7	1933.58333333333	Delaware	0	1.12279233292415
1933	8	1933.66666666667	Delaware	9	2.78364469556502
1933	9	1933.75	Delaware	0	6.63406957972248
1933	10	1933.83333333333	Delaware	1	2.30077631874456
1933	11	1933.91666666667	Delaware	0	0.540574857782742
1933	12	1934	Delaware	2	0.208176553559368
1934	1	1934.08333333333	Delaware	1	0.138739119344125
1934	2	1934.16666666667	Delaware	0	0.123150549443973
1934	3	1934.25	Delaware	0	0.121133381902313
1934	4	1934.33333333333	Delaware	0	0.121650776488092
1934	5	1934.41666666667	Delaware	0	0.131058455804147
1934	6	1934.5	Delaware	0	0.22212901972502
1934	7	1934.58333333333	Delaware	0	0.794030034694457
1934	8	1934.66666666667	Delaware	2	1.9751012252099
1934	9	1934.75	Delaware	0	2.00445169257047
1934	10	1934.83333333333	Delaware	0	0.740338121245319
1934	11	1934.91666666667	Delaware	0	0.296145103540048
1934	12	1935	Delaware	0	0.174762280468994
1935	1	1935.08333333333	Delaware	0	0.126433457469981
1935	2	1935.16666666667	Delaware	0	0.124255115731378
1935	3	1935.25	Delaware	0	0.122646043370452
1935	4	1935.33333333333	Delaware	0	0.126744044768099
1935	5	1935.41666666667	Delaware	0	0.132497417120509
1935	6	1935.5	Delaware	0	0.224641790594566
1935	7	1935.58333333333	Delaware	1	0.833056728177352
1935	8	1935.66666666667	Delaware	3	2.93349535859416
1935	9	1935.75	Delaware	0	3.0817848730634
1935	10	1935.83333333333	Delaware	0	1.0901174657418
1935	11	1935.91666666667	Delaware	1	0.395176147742157
1935	12	1936	Delaware	0	0.258064064554073
1936	1	1936.08333333333	Delaware	0	0.134729454545124
1936	2	1936.16666666667	Delaware	0	0.12857677500521
1936	3	1936.25	Delaware	0	0.130779582861208
1936	4	1936.33333333333	Delaware	0	0.129168849014017
1936	5	1936.41666666667	Delaware	0	0.132932096028548
1936	6	1936.5	Delaware	0	0.235047673802774
1936	7	1936.58333333333	Delaware	0	0.870547867435827
1936	8	1936.66666666667	Delaware	1	2.31060443810875
1936	9	1936.75	Delaware	0	1.54033068546476
1936	10	1936.83333333333	Delaware	0	0.555056451939879
1936	11	1936.91666666667	Delaware	0	0.294382080664664
1936	12	1937	Delaware	0	0.19463779501947
1937	1	1937.08333333333	Delaware	0	0.136782914069928
1937	2	1937.16666666667	Delaware	0	0.137526644501179
1937	3	1937.25	Delaware	0	0.134700884842035
1937	4	1937.33333333333	Delaware	0	0.139850516556069
1937	5	1937.41666666667	Delaware	0	0.142594282232995
1937	6	1937.5	Delaware	0	0.255423121373935
1937	7	1937.58333333333	Delaware	1	0.95434715706052
1937	8	1937.66666666667	Delaware	1	3.25325498473389
1937	9	1937.75	Delaware	6	2.2759721747693
1937	10	1937.83333333333	Delaware	0	1.75292801871802
1937	11	1937.91666666667	Delaware	0	0.695372314163203
1937	12	1938	Delaware	0	0.253196183726209
1938	1	1938.08333333333	Delaware	0	0.1425395854963
1938	2	1938.16666666667	Delaware	0	0.137849993626789
1938	3	1938.25	Delaware	0	0.137242845490076
1938	4	1938.33333333333	Delaware	0	0.139616425196367
1938	5	1938.41666666667	Delaware	0	0.146416083197905
1938	6	1938.5	Delaware	0	0.258017963213722
1938	7	1938.58333333333	Delaware	0	0.984858839248556
1938	8	1938.66666666667	Delaware	0	2.68861387706144
1938	9	1938.75	Delaware	1	2.41482613843991
1938	10	1938.83333333333	Delaware	0	0.613035227956089
1938	11	1938.91666666667	Delaware	1	0.314703367350535
1938	12	1939	Delaware	0	0.261413335532281
1939	1	1939.08333333333	Delaware	0	0.148882020107431
1939	2	1939.16666666667	Delaware	0	0.147103411720892
1939	3	1939.25	Delaware	0	0.144622153539705
1939	4	1939.33333333333	Delaware	0	0.149697751266097
1939	5	1939.41666666667	Delaware	0	0.150288067606448
1939	6	1939.5	Delaware	0	0.276635575324981
1939	7	1939.58333333333	Delaware	0	1.06535630542637
1939	8	1939.66666666667	Delaware	2	2.93997488741355
1939	9	1939.75	Delaware	0	2.63890377875479
1939	10	1939.83333333333	Delaware	2	1.05205623469866
1939	11	1939.91666666667	Delaware	1	0.727212989650035
1939	12	1940	Delaware	2	0.333901116659587
1940	1	1940.08333333333	Delaware	0	0.169084812812741
1940	2	1940.16666666667	Delaware	0	0.154024126121311
1940	3	1940.25	Delaware	0	0.148808219311489
1940	4	1940.33333333333	Delaware	0	0.155354063415992
1940	5	1940.41666666667	Delaware	0	0.14798985163691
1940	6	1940.5	Delaware	0	0.274406432480604
1940	7	1940.58333333333	Delaware	1	1.05855882340713
1940	8	1940.66666666667	Delaware	0	3.58273407797462
1940	9	1940.75	Delaware	0	3.869163746637
1940	10	1940.83333333333	Delaware	0	1.36288531698808
1940	11	1940.91666666667	Delaware	0	0.442304564670296
1940	12	1941	Delaware	1	0.238241418009897
1941	1	1941.08333333333	Delaware	0	0.166384746896281
1941	2	1941.16666666667	Delaware	0	0.154921518514849
1941	3	1941.25	Delaware	0	0.155671544344771
1941	4	1941.33333333333	Delaware	0	0.151517721809844
1941	5	1941.41666666667	Delaware	0	0.158932708551567
1941	6	1941.5	Delaware	0	0.288747672762905
1941	7	1941.58333333333	Delaware	0	1.14365288598768
1941	8	1941.66666666667	Delaware	4	3.36478430799747
1941	9	1941.75	Delaware	5	4.44712761327922
1941	10	1941.83333333333	Delaware	8	1.98312430555107
1941	11	1941.91666666667	Delaware	6	1.88169865067135
1941	12	1942	Delaware	1	1.03236869585682
1942	1	1942.08333333333	Delaware	0	0.1820532407873
1942	2	1942.16666666667	Delaware	1	0.163173356003864
1942	3	1942.25	Delaware	0	0.164421466203539
1942	4	1942.33333333333	Delaware	0	0.159735438516182
1942	5	1942.41666666667	Delaware	0	0.170359388225687
1942	6	1942.5	Delaware	1	0.311790111053849
1942	7	1942.58333333333	Delaware	1	2.26913576101854
1942	8	1942.66666666667	Delaware	3	5.795445359637
1942	9	1942.75	Delaware	4	4.9663851357837
1942	10	1942.83333333333	Delaware	7	1.90008431332235
1942	11	1942.91666666667	Delaware	0	1.80477928329827
1942	12	1943	Delaware	0	0.571798608245006
1943	1	1943.08333333333	Delaware	0	0.173389455488398
1943	2	1943.16666666667	Delaware	0	0.168811568822423
1943	3	1943.25	Delaware	0	0.166192568335725
1943	4	1943.33333333333	Delaware	0	0.167796991063069
1943	5	1943.41666666667	Delaware	0	0.171066076912393
1943	6	1943.5	Delaware	0	0.317384965316631
1943	7	1943.58333333333	Delaware	0	1.32055576549581
1943	8	1943.66666666667	Delaware	0	4.09041552589465
1943	9	1943.75	Delaware	6	3.858310554668
1943	10	1943.83333333333	Delaware	1	2.49476071127209
1943	11	1943.91666666667	Delaware	0	0.777778945191393
1943	12	1944	Delaware	0	0.327668348843653
1944	1	1944.08333333333	Delaware	0	0.185163794397115
1944	2	1944.16666666667	Delaware	0	0.173503893542877
1944	3	1944.25	Delaware	0	0.171270299991041
1944	4	1944.33333333333	Delaware	0	0.168300264084793
1944	5	1944.41666666667	Delaware	0	0.18321152404735
1944	6	1944.5	Delaware	0	0.340711998753094
1944	7	1944.58333333333	Delaware	1	1.41053808001407
1944	8	1944.66666666667	Delaware	23	4.30698648358311
1944	9	1944.75	Delaware	37	16.8135251682025
1944	10	1944.83333333333	Delaware	24	10.5088018644291
1944	11	1944.91666666667	Delaware	10	6.48204451128058
1944	12	1945	Delaware	1	2.07622197557891
1945	1	1945.08333333333	Delaware	0	0.197061306461493
1945	2	1945.16666666667	Delaware	0	0.171697498593725
1945	3	1945.25	Delaware	0	0.170055211394123
1945	4	1945.33333333333	Delaware	0	0.171886779473995
1945	5	1945.41666666667	Delaware	0	0.171792720778367
1945	6	1945.5	Delaware	1	0.331249400432826
1945	7	1945.58333333333	Delaware	4	2.34316242249941
1945	8	1945.66666666667	Delaware	8	11.6269469881418
1945	9	1945.75	Delaware	11	11.6071022764497
1945	10	1945.83333333333	Delaware	4	4.64088047519493
1945	11	1945.91666666667	Delaware	3	1.78726818929557
1945	12	1946	Delaware	0	0.742767475658614
1946	1	1946.08333333333	Delaware	0	0.469719037301891
1946	2	1946.16666666667	Delaware	0	0.419766863027021
1946	3	1946.25	Delaware	0	0.425050741348546
1946	4	1946.33333333333	Delaware	0	0.430753509589103
1946	5	1946.41666666667	Delaware	0	0.443859832060031
1946	6	1946.5	Delaware	1	0.71013684138948
1946	7	1946.58333333333	Delaware	1	4.05660147611589
1946	8	1946.66666666667	Delaware	7	7.95506931064447
1946	9	1946.75	Delaware	12	10.6215549502229
1946	10	1946.83333333333	Delaware	8	6.16559500195159
1946	11	1946.91666666667	Delaware	3	3.80740228688513
1946	12	1947	Delaware	0	1.4055955945722
1947	1	1947.08333333333	Delaware	0	0.472402063682464
1947	2	1947.16666666667	Delaware	0	0.449394877208197
1947	3	1947.25	Delaware	0	0.449263922325024
1947	4	1947.33333333333	Delaware	1	0.458950350265618
1947	5	1947.41666666667	Delaware	0	0.477107338453318
1947	6	1947.5	Delaware	0	0.77111367337867
1947	7	1947.58333333333	Delaware	4	2.39854321850952
1947	8	1947.66666666667	Delaware	76	16.3701621418266
1947	9	1947.75	Delaware	25	70.4928870582971
1947	10	1947.83333333333	Delaware	3	18.5494370091445
1947	11	1947.91666666667	Delaware	5	3.38464026971497
1947	12	1948	Delaware	1	1.79431906513758
1948	1	1948.08333333333	Delaware	0	0.484544891605802
1948	2	1948.16666666667	Delaware	1	0.468850225683732
1948	3	1948.25	Delaware	0	0.461108337367759
1948	4	1948.33333333333	Delaware	0	0.481954095856356
1948	5	1948.41666666667	Delaware	0	0.477300103826835
1948	6	1948.5	Delaware	0	0.796637796820242
1948	7	1948.58333333333	Delaware	49	2.37230881169782
1948	8	1948.66666666667	Delaware	40	112.490476772283
1948	9	1948.75	Delaware	24	84.3396688408434
1948	10	1948.83333333333	Delaware	14	17.5454009056809
1948	11	1948.91666666667	Delaware	1	6.91302560766209
1948	12	1949	Delaware	0	1.129439265957
1949	1	1949.08333333333	Delaware	1	0.454795237676245
1949	2	1949.16666666667	Delaware	1	0.431288993135362
1949	3	1949.25	Delaware	1	0.453257978381483
1949	4	1949.33333333333	Delaware	2	0.470292190377499
1949	5	1949.41666666667	Delaware	2	0.513871547905271
1949	6	1949.5	Delaware	3	1.72599618531506
1949	7	1949.58333333333	Delaware	1	12.0598912660174
1949	8	1949.66666666667	Delaware	18	17.9173374182316
1949	9	1949.75	Delaware	9	25.6974219930213
1949	10	1949.83333333333	Delaware	4	7.1739549235683
1949	11	1949.91666666667	Delaware	2	2.65595817408651
1949	12	1950	Delaware	2	1.1190885371757
1950	1	1950.08333333333	Delaware	0	0.538887708562051
1950	2	1950.16666666667	Delaware	1	0.453198674140913
1950	3	1950.25	Delaware	1	0.480424787853292
1950	4	1950.33333333333	Delaware	1	0.462914220861621
1950	5	1950.41666666667	Delaware	0	0.518108921313837
1950	6	1950.5	Delaware	0	0.836183502916343
1950	7	1950.58333333333	Delaware	5	2.4215404045552
1950	8	1950.66666666667	Delaware	8	20.0396552788602
1950	9	1950.75	Delaware	14	18.2075339701269
1950	10	1950.83333333333	Delaware	10	8.02644320987355
1950	11	1950.91666666667	Delaware	2	4.84139646060659
1950	12	1951	Delaware	1	1.30737191741946
1951	1	1951.08333333333	Delaware	1	0.531511939309349
1951	2	1951.16666666667	Delaware	0	0.515391601372723
1951	3	1951.25	Delaware	0	0.503150032445308
1951	4	1951.33333333333	Delaware	1	0.505658946546435
1951	5	1951.41666666667	Delaware	0	0.53233523796532
1951	6	1951.5	Delaware	3	0.853628592922632
1951	7	1951.58333333333	Delaware	4	10.3197445102351
1951	8	1951.66666666667	Delaware	1	27.22265826515
1951	9	1951.75	Delaware	1	11.0255289288232
1951	10	1951.83333333333	Delaware	0	1.53898163437665
1951	11	1951.91666666667	Delaware	3	0.801992130323862
1951	12	1952	Delaware	0	1.15298693526179
1952	1	1952.08333333333	Delaware	0	0.544166075563158
1952	2	1952.16666666667	Delaware	0	0.537873183651073
1952	3	1952.25	Delaware	0	0.523873567715548
1952	4	1952.33333333333	Delaware	0	0.524761262043777
1952	5	1952.41666666667	Delaware	1	0.542377237686598
1952	6	1952.5	Delaware	1	1.34422583858464
1952	7	1952.58333333333	Delaware	6	5.65153428161105
1952	8	1952.66666666667	Delaware	40	28.3791751069421
1952	9	1952.75	Delaware	33	56.0509217843577
1952	10	1952.83333333333	Delaware	28	20.2858570609956
1952	11	1952.91666666667	Delaware	6	12.5098629215995
1952	12	1953	Delaware	2	2.85235597423921
1953	1	1953.08333333333	Delaware	0	0.58659104150336
1932	5	1932.41666666667	District of Columbia	1	0.458098139064618
1932	6	1932.5	District of Columbia	2	1.403338875588
1932	7	1932.58333333333	District of Columbia	0	7.18807061105389
1932	8	1932.66666666667	District of Columbia	1	16.7046787561619
1932	9	1932.75	District of Columbia	13	12.3917097101889
1932	10	1932.83333333333	District of Columbia	12	7.04834842268299
1932	11	1932.91666666667	District of Columbia	2	3.06923705241113
1932	12	1933	District of Columbia	0	0.613008793689166
1933	1	1933.08333333333	District of Columbia	0	0.286315783908678
1933	2	1933.16666666667	District of Columbia	0	0.302193424509979
1933	3	1933.25	District of Columbia	0	0.300739776662922
1933	4	1933.33333333333	District of Columbia	0	0.298068967068619
1933	5	1933.41666666667	District of Columbia	0	0.319508530917603
1933	6	1933.5	District of Columbia	0	0.506263185027072
1933	7	1933.58333333333	District of Columbia	1	1.15196618443345
1933	8	1933.66666666667	District of Columbia	0	2.98000343019508
1933	9	1933.75	District of Columbia	3	2.44726153920436
1933	10	1933.83333333333	District of Columbia	2	1.88374612509724
1933	11	1933.91666666667	District of Columbia	0	0.954377894978935
1933	12	1934	District of Columbia	1	0.384695867080662
1934	1	1934.08333333333	District of Columbia	0	0.343589566604295
1934	2	1934.16666666667	District of Columbia	1	0.338263620921177
1934	3	1934.25	District of Columbia	0	0.324892493179979
1934	4	1934.33333333333	District of Columbia	0	0.341530178773256
1934	5	1934.41666666667	District of Columbia	0	0.360521373243461
1934	6	1934.5	District of Columbia	0	0.5461816245522
1934	7	1934.58333333333	District of Columbia	2	1.23251930565627
1934	8	1934.66666666667	District of Columbia	3	5.05418602914787
1934	9	1934.75	District of Columbia	1	4.69579853329308
1934	10	1934.83333333333	District of Columbia	1	1.77806120299969
1934	11	1934.91666666667	District of Columbia	0	0.788548890000738
1934	12	1935	District of Columbia	1	0.391278811794284
1935	1	1935.08333333333	District of Columbia	1	0.339332792260008
1935	2	1935.16666666667	District of Columbia	2	0.344189035590368
1935	3	1935.25	District of Columbia	1	0.356348991012588
1935	4	1935.33333333333	District of Columbia	1	0.370303170184752
1935	5	1935.41666666667	District of Columbia	0	0.389477292394651
1935	6	1935.5	District of Columbia	0	0.605529717328166
1935	7	1935.58333333333	District of Columbia	10	1.33104586372749
1935	8	1935.66666666667	District of Columbia	27	16.8395337717239
1935	9	1935.75	District of Columbia	28	19.3490495603451
1935	10	1935.83333333333	District of Columbia	13	9.18026260533366
1935	11	1935.91666666667	District of Columbia	3	3.22393309488206
1935	12	1936	District of Columbia	0	0.692315612737169
1936	1	1936.08333333333	District of Columbia	0	0.311608348716977
1936	2	1936.16666666667	District of Columbia	1	0.317731982996575
1936	3	1936.25	District of Columbia	0	0.3149695101397
1936	4	1936.33333333333	District of Columbia	0	0.33133955550877
1936	5	1936.41666666667	District of Columbia	0	0.339940555760326
1936	6	1936.5	District of Columbia	0	0.515061486439397
1936	7	1936.58333333333	District of Columbia	0	1.14548350400078
1936	8	1936.66666666667	District of Columbia	1	1.42363826732139
1936	9	1936.75	District of Columbia	1	1.66454433383861
1936	10	1936.83333333333	District of Columbia	4	1.03998913069938
1936	11	1936.91666666667	District of Columbia	0	1.37427544753832
1936	12	1937	District of Columbia	0	0.467565042773643
1937	1	1937.08333333333	District of Columbia	1	0.371819789333194
1937	2	1937.16666666667	District of Columbia	0	0.375923969732217
1937	3	1937.25	District of Columbia	1	0.374843588287058
1937	4	1937.33333333333	District of Columbia	1	0.361822027858405
1937	5	1937.41666666667	District of Columbia	0	0.432134513336034
1937	6	1937.5	District of Columbia	0	0.678693102085438
1937	7	1937.58333333333	District of Columbia	1	1.4726349421677
1937	8	1937.66666666667	District of Columbia	7	3.53930240426317
1937	9	1937.75	District of Columbia	12	7.32617635683036
1937	10	1937.83333333333	District of Columbia	7	5.17668168919991
1937	11	1937.91666666667	District of Columbia	0	2.44335782503422
1937	12	1938	District of Columbia	0	0.581862786501801
1938	1	1938.08333333333	District of Columbia	0	0.360713482623007
1938	2	1938.16666666667	District of Columbia	1	0.392182264373643
1938	3	1938.25	District of Columbia	0	0.385333635734985
1938	4	1938.33333333333	District of Columbia	0	0.387118803057507
1938	5	1938.41666666667	District of Columbia	0	0.415089696431188
1938	6	1938.5	District of Columbia	0	0.651513401081908
1938	7	1938.58333333333	District of Columbia	1	1.42029133904301
1938	8	1938.66666666667	District of Columbia	9	3.61948440769433
1938	9	1938.75	District of Columbia	10	8.73101839210435
1938	10	1938.83333333333	District of Columbia	6	5.25752436477645
1938	11	1938.91666666667	District of Columbia	0	2.416219692009
1938	12	1939	District of Columbia	2	0.616288539726452
1939	1	1939.08333333333	District of Columbia	0	0.454636533622552
1939	2	1939.16666666667	District of Columbia	0	0.443372541111453
1939	3	1939.25	District of Columbia	0	0.420004392213379
1939	4	1939.33333333333	District of Columbia	0	0.430776653815714
1939	5	1939.41666666667	District of Columbia	0	0.423241577319289
1939	6	1939.5	District of Columbia	0	0.74163618080551
1939	7	1939.58333333333	District of Columbia	0	1.53193024047564
1939	8	1939.66666666667	District of Columbia	5	1.96098579839217
1939	9	1939.75	District of Columbia	9	6.12636897358867
1939	10	1939.83333333333	District of Columbia	2	4.7211331228591
1939	11	1939.91666666667	District of Columbia	3	1.77518636178339
1939	12	1940	District of Columbia	0	0.838697652100618
1940	1	1940.08333333333	District of Columbia	3	0.46215463504954
1940	2	1940.16666666667	District of Columbia	0	0.468554770410604
1940	3	1940.25	District of Columbia	0	0.458046902377366
1940	4	1940.33333333333	District of Columbia	1	0.471463318805018
1940	5	1940.41666666667	District of Columbia	0	0.517931893397599
1940	6	1940.5	District of Columbia	2	0.808879184147441
1940	7	1940.58333333333	District of Columbia	0	7.300187032891
1940	8	1940.66666666667	District of Columbia	0	18.1842921103241
1940	9	1940.75	District of Columbia	1	19.4266429203188
1940	10	1940.83333333333	District of Columbia	0	4.50256998543505
1940	11	1940.91666666667	District of Columbia	1	1.02232538647985
1940	12	1941	District of Columbia	0	0.66622168996892
1941	1	1941.08333333333	District of Columbia	2	0.515028200328742
1941	2	1941.16666666667	District of Columbia	0	0.520505341889465
1941	3	1941.25	District of Columbia	1	0.536420982091435
1941	4	1941.33333333333	District of Columbia	0	0.535577797470197
1941	5	1941.41666666667	District of Columbia	0	0.561934405622071
1941	6	1941.5	District of Columbia	0	0.858047242376629
1941	7	1941.58333333333	District of Columbia	2	1.8213640787881
1941	8	1941.66666666667	District of Columbia	24	7.00175397224323
1941	9	1941.75	District of Columbia	15	20.0276262116946
1941	10	1941.83333333333	District of Columbia	24	10.5853472609905
1941	11	1941.91666666667	District of Columbia	8	5.95736231935915
1941	12	1942	District of Columbia	0	1.48698604516033
1942	1	1942.08333333333	District of Columbia	0	0.530245679229423
1942	2	1942.16666666667	District of Columbia	0	0.509228056005743
1942	3	1942.25	District of Columbia	0	0.52502515893437
1942	4	1942.33333333333	District of Columbia	0	0.552732233147565
1942	5	1942.41666666667	District of Columbia	1	0.524393248623955
1942	6	1942.5	District of Columbia	0	1.61333989001653
1942	7	1942.58333333333	District of Columbia	1	3.17527020394638
1942	8	1942.66666666667	District of Columbia	2	4.55284463843055
1942	9	1942.75	District of Columbia	1	4.0408458818434
1942	10	1942.83333333333	District of Columbia	1	1.7011056068715
1942	11	1942.91666666667	District of Columbia	0	1.04132960181849
1942	12	1943	District of Columbia	0	0.634812464438753
1943	1	1943.08333333333	District of Columbia	1	0.538817032597176
1943	2	1943.16666666667	District of Columbia	0	0.592414882520355
1943	3	1943.25	District of Columbia	0	0.605694542120194
1943	4	1943.33333333333	District of Columbia	1	0.619247697550903
1943	5	1943.41666666667	District of Columbia	0	0.624653962175453
1943	6	1943.5	District of Columbia	0	0.978940007557305
1943	7	1943.58333333333	District of Columbia	0	2.0392980635586
1943	8	1943.66666666667	District of Columbia	0	2.45142816380844
1943	9	1943.75	District of Columbia	5	1.55417730862525
1943	10	1943.83333333333	District of Columbia	5	3.13680814747767
1943	11	1943.91666666667	District of Columbia	0	2.39250396177089
1943	12	1944	District of Columbia	0	0.840711366320305
1944	1	1944.08333333333	District of Columbia	0	0.624127635229545
1944	2	1944.16666666667	District of Columbia	2	0.658268820586622
1944	3	1944.25	District of Columbia	0	0.644935297307274
1944	4	1944.33333333333	District of Columbia	0	0.673102276825712
1944	5	1944.41666666667	District of Columbia	0	0.701643545292688
1944	6	1944.5	District of Columbia	0	1.06696187447106
1944	7	1944.58333333333	District of Columbia	12	2.37995815750743
1944	8	1944.66666666667	District of Columbia	65	29.0714998675204
1944	9	1944.75	District of Columbia	78	47.8117539553698
1944	10	1944.83333333333	District of Columbia	33	25.9331163699829
1944	11	1944.91666666667	District of Columbia	1	9.4931031361817
1944	12	1945	District of Columbia	4	1.53343530494887
1945	1	1945.08333333333	District of Columbia	0	0.548099069633345
1945	2	1945.16666666667	District of Columbia	1	0.513971215765625
1945	3	1945.25	District of Columbia	0	0.541345012580692
1945	4	1945.33333333333	District of Columbia	0	0.525908206177253
1945	5	1945.41666666667	District of Columbia	0	0.534821360064133
1945	6	1945.5	District of Columbia	4	0.845307407349734
1945	7	1945.58333333333	District of Columbia	20	11.6872170585061
1945	8	1945.66666666667	District of Columbia	45	35.7671721212147
1945	9	1945.75	District of Columbia	32	36.0431945333509
1945	10	1945.83333333333	District of Columbia	19	15.2271054785826
1945	11	1945.91666666667	District of Columbia	11	5.16779164483774
1945	12	1946	District of Columbia	8	1.33086279914147
1946	1	1946.08333333333	District of Columbia	0	0.515007436291701
1946	2	1946.16666666667	District of Columbia	0	0.479123717418491
1946	3	1946.25	District of Columbia	1	0.501769481146108
1946	4	1946.33333333333	District of Columbia	0	0.483911145351982
1946	5	1946.41666666667	District of Columbia	0	0.495406988791169
1946	6	1946.5	District of Columbia	0	0.732112628860519
1946	7	1946.58333333333	District of Columbia	1	1.58585737893811
1946	8	1946.66666666667	District of Columbia	11	3.71684437949839
1946	9	1946.75	District of Columbia	7	10.348324451786
1946	10	1946.83333333333	District of Columbia	6	5.44015634329547
1946	11	1946.91666666667	District of Columbia	4	2.74844025840368
1946	12	1947	District of Columbia	3	1.13722943886596
1947	1	1947.08333333333	District of Columbia	0	0.578278712035373
1947	2	1947.16666666667	District of Columbia	2	0.577097152817133
1947	3	1947.25	District of Columbia	0	0.581602032383344
1947	4	1947.33333333333	District of Columbia	0	0.578580811537823
1947	5	1947.41666666667	District of Columbia	0	0.620124517622241
1947	6	1947.5	District of Columbia	1	0.984732892909113
1947	7	1947.58333333333	District of Columbia	0	5.24007942734729
1947	8	1947.66666666667	District of Columbia	3	11.6084614448987
1947	9	1947.75	District of Columbia	6	8.14302693418976
1947	10	1947.83333333333	District of Columbia	7	5.15821723860611
1947	11	1947.91666666667	District of Columbia	3	3.64218412938717
1947	12	1948	District of Columbia	1	1.26582115879626
1948	1	1948.08333333333	District of Columbia	0	0.690226836431242
1948	2	1948.16666666667	District of Columbia	0	0.676777661351356
1948	3	1948.25	District of Columbia	0	0.662630547091377
1948	4	1948.33333333333	District of Columbia	0	0.701194181679927
1948	5	1948.41666666667	District of Columbia	0	0.752461984659242
1948	6	1948.5	District of Columbia	0	1.19072114927106
1948	7	1948.58333333333	District of Columbia	14	2.95013486267143
1948	8	1948.66666666667	District of Columbia	35	38.6364865658255
1948	9	1948.75	District of Columbia	43	49.7366152673387
1948	10	1948.83333333333	District of Columbia	31	29.1629152905459
1948	11	1948.91666666667	District of Columbia	10	12.669387211782
1948	12	1949	District of Columbia	2	2.58818220544986
1949	1	1949.08333333333	District of Columbia	1	0.581960310627046
1949	2	1949.16666666667	District of Columbia	0	0.568265001063174
1949	3	1949.25	District of Columbia	0	0.570882362975315
1949	4	1949.33333333333	District of Columbia	0	0.602283963925785
1949	5	1949.41666666667	District of Columbia	0	0.605994833135174
1949	6	1949.5	District of Columbia	2	0.972343374656981
1949	7	1949.58333333333	District of Columbia	10	9.21460652413668
1949	8	1949.66666666667	District of Columbia	28	30.382209206986
1949	9	1949.75	District of Columbia	29	37.3729244010405
1949	10	1949.83333333333	District of Columbia	29	20.1838621633567
1949	11	1949.91666666667	District of Columbia	8	9.19118982662857
1949	12	1950	District of Columbia	0	1.85887828282154
1950	1	1950.08333333333	District of Columbia	0	0.532650822071366
1950	2	1950.16666666667	District of Columbia	1	0.524982506778372
1950	3	1950.25	District of Columbia	0	0.556327115754464
1950	4	1950.33333333333	District of Columbia	1	0.56328482941371
1950	5	1950.41666666667	District of Columbia	1	0.610677131503795
1950	6	1950.5	District of Columbia	2	1.90045120712366
1950	7	1950.58333333333	District of Columbia	31	9.64785105497466
1950	8	1950.66666666667	District of Columbia	50	51.8743924463916
1950	9	1950.75	District of Columbia	62	49.2636932490219
1950	10	1950.83333333333	District of Columbia	20	22.3089613614388
1950	11	1950.91666666667	District of Columbia	15	7.02263936605447
1950	12	1951	District of Columbia	1	1.68193024510728
1951	1	1951.08333333333	District of Columbia	0	0.432247595330987
1951	2	1951.16666666667	District of Columbia	3	0.42270728181462
1951	3	1951.25	District of Columbia	0	0.431211096073773
1951	4	1951.33333333333	District of Columbia	0	0.491450110560393
1951	5	1951.41666666667	District of Columbia	1	0.466703506724879
1951	6	1951.5	District of Columbia	1	1.62877777075737
1951	7	1951.58333333333	District of Columbia	8	5.34217028841981
1951	8	1951.66666666667	District of Columbia	22	18.9193762214446
1951	9	1951.75	District of Columbia	20	22.7793278031852
1951	10	1951.83333333333	District of Columbia	8	11.5942103220238
1951	11	1951.91666666667	District of Columbia	2	4.1750313105745
1951	12	1952	District of Columbia	1	0.923941856767382
1952	1	1952.08333333333	District of Columbia	0	0.51791591866733
1952	2	1952.16666666667	District of Columbia	0	0.497388860573344
1952	3	1952.25	District of Columbia	1	0.47436364719539
1952	4	1952.33333333333	District of Columbia	0	0.505308865852866
1952	5	1952.41666666667	District of Columbia	0	0.547514476326299
1952	6	1952.5	District of Columbia	2	0.824795654786981
1952	7	1952.58333333333	District of Columbia	6	7.82292149600544
1952	8	1952.66666666667	District of Columbia	64	20.4312948936964
1952	9	1952.75	District of Columbia	43	38.444156786732
1952	10	1952.83333333333	District of Columbia	11	18.4761001297129
1952	11	1952.91666666667	District of Columbia	4	6.14850228342524
1952	12	1953	District of Columbia	3	1.1592164233212
1953	1	1953.08333333333	District of Columbia	1	0.477991757702669
1932	5	1932.41666666667	Florida	0	0.578594590635728
1932	6	1932.5	Florida	0	0.494049135056164
1932	7	1932.58333333333	Florida	0	0.476819712418428
1932	8	1932.66666666667	Florida	0	0.451690894962527
1932	9	1932.75	Florida	0	0.480367383835123
1932	10	1932.83333333333	Florida	2	0.476116075500953
1932	11	1932.91666666667	Florida	0	0.701668615032416
[truncated: 10,202 more rows]
