# Supplementary material for: Unraveling the Transmission Ecology of Polio
Source: PLoS Biol. 2015 Jun 19;13(6):e1002172. doi: 10.1371/journal.pbio.1002172 (PMC4474890; doi:10.1371/journal.pbio.1002172)
Supplement: S12 Data — File containing one-step-ahead predictions of the number of monthly cases (i.e., predicted cases) for the out-of-fit region of the data. (CSV) [file pbio.1002172.s013.csv]

year	month	time	state	cases	predicted.cases
1953	1	1953.08333333333	Alabama	8	6.75450723953363
1953	2	1953.16666666667	Alabama	2	4.89110749171466
1953	3	1953.25	Alabama	0	4.12084308327667
1953	4	1953.33333333333	Alabama	9	4.1817747310567
1953	5	1953.41666666667	Alabama	32	6.02067837410418
1953	6	1953.5	Alabama	108	67.1148346085814
1953	7	1953.58333333333	Alabama	95	255.370020389474
1953	8	1953.66666666667	Alabama	97	141.301263114651
1953	9	1953.75	Alabama	52	67.9251133384247
1953	10	1953.83333333333	Alabama	40	29.9066145380856
1953	11	1953.91666666667	Alabama	9	19.1946485704915
1953	12	1954	Alabama	9	8.05923648385331
1954	1	1954.08333333333	Alabama	9	5.70668803132783
1954	2	1954.16666666667	Alabama	6	4.58257212828227
1954	3	1954.25	Alabama	4	3.91891584280208
1954	4	1954.33333333333	Alabama	16	3.95752932757261
1954	5	1954.41666666667	Alabama	32	6.97203616814822
1954	6	1954.5	Alabama	35	66.1283777647401
1954	7	1954.58333333333	Alabama	77	131.118266456115
1954	8	1954.66666666667	Alabama	69	104.099208860795
1954	9	1954.75	Alabama	63	53.5840263952893
1954	10	1954.83333333333	Alabama	40	32.3959073378284
1954	11	1954.91666666667	Alabama	16	20.1754504958823
1954	12	1955	Alabama	5	10.2516176535429
1953	1	1953.08333333333	Arizona	7	7.90153001164313
1953	2	1953.16666666667	Arizona	7	3.86645230248144
1953	3	1953.25	Arizona	8	4.83401588800358
1953	4	1953.33333333333	Arizona	7	8.66489271938948
1953	5	1953.41666666667	Arizona	6	9.74082564362619
1953	6	1953.5	Arizona	16	8.98562328422552
1953	7	1953.58333333333	Arizona	39	23.1775589886166
1953	8	1953.66666666667	Arizona	172	58.674974475359
1953	9	1953.75	Arizona	66	99.2947518420929
1953	10	1953.83333333333	Arizona	39	40.7441944017866
1953	11	1953.91666666667	Arizona	11	21.7229953511052
1953	12	1954	Arizona	10	8.66446467422466
1954	1	1954.08333333333	Arizona	5	4.58753542746252
1954	2	1954.16666666667	Arizona	1	3.61641776782797
1954	3	1954.25	Arizona	7	3.38806338791169
1954	4	1954.33333333333	Arizona	3	7.54994160536255
1954	5	1954.41666666667	Arizona	12	5.98317430619207
1954	6	1954.5	Arizona	20	12.9194571098828
1954	7	1954.58333333333	Arizona	53	26.5808378206166
1954	8	1954.66666666667	Arizona	41	69.1976582764797
1954	9	1954.75	Arizona	45	46.341272231331
1954	10	1954.83333333333	Arizona	27	24.9532941795506
1954	11	1954.91666666667	Arizona	14	16.0230973268017
1954	12	1955	Arizona	2	9.35442977930955
1953	1	1953.08333333333	Arkansas	1	4.48033900955113
1953	2	1953.16666666667	Arkansas	4	2.74637973065134
1953	3	1953.25	Arkansas	5	2.71646896255464
1953	4	1953.33333333333	Arkansas	4	2.64143055117303
1953	5	1953.41666666667	Arkansas	11	3.16419682384124
1953	6	1953.5	Arkansas	31	27.6548376488486
1953	7	1953.58333333333	Arkansas	60	98.4604968692096
1953	8	1953.66666666667	Arkansas	85	80.8711538859888
1953	9	1953.75	Arkansas	65	61.3086978766823
1953	10	1953.83333333333	Arkansas	28	37.1556941527161
1953	11	1953.91666666667	Arkansas	17	18.2334571684772
1953	12	1954	Arkansas	13	10.7880103447329
1954	1	1954.08333333333	Arkansas	7	5.90689957824124
1954	2	1954.16666666667	Arkansas	3	3.10413251037035
1954	3	1954.25	Arkansas	9	2.59093882878784
1954	4	1954.33333333333	Arkansas	12	2.65681709981938
1954	5	1954.41666666667	Arkansas	25	3.73874727271529
1954	6	1954.5	Arkansas	26	54.8030764219418
1954	7	1954.58333333333	Arkansas	84	91.7430763583811
1954	8	1954.66666666667	Arkansas	55	105.428705460142
1954	9	1954.75	Arkansas	58	45.2585149682801
1954	10	1954.83333333333	Arkansas	48	34.1520096196734
1954	11	1954.91666666667	Arkansas	28	27.2581098269763
1954	12	1955	Arkansas	14	15.9238723680992
1953	1	1953.08333333333	California	339	215.141917216859
1953	2	1953.16666666667	California	156	192.538674825014
1953	3	1953.25	California	87	119.619512607629
1953	4	1953.33333333333	California	64	90.5318794397754
1953	5	1953.41666666667	California	139	106.709489280951
1953	6	1953.5	California	153	280.548352232326
1953	7	1953.58333333333	California	265	319.720203210496
1953	8	1953.66666666667	California	847	345.692130515216
1953	9	1953.75	California	728	674.450653947068
1953	10	1953.83333333333	California	769	530.792675744711
1953	11	1953.91666666667	California	415	421.196489919856
1953	12	1954	California	292	223.779483954655
1954	1	1954.08333333333	California	200	145.047475919248
1954	2	1954.16666666667	California	112	115.477310994247
1954	3	1954.25	California	92	81.5642119272129
1954	4	1954.33333333333	California	87	84.928844604782
1954	5	1954.41666666667	California	167	129.43362192518
1954	6	1954.5	California	243	318.482827442736
1954	7	1954.58333333333	California	662	444.567823675069
1954	8	1954.66666666667	California	1030	719.66133588102
1954	9	1954.75	California	943	832.781748814258
1954	10	1954.83333333333	California	671	626.762891150184
1954	11	1954.91666666667	California	298	365.501466833076
1954	12	1955	California	151	154.97268590499
1953	1	1953.08333333333	Colorado	11	12.7007822763851
1953	2	1953.16666666667	Colorado	2	4.67349252622751
1953	3	1953.25	Colorado	4	1.8082458989119
1953	4	1953.33333333333	Colorado	5	2.62899925978769
1953	5	1953.41666666667	Colorado	11	4.8245000004151
1953	6	1953.5	Colorado	13	20.1441673650587
1953	7	1953.58333333333	Colorado	22	40.9964606218853
1953	8	1953.66666666667	Colorado	62	67.5749399762509
1953	9	1953.75	Colorado	42	90.1380170989696
1953	10	1953.83333333333	Colorado	17	32.0069184072823
1953	11	1953.91666666667	Colorado	4	10.0731814566058
1953	12	1954	Colorado	6	3.32663095366424
1954	1	1954.08333333333	Colorado	3	3.87737800905517
1954	2	1954.16666666667	Colorado	6	2.51470564266371
1954	3	1954.25	Colorado	4	3.40797924858987
1954	4	1954.33333333333	Colorado	3	3.14259247243594
1954	5	1954.41666666667	Colorado	4	3.97297048687873
1954	6	1954.5	Colorado	15	9.55532402303438
1954	7	1954.58333333333	Colorado	48	50.4368025376933
1954	8	1954.66666666667	Colorado	96	144.220843789246
1954	9	1954.75	Colorado	111	150.753926115959
1954	10	1954.83333333333	Colorado	74	80.8986094157062
1954	11	1954.91666666667	Colorado	20	38.6103128445026
1954	12	1955	Colorado	5	11.3200673413886
1953	1	1953.08333333333	Connecticut	6	3.02190586880947
1953	2	1953.16666666667	Connecticut	1	2.76586255967496
1953	3	1953.25	Connecticut	2	1.04912080735099
1953	4	1953.33333333333	Connecticut	2	0.933823603247206
1953	5	1953.41666666667	Connecticut	4	1.69003034446505
1953	6	1953.5	Connecticut	14	10.5046645670342
1953	7	1953.58333333333	Connecticut	50	64.8104029406557
1953	8	1953.66666666667	Connecticut	91	209.299435774124
1953	9	1953.75	Connecticut	99	243.29291078689
1953	10	1953.83333333333	Connecticut	68	105.918644852332
1953	11	1953.91666666667	Connecticut	25	28.6487431523351
1953	12	1954	Connecticut	8	7.8997292557703
1954	1	1954.08333333333	Connecticut	9	3.69461670695517
1954	2	1954.16666666667	Connecticut	3	3.63649286304034
1954	3	1954.25	Connecticut	2	1.38259790332337
1954	4	1954.33333333333	Connecticut	0	0.980406306885571
1954	5	1954.41666666667	Connecticut	1	0.9507747735656
1954	6	1954.5	Connecticut	15	3.65510442176587
1954	7	1954.58333333333	Connecticut	53	55.0603764383528
1954	8	1954.66666666667	Connecticut	66	201.10750008318
1954	9	1954.75	Connecticut	101	229.538106776754
1954	10	1954.83333333333	Connecticut	103	100.518889250208
1954	11	1954.91666666667	Connecticut	74	35.8416234623554
1954	12	1955	Connecticut	24	16.3665120933174
1953	1	1953.08333333333	Delaware	0	0.58659104150336
1953	2	1953.16666666667	Delaware	0	0.527908110427743
1953	3	1953.25	Delaware	0	0.528906432567181
1953	4	1953.33333333333	Delaware	1	0.543520529224913
1953	5	1953.41666666667	Delaware	0	0.566488909863916
1953	6	1953.5	Delaware	0	0.909643002239292
1953	7	1953.58333333333	Delaware	6	2.66240475060194
1953	8	1953.66666666667	Delaware	11	24.3699060998376
1953	9	1953.75	Delaware	9	22.5400605883217
1953	10	1953.83333333333	Delaware	3	6.66915116108886
1953	11	1953.91666666667	Delaware	3	2.43236147160382
1953	12	1954	Delaware	0	1.37140664382276
1954	1	1954.08333333333	Delaware	0	0.573267977487818
1954	2	1954.16666666667	Delaware	0	0.562241246483808
1954	3	1954.25	Delaware	0	0.553871064215666
1954	4	1954.33333333333	Delaware	0	0.576136453700672
1954	5	1954.41666666667	Delaware	0	0.587860582318874
1954	6	1954.5	Delaware	0	0.922898302253772
1954	7	1954.58333333333	Delaware	9	2.69284479808184
1954	8	1954.66666666667	Delaware	12	32.5369051150927
1954	9	1954.75	Delaware	10	27.0110219681267
1954	10	1954.83333333333	Delaware	34	7.59610900917868
1954	11	1954.91666666667	Delaware	14	13.045012295575
1954	12	1955	Delaware	7	4.64656622653186
1953	1	1953.08333333333	District of Columbia	1	0.477991757702669
1953	2	1953.16666666667	District of Columbia	0	0.458449840515318
1953	3	1953.25	District of Columbia	0	0.464960672515871
1953	4	1953.33333333333	District of Columbia	0	0.473193881294438
1953	5	1953.41666666667	District of Columbia	2	0.478919848291516
1953	6	1953.5	District of Columbia	3	2.33908737956915
1953	7	1953.58333333333	District of Columbia	10	10.6943123712926
1953	8	1953.66666666667	District of Columbia	21	25.1070189957175
1953	9	1953.75	District of Columbia	15	24.6477095848426
1953	10	1953.83333333333	District of Columbia	8	10.7793666816484
1953	11	1953.91666666667	District of Columbia	3	3.6309848693402
1953	12	1954	District of Columbia	2	0.840423365367007
1954	1	1954.08333333333	District of Columbia	1	0.468490831225206
1954	2	1954.16666666667	District of Columbia	0	0.448589700794404
1954	3	1954.25	District of Columbia	0	0.45980433130762
1954	4	1954.33333333333	District of Columbia	1	0.444109497357181
1954	5	1954.41666666667	District of Columbia	1	0.482810321546952
1954	6	1954.5	District of Columbia	1	1.54590488493427
1954	7	1954.58333333333	District of Columbia	8	4.93004539240295
1954	8	1954.66666666667	District of Columbia	26	17.7511939610212
1954	9	1954.75	District of Columbia	17	22.3900714407933
1954	10	1954.83333333333	District of Columbia	20	10.5942220320876
1954	11	1954.91666666667	District of Columbia	8	5.04685763528083
1954	12	1955	District of Columbia	1	1.24465518466299
1953	1	1953.08333333333	Florida	34	19.8775459557075
1953	2	1953.16666666667	Florida	15	19.3628018772576
1953	3	1953.25	Florida	14	14.8690590578244
1953	4	1953.33333333333	Florida	13	17.3891349035424
1953	5	1953.41666666667	Florida	30	21.2254048396454
1953	6	1953.5	Florida	36	44.5293025436064
1953	7	1953.58333333333	Florida	74	54.3734808250145
1953	8	1953.66666666667	Florida	104	75.9744285433588
1953	9	1953.75	Florida	139	83.2903279351024
1953	10	1953.83333333333	Florida	150	80.9849965619561
1953	11	1953.91666666667	Florida	55	69.8541068361793
1953	12	1954	Florida	51	33.621241165594
1954	1	1954.08333333333	Florida	49	24.765690388859
1954	2	1954.16666666667	Florida	47	23.6275810614656
1954	3	1954.25	Florida	22	27.6041482028063
1954	4	1954.33333333333	Florida	53	22.8088744718471
1954	5	1954.41666666667	Florida	92	52.7311186092087
1954	6	1954.5	Florida	118	100.695649565147
1954	7	1954.58333333333	Florida	248	124.785128169323
1954	8	1954.66666666667	Florida	231	158.940841687122
1954	9	1954.75	Florida	231	125.228026706294
1954	10	1954.83333333333	Florida	518	91.2216902857651
1954	11	1954.91666666667	Florida	139	42.2904523598217
1954	12	1955	Florida	42	40.6591270762553
1953	1	1953.08333333333	Georgia	7	5.84807643444008
1953	2	1953.16666666667	Georgia	7	4.68357235522343
1953	3	1953.25	Georgia	7	3.74580626764555
1953	4	1953.33333333333	Georgia	9	3.81312917603532
1953	5	1953.41666666667	Georgia	7	8.34831533644553
1953	6	1953.5	Georgia	55	22.8574709271146
1953	7	1953.58333333333	Georgia	101	130.994067574715
1953	8	1953.66666666667	Georgia	104	146.883170129877
1953	9	1953.75	Georgia	75	102.188115492797
1953	10	1953.83333333333	Georgia	46	56.6874474819845
1953	11	1953.91666666667	Georgia	12	29.3029892459157
1953	12	1954	Georgia	8	8.65369906873045
1954	1	1954.08333333333	Georgia	19	5.80390566918565
1954	2	1954.16666666667	Georgia	6	7.51668501069434
1954	3	1954.25	Georgia	6	3.49043465852025
1954	4	1954.33333333333	Georgia	4	3.58948742399771
1954	5	1954.41666666667	Georgia	22	5.10449098936847
1954	6	1954.5	Georgia	53	51.8790072261978
1954	7	1954.58333333333	Georgia	136	131.029919961681
1954	8	1954.66666666667	Georgia	181	165.59505983126
1954	9	1954.75	Georgia	156	135.224599862843
1954	10	1954.83333333333	Georgia	99	85.7570850642447
1954	11	1954.91666666667	Georgia	34	46.0059383154641
1954	12	1955	Georgia	9	16.0726465184714
1953	1	1953.08333333333	Idaho	9	11.9536690625452
1953	2	1953.16666666667	Idaho	2	6.75126301823742
1953	3	1953.25	Idaho	3	2.94608659668395
1953	4	1953.33333333333	Idaho	2	3.01541920095647
1953	5	1953.41666666667	Idaho	2	3.14049629089912
1953	6	1953.5	Idaho	2	4.70971622720293
1953	7	1953.58333333333	Idaho	2	6.39934410277423
1953	8	1953.66666666667	Idaho	15	6.79805753520731
1953	9	1953.75	Idaho	17	25.3412985279024
1953	10	1953.83333333333	Idaho	16	18.8275255914556
1953	11	1953.91666666667	Idaho	17	12.588345939504
1953	12	1954	Idaho	10	10.4394607587612
1954	1	1954.08333333333	Idaho	9	8.06872963700551
1954	2	1954.16666666667	Idaho	4	7.49912538044276
1954	3	1954.25	Idaho	1	3.90787086552329
1954	4	1954.33333333333	Idaho	1	3.11562813259451
1954	5	1954.41666666667	Idaho	4	3.1752482002139
1954	6	1954.5	Idaho	2	7.9685840438337
1954	7	1954.58333333333	Idaho	8	7.37625467436048
1954	8	1954.66666666667	Idaho	20	21.4516651089462
1954	9	1954.75	Idaho	43	35.9012636798009
1954	10	1954.83333333333	Idaho	25	45.2380212849134
1954	11	1954.91666666667	Idaho	11	19.1866984256587
1954	12	1955	Idaho	3	8.80605159671912
1953	1	1953.08333333333	Illinois	39	18.0235014306882
1953	2	1953.16666666667	Illinois	8	7.5483798250661
1953	3	1953.25	Illinois	6	6.44870107248753
1953	4	1953.33333333333	Illinois	13	6.43525255636726
1953	5	1953.41666666667	Illinois	15	7.943476639668
1953	6	1953.5	Illinois	41	29.2038990511139
1953	7	1953.58333333333	Illinois	223	179.590471286795
1953	8	1953.66666666667	Illinois	743	767.340716244634
1953	9	1953.75	Illinois	536	1171.38507150741
1953	10	1953.83333333333	Illinois	300	537.031539689924
1953	11	1953.91666666667	Illinois	74	161.901847618164
1953	12	1954	Illinois	54	36.4576117415473
1954	1	1954.08333333333	Illinois	10	12.0156557925646
1954	2	1954.16666666667	Illinois	13	6.93742070196717
1954	3	1954.25	Illinois	5	6.66969364733913
1954	4	1954.33333333333	Illinois	5	6.69355964047195
1954	5	1954.41666666667	Illinois	11	7.43108949796595
1954	6	1954.5	Illinois	22	24.9896400608167
1954	7	1954.58333333333	Illinois	208	116.726114654952
1954	8	1954.66666666667	Illinois	442	655.143463455312
1954	9	1954.75	Illinois	715	865.919157703982
1954	10	1954.83333333333	Illinois	586	492.287908329413
1954	11	1954.91666666667	Illinois	131	226.850205014118
1954	12	1955	Illinois	56	53.1076943080182
1953	1	1953.08333333333	Indiana	9	9.81120990902606
1953	2	1953.16666666667	Indiana	8	3.82390858669746
1953	3	1953.25	Indiana	8	3.2749351442271
1953	4	1953.33333333333	Indiana	12	3.29945955880673
1953	5	1953.41666666667	Indiana	12	3.49348762389167
1953	6	1953.5	Indiana	17	12.3131078050317
1953	7	1953.58333333333	Indiana	67	80.7653883649531
1953	8	1953.66666666667	Indiana	196	188.046535120811
1953	9	1953.75	Indiana	208	266.599425404046
1953	10	1953.83333333333	Indiana	80	162.514520653934
1953	11	1953.91666666667	Indiana	22	42.2436703644088
1953	12	1954	Indiana	11	9.85397081402987
1954	1	1954.08333333333	Indiana	7	6.18711128573407
1954	2	1954.16666666667	Indiana	2	3.81769094358136
1954	3	1954.25	Indiana	5	3.4454734479821
1954	4	1954.33333333333	Indiana	1	3.47000235834827
1954	5	1954.41666666667	Indiana	2	3.57746507000426
1954	6	1954.5	Indiana	13	5.56579334570965
1954	7	1954.58333333333	Indiana	74	58.9033120701094
1954	8	1954.66666666667	Indiana	183	190.319995857687
1954	9	1954.75	Indiana	219	257.0670515506
1954	10	1954.83333333333	Indiana	208	168.084684923026
1954	11	1954.91666666667	Indiana	107	75.4227894019542
1954	12	1955	Indiana	25	27.1118258395123
1953	1	1953.08333333333	Iowa	37	12.5669281754714
1953	2	1953.16666666667	Iowa	5	6.47486065041641
1953	3	1953.25	Iowa	2	3.13908349462373
1953	4	1953.33333333333	Iowa	4	3.28038707418943
1953	5	1953.41666666667	Iowa	11	3.36057054041353
1953	6	1953.5	Iowa	21	16.567955720286
1953	7	1953.58333333333	Iowa	59	97.0299584892681
1953	8	1953.66666666667	Iowa	249	186.588595050625
1953	9	1953.75	Iowa	123	357.450132027247
1953	10	1953.83333333333	Iowa	69	95.4488904849756
1953	11	1953.91666666667	Iowa	40	31.9112852351125
1953	12	1954	Iowa	14	14.5085376151457
1954	1	1954.08333333333	Iowa	8	7.90467048466331
1954	2	1954.16666666667	Iowa	9	4.4447054074189
1954	3	1954.25	Iowa	4	3.81885622195069
1954	4	1954.33333333333	Iowa	7	3.6835840127838
1954	5	1954.41666666667	Iowa	5	3.89579486424754
1954	6	1954.5	Iowa	26	10.5744012122171
1954	7	1954.58333333333	Iowa	223	132.390025462057
1954	8	1954.66666666667	Iowa	325	631.643438431073
1954	9	1954.75	Iowa	446	486.266766710538
1954	10	1954.83333333333	Iowa	266	308.356299323567
1954	11	1954.91666666667	Iowa	80	105.910743578667
1954	12	1955	Iowa	56	24.9555351781557
1953	1	1953.08333333333	Kansas	17	7.10634600740923
1953	2	1953.16666666667	Kansas	3	4.10488102516384
1953	3	1953.25	Kansas	4	2.73099765765897
1953	4	1953.33333333333	Kansas	7	2.78289824487551
1953	5	1953.41666666667	Kansas	9	2.88006905403425
1953	6	1953.5	Kansas	31	14.5134666214357
1953	7	1953.58333333333	Kansas	71	138.919871243179
1953	8	1953.66666666667	Kansas	154	196.827717157445
1953	9	1953.75	Kansas	126	199.596233454129
1953	10	1953.83333333333	Kansas	66	90.2236602228207
1953	11	1953.91666666667	Kansas	26	27.8454373853333
1953	12	1954	Kansas	18	9.47319212574031
1954	1	1954.08333333333	Kansas	9	7.95461894161915
1954	2	1954.16666666667	Kansas	4	3.68604434612799
1954	3	1954.25	Kansas	3	2.82127757698469
1954	4	1954.33333333333	Kansas	4	2.73815815794021
1954	5	1954.41666666667	Kansas	8	2.9717598085005
1954	6	1954.5	Kansas	17	14.133096194112
1954	7	1954.58333333333	Kansas	141	84.9122933321105
1954	8	1954.66666666667	Kansas	167	331.766418393615
1954	9	1954.75	Kansas	206	239.422015063145
1954	10	1954.83333333333	Kansas	128	139.751294838638
1954	11	1954.91666666667	Kansas	40	50.6810154947127
1954	12	1955	Kansas	18	13.8037889723503
1953	1	1953.08333333333	Kentucky	41	12.9968265744697
1953	2	1953.16666666667	Kentucky	8	3.6504527919423
1953	3	1953.25	Kentucky	5	3.01549576998258
1953	4	1953.33333333333	Kentucky	9	3.11945826402245
1953	5	1953.41666666667	Kentucky	8	3.098956742795
1953	6	1953.5	Kentucky	22	11.9821649683893
1953	7	1953.58333333333	Kentucky	72	145.271043486005
1953	8	1953.66666666667	Kentucky	103	186.520303560532
1953	9	1953.75	Kentucky	62	140.015327543568
1953	10	1953.83333333333	Kentucky	39	59.2750794937615
1953	11	1953.91666666667	Kentucky	30	24.697038491219
1953	12	1954	Kentucky	11	12.2816565470873
1954	1	1954.08333333333	Kentucky	5	5.52739328161465
1954	2	1954.16666666667	Kentucky	15	3.14883383631407
1954	3	1954.25	Kentucky	2	3.14968057082476
1954	4	1954.33333333333	Kentucky	5	3.17020360226491
1954	5	1954.41666666667	Kentucky	9	3.22893735681255
1954	6	1954.5	Kentucky	14	13.0385454835377
1954	7	1954.58333333333	Kentucky	117	103.103591755135
1954	8	1954.66666666667	Kentucky	172	246.905425103601
1954	9	1954.75	Kentucky	249	222.642374928758
1954	10	1954.83333333333	Kentucky	157	193.358691661394
1954	11	1954.91666666667	Kentucky	57	85.5584818632193
1954	12	1955	Kentucky	22	23.3280817385135
1953	1	1953.08333333333	Louisiana	12	13.4716751437281
1953	2	1953.16666666667	Louisiana	4	9.39389421585653
1953	3	1953.25	Louisiana	5	5.26796331719204
1953	4	1953.33333333333	Louisiana	7	6.28959507792609
1953	5	1953.41666666667	Louisiana	16	11.7537772463621
1953	6	1953.5	Louisiana	70	35.9771033759651
1953	7	1953.58333333333	Louisiana	108	127.165829412337
1953	8	1953.66666666667	Louisiana	84	141.323676568923
1953	9	1953.75	Louisiana	65	77.5649323594467
1953	10	1953.83333333333	Louisiana	32	42.2898341900238
1953	11	1953.91666666667	Louisiana	21	21.8676741176222
1953	12	1954	Louisiana	7	15.6105582327397
1954	1	1954.08333333333	Louisiana	11	7.25473401968884
1954	2	1954.16666666667	Louisiana	3	8.86863072930065
1954	3	1954.25	Louisiana	10	4.77146605026907
1954	4	1954.33333333333	Louisiana	15	9.70574201794885
1954	5	1954.41666666667	Louisiana	23	21.1901799436357
1954	6	1954.5	Louisiana	67	51.4481766217879
1954	7	1954.58333333333	Louisiana	136	126.486135678257
1954	8	1954.66666666667	Louisiana	85	170.504958330558
1954	9	1954.75	Louisiana	72	82.2136327968714
1954	10	1954.83333333333	Louisiana	64	46.9636331587052
1954	11	1954.91666666667	Louisiana	34	37.6404630837168
1954	12	1955	Louisiana	15	23.458573417405
1953	1	1953.08333333333	Maine	3	2.87906904926154
1953	2	1953.16666666667	Maine	0	0.655485941478612
1953	3	1953.25	Maine	0	0.53993754490676
1953	4	1953.33333333333	Maine	1	0.558476276499705
1953	5	1953.41666666667	Maine	5	0.510937634186314
1953	6	1953.5	Maine	4	3.05860319613659
1953	7	1953.58333333333	Maine	29	17.2384772656575
1953	8	1953.66666666667	Maine	108	62.3740098984549
1953	9	1953.75	Maine	97	79.4532404036931
1953	10	1953.83333333333	Maine	59	37.3456807332431
1953	11	1953.91666666667	Maine	11	17.9249729081315
1953	12	1954	Maine	6	5.98527831773279
1954	1	1954.08333333333	Maine	3	2.0541801472423
1954	2	1954.16666666667	Maine	0	0.551362647294137
1954	3	1954.25	Maine	0	0.488074781966608
1954	4	1954.33333333333	Maine	0	0.475508799677872
1954	5	1954.41666666667	Maine	0	0.496839955870712
1954	6	1954.5	Maine	0	0.650003272132024
1954	7	1954.58333333333	Maine	7	1.57364767794927
1954	8	1954.66666666667	Maine	38	14.0710602656779
1954	9	1954.75	Maine	26	25.8951317803153
1954	10	1954.83333333333	Maine	44	11.9959841045701
1954	11	1954.91666666667	Maine	14	10.7482969743663
1954	12	1955	Maine	3	5.50726131778789
1953	1	1953.08333333333	Maryland	1	3.48555476203527
1953	2	1953.16666666667	Maryland	1	1.57373311724755
1953	3	1953.25	Maryland	0	1.43125370507094
1953	4	1953.33333333333	Maryland	0	1.55875075949803
1953	5	1953.41666666667	Maryland	4	1.49496421494738
1953	6	1953.5	Maryland	7	5.59574146902452
1953	7	1953.58333333333	Maryland	66	36.9633949359658
1953	8	1953.66666666667	Maryland	169	182.548319864301
1953	9	1953.75	Maryland	152	252.066360953417
1953	10	1953.83333333333	Maryland	99	140.734644751079
1953	11	1953.91666666667	Maryland	26	59.9739398191952
1953	12	1954	Maryland	20	14.4908670457141
1954	1	1954.08333333333	Maryland	4	4.37524660906491
1954	2	1954.16666666667	Maryland	1	1.51358491071636
1954	3	1954.25	Maryland	0	1.53054106622854
1954	4	1954.33333333333	Maryland	1	1.51510177789188
1954	5	1954.41666666667	Maryland	1	1.46585067069453
1954	6	1954.5	Maryland	3	2.5898868878109
1954	7	1954.58333333333	Maryland	14	15.9683089235818
1954	8	1954.66666666667	Maryland	37	47.6128178146045
1954	9	1954.75	Maryland	74	61.745285993056
1954	10	1954.83333333333	Maryland	82	51.8142547684403
1954	11	1954.91666666667	Maryland	22	38.6402386956467
1954	12	1955	Maryland	10	11.093760986133
1953	1	1953.08333333333	Massachusetts	20	4.57514897402938
1953	2	1953.16666666667	Massachusetts	0	2.51795682950861
1953	3	1953.25	Massachusetts	5	1.83038106490598
1953	4	1953.33333333333	Massachusetts	0	1.94201002279165
1953	5	1953.41666666667	Massachusetts	8	1.93872530062842
1953	6	1953.5	Massachusetts	6	9.24267245488341
1953	7	1953.58333333333	Massachusetts	50	45.9426601188871
1953	8	1953.66666666667	Massachusetts	131	214.649711576849
1953	9	1953.75	Massachusetts	163	231.520120431461
1953	10	1953.83333333333	Massachusetts	152	97.2023078920765
1953	11	1953.91666666667	Massachusetts	70	49.1689857103302
1953	12	1954	Massachusetts	47	21.2954500101511
1954	1	1954.08333333333	Massachusetts	18	10.1175145775297
1954	2	1954.16666666667	Massachusetts	6	2.47591190365155
1954	3	1954.25	Massachusetts	7	1.90994535595657
1954	4	1954.33333333333	Massachusetts	0	1.9028049830701
1954	5	1954.41666666667	Massachusetts	5	1.91993072369108
1954	6	1954.5	Massachusetts	5	6.70156352149542
1954	7	1954.58333333333	Massachusetts	41	37.6697059652732
1954	8	1954.66666666667	Massachusetts	201	173.865162288017
1954	9	1954.75	Massachusetts	329	267.721062509308
1954	10	1954.83333333333	Massachusetts	306	144.486464014358
1954	11	1954.91666666667	Massachusetts	91	78.4086209951573
1954	12	1955	Massachusetts	30	26.3150337249639
1953	1	1953.08333333333	Michigan	50	21.5821018639201
1953	2	1953.16666666667	Michigan	20	6.88687552689894
1953	3	1953.25	Michigan	13	6.7604532971884
1953	4	1953.33333333333	Michigan	5	6.63585719234941
1953	5	1953.41666666667	Michigan	12	6.54798535295963
1953	6	1953.5	Michigan	24	14.7456056283173
1953	7	1953.58333333333	Michigan	209	161.909777314501
1953	8	1953.66666666667	Michigan	796	897.669005281103
1953	9	1953.75	Michigan	586	1233.63465876309
1953	10	1953.83333333333	Michigan	442	418.542986942234
1953	11	1953.91666666667	Michigan	137	183.592086239584
1953	12	1954	Michigan	73	49.6284240279069
1954	1	1954.08333333333	Michigan	43	13.778752267267
1954	2	1954.16666666667	Michigan	11	6.84381651212009
1954	3	1954.25	Michigan	11	6.68018224460974
1954	4	1954.33333333333	Michigan	11	6.58714791999328
1954	5	1954.41666666667	Michigan	20	6.78333108252069
1954	6	1954.5	Michigan	56	19.0092031331019
1954	7	1954.58333333333	Michigan	253	334.535113710786
1954	8	1954.66666666667	Michigan	528	1161.75941471736
1954	9	1954.75	Michigan	549	1000.78135678166
1954	10	1954.83333333333	Michigan	457	360.610183691648
1954	11	1954.91666666667	Michigan	158	178.458458853129
1954	12	1955	Michigan	87	52.9191669788096
1953	1	1953.08333333333	Minnesota	34	23.6437724543147
1953	2	1953.16666666667	Minnesota	6	6.27205429756942
1953	3	1953.25	Minnesota	2	4.2627762601031
1953	4	1953.33333333333	Minnesota	7	4.40820630264649
1953	5	1953.41666666667	Minnesota	19	4.64700662530972
1953	6	1953.5	Minnesota	44	28.7695520213858
1953	7	1953.58333333333	Minnesota	184	272.73971639061
1953	8	1953.66666666667	Minnesota	793	672.725625199753
1953	9	1953.75	Minnesota	705	968.058323001644
1953	10	1953.83333333333	Minnesota	324	388.631803221462
1953	11	1953.91666666667	Minnesota	109	110.558379038475
1953	12	1954	Minnesota	39	32.3263303074924
1954	1	1954.08333333333	Minnesota	7	12.7341453165672
1954	2	1954.16666666667	Minnesota	17	4.33883167389772
1954	3	1954.25	Minnesota	5	4.17171728366969
1954	4	1954.33333333333	Minnesota	9	4.21955120403354
1954	5	1954.41666666667	Minnesota	4	4.29894137893087
1954	6	1954.5	Minnesota	9	9.18927277007528
1954	7	1954.58333333333	Minnesota	79	58.1935553715926
1954	8	1954.66666666667	Minnesota	175	294.030023382273
1954	9	1954.75	Minnesota	214	277.474724834864
1954	10	1954.83333333333	Minnesota	129	139.268082077223
1954	11	1954.91666666667	Minnesota	24	52.539574973664
1954	12	1955	Minnesota	12	11.6282262568902
1953	1	1953.08333333333	Mississippi	7	7.06447815417042
1953	2	1953.16666666667	Mississippi	9	6.93472941452751
1953	3	1953.25	Mississippi	2	6.75543240278332
1953	4	1953.33333333333	Mississippi	6	3.23220172086388
1953	5	1953.41666666667	Mississippi	18	8.33505090294611
1953	6	1953.5	Mississippi	61	38.487621791556
1953	7	1953.58333333333	Mississippi	80	104.481001853596
1953	8	1953.66666666667	Mississippi	87	103.949176105691
1953	9	1953.75	Mississippi	38	76.9658132512184
1953	10	1953.83333333333	Mississippi	14	32.3566080659097
1953	11	1953.91666666667	Mississippi	14	10.2359175566936
1953	12	1954	Mississippi	1	8.59394058105428
1954	1	1954.08333333333	Mississippi	10	2.71441042439279
1954	2	1954.16666666667	Mississippi	6	8.35083777783943
1954	3	1954.25	Mississippi	2	5.31796484196113
1954	4	1954.33333333333	Mississippi	8	3.14807921704043
1954	5	1954.41666666667	Mississippi	22	10.4318754102686
1954	6	1954.5	Mississippi	55	46.6506690365155
1954	7	1954.58333333333	Mississippi	140	101.748484847501
1954	8	1954.66666666667	Mississippi	121	143.371128631954
1954	9	1954.75	Mississippi	61	101.96535953892
1954	10	1954.83333333333	Mississippi	55	47.1124953340406
1954	11	1954.91666666667	Mississippi	20	27.5283275600102
1954	12	1955	Mississippi	12	11.4237600328728
1953	1	1953.08333333333	Missouri	16	6.85253292779238
1953	2	1953.16666666667	Missouri	8	2.65063634053979
1953	3	1953.25	Missouri	3	2.5744783160831
1953	4	1953.33333333333	Missouri	6	2.60412069323477
1953	5	1953.41666666667	Missouri	21	2.70178988108589
1953	6	1953.5	Missouri	47	22.4562125459712
1953	7	1953.58333333333	Missouri	113	212.117940666114
1953	8	1953.66666666667	Missouri	254	269.330690506933
1953	9	1953.75	Missouri	222	241.803680952513
1953	10	1953.83333333333	Missouri	119	116.634937136168
1953	11	1953.91666666667	Missouri	37	48.8732756549176
1953	12	1954	Missouri	38	12.8678672116653
1954	1	1954.08333333333	Missouri	10	6.26876878798898
1954	2	1954.16666666667	Missouri	4	2.57100144239818
1954	3	1954.25	Missouri	1	2.41019158112289
1954	4	1954.33333333333	Missouri	4	2.56841480507197
1954	5	1954.41666666667	Missouri	19	2.5612000414223
1954	6	1954.5	Missouri	9	19.82717399426
1954	7	1954.58333333333	Missouri	78	50.2505553853282
1954	8	1954.66666666667	Missouri	139	176.857010871974
1954	9	1954.75	Missouri	190	155.255494902906
1954	10	1954.83333333333	Missouri	152	101.882807093381
1954	11	1954.91666666667	Missouri	43	61.7471324737821
1954	12	1955	Missouri	12	15.5964496971201
1953	1	1953.08333333333	Montana	8	4.8748433643805
1953	2	1953.16666666667	Montana	1	3.05433601623418
1953	3	1953.25	Montana	3	1.55579789983436
1953	4	1953.33333333333	Montana	1	2.31259870269389
1953	5	1953.41666666667	Montana	1	1.60720676412058
1953	6	1953.5	Montana	3	1.78542549176599
1953	7	1953.58333333333	Montana	17	6.48943989711617
1953	8	1953.66666666667	Montana	56	56.6317291754733
1953	9	1953.75	Montana	77	88.0412675816831
1953	10	1953.83333333333	Montana	45	42.1998467937283
1953	11	1953.91666666667	Montana	15	18.1740400009013
1953	12	1954	Montana	27	6.81145513257745
1954	1	1954.08333333333	Montana	14	7.18328504366885
1954	2	1954.16666666667	Montana	14	3.93178678747161
1954	3	1954.25	Montana	9	4.37495734362694
1954	4	1954.33333333333	Montana	3	3.98463879643339
1954	5	1954.41666666667	Montana	1	2.19635242738976
1954	6	1954.5	Montana	2	1.59525941462324
1954	7	1954.58333333333	Montana	10	4.53169747077749
1954	8	1954.66666666667	Montana	22	33.734174527462
1954	9	1954.75	Montana	40	40.1169996491238
1954	10	1954.83333333333	Montana	35	22.5410691540292
1954	11	1954.91666666667	Montana	19	13.6241630079103
1954	12	1955	Montana	15	7.48437244558982
1953	1	1953.08333333333	Nebraska	10	14.0093708647086
1953	2	1953.16666666667	Nebraska	6	2.95587671374146
1953	3	1953.25	Nebraska	2	2.97912866556752
1953	4	1953.33333333333	Nebraska	6	2.91287425907233
1953	5	1953.41666666667	Nebraska	7	3.09760721343179
1953	6	1953.5	Nebraska	14	10.0570535253488
1953	7	1953.58333333333	Nebraska	48	67.4341671667723
1953	8	1953.66666666667	Nebraska	76	120.684178771583
1953	9	1953.75	Nebraska	40	92.4938596831821
1953	10	1953.83333333333	Nebraska	18	28.854146591184
1953	11	1953.91666666667	Nebraska	8	10.9556254328578
1953	12	1954	Nebraska	7	5.584029746018
1954	1	1954.08333333333	Nebraska	3	4.13728462398052
1954	2	1954.16666666667	Nebraska	3	3.35570297636244
1954	3	1954.25	Nebraska	4	3.09532882333228
1954	4	1954.33333333333	Nebraska	0	3.06170322974125
1954	5	1954.41666666667	Nebraska	4	3.0198519686525
1954	6	1954.5	Nebraska	24	7.58181315867241
1954	7	1954.58333333333	Nebraska	118	112.407377585809
1954	8	1954.66666666667	Nebraska	153	278.383218678579
1954	9	1954.75	Nebraska	254	190.990975228256
1954	10	1954.83333333333	Nebraska	121	140.372848036888
1954	11	1954.91666666667	Nebraska	29	52.8844603842939
1954	12	1955	Nebraska	11	11.9027368928249
1953	1	1953.08333333333	Nevada	20	9.20153355666591
1953	2	1953.16666666667	Nevada	0	3.46128396226096
1953	3	1953.25	Nevada	4	0.827621500017086
1953	4	1953.33333333333	Nevada	1	1.58587764326097
1953	5	1953.41666666667	Nevada	0	1.24294409759536
1953	6	1953.5	Nevada	0	1.23108059553392
1953	7	1953.58333333333	Nevada	10	1.5235974315552
1953	8	1953.66666666667	Nevada	12	15.0224665393112
1953	9	1953.75	Nevada	6	15.0572491391968
1953	10	1953.83333333333	Nevada	6	6.97834041279702
1953	11	1953.91666666667	Nevada	1	5.76406486668944
1953	12	1954	Nevada	2	2.83398934823973
1954	1	1954.08333333333	Nevada	2	1.08527877804536
1954	2	1954.16666666667	Nevada	0	0.456561404301486
1954	3	1954.25	Nevada	0	0.211136726459401
1954	4	1954.33333333333	Nevada	1	0.207663925486083
1954	5	1954.41666666667	Nevada	5	0.547221693311012
1954	6	1954.5	Nevada	8	3.97937829691843
1954	7	1954.58333333333	Nevada	22	12.8367737563045
1954	8	1954.66666666667	Nevada	38	34.03961360667
1954	9	1954.75	Nevada	24	36.5969897668022
1954	10	1954.83333333333	Nevada	11	19.0008426311616
1954	11	1954.91666666667	Nevada	1	11.2996399279766
1954	12	1955	Nevada	1	4.62380610392252
1953	1	1953.08333333333	New Hampshire	0	0.724131490793148
1953	2	1953.16666666667	New Hampshire	0	0.269961529949099
1953	3	1953.25	New Hampshire	0	0.2252448417618
1953	4	1953.33333333333	New Hampshire	0	0.239995888904978
1953	5	1953.41666666667	New Hampshire	0	0.245430134811692
1953	6	1953.5	New Hampshire	9	0.626360714564795
1953	7	1953.58333333333	New Hampshire	11	23.7964519615153
1953	8	1953.66666666667	New Hampshire	41	39.4577060132786
1953	9	1953.75	New Hampshire	19	36.1099007021224
1953	10	1953.83333333333	New Hampshire	15	14.1995047710308
1953	11	1953.91666666667	New Hampshire	16	4.88752306581603
1953	12	1954	New Hampshire	6	2.8501927676314
1954	1	1954.08333333333	New Hampshire	4	1.19239744022862
1954	2	1954.16666666667	New Hampshire	1	0.480879323793605
1954	3	1954.25	New Hampshire	0	0.215374741848255
1954	4	1954.33333333333	New Hampshire	0	0.225421403570429
1954	5	1954.41666666667	New Hampshire	0	0.228767397135952
1954	6	1954.5	New Hampshire	2	0.542364554798271
1954	7	1954.58333333333	New Hampshire	5	6.79650392379719
1954	8	1954.66666666667	New Hampshire	22	12.8896457511812
1954	9	1954.75	New Hampshire	22	17.2288004941362
1954	10	1954.83333333333	New Hampshire	27	9.47156023008338
1954	11	1954.91666666667	New Hampshire	11	5.70018658037684
1954	12	1955	New Hampshire	0	2.26973214172648
1953	1	1953.08333333333	New Jersey	11	9.20530577621332
1953	2	1953.16666666667	New Jersey	2	6.69197139527514
1953	3	1953.25	New Jersey	0	4.2943760720904
1953	4	1953.33333333333	New Jersey	1	4.05606111599774
1953	5	1953.41666666667	New Jersey	9	4.40971204249487
1953	6	1953.5	New Jersey	10	17.3407609659351
1953	7	1953.58333333333	New Jersey	72	43.0455675226692
1953	8	1953.66666666667	New Jersey	240	317.157661206947
1953	9	1953.75	New Jersey	207	425.945742935624
1953	10	1953.83333333333	New Jersey	166	135.825643658134
1953	11	1953.91666666667	New Jersey	25	67.023710418902
1953	12	1954	New Jersey	20	12.8459761934366
1954	1	1954.08333333333	New Jersey	9	10.4502813258953
1954	2	1954.16666666667	New Jersey	5	6.69431489199644
1954	3	1954.25	New Jersey	2	5.16512422357833
1954	4	1954.33333333333	New Jersey	1	4.67658073675735
1954	5	1954.41666666667	New Jersey	5	4.88270153005749
1954	6	1954.5	New Jersey	9	12.3689445339719
1954	7	1954.58333333333	New Jersey	73	41.6315548190326
1954	8	1954.66666666667	New Jersey	166	334.56009148018
1954	9	1954.75	New Jersey	206	330.746445060629
1954	10	1954.83333333333	New Jersey	261	145.268912082608
1954	11	1954.91666666667	New Jersey	111	105.479721896669
1954	12	1955	New Jersey	61	43.3774755905325
1953	1	1953.08333333333	New Mexico	8	5.25833370855644
1953	2	1953.16666666667	New Mexico	3	2.28141820385222
1953	3	1953.25	New Mexico	0	2.1680226254959
1953	4	1953.33333333333	New Mexico	4	2.08235542176839
1953	5	1953.41666666667	New Mexico	0	2.28836710421049
1953	6	1953.5	New Mexico	8	2.25051415799653
1953	7	1953.58333333333	New Mexico	18	16.8807401184169
1953	8	1953.66666666667	New Mexico	26	34.3538217490302
1953	9	1953.75	New Mexico	22	29.1427514263756
1953	10	1953.83333333333	New Mexico	15	14.335942639735
1953	11	1953.91666666667	New Mexico	6	8.88126089350109
1953	12	1954	New Mexico	2	4.25802563106436
1954	1	1954.08333333333	New Mexico	4	2.49062313364169
1954	2	1954.16666666667	New Mexico	1	2.43268966472756
1954	3	1954.25	New Mexico	3	2.19410031646296
1954	4	1954.33333333333	New Mexico	0	2.27358584478329
1954	5	1954.41666666667	New Mexico	2	2.41415225065309
1954	6	1954.5	New Mexico	5	3.96553356614327
1954	7	1954.58333333333	New Mexico	29	13.5332015333102
1954	8	1954.66666666667	New Mexico	52	53.9124942575106
1954	9	1954.75	New Mexico	66	55.5935948773035
1954	10	1954.83333333333	New Mexico	52	37.0098173488168
1954	11	1954.91666666667	New Mexico	12	23.2309041670587
1954	12	1955	New Mexico	7	6.29986938473002
1953	1	1953.08333333333	New York	77	32.6208796059029
1953	2	1953.16666666667	New York	22	27.5773398861031
1953	3	1953.25	New York	13	13.5177716538082
1953	4	1953.33333333333	New York	17	11.6630097207325
1953	5	1953.41666666667	New York	37	20.1273839552374
1953	6	1953.5	New York	71	72.197423224638
1953	7	1953.58333333333	New York	287	293.316335041517
1953	8	1953.66666666667	New York	819	1353.2851065153
1953	9	1953.75	New York	864	1571.36020943269
1953	10	1953.83333333333	New York	647	571.803182903799
1953	11	1953.91666666667	New York	270	259.593075943252
1953	12	1954	New York	115	105.214956416854
1954	1	1954.08333333333	New York	53	45.1134164941011
1954	2	1954.16666666667	New York	28	22.8562868950845
1954	3	1954.25	New York	18	15.2290235373359
1954	4	1954.33333333333	New York	10	13.8499799890237
1954	5	1954.41666666667	New York	15	15.4444971016637
1954	6	1954.5	New York	29	36.2980732441874
1954	7	1954.58333333333	New York	180	131.097979797876
1954	8	1954.66666666667	New York	372	792.67793563341
1954	9	1954.75	New York	563	795.711744321948
1954	10	1954.83333333333	New York	653	361.607629101588
1954	11	1954.91666666667	New York	340	241.727392915588
1954	12	1955	New York	176	130.867947086453
1953	1	1953.08333333333	North Carolina	22	19.8511194656319
1953	2	1953.16666666667	North Carolina	13	13.1773526712574
1953	3	1953.25	North Carolina	2	8.64290306424282
1953	4	1953.33333333333	North Carolina	1	4.90489110200746
1953	5	1953.41666666667	North Carolina	14	5.22023284796913
1953	6	1953.5	North Carolina	70	41.4114917003852
1953	7	1953.58333333333	North Carolina	288	184.053409831322
1953	8	1953.66666666667	North Carolina	292	405.743804829019
1953	9	1953.75	North Carolina	112	269.48944956088
1953	10	1953.83333333333	North Carolina	75	75.1477356545102
1953	11	1953.91666666667	North Carolina	36	40.0350132201201
1953	12	1954	North Carolina	13	19.935914863707
1954	1	1954.08333333333	North Carolina	25	9.53766772321592
1954	2	1954.16666666667	North Carolina	4	13.3226405574221
1954	3	1954.25	North Carolina	5	5.37129270284908
1954	4	1954.33333333333	North Carolina	3	6.0873237117035
1954	5	1954.41666666667	North Carolina	7	7.38797605438654
1954	6	1954.5	North Carolina	16	22.6392770956212
1954	7	1954.58333333333	North Carolina	114	48.1271772394374
1954	8	1954.66666666667	North Carolina	226	179.207137417378
1954	9	1954.75	North Carolina	163	209.172751577373
1954	10	1954.83333333333	North Carolina	121	103.622439482909
1954	11	1954.91666666667	North Carolina	28	62.772862238822
1954	12	1955	North Carolina	19	16.9823357945954
1953	1	1953.08333333333	North Dakota	7	6.94118549660132
1953	2	1953.16666666667	North Dakota	1	1.32541362938108
1953	3	1953.25	North Dakota	1	0.791044721467075
1953	4	1953.33333333333	North Dakota	0	0.75790032022286
1953	5	1953.41666666667	North Dakota	2	0.791469539047996
1953	6	1953.5	North Dakota	3	3.736351011984
1953	7	1953.58333333333	North Dakota	6	15.5148332876548
1953	8	1953.66666666667	North Dakota	72	32.2177433259842
1953	9	1953.75	North Dakota	55	88.2099255576011
1953	10	1953.83333333333	North Dakota	36	33.9005604652486
1953	11	1953.91666666667	North Dakota	8	18.3625664943962
1953	12	1954	North Dakota	12	5.69984965992112
1954	1	1954.08333333333	North Dakota	5	3.15540200094717
1954	2	1954.16666666667	North Dakota	2	1.12675680428657
1954	3	1954.25	North Dakota	1	0.818304357158198
1954	4	1954.33333333333	North Dakota	0	0.778882884343413
1954	5	1954.41666666667	North Dakota	2	0.779288974871969
1954	6	1954.5	North Dakota	3	3.68363873459415
1954	7	1954.58333333333	North Dakota	18	14.8323820764143
1954	8	1954.66666666667	North Dakota	29	71.3023368548317
1954	9	1954.75	North Dakota	34	60.1193806176745
1954	10	1954.83333333333	North Dakota	19	21.4892883175092
1954	11	1954.91666666667	North Dakota	7	10.5738192231554
1954	12	1955	North Dakota	2	4.74757762103409
1953	1	1953.08333333333	Ohio	25	17.0177412444742
1953	2	1953.16666666667	Ohio	21	5.35490010997076
1953	3	1953.25	Ohio	7	4.3482974827909
1953	4	1953.33333333333	Ohio	6	4.40868178508187
1953	5	1953.41666666667	Ohio	9	4.68699135289044
1953	6	1953.5	Ohio	58	18.2153368447355
1953	7	1953.58333333333	Ohio	240	240.229909798062
1953	8	1953.66666666667	Ohio	796	953.727850512885
1953	9	1953.75	Ohio	734	1319.83488410308
1953	10	1953.83333333333	Ohio	510	558.892113801738
1953	11	1953.91666666667	Ohio	154	212.642584494088
1953	12	1954	Ohio	64	53.4030756588985
1954	1	1954.08333333333	Ohio	57	12.6205464336363
1954	2	1954.16666666667	Ohio	23	5.91842913692905
1954	3	1954.25	Ohio	6	4.49505057662019
1954	4	1954.33333333333	Ohio	9	4.36747274370037
1954	5	1954.41666666667	Ohio	23	4.91917967717924
1954	6	1954.5	Ohio	31	32.5500820832946
1954	7	1954.58333333333	Ohio	203	170.440145711162
1954	8	1954.66666666667	Ohio	487	753.733421937585
1954	9	1954.75	Ohio	706	881.839821412323
1954	10	1954.83333333333	Ohio	641	450.228600579099
1954	11	1954.91666666667	Ohio	186	229.677840356522
1954	12	1955	Ohio	69	60.1976928257268
1953	1	1953.08333333333	Oklahoma	13	5.78561142930187
1953	2	1953.16666666667	Oklahoma	4	5.04720114799284
1953	3	1953.25	Oklahoma	11	4.68440045648424
1953	4	1953.33333333333	Oklahoma	5	4.56220068605687
1953	5	1953.41666666667	Oklahoma	16	5.28663791536458
1953	6	1953.5	Oklahoma	52	35.6109137448354
1953	7	1953.58333333333	Oklahoma	135	158.14695492666
1953	8	1953.66666666667	Oklahoma	154	153.529735489598
1953	9	1953.75	Oklahoma	81	105.397085526103
1953	10	1953.83333333333	Oklahoma	35	48.5074960741084
1953	11	1953.91666666667	Oklahoma	23	20.5155177575025
1953	12	1954	Oklahoma	19	11.8506089227342
1954	1	1954.08333333333	Oklahoma	3	7.71228818254285
1954	2	1954.16666666667	Oklahoma	9	4.67548790996099
1954	3	1954.25	Oklahoma	5	4.65793567945151
1954	4	1954.33333333333	Oklahoma	4	4.72513653073543
1954	5	1954.41666666667	Oklahoma	21	4.70401351970769
1954	6	1954.5	Oklahoma	43	44.8342370843695
1954	7	1954.58333333333	Oklahoma	159	135.649566078567
1954	8	1954.66666666667	Oklahoma	134	173.862229133008
1954	9	1954.75	Oklahoma	94	97.434882320012
1954	10	1954.83333333333	Oklahoma	67	53.7995172986228
1954	11	1954.91666666667	Oklahoma	14	33.0617576192594
1954	12	1955	Oklahoma	7	9.06204701703283
1953	1	1953.08333333333	Oregon	8	9.95644468634184
1953	2	1953.16666666667	Oregon	5	4.80114649745874
1953	3	1953.25	Oregon	5	3.69225695795632
1953	4	1953.33333333333	Oregon	1	3.73931850803684
1953	5	1953.41666666667	Oregon	9	3.36308841189034
1953	6	1953.5	Oregon	9	11.1389680625947
1953	7	1953.58333333333	Oregon	15	21.1583023005859
1953	8	1953.66666666667	Oregon	57	41.6508380097357
1953	9	1953.75	Oregon	82	86.435950169222
1953	10	1953.83333333333	Oregon	78	80.6796359108766
1953	11	1953.91666666667	Oregon	57	52.9546024083984
1953	12	1954	Oregon	23	29.0999291078353
1954	1	1954.08333333333	Oregon	10	11.0536167337759
1954	2	1954.16666666667	Oregon	12	5.33345061675745
1954	3	1954.25	Oregon	6	4.86775057761324
1954	4	1954.33333333333	Oregon	4	4.1470466394254
1954	5	1954.41666666667	Oregon	7	4.72840847753521
1954	6	1954.5	Oregon	13	10.1766279374683
1954	7	1954.58333333333	Oregon	38	27.5009899761189
1954	8	1954.66666666667	Oregon	54	83.4711449756043
1954	9	1954.75	Oregon	79	107.138694273456
1954	10	1954.83333333333	Oregon	71	85.7021895749209
1954	11	1954.91666666667	Oregon	59	51.5711652813754
1954	12	1955	Oregon	21	29.4139066167072
1953	1	1953.08333333333	Pennsylvania	15	10.3864858776042
1953	2	1953.16666666667	Pennsylvania	11	5.64178348468901
1953	3	1953.25	Pennsylvania	6	5.64142397017638
1953	4	1953.33333333333	Pennsylvania	9	5.65357901204652
1953	5	1953.41666666667	Pennsylvania	9	5.65892764799761
1953	6	1953.5	Pennsylvania	22	7.5338508638476
1953	7	1953.58333333333	Pennsylvania	79	83.6068692231019
1953	8	1953.66666666667	Pennsylvania	302	319.261411983265
1953	9	1953.75	Pennsylvania	390	479.835907528247
1953	10	1953.83333333333	Pennsylvania	333	220.726581860493
1953	11	1953.91666666667	Pennsylvania	72	114.757666369727
1953	12	1954	Pennsylvania	45	25.7426179089402
1954	1	1954.08333333333	Pennsylvania	33	10.8647652085432
1954	2	1954.16666666667	Pennsylvania	14	5.70228802989246
1954	3	1954.25	Pennsylvania	9	5.60964583568064
1954	4	1954.33333333333	Pennsylvania	2	5.61325645293779
1954	5	1954.41666666667	Pennsylvania	5	5.50796237928306
1954	6	1954.5	Pennsylvania	14	6.56823696419067
1954	7	1954.58333333333	Pennsylvania	70	57.559290269266
1954	8	1954.66666666667	Pennsylvania	258	274.681541534726
1954	9	1954.75	Pennsylvania	380	402.774350343043
1954	10	1954.83333333333	Pennsylvania	444	207.522043355914
1954	11	1954.91666666667	Pennsylvania	149	143.195821587104
1954	12	1955	Pennsylvania	62	43.9892156555114
1953	1	1953.08333333333	Rhode Island	1	0.96289820467665
1953	2	1953.16666666667	Rhode Island	0	0.323753798449985
1953	3	1953.25	Rhode Island	0	0.328907675923922
1953	4	1953.33333333333	Rhode Island	0	0.338579789302623
1953	5	1953.41666666667	Rhode Island	0	0.330983021519147
1953	6	1953.5	Rhode Island	2	0.486527255401525
1953	7	1953.58333333333	Rhode Island	10	7.73951643536345
1953	8	1953.66666666667	Rhode Island	69	64.1524685581029
1953	9	1953.75	Rhode Island	110	102.576763970893
1953	10	1953.83333333333	Rhode Island	68	39.2723305485905
1953	11	1953.91666666667	Rhode Island	23	16.3340797429498
1953	12	1954	Rhode Island	6	5.44500364332333
1954	1	1954.08333333333	Rhode Island	2	0.624537573520966
1954	2	1954.16666666667	Rhode Island	1	0.269370311930834
1954	3	1954.25	Rhode Island	1	0.257906807061133
1954	4	1954.33333333333	Rhode Island	0	0.270863618931898
1954	5	1954.41666666667	Rhode Island	0	0.287137749598762
1954	6	1954.5	Rhode Island	1	0.373770776415089
1954	7	1954.58333333333	Rhode Island	4	3.56688803319735
1954	8	1954.66666666667	Rhode Island	19	26.8774834047419
1954	9	1954.75	Rhode Island	46	37.2217980214031
1954	10	1954.83333333333	Rhode Island	42	17.9619910570321
1954	11	1954.91666666667	Rhode Island	7	10.2977127177747
1954	12	1955	Rhode Island	1	2.39212406067202
1953	1	1953.08333333333	South Carolina	5	3.57470556794622
1953	2	1953.16666666667	South Carolina	3	3.96655670269747
1953	3	1953.25	South Carolina	1	3.1812560284161
1953	4	1953.33333333333	South Carolina	2	2.64876393498669
1953	5	1953.41666666667	South Carolina	3	4.17823871748854
1953	6	1953.5	South Carolina	10	8.29582492768609
1953	7	1953.58333333333	South Carolina	36	23.166274645773
1953	8	1953.66666666667	South Carolina	50	54.9926117860177
1953	9	1953.75	South Carolina	28	48.9886545354039
1953	10	1953.83333333333	South Carolina	16	18.1085436216058
1953	11	1953.91666666667	South Carolina	9	9.02816424126402
1953	12	1954	South Carolina	8	5.6713490668133
1954	1	1954.08333333333	South Carolina	7	5.03987271740933
1954	2	1954.16666666667	South Carolina	3	4.97796748920357
1954	3	1954.25	South Carolina	0	3.44972153523598
1954	4	1954.33333333333	South Carolina	2	2.31226619135419
1954	5	1954.41666666667	South Carolina	10	4.35532972182461
1954	6	1954.5	South Carolina	29	22.1882774328839
1954	7	1954.58333333333	South Carolina	83	63.5955852633329
1954	8	1954.66666666667	South Carolina	64	119.795232794654
1954	9	1954.75	South Carolina	56	64.2740135144595
1954	10	1954.83333333333	South Carolina	46	33.9787212638545
1954	11	1954.91666666667	South Carolina	11	21.3580316880555
1954	12	1955	South Carolina	10	6.51018875560361
1953	1	1953.08333333333	South Dakota	105	29.8767989030473
1953	2	1953.16666666667	South Dakota	9	13.6800982023907
1953	3	1953.25	South Dakota	7	2.42751533858047
1953	4	1953.33333333333	South Dakota	3	2.29094093702417
1953	5	1953.41666666667	South Dakota	4	2.40780614864378
1953	6	1953.5	South Dakota	5	5.6135592512867
1953	7	1953.58333333333	South Dakota	19	17.6962487918473
1953	8	1953.66666666667	South Dakota	49	76.7629188031624
1953	9	1953.75	South Dakota	61	106.309851039453
1953	10	1953.83333333333	South Dakota	39	57.6695803969394
1953	11	1953.91666666667	South Dakota	18	27.7539048686337
1953	12	1954	South Dakota	13	11.3558425429844
1954	1	1954.08333333333	South Dakota	7	6.14920782303994
1954	2	1954.16666666667	South Dakota	4	3.06269132399927
1954	3	1954.25	South Dakota	3	2.38978595462666
1954	4	1954.33333333333	South Dakota	2	2.27096110324636
1954	5	1954.41666666667	South Dakota	0	2.37220425526613
1954	6	1954.5	South Dakota	4	2.29496240251431
1954	7	1954.58333333333	South Dakota	13	14.9469987850996
1954	8	1954.66666666667	South Dakota	21	56.4509855771102
1954	9	1954.75	South Dakota	31	49.1937317657973
1954	10	1954.83333333333	South Dakota	26	33.1500269224483
1954	11	1954.91666666667	South Dakota	24	19.7594382762882
1954	12	1955	South Dakota	6	14.7786238877519
1953	1	1953.08333333333	Tennessee	7	10.4896703196958
1953	2	1953.16666666667	Tennessee	3	3.99564245081699
1953	3	1953.25	Tennessee	3	2.86648093373631
1953	4	1953.33333333333	Tennessee	3	2.90387564191776
1953	5	1953.41666666667	Tennessee	13	3.13476230639744
1953	6	1953.5	Tennessee	38	37.4705195891777
1953	7	1953.58333333333	Tennessee	158	188.395951512936
1953	8	1953.66666666667	Tennessee	222	256.996302286877
1953	9	1953.75	Tennessee	75	218.385512792927
1953	10	1953.83333333333	Tennessee	48	114.889038211666
1953	11	1953.91666666667	Tennessee	31	35.4698900311242
1953	12	1954	Tennessee	7	13.1842640131244
1954	1	1954.08333333333	Tennessee	15	5.69369515896069
1954	2	1954.16666666667	Tennessee	4	4.75695995731664
1954	3	1954.25	Tennessee	1	2.8290599624968
1954	4	1954.33333333333	Tennessee	4	2.80690387650733
1954	5	1954.41666666667	Tennessee	7	3.04349363319398
1954	6	1954.5	Tennessee	18	23.6579284064536
1954	7	1954.58333333333	Tennessee	99	99.7315867130777
1954	8	1954.66666666667	Tennessee	151	149.857521264206
1954	9	1954.75	Tennessee	149	139.457632385482
1954	10	1954.83333333333	Tennessee	100	105.857486954759
1954	11	1954.91666666667	Tennessee	39	48.6476168430789
1954	12	1955	Tennessee	15	16.3619658377137
1953	1	1953.08333333333	Texas	23	25.0351353315898
1953	2	1953.16666666667	Texas	17	16.366654442956
1953	3	1953.25	Texas	22	17.0770409224033
1953	4	1953.33333333333	Texas	41	28.4973707011003
1953	5	1953.41666666667	Texas	146	76.6440213668017
1953	6	1953.5	Texas	230	314.799035476995
1953	7	1953.58333333333	Texas	342	366.917371649714
1953	8	1953.66666666667	Texas	374	321.682925814168
1953	9	1953.75	Texas	218	273.32221291583
1953	10	1953.83333333333	Texas	138	155.394481006471
1953	11	1953.91666666667	Texas	88	92.6162817123296
1953	12	1954	Texas	74	55.0135820268247
1954	1	1954.08333333333	Texas	63	40.8784684917773
1954	2	1954.16666666667	Texas	46	35.982129999211
1954	3	1954.25	Texas	60	36.7827805682032
1954	4	1954.33333333333	Texas	66	68.6011293814595
1954	5	1954.41666666667	Texas	189	124.506597686304
1954	6	1954.5	Texas	317	436.44308650458
1954	7	1954.58333333333	Texas	670	512.585711965135
1954	8	1954.66666666667	Texas	671	605.782844568873
1954	9	1954.75	Texas	466	487.711500956395
1954	10	1954.83333333333	Texas	368	305.70291225336
1954	11	1954.91666666667	Texas	127	221.710884354967
1954	12	1955	Texas	55	76.2080936701432
1953	1	1953.08333333333	Utah	39	20.7018586031402
1953	2	1953.16666666667	Utah	18	10.972852910336
1953	3	1953.25	Utah	4	8.59759307399341
1953	4	1953.33333333333	Utah	5	4.57425526026708
1953	5	1953.41666666667	Utah	7	4.68266861723137
1953	6	1953.5	Utah	3	6.14391411097848
1953	7	1953.58333333333	Utah	22	6.907073508282
1953	8	1953.66666666667	Utah	48	74.6225945480734
1953	9	1953.75	Utah	38	105.367297356538
1953	10	1953.83333333333	Utah	29	45.217865222834
1953	11	1953.91666666667	Utah	20	23.1871054542366
1953	12	1954	Utah	18	15.0942488493503
1954	1	1954.08333333333	Utah	12	8.41358107765304
1954	2	1954.16666666667	Utah	3	4.89383136405556
1954	3	1954.25	Utah	2	3.06544577108093
1954	4	1954.33333333333	Utah	1	3.31702944078019
1954	5	1954.41666666667	Utah	4	2.40421637412058
1954	6	1954.5	Utah	5	4.59354877022995
1954	7	1954.58333333333	Utah	17	10.8672550372112
1954	8	1954.66666666667	Utah	48	67.5026236512118
1954	9	1954.75	Utah	71	109.950226548473
1954	10	1954.83333333333	Utah	64	69.8917533031689
1954	11	1954.91666666667	Utah	36	47.1632990738079
1954	12	1955	Utah	15	27.2671466218331
1953	1	1953.08333333333	Vermont	0	0.848504995799611
1953	2	1953.16666666667	Vermont	0	0.473616376484753
1953	3	1953.25	Vermont	0	0.471391831048678
1953	4	1953.33333333333	Vermont	0	0.500520741994757
1953	5	1953.41666666667	Vermont	0	0.493004243508158
1953	6	1953.5	Vermont	0	0.59149565211771
1953	7	1953.58333333333	Vermont	5	1.31885278810685
1953	8	1953.66666666667	Vermont	25	16.3937269080021
1953	9	1953.75	Vermont	35	38.6240917847518
1953	10	1953.83333333333	Vermont	31	24.9236172948092
1953	11	1953.91666666667	Vermont	17	12.42263748277
1953	12	1954	Vermont	6	5.07387008029303
1954	1	1954.08333333333	Vermont	3	1.74142293871468
1954	2	1954.16666666667	Vermont	0	0.590111317884519
1954	3	1954.25	Vermont	0	0.438439108532019
1954	4	1954.33333333333	Vermont	0	0.438183298956975
1954	5	1954.41666666667	Vermont	0	0.471411670445081
1954	6	1954.5	Vermont	1	0.57259285387281
1954	7	1954.58333333333	Vermont	4	3.0271823812266
1954	8	1954.66666666667	Vermont	9	14.5379848742863
1954	9	1954.75	Vermont	20	19.9711075541177
1954	10	1954.83333333333	Vermont	22	14.1839397964712
1954	11	1954.91666666667	Vermont	5	8.35787408943527
1954	12	1955	Vermont	15	2.27096929674585
1953	1	1953.08333333333	Virginia	5	4.84980479429279
1953	2	1953.16666666667	Virginia	0	2.57072870010122
1953	3	1953.25	Virginia	2	2.32588883792931
1953	4	1953.33333333333	Virginia	3	2.40415362727832
1953	5	1953.41666666667	Virginia	9	2.54851693202542
1953	6	1953.5	Virginia	17	18.9189413776981
1953	7	1953.58333333333	Virginia	158	77.7374539623612
1953	8	1953.66666666667	Virginia	270	270.574805314604
1953	9	1953.75	Virginia	143	276.28853538048
1953	10	1953.83333333333	Virginia	90	115.511187823709
1953	11	1953.91666666667	Virginia	41	41.7101904820645
1953	12	1954	Virginia	12	13.0624000886024
1954	1	1954.08333333333	Virginia	2	4.23183474762259
1954	2	1954.16666666667	Virginia	5	2.32924195340359
1954	3	1954.25	Virginia	7	2.26384230710786
1954	4	1954.33333333333	Virginia	4	2.27698503110708
1954	5	1954.41666666667	Virginia	7	2.52962456352743
1954	6	1954.5	Virginia	13	15.8056811447688
1954	7	1954.58333333333	Virginia	72	62.0659359865129
1954	8	1954.66666666667	Virginia	149	148.954149193082
1954	9	1954.75	Virginia	157	166.091168980159
1954	10	1954.83333333333	Virginia	124	104.206272491439
1954	11	1954.91666666667	Virginia	40	49.7183778815529
1954	12	1955	Virginia	18	14.2051723791774
1953	1	1953.08333333333	Washington	26	18.9960102012027
1953	2	1953.16666666667	Washington	7	10.1368899806661
1953	3	1953.25	Washington	3	4.24715752903504
1953	4	1953.33333333333	Washington	16	3.31029345610007
1953	5	1953.41666666667	Washington	9	9.38251001561383
1953	6	1953.5	Washington	5	12.4135168162001
1953	7	1953.58333333333	Washington	38	13.7425771799924
1953	8	1953.66666666667	Washington	69	81.0869477821272
1953	9	1953.75	Washington	116	101.905856818266
1953	10	1953.83333333333	Washington	93	85.5977911291284
1953	11	1953.91666666667	Washington	37	49.1733300120382
1953	12	1954	Washington	22	18.8934964292493
1954	1	1954.08333333333	Washington	15	10.8215615431119
1954	2	1954.16666666667	Washington	12	7.44466100378233
1954	3	1954.25	Washington	2	5.87357990893743
1954	4	1954.33333333333	Washington	8	3.52841961368024
1954	5	1954.41666666667	Washington	14	6.96872355456914
1954	6	1954.5	Washington	9	18.4359217959
1954	7	1954.58333333333	Washington	38	23.2712475090254
1954	8	1954.66666666667	Washington	77	91.8435702813059
1954	9	1954.75	Washington	107	120.546005213876
1954	10	1954.83333333333	Washington	114	89.5707887979311
1954	11	1954.91666666667	Washington	50	60.6342519609932
1954	12	1955	Washington	27	25.4573596837909
1953	1	1953.08333333333	West Virginia	14	5.9547537585177
1953	2	1953.16666666667	West Virginia	4	5.57965500993254
1953	3	1953.25	West Virginia	5	3.049761672407
1953	4	1953.33333333333	West Virginia	3	2.85395301542064
1953	5	1953.41666666667	West Virginia	12	3.16437192596778
1953	6	1953.5	West Virginia	14	14.4314162159855
1953	7	1953.58333333333	West Virginia	65	44.2711601384773
1953	8	1953.66666666667	West Virginia	180	170.223583069758
1953	9	1953.75	West Virginia	106	232.892522393689
1953	10	1953.83333333333	West Virginia	87	81.1073860578262
1953	11	1953.91666666667	West Virginia	19	35.3706009969632
1953	12	1954	West Virginia	15	9.52984382024013
1954	1	1954.08333333333	West Virginia	8	7.32802093810459
1954	2	1954.16666666667	West Virginia	7	4.25307364557297
1954	3	1954.25	West Virginia	1	3.00363839318322
1954	4	1954.33333333333	West Virginia	3	2.72033223117444
1954	5	1954.41666666667	West Virginia	10	2.96519584243424
1954	6	1954.5	West Virginia	7	12.1439391576084
1954	7	1954.58333333333	West Virginia	27	23.7858420645759
1954	8	1954.66666666667	West Virginia	70	76.4809336590983
1954	9	1954.75	West Virginia	126	101.018474073041
1954	10	1954.83333333333	West Virginia	115	74.1453548419928
1954	11	1954.91666666667	West Virginia	17	42.8338442659428
1954	12	1955	West Virginia	3	9.43095820621168
1953	1	1953.08333333333	Wisconsin	9	10.5362570803166
1953	2	1953.16666666667	Wisconsin	5	3.05659524100338
1953	3	1953.25	Wisconsin	4	2.37740263226215
1953	4	1953.33333333333	Wisconsin	5	2.18974571798034
1953	5	1953.41666666667	Wisconsin	7	2.82591044916345
1953	6	1953.5	Wisconsin	12	7.77262719774947
1953	7	1953.58333333333	Wisconsin	40	35.6004407192119
1953	8	1953.66666666667	Wisconsin	209	177.253042656279
1953	9	1953.75	Wisconsin	217	391.949498910192
1953	10	1953.83333333333	Wisconsin	180	167.438611138779
1953	11	1953.91666666667	Wisconsin	61	72.7677592574658
1953	12	1954	Wisconsin	14	21.4005095496185
1954	1	1954.08333333333	Wisconsin	13	5.01926801770883
1954	2	1954.16666666667	Wisconsin	4	3.35726730805092
1954	3	1954.25	Wisconsin	7	2.10952585224843
1954	4	1954.33333333333	Wisconsin	2	2.30254093401578
1954	5	1954.41666666667	Wisconsin	5	2.46493407040236
1954	6	1954.5	Wisconsin	17	6.32961986490533
1954	7	1954.58333333333	Wisconsin	32	47.1010393794472
1954	8	1954.66666666667	Wisconsin	127	151.32867659852
1954	9	1954.75	Wisconsin	183	262.677424792727
1954	10	1954.83333333333	Wisconsin	178	134.175900689319
1954	11	1954.91666666667	Wisconsin	80	72.9708981577888
1954	12	1955	Wisconsin	37	26.6484915225214
1953	1	1953.08333333333	Wyoming	3	1.89990655938781
1953	2	1953.16666666667	Wyoming	5	1.57011171134573
1953	3	1953.25	Wyoming	0	1.57737717954676
1953	4	1953.33333333333	Wyoming	1	1.54423613424909
1953	5	1953.41666666667	Wyoming	2	1.65074544367971
1953	6	1953.5	Wyoming	5	3.16857832643286
1953	7	1953.58333333333	Wyoming	8	17.4389021990437
1953	8	1953.66666666667	Wyoming	17	24.5848380018793
1953	9	1953.75	Wyoming	13	25.9359068622035
1953	10	1953.83333333333	Wyoming	11	11.5623374319969
1953	11	1953.91666666667	Wyoming	7	8.89453123054235
1953	12	1954	Wyoming	5	4.6890379901048
1954	1	1954.08333333333	Wyoming	9	2.1676698437477
1954	2	1954.16666666667	Wyoming	0	1.79776559080566
1954	3	1954.25	Wyoming	1	1.72474958469514
1954	4	1954.33333333333	Wyoming	0	1.87563877293897
1954	5	1954.41666666667	Wyoming	0	1.81899454813735
1954	6	1954.5	Wyoming	5	1.96548583285121
1954	7	1954.58333333333	Wyoming	50	19.4807554083531
1954	8	1954.66666666667	Wyoming	64	105.03439905178
1954	9	1954.75	Wyoming	66	77.6664395929459
1954	10	1954.83333333333	Wyoming	46	40.3506734033659
1954	11	1954.91666666667	Wyoming	25	24.4612476720646
1954	12	1955	Wyoming	8	9.83470135602134
