# Supplementary material for: Unraveling the Transmission Ecology of Polio
Source: PLoS Biol. 2015 Jun 19;13(6):e1002172. doi: 10.1371/journal.pbio.1002172 (PMC4474890; doi:10.1371/journal.pbio.1002172)
Supplement: S13 Data — File containing 250 stochastic realizations of monthly reported cases per state. The simulated cases in S13 Data are from the same simulations as infections in S4–S5 Data. Note, only noninfant infections are assumed to be symptomatic and reportable, and S4–S5 Data contain both infant and noninfant infections. (CSV) [file pbio.1002172.s014.csv]

year	month	time	state	cases	sim.1	sim.2	sim.3	sim.4	sim.5	sim.6	sim.7	sim.8	sim.9	sim.10	sim.11	sim.12	sim.13	sim.14	sim.15	sim.16	sim.17	sim.18	sim.19	sim.20	sim.21	sim.22	sim.23	sim.24	sim.25	sim.26	sim.27	sim.28	sim.29	sim.30	sim.31	sim.32	sim.33	sim.34	sim.35	sim.36	sim.37	sim.38	sim.39	sim.40	sim.41	sim.42	sim.43	sim.44	sim.45
1932	5	1932.41666666667	Alabama	1	1	1	1	1	3	1	3	4	1	1	1	1	1	3	3	3	3	5	3	2	3	2	2	3	2	2	4	1	1	1	2	2	5	3	3	2	2	2	1	2	2	0	1	3	2
1932	6	1932.5	Alabama	0	13	3	2	1	12	11	8	13	9	3	2	1	2	10	6	1	8	9	2	2	3	4	5	3	4	3	9	1	6	8	8	2	14	11	2	7	4	2	2	10	14	4	8	6	1
1932	7	1932.58333333333	Alabama	3	12	10	17	7	20	21	48	2	15	13	15	7	13	15	3	4	8	5	6	3	4	1	6	14	33	12	6	3	7	2	28	7	8	23	4	5	22	2	6	13	16	6	18	9	10
1932	8	1932.66666666667	Alabama	4	26	12	8	1	8	7	42	12	13	3	25	3	5	6	2	8	18	3	5	3	8	1	1	20	16	7	9	3	5	6	8	2	11	8	1	8	6	3	14	10	2	4	16	9	3
1932	9	1932.75	Alabama	7	7	6	6	3	5	1	4	2	9	6	7	2	5	10	2	8	2	1	2	1	2	5	5	14	12	5	14	4	8	0	4	1	3	0	3	1	11	3	3	0	4	4	9	5	1
1932	10	1932.83333333333	Alabama	6	2	5	5	1	3	4	6	4	6	3	2	8	4	6	2	4	0	4	3	1	2	1	3	7	2	1	1	5	10	2	7	3	2	0	1	3	12	2	3	3	1	1	5	2	1
1932	11	1932.91666666667	Alabama	2	2	2	3	1	3	8	1	2	0	10	3	1	4	2	1	2	2	2	2	6	1	2	2	1	1	5	1	3	5	2	1	1	0	2	0	4	8	4	2	2	1	1	6	1	1
1932	12	1933	Alabama	2	4	2	1	1	2	0	1	4	1	11	4	1	2	2	3	1	2	1	4	1	1	3	4	3	1	5	0	3	1	3	2	3	1	7	1	4	1	2	5	1	2	4	4	1	2
1933	1	1933.08333333333	Alabama	5	2	1	1	1	1	1	1	8	2	2	1	5	2	4	2	0	4	0	2	2	1	2	2	3	0	3	4	2	1	1	2	3	1	2	1	1	2	2	7	1	2	3	1	2	2
1933	2	1933.16666666667	Alabama	2	1	3	3	3	2	3	1	2	2	2	2	4	4	2	6	0	0	2	1	3	0	0	0	4	3	2	1	3	3	0	6	2	3	3	1	4	0	1	2	2	2	3	1	1	1
1933	3	1933.25	Alabama	1	0	3	0	2	1	2	1	4	0	2	4	2	1	2	0	3	5	1	3	1	1	3	1	1	2	1	1	1	1	0	3	1	2	1	1	2	2	1	1	1	1	1	2	1	0
1933	4	1933.33333333333	Alabama	2	4	2	3	0	5	2	1	1	5	0	1	1	2	0	4	2	1	1	3	2	3	1	3	5	1	2	6	3	0	6	4	1	1	1	0	1	2	2	0	2	0	1	2	1	2
1933	5	1933.41666666667	Alabama	1	2	1	2	1	6	1	3	0	2	1	3	3	4	1	1	3	3	2	2	1	1	5	3	3	6	3	3	9	0	2	3	3	1	1	2	8	1	4	0	2	2	1	1	3	3
1933	6	1933.5	Alabama	2	7	7	0	12	16	3	1	2	6	3	4	12	3	7	2	15	0	38	12	3	5	6	8	13	5	9	1	16	5	5	4	4	4	3	5	15	2	4	5	4	3	6	10	6	2
1933	7	1933.58333333333	Alabama	1	13	11	5	4	4	37	7	9	10	12	39	19	21	17	2	105	16	24	23	11	21	9	16	14	43	9	1	34	23	5	11	4	7	2	9	8	10	9	18	6	5	11	9	13	6
1933	8	1933.66666666667	Alabama	1	10	25	8	20	5	28	2	8	15	16	29	4	7	1	2	28	19	16	23	5	15	22	30	19	7	13	1	84	16	1	7	8	7	3	6	4	5	13	15	8	7	9	2	7	18
1933	9	1933.75	Alabama	6	2	4	6	5	1	4	2	5	3	1	13	1	16	19	1	6	6	13	10	2	10	14	6	12	13	8	4	37	4	8	2	17	1	1	4	6	3	7	11	9	2	9	2	4	9
1933	10	1933.83333333333	Alabama	1	3	4	2	1	2	2	2	3	5	3	3	4	9	1	0	4	2	6	9	8	1	10	2	3	4	3	2	12	0	4	3	7	4	2	2	3	3	2	2	5	1	4	1	4	4
1933	11	1933.91666666667	Alabama	3	2	4	3	1	3	0	3	3	0	2	2	0	4	3	1	3	1	6	4	3	5	5	1	2	5	1	3	6	4	3	5	8	6	4	2	4	2	2	7	4	2	4	2	2	3
1933	12	1934	Alabama	3	1	2	2	2	3	1	1	2	3	1	1	3	1	1	1	3	1	2	3	3	1	1	1	3	1	3	3	3	2	2	5	0	1	3	2	1	3	2	7	2	4	6	1	3	1
1934	1	1934.08333333333	Alabama	3	2	0	4	3	3	1	6	2	3	1	4	2	2	1	0	1	1	5	2	1	4	1	7	1	2	2	3	1	1	3	3	3	3	1	2	1	2	4	1	0	3	4	1	1	1
1934	2	1934.16666666667	Alabama	1	1	3	1	2	3	2	0	1	0	0	2	1	3	3	1	1	1	1	2	2	3	0	1	1	1	2	1	1	1	5	4	0	1	1	4	2	2	1	2	4	0	1	1	3	2
1934	3	1934.25	Alabama	2	1	1	1	2	2	1	1	4	3	1	2	3	1	3	1	1	1	2	1	1	4	3	3	1	3	3	1	6	2	3	3	1	1	2	3	1	1	2	2	2	4	3	2	2	2
1934	4	1934.33333333333	Alabama	0	2	0	3	1	2	3	1	2	1	2	1	4	1	3	1	2	3	2	1	1	1	3	2	3	2	2	1	2	3	1	1	2	3	8	2	2	1	2	4	4	4	3	1	0	2
1934	5	1934.41666666667	Alabama	1	6	7	1	3	1	3	6	1	3	5	2	4	1	0	7	2	1	5	4	3	1	1	3	2	2	2	1	2	1	2	3	2	4	4	5	6	1	4	1	1	2	0	3	2	5
1934	6	1934.5	Alabama	5	8	18	2	14	6	4	9	12	9	5	5	11	4	2	7	4	4	7	12	10	2	7	13	5	11	1	8	5	7	17	10	12	10	5	7	9	3	2	4	11	2	2	10	11	6
1934	7	1934.58333333333	Alabama	4	77	74	4	27	0	14	20	9	16	7	5	13	9	21	23	11	15	11	22	17	6	6	22	2	22	17	22	8	37	23	22	7	4	21	23	25	6	4	18	10	25	3	30	26	3
1934	8	1934.66666666667	Alabama	15	39	31	6	42	13	18	17	18	6	4	5	8	2	10	4	16	10	14	30	15	5	10	43	10	4	24	13	10	4	8	13	4	5	9	20	28	5	12	33	10	54	1	12	12	14
1934	9	1934.75	Alabama	10	10	26	8	12	5	9	5	11	8	1	6	1	1	19	9	7	16	6	16	20	0	3	10	8	5	3	9	8	8	12	26	2	15	8	11	7	3	3	4	4	58	2	15	7	11
1934	10	1934.83333333333	Alabama	5	9	17	3	6	3	7	6	4	1	1	3	1	4	12	4	3	9	4	2	7	4	2	5	8	3	2	10	3	6	4	14	6	7	6	2	6	3	3	5	2	12	4	6	4	3
1934	11	1934.91666666667	Alabama	3	4	3	2	4	1	6	5	3	3	1	9	3	2	5	0	3	6	4	5	6	2	1	5	2	3	4	3	2	1	8	4	4	1	1	7	4	2	3	4	1	7	2	5	1	3
1934	12	1935	Alabama	1	5	2	1	6	3	21	2	2	7	2	11	2	4	2	2	2	1	6	1	7	1	2	1	1	2	2	5	1	3	8	3	2	1	1	4	3	5	5	4	1	2	2	4	2	3
1935	1	1935.08333333333	Alabama	3	1	1	3	4	3	6	3	2	6	1	2	2	1	1	1	1	10	0	0	7	2	1	1	0	0	5	4	2	3	1	2	7	1	2	5	1	3	3	0	0	2	3	4	6	6
1935	2	1935.16666666667	Alabama	3	6	3	2	1	4	2	3	2	1	3	2	0	4	1	4	1	2	1	1	0	2	0	4	4	1	4	1	1	4	3	3	4	4	3	0	4	2	2	4	2	3	2	1	3	1
1935	3	1935.25	Alabama	1	1	0	4	1	6	2	2	1	2	0	3	3	1	3	2	2	2	5	1	2	2	2	4	1	2	3	1	5	2	1	1	4	0	2	4	1	5	2	4	3	3	4	2	0	1
1935	4	1935.33333333333	Alabama	2	0	2	2	1	1	1	3	4	2	1	1	0	1	1	2	2	3	0	1	1	6	3	1	1	7	2	1	2	5	3	2	2	3	3	2	2	3	7	2	2	1	2	4	3	4
1935	5	1935.41666666667	Alabama	2	3	3	2	8	1	4	2	2	2	1	2	4	1	2	5	3	6	3	1	3	1	7	5	2	6	2	3	3	1	2	0	2	3	5	5	1	4	2	1	4	1	2	3	5	2
1935	6	1935.5	Alabama	10	9	24	9	6	11	18	3	5	6	11	7	21	5	3	10	14	23	5	4	7	7	33	5	6	10	20	8	7	6	6	2	11	13	5	5	3	9	10	1	13	6	11	4	9	6
1935	7	1935.58333333333	Alabama	15	8	36	39	29	9	106	7	20	24	34	30	69	8	17	37	10	99	12	10	12	58	59	14	21	16	18	21	7	37	19	7	15	88	72	26	37	13	45	1	38	6	25	32	12	4
1935	8	1935.66666666667	Alabama	9	3	100	20	19	12	109	10	20	29	5	19	13	11	19	26	13	40	15	11	6	19	62	16	0	43	17	14	1	16	9	8	28	137	76	27	41	10	29	3	13	4	41	12	12	10
1935	9	1935.75	Alabama	4	4	20	9	24	9	32	15	11	4	3	12	4	4	13	7	4	67	14	2	7	18	23	2	21	35	12	7	4	15	3	12	27	68	21	19	12	14	12	5	13	1	22	6	21	2
1935	10	1935.83333333333	Alabama	3	0	7	8	6	6	10	23	8	5	8	2	4	4	7	5	2	11	4	0	3	3	27	5	18	3	20	5	9	2	3	8	4	18	23	6	21	3	8	4	9	2	11	14	4	5
1935	11	1935.91666666667	Alabama	5	4	3	5	2	5	5	10	4	1	5	1	7	6	3	7	2	5	4	1	4	4	15	1	3	4	6	2	2	9	9	1	3	4	4	6	8	2	5	7	2	3	4	11	3	6
1935	12	1936	Alabama	4	1	4	8	3	4	4	8	3	2	3	2	4	4	2	3	2	1	3	0	1	2	1	2	1	1	1	8	1	6	8	1	1	4	3	3	10	5	2	9	4	3	2	2	3	1
1936	1	1936.08333333333	Alabama	3	4	3	6	4	2	1	3	2	1	5	0	3	4	2	2	2	1	5	1	2	2	2	0	2	0	3	3	2	4	1	1	2	3	4	1	0	2	2	5	5	4	2	2	6	3
1936	2	1936.16666666667	Alabama	6	2	4	4	4	1	1	3	1	3	1	0	2	1	6	2	2	2	1	7	4	1	2	2	5	2	1	2	1	2	3	1	6	2	0	4	3	2	4	5	2	3	2	2	3	1
1936	3	1936.25	Alabama	2	5	1	2	2	5	3	3	2	1	2	1	2	3	1	4	2	0	2	2	3	6	2	2	1	2	4	2	1	0	0	2	1	2	6	2	2	4	1	1	4	1	2	2	1	1
1936	4	1936.33333333333	Alabama	1	0	3	2	5	5	1	2	2	2	1	1	4	2	1	3	4	4	1	1	2	1	2	2	2	3	0	4	0	1	3	4	1	2	1	9	2	2	3	1	0	1	2	2	3	0
1936	5	1936.41666666667	Alabama	0	10	2	6	3	2	2	3	3	5	2	5	3	1	1	2	6	1	1	1	2	0	2	4	2	2	2	5	1	3	8	1	4	2	1	9	3	4	1	2	7	1	1	4	2	1
1936	6	1936.5	Alabama	17	9	2	10	19	14	8	10	28	21	3	16	21	3	2	2	3	1	4	1	7	7	12	14	8	2	1	7	1	16	18	5	8	12	7	6	10	2	4	9	31	5	4	7	3	9
1936	7	1936.58333333333	Alabama	192	42	4	48	11	10	6	8	29	23	27	124	60	21	48	8	5	0	20	19	16	3	21	29	23	10	13	24	15	8	74	17	5	7	16	7	11	1	13	32	31	12	38	77	113	21
1936	8	1936.66666666667	Alabama	114	8	13	23	44	18	13	35	44	18	11	94	44	17	98	15	21	5	29	6	14	7	16	32	12	23	4	75	11	40	113	24	6	38	24	12	23	6	12	25	5	11	19	67	79	62
1936	9	1936.75	Alabama	39	16	5	30	39	7	6	28	27	14	8	22	54	37	78	15	7	6	20	11	5	6	6	14	16	4	2	11	5	17	171	9	8	7	16	27	8	9	14	13	3	0	9	7	21	42
1936	10	1936.83333333333	Alabama	31	9	6	15	2	4	0	27	18	8	3	11	16	12	14	3	6	2	3	16	1	5	6	2	12	0	2	6	14	2	6	3	5	10	7	9	10	11	7	10	4	3	3	1	27	12
1936	11	1936.91666666667	Alabama	7	8	1	4	1	4	2	20	19	3	4	32	8	10	6	4	8	2	5	17	6	1	2	1	11	5	1	3	5	2	3	2	4	5	2	1	3	5	9	8	2	7	11	0	6	8
1936	12	1937	Alabama	8	3	4	5	1	7	3	11	5	5	2	10	5	0	2	2	6	1	5	5	12	5	2	1	4	3	4	4	2	0	3	1	2	3	2	2	2	6	4	3	2	2	7	0	5	2
1937	1	1937.08333333333	Alabama	2	1	0	1	2	4	5	5	3	1	3	3	1	3	5	9	2	9	5	1	2	2	2	5	3	2	1	5	2	1	0	5	1	1	14	1	4	3	1	2	4	0	3	1	3	1
1937	2	1937.16666666667	Alabama	3	2	3	2	4	7	7	3	2	1	2	5	1	4	5	4	3	3	2	1	6	2	4	3	1	3	0	6	1	6	1	2	1	1	1	1	2	2	1	2	8	2	4	1	3	5
1937	3	1937.25	Alabama	4	2	3	0	1	2	1	2	2	1	1	5	1	3	2	3	1	2	4	3	2	2	3	0	2	1	3	4	9	1	3	1	2	2	3	3	5	2	1	1	3	4	1	1	4	3
1937	4	1937.33333333333	Alabama	2	6	2	5	3	4	2	2	1	2	3	2	3	2	1	1	0	3	4	1	3	1	2	1	2	1	0	3	1	2	3	4	5	3	1	2	3	3	2	5	3	1	2	2	1	3
1937	5	1937.41666666667	Alabama	3	5	3	6	8	6	4	2	4	2	0	4	2	1	1	5	1	3	1	8	2	2	1	4	2	2	0	10	3	2	4	0	3	4	1	5	4	8	4	4	3	3	2	5	3	5
1937	6	1937.5	Alabama	10	14	14	20	8	10	2	11	8	9	1	5	7	8	9	19	7	35	2	23	3	9	6	27	9	6	3	8	6	2	6	3	10	8	2	18	9	29	7	19	10	10	4	10	5	5
1937	7	1937.58333333333	Alabama	9	47	20	9	13	25	17	20	49	24	9	29	52	10	24	58	7	13	0	55	18	10	30	161	20	11	10	12	19	12	22	15	46	22	6	38	1	48	32	40	18	3	40	24	14	37
1937	8	1937.66666666667	Alabama	13	142	26	42	24	70	13	6	79	5	21	26	59	55	44	31	13	25	6	61	28	15	30	95	26	35	8	19	21	25	8	15	64	5	3	34	8	90	89	70	11	6	60	12	13	56
1937	9	1937.75	Alabama	16	26	3	9	27	7	11	6	54	2	5	19	94	30	15	9	11	12	7	58	19	5	10	108	33	4	9	6	16	7	7	15	23	6	2	3	5	28	0	40	10	5	20	10	2	21
1937	10	1937.83333333333	Alabama	10	11	3	12	2	8	3	8	11	2	15	5	47	7	12	8	7	7	3	9	16	2	4	56	15	2	5	4	15	2	5	7	26	4	6	6	1	15	7	10	2	6	24	5	6	2
1937	11	1937.91666666667	Alabama	6	6	2	3	2	7	4	3	6	1	4	1	7	4	4	8	6	8	3	12	4	2	3	10	5	2	2	2	4	3	3	2	5	2	10	3	10	6	1	15	1	4	13	0	3	5
1937	12	1938	Alabama	6	11	3	6	3	0	7	2	10	3	2	4	2	3	1	11	2	2	7	6	9	7	2	9	9	3	6	8	6	1	4	15	4	5	11	4	11	3	5	5	1	1	1	4	3	2
1938	1	1938.08333333333	Alabama	6	1	5	0	5	2	2	2	2	4	4	3	3	4	1	6	4	3	3	4	3	4	1	4	2	5	5	5	8	7	6	0	3	3	11	2	2	2	1	5	1	1	7	1	3	8
1938	2	1938.16666666667	Alabama	2	6	1	8	1	0	0	1	2	4	6	7	3	2	1	5	1	1	1	1	4	2	0	2	2	5	2	2	10	3	1	3	1	2	13	8	3	7	10	3	2	2	4	3	2	4
1938	3	1938.25	Alabama	4	3	3	6	1	2	0	3	4	1	2	5	2	1	3	1	1	3	3	1	2	7	1	2	2	3	3	6	1	5	3	3	4	1	3	2	2	4	4	2	1	2	1	7	2	3
1938	4	1938.33333333333	Alabama	2	2	5	3	1	1	2	1	4	5	4	1	1	1	3	4	2	5	2	2	1	2	2	1	2	2	2	0	1	1	2	4	3	1	6	3	4	1	0	1	3	0	2	2	1	3
1938	5	1938.41666666667	Alabama	5	3	3	2	5	2	2	2	2	2	1	1	2	3	1	3	2	4	5	2	1	13	4	1	1	6	2	3	3	3	0	2	3	8	2	1	4	1	3	2	2	5	2	3	2	6
1938	6	1938.5	Alabama	13	11	4	8	7	5	7	21	10	18	12	4	2	11	0	16	5	16	4	6	2	6	5	4	4	25	22	2	6	21	8	27	4	34	11	3	9	2	23	13	5	31	7	6	4	19
1938	7	1938.58333333333	Alabama	21	42	2	38	35	32	7	85	10	35	12	22	3	33	6	184	2	37	19	14	5	55	99	20	13	34	85	9	8	62	43	20	7	42	41	26	40	3	75	16	21	70	31	38	42	92
1938	8	1938.66666666667	Alabama	8	42	10	58	41	7	9	112	22	115	9	46	5	66	10	119	11	106	16	8	20	54	11	20	18	27	25	9	17	84	56	28	7	9	38	25	33	16	84	13	27	47	30	36	21	90
1938	9	1938.75	Alabama	15	3	15	122	26	8	3	13	10	18	11	24	5	42	13	47	10	29	28	9	18	35	10	6	9	8	16	6	2	44	9	35	12	16	36	12	11	4	126	35	5	27	36	2	21	85
1938	10	1938.83333333333	Alabama	11	5	7	28	14	3	2	14	3	26	4	19	4	8	1	8	4	4	5	7	10	16	3	6	3	9	5	1	4	9	2	13	1	4	32	2	21	6	35	8	16	9	29	4	2	27
1938	11	1938.91666666667	Alabama	2	3	10	4	12	5	3	2	1	7	2	6	1	7	8	8	10	4	3	6	13	3	6	6	3	4	10	2	2	3	5	11	4	3	21	3	15	2	44	6	5	3	7	4	4	11
1938	12	1939	Alabama	10	5	4	4	19	1	1	7	0	3	4	11	3	3	6	17	2	2	12	4	3	4	2	2	2	1	6	3	3	12	5	8	1	6	9	4	6	6	7	4	1	2	5	5	8	1
1939	1	1939.08333333333	Alabama	2	5	3	6	3	6	7	0	1	0	2	2	1	2	1	5	3	1	2	2	2	5	2	1	4	1	3	13	4	4	3	6	3	1	6	2	4	4	1	1	4	3	4	3	3	1
1939	2	1939.16666666667	Alabama	6	5	5	3	3	2	2	4	6	6	5	8	4	2	0	3	4	1	3	3	2	2	1	1	3	4	1	6	2	1	2	2	5	2	4	4	7	3	3	4	1	4	2	3	3	2
1939	3	1939.25	Alabama	2	2	2	2	3	2	3	9	4	0	4	6	1	1	4	5	3	5	3	3	0	1	1	1	5	1	3	0	2	3	2	3	11	3	3	4	2	6	1	3	2	1	1	3	0	3
1939	4	1939.33333333333	Alabama	3	0	3	1	1	2	1	1	0	1	4	3	1	4	5	2	3	2	2	3	5	2	3	0	7	1	4	1	3	2	2	6	1	3	1	4	3	1	2	3	4	4	3	4	3	2
1939	5	1939.41666666667	Alabama	2	1	2	3	4	6	3	1	1	0	1	1	2	14	0	3	3	6	5	4	5	3	5	0	2	1	4	4	4	2	4	7	1	5	2	1	5	3	5	2	4	1	7	15	2	3
1939	6	1939.5	Alabama	3	4	1	12	10	9	13	7	5	2	6	1	3	25	16	19	5	9	4	11	13	16	22	5	9	2	3	11	49	5	6	16	9	30	10	8	31	19	15	1	19	13	26	56	9	2
1939	7	1939.58333333333	Alabama	7	23	1	19	91	23	147	19	19	17	28	17	11	48	10	39	55	1	132	30	13	61	53	3	17	8	14	15	170	21	60	120	36	50	13	30	68	62	13	17	89	10	93	98	5	3
1939	8	1939.66666666667	Alabama	4	8	13	52	64	18	32	7	9	6	77	9	19	22	80	17	61	22	122	20	25	23	48	11	9	24	23	32	35	25	37	74	34	47	8	56	61	69	8	35	29	5	85	25	31	4
1939	9	1939.75	Alabama	3	14	14	76	25	78	78	2	4	8	71	14	17	9	31	30	19	8	155	22	51	93	24	22	8	15	16	99	19	9	8	31	25	87	18	18	29	8	12	20	56	1	27	30	7	4
1939	10	1939.83333333333	Alabama	3	7	4	12	10	8	42	10	4	2	33	4	5	4	0	2	19	5	97	18	4	51	13	7	11	17	6	15	12	2	2	4	8	32	3	12	15	27	3	6	8	3	26	31	4	1
1939	11	1939.91666666667	Alabama	6	4	7	8	1	36	21	7	3	2	15	13	14	7	1	2	20	3	21	6	7	9	0	3	12	2	8	1	9	4	11	0	3	7	14	17	4	8	5	5	13	4	2	7	2	5
1939	12	1940	Alabama	3	12	1	1	2	6	13	4	5	4	1	8	1	8	2	3	18	2	18	7	4	6	2	5	6	1	4	4	1	5	1	0	3	4	4	14	6	9	0	3	5	4	2	8	2	4
1940	1	1940.08333333333	Alabama	4	4	4	2	6	11	2	3	2	3	7	7	5	4	2	5	8	3	2	3	11	1	3	6	2	5	0	7	1	4	3	1	6	2	1	3	1	9	5	2	1	1	1	7	13	5
1940	2	1940.16666666667	Alabama	3	1	4	4	4	2	5	3	2	2	4	8	0	1	4	3	3	3	4	1	3	7	1	2	5	2	2	3	1	9	2	2	4	0	4	1	5	2	8	2	5	4	5	5	1	2
1940	3	1940.25	Alabama	2	2	3	3	6	3	3	3	3	3	1	1	1	5	2	3	3	2	6	3	1	4	4	2	2	1	1	1	4	3	2	3	0	4	1	2	4	2	1	3	5	6	1	6	1	6
1940	4	1940.33333333333	Alabama	2	4	1	2	2	2	5	4	2	3	2	4	4	3	3	2	9	1	3	6	2	1	3	2	1	1	0	2	2	2	3	2	5	3	3	2	2	4	4	2	1	1	4	5	7	3
1940	5	1940.41666666667	Alabama	1	0	4	1	2	7	1	1	5	3	1	1	2	5	2	6	6	2	0	2	4	2	3	2	1	7	2	3	3	4	1	6	3	3	0	12	3	1	6	2	3	3	3	5	1	5
1940	6	1940.5	Alabama	1	1	8	29	5	46	4	6	23	3	6	3	7	9	14	15	21	2	4	6	4	8	16	24	2	10	6	12	51	5	10	3	5	21	7	29	27	15	10	4	3	22	9	17	6	9
1940	7	1940.58333333333	Alabama	13	10	22	94	57	55	9	14	71	6	22	30	16	24	27	57	36	6	1	16	35	29	6	51	10	9	26	86	83	45	26	10	15	120	76	78	3	73	47	29	5	83	16	58	25	29
1940	8	1940.66666666667	Alabama	9	17	19	48	41	16	12	25	137	15	87	33	14	7	18	61	52	17	7	43	25	22	22	24	20	10	38	106	135	16	7	56	3	20	64	104	21	46	59	5	16	53	12	71	27	67
1940	9	1940.75	Alabama	4	7	33	61	12	40	4	10	25	2	19	7	4	8	11	39	31	8	7	18	26	21	9	6	9	15	18	5	57	6	9	28	8	43	18	134	13	44	37	5	11	6	3	2	11	42
1940	10	1940.83333333333	Alabama	9	2	6	24	13	9	10	3	20	2	1	2	4	11	5	10	14	7	1	12	32	14	5	10	3	10	21	1	27	4	0	23	8	38	11	25	20	17	48	4	5	2	2	8	6	15
1940	11	1940.91666666667	Alabama	2	5	3	5	5	2	22	11	5	1	11	6	6	8	3	3	3	1	7	6	24	7	11	3	1	5	2	1	10	2	3	13	11	21	5	10	15	5	13	2	8	2	7	5	6	10
1940	12	1941	Alabama	4	2	2	1	2	2	13	4	3	5	10	4	2	4	4	3	4	5	4	2	12	9	6	2	5	5	6	4	4	7	5	5	12	4	4	13	11	10	3	2	19	4	5	1	3	4
1941	1	1941.08333333333	Alabama	0	2	2	2	1	0	3	3	7	8	6	3	7	3	1	2	0	1	2	7	7	3	1	1	1	2	2	2	3	3	1	2	2	9	5	9	3	3	2	7	3	6	3	3	9	1
1941	2	1941.16666666667	Alabama	0	1	1	2	1	2	1	3	6	4	5	1	6	1	2	2	3	1	5	4	3	0	3	1	4	1	0	1	1	3	1	2	5	3	8	2	2	4	1	1	1	2	0	6	3	1
1941	3	1941.25	Alabama	6	2	1	2	2	5	2	3	5	4	1	1	3	3	1	3	1	5	2	6	1	2	4	3	2	3	9	4	2	2	2	3	4	2	4	1	4	3	1	2	11	1	3	1	3	1
1941	4	1941.33333333333	Alabama	2	7	3	7	1	3	2	5	1	1	3	3	2	1	2	1	3	1	2	4	5	2	4	4	4	1	5	2	0	1	4	3	1	1	3	4	4	3	1	2	4	2	2	1	7	1
1941	5	1941.41666666667	Alabama	2	4	4	2	3	3	4	2	1	1	4	2	4	2	1	0	4	3	1	3	6	2	7	2	7	4	5	2	0	5	2	1	0	3	2	5	0	5	3	6	2	3	1	5	1	2
1941	6	1941.5	Alabama	14	11	25	0	27	5	8	13	3	7	35	13	16	14	10	13	29	17	9	16	14	7	11	8	6	1	16	5	1	10	9	15	1	3	9	6	7	24	5	12	14	7	9	6	13	8
1941	7	1941.58333333333	Alabama	166	19	51	10	0	18	28	6	11	68	33	10	23	48	71	57	45	60	28	23	9	14	18	35	33	22	71	17	3	47	16	78	13	6	25	2	14	201	43	54	22	28	53	40	33	3
1941	8	1941.66666666667	Alabama	354	39	34	6	28	15	18	20	21	50	91	15	60	52	29	61	12	73	48	70	3	129	26	53	49	26	18	12	4	39	4	6	11	15	8	2	5	108	34	108	38	14	32	52	57	9
1941	9	1941.75	Alabama	196	20	3	5	10	26	12	20	5	29	54	6	20	9	46	23	17	21	20	16	7	114	37	6	29	19	25	4	12	14	3	24	14	7	17	1	14	87	33	27	22	7	38	11	36	9
1941	10	1941.83333333333	Alabama	73	2	7	3	4	9	9	9	4	12	22	1	1	13	14	5	10	4	10	17	10	38	31	4	12	13	5	2	3	27	3	7	12	3	6	2	3	1	8	23	12	2	60	8	9	2
1941	11	1941.91666666667	Alabama	49	4	11	3	11	3	4	9	6	27	20	5	4	13	1	3	10	3	11	2	7	10	22	4	8	1	6	1	2	10	2	0	3	6	3	6	8	10	7	5	11	1	0	9	9	5
1941	12	1942	Alabama	20	5	5	5	13	7	7	10	2	13	2	5	8	3	2	2	6	2	10	3	2	3	20	6	8	5	11	4	1	6	3	9	2	2	4	4	5	1	2	6	5	4	1	4	4	0
1942	1	1942.08333333333	Alabama	5	11	9	1	5	1	4	10	8	3	3	2	11	2	5	9	8	9	6	10	2	1	2	9	6	4	2	1	3	1	3	5	8	2	4	2	7	5	2	6	11	2	4	4	8	6
1942	2	1942.16666666667	Alabama	1	4	2	1	4	2	1	2	4	0	2	5	2	3	2	4	6	4	3	0	3	1	5	3	3	3	2	2	3	2	1	1	7	5	5	3	1	3	1	1	6	5	2	1	5	8
1942	3	1942.25	Alabama	4	2	2	4	3	2	2	3	2	7	14	2	2	1	7	2	5	2	0	0	3	2	1	2	1	5	4	3	3	3	6	1	2	10	2	2	5	1	5	3	4	5	1	1	3	2
1942	4	1942.33333333333	Alabama	0	4	2	1	1	1	4	7	1	2	5	3	3	1	1	2	3	2	5	3	1	5	2	4	2	0	2	5	0	4	3	1	2	5	3	2	2	5	1	3	4	4	2	5	1	3
1942	5	1942.41666666667	Alabama	6	2	10	3	4	1	3	1	1	5	2	6	2	2	3	5	3	8	4	13	7	4	7	6	1	4	4	2	3	4	5	3	8	1	3	2	9	3	2	3	2	5	7	3	4	1
1942	6	1942.5	Alabama	7	16	17	5	17	6	2	11	6	8	9	23	15	5	7	25	24	48	9	34	47	13	44	7	6	16	19	4	3	32	3	23	19	5	25	9	19	7	0	4	20	8	32	8	5	9
1942	7	1942.58333333333	Alabama	11	57	7	26	21	4	38	50	38	46	21	69	20	29	46	70	23	45	43	170	230	53	133	23	30	53	26	30	12	77	10	60	25	37	50	47	23	17	5	21	68	13	145	18	42	35
1942	8	1942.66666666667	Alabama	16	19	22	30	37	8	74	38	44	63	19	29	117	9	13	35	38	67	9	47	152	12	88	13	15	92	26	15	10	109	7	40	42	8	38	10	151	9	6	11	84	11	234	12	167	37
1942	9	1942.75	Alabama	7	23	21	16	13	5	33	8	6	53	7	13	75	16	10	55	7	4	27	14	37	36	3	31	8	13	27	10	4	41	13	12	26	19	33	27	41	7	3	12	81	3	18	2	40	46
1942	10	1942.83333333333	Alabama	12	5	19	24	15	1	16	1	18	32	6	2	27	16	12	14	19	4	4	19	27	13	18	12	8	10	4	13	7	26	13	9	26	12	14	8	3	11	3	3	7	9	16	2	35	8
1942	11	1942.91666666667	Alabama	5	4	1	11	11	8	13	6	5	41	11	9	17	3	9	4	8	1	4	11	6	11	5	3	3	7	7	1	6	16	1	9	2	9	14	6	10	14	1	5	13	2	10	4	8	9
1942	12	1943	Alabama	1	8	5	3	5	9	12	2	3	20	6	8	7	4	11	9	7	3	5	4	6	8	4	2	5	4	3	5	5	3	5	3	7	2	4	1	3	5	4	10	6	0	2	9	1	2
1943	1	1943.08333333333	Alabama	3	2	6	3	19	6	6	3	3	5	1	2	1	3	15	1	4	1	6	4	2	13	2	1	2	10	7	1	2	1	5	4	8	5	5	4	3	2	2	2	3	1	2	3	2	3
1943	2	1943.16666666667	Alabama	2	2	3	2	5	5	1	2	3	7	11	8	3	3	6	0	2	3	2	7	5	5	1	2	5	0	8	4	1	3	14	7	3	2	3	1	1	1	7	2	3	2	2	2	1	4
1943	3	1943.25	Alabama	2	2	3	3	5	3	2	1	5	2	6	5	4	3	5	2	3	1	3	2	1	2	3	2	2	4	4	1	1	8	2	7	1	1	2	1	2	5	4	2	1	2	3	6	0	1
1943	4	1943.33333333333	Alabama	3	4	1	2	2	8	3	4	2	1	1	4	3	2	2	4	3	3	1	2	5	5	1	5	3	0	3	4	2	2	2	6	2	2	2	6	1	6	2	2	1	3	2	3	4	1
1943	5	1943.41666666667	Alabama	1	1	3	1	0	32	3	1	1	2	13	2	3	2	2	2	1	4	2	7	6	5	4	5	5	4	7	5	2	9	5	4	1	4	6	5	0	5	6	4	5	2	3	5	12	2
1943	6	1943.5	Alabama	4	10	23	10	7	7	19	16	9	13	46	3	5	22	4	5	11	10	1	15	11	4	5	26	22	21	8	29	9	10	26	11	18	3	27	17	3	11	11	7	7	10	4	14	3	5
1943	7	1943.58333333333	Alabama	6	62	49	7	13	7	56	60	23	93	166	41	26	35	28	26	24	10	20	32	85	7	0	18	99	47	26	67	13	30	54	55	56	28	135	50	19	32	42	32	15	15	6	40	14	6
1943	8	1943.66666666667	Alabama	7	72	68	25	6	13	29	52	43	36	165	104	24	21	25	9	10	36	53	77	48	2	40	72	112	37	51	197	17	5	40	62	62	22	127	183	30	47	40	34	20	52	22	15	44	14
1943	9	1943.75	Alabama	3	102	38	4	46	66	14	41	20	47	225	101	42	32	11	11	4	9	0	16	33	2	12	24	56	11	13	131	18	13	28	20	235	3	49	34	13	9	7	18	31	38	18	6	64	10
1943	10	1943.83333333333	Alabama	6	46	24	6	22	62	11	57	12	60	14	39	62	48	8	25	5	11	8	4	18	8	12	10	82	1	21	49	5	1	10	20	92	0	10	43	9	7	12	13	2	25	6	3	19	2
1943	11	1943.91666666667	Alabama	2	3	4	3	29	22	14	18	19	6	10	33	47	12	6	6	8	3	1	2	7	4	8	15	4	36	6	16	4	2	12	12	60	7	1	22	1	6	10	9	5	13	10	4	2	8
1943	12	1944	Alabama	1	9	17	4	15	8	9	14	16	2	7	11	30	16	2	3	4	5	4	6	2	5	6	3	4	3	3	10	6	2	2	7	16	5	5	3	6	12	7	62	3	10	3	8	3	5
1944	1	1944.08333333333	Alabama	0	4	6	3	5	8	8	10	15	3	5	5	4	0	4	2	3	2	1	8	1	6	7	8	9	2	6	6	3	1	3	5	2	3	3	1	3	3	7	7	5	2	5	9	3	6
1944	2	1944.16666666667	Alabama	2	8	4	4	4	5	4	5	9	4	2	4	11	4	4	4	4	2	2	2	4	2	2	1	4	3	5	3	1	2	1	3	7	2	4	4	4	1	2	6	2	1	2	1	2	6
1944	3	1944.25	Alabama	1	4	2	3	1	5	7	0	6	4	2	0	16	1	4	1	4	2	3	5	2	3	1	2	2	5	7	2	2	3	3	4	2	1	3	3	1	2	1	2	1	3	1	4	2	4
1944	4	1944.33333333333	Alabama	2	6	1	2	1	2	1	3	2	1	1	1	3	5	5	3	2	4	3	4	4	2	1	2	1	2	5	2	2	1	1	3	0	1	5	3	6	2	4	3	0	0	0	2	7	4
1944	5	1944.41666666667	Alabama	3	2	6	3	2	3	2	4	6	3	3	3	4	9	3	7	8	3	3	3	2	4	1	3	8	4	5	2	2	1	6	3	2	3	3	3	2	1	5	5	2	6	3	2	4	2
1944	6	1944.5	Alabama	8	11	32	58	5	18	13	14	19	22	9	9	25	46	10	13	10	20	4	13	6	28	7	16	19	15	42	3	11	11	4	74	22	19	18	9	6	4	12	4	14	34	12	5	18	12
1944	7	1944.58333333333	Alabama	34	62	52	79	24	30	36	53	42	79	13	23	30	137	80	68	63	41	23	25	25	121	61	92	90	36	86	16	30	88	10	190	39	40	15	84	23	14	46	32	28	72	23	19	16	33
1944	8	1944.66666666667	Alabama	25	44	9	65	25	16	34	20	29	155	17	5	39	115	66	12	97	26	12	43	91	19	68	61	55	25	42	14	11	127	8	242	67	77	10	105	43	13	86	52	47	169	17	13	50	96
1944	9	1944.75	Alabama	17	0	150	24	0	47	38	6	45	14	5	13	24	199	20	21	38	20	12	18	26	13	76	20	33	34	72	7	26	67	5	49	33	29	25	46	40	19	69	30	65	203	18	29	19	18
1944	10	1944.83333333333	Alabama	7	24	45	54	36	32	13	10	2	9	5	3	24	24	30	32	17	12	9	43	50	7	58	6	32	6	1	18	27	10	7	35	18	3	11	10	35	20	25	36	14	67	17	2	17	15
1944	11	1944.91666666667	Alabama	3	7	21	20	3	7	33	7	33	9	4	4	7	32	6	7	22	5	10	39	33	8	21	7	20	7	7	12	12	6	1	2	12	5	10	8	76	15	12	25	42	23	16	13	2	3
1944	12	1945	Alabama	3	5	13	7	1	2	23	2	5	4	1	6	6	3	9	6	21	9	3	17	7	2	1	5	12	0	12	4	8	2	4	0	6	3	9	9	97	16	5	10	42	7	1	6	6	5
1945	1	1945.08333333333	Alabama	2	2	2	5	5	4	4	8	5	2	2	5	6	3	2	2	9	2	14	15	3	0	3	9	10	12	1	2	1	10	3	1	14	4	3	3	33	4	7	3	10	6	1	2	0	12
1945	2	1945.16666666667	Alabama	7	3	1	7	4	8	7	4	8	6	4	5	7	3	3	10	2	2	1	10	2	5	4	4	2	4	7	3	5	5	2	4	9	4	3	1	6	3	3	1	5	1	1	2	4	4
1945	3	1945.25	Alabama	2	2	1	2	1	3	1	3	4	8	2	1	2	2	1	3	1	6	3	4	3	5	2	2	1	4	5	4	3	1	4	1	13	2	3	0	1	2	4	1	3	1	3	6	3	0
1945	4	1945.33333333333	Alabama	18	1	1	0	2	6	3	2	2	2	0	3	3	1	2	2	2	2	1	5	4	2	3	3	5	1	3	1	4	1	3	3	8	1	2	1	0	4	4	4	2	3	2	4	1	1
1945	5	1945.41666666667	Alabama	5	3	4	5	3	8	1	2	1	8	4	2	4	1	1	9	3	1	9	2	3	5	4	6	8	7	3	4	5	2	6	2	2	1	1	1	3	2	4	3	1	2	4	9	2	2
1945	6	1945.5	Alabama	28	4	8	9	6	23	7	13	12	5	9	1	22	15	3	56	23	3	24	4	7	8	9	7	22	34	7	28	24	4	10	15	4	9	2	17	15	25	7	38	4	1	7	28	6	25
1945	7	1945.58333333333	Alabama	23	59	32	43	19	115	22	75	61	12	16	1	29	33	14	86	25	9	101	44	22	56	27	24	69	25	25	15	52	22	15	55	15	19	12	57	60	145	34	76	18	14	20	73	27	71
1945	8	1945.66666666667	Alabama	24	10	166	52	39	70	29	69	83	8	13	15	55	12	9	51	0	32	321	27	21	44	36	28	132	26	13	7	73	29	29	66	7	7	34	7	10	423	64	130	18	5	4	106	21	25
1945	9	1945.75	Alabama	21	3	76	13	29	20	14	35	35	24	11	8	64	3	9	5	144	22	108	47	25	41	50	8	66	43	3	5	65	22	34	15	27	9	7	4	75	272	21	88	9	6	9	263	13	53
1945	10	1945.83333333333	Alabama	10	3	21	9	6	5	12	16	11	22	21	6	38	2	5	5	45	13	15	23	32	20	14	3	18	85	18	14	23	25	8	6	27	3	13	16	26	69	13	65	10	5	7	215	8	17
1945	11	1945.91666666667	Alabama	6	6	17	9	8	3	7	10	9	14	8	1	23	6	3	1	11	4	7	4	18	4	1	3	3	40	6	2	23	9	9	2	5	6	9	8	7	9	14	49	5	3	3	65	4	16
1945	12	1946	Alabama	8	4	3	14	2	12	4	14	18	42	5	5	19	6	4	2	3	5	1	8	8	3	14	4	8	11	4	3	3	8	18	5	5	3	7	5	3	10	15	15	5	3	4	3	7	7
1946	1	1946.08333333333	Alabama	1	15	7	3	5	2	10	7	14	10	8	2	3	6	7	7	2	4	6	8	6	7	4	1	9	3	8	6	5	7	22	6	4	5	11	1	2	7	1	9	9	4	6	8	6	4
1946	2	1946.16666666667	Alabama	2	5	5	5	5	6	7	2	6	10	3	4	3	9	17	1	2	6	3	3	6	3	3	4	4	2	8	2	7	3	3	2	3	2	6	1	8	1	3	6	2	7	6	3	3	7
1946	3	1946.25	Alabama	2	2	4	8	5	4	5	2	5	5	2	5	3	2	3	4	3	7	4	5	1	5	5	4	2	4	2	2	12	3	2	2	1	1	7	1	3	5	2	1	12	2	7	2	5	3
1946	4	1946.33333333333	Alabama	2	2	5	5	1	7	5	5	3	4	12	4	2	6	1	7	4	6	2	3	5	4	2	2	1	8	8	8	0	3	1	1	4	2	5	3	0	3	2	11	4	2	4	3	4	4
1946	5	1946.41666666667	Alabama	2	6	2	2	9	3	5	12	10	6	8	4	3	5	2	13	3	2	2	8	4	5	10	7	2	4	8	8	1	3	6	3	6	5	7	10	2	1	10	9	2	3	3	2	6	3
1946	6	1946.5	Alabama	88	15	10	23	46	4	22	19	56	18	25	16	13	51	45	12	28	6	10	9	19	14	31	20	16	12	22	60	7	8	32	10	8	18	11	11	21	5	32	22	18	10	5	13	13	15
1946	7	1946.58333333333	Alabama	89	78	50	101	61	21	18	37	159	12	70	68	59	67	249	66	94	11	30	52	72	47	39	17	11	48	70	107	9	24	19	32	14	54	17	50	35	12	99	72	7	13	14	20	38	36
1946	8	1946.66666666667	Alabama	126	85	23	129	65	7	27	142	210	7	36	77	109	68	141	20	24	27	13	26	25	125	44	28	21	142	47	53	17	19	18	41	9	153	31	58	114	14	31	100	28	42	25	11	37	43
1946	9	1946.75	Alabama	38	47	7	112	102	8	28	147	49	16	35	53	78	48	242	13	12	14	16	44	18	190	34	12	20	65	37	59	11	4	14	14	11	29	19	39	48	6	26	97	23	30	21	5	42	23
1946	10	1946.83333333333	Alabama	18	22	7	51	52	15	61	46	54	7	19	43	21	15	118	12	3	15	17	25	31	35	9	14	6	9	16	15	7	8	21	7	17	14	19	11	19	7	15	22	8	5	6	3	22	14
1946	11	1946.91666666667	Alabama	10	11	2	12	86	7	30	18	14	6	22	20	11	6	15	9	9	9	14	26	5	14	9	8	5	6	8	21	3	18	2	6	5	11	9	15	10	1	6	6	4	2	5	7	2	5
1946	12	1947	Alabama	5	4	4	8	52	15	4	21	26	3	10	38	3	6	3	12	1	21	15	7	2	6	10	8	1	5	6	27	14	5	15	10	10	4	7	9	4	3	8	4	11	2	7	5	16	3
1947	1	1947.08333333333	Alabama	2	4	8	1	6	4	1	8	10	2	3	11	4	1	5	3	4	11	3	6	5	19	12	2	10	15	4	6	7	5	7	9	6	15	7	12	2	2	3	11	7	1	10	2	2	2
1947	2	1947.16666666667	Alabama	7	3	9	2	4	2	3	3	4	3	3	4	5	9	5	2	1	5	5	3	2	9	2	4	4	7	6	5	4	10	29	8	4	12	6	2	2	5	5	4	5	2	6	4	10	5
1947	3	1947.25	Alabama	6	2	3	4	2	6	4	1	4	2	2	4	7	0	8	6	7	3	2	0	3	3	3	1	4	1	12	10	2	0	2	3	4	7	4	1	3	2	1	5	5	1	6	6	1	4
1947	4	1947.33333333333	Alabama	1	3	5	4	8	1	2	7	5	1	2	7	3	3	15	2	6	2	3	6	2	2	5	2	4	2	2	8	5	6	4	3	8	1	12	3	6	8	3	4	4	2	3	2	2	1
1947	5	1947.41666666667	Alabama	2	7	2	5	3	20	3	3	2	3	7	5	10	3	7	3	5	11	3	4	3	8	1	5	2	3	5	12	5	4	8	7	11	10	20	6	9	4	5	2	6	5	7	3	9	10
1947	6	1947.5	Alabama	5	61	22	12	17	114	22	31	5	7	8	6	43	2	13	33	34	18	16	32	12	15	5	13	6	22	6	33	14	19	20	48	31	29	43	20	46	11	16	16	13	9	23	6	22	83
1947	7	1947.58333333333	Alabama	1	324	114	50	53	538	53	9	18	21	25	5	115	9	34	86	35	49	23	80	116	33	35	14	36	79	47	37	41	19	84	49	97	112	50	103	133	30	52	81	66	18	67	20	78	90
1947	8	1947.66666666667	Alabama	10	417	84	57	40	381	75	14	49	19	38	5	78	28	52	66	9	208	26	49	86	36	16	47	39	164	45	32	20	14	78	42	250	113	122	162	136	9	20	36	234	50	131	46	108	686
1947	9	1947.75	Alabama	8	55	16	39	26	161	40	13	37	29	22	10	85	51	12	59	16	37	10	34	72	50	24	26	7	80	35	20	35	20	133	15	119	57	44	20	74	13	54	57	258	9	51	17	56	130
1947	10	1947.83333333333	Alabama	7	162	12	7	16	25	56	17	4	15	15	15	20	35	4	41	16	27	6	21	70	16	7	22	3	37	56	31	32	12	38	17	77	35	41	8	29	5	37	11	259	24	19	6	69	6
1947	11	1947.91666666667	Alabama	1	21	18	6	14	9	22	10	10	12	4	8	15	5	5	21	5	25	7	7	8	11	2	23	7	24	36	32	10	3	10	0	18	7	11	2	16	8	5	14	58	33	13	2	35	13
1947	12	1948	Alabama	1	2	6	1	11	4	30	4	13	10	5	20	15	7	0	11	7	24	10	5	20	1	3	15	4	4	10	17	9	4	8	5	12	13	5	5	13	4	7	4	29	19	11	2	11	11
1948	1	1948.08333333333	Alabama	3	3	4	6	4	7	21	6	5	3	6	8	19	9	11	1	5	6	5	4	6	2	7	3	8	3	8	2	6	10	19	3	7	7	5	4	8	2	4	3	9	8	8	9	14	6
1948	2	1948.16666666667	Alabama	5	2	4	1	3	2	4	4	3	5	3	2	5	5	3	2	7	6	3	4	9	3	4	4	6	4	4	3	10	7	3	12	10	7	6	2	1	2	17	9	5	7	7	2	8	2
1948	3	1948.25	Alabama	5	3	2	3	1	2	2	2	2	4	4	7	7	8	5	2	2	3	9	4	4	4	2	4	5	1	3	6	5	5	0	3	1	2	2	5	6	1	4	2	2	4	9	5	3	2
1948	4	1948.33333333333	Alabama	3	3	7	4	4	2	5	2	2	1	2	6	2	3	5	2	2	1	8	2	5	2	1	1	3	2	1	5	1	7	6	4	10	3	4	2	2	1	5	8	4	3	3	2	2	4
1948	5	1948.41666666667	Alabama	4	2	7	6	2	4	2	8	7	5	4	7	3	2	5	3	3	5	4	1	4	4	4	6	10	4	6	4	8	3	4	10	3	1	8	5	5	2	9	7	4	11	3	5	6	1
1948	6	1948.5	Alabama	6	3	31	25	4	5	12	15	17	11	13	19	9	4	62	9	6	0	20	19	24	9	5	13	5	20	39	34	15	39	60	35	21	4	33	37	63	3	39	19	26	38	33	20	43	12
1948	7	1948.58333333333	Alabama	35	7	63	54	50	2	59	166	53	98	60	93	23	25	146	22	20	221	15	82	59	32	14	111	21	52	45	158	84	153	147	121	5	14	282	118	151	13	218	42	67	78	40	19	90	32
1948	8	1948.66666666667	Alabama	54	4	31	135	40	4	35	47	56	55	15	55	3	47	40	18	6	199	42	71	140	29	21	96	18	50	78	65	68	157	143	183	41	15	84	185	86	16	140	89	88	61	92	12	93	17
1948	9	1948.75	Alabama	49	2	18	71	19	11	74	10	28	34	4	16	5	18	26	1	6	61	16	46	36	18	8	127	9	113	70	39	53	122	203	120	19	4	59	57	68	7	34	57	17	15	70	10	48	25
1948	10	1948.83333333333	Alabama	33	1	9	46	11	5	38	6	44	29	3	5	9	16	9	15	4	27	18	36	60	23	16	84	7	16	15	18	9	67	86	15	55	8	62	47	7	5	30	24	18	27	33	19	43	5
1948	11	1948.91666666667	Alabama	5	4	8	13	11	2	18	3	6	16	12	5	9	10	21	8	6	10	18	8	2	9	4	96	8	8	72	5	4	208	3	4	4	9	24	12	5	7	20	17	9	13	16	9	16	1
1948	12	1949	Alabama	11	6	4	16	12	9	16	6	6	16	6	1	10	5	3	22	2	3	9	5	12	2	5	9	2	6	84	5	14	37	2	5	3	4	9	11	7	6	13	14	2	9	6	14	8	1
1949	1	1949.08333333333	Alabama	9	6	8	6	4	4	8	4	6	13	1	2	3	4	1	14	4	2	8	3	5	2	3	5	6	6	12	5	2	9	9	9	11	6	3	5	3	6	12	4	7	8	8	4	4	1
1949	2	1949.16666666667	Alabama	3	1	1	4	2	1	1	2	4	9	6	9	1	8	3	7	19	7	2	7	6	2	6	4	6	11	3	3	10	7	3	2	5	4	4	2	2	5	3	1	8	7	7	4	3	3
1949	3	1949.25	Alabama	2	2	5	6	6	2	3	2	2	2	3	3	3	4	3	9	8	10	6	4	1	2	5	7	2	10	6	4	4	2	4	3	5	1	6	2	4	2	2	3	4	6	3	5	5	2
1949	4	1949.33333333333	Alabama	3	1	6	4	1	3	2	3	5	1	3	3	4	3	1	2	6	2	3	3	5	5	9	1	1	6	3	2	4	3	6	1	9	5	8	6	6	1	3	2	1	5	4	5	4	4
1949	5	1949.41666666667	Alabama	13	2	21	7	3	7	4	2	4	2	3	4	3	9	9	6	2	7	2	5	5	3	5	1	3	10	3	9	11	1	7	5	3	12	7	8	5	8	4	2	1	2	3	6	4	3
1949	6	1949.5	Alabama	22	10	15	57	7	12	7	12	32	41	35	20	50	44	15	29	6	12	6	22	6	21	40	13	6	75	8	7	35	5	20	6	14	21	59	33	23	7	18	12	2	9	10	23	30	5
1949	7	1949.58333333333	Alabama	62	22	38	51	22	25	50	56	114	180	135	68	134	161	10	188	28	22	9	44	10	12	218	50	64	67	19	35	23	67	49	12	124	53	120	35	99	51	40	46	33	17	30	84	126	34
1949	8	1949.66666666667	Alabama	37	25	107	49	9	39	36	36	199	484	121	64	87	102	15	147	27	35	62	138	4	11	350	60	161	147	31	36	21	29	93	3	142	286	42	30	112	34	76	64	8	26	26	191	36	12
1949	9	1949.75	Alabama	50	21	40	22	8	30	9	41	40	209	80	97	38	133	20	64	38	8	45	32	5	25	253	25	193	81	15	19	5	38	98	3	71	60	24	18	87	42	14	104	7	25	26	33	25	20
1949	10	1949.83333333333	Alabama	32	21	28	9	17	3	8	23	18	96	45	28	2	80	39	34	17	7	10	13	3	7	68	23	90	52	11	10	3	16	79	4	16	194	14	6	64	25	2	55	6	17	21	15	11	9
1949	11	1949.91666666667	Alabama	15	8	6	3	14	3	3	34	13	64	13	9	10	92	9	7	21	9	7	16	9	3	17	8	46	30	4	3	11	4	54	3	13	30	20	3	73	9	5	15	13	35	6	11	15	10
1949	12	1950	Alabama	9	7	6	4	24	6	10	31	6	15	6	12	4	37	7	9	5	6	15	2	4	5	13	17	20	8	13	9	15	7	15	4	2	8	2	4	15	3	4	15	7	12	3	18	3	24
1950	1	1950.08333333333	Alabama	6	5	18	5	14	2	8	13	7	2	3	4	6	5	5	10	4	7	8	6	5	4	26	10	14	5	3	8	15	2	7	3	3	7	3	4	13	12	3	5	5	3	10	8	6	1
1950	2	1950.16666666667	Alabama	9	3	2	10	1	2	9	10	7	1	4	5	3	3	9	5	3	5	6	9	3	3	13	7	3	8	0	3	5	8	5	2	6	8	8	7	5	3	2	3	3	2	6	2	3	5
1950	3	1950.25	Alabama	3	2	4	2	17	2	3	5	7	2	6	7	3	4	4	3	5	8	11	3	4	6	3	22	7	3	4	2	10	5	3	6	3	2	6	2	1	5	3	2	9	8	20	6	1	3
1950	4	1950.33333333333	Alabama	3	1	3	9	10	2	4	1	6	1	1	6	1	2	0	1	3	3	2	2	2	7	2	3	4	2	4	4	3	4	3	5	2	3	4	9	5	5	1	5	4	1	4	2	2	4
1950	5	1950.41666666667	Alabama	7	2	7	3	9	4	1	7	8	3	2	5	5	3	9	7	8	5	6	1	1	14	8	2	5	3	3	6	9	8	3	7	7	11	7	7	5	11	2	11	8	3	3	6	4	5
1950	6	1950.5	Alabama	9	5	39	29	56	24	16	11	15	8	11	26	13	10	28	7	12	23	28	4	6	22	17	14	19	5	12	26	63	23	11	27	61	18	7	47	9	51	29	28	17	30	28	23	46	27
1950	7	1950.58333333333	Alabama	74	10	182	83	284	120	23	36	31	18	58	68	35	18	107	29	21	29	31	5	23	130	45	109	71	6	69	191	266	36	17	280	141	18	44	165	42	131	8	31	62	73	143	57	140	13
1950	8	1950.66666666667	Alabama	72	15	90	148	327	62	29	21	20	28	79	10	17	20	179	17	48	64	31	22	54	210	51	59	59	3	83	113	43	83	17	280	69	9	2	89	88	111	137	51	93	51	112	47	122	7
1950	9	1950.75	Alabama	42	2	29	84	126	138	16	6	16	17	45	31	7	20	63	16	62	20	8	12	66	30	8	15	16	5	106	50	113	24	25	110	94	6	14	61	100	22	78	52	49	22	44	10	21	16
1950	10	1950.83333333333	Alabama	26	5	25	73	107	43	67	9	21	17	12	10	13	2	47	4	55	11	16	14	83	47	7	19	7	7	27	14	46	11	8	49	41	3	6	44	54	40	71	14	14	21	24	4	8	11
1950	11	1950.91666666667	Alabama	18	4	22	11	44	32	37	2	5	5	3	10	8	5	18	10	24	9	19	14	20	44	20	5	7	7	21	6	28	10	5	13	15	6	12	12	23	14	74	7	11	23	23	36	9	4
1950	12	1951	Alabama	12	10	6	1	18	18	8	2	6	2	4	22	4	3	7	22	12	4	24	22	6	12	5	11	11	5	25	1	15	5	3	12	4	2	12	7	22	11	16	4	13	30	6	13	7	8
1951	1	1951.08333333333	Alabama	9	5	8	4	17	5	4	4	2	2	3	13	6	4	5	3	12	5	6	10	5	6	2	7	3	3	8	4	4	5	2	12	2	4	9	3	6	1	8	5	6	5	4	3	3	5
1951	2	1951.16666666667	Alabama	7	3	2	8	3	5	2	3	5	9	8	6	8	0	1	10	11	8	3	5	11	1	3	4	5	2	3	9	4	4	5	3	1	4	2	4	3	5	12	4	10	3	3	5	3	5
1951	3	1951.25	Alabama	9	3	10	4	3	3	2	7	10	1	7	8	5	6	1	7	6	6	3	7	2	2	2	2	4	2	4	1	6	9	1	7	0	2	3	4	0	3	8	1	3	7	17	5	5	5
1951	4	1951.33333333333	Alabama	8	4	2	1	3	6	2	1	2	5	3	3	3	7	2	7	5	8	9	5	4	3	5	5	6	5	6	4	1	5	7	3	11	4	8	3	5	3	5	3	3	2	10	4	2	3
1951	5	1951.41666666667	Alabama	8	13	1	1	2	1	6	11	6	2	5	6	5	6	7	8	3	6	12	2	3	2	4	8	2	8	10	3	4	11	7	9	4	5	6	4	3	2	1	4	5	6	7	7	6	4
1951	6	1951.5	Alabama	49	29	16	7	21	5	13	31	83	4	27	5	30	22	25	27	40	9	9	39	4	19	8	12	10	37	76	15	13	64	34	33	4	47	0	11	23	8	11	20	28	42	45	11	4	51
1951	7	1951.58333333333	Alabama	121	83	42	31	38	26	45	55	177	16	41	62	88	46	76	124	95	16	69	76	16	66	15	60	42	159	167	42	151	89	197	27	9	92	99	43	12	26	60	113	85	136	159	41	10	175
1951	8	1951.66666666667	Alabama	222	48	36	44	18	34	194	99	136	13	2	142	98	84	33	109	170	46	85	158	17	99	72	60	56	90	162	104	233	27	306	29	26	87	87	14	16	28	47	156	154	358	485	63	8	346
1951	9	1951.75	Alabama	137	33	29	24	79	22	99	124	75	21	9	164	176	45	24	240	208	38	46	198	24	79	62	60	9	89	74	42	140	2	59	15	13	64	34	20	10	13	31	79	123	180	239	23	7	219
1951	10	1951.83333333333	Alabama	57	24	11	7	12	7	89	134	45	2	7	73	19	33	11	76	103	66	16	96	20	57	13	76	20	30	70	35	25	35	21	10	4	16	41	17	6	6	16	52	135	143	114	10	9	131
1951	11	1951.91666666667	Alabama	37	7	9	6	4	6	102	87	46	2	5	72	38	11	27	6	44	20	27	14	9	65	19	27	28	19	47	19	59	16	8	11	14	14	22	7	10	16	4	47	10	147	49	8	13	42
1951	12	1952	Alabama	22	10	3	4	6	2	20	18	19	5	3	26	11	6	19	7	32	10	16	1	16	30	4	19	15	28	23	5	11	6	7	13	4	3	10	7	7	16	13	5	11	52	12	5	16	26
1952	1	1952.08333333333	Alabama	5	6	5	4	4	8	16	3	3	3	5	13	9	16	7	3	8	4	10	7	6	20	7	4	7	11	4	3	5	3	5	4	1	5	3	7	1	6	3	6	3	20	6	6	8	12
1952	2	1952.16666666667	Alabama	5	2	1	5	7	4	10	6	3	5	2	6	5	2	0	4	7	17	5	4	5	9	2	11	8	12	5	4	5	3	8	6	6	8	3	14	5	3	5	2	2	5	3	6	6	2
1952	3	1952.25	Alabama	6	3	2	2	10	3	8	3	5	2	7	11	4	6	5	1	6	3	5	8	5	3	0	4	7	2	4	3	5	0	6	5	4	2	2	3	6	1	9	2	2	2	3	4	2	2
1952	4	1952.33333333333	Alabama	1	3	8	4	2	4	4	6	4	4	7	4	10	2	4	2	3	3	5	6	7	0	2	2	6	4	1	3	2	5	5	4	2	5	5	3	4	4	4	4	5	3	1	4	6	4
1952	5	1952.41666666667	Alabama	2	8	4	5	5	4	6	4	2	1	2	7	5	12	7	12	3	7	3	1	10	8	4	6	6	6	3	2	4	5	6	3	3	5	1	2	5	6	8	6	5	4	2	14	3	7
1952	6	1952.5	Alabama	16	39	29	22	18	21	16	31	14	3	23	28	11	25	16	14	10	39	16	9	18	32	11	20	42	28	29	3	10	28	10	3	18	44	5	16	10	10	17	3	4	12	2	89	58	10
1952	7	1952.58333333333	Alabama	62	67	196	29	46	25	45	73	11	39	67	60	65	76	49	52	86	71	95	35	13	105	10	49	366	104	61	5	8	151	40	13	52	48	10	73	57	19	48	10	16	63	7	267	77	78
1952	8	1952.66666666667	Alabama	62	65	94	81	18	26	70	78	29	29	175	130	71	87	27	63	125	145	165	20	22	128	11	38	418	41	18	74	8	132	64	25	96	134	14	154	69	37	62	11	9	40	10	175	80	83
1952	9	1952.75	Alabama	68	99	96	41	18	44	53	177	27	19	89	116	40	69	11	18	56	117	75	35	16	77	17	77	310	10	14	46	11	226	34	23	101	124	4	60	34	27	44	4	18	30	14	233	92	57
1952	10	1952.83333333333	Alabama	28	39	29	11	21	14	16	50	18	12	77	43	23	15	17	35	33	87	60	46	9	83	13	24	221	2	5	9	19	89	17	15	40	28	8	47	72	7	7	15	25	14	18	33	38	23
1952	11	1952.91666666667	Alabama	23	20	67	13	24	11	9	21	14	8	13	21	8	17	9	28	21	39	27	8	10	45	6	14	37	14	1	10	24	8	9	8	29	19	4	21	10	23	15	4	12	5	12	7	8	22
1952	12	1953	Alabama	10	11	28	3	6	2	10	22	5	3	31	10	8	6	5	21	14	5	3	4	2	26	7	2	12	27	5	8	20	15	6	4	7	17	5	6	3	27	5	1	6	6	3	6	3	3
1953	1	1953.08333333333	Alabama	8	1	11	9	2	4	10	9	4	2	12	4	16	8	3	7	6	2	13	6	4	5	9	17	4	11	2	7	17	11	1	3	7	21	2	14	17	6	6	5	7	2	2	4	11	4
1953	2	1953.16666666667	Alabama	2	3	3	3	4	5	8	7	12	6	3	7	1	2	5	5	7	3	1	6	5	1	3	2	10	6	3	6	3	2	4	3	7	16	6	1	7	4	11	10	8	4	2	2	12	3
1953	3	1953.25	Alabama	0	3	3	2	1	1	8	6	2	2	4	5	4	4	1	5	3	5	7	1	8	3	2	8	4	3	7	17	2	3	4	6	6	4	4	1	2	4	8	5	5	5	4	3	3	2
1953	4	1953.33333333333	Alabama	9	1	9	5	5	3	3	10	5	4	3	2	1	1	1	1	2	7	3	12	6	5	6	11	3	3	9	2	3	1	5	2	2	2	2	10	0	8	5	6	2	3	4	3	4	4
1953	5	1953.41666666667	Alabama	32	5	1	2	14	12	6	7	12	11	5	7	7	5	4	4	6	6	7	7	7	8	7	12	2	4	3	9	4	1	11	3	5	8	14	10	5	7	3	8	7	1	3	4	5	3
1953	6	1953.5	Alabama	108	15	11	9	55	36	33	27	34	32	6	22	26	11	14	4	17	51	18	10	14	11	18	34	11	22	8	24	12	23	6	6	16	18	70	34	38	29	3	22	30	4	9	23	31	4
1953	7	1953.58333333333	Alabama	95	12	17	31	52	67	141	165	191	274	147	167	259	29	42	7	39	121	128	10	14	7	52	20	14	204	48	57	10	80	16	16	36	29	387	80	36	91	4	52	58	4	43	15	152	65
1953	8	1953.66666666667	Alabama	97	38	9	28	85	77	251	387	128	453	85	200	261	63	76	19	45	312	71	18	6	27	83	9	10	131	12	24	17	128	40	20	242	16	235	54	50	261	17	116	115	15	87	31	34	49
1953	9	1953.75	Alabama	52	10	18	7	75	84	20	135	53	154	15	122	42	17	38	6	49	103	73	23	11	15	33	17	5	146	65	16	28	102	23	22	131	14	133	40	42	180	16	54	156	16	71	27	25	15
1953	10	1953.83333333333	Alabama	40	29	20	8	13	7	18	56	98	119	12	40	65	4	8	7	19	50	72	17	8	13	65	29	5	47	43	22	13	19	14	7	68	19	16	20	4	19	12	68	23	15	16	12	17	18
1953	11	1953.91666666667	Alabama	9	8	16	3	12	8	5	15	27	46	25	41	27	7	6	5	22	10	20	7	3	1	7	13	13	54	17	9	2	8	13	15	31	8	7	8	4	11	24	57	4	28	9	4	20	10
1953	12	1954	Alabama	9	6	10	5	10	8	6	24	6	11	7	12	8	3	6	8	10	10	2	13	11	4	13	4	9	17	5	8	4	4	18	5	14	12	6	7	6	10	18	13	5	19	9	3	16	5
1954	1	1954.08333333333	Alabama	9	4	5	6	11	8	8	10	6	12	8	5	4	5	11	10	3	2	5	5	6	9	13	9	0	7	4	9	3	8	12	5	2	8	7	12	3	11	5	6	6	12	6	4	3	4
1954	2	1954.16666666667	Alabama	6	3	6	3	6	7	7	7	7	1	12	4	13	7	12	6	2	1	6	6	3	1	5	3	2	5	4	5	3	5	7	1	3	5	5	3	2	2	4	16	2	5	4	5	4	7
1954	3	1954.25	Alabama	4	5	6	9	1	6	2	2	4	9	7	2	1	5	1	1	8	5	10	2	7	6	2	5	4	1	10	6	4	5	7	3	8	6	2	5	6	1	2	8	3	2	1	7	7	4
1954	4	1954.33333333333	Alabama	16	6	3	11	10	4	1	5	3	3	10	5	15	5	2	5	7	4	6	2	8	3	9	3	2	3	12	4	2	8	2	6	5	6	3	3	4	4	5	5	1	5	4	4	1	3
1954	5	1954.41666666667	Alabama	32	1	2	18	5	2	6	6	3	3	7	6	12	9	3	22	5	6	8	1	4	3	2	21	9	6	14	14	6	2	1	12	4	3	8	2	2	15	10	5	2	4	7	4	2	6
1954	6	1954.5	Alabama	35	32	17	34	1	42	6	25	14	8	15	9	29	22	12	74	19	19	9	24	53	21	17	24	9	8	41	48	10	8	17	43	22	11	25	9	7	37	47	30	12	25	7	13	5	25
1954	7	1954.58333333333	Alabama	77	185	71	134	71	93	16	26	55	47	129	25	307	145	7	599	279	59	99	71	183	81	60	27	20	47	184	129	122	26	67	134	61	49	139	40	29	43	273	159	67	89	106	63	17	110
1954	8	1954.66666666667	Alabama	69	74	82	113	60	119	45	56	96	55	18	27	78	105	13	511	287	66	82	70	176	117	151	68	31	84	196	303	20	19	53	215	159	35	101	17	83	35	213	40	34	198	75	80	37	86
1954	9	1954.75	Alabama	63	45	81	44	41	30	19	22	24	17	2	82	73	135	8	231	133	64	178	39	343	102	99	33	32	59	196	125	7	10	62	35	74	17	148	24	150	32	54	41	18	168	75	39	35	25
1954	10	1954.83333333333	Alabama	40	5	48	13	40	17	12	2	37	13	10	54	31	62	2	28	141	21	35	13	153	49	127	12	13	9	116	56	6	4	58	82	26	15	18	26	55	21	37	40	13	77	31	20	45	22
1954	11	1954.91666666667	Alabama	16	6	20	11	26	28	3	7	40	8	7	107	12	15	2	22	39	16	19	21	59	54	44	1	2	4	48	63	5	3	20	24	18	10	34	7	7	3	24	29	6	15	14	20	47	20
1954	12	1955	Alabama	5	9	2	8	12	10	14	3	82	5	11	18	4	6	12	5	30	29	10	4	22	16	13	11	4	6	29	21	3	5	10	26	7	5	28	6	6	8	15	13	6	5	7	10	27	5
1932	5	1932.41666666667	Arizona	0	2	3	2	0	8	1	8	5	3	0	0	4	2	2	4	3	1	6	0	0	4	1	4	1	2	3	0	2	3	3	3	3	3	2	0	3	4	2	0	0	2	1	2	1	2
1932	6	1932.5	Arizona	0	9	1	0	0	3	5	6	8	5	0	4	5	1	4	3	0	8	5	1	2	1	1	1	10	2	2	0	1	1	0	3	2	6	2	2	2	4	0	1	4	4	1	4	5	0
1932	7	1932.58333333333	Arizona	0	10	1	4	1	5	13	3	2	1	2	4	5	1	0	3	0	6	2	0	1	0	2	1	4	0	2	0	0	3	2	7	0	0	6	1	6	8	2	1	6	7	2	4	2	0
1932	8	1932.66666666667	Arizona	2	15	3	2	0	7	6	36	6	10	8	0	9	4	3	0	0	5	2	3	1	5	4	1	6	11	1	1	16	7	6	10	1	3	5	9	6	15	8	7	3	6	2	7	12	1
1932	9	1932.75	Arizona	1	13	7	3	6	1	2	0	6	9	7	1	17	10	2	0	3	5	1	1	16	1	12	3	7	12	2	2	10	12	4	10	1	7	1	9	3	10	0	3	7	2	1	20	3	0
1932	10	1932.83333333333	Arizona	2	6	5	4	2	9	6	6	0	5	0	7	9	9	0	2	2	4	4	5	9	1	12	4	10	6	4	3	10	4	1	9	0	1	3	5	0	19	2	6	2	3	0	8	3	0
1932	11	1932.91666666667	Arizona	0	0	0	2	0	4	0	4	11	1	4	0	0	4	0	1	1	3	0	1	2	0	8	1	8	1	2	2	6	4	1	1	2	0	2	3	3	8	1	1	0	0	0	8	0	0
1932	12	1933	Arizona	0	4	2	1	1	2	1	1	11	0	6	2	1	4	0	0	0	2	0	6	2	1	0	1	3	0	8	1	4	3	4	1	0	0	3	1	1	6	0	2	0	1	2	5	0	0
1933	1	1933.08333333333	Arizona	7	1	0	0	2	0	1	1	3	0	0	1	1	1	2	0	1	0	7	1	0	0	0	2	2	0	0	1	1	0	0	1	2	0	0	0	0	0	0	0	0	1	3	1	0	1
1933	2	1933.16666666667	Arizona	0	4	0	1	0	0	1	0	1	0	0	0	1	3	3	4	0	0	1	0	2	2	0	1	3	3	0	0	0	0	1	0	0	0	3	0	0	0	0	2	0	0	0	0	0	0
1933	3	1933.25	Arizona	0	0	0	1	0	1	0	0	0	0	0	0	1	0	0	0	0	0	0	0	0	2	0	2	1	1	1	2	0	0	1	0	0	4	1	0	0	2	1	1	0	0	1	0	0	1
1933	4	1933.33333333333	Arizona	0	1	1	0	0	0	0	0	0	1	1	0	2	0	0	2	0	0	1	1	3	4	2	2	1	0	1	1	1	0	1	0	9	2	1	0	1	2	1	1	0	0	2	0	0	1
1933	5	1933.41666666667	Arizona	0	0	1	0	0	0	0	0	2	2	1	0	4	2	5	2	0	0	0	0	1	5	3	1	1	0	3	0	2	0	1	0	1	1	1	0	4	1	1	3	1	0	0	1	0	1
1933	6	1933.5	Arizona	1	1	1	0	1	2	1	0	4	1	1	1	4	2	2	0	2	1	2	0	0	8	2	0	3	0	2	1	0	0	2	2	12	1	0	7	0	0	0	9	1	0	2	1	2	1
1933	7	1933.58333333333	Arizona	0	0	1	0	1	1	7	0	0	1	0	4	2	3	4	0	0	1	0	0	6	4	1	0	3	0	3	1	1	1	1	2	3	1	0	11	7	0	2	2	8	0	6	12	3	9
1933	8	1933.66666666667	Arizona	0	2	4	2	0	3	9	1	8	0	1	5	3	0	5	0	1	4	25	0	9	15	0	0	3	1	11	10	1	3	1	8	5	4	0	10	9	0	0	11	3	2	10	15	7	7
1933	9	1933.75	Arizona	2	0	2	4	0	6	7	0	4	1	1	4	2	4	1	1	0	1	9	2	2	9	4	2	5	1	13	5	3	4	2	0	0	1	0	8	10	0	1	11	10	4	14	18	8	12
1933	10	1933.83333333333	Arizona	0	0	1	1	0	5	2	1	4	1	0	2	0	18	0	3	1	0	19	1	2	7	6	1	6	1	3	2	0	1	0	0	0	3	1	1	2	0	2	14	12	1	6	6	2	6
1933	11	1933.91666666667	Arizona	1	0	0	0	0	4	2	1	1	1	1	2	0	3	0	1	0	1	5	0	2	0	1	1	1	0	5	1	0	0	1	4	4	1	0	1	1	0	3	7	1	2	5	1	2	6
1933	12	1934	Arizona	5	1	1	1	1	3	1	1	1	1	3	3	0	2	1	3	2	0	0	1	1	1	2	1	4	3	1	7	0	1	0	1	2	2	5	1	2	0	0	14	0	5	5	1	1	1
1934	1	1934.08333333333	Arizona	4	0	1	0	1	0	2	0	1	1	1	0	2	0	0	0	0	0	2	0	1	0	0	0	0	1	1	0	0	0	1	1	0	1	5	1	1	1	0	0	1	0	0	0	0	1
1934	2	1934.16666666667	Arizona	0	1	0	0	4	0	0	0	1	0	0	0	0	0	0	1	1	0	0	0	1	1	1	2	0	0	1	0	3	0	2	0	0	0	1	0	1	1	0	0	0	0	0	1	0	0
1934	3	1934.25	Arizona	0	1	2	0	2	2	0	0	0	0	0	0	1	0	3	0	1	0	0	2	1	1	0	0	1	1	1	0	1	2	0	0	0	0	0	0	3	3	0	1	1	0	0	0	0	1
1934	4	1934.33333333333	Arizona	4	0	3	0	3	1	8	1	0	2	0	1	1	0	4	1	1	0	0	0	1	1	0	0	1	0	0	1	5	1	5	0	0	0	0	0	0	1	0	1	4	4	1	2	0	2
1934	5	1934.41666666667	Arizona	16	7	7	1	0	0	3	0	0	4	9	1	1	0	4	1	1	0	1	0	0	1	0	0	1	0	1	0	0	0	6	1	0	2	1	2	2	0	0	1	1	6	0	3	0	3
1934	6	1934.5	Arizona	6	0	0	4	0	0	7	3	0	3	7	2	0	3	13	1	1	0	0	2	2	2	0	0	0	1	2	2	1	9	5	0	12	7	0	5	1	1	0	3	1	3	0	1	0	2
1934	7	1934.58333333333	Arizona	9	6	16	8	1	0	3	1	1	2	6	10	0	0	30	1	1	0	1	8	0	5	3	7	2	1	2	1	1	1	4	1	10	14	0	3	2	0	0	12	1	1	2	3	2	4
1934	8	1934.66666666667	Arizona	19	11	18	7	2	0	13	2	2	18	7	3	6	7	16	6	3	1	0	0	5	6	6	13	5	3	6	5	1	5	9	6	9	0	2	0	12	2	5	8	7	21	6	7	2	11
1934	9	1934.75	Arizona	34	8	11	6	0	3	9	10	2	8	2	4	17	6	11	13	1	1	6	3	7	10	21	0	2	3	2	1	1	17	9	4	46	21	0	5	5	1	15	9	3	16	6	5	1	10
1934	10	1934.83333333333	Arizona	12	2	4	5	2	1	7	2	1	7	8	8	3	0	5	2	1	0	2	2	2	13	6	5	0	13	4	5	3	11	5	6	10	8	2	0	4	0	4	1	1	17	7	7	2	1
1934	11	1934.91666666667	Arizona	4	4	4	5	0	0	4	3	2	2	1	11	1	0	1	0	0	1	2	1	1	1	5	1	0	5	1	1	2	6	5	1	2	0	2	2	3	1	10	1	1	5	1	0	3	2
1934	12	1935	Arizona	2	1	1	1	2	0	6	1	2	1	0	2	5	0	2	3	0	1	2	1	0	5	3	0	0	1	0	3	0	2	1	0	1	2	4	2	2	0	5	0	0	0	0	1	6	2
1935	1	1935.08333333333	Arizona	0	1	0	0	4	0	5	0	0	0	0	1	0	0	0	2	0	0	1	0	0	2	1	0	2	5	0	0	2	0	1	1	0	5	5	0	0	2	0	0	1	0	0	0	3	1
1935	2	1935.16666666667	Arizona	0	0	1	0	0	1	3	0	0	0	0	0	3	0	0	0	0	2	1	0	0	1	0	0	1	0	0	0	0	1	0	1	4	0	2	1	1	0	2	1	1	0	0	0	0	2
1935	3	1935.25	Arizona	1	0	0	1	1	0	1	0	0	2	1	0	0	2	0	0	1	0	0	0	0	0	0	1	1	0	0	0	0	0	0	2	1	2	0	0	0	2	1	0	0	1	0	1	0	0
1935	4	1935.33333333333	Arizona	1	0	1	0	2	1	0	0	2	6	2	2	3	0	0	0	0	1	0	0	1	0	0	1	5	2	0	2	0	1	0	5	3	0	4	0	0	5	0	0	0	2	0	3	3	0
1935	5	1935.41666666667	Arizona	1	1	0	0	1	4	0	1	2	4	2	3	3	1	1	0	1	0	0	3	0	2	1	5	2	2	0	5	1	1	0	6	4	4	5	5	0	0	0	1	0	1	0	5	0	1
1935	6	1935.5	Arizona	2	3	2	0	4	3	3	0	5	1	2	4	2	1	0	1	0	1	0	1	2	2	3	3	1	1	0	7	1	2	1	8	0	10	7	1	0	1	1	2	0	0	0	3	2	0
1935	7	1935.58333333333	Arizona	0	4	1	0	7	4	7	1	7	9	7	5	3	1	0	0	1	2	1	0	6	3	4	4	0	0	1	14	2	4	3	11	1	7	15	5	1	3	4	1	0	1	0	3	7	1
1935	8	1935.66666666667	Arizona	2	14	2	6	32	11	7	1	13	8	7	2	15	3	0	1	16	7	0	0	1	7	5	46	2	0	2	29	4	4	13	20	2	9	17	5	3	0	3	4	2	0	0	17	13	1
1935	9	1935.75	Arizona	8	12	1	4	13	2	1	1	0	11	9	4	12	3	0	2	14	1	3	1	8	3	10	19	5	0	3	11	16	1	4	10	0	5	15	3	1	2	5	3	1	0	1	14	10	1
1935	10	1935.83333333333	Arizona	1	6	0	4	0	2	0	2	9	6	6	1	3	4	0	1	2	1	0	0	4	4	4	14	1	1	3	3	4	1	3	1	0	5	18	5	3	14	1	1	1	1	0	2	9	0
1935	11	1935.91666666667	Arizona	4	8	1	1	6	2	0	2	3	2	2	0	1	5	0	2	7	1	1	1	0	1	1	4	4	2	1	2	3	2	3	0	0	2	4	1	1	4	3	2	4	0	0	1	0	4
1935	12	1936	Arizona	1	7	0	0	2	0	0	4	1	4	0	2	3	0	0	2	7	0	0	2	1	0	1	6	2	0	2	10	6	0	2	4	0	0	2	5	0	1	1	1	1	1	0	0	7	1
1936	1	1936.08333333333	Arizona	0	0	0	0	1	0	0	1	0	0	1	0	0	1	2	0	0	0	1	0	0	0	1	1	0	0	1	3	5	1	0	0	1	1	0	1	1	0	0	0	3	2	2	0	5	0
1936	2	1936.16666666667	Arizona	1	1	0	0	0	0	2	1	0	0	0	0	1	0	0	0	1	0	0	0	0	0	0	0	1	8	0	0	0	5	0	0	0	0	0	0	0	0	3	1	0	2	0	1	1	0
1936	3	1936.25	Arizona	0	0	8	1	1	0	0	2	0	3	0	0	4	1	4	2	1	0	1	0	0	0	0	1	1	1	0	0	2	0	0	0	1	0	0	0	0	0	1	0	0	1	0	0	1	1
1936	4	1936.33333333333	Arizona	0	0	5	0	0	0	0	9	1	1	3	1	6	2	1	4	0	0	0	0	2	1	0	2	0	0	0	0	1	0	4	3	1	0	0	0	0	0	2	1	0	1	0	1	1	1
1936	5	1936.41666666667	Arizona	1	1	6	2	1	1	2	6	2	1	1	0	3	7	0	2	0	0	4	0	0	1	0	7	0	1	0	0	2	3	2	1	0	0	0	0	1	6	1	1	2	1	0	0	2	2
1936	6	1936.5	Arizona	0	2	4	4	5	2	0	3	6	1	1	0	2	4	1	3	0	1	2	0	2	0	0	1	1	1	1	6	2	3	3	0	4	0	0	2	2	16	0	1	2	0	0	1	6	9
1936	7	1936.58333333333	Arizona	1	3	2	1	2	5	1	3	14	1	5	0	2	2	3	9	0	0	3	2	7	1	0	2	1	0	3	3	5	8	3	0	2	1	1	4	1	17	0	2	3	0	2	0	17	18
1936	8	1936.66666666667	Arizona	0	7	14	4	7	0	1	5	10	0	1	0	9	27	5	5	0	34	11	21	19	0	1	1	2	3	7	5	29	3	8	11	0	0	5	1	0	11	0	2	13	3	4	1	25	25
1936	9	1936.75	Arizona	2	0	12	1	4	3	2	9	9	0	4	1	2	1	17	9	1	14	0	19	14	1	2	1	0	1	27	8	19	12	14	2	11	4	6	13	1	21	2	2	7	2	1	5	21	17
1936	10	1936.83333333333	Arizona	0	8	3	3	3	9	1	6	1	1	1	4	0	2	3	6	0	5	13	15	0	0	0	3	0	0	8	5	3	6	16	5	11	6	4	11	0	0	3	0	4	0	6	5	3	8
1936	11	1936.91666666667	Arizona	3	11	3	3	0	0	1	0	4	1	0	3	0	3	4	0	0	0	1	9	2	0	0	0	0	5	11	2	2	1	4	7	2	5	6	2	1	2	0	7	0	0	7	2	2	2
1936	12	1937	Arizona	1	2	6	3	1	1	0	3	3	1	2	2	0	4	1	4	0	8	4	3	1	0	1	1	0	6	1	1	1	0	2	2	3	1	7	1	1	1	1	0	2	0	2	0	0	4
1937	1	1937.08333333333	Arizona	0	1	0	1	0	0	0	1	0	0	0	2	1	0	0	4	0	2	3	2	1	0	0	0	0	0	4	0	0	0	0	0	1	1	4	0	1	0	0	0	0	0	2	0	1	1
1937	2	1937.16666666667	Arizona	0	2	1	0	0	0	0	0	1	0	0	1	0	0	0	1	0	1	5	0	1	0	1	1	1	0	0	0	1	0	0	2	0	0	0	0	0	0	0	0	0	0	0	0	0	0
1937	3	1937.25	Arizona	0	0	0	0	0	2	0	1	0	1	0	0	0	0	0	0	3	0	0	0	1	0	0	2	1	0	1	0	0	2	0	0	0	4	4	0	2	0	0	0	1	0	0	0	0	0
1937	4	1937.33333333333	Arizona	3	1	3	0	2	0	0	2	1	0	0	1	0	0	0	1	13	0	0	1	0	0	0	0	0	1	0	0	1	5	0	1	0	3	0	0	1	0	0	2	0	0	1	0	0	0
1937	5	1937.41666666667	Arizona	0	0	5	0	1	0	1	3	1	2	1	2	1	6	0	2	6	1	0	1	1	0	1	1	0	1	1	0	0	5	0	2	1	0	1	2	3	5	0	0	0	0	2	0	0	0
1937	6	1937.5	Arizona	0	7	0	0	1	2	0	1	1	2	1	6	0	4	2	8	18	4	0	0	5	0	0	3	1	0	2	3	1	3	2	2	0	2	5	1	5	3	0	0	2	0	0	0	1	1
1937	7	1937.58333333333	Arizona	6	4	1	0	1	6	0	0	1	3	5	10	0	4	3	6	23	6	0	0	15	0	1	4	0	0	1	0	6	1	2	4	2	2	7	0	21	10	0	0	4	2	0	1	1	2
1937	8	1937.66666666667	Arizona	2	3	4	1	0	5	6	18	1	2	3	5	0	9	8	4	0	10	3	5	1	3	0	6	1	5	1	1	7	5	13	9	4	2	8	0	15	9	0	0	0	4	3	1	3	0
1937	9	1937.75	Arizona	6	1	7	1	1	4	13	17	0	4	3	3	0	1	9	2	24	2	6	2	16	2	2	11	4	5	2	1	7	0	3	26	2	15	6	2	14	5	1	0	1	1	6	1	0	1
1937	10	1937.83333333333	Arizona	2	1	1	3	2	3	15	13	1	12	1	6	0	3	0	0	12	5	0	1	3	0	6	1	3	0	1	1	3	0	2	17	5	1	12	1	19	5	1	1	7	0	2	1	2	0
1937	11	1937.91666666667	Arizona	0	3	0	4	2	1	4	2	0	1	1	9	0	1	6	1	14	1	0	4	1	0	4	1	4	1	0	2	1	0	1	4	2	4	4	0	25	2	3	5	4	0	2	1	1	4
1937	12	1938	Arizona	1	2	0	0	2	3	8	1	0	2	1	14	2	4	2	0	1	0	0	5	1	2	2	5	2	0	1	1	1	1	1	3	0	3	1	0	1	0	2	4	4	3	7	3	0	1
1938	1	1938.08333333333	Arizona	1	3	0	2	1	0	1	0	0	0	2	5	1	1	0	1	1	0	0	3	0	0	6	2	2	3	0	0	2	1	0	0	0	1	0	1	1	0	3	0	0	2	0	2	0	2
1938	2	1938.16666666667	Arizona	1	0	0	3	0	0	0	0	1	1	1	1	0	0	0	1	0	0	0	1	1	0	0	1	0	2	0	0	0	0	1	0	0	0	0	0	0	0	1	0	0	0	1	1	0	1
1938	3	1938.25	Arizona	1	0	2	1	0	0	1	1	1	0	0	1	0	0	0	0	1	0	1	0	0	0	1	0	0	0	0	0	0	0	0	0	0	0	5	0	1	0	2	0	1	2	0	0	1	0
1938	4	1938.33333333333	Arizona	0	0	0	1	0	1	2	1	4	0	1	1	0	0	0	2	4	1	4	2	1	1	0	0	1	2	1	0	0	0	0	0	1	4	1	0	0	1	12	0	2	2	0	3	2	2
1938	5	1938.41666666667	Arizona	1	1	0	6	2	8	1	4	9	4	3	1	1	0	0	15	5	12	2	1	0	5	2	0	1	1	2	0	0	1	1	0	1	1	0	2	1	1	8	9	2	2	0	4	3	4
1938	6	1938.5	Arizona	1	0	2	18	0	3	1	3	5	10	1	2	2	0	1	4	2	3	6	7	1	1	1	11	0	3	0	1	0	4	2	0	0	1	4	3	4	1	8	3	5	7	0	2	1	1
1938	7	1938.58333333333	Arizona	2	14	0	13	1	10	1	6	9	4	2	6	1	0	5	21	4	9	15	8	1	5	6	1	1	0	0	2	0	4	8	2	0	2	1	4	0	3	18	6	9	15	0	3	6	12
1938	8	1938.66666666667	Arizona	0	7	1	13	5	7	1	21	36	7	1	10	1	8	5	13	0	12	25	23	5	23	7	11	0	0	0	0	4	0	7	14	5	22	3	9	9	2	30	7	22	13	0	11	8	8
1938	9	1938.75	Arizona	0	4	1	27	16	7	1	26	19	1	6	7	1	12	11	18	4	13	12	19	4	17	7	8	0	12	1	1	3	8	9	13	3	7	9	21	9	4	61	2	4	6	1	0	0	4
1938	10	1938.83333333333	Arizona	1	9	0	23	5	0	1	1	11	1	4	7	0	2	6	8	5	4	6	10	0	18	0	2	0	1	1	3	1	4	5	20	1	10	4	7	1	4	25	3	19	3	5	0	0	3
1938	11	1938.91666666667	Arizona	2	1	11	14	4	11	5	3	0	1	0	5	0	1	3	3	0	4	14	10	1	8	0	4	1	1	4	2	1	3	2	4	4	1	1	7	0	2	1	1	1	3	7	2	1	1
1938	12	1939	Arizona	0	1	2	3	3	4	7	1	2	0	0	4	0	2	3	1	3	2	9	0	1	1	5	2	0	2	0	5	3	1	10	5	3	0	1	5	1	1	4	2	0	0	2	0	3	0
1939	1	1939.08333333333	Arizona	0	0	0	0	0	2	2	1	3	0	0	3	0	1	0	2	2	0	0	2	0	4	3	3	3	3	0	1	0	0	1	0	1	0	0	1	2	1	3	2	1	1	2	0	1	0
1939	2	1939.16666666667	Arizona	0	0	0	1	0	0	0	2	1	1	1	0	0	0	0	2	1	1	0	2	2	2	0	8	3	1	2	0	0	0	0	0	2	1	0	0	2	1	2	1	0	0	1	4	0	2
1939	3	1939.25	Arizona	2	0	0	2	1	2	0	0	0	1	4	1	0	1	0	1	0	0	0	0	0	0	1	0	6	1	1	0	0	2	1	0	0	0	1	0	0	0	2	0	0	1	2	4	0	1
1939	4	1939.33333333333	Arizona	4	0	1	2	1	0	0	1	2	9	5	0	3	0	0	0	2	2	0	2	0	0	0	0	3	0	0	1	1	2	0	1	1	3	2	0	0	2	4	1	0	0	1	8	0	3
1939	5	1939.41666666667	Arizona	3	1	0	3	1	2	1	2	3	5	7	0	7	1	0	0	6	3	0	2	0	0	1	1	4	1	0	3	0	1	5	0	1	3	0	3	0	1	3	0	4	0	4	5	3	2
1939	6	1939.5	Arizona	20	0	1	0	1	0	6	0	1	0	5	1	5	1	1	0	3	0	1	5	1	0	2	4	11	5	0	2	1	1	3	0	2	4	1	0	0	0	1	1	2	0	6	1	12	0
1939	7	1939.58333333333	Arizona	6	2	0	6	0	2	3	1	2	5	12	1	11	6	1	0	2	1	0	7	0	1	3	4	13	7	0	4	2	0	6	0	6	14	2	0	2	3	2	2	12	0	12	1	13	1
1939	8	1939.66666666667	Arizona	11	7	0	0	9	4	7	0	9	3	34	2	9	19	1	5	0	2	1	11	2	0	2	9	10	12	0	8	1	6	12	10	6	10	4	0	3	6	1	2	36	0	10	21	24	5
1939	9	1939.75	Arizona	25	0	2	2	8	7	9	0	5	0	22	1	10	25	1	2	3	2	2	2	0	1	8	19	12	42	0	3	3	2	6	16	5	16	7	0	1	3	0	6	38	0	13	4	31	3
1939	10	1939.83333333333	Arizona	9	5	4	1	3	0	4	1	2	11	0	0	9	0	1	2	4	0	3	2	1	0	7	13	7	5	0	2	0	0	6	3	5	17	5	1	5	3	0	1	7	2	6	4	10	2
1939	11	1939.91666666667	Arizona	0	6	4	1	1	0	0	0	2	3	2	1	13	1	2	0	3	0	1	0	0	0	4	9	7	6	2	0	2	1	2	1	2	3	4	2	2	3	0	1	0	4	7	2	5	4
1939	12	1940	Arizona	5	7	8	0	2	0	2	0	1	2	5	0	0	1	2	2	1	0	1	17	0	1	7	1	5	4	0	2	2	2	2	4	6	0	3	1	0	0	0	0	9	5	2	3	4	1
1940	1	1940.08333333333	Arizona	0	2	5	6	3	0	0	0	0	1	2	0	2	0	4	0	1	4	1	3	2	1	6	1	2	0	5	1	2	0	0	0	0	0	1	0	0	1	0	0	0	0	4	0	0	0
1940	2	1940.16666666667	Arizona	0	0	0	0	1	2	2	2	0	0	0	1	0	0	0	1	0	1	2	1	0	0	2	0	4	0	1	0	0	0	0	1	0	0	0	2	0	1	0	1	0	0	2	3	2	1
1940	3	1940.25	Arizona	3	1	2	0	3	2	1	9	1	1	0	2	1	1	0	2	2	1	0	3	3	0	3	0	0	0	0	0	0	3	0	3	0	0	0	0	0	1	0	0	1	0	0	0	0	0
1940	4	1940.33333333333	Arizona	0	1	3	0	1	0	0	1	2	3	0	1	3	0	4	2	2	1	1	3	10	0	0	1	1	2	0	1	0	0	1	5	1	1	0	0	1	3	0	0	3	2	1	0	1	1
1940	5	1940.41666666667	Arizona	0	4	2	1	3	1	2	9	2	1	0	0	0	0	1	3	6	4	1	8	5	0	1	2	0	11	2	1	1	4	0	1	1	5	3	0	2	6	0	6	4	6	1	1	1	1
1940	6	1940.5	Arizona	0	0	0	0	2	4	2	9	2	1	1	0	4	2	1	2	2	14	1	3	4	1	1	2	9	5	3	3	2	0	2	0	2	2	0	0	1	8	0	13	2	8	3	1	1	6
1940	7	1940.58333333333	Arizona	0	2	3	1	5	17	4	3	5	11	1	0	6	5	0	8	6	4	1	2	6	0	9	5	14	0	5	4	1	2	2	0	0	5	1	1	7	6	0	7	8	5	10	0	1	5
1940	8	1940.66666666667	Arizona	2	0	13	0	12	15	9	7	6	22	4	3	4	7	17	1	17	12	2	5	6	0	7	7	48	2	6	16	6	4	4	3	14	4	1	6	7	7	0	43	4	0	11	0	5	3
1940	9	1940.75	Arizona	0	0	2	3	2	6	15	35	5	13	1	4	16	5	2	11	6	15	6	6	12	0	8	7	30	23	1	5	4	19	7	0	5	2	8	5	10	10	0	27	13	4	25	0	6	6
1940	10	1940.83333333333	Arizona	2	1	6	1	3	8	5	3	0	9	0	3	1	17	2	5	5	7	3	4	6	0	6	3	13	9	10	6	5	9	1	2	9	0	0	5	3	4	0	40	1	3	10	5	0	3
1940	11	1940.91666666667	Arizona	0	0	1	1	2	3	6	6	0	3	0	1	1	1	1	9	2	1	1	1	5	3	2	1	0	5	6	2	3	1	0	0	0	1	1	5	2	6	1	16	1	3	8	4	3	11
1940	12	1941	Arizona	0	0	1	7	4	3	2	4	2	1	1	3	5	1	1	3	1	6	2	3	1	0	2	1	3	7	9	4	0	1	0	2	2	7	2	3	0	0	2	12	3	1	19	3	1	3
1941	1	1941.08333333333	Arizona	0	2	0	1	2	0	2	1	1	0	2	1	3	12	2	1	1	3	0	1	0	0	1	1	2	0	5	1	0	0	0	1	0	0	1	1	2	0	2	5	1	1	1	2	0	0
1941	2	1941.16666666667	Arizona	0	0	3	0	1	0	1	0	0	1	0	0	0	0	2	0	1	0	0	0	2	2	0	0	0	0	0	0	1	0	1	1	4	0	1	0	0	0	0	0	0	2	0	0	0	0
1941	3	1941.25	Arizona	0	1	0	0	0	1	1	0	2	1	1	0	1	1	1	0	1	0	0	0	0	2	1	2	0	0	1	6	0	1	1	0	1	0	0	0	0	0	1	4	2	0	1	0	0	0
1941	4	1941.33333333333	Arizona	1	1	1	2	3	0	3	0	2	1	3	0	1	0	0	0	0	0	0	1	0	3	3	2	1	0	1	2	0	0	0	0	0	1	1	1	0	3	0	2	0	1	2	2	0	4
1941	5	1941.41666666667	Arizona	3	3	1	2	1	1	2	0	2	1	3	4	2	1	1	2	1	0	2	0	0	10	3	2	5	2	1	6	1	0	1	0	2	1	2	6	0	9	0	1	1	1	5	1	1	4
1941	6	1941.5	Arizona	1	1	3	2	0	0	1	0	3	1	1	2	4	0	0	1	0	0	1	0	15	4	1	3	4	7	1	13	0	0	3	0	1	0	0	4	0	0	2	2	0	5	5	2	3	0
1941	7	1941.58333333333	Arizona	0	0	0	6	1	1	2	3	10	4	0	6	1	0	1	19	0	1	1	1	13	12	3	5	9	8	5	15	3	0	8	0	5	0	2	28	0	12	0	7	1	1	10	4	4	3
1941	8	1941.66666666667	Arizona	2	1	7	5	0	1	17	1	2	10	4	16	1	1	9	5	0	3	1	0	31	43	0	7	15	7	1	22	5	0	11	2	11	1	1	15	1	10	7	7	2	10	11	9	0	4
1941	9	1941.75	Arizona	2	2	1	8	0	0	25	2	12	6	7	9	0	3	8	21	3	1	4	0	14	15	0	14	4	3	17	21	2	0	9	2	2	3	3	12	0	10	5	17	0	17	14	10	0	10
1941	10	1941.83333333333	Arizona	0	0	4	2	0	0	25	1	12	1	4	11	2	9	1	2	2	1	1	4	5	5	15	1	6	1	3	17	15	0	3	1	2	0	0	5	1	3	5	7	1	3	5	6	0	4
1941	11	1941.91666666667	Arizona	3	0	0	4	0	2	4	0	20	6	1	2	4	2	1	1	1	0	0	3	1	11	1	2	1	1	1	3	3	0	4	1	7	0	1	2	0	1	2	2	1	0	4	1	2	1
1941	12	1942	Arizona	1	1	0	1	3	2	5	0	6	3	1	1	3	7	0	0	1	1	5	6	1	8	0	0	1	0	4	1	4	0	3	0	3	0	2	1	0	1	0	0	1	1	3	1	0	1
1942	1	1942.08333333333	Arizona	0	0	2	1	5	0	0	0	2	0	8	6	0	0	1	0	0	0	1	3	0	2	0	0	0	0	9	1	1	5	1	0	0	1	0	0	0	4	2	0	0	0	1	0	0	3
1942	2	1942.16666666667	Arizona	1	0	1	5	2	1	1	3	0	1	2	0	1	0	2	0	2	1	0	3	1	0	0	0	2	0	1	1	0	1	0	1	0	0	0	1	0	0	3	0	0	2	0	1	0	0
1942	3	1942.25	Arizona	1	0	1	2	2	0	1	0	3	0	1	0	0	0	0	0	0	2	0	1	1	0	1	1	0	1	1	0	0	0	0	1	0	0	1	0	0	0	9	0	1	2	1	1	0	1
1942	4	1942.33333333333	Arizona	0	3	0	0	0	0	1	0	5	1	0	0	0	1	0	0	1	10	3	1	2	0	2	0	0	1	0	4	3	0	3	1	1	1	0	1	0	0	4	0	1	3	0	1	0	1
1942	5	1942.41666666667	Arizona	0	2	1	4	0	2	1	0	0	2	2	0	3	0	0	0	1	15	1	0	11	0	5	0	2	0	5	4	2	3	0	1	0	3	0	0	0	1	8	0	1	3	0	0	0	4
1942	6	1942.5	Arizona	3	2	1	5	0	1	6	1	3	1	2	0	0	0	1	0	1	9	0	1	4	0	8	0	3	0	8	0	1	0	1	4	4	1	1	8	1	4	4	0	3	3	2	0	3	2
1942	7	1942.58333333333	Arizona	3	1	2	2	10	11	5	2	8	7	10	0	3	1	3	1	6	32	0	13	17	0	40	4	2	4	5	1	7	0	0	3	9	1	3	1	2	4	6	0	4	3	3	1	12	1
1942	8	1942.66666666667	Arizona	5	11	3	1	15	14	2	3	17	10	4	1	3	2	2	1	3	11	1	0	23	2	48	2	0	9	21	3	1	1	3	2	6	1	16	1	5	2	5	0	2	20	0	1	8	4
1942	9	1942.75	Arizona	5	0	1	9	0	0	9	3	5	4	7	2	11	1	0	9	10	16	1	21	8	3	8	12	5	13	0	2	0	0	0	2	14	0	5	12	8	0	3	2	4	12	2	4	11	3
1942	10	1942.83333333333	Arizona	4	5	3	12	9	2	4	2	1	9	1	1	2	8	10	4	2	0	1	14	9	1	6	5	2	3	11	0	14	2	1	0	5	0	1	3	1	0	5	1	18	7	2	7	0	6
1942	11	1942.91666666667	Arizona	4	3	0	8	1	20	4	0	7	3	6	0	1	0	8	4	0	10	4	14	2	2	0	1	4	4	16	0	4	1	0	0	5	2	1	1	6	2	1	3	4	2	1	2	2	2
1942	12	1943	Arizona	6	1	1	1	3	2	0	1	7	0	0	4	2	0	3	10	1	4	4	2	4	2	1	0	1	1	0	1	3	1	1	2	3	1	0	0	1	0	1	1	2	7	2	1	2	2
1943	1	1943.08333333333	Arizona	4	1	0	1	1	3	0	1	1	0	0	1	5	1	0	0	1	3	2	1	0	0	11	0	0	1	3	0	0	0	1	0	0	2	1	2	2	0	2	0	1	1	0	5	0	0
1943	2	1943.16666666667	Arizona	2	0	3	0	0	1	1	2	0	0	0	0	1	3	0	3	0	0	0	1	0	0	0	0	1	0	0	1	0	3	1	1	1	0	1	1	1	0	1	0	1	0	1	3	2	0
1943	3	1943.25	Arizona	5	3	0	1	1	0	0	0	0	0	0	0	3	1	1	1	2	0	0	0	1	0	0	4	1	0	0	0	5	8	1	0	1	2	0	0	2	2	2	0	2	0	0	3	0	0
1943	4	1943.33333333333	Arizona	8	2	0	0	1	2	0	0	1	0	0	1	2	4	2	2	1	1	1	2	1	0	0	1	11	4	0	0	0	15	0	0	3	4	1	0	29	0	0	0	1	2	0	1	1	0
1943	5	1943.41666666667	Arizona	14	0	0	0	1	0	0	1	3	0	0	0	1	0	0	1	0	0	2	0	1	4	0	4	12	14	1	1	0	14	0	0	0	1	0	0	13	1	11	0	0	1	1	1	0	1
1943	6	1943.5	Arizona	11	5	14	0	1	0	0	0	0	2	2	0	1	4	13	8	0	1	0	0	1	1	1	2	2	1	3	5	1	6	0	2	0	6	2	0	4	3	2	1	5	1	0	5	3	3
1943	7	1943.58333333333	Arizona	10	14	10	0	9	0	7	6	5	2	2	3	1	4	6	10	0	1	1	1	0	6	4	3	2	22	1	2	10	8	1	1	0	6	7	2	4	2	0	2	4	2	0	3	1	0
1943	8	1943.66666666667	Arizona	16	17	6	0	16	1	11	9	10	2	5	3	1	5	5	7	0	0	2	2	1	14	7	0	12	25	1	1	14	4	0	4	0	0	5	8	19	9	1	7	4	0	2	3	1	11
1943	9	1943.75	Arizona	14	5	13	0	6	1	12	7	4	1	5	6	2	9	4	8	0	7	7	6	1	12	7	1	2	9	8	5	3	3	0	7	3	1	8	2	21	6	0	3	8	2	0	6	0	33
1943	10	1943.83333333333	Arizona	10	3	4	0	6	4	3	1	7	0	5	2	0	2	17	0	2	0	1	1	0	0	3	6	0	10	6	6	4	8	4	9	2	0	3	2	4	4	0	1	1	2	1	2	0	1
1943	11	1943.91666666667	Arizona	1	1	5	0	2	1	4	2	3	1	1	0	2	0	9	1	0	0	3	6	0	6	4	1	2	0	0	1	1	1	0	2	0	0	5	1	0	8	6	1	1	1	1	1	0	5
1943	12	1944	Arizona	3	0	1	0	6	4	1	3	6	0	1	1	1	12	3	0	0	1	0	4	2	2	11	0	0	1	1	1	2	0	7	0	0	0	10	4	3	1	2	1	0	0	2	0	0	0
1944	1	1944.08333333333	Arizona	0	0	0	0	1	1	5	1	1	6	1	2	4	1	1	0	0	0	1	1	4	2	2	0	0	2	3	0	0	1	1	2	1	0	0	0	0	0	1	5	0	0	1	0	2	0
1944	2	1944.16666666667	Arizona	0	0	1	0	0	2	1	1	0	0	4	0	0	0	2	1	1	0	2	1	0	0	0	1	1	0	2	0	0	0	0	0	3	1	0	0	0	0	2	0	0	4	0	1	0	0
1944	3	1944.25	Arizona	0	0	0	10	1	2	2	0	0	0	2	1	1	2	0	5	1	0	2	0	0	0	1	2	0	1	3	0	1	0	0	1	0	0	0	0	0	0	0	0	0	0	0	2	0	0
1944	4	1944.33333333333	Arizona	0	0	0	0	0	0	2	3	0	0	5	1	2	7	2	3	3	4	3	1	1	0	0	3	0	0	7	5	1	2	0	0	1	0	2	0	1	0	1	1	2	0	0	10	1	1
1944	5	1944.41666666667	Arizona	3	4	0	14	0	0	2	0	0	1	1	2	2	2	0	0	0	14	8	0	0	0	1	3	1	1	7	0	6	1	2	0	1	1	4	2	2	1	4	0	6	0	8	4	2	2
1944	6	1944.5	Arizona	2	6	3	10	2	0	1	5	2	0	6	1	18	5	2	2	2	2	9	2	0	1	1	2	0	0	1	10	0	4	1	1	8	2	3	4	5	6	2	5	0	0	2	1	3	3
1944	7	1944.58333333333	Arizona	2	13	26	32	7	0	1	1	0	2	1	14	17	5	2	1	3	5	20	2	1	0	1	0	2	0	0	7	17	22	6	1	8	7	5	14	2	5	4	10	1	0	12	5	17	4
1944	8	1944.66666666667	Arizona	7	9	36	61	10	7	7	1	3	2	0	27	33	14	0	4	5	2	3	0	1	1	0	11	2	0	4	19	18	5	19	0	17	10	24	15	13	8	26	12	4	0	45	9	26	0
1944	9	1944.75	Arizona	14	7	58	42	18	5	4	4	2	1	8	5	37	5	0	2	0	8	9	4	2	3	1	0	1	3	6	36	25	16	4	1	0	7	3	12	7	18	22	0	4	1	2	11	14	11
1944	10	1944.83333333333	Arizona	4	3	13	5	11	14	9	5	2	6	5	21	16	7	1	0	0	11	0	1	1	1	1	7	2	2	2	20	15	1	4	2	4	11	1	5	0	11	1	0	6	0	3	1	15	10
1944	11	1944.91666666667	Arizona	1	5	9	2	3	6	5	0	3	0	4	8	2	3	0	2	0	5	4	1	0	0	2	4	0	5	3	7	14	0	0	0	1	1	15	4	3	0	2	3	5	0	3	2	5	5
1944	12	1945	Arizona	0	7	0	0	4	0	1	1	0	0	1	3	13	1	0	1	1	3	1	0	1	1	0	2	0	2	1	5	6	0	4	1	4	1	6	0	3	6	2	0	6	0	1	0	3	2
1945	1	1945.08333333333	Arizona	3	0	4	0	1	1	0	1	0	3	1	0	1	1	1	0	1	3	3	0	0	0	0	0	0	0	0	10	0	3	1	1	2	0	10	0	0	1	0	1	0	0	0	0	0	0
1945	2	1945.16666666667	Arizona	1	0	0	0	0	0	2	0	0	0	1	5	0	2	1	8	0	0	0	0	0	0	0	2	0	0	0	1	3	6	1	2	0	0	0	2	3	0	1	0	0	1	0	1	0	0
1945	3	1945.25	Arizona	0	0	1	0	0	1	0	1	0	4	0	2	4	0	1	1	0	1	0	1	1	1	3	2	1	0	0	4	1	1	1	1	1	0	0	0	1	1	1	1	0	2	1	1	0	5
1945	4	1945.33333333333	Arizona	0	1	6	0	0	0	2	4	0	1	2	0	1	0	5	2	0	0	1	1	0	0	1	0	0	0	0	12	0	2	2	0	1	1	1	0	4	8	0	1	8	1	0	1	0	6
1945	5	1945.41666666667	Arizona	0	0	4	4	5	3	0	18	0	0	0	0	2	4	11	2	1	0	2	2	1	0	5	0	3	1	0	4	1	5	0	1	3	0	4	1	4	9	1	8	15	5	1	0	0	11
1945	6	1945.5	Arizona	0	2	8	2	2	5	1	6	0	1	1	3	1	2	11	1	0	0	4	2	0	0	3	1	5	0	1	5	1	1	0	8	7	0	2	8	0	5	1	3	5	3	2	1	0	5
1945	7	1945.58333333333	Arizona	1	1	0	4	0	2	1	9	2	0	1	7	1	4	2	6	0	10	0	6	0	2	7	1	4	1	0	0	2	1	1	21	11	0	6	9	7	4	23	4	2	19	11	6	1	17
1945	8	1945.66666666667	Arizona	3	4	19	4	1	12	2	9	6	2	1	10	2	0	22	17	1	4	10	0	1	0	6	3	4	1	0	14	1	10	8	47	38	1	0	0	3	6	18	15	25	10	27	1	0	24
1945	9	1945.75	Arizona	4	13	0	9	0	14	7	0	1	0	0	8	2	0	10	11	7	8	13	27	2	3	11	5	3	1	3	5	2	6	6	39	8	7	14	27	0	7	16	13	20	19	21	1	1	1
1945	10	1945.83333333333	Arizona	6	2	3	0	0	7	3	8	0	0	1	3	2	2	17	4	2	3	5	5	1	13	1	0	5	2	3	5	0	4	1	7	7	4	15	34	6	4	8	19	1	33	11	11	2	16
1945	11	1945.91666666667	Arizona	5	3	1	0	0	0	21	3	0	1	0	8	0	3	1	10	0	0	3	7	2	1	1	3	1	2	0	1	1	7	3	23	6	1	4	9	2	1	6	9	2	5	7	7	1	0
1945	12	1946	Arizona	3	1	2	0	0	0	0	0	1	0	1	5	0	12	0	16	4	0	3	1	3	10	8	6	6	0	0	1	8	6	8	4	0	0	1	4	0	1	3	1	3	5	4	2	0	9
1946	1	1946.08333333333	Arizona	2	5	0	6	5	2	29	0	8	0	7	1	0	6	6	20	4	13	2	15	1	2	9	4	6	0	2	1	2	9	3	0	5	14	0	1	1	0	3	5	4	7	0	2	16	15
1946	2	1946.16666666667	Arizona	1	1	7	0	9	8	2	3	0	1	5	6	8	0	9	8	2	6	1	2	0	3	5	0	2	0	0	1	9	1	2	0	0	2	9	1	11	6	1	3	0	0	1	7	7	0
1946	3	1946.25	Arizona	0	7	0	0	11	1	2	4	0	12	7	0	2	1	15	6	1	5	4	0	0	4	5	0	6	4	1	1	3	2	1	0	7	1	4	3	5	9	1	0	5	1	2	3	0	4
1946	4	1946.33333333333	Arizona	1	11	14	3	8	2	3	1	1	35	6	0	4	0	21	11	2	3	3	3	1	2	6	2	6	4	4	2	3	2	4	2	7	9	6	6	4	10	0	2	1	1	20	10	0	0
1946	5	1946.41666666667	Arizona	1	14	20	5	13	0	3	1	9	25	6	3	1	1	13	10	0	2	2	3	2	19	20	7	10	2	5	3	0	3	9	2	5	20	32	7	16	6	0	5	0	1	21	18	2	1
1946	6	1946.5	Arizona	2	8	21	9	38	0	4	12	2	22	3	8	1	5	4	19	1	8	5	25	8	22	13	7	22	1	5	4	5	1	20	14	1	24	10	8	62	1	4	13	1	1	11	11	5	6
1946	7	1946.58333333333	Arizona	22	23	44	22	36	0	3	26	2	16	13	6	4	9	7	23	7	22	3	30	29	28	10	8	15	19	14	4	10	1	41	47	4	45	36	12	92	14	5	11	3	3	14	10	5	12
1946	8	1946.66666666667	Arizona	45	48	30	29	57	12	2	19	11	23	18	15	2	13	22	61	19	28	25	27	64	75	23	44	40	32	34	2	16	4	56	51	36	67	20	32	129	29	19	15	12	8	23	31	11	23
1946	9	1946.75	Arizona	19	49	31	41	66	22	9	54	6	27	28	8	3	11	51	33	27	36	23	29	68	53	67	52	57	38	23	9	19	1	95	39	39	56	21	58	110	46	20	15	10	9	25	15	16	37
1946	10	1946.83333333333	Arizona	13	26	16	16	23	15	3	59	5	21	19	6	11	13	17	40	14	19	13	32	31	49	39	31	22	66	31	0	8	1	49	18	10	39	11	45	40	11	7	7	6	10	5	7	10	36
1946	11	1946.91666666667	Arizona	5	9	6	13	16	12	5	25	1	4	10	2	5	23	7	24	27	3	9	32	17	46	36	10	23	22	33	2	3	0	43	13	13	21	1	15	15	3	1	8	5	8	18	12	3	23
1946	12	1947	Arizona	3	4	4	9	9	32	2	23	0	12	1	3	2	39	5	2	23	1	4	17	27	3	9	7	3	16	11	1	2	1	4	16	11	4	2	7	6	2	1	3	6	1	4	13	5	10
1947	1	1947.08333333333	Arizona	1	6	1	4	7	15	7	7	2	1	6	13	6	4	9	2	3	0	0	0	6	1	7	0	1	2	2	15	4	2	0	3	1	2	11	6	1	1	0	1	4	3	1	4	2	3
1947	2	1947.16666666667	Arizona	1	0	2	0	2	3	2	0	6	0	4	4	0	4	1	6	7	1	0	1	1	4	1	0	2	0	0	1	4	2	3	1	1	1	1	6	2	2	5	2	3	0	0	0	0	1
1947	3	1947.25	Arizona	1	1	0	1	0	3	0	2	6	2	4	1	3	1	8	1	4	0	1	3	3	8	5	1	2	0	0	8	4	7	1	5	2	0	7	2	2	9	4	8	0	7	2	4	7	12
1947	4	1947.33333333333	Arizona	1	22	0	5	1	18	1	1	1	0	5	7	4	17	3	0	1	0	2	2	11	9	8	2	0	1	1	1	6	1	17	11	0	0	6	3	0	10	7	1	1	4	14	0	10	16
1947	5	1947.41666666667	Arizona	5	17	0	15	6	3	6	0	5	0	4	4	4	10	8	1	12	0	4	4	20	2	11	6	4	4	0	2	2	6	19	8	5	2	4	2	25	9	10	5	5	2	24	5	8	9
1947	6	1947.5	Arizona	2	24	6	31	8	1	25	7	15	0	7	5	3	19	8	8	7	6	2	10	29	3	9	1	5	7	8	11	3	6	46	4	5	1	6	2	20	3	28	17	4	0	18	16	8	10
1947	7	1947.58333333333	Arizona	2	7	12	30	16	4	82	12	34	0	9	1	10	22	9	8	52	20	9	27	64	9	23	4	5	16	19	11	22	15	72	3	2	1	4	2	10	6	46	22	3	14	14	27	20	13
1947	8	1947.66666666667	Arizona	13	10	24	33	50	14	156	7	83	1	34	6	28	61	16	34	66	30	19	76	119	41	26	8	26	44	16	17	24	30	99	10	1	8	5	6	12	24	100	28	5	12	39	42	24	10
1947	9	1947.75	Arizona	2	19	39	22	36	29	114	10	33	0	70	4	35	73	11	18	153	33	11	53	72	28	28	17	17	33	42	9	17	49	76	13	6	5	4	4	17	17	96	27	7	17	37	97	11	20
1947	10	1947.83333333333	Arizona	1	3	11	7	36	10	61	1	33	1	40	9	14	38	8	31	74	18	7	22	44	14	12	20	2	15	12	9	25	51	44	4	10	7	6	5	14	17	43	19	12	23	16	51	31	20
1947	11	1947.91666666667	Arizona	5	6	20	1	17	5	14	16	23	2	18	4	5	25	1	14	42	15	8	24	28	24	9	16	2	7	17	6	29	53	39	0	10	5	16	10	7	7	9	21	30	11	8	31	25	10
1947	12	1948	Arizona	2	4	10	5	8	4	16	3	14	0	14	1	11	13	2	13	34	12	9	18	13	18	36	11	1	26	53	5	37	12	13	0	12	4	3	17	6	7	9	20	37	2	2	13	15	5
1948	1	1948.08333333333	Arizona	0	21	6	1	0	2	4	6	12	4	25	2	23	1	3	4	2	4	5	3	1	9	23	2	2	4	11	4	9	6	0	0	1	1	10	2	2	3	1	3	8	1	0	3	3	1
1948	2	1948.16666666667	Arizona	0	9	6	0	2	1	0	0	0	4	1	0	0	2	4	1	2	2	1	0	0	1	2	2	0	1	1	7	1	12	0	6	0	0	5	5	5	10	0	0	4	1	0	1	0	0
1948	3	1948.25	Arizona	1	2	1	15	4	0	0	1	0	12	5	4	14	3	7	4	3	1	11	2	1	2	0	1	0	4	0	8	0	1	3	1	6	1	1	2	0	2	3	2	2	7	1	1	2	1
1948	4	1948.33333333333	Arizona	0	2	7	10	18	2	2	2	1	33	7	6	10	1	1	6	2	3	37	0	0	7	13	2	16	3	4	8	2	3	1	5	4	4	2	1	3	1	7	10	0	2	0	1	9	7
1948	5	1948.41666666667	Arizona	6	1	5	10	17	3	4	8	7	15	6	6	22	15	3	13	8	7	29	2	3	7	6	23	12	1	12	7	11	5	1	3	6	4	1	7	11	9	35	4	2	8	0	1	8	7
1948	6	1948.5	Arizona	2	7	6	16	33	3	14	22	7	30	7	14	35	3	35	1	6	6	39	1	1	1	13	13	3	1	29	10	11	5	7	2	7	14	5	12	13	24	27	3	12	27	10	5	5	6
1948	7	1948.58333333333	Arizona	19	4	7	31	41	6	12	55	8	70	24	45	42	4	42	8	7	3	67	0	4	0	27	6	7	11	26	1	11	15	3	5	8	26	10	16	24	37	48	20	25	59	22	17	7	17
1948	8	1948.66666666667	Arizona	33	13	25	59	57	5	26	134	12	126	39	77	87	22	100	33	11	5	118	1	15	4	52	23	29	25	34	3	12	47	1	8	10	69	29	23	20	56	86	28	38	111	18	29	10	38
1948	9	1948.75	Arizona	45	16	26	50	21	6	21	63	32	81	66	126	84	16	49	33	27	5	66	1	14	11	36	26	47	34	33	4	8	65	0	5	25	80	20	38	20	53	44	20	20	133	20	30	23	14
1948	10	1948.83333333333	Arizona	32	3	13	7	12	5	29	97	21	61	33	70	34	6	36	18	15	3	44	3	5	5	4	27	12	26	18	1	9	43	0	1	17	29	34	12	26	31	23	21	11	72	5	21	35	1
1948	11	1948.91666666667	Arizona	19	7	22	9	13	2	21	41	9	27	18	33	11	3	28	9	15	7	22	2	7	5	2	14	53	25	23	1	26	16	0	0	26	35	27	7	33	33	3	9	22	46	0	15	3	0
1948	12	1949	Arizona	4	1	29	11	11	3	2	11	10	27	28	22	35	1	15	4	10	5	16	11	9	5	6	17	13	5	2	3	40	6	2	15	17	33	18	14	18	22	0	15	13	34	9	10	1	7
1949	1	1949.08333333333	Arizona	8	3	3	0	3	4	0	9	6	3	6	6	2	1	4	1	1	8	0	5	3	8	4	15	2	8	6	0	9	4	1	9	0	21	16	1	4	16	1	8	0	5	3	15	2	5
1949	2	1949.16666666667	Arizona	3	10	1	1	1	5	5	0	2	7	3	0	0	3	1	1	1	0	2	5	0	9	2	10	2	3	7	0	0	0	10	15	0	2	6	4	0	1	4	1	0	1	3	1	2	4
1949	3	1949.25	Arizona	3	6	2	0	2	2	0	8	1	9	3	5	8	6	0	1	7	12	6	2	8	2	2	3	4	2	1	3	1	0	8	9	0	1	3	3	1	4	1	16	0	2	11	2	1	11
1949	4	1949.33333333333	Arizona	0	14	2	3	5	0	3	9	2	4	6	6	14	3	0	0	3	2	2	3	12	0	5	36	3	2	16	6	0	0	5	21	12	1	10	18	0	3	1	38	0	2	12	2	1	9
1949	5	1949.41666666667	Arizona	3	16	14	1	9	12	2	18	4	2	4	8	22	14	3	6	3	1	13	4	1	2	6	34	0	0	21	19	2	10	7	30	7	3	5	36	1	8	6	33	0	1	4	7	11	13
1949	6	1949.5	Arizona	3	23	5	0	24	25	10	14	7	8	17	10	27	21	12	3	2	3	22	1	7	3	15	56	0	4	41	15	2	12	8	28	3	1	3	37	1	11	6	33	3	4	0	10	9	20
1949	7	1949.58333333333	Arizona	20	79	4	2	27	69	7	18	33	32	16	24	20	8	10	3	4	11	21	6	14	3	17	84	7	14	45	23	7	9	12	33	2	6	15	59	12	28	14	49	26	9	5	14	19	23
1949	8	1949.66666666667	Arizona	57	81	10	0	37	101	6	17	82	31	13	27	23	17	21	4	10	44	51	13	11	21	30	145	12	40	37	24	4	24	26	61	5	8	30	48	37	36	9	79	16	17	10	20	30	91
1949	9	1949.75	Arizona	29	62	11	5	70	96	6	17	59	46	15	23	36	19	23	6	14	57	64	6	15	73	44	167	60	41	51	33	4	12	35	51	14	11	27	28	34	37	34	98	30	14	6	27	37	49
1949	10	1949.83333333333	Arizona	21	26	15	0	22	99	0	17	21	22	25	19	40	17	7	0	6	19	15	1	14	49	20	40	29	23	26	39	2	1	14	30	4	23	17	24	14	19	4	26	13	7	9	24	15	12
1949	11	1949.91666666667	Arizona	14	38	9	1	30	41	0	3	5	42	46	7	24	5	2	2	7	16	18	3	8	42	14	10	8	11	25	37	1	1	5	20	5	15	30	20	4	20	12	19	12	2	12	19	45	23
1949	12	1950	Arizona	5	26	7	1	8	18	4	1	5	7	6	6	10	4	2	2	12	5	5	7	19	9	1	8	3	3	21	37	9	14	2	5	1	15	13	13	2	3	5	6	4	2	20	5	36	9
1950	1	1950.08333333333	Arizona	5	12	0	3	3	6	2	0	18	1	0	3	16	1	0	1	4	10	6	6	2	1	0	9	8	2	3	18	2	7	2	6	1	3	6	0	2	2	14	11	1	0	1	6	9	4
1950	2	1950.16666666667	Arizona	3	10	1	3	2	3	2	3	6	1	0	0	2	0	0	2	0	18	0	10	5	2	1	0	0	0	4	8	1	2	3	2	8	0	12	0	1	3	14	1	0	5	2	0	3	1
1950	3	1950.25	Arizona	1	2	2	1	1	1	5	4	12	2	2	1	4	0	7	2	0	3	3	1	4	4	5	3	32	2	5	5	5	0	2	2	8	2	2	0	11	6	3	2	2	0	1	1	3	4
1950	4	1950.33333333333	Arizona	11	0	6	8	0	2	10	9	3	1	9	13	4	5	1	13	8	4	4	3	0	8	18	1	22	2	2	3	10	0	8	2	8	9	3	1	13	6	3	13	3	0	11	3	1	8
1950	5	1950.41666666667	Arizona	7	0	8	1	5	5	10	7	4	0	10	31	3	0	3	9	29	11	5	1	2	17	12	3	38	4	1	2	8	3	18	5	8	21	5	0	12	44	3	2	16	3	4	7	7	4
1950	6	1950.5	Arizona	10	0	13	1	5	16	12	4	14	1	3	42	3	0	1	33	56	12	5	1	3	15	34	17	42	3	3	4	10	1	10	9	18	21	6	1	3	15	4	3	8	1	10	9	15	4
1950	7	1950.58333333333	Arizona	7	0	24	4	9	35	42	13	11	2	2	48	2	0	1	32	31	6	16	3	1	15	51	20	57	10	4	14	31	4	3	9	41	12	19	1	3	19	3	4	11	1	17	22	34	4
1950	8	1950.66666666667	Arizona	16	1	23	17	7	31	79	8	41	1	13	104	4	0	2	19	103	9	28	10	7	45	74	13	103	22	24	16	45	16	28	16	96	9	36	1	3	23	1	10	23	9	73	35	53	14
1950	9	1950.75	Arizona	39	8	15	15	14	52	49	13	9	2	47	41	2	2	14	55	79	5	20	5	10	33	37	9	85	37	13	39	116	33	28	11	116	17	79	8	1	13	5	21	5	10	87	18	71	8
1950	10	1950.83333333333	Arizona	28	5	13	7	7	35	24	12	11	3	13	27	9	4	31	52	51	3	26	7	8	27	24	4	34	19	6	31	46	27	12	18	40	7	44	7	3	8	18	14	1	3	32	9	86	3
1950	11	1950.91666666667	Arizona	27	0	6	7	6	38	10	1	25	2	5	29	6	2	24	30	76	7	18	2	7	9	4	3	14	21	12	26	37	4	12	13	43	1	12	0	0	14	9	13	2	2	9	2	40	10
1950	12	1951	Arizona	17	8	5	2	0	7	10	0	9	0	9	14	4	7	16	5	32	4	23	6	2	10	3	7	8	17	16	28	12	11	15	10	13	1	10	0	2	13	15	5	6	3	49	1	16	3
1951	1	1951.08333333333	Arizona	4	3	2	6	0	2	0	14	1	7	3	1	4	3	5	3	11	27	0	1	0	2	1	1	0	6	10	4	32	8	12	4	1	11	1	2	3	1	6	18	3	9	2	2	2	6
1951	2	1951.16666666667	Arizona	8	2	2	0	8	1	0	9	0	0	0	4	3	2	1	15	3	10	5	9	0	2	12	1	6	3	6	10	1	2	4	2	8	8	1	0	0	0	3	9	9	12	18	0	0	7
1951	3	1951.25	Arizona	9	11	7	0	2	1	0	8	4	3	3	1	3	4	0	0	0	5	1	6	0	1	5	0	6	6	0	2	1	2	3	1	14	1	0	1	9	1	2	3	4	15	6	5	0	0
1951	4	1951.33333333333	Arizona	5	22	5	4	5	4	0	10	7	13	5	0	10	3	11	0	2	7	6	5	2	2	7	0	6	8	4	1	6	6	9	1	16	6	0	5	8	5	8	7	3	38	11	6	2	2
1951	5	1951.41666666667	Arizona	12	8	28	7	14	1	5	4	3	7	1	6	13	4	22	4	5	4	14	3	14	14	9	0	3	2	10	3	16	2	6	6	25	1	0	5	6	15	9	9	14	37	6	9	3	10
1951	6	1951.5	Arizona	22	9	24	17	9	1	1	12	1	22	4	11	17	8	10	14	19	6	18	25	14	12	31	6	10	6	16	2	6	25	14	9	13	3	2	21	16	25	5	5	25	38	3	21	4	14
1951	7	1951.58333333333	Arizona	26	18	25	57	19	1	2	15	3	22	1	14	14	37	11	26	30	5	22	15	11	13	54	31	35	9	25	4	9	81	24	17	14	5	0	30	23	42	10	4	63	76	18	34	32	21
1951	8	1951.66666666667	Arizona	67	16	53	165	38	5	5	25	13	56	1	19	33	38	13	78	10	19	45	41	12	6	75	38	62	23	83	3	10	143	43	27	17	10	1	87	20	105	11	22	160	65	18	27	89	48
1951	9	1951.75	Arizona	86	43	41	135	43	5	5	35	28	45	4	14	22	61	32	66	10	12	19	46	35	10	34	33	49	24	55	16	27	170	33	25	9	46	4	103	23	69	6	57	212	38	43	28	109	38
1951	10	1951.83333333333	Arizona	30	17	34	59	18	4	3	11	19	26	19	4	9	51	18	17	4	7	12	61	17	26	13	39	28	19	23	10	29	44	30	11	3	57	9	48	9	35	15	47	60	16	26	60	56	47
1951	11	1951.91666666667	Arizona	21	9	8	29	18	14	2	5	33	10	12	11	28	31	9	29	1	9	9	40	11	6	31	27	45	14	2	14	38	37	8	8	18	39	6	28	2	7	2	52	35	5	5	41	59	20
1951	12	1952	Arizona	6	3	12	4	3	18	27	2	9	4	13	7	5	21	11	26	3	5	8	10	1	1	7	5	14	41	2	2	13	8	4	7	4	17	4	5	2	2	2	25	37	0	3	56	23	6
1952	1	1952.08333333333	Arizona	2	0	2	1	11	16	3	4	4	1	0	8	3	17	3	27	10	4	0	3	2	5	0	0	4	2	3	7	14	3	1	3	5	3	9	6	2	2	7	10	2	0	1	4	3	5
1952	2	1952.16666666667	Arizona	0	0	1	0	4	1	6	3	1	7	4	10	5	10	0	4	5	1	3	3	8	3	0	1	2	4	2	13	3	0	1	2	5	4	1	17	4	2	0	16	0	7	2	1	11	1
1952	3	1952.25	Arizona	1	1	1	0	8	3	1	0	9	0	0	2	12	1	4	5	4	4	3	4	2	3	1	2	2	3	7	1	5	0	3	0	3	4	3	1	8	1	2	9	1	0	11	1	2	0
1952	4	1952.33333333333	Arizona	0	1	1	4	9	7	0	2	2	2	5	4	1	2	15	5	2	1	11	14	23	2	12	9	4	4	3	2	27	1	3	0	3	7	6	0	6	0	11	5	3	6	9	1	5	2
1952	5	1952.41666666667	Arizona	8	12	4	11	4	7	2	2	1	2	4	4	18	5	8	1	2	0	1	14	12	11	6	2	1	2	4	8	15	7	6	1	26	5	3	4	2	6	16	18	2	6	5	0	6	4
1952	6	1952.5	Arizona	15	6	10	16	9	7	5	3	8	0	16	1	14	4	33	3	4	3	0	10	26	10	10	2	3	6	9	7	32	4	2	11	16	13	1	2	2	7	20	22	0	5	3	3	2	7
1952	7	1952.58333333333	Arizona	29	2	21	30	2	34	9	9	17	2	18	4	31	1	25	5	10	58	1	19	16	27	7	2	10	21	11	7	25	11	3	13	42	4	1	4	5	21	14	6	8	13	13	4	1	6
1952	8	1952.66666666667	Arizona	85	6	55	61	2	35	13	36	27	8	29	8	29	13	82	19	29	202	10	20	28	28	14	4	9	42	15	5	48	42	3	12	86	22	3	21	26	46	45	12	21	14	17	9	2	8
1952	9	1952.75	Arizona	59	6	43	31	1	42	9	25	9	21	25	7	62	42	75	14	63	122	24	25	26	113	22	2	15	25	11	5	54	26	0	31	63	19	25	46	17	73	64	22	28	9	23	27	2	19
1952	10	1952.83333333333	Arizona	82	1	12	5	17	7	16	14	7	7	22	11	21	24	52	5	17	76	7	20	8	18	4	2	19	36	5	4	23	20	0	14	43	6	11	37	14	31	60	18	16	19	12	15	4	13
1952	11	1952.91666666667	Arizona	59	10	18	2	1	10	3	3	3	2	4	8	33	10	52	19	8	45	2	21	1	31	1	4	4	44	18	7	17	5	0	2	10	23	17	18	18	6	40	8	10	4	10	16	1	9
1952	12	1953	Arizona	27	12	14	0	1	19	8	3	11	0	15	5	40	15	32	27	19	29	5	6	3	13	0	3	5	15	30	8	21	5	4	20	1	6	21	2	1	8	14	7	9	20	3	23	0	31
1953	1	1953.08333333333	Arizona	7	3	9	7	0	6	1	3	2	0	10	24	12	4	19	10	5	28	2	5	3	4	3	1	7	11	30	2	10	4	4	6	3	2	16	8	8	10	6	1	0	3	0	15	4	16
1953	2	1953.16666666667	Arizona	7	0	11	3	9	38	20	6	0	1	9	8	2	2	8	3	2	4	0	0	1	1	1	1	2	1	14	6	1	2	2	9	0	0	7	1	1	4	0	1	7	0	4	4	18	0
1953	3	1953.25	Arizona	8	13	1	39	5	11	1	2	0	1	16	12	2	3	1	3	9	1	3	0	0	0	9	16	8	4	2	11	2	1	2	0	1	3	6	3	2	8	2	5	4	2	15	0	3	5
1953	4	1953.33333333333	Arizona	7	9	0	36	9	13	0	1	3	1	7	18	4	2	4	14	0	0	2	23	33	4	4	25	8	1	3	8	6	1	16	4	4	2	24	1	2	7	7	4	9	3	11	4	11	2
1953	5	1953.41666666667	Arizona	6	6	11	65	12	12	4	3	10	0	22	17	15	6	2	21	0	1	1	18	31	9	11	18	19	0	14	2	11	11	9	5	10	23	10	8	22	10	1	4	21	3	45	7	4	0
1953	6	1953.5	Arizona	16	4	28	24	12	14	6	37	4	6	18	9	22	8	23	11	0	11	0	38	39	2	15	21	30	1	27	17	15	8	9	17	11	20	7	10	26	27	1	13	8	9	37	11	16	1
1953	7	1953.58333333333	Arizona	39	12	30	34	16	28	6	34	13	7	43	43	36	22	73	13	4	13	0	65	77	6	13	66	46	1	48	30	59	9	14	18	12	24	16	7	60	36	1	4	21	22	49	5	30	1
1953	8	1953.66666666667	Arizona	172	35	70	55	37	45	21	68	35	4	71	51	39	58	109	18	6	14	0	156	99	12	21	122	77	66	37	44	83	16	24	32	31	59	13	15	55	31	24	17	54	22	76	13	45	5
1953	9	1953.75	Arizona	66	30	70	45	18	49	25	142	104	13	74	80	22	89	78	21	5	30	8	104	59	21	25	94	46	63	39	119	44	27	17	33	19	41	14	20	112	69	16	12	31	20	112	5	51	14
1953	10	1953.83333333333	Arizona	39	15	50	29	18	29	32	85	54	14	35	45	9	36	43	17	1	24	14	91	17	3	29	87	27	23	46	117	31	11	5	8	26	71	8	1	29	22	11	7	22	13	41	11	20	0
1953	11	1953.91666666667	Arizona	11	10	13	22	19	5	17	27	28	4	23	20	7	32	12	3	2	14	15	19	14	0	28	28	25	15	11	72	6	24	9	8	6	46	15	7	8	15	15	7	10	9	26	10	5	2
1953	12	1954	Arizona	10	28	12	3	6	38	6	19	37	1	47	47	31	14	4	5	3	23	7	24	5	5	3	12	10	12	13	57	4	15	5	10	5	51	3	27	2	7	10	2	10	11	18	2	1	7
1954	1	1954.08333333333	Arizona	5	8	6	3	3	11	0	7	3	1	11	13	1	1	16	1	0	12	2	16	0	1	1	2	14	1	4	15	9	3	2	4	2	7	4	0	3	9	2	1	1	0	4	2	5	12
1954	2	1954.16666666667	Arizona	1	0	1	2	0	1	4	0	1	3	5	4	3	1	0	0	1	0	1	0	4	0	2	3	7	0	8	1	6	7	9	0	9	4	0	0	3	4	0	2	1	1	1	3	5	2
1954	3	1954.25	Arizona	7	1	1	6	2	9	7	7	0	1	2	4	0	11	3	2	2	1	2	1	0	0	1	3	4	1	7	2	4	8	6	16	4	1	1	9	0	7	2	1	2	18	3	5	6	0
1954	4	1954.33333333333	Arizona	3	2	3	0	1	1	2	17	2	5	7	3	3	13	3	10	3	3	4	2	0	3	3	2	8	26	7	9	5	2	3	1	12	0	28	12	3	23	0	7	1	4	2	6	11	5
1954	5	1954.41666666667	Arizona	12	7	7	1	1	6	2	52	0	11	8	6	8	25	2	9	0	2	4	2	1	2	0	2	2	32	5	17	11	5	9	2	4	4	64	28	0	14	0	7	1	13	0	13	4	10
1954	6	1954.5	Arizona	20	4	11	3	1	6	1	78	1	11	4	13	10	13	12	14	10	2	61	1	2	8	0	5	9	17	1	40	5	10	4	32	24	4	123	10	3	38	3	22	0	4	7	5	4	1
1954	7	1954.58333333333	Arizona	53	26	15	4	2	32	3	99	8	32	2	27	6	62	1	31	17	7	99	9	1	24	6	8	21	24	3	36	18	26	26	61	107	9	131	17	8	50	2	76	1	16	24	12	16	5
1954	8	1954.66666666667	Arizona	41	38	19	24	1	25	6	76	26	145	15	91	19	81	8	44	27	23	146	26	30	29	43	16	41	36	4	85	32	35	36	129	137	1	158	56	18	50	12	141	9	13	38	35	12	27
1954	9	1954.75	Arizona	45	27	21	33	0	61	1	71	31	198	43	39	38	122	21	45	28	20	146	41	14	60	21	26	33	20	10	127	85	15	39	63	130	11	183	53	22	62	8	134	15	12	32	46	11	53
1954	10	1954.83333333333	Arizona	27	17	14	41	0	8	0	42	33	86	65	60	9	30	2	66	21	5	98	57	16	55	8	22	20	44	8	69	56	35	47	44	43	12	90	7	10	71	10	54	3	1	2	28	8	32
1954	11	1954.91666666667	Arizona	14	6	3	8	0	14	6	26	16	90	40	29	2	34	7	8	10	3	33	18	12	24	16	17	11	24	10	38	22	17	23	37	22	10	44	5	3	20	32	16	1	16	0	36	3	74
1954	12	1955	Arizona	2	16	0	3	4	15	12	15	3	80	11	20	1	63	5	50	14	2	22	19	5	9	10	14	2	10	5	6	37	89	22	29	8	7	8	3	1	18	57	5	8	6	3	4	1	16
1932	5	1932.41666666667	Arkansas	1	2	1	0	1	2	1	5	2	3	1	0	1	1	1	3	1	2	5	1	1	3	0	0	2	2	1	1	0	2	1	1	3	6	1	4	2	3	1	1	3	1	2	2	0	1
1932	6	1932.5	Arkansas	1	8	0	1	0	6	5	4	4	5	3	2	9	0	7	5	1	7	4	1	0	1	1	1	11	3	1	3	4	3	2	2	1	10	3	3	2	4	0	0	3	5	2	2	4	2
1932	7	1932.58333333333	Arkansas	2	10	3	4	1	14	9	19	12	6	12	8	10	3	11	4	4	8	3	1	1	0	4	1	24	11	2	4	10	6	2	2	1	23	5	7	7	17	1	1	5	17	3	13	6	3
1932	8	1932.66666666667	Arkansas	3	15	4	2	3	10	5	25	9	9	2	9	7	3	2	2	1	8	1	3	1	2	5	1	28	4	1	3	3	3	4	5	0	8	5	5	4	9	1	7	3	4	1	11	5	1
1932	9	1932.75	Arkansas	2	12	2	1	3	10	0	8	1	5	1	2	3	2	6	1	2	1	1	1	7	0	5	3	5	5	1	6	6	7	2	1	4	3	7	1	0	6	2	1	2	2	1	6	1	0
1932	10	1932.83333333333	Arkansas	3	3	2	1	1	4	4	3	4	1	2	1	4	2	10	1	1	2	2	2	7	1	4	0	5	1	1	2	8	4	1	3	0	1	6	4	1	4	0	2	1	0	0	6	1	0
1932	11	1932.91666666667	Arkansas	1	1	1	1	0	2	4	1	3	0	2	1	4	1	3	1	0	1	0	1	0	0	2	0	4	0	1	0	5	4	1	1	6	8	5	1	2	7	0	1	0	5	0	5	4	0
1932	12	1933	Arkansas	0	3	0	1	1	1	0	0	2	0	0	3	3	4	1	0	0	1	0	4	2	2	1	2	0	1	2	0	6	1	1	0	1	2	1	0	2	4	3	1	0	0	2	2	1	0
1933	1	1933.08333333333	Arkansas	1	1	0	1	2	0	1	1	5	0	0	2	4	0	1	1	0	2	4	1	1	2	1	1	5	0	1	0	2	0	0	1	1	2	0	0	0	2	1	2	1	0	3	1	1	1
1933	2	1933.16666666667	Arkansas	2	3	0	1	0	0	2	1	2	2	0	3	1	0	1	4	0	0	1	0	0	0	1	3	1	3	0	4	1	0	0	2	0	0	0	0	1	4	0	1	0	1	0	2	3	1
1933	3	1933.25	Arkansas	0	0	2	1	0	3	0	1	0	2	1	0	2	1	1	3	1	2	1	0	2	0	0	0	2	0	1	0	2	0	3	1	0	0	0	0	1	1	1	1	1	1	1	0	0	1
1933	4	1933.33333333333	Arkansas	0	1	0	0	1	0	1	1	0	0	0	0	3	1	2	1	2	1	1	1	0	0	2	1	2	4	1	1	0	0	0	1	1	3	1	0	1	0	0	1	0	0	1	1	1	0
1933	5	1933.41666666667	Arkansas	0	1	1	2	0	0	0	1	2	0	0	1	2	2	0	0	1	0	0	0	2	0	0	1	0	0	0	0	0	1	2	0	0	0	1	0	3	0	2	1	1	1	1	0	0	2
1933	6	1933.5	Arkansas	1	2	2	1	1	1	3	1	8	1	2	3	10	5	0	0	5	1	3	2	10	2	1	1	2	0	1	5	1	4	7	2	2	1	1	4	0	0	1	3	1	1	1	0	4	6
1933	7	1933.58333333333	Arkansas	3	2	8	3	1	4	11	3	18	1	13	19	24	6	1	2	8	2	6	2	8	3	1	1	3	6	3	9	1	3	14	3	0	2	1	11	2	0	4	12	1	5	4	0	16	14
1933	8	1933.66666666667	Arkansas	1	4	3	4	2	3	7	1	19	3	8	14	20	14	1	6	4	3	15	0	13	3	1	1	5	2	6	7	0	4	14	2	1	0	3	9	1	4	4	5	0	3	5	1	9	7
1933	9	1933.75	Arkansas	1	12	2	3	2	7	2	0	7	2	4	19	1	13	1	3	0	1	6	0	1	4	3	3	3	3	4	5	0	4	2	3	1	0	0	5	0	1	5	12	3	1	5	2	3	4
1933	10	1933.83333333333	Arkansas	0	12	2	1	4	5	1	2	3	3	0	6	2	2	2	4	1	1	4	1	0	1	8	0	2	4	1	2	0	3	0	4	0	0	2	2	2	2	1	3	3	4	5	2	1	4
1933	11	1933.91666666667	Arkansas	4	3	6	1	1	3	1	2	0	1	0	1	1	2	2	1	1	0	0	0	2	1	0	1	1	5	1	3	3	1	3	2	0	3	1	1	1	2	0	7	0	2	4	3	1	0
1933	12	1934	Arkansas	0	8	11	0	3	2	0	4	2	2	0	5	3	1	2	2	1	0	1	0	2	0	2	0	2	4	1	1	0	2	2	2	1	2	0	1	1	2	1	5	0	2	4	1	1	1
1934	1	1934.08333333333	Arkansas	0	1	1	1	1	2	2	4	0	2	0	2	1	2	4	0	2	1	0	0	1	0	0	0	0	1	0	0	3	1	1	2	2	2	1	1	6	1	1	3	1	2	1	1	0	7
1934	2	1934.16666666667	Arkansas	0	0	3	1	2	0	0	0	2	1	0	0	0	1	0	2	0	1	0	2	1	2	0	0	3	1	0	1	2	1	0	2	1	6	0	6	2	0	0	0	2	1	0	2	1	0
1934	3	1934.25	Arkansas	5	0	1	0	0	3	0	3	0	1	0	1	2	0	1	1	0	1	1	3	2	2	2	3	0	0	1	1	0	3	2	0	1	0	0	1	1	1	2	0	3	2	2	1	1	0
1934	4	1934.33333333333	Arkansas	0	0	1	1	1	0	4	0	0	0	0	0	5	0	4	1	0	1	0	0	0	3	1	2	1	0	1	0	2	2	0	4	0	0	1	3	3	3	2	2	0	1	1	1	0	1
1934	5	1934.41666666667	Arkansas	3	0	0	6	1	1	1	1	1	2	0	1	2	0	3	5	1	0	2	1	1	2	2	4	1	0	2	0	1	3	1	2	2	4	0	2	2	0	0	0	2	0	0	7	1	2
1934	6	1934.5	Arkansas	0	4	0	2	2	2	1	1	3	5	3	1	5	0	4	3	1	1	2	6	1	2	7	4	0	3	2	1	1	5	5	7	2	7	1	4	9	0	1	3	1	3	1	15	1	5
1934	7	1934.58333333333	Arkansas	0	6	1	10	4	4	4	1	16	31	20	1	10	1	28	2	4	12	11	13	1	6	6	9	3	9	14	1	1	10	11	16	5	5	1	7	13	2	2	16	7	3	9	25	0	7
1934	8	1934.66666666667	Arkansas	0	2	1	16	4	9	8	0	3	22	17	1	16	0	32	17	2	12	11	22	3	5	7	8	5	0	16	2	0	4	7	32	20	2	3	9	21	1	1	15	6	6	5	32	1	7
1934	9	1934.75	Arkansas	3	2	0	9	6	4	1	0	8	11	8	0	5	0	6	3	1	10	4	8	2	8	2	2	0	3	7	0	0	7	6	23	7	3	3	14	11	1	4	11	3	1	3	17	0	6
1934	10	1934.83333333333	Arkansas	0	2	0	4	2	2	2	0	3	7	3	1	2	1	2	1	3	12	8	1	1	8	4	2	0	7	4	0	0	12	2	5	6	1	2	2	2	0	2	13	2	0	2	15	5	1
1934	11	1934.91666666667	Arkansas	2	1	1	2	1	3	4	0	1	1	3	0	4	1	0	5	1	8	0	0	1	3	6	0	0	7	0	5	1	4	4	4	9	2	2	2	1	1	4	10	3	0	2	4	6	1
1934	12	1935	Arkansas	1	0	0	1	1	1	8	0	1	2	1	0	4	1	0	3	0	3	1	1	2	0	2	0	0	2	1	0	4	5	6	1	2	2	2	1	1	1	4	5	3	0	2	5	5	1
1935	1	1935.08333333333	Arkansas	0	2	1	0	1	1	5	0	2	1	0	1	4	1	0	1	1	1	3	1	0	0	2	1	1	0	0	0	2	1	0	2	1	3	1	1	0	0	1	0	4	1	0	0	4	1
1935	2	1935.16666666667	Arkansas	0	2	2	1	5	0	1	0	2	0	3	0	1	0	11	1	0	0	2	1	0	1	1	0	1	8	2	1	4	0	5	0	3	1	3	1	2	0	5	0	0	1	1	1	0	2
1935	3	1935.25	Arkansas	0	2	2	1	1	1	1	1	0	1	1	1	0	0	1	3	0	3	0	1	3	0	2	4	0	3	1	1	1	1	0	5	4	3	3	4	1	3	1	7	0	1	0	5	0	1
1935	4	1935.33333333333	Arkansas	0	4	1	0	2	0	1	0	0	1	1	0	3	11	1	0	0	0	3	0	1	1	2	1	0	2	1	2	3	6	4	2	1	0	0	0	0	0	6	2	0	0	0	1	2	0
1935	5	1935.41666666667	Arkansas	3	1	1	0	2	1	0	0	1	2	0	0	2	4	1	0	1	0	0	3	1	0	1	1	3	1	3	1	1	1	0	1	0	0	3	1	0	0	1	1	4	1	2	1	2	2
1935	6	1935.5	Arkansas	2	1	3	4	6	3	3	2	1	4	1	6	18	9	1	0	2	1	1	4	7	2	1	2	1	3	2	1	11	3	2	5	1	2	9	1	0	1	6	2	5	5	0	3	3	2
1935	7	1935.58333333333	Arkansas	1	7	16	16	17	15	13	4	7	8	0	7	27	43	5	3	3	1	0	11	12	4	1	2	7	16	6	2	15	9	2	11	2	8	20	8	0	7	3	7	14	21	8	6	5	1
1935	8	1935.66666666667	Arkansas	5	14	15	18	26	11	3	19	4	5	1	11	27	71	3	2	3	5	4	20	4	10	4	0	14	9	5	5	11	8	1	2	4	8	36	7	0	10	5	9	28	25	13	19	3	1
1935	9	1935.75	Arkansas	10	13	1	2	13	9	6	7	11	10	1	10	5	13	1	1	2	1	1	16	6	5	3	0	5	7	6	0	3	6	1	0	1	8	22	7	6	6	4	4	11	7	2	10	3	1
1935	10	1935.83333333333	Arkansas	2	2	1	2	10	4	3	1	5	16	2	11	11	4	0	0	1	1	4	9	2	2	1	1	2	4	2	2	2	4	7	1	3	4	10	2	7	2	3	2	3	6	0	7	2	3
1935	11	1935.91666666667	Arkansas	6	2	6	9	2	3	4	2	0	2	2	3	3	1	0	2	2	0	0	1	0	2	1	0	1	5	8	9	3	1	1	2	2	2	4	3	2	4	1	0	2	1	0	3	5	4
1935	12	1936	Arkansas	1	1	1	1	2	3	1	0	1	3	0	4	2	1	0	2	3	1	1	2	1	2	0	0	1	2	2	6	1	0	5	1	1	2	2	2	1	7	3	0	3	5	1	1	10	5
1936	1	1936.08333333333	Arkansas	0	1	2	2	4	0	0	1	3	1	2	3	3	0	4	1	0	1	1	2	7	0	1	3	2	2	1	0	3	2	4	0	0	2	0	5	1	3	1	4	0	1	2	0	1	0
1936	2	1936.16666666667	Arkansas	1	0	0	4	1	1	1	0	5	1	0	2	7	0	9	3	7	1	1	0	2	3	2	3	4	1	0	1	1	0	0	1	2	1	1	1	1	0	1	1	1	2	0	0	3	0
1936	3	1936.25	Arkansas	1	0	2	1	1	0	3	0	3	0	1	1	2	0	2	1	0	1	2	4	4	0	3	2	2	0	2	2	0	4	1	0	1	1	2	1	0	0	2	3	0	1	1	0	3	4
1936	4	1936.33333333333	Arkansas	1	1	0	0	0	1	0	0	2	1	1	1	0	4	2	0	3	0	1	1	1	0	1	1	3	1	1	2	2	2	1	3	1	0	1	0	0	1	6	1	0	1	1	2	0	1
1936	5	1936.41666666667	Arkansas	1	1	3	1	0	1	2	3	1	0	1	1	0	6	4	1	0	0	0	1	2	0	2	2	0	6	2	13	2	1	6	0	1	0	0	0	2	1	3	0	0	0	3	0	0	1
1936	6	1936.5	Arkansas	0	1	3	2	0	3	3	7	1	2	2	4	2	9	13	0	1	1	4	3	4	0	3	1	0	9	2	8	3	6	10	0	5	0	5	1	4	1	2	1	5	0	4	1	1	2
1936	7	1936.58333333333	Arkansas	0	1	5	12	3	5	7	40	2	5	7	18	3	34	9	0	9	5	4	5	5	0	2	1	7	23	1	14	1	16	21	1	5	0	12	2	5	2	1	2	7	1	23	2	4	10
1936	8	1936.66666666667	Arkansas	1	1	12	8	7	5	17	21	4	7	10	27	1	6	9	1	9	6	12	16	7	0	1	4	13	16	0	10	1	38	49	3	6	4	15	6	2	5	1	2	22	5	30	7	2	4
1936	9	1936.75	Arkansas	3	2	4	14	4	12	16	12	1	3	12	11	9	7	8	3	4	3	5	8	7	1	1	4	15	20	1	5	6	3	19	10	7	3	9	2	1	5	1	2	10	3	14	4	4	0
1936	10	1936.83333333333	Arkansas	18	5	2	7	3	7	12	2	1	4	4	6	6	2	6	3	2	6	7	3	5	2	1	3	8	8	4	4	5	4	27	2	5	2	5	1	0	4	4	1	5	1	9	3	1	1
1936	11	1936.91666666667	Arkansas	21	1	1	2	2	2	4	2	1	4	4	4	4	2	6	4	0	5	11	0	6	1	0	0	5	1	2	2	2	3	8	1	1	0	1	5	4	5	1	1	2	1	2	0	7	2
1936	12	1937	Arkansas	10	7	0	0	1	2	2	1	2	5	3	1	1	1	1	6	0	3	1	4	1	0	0	2	2	0	1	3	4	5	7	3	4	0	2	2	6	5	7	1	1	1	5	1	2	5
1937	1	1937.08333333333	Arkansas	6	1	1	1	1	0	0	1	2	1	1	1	2	1	2	0	11	2	1	3	5	2	1	4	2	0	1	2	2	5	1	5	2	0	1	1	5	1	1	1	0	0	3	0	1	1
1937	2	1937.16666666667	Arkansas	8	2	1	7	1	0	0	1	0	0	0	1	0	0	1	2	1	2	1	1	1	0	2	1	0	2	1	0	4	0	1	2	0	1	10	0	1	1	1	0	2	0	2	0	2	2
1937	3	1937.25	Arkansas	1	2	1	3	1	3	1	4	1	1	0	1	0	2	1	3	1	1	0	4	1	1	1	1	2	1	3	1	2	2	0	3	1	5	4	0	4	0	1	1	2	2	0	0	2	1
1937	4	1937.33333333333	Arkansas	0	1	1	1	2	1	2	7	1	0	1	2	0	1	0	1	1	1	0	1	1	1	7	1	1	3	0	3	4	4	1	1	2	0	0	0	1	1	1	1	0	1	0	1	1	4
1937	5	1937.41666666667	Arkansas	2	0	7	3	1	1	0	2	0	1	1	3	0	1	1	3	1	2	3	3	0	2	2	1	0	1	0	0	0	1	2	2	3	1	3	3	1	3	0	0	3	1	1	1	2	1
1937	6	1937.5	Arkansas	15	2	6	10	1	1	4	1	4	0	3	6	0	1	8	9	2	5	12	10	2	4	5	5	1	4	1	2	1	2	1	5	5	5	6	1	3	6	1	2	1	10	5	1	4	7
1937	7	1937.58333333333	Arkansas	172	2	9	54	8	6	2	2	10	4	5	34	1	21	21	25	8	19	34	38	5	19	28	5	1	16	6	7	2	2	1	13	17	3	25	3	8	52	1	6	3	27	11	10	4	51
1937	8	1937.66666666667	Arkansas	57	6	3	71	17	3	12	1	11	1	12	34	1	9	25	15	1	20	15	46	9	30	20	10	0	14	5	2	6	1	2	3	16	4	25	1	11	36	4	6	3	23	8	9	5	54
1937	9	1937.75	Arkansas	39	6	8	14	6	4	9	3	1	1	15	28	0	7	14	28	7	8	12	9	6	13	15	22	2	4	5	1	8	1	1	3	3	12	33	4	12	19	5	4	3	12	2	8	12	21
1937	10	1937.83333333333	Arkansas	37	14	10	7	5	0	1	4	6	9	7	13	1	1	7	8	5	2	21	9	4	5	1	3	4	6	3	3	1	1	0	1	2	6	9	10	7	8	4	2	0	6	2	8	2	5
1937	11	1937.91666666667	Arkansas	10	3	3	6	2	1	0	1	3	0	0	5	1	1	1	3	2	1	12	8	6	5	1	4	4	1	4	10	7	2	1	0	1	5	1	13	6	11	6	1	2	3	2	11	2	9
1937	12	1938	Arkansas	3	15	3	5	12	0	1	7	1	1	4	6	0	10	0	3	3	0	2	6	7	3	1	8	1	0	2	7	10	1	5	7	4	5	4	8	5	1	8	3	0	2	2	5	1	3
1938	1	1938.08333333333	Arkansas	7	2	1	3	2	0	0	1	0	0	1	6	1	2	1	2	1	1	0	1	3	0	0	1	2	1	4	2	12	0	1	1	3	1	0	3	4	1	2	1	1	1	3	0	2	3
1938	2	1938.16666666667	Arkansas	2	2	4	0	1	2	1	1	0	5	1	0	4	2	0	6	1	1	3	1	0	4	2	1	5	0	0	0	2	0	3	0	4	2	0	1	1	1	0	1	1	5	3	7	0	3
1938	3	1938.25	Arkansas	2	1	2	0	3	0	0	1	0	2	3	7	0	4	0	1	0	2	0	1	2	2	3	1	0	1	1	0	2	1	0	0	3	3	1	0	2	0	2	0	1	1	0	0	0	7
1938	4	1938.33333333333	Arkansas	2	1	3	1	1	0	0	0	1	4	1	0	0	1	1	1	1	3	1	1	1	0	1	3	0	1	2	1	1	1	0	0	2	4	3	1	1	2	1	2	4	0	1	0	3	1
1938	5	1938.41666666667	Arkansas	2	3	4	2	0	0	4	0	7	0	1	1	1	6	3	2	2	4	4	4	3	1	1	2	1	0	0	0	2	1	2	0	1	7	4	0	2	1	6	0	0	3	1	1	5	2
1938	6	1938.5	Arkansas	2	3	11	6	0	2	6	1	15	6	5	0	1	7	8	9	9	2	3	11	2	1	4	1	4	0	3	1	1	7	4	6	2	11	7	1	11	1	11	1	1	3	8	2	10	3
1938	7	1938.58333333333	Arkansas	3	45	38	10	4	2	16	2	30	21	17	1	3	50	22	60	22	9	7	42	10	5	5	8	9	3	30	9	6	12	9	2	6	29	28	7	8	8	18	4	1	11	22	1	17	6
1938	8	1938.66666666667	Arkansas	4	35	15	22	4	7	22	2	66	27	34	3	2	18	19	84	29	6	11	17	2	2	7	11	4	5	23	12	7	30	12	25	9	35	18	5	28	21	44	5	2	13	27	1	14	16
1938	9	1938.75	Arkansas	1	22	7	8	2	1	18	6	27	13	37	2	5	6	10	17	37	5	14	2	6	1	1	5	1	2	14	14	2	12	11	23	11	16	6	5	6	22	27	17	1	5	28	3	8	9
1938	10	1938.83333333333	Arkansas	3	19	7	2	5	3	8	11	10	13	17	2	6	5	7	5	27	2	9	6	6	3	3	1	0	2	1	21	0	2	3	9	20	33	6	21	7	11	12	3	1	5	11	5	13	3
1938	11	1938.91666666667	Arkansas	3	9	1	6	2	16	6	1	4	2	13	0	1	4	5	1	8	1	17	7	3	1	3	2	3	4	2	5	1	3	3	17	6	19	1	3	4	2	15	5	1	1	8	3	2	3
1938	12	1939	Arkansas	6	9	1	1	5	6	5	1	1	3	10	1	1	2	1	1	10	1	10	1	3	2	2	3	1	1	1	1	2	1	1	7	7	9	1	3	3	0	5	0	0	1	1	5	0	2
1939	1	1939.08333333333	Arkansas	1	6	0	7	2	9	1	1	2	1	8	2	1	0	6	0	6	0	3	0	6	2	6	0	0	0	1	0	2	0	20	1	3	2	3	2	1	3	1	1	1	0	1	1	2	3
1939	2	1939.16666666667	Arkansas	2	0	2	2	0	1	2	0	3	2	2	2	1	0	4	2	3	1	1	0	5	1	6	1	0	1	1	0	12	2	1	6	2	3	2	8	3	1	0	0	3	0	2	1	2	2
1939	3	1939.25	Arkansas	1	0	1	1	2	3	3	1	2	10	2	0	0	5	0	5	1	2	1	1	0	0	1	2	0	0	4	0	5	0	1	0	1	2	0	0	0	1	5	1	1	1	1	1	0	1
1939	4	1939.33333333333	Arkansas	2	1	1	0	1	2	0	0	7	2	5	0	7	2	1	2	1	0	3	1	0	2	4	2	3	0	1	1	1	0	4	3	2	7	1	1	2	0	3	1	0	1	1	1	1	1
1939	5	1939.41666666667	Arkansas	3	0	0	1	2	1	1	0	0	4	2	0	4	1	4	1	0	5	1	4	0	4	3	7	3	1	0	0	0	0	4	2	5	3	0	1	1	3	0	2	0	7	1	1	1	1
1939	6	1939.5	Arkansas	3	2	1	9	3	2	5	3	1	5	3	3	9	11	10	2	0	4	6	10	0	17	5	14	9	7	2	0	3	2	12	4	13	8	2	9	4	5	3	2	3	21	1	2	4	0
1939	7	1939.58333333333	Arkansas	4	4	10	7	1	17	4	5	1	12	12	8	20	21	29	19	2	14	22	61	2	86	8	18	30	33	2	2	21	9	22	11	52	5	5	23	23	27	10	6	13	38	6	16	20	2
1939	8	1939.66666666667	Arkansas	6	30	9	5	5	41	3	4	0	6	9	10	4	17	31	17	3	14	15	52	4	46	18	40	54	27	1	4	21	26	26	10	67	2	3	32	21	7	25	3	19	33	10	24	21	1
1939	9	1939.75	Arkansas	7	18	3	4	2	13	6	5	3	6	12	6	2	2	33	38	6	10	8	13	0	23	15	29	13	20	0	1	12	14	11	10	61	6	13	2	3	20	14	12	13	19	1	9	14	5
1939	10	1939.83333333333	Arkansas	8	13	0	4	2	2	1	5	8	9	8	1	5	1	6	14	2	2	4	3	2	31	9	41	8	9	4	2	1	7	15	2	43	9	7	2	4	13	5	4	4	19	1	12	11	2
1939	11	1939.91666666667	Arkansas	7	9	0	16	3	2	2	4	1	7	4	3	5	2	5	11	1	0	0	4	3	14	5	4	6	8	3	0	1	3	4	2	12	3	3	1	1	8	16	2	2	8	1	13	7	1
1939	12	1940	Arkansas	5	5	3	5	14	11	3	0	3	10	2	3	1	0	1	18	0	1	1	2	0	10	0	5	2	1	3	0	2	2	2	1	4	4	2	5	0	3	6	3	6	3	0	4	9	0
1940	1	1940.08333333333	Arkansas	2	6	2	7	4	3	3	0	3	5	1	1	0	0	2	4	0	0	0	0	0	4	2	0	1	0	2	0	0	2	6	1	3	0	0	1	0	1	0	1	3	1	2	2	6	0
1940	2	1940.16666666667	Arkansas	1	2	3	0	1	1	0	2	4	2	0	1	1	1	1	1	1	1	1	1	0	2	6	2	4	2	2	0	1	0	0	3	1	0	0	0	0	3	0	2	4	1	4	0	6	3
1940	3	1940.25	Arkansas	3	1	2	1	0	2	2	1	2	4	0	1	3	0	0	5	2	3	1	0	1	1	1	0	1	2	1	1	2	2	1	4	1	0	1	4	0	2	1	1	2	0	3	1	1	0
1940	4	1940.33333333333	Arkansas	2	5	0	0	1	1	3	4	4	1	0	2	0	2	1	8	3	5	2	0	1	3	3	1	1	0	0	2	2	1	1	1	0	2	3	1	1	0	3	2	1	0	0	3	2	2
1940	5	1940.41666666667	Arkansas	0	1	0	0	4	0	1	0	1	1	0	0	1	2	1	3	4	1	1	1	1	1	3	1	1	1	0	1	2	0	1	3	0	1	3	1	0	4	1	1	0	1	1	1	3	2
1940	6	1940.5	Arkansas	0	2	0	2	11	1	4	3	0	2	1	1	12	7	1	6	14	7	7	1	2	16	3	2	1	5	2	5	7	1	2	2	1	19	5	8	3	15	3	9	2	0	3	5	19	6
1940	7	1940.58333333333	Arkansas	2	4	1	16	15	4	18	17	2	8	4	6	35	15	2	22	36	8	4	3	3	40	3	6	2	14	11	14	10	8	2	6	12	40	14	9	18	60	8	53	3	4	12	12	73	10
1940	8	1940.66666666667	Arkansas	6	6	2	8	12	2	16	17	23	10	5	14	24	9	7	38	55	4	16	4	7	9	11	6	18	10	8	1	9	12	2	14	11	194	47	9	28	67	22	86	2	4	15	16	62	19
1940	9	1940.75	Arkansas	5	1	2	2	11	1	17	11	5	16	2	34	11	10	7	12	2	16	3	2	3	2	8	7	4	3	3	2	6	14	4	7	5	59	14	8	16	33	13	52	3	1	11	7	16	12
1940	10	1940.83333333333	Arkansas	6	1	1	4	13	1	14	10	5	1	11	8	2	4	6	9	1	15	8	2	1	1	4	3	22	1	0	3	1	11	2	4	8	33	8	3	14	36	10	20	2	1	15	8	25	9
1940	11	1940.91666666667	Arkansas	2	4	0	1	6	3	6	2	6	1	6	9	0	1	6	3	1	8	6	6	2	6	3	6	9	1	1	10	2	4	4	5	5	8	5	2	5	18	9	3	2	4	18	3	3	9
1940	12	1941	Arkansas	0	4	0	1	2	14	4	1	8	2	4	10	3	2	8	2	2	7	1	9	15	4	0	3	3	2	1	5	3	1	3	4	1	9	3	2	10	3	4	7	6	2	16	1	5	1
1941	1	1941.08333333333	Arkansas	0	6	1	3	2	7	1	1	2	1	3	2	3	2	3	1	2	10	2	4	4	3	1	0	4	6	1	3	1	1	3	2	1	2	1	0	1	1	3	7	2	1	11	0	1	5
1941	2	1941.16666666667	Arkansas	4	1	2	2	1	3	2	2	0	3	0	0	0	1	0	2	1	2	4	2	5	5	1	2	0	1	2	1	1	0	0	1	3	7	1	0	3	0	0	0	0	0	6	1	0	0
1941	3	1941.25	Arkansas	3	1	2	1	0	0	5	1	0	0	3	0	1	2	6	1	1	0	0	2	2	1	2	0	0	2	4	3	0	1	3	3	0	0	0	0	0	0	1	1	1	0	1	1	0	2
1941	4	1941.33333333333	Arkansas	0	0	3	1	3	0	1	0	2	3	3	1	0	2	0	2	2	2	0	0	0	0	4	0	2	0	2	2	1	0	0	0	4	5	4	2	2	2	3	3	5	0	2	1	0	1
1941	5	1941.41666666667	Arkansas	3	0	1	1	3	9	4	1	2	2	3	2	3	1	1	0	2	1	1	1	1	6	2	3	2	2	1	3	2	0	0	2	1	2	3	1	5	0	2	1	1	0	3	1	1	1
1941	6	1941.5	Arkansas	0	3	1	0	12	16	9	2	13	17	5	4	5	4	1	2	3	4	1	3	4	12	4	7	11	3	2	4	8	0	2	11	2	2	31	10	7	1	3	4	3	1	20	3	5	7
1941	7	1941.58333333333	Arkansas	3	4	6	6	55	46	47	22	10	30	8	8	29	38	1	10	12	13	4	4	17	25	20	49	48	9	2	11	26	3	9	67	11	11	28	32	11	3	6	14	5	1	123	3	23	2
1941	8	1941.66666666667	Arkansas	12	9	4	20	74	18	34	21	3	53	11	15	18	54	6	16	6	8	6	29	39	33	24	56	77	9	6	5	9	1	31	128	20	8	19	30	6	3	19	6	7	4	130	10	8	13
1941	9	1941.75	Arkansas	9	8	12	21	48	22	38	22	8	16	15	11	8	49	6	9	5	14	6	11	16	10	12	57	9	23	2	15	7	0	9	87	9	3	14	20	4	5	24	5	2	7	27	20	2	3
1941	10	1941.83333333333	Arkansas	10	2	9	8	27	18	12	13	7	6	6	6	12	19	4	1	5	5	6	40	5	11	7	17	12	16	3	2	5	1	2	28	8	1	3	11	5	11	16	2	4	7	18	15	3	2
1941	11	1941.91666666667	Arkansas	10	7	2	4	8	12	41	11	4	7	2	2	6	41	1	2	1	2	8	33	6	4	3	17	5	17	10	1	4	0	4	22	2	0	2	12	4	2	9	2	3	4	3	10	0	6
1941	12	1942	Arkansas	5	2	0	11	4	0	23	9	0	13	0	2	7	10	2	15	1	2	10	10	8	1	8	3	3	7	9	1	4	0	7	2	2	1	1	9	0	0	3	4	2	6	1	18	0	0
1942	1	1942.08333333333	Arkansas	4	0	2	2	1	1	4	1	3	2	2	0	3	5	3	1	0	0	3	5	1	2	1	4	2	1	3	7	1	0	1	4	1	0	5	2	0	0	6	6	3	3	4	9	0	5
1942	2	1942.16666666667	Arkansas	3	1	1	3	2	17	6	2	3	4	8	3	1	1	4	3	0	0	2	2	6	3	1	2	2	0	2	2	1	1	2	0	3	0	5	3	0	0	0	5	6	2	1	8	8	1
1942	3	1942.25	Arkansas	1	0	1	0	3	0	0	3	0	3	3	2	0	2	0	0	1	6	1	1	2	2	0	1	0	5	1	1	2	1	1	0	1	2	1	0	1	1	3	1	1	2	3	1	0	5
1942	4	1942.33333333333	Arkansas	0	2	0	2	1	4	3	1	7	2	0	0	3	4	1	2	2	3	4	1	0	2	0	0	2	1	3	1	1	1	9	2	1	1	1	0	0	1	2	4	0	1	0	0	1	2
1942	5	1942.41666666667	Arkansas	4	3	3	1	5	1	9	0	5	0	2	1	1	5	0	1	1	3	4	1	2	5	2	2	2	3	1	3	6	1	1	4	3	1	0	2	2	2	1	2	3	0	0	1	1	1
1942	6	1942.5	Arkansas	7	8	6	2	3	4	31	10	7	0	8	8	1	11	14	1	7	8	17	7	10	12	0	2	6	5	7	2	16	2	4	7	8	4	1	8	3	3	4	17	4	2	1	6	2	2
1942	7	1942.58333333333	Arkansas	50	45	28	2	5	18	74	74	16	3	7	19	4	64	62	2	9	18	70	11	23	73	1	6	24	39	21	1	52	9	5	17	17	9	3	25	5	3	6	55	10	9	1	41	12	38
1942	8	1942.66666666667	Arkansas	33	80	107	3	9	15	70	41	27	3	8	41	1	62	61	11	21	32	60	35	37	41	4	8	8	98	16	2	131	12	6	16	16	5	7	17	5	10	8	75	25	9	0	54	16	33
1942	9	1942.75	Arkansas	24	15	50	1	13	8	30	10	32	4	13	35	1	86	28	12	22	49	21	5	21	11	3	2	15	33	13	3	45	22	9	6	27	2	6	15	3	6	7	37	8	4	1	24	14	15
1942	10	1942.83333333333	Arkansas	16	3	41	1	3	10	11	9	26	28	12	17	2	21	22	12	12	27	9	11	28	3	15	4	13	16	18	1	22	16	2	10	9	1	6	6	12	2	5	51	2	2	0	6	10	8
1942	11	1942.91666666667	Arkansas	5	1	20	3	1	8	5	7	19	10	10	2	3	15	9	4	16	17	3	3	21	4	8	3	12	6	12	1	23	8	9	8	16	1	16	2	3	2	6	35	6	1	2	5	3	13
1942	12	1943	Arkansas	4	2	4	4	0	12	6	2	7	34	4	9	4	8	8	8	10	16	5	3	14	2	3	0	7	3	4	2	20	13	0	2	6	2	2	1	3	2	1	3	1	1	0	2	4	7
1943	1	1943.08333333333	Arkansas	4	0	0	4	2	1	4	1	3	8	6	2	3	7	4	1	1	7	1	3	8	1	1	0	1	1	1	1	1	13	1	0	2	2	1	0	2	2	1	1	2	1	0	0	0	3
1943	2	1943.16666666667	Arkansas	1	3	0	0	1	1	4	1	0	4	1	2	2	1	0	5	1	0	1	3	7	2	6	0	2	3	10	1	7	3	2	0	1	1	0	1	0	0	1	2	3	1	0	1	1	3
1943	3	1943.25	Arkansas	0	2	0	1	1	3	3	0	1	0	1	8	0	3	1	0	0	1	2	1	1	8	1	5	4	1	0	4	2	0	2	5	0	2	2	4	1	4	2	0	2	3	2	6	3	1
1943	4	1943.33333333333	Arkansas	1	0	0	1	1	1	2	2	0	1	15	0	2	3	0	0	2	3	0	2	1	0	3	2	1	0	3	1	0	0	0	2	1	1	4	1	4	0	7	0	1	2	1	1	3	1
1943	5	1943.41666666667	Arkansas	3	1	4	1	1	2	0	0	2	0	1	1	1	1	3	1	1	0	1	0	3	5	9	6	6	2	1	2	1	1	0	1	3	2	0	1	1	2	2	0	6	1	4	6	0	0
1943	6	1943.5	Arkansas	8	9	13	6	3	3	3	2	1	5	1	8	7	1	8	5	5	2	2	4	13	12	19	18	15	2	5	18	2	1	2	10	17	10	1	3	1	11	4	6	6	0	4	42	1	1
1943	7	1943.58333333333	Arkansas	25	33	23	16	10	16	9	19	1	12	1	19	17	4	20	90	38	16	19	13	46	31	23	54	41	18	11	74	15	1	5	29	69	36	5	5	19	44	27	8	30	1	6	81	10	11
1943	8	1943.66666666667	Arkansas	21	59	53	90	11	7	9	18	9	10	6	33	21	8	17	51	23	9	22	14	42	82	107	36	34	31	33	227	13	5	6	22	114	71	14	10	26	52	62	7	12	3	14	79	6	32
1943	9	1943.75	Arkansas	8	38	47	66	8	6	2	48	4	3	2	46	8	0	15	34	20	8	20	5	30	31	60	13	31	10	11	201	13	4	4	11	75	65	11	7	8	18	33	1	31	3	7	69	8	11
1943	10	1943.83333333333	Arkansas	2	17	25	21	7	1	8	24	1	5	4	31	2	2	8	9	11	10	3	5	13	23	103	18	13	4	11	66	3	3	2	14	42	18	3	9	5	7	39	3	23	2	6	36	6	15
1943	11	1943.91666666667	Arkansas	3	9	14	21	2	5	17	9	2	1	1	19	2	1	1	4	5	3	9	2	2	18	34	12	3	1	8	36	2	8	3	18	22	7	3	1	10	4	21	3	5	3	8	16	13	9
1943	12	1944	Arkansas	2	8	25	40	1	2	4	11	2	1	2	6	3	0	11	4	10	5	2	0	2	11	13	7	1	2	3	8	5	7	4	4	41	3	4	5	5	9	11	1	4	2	2	4	2	4
1944	1	1944.08333333333	Arkansas	2	1	10	10	3	6	2	4	4	1	6	1	2	4	7	2	1	4	2	1	1	2	3	1	1	1	0	4	1	4	2	0	3	0	0	2	3	7	4	2	6	0	3	0	7	1
1944	2	1944.16666666667	Arkansas	0	0	0	1	2	0	4	1	8	0	3	0	2	1	0	5	0	4	2	2	2	1	5	2	0	3	0	1	3	2	0	3	1	0	1	2	0	2	5	2	1	2	1	2	1	2
1944	3	1944.25	Arkansas	0	2	0	3	9	0	2	3	1	2	1	4	0	2	1	0	0	4	2	1	0	3	0	0	2	1	0	2	3	4	1	3	3	0	0	0	1	3	9	3	0	1	0	2	0	0
1944	4	1944.33333333333	Arkansas	2	1	1	6	2	1	1	0	0	0	1	0	0	1	2	6	3	0	0	0	1	3	1	2	1	1	2	1	2	5	2	1	0	1	0	0	1	3	1	3	1	1	0	3	0	0
1944	5	1944.41666666667	Arkansas	1	3	3	4	0	1	0	3	0	8	2	1	5	9	2	1	2	3	2	5	1	1	6	0	3	1	0	7	0	6	7	1	4	0	5	2	2	5	2	0	0	2	0	1	1	0
1944	6	1944.5	Arkansas	4	16	8	8	3	4	3	14	4	13	3	9	30	11	12	3	1	4	14	24	4	10	12	1	7	0	1	11	3	24	27	0	9	0	17	24	2	10	5	7	5	8	2	1	1	1
1944	7	1944.58333333333	Arkansas	6	57	13	21	5	31	10	81	11	33	17	12	83	28	12	11	7	23	33	50	29	11	7	5	15	1	4	35	22	77	58	2	32	2	102	44	19	33	17	18	35	19	6	2	10	7
1944	8	1944.66666666667	Arkansas	5	114	45	43	20	27	7	106	29	73	33	40	108	30	24	18	8	46	50	41	51	9	10	3	8	2	2	23	59	50	66	6	19	4	81	69	15	66	20	18	72	116	17	6	29	8
1944	9	1944.75	Arkansas	6	50	16	13	7	66	8	55	32	37	12	23	79	32	15	12	12	35	27	51	49	6	18	4	7	0	5	19	96	26	28	4	21	7	48	31	6	28	21	29	40	57	39	8	34	11
1944	10	1944.83333333333	Arkansas	7	17	12	1	11	29	6	16	14	31	28	7	40	14	14	18	15	8	19	16	27	0	3	2	5	0	2	12	12	19	9	1	31	8	49	45	13	5	8	15	40	48	34	2	26	12
1944	11	1944.91666666667	Arkansas	3	4	23	2	4	6	2	14	5	21	3	3	17	9	24	26	5	12	9	17	11	5	5	4	1	2	0	6	4	10	16	4	11	6	13	10	16	2	11	15	44	13	24	9	8	6
1944	12	1945	Arkansas	7	1	13	2	1	2	6	6	4	4	5	2	37	1	17	14	1	2	6	26	23	2	2	4	5	0	2	1	6	39	1	7	7	2	5	3	7	7	8	8	59	20	8	6	5	8
1945	1	1945.08333333333	Arkansas	2	3	4	3	1	4	2	0	2	4	1	2	5	1	8	2	2	2	1	5	4	1	0	4	3	0	1	2	1	3	1	5	4	2	10	1	6	2	3	3	32	21	4	1	10	2
1945	2	1945.16666666667	Arkansas	0	3	2	0	2	0	0	0	3	1	4	3	0	0	1	1	1	4	1	3	2	2	2	3	1	0	1	0	0	2	0	3	3	0	3	0	2	0	0	3	2	6	1	2	0	7
1945	3	1945.25	Arkansas	4	1	0	0	2	2	1	7	2	1	0	0	0	0	0	3	0	2	0	0	1	2	3	0	0	2	2	0	1	0	3	0	3	2	1	0	1	3	5	0	2	2	2	1	2	4
1945	4	1945.33333333333	Arkansas	0	0	1	1	2	13	1	0	2	1	6	0	1	2	4	1	0	3	1	5	2	0	1	4	2	2	0	4	2	1	2	0	0	2	1	0	1	1	1	0	0	0	1	4	2	2
1945	5	1945.41666666667	Arkansas	1	4	1	6	1	3	8	2	3	2	2	0	0	0	3	1	4	3	2	0	3	1	6	2	1	4	1	1	2	3	2	1	2	2	0	1	5	3	0	3	2	3	7	1	0	2
1945	6	1945.5	Arkansas	4	14	4	3	1	18	24	15	17	16	6	7	0	1	28	2	3	4	4	1	2	16	36	7	3	13	5	1	4	6	8	23	19	4	14	1	39	7	4	11	0	2	32	3	0	5
1945	7	1945.58333333333	Arkansas	6	51	13	13	9	37	60	52	40	44	26	12	2	7	97	13	6	29	26	4	1	43	60	34	9	58	57	3	15	58	25	121	55	5	24	6	95	14	7	30	6	14	71	12	2	18
1945	8	1945.66666666667	Arkansas	6	62	33	5	23	29	91	17	81	25	12	11	4	3	73	22	6	18	16	1	14	46	41	54	37	26	42	6	20	72	92	271	62	3	9	2	49	18	22	35	8	25	231	29	7	74
1945	9	1945.75	Arkansas	19	14	19	7	6	29	34	21	69	21	3	11	1	9	17	25	4	16	25	2	17	29	50	102	30	38	61	1	22	51	160	140	28	7	5	7	88	25	3	28	6	22	86	32	7	60
1945	10	1945.83333333333	Arkansas	11	8	5	2	10	22	17	10	29	16	4	6	1	1	23	25	3	14	14	3	9	33	14	37	20	12	20	2	5	65	52	36	5	8	12	10	63	22	8	27	9	22	42	8	8	16
1945	11	1945.91666666667	Arkansas	6	6	7	7	3	10	5	9	22	13	8	10	3	1	6	12	0	17	6	7	8	9	11	10	20	15	27	3	5	53	17	28	10	1	5	10	16	4	1	9	8	21	21	8	11	15
1945	12	1946	Arkansas	4	10	1	6	3	20	6	3	5	3	2	4	2	1	2	13	1	13	7	1	0	10	2	3	10	5	7	3	7	10	19	4	9	2	12	3	12	5	2	5	0	13	8	6	4	11
1946	1	1946.08333333333	Arkansas	5	6	4	6	1	6	5	14	5	0	3	4	4	7	1	15	3	4	13	4	4	1	3	12	14	5	9	1	22	12	7	2	4	1	11	3	11	21	3	6	4	10	4	4	14	4
1946	2	1946.16666666667	Arkansas	4	10	6	4	3	1	1	11	8	1	3	1	1	11	1	0	4	10	1	3	0	1	1	0	0	2	4	1	1	1	3	1	1	0	1	13	2	1	3	1	16	3	3	11	2	1
1946	3	1946.25	Arkansas	4	0	2	0	3	0	0	1	1	4	2	22	1	1	1	3	3	0	4	6	2	3	1	0	0	3	2	2	1	1	1	1	2	1	1	0	5	16	1	0	0	0	0	0	0	3
1946	4	1946.33333333333	Arkansas	3	2	3	2	10	2	0	0	2	1	4	0	0	0	7	8	1	2	1	10	1	4	1	3	2	9	3	0	1	1	4	10	2	4	7	4	14	2	0	7	4	0	2	8	2	0
1946	5	1946.41666666667	Arkansas	2	0	7	6	11	0	2	1	4	1	9	0	3	2	2	1	2	1	3	2	1	4	1	1	1	3	1	0	5	1	2	5	0	21	1	2	0	2	6	5	1	4	2	10	7	4
1946	6	1946.5	Arkansas	14	3	29	52	4	6	6	10	6	1	16	7	17	8	12	2	6	3	10	17	4	4	15	14	3	6	2	3	2	3	12	11	15	19	2	8	9	9	25	6	2	11	9	32	18	2
1946	7	1946.58333333333	Arkansas	64	4	161	230	13	23	13	37	28	9	54	19	34	34	32	11	45	3	33	38	39	21	27	26	10	19	1	28	8	10	57	31	26	68	10	30	38	68	87	44	17	28	32	45	37	1
1946	8	1946.66666666667	Arkansas	128	1	121	174	9	24	9	35	69	10	103	15	54	29	54	17	57	8	43	55	67	58	25	120	6	32	13	10	12	7	98	29	29	181	12	27	64	74	155	46	4	29	32	101	52	2
1946	9	1946.75	Arkansas	90	1	87	103	7	41	2	38	31	10	83	5	46	26	60	16	66	2	17	44	32	18	14	62	7	74	9	5	16	5	71	35	21	76	4	29	104	62	175	37	6	17	19	91	36	3
1946	10	1946.83333333333	Arkansas	49	2	86	35	1	39	8	9	12	1	91	7	34	13	32	37	33	3	47	20	16	8	61	15	8	43	2	2	22	15	38	49	25	50	2	19	99	30	131	48	6	7	11	89	20	5
1946	11	1946.91666666667	Arkansas	33	2	45	19	1	24	2	3	10	0	59	5	31	0	16	37	23	2	16	17	5	23	69	23	6	16	4	0	10	12	31	33	19	66	4	14	43	8	58	25	9	5	5	40	32	2
1946	12	1947	Arkansas	11	1	21	3	9	14	2	0	13	12	29	11	18	4	3	28	24	2	9	24	24	19	29	20	1	15	4	3	3	14	11	9	17	12	12	11	24	18	28	15	11	1	11	10	2	2
1947	1	1947.08333333333	Arkansas	3	2	4	3	18	11	0	0	14	3	6	1	7	3	3	6	8	5	1	10	5	11	3	5	2	7	5	0	1	2	10	3	6	1	1	1	10	2	18	9	8	1	8	2	1	2
1947	2	1947.16666666667	Arkansas	4	1	7	4	4	3	1	6	5	3	5	1	4	4	2	7	6	4	3	2	1	1	7	1	0	1	27	0	3	0	0	2	10	1	5	3	1	1	2	3	1	1	1	2	1	3
1947	3	1947.25	Arkansas	4	1	0	1	0	3	0	1	1	1	1	2	2	7	2	3	0	1	3	0	3	0	1	6	0	8	12	1	1	3	1	3	6	8	4	7	0	4	1	0	6	2	1	2	2	4
1947	4	1947.33333333333	Arkansas	2	6	1	0	0	0	5	1	2	2	4	0	17	6	1	5	3	2	1	0	8	2	4	4	5	4	2	1	0	2	3	1	3	1	1	2	2	1	1	2	3	3	2	0	1	0
1947	5	1947.41666666667	Arkansas	2	4	2	9	0	0	1	4	4	0	7	4	12	0	0	2	1	4	1	2	1	6	3	4	1	0	1	6	1	8	2	3	10	0	3	1	1	2	3	4	3	1	2	0	1	0
1947	6	1947.5	Arkansas	6	6	1	37	5	2	12	29	17	0	23	12	41	0	6	13	1	9	0	3	5	13	14	6	10	9	3	9	2	10	8	3	11	1	3	1	16	5	23	22	17	4	3	4	15	6
1947	7	1947.58333333333	Arkansas	7	25	10	88	55	8	14	47	43	3	43	78	84	9	45	41	5	21	6	3	19	29	60	11	60	23	10	39	23	26	4	56	41	3	23	16	80	16	121	70	68	31	6	26	76	62
1947	8	1947.66666666667	Arkansas	19	35	14	172	42	10	14	79	95	0	40	187	251	10	33	54	6	17	22	9	51	33	101	13	96	53	40	55	32	10	19	87	33	5	31	32	144	20	170	57	108	62	32	30	64	86
1947	9	1947.75	Arkansas	18	32	14	144	38	3	21	107	60	1	21	140	215	29	31	41	7	16	40	8	33	45	48	9	138	58	26	48	22	8	24	93	14	2	59	60	92	18	156	30	75	58	30	34	86	21
1947	10	1947.83333333333	Arkansas	6	8	6	95	16	3	7	77	143	1	6	98	75	20	28	26	1	16	18	17	28	3	27	7	109	54	12	20	12	11	21	36	8	3	17	78	46	25	109	29	56	21	28	56	33	3
1947	11	1947.91666666667	Arkansas	4	16	6	30	30	11	12	43	68	3	2	56	57	8	14	21	3	19	7	15	9	1	15	4	112	21	13	8	11	15	12	11	8	5	62	52	29	31	53	48	27	19	9	49	26	15
1947	12	1948	Arkansas	6	12	8	3	15	17	27	46	36	7	1	27	24	7	11	11	2	16	6	14	4	6	10	0	37	6	2	10	5	10	11	7	2	9	43	40	29	13	44	21	18	4	7	25	19	5
1948	1	1948.08333333333	Arkansas	2	8	0	4	5	3	24	11	15	3	4	10	2	4	8	7	8	12	8	7	2	3	23	8	38	3	6	7	4	4	8	1	8	24	29	25	8	4	9	4	5	3	4	10	10	1
1948	2	1948.16666666667	Arkansas	0	2	1	4	2	0	5	0	5	0	1	1	5	1	1	1	8	5	4	0	4	6	18	1	1	2	5	0	4	2	2	0	6	1	3	11	4	0	4	2	0	7	4	9	4	5
1948	3	1948.25	Arkansas	0	2	3	0	0	1	2	0	3	6	3	3	10	3	2	4	1	0	0	4	2	6	2	1	2	1	1	4	3	2	1	0	5	1	5	3	0	1	14	6	0	0	1	1	5	10
1948	4	1948.33333333333	Arkansas	0	2	3	1	2	1	1	0	2	5	3	3	3	1	14	7	15	12	5	4	15	1	6	3	2	2	12	4	8	7	3	1	5	4	6	2	2	3	5	0	5	1	1	1	2	4
1948	5	1948.41666666667	Arkansas	3	2	0	0	6	0	4	1	13	9	1	7	0	3	4	2	12	11	13	1	6	0	2	1	3	2	5	10	4	3	3	0	1	0	9	3	5	9	2	5	4	3	16	1	1	5
1948	6	1948.5	Arkansas	11	14	1	7	19	8	7	1	54	62	0	21	9	1	8	16	45	8	71	3	27	9	8	3	8	9	22	47	13	25	5	11	1	1	65	9	15	12	13	28	4	4	16	5	2	40
1948	7	1948.58333333333	Arkansas	34	58	2	18	115	7	15	6	119	110	0	62	27	1	26	72	125	29	262	18	157	40	19	12	15	29	73	178	116	97	14	6	3	26	152	62	66	26	41	157	30	18	54	16	3	157
1948	8	1948.66666666667	Arkansas	35	79	6	10	275	15	25	1	126	302	0	89	53	13	20	120	178	92	249	21	279	42	46	11	21	49	79	151	157	157	11	4	5	43	216	39	81	40	16	259	45	18	39	17	5	221
1948	9	1948.75	Arkansas	33	71	12	13	133	15	53	1	77	281	4	89	42	13	9	130	258	55	328	17	215	36	29	12	22	68	78	85	75	81	7	10	6	55	202	19	61	24	49	145	55	29	43	13	27	231
1948	10	1948.83333333333	Arkansas	15	12	22	8	140	22	37	7	33	213	1	43	11	7	2	97	140	20	116	7	111	20	14	14	10	86	56	90	62	41	6	2	17	15	139	32	37	19	33	47	76	42	52	11	11	173
1948	11	1948.91666666667	Arkansas	5	11	2	5	68	11	11	3	15	204	11	49	9	1	6	52	84	36	75	16	76	3	8	5	6	38	65	27	77	15	0	2	6	11	61	14	19	8	11	30	21	16	47	24	5	129
1948	12	1949	Arkansas	6	7	19	5	43	6	11	12	8	123	4	20	7	2	3	20	65	24	23	9	46	3	7	7	7	35	48	40	66	13	2	11	3	18	14	22	11	12	8	7	18	15	35	21	5	32
1949	1	1949.08333333333	Arkansas	5	0	7	11	4	4	8	6	2	17	2	11	1	7	3	6	21	3	5	4	7	7	1	6	16	9	12	13	18	1	6	5	9	15	1	11	4	7	4	0	5	4	1	1	8	11
1949	2	1949.16666666667	Arkansas	4	5	7	0	5	3	16	3	8	6	0	1	1	4	3	6	2	6	5	1	0	5	3	8	1	7	6	9	0	0	5	2	1	12	3	4	3	2	1	3	1	1	0	1	0	4
1949	3	1949.25	Arkansas	3	0	5	4	1	2	0	10	1	6	0	1	1	3	15	0	5	5	0	0	1	15	7	6	6	3	5	1	5	4	9	0	4	0	0	6	2	3	5	0	6	10	5	3	2	3
1949	4	1949.33333333333	Arkansas	1	5	6	1	7	1	9	4	5	1	0	8	8	5	3	4	6	5	1	1	1	4	1	4	7	3	1	1	5	1	0	7	4	1	2	3	0	2	1	3	1	1	2	2	3	4
1949	5	1949.41666666667	Arkansas	15	3	4	5	0	2	6	5	0	5	7	2	12	1	0	3	4	0	3	3	2	1	10	0	5	1	2	3	1	1	2	4	2	1	4	1	1	2	1	5	4	5	0	1	0	2
1949	6	1949.5	Arkansas	70	10	9	4	0	4	37	16	1	16	23	8	44	12	3	11	7	1	19	9	7	4	24	2	40	1	8	7	5	1	7	12	6	6	8	13	8	2	3	5	10	14	4	4	11	3
1949	7	1949.58333333333	Arkansas	394	17	31	6	4	19	80	130	11	81	83	36	93	65	15	18	26	2	42	38	23	5	114	12	138	4	22	41	25	1	31	40	65	9	24	57	29	7	18	8	49	27	24	17	30	6
1949	8	1949.66666666667	Arkansas	228	29	109	7	7	38	85	141	6	123	120	24	133	40	23	44	68	18	55	101	48	14	89	12	112	13	67	71	45	2	38	73	53	44	45	76	43	15	14	12	127	48	36	16	37	4
1949	9	1949.75	Arkansas	129	11	70	9	14	21	32	77	8	36	182	15	79	32	11	13	57	17	34	114	26	16	90	5	107	7	72	39	73	2	32	27	86	58	38	41	50	10	15	25	62	55	16	7	41	4
1949	10	1949.83333333333	Arkansas	93	12	43	7	9	17	29	60	10	21	89	9	34	16	3	10	57	23	5	40	9	15	24	5	23	10	45	23	33	0	44	47	87	41	14	45	4	13	9	9	21	46	7	9	85	3
1949	11	1949.91666666667	Arkansas	35	25	45	4	23	22	9	58	3	24	61	16	7	12	1	16	35	21	11	26	0	23	11	2	22	8	31	19	42	1	49	17	26	30	19	24	7	10	10	5	6	22	12	9	43	7
1949	12	1950	Arkansas	17	25	45	5	8	6	4	72	4	4	21	24	17	4	3	8	11	17	2	9	0	19	7	11	16	16	25	8	4	0	21	5	13	21	30	18	6	27	2	6	6	25	8	9	38	2
1950	1	1950.08333333333	Arkansas	9	22	12	4	9	7	2	22	7	5	7	15	15	4	2	0	9	15	3	3	3	4	1	1	4	2	13	1	1	1	12	1	1	3	3	4	9	3	3	1	3	9	4	3	22	5
1950	2	1950.16666666667	Arkansas	3	6	1	6	7	1	1	1	1	1	0	4	13	1	2	5	2	2	1	3	3	1	1	21	0	2	9	0	4	7	3	0	1	4	2	7	5	1	1	5	12	1	0	0	0	13
1950	3	1950.25	Arkansas	6	3	2	5	4	2	6	7	1	0	4	0	5	0	2	15	4	1	5	9	0	9	1	3	1	3	4	0	3	1	2	1	1	3	2	2	0	7	1	7	2	0	1	2	2	6
1950	4	1950.33333333333	Arkansas	5	3	0	0	4	4	3	0	8	1	1	2	1	0	3	8	3	5	1	2	6	2	9	6	7	8	5	1	2	0	7	8	3	9	0	6	1	9	3	0	4	6	0	1	0	4
1950	5	1950.41666666667	Arkansas	5	2	0	0	3	4	4	2	2	1	1	1	4	5	2	2	1	1	0	0	4	1	2	9	1	1	0	1	13	5	1	2	0	6	0	0	4	5	5	1	1	3	4	0	1	0
1950	6	1950.5	Arkansas	19	3	6	4	6	21	6	4	1	2	3	4	10	4	3	11	3	6	3	1	2	3	13	18	8	7	4	12	11	6	4	5	3	12	3	1	7	14	44	10	13	5	17	2	8	1
1950	7	1950.58333333333	Arkansas	68	29	22	18	46	77	15	15	3	8	44	21	29	34	5	27	3	66	39	3	14	16	68	54	29	29	4	15	68	25	15	16	5	45	3	9	21	78	136	38	44	3	54	7	46	8
1950	8	1950.66666666667	Arkansas	57	41	32	45	81	81	19	11	12	11	39	28	28	74	5	44	1	126	83	4	16	22	176	48	64	65	5	6	56	31	24	23	15	21	3	6	24	34	275	90	43	9	71	13	43	17
1950	9	1950.75	Arkansas	85	14	21	49	56	125	28	13	6	5	27	12	7	56	2	26	2	89	64	9	12	8	62	38	40	42	23	1	19	27	44	13	7	66	5	4	14	7	263	61	61	1	119	10	50	6
1950	10	1950.83333333333	Arkansas	33	12	28	57	49	54	12	8	8	7	32	18	7	50	11	8	3	133	25	17	16	11	42	17	14	43	6	2	13	9	41	10	6	35	6	6	13	15	97	45	93	4	52	14	61	8
1950	11	1950.91666666667	Arkansas	29	12	15	53	28	9	5	6	5	3	3	7	5	34	23	11	1	77	6	13	7	12	10	17	3	23	11	14	12	4	10	9	2	28	6	14	4	12	26	16	20	2	49	17	40	9
1950	12	1951	Arkansas	20	20	17	32	20	10	0	0	11	12	9	4	5	19	3	19	3	121	17	9	4	10	8	7	1	8	6	4	21	1	2	9	6	4	2	5	4	17	4	22	5	5	16	7	24	1
1951	1	1951.08333333333	Arkansas	8	7	5	5	3	7	0	1	2	3	2	5	6	12	5	3	2	70	12	22	15	7	10	1	6	10	4	2	8	5	11	1	0	5	0	3	5	9	6	1	3	7	2	4	8	7
1951	2	1951.16666666667	Arkansas	0	1	1	2	1	2	14	2	0	2	0	3	5	3	3	0	3	9	5	1	2	2	1	5	6	3	1	0	1	2	3	2	9	0	1	0	0	4	9	3	4	3	10	16	14	8
1951	3	1951.25	Arkansas	0	1	1	1	3	7	5	5	5	2	4	4	0	3	18	4	18	2	0	1	5	2	0	1	13	3	7	0	1	2	2	2	0	5	2	0	2	3	2	9	2	1	2	6	3	1
1951	4	1951.33333333333	Arkansas	0	0	1	0	0	1	1	11	0	0	17	12	3	0	4	2	1	6	0	3	2	5	0	2	5	4	5	5	1	1	3	4	1	5	5	4	1	3	1	1	1	0	1	3	6	1
1951	5	1951.41666666667	Arkansas	5	4	6	1	3	8	6	1	4	7	6	3	1	2	1	2	6	2	11	6	1	1	2	0	1	2	11	0	7	11	2	6	6	2	5	0	7	0	2	3	3	1	2	0	4	0
1951	6	1951.5	Arkansas	16	26	30	4	8	27	12	6	5	21	16	10	0	4	5	1	14	13	24	12	2	5	9	19	9	6	41	6	58	20	10	8	9	7	17	1	9	10	5	22	1	2	4	0	12	7
1951	7	1951.58333333333	Arkansas	69	56	95	20	9	164	105	23	12	59	29	29	5	41	24	5	52	39	130	59	4	12	50	127	56	64	272	23	206	40	67	70	36	30	29	3	32	42	23	100	14	11	20	2	65	26
1951	8	1951.66666666667	Arkansas	111	157	80	49	20	196	160	31	17	60	74	103	8	58	20	6	246	40	182	92	11	18	78	66	38	90	322	26	325	78	96	173	84	66	27	12	55	97	38	78	9	7	18	2	177	57
1951	9	1951.75	Arkansas	129	237	41	49	33	231	162	8	15	12	13	97	10	85	36	1	194	49	114	43	14	10	53	100	23	87	195	21	227	30	62	101	40	23	9	8	48	97	33	36	13	8	35	6	118	60
1951	10	1951.83333333333	Arkansas	49	241	38	18	17	156	47	0	4	11	2	62	13	38	33	2	146	37	46	38	6	24	20	20	9	57	61	11	78	60	68	31	63	29	3	10	22	142	26	25	5	7	44	7	59	49
1951	11	1951.91666666667	Arkansas	33	183	14	13	6	89	26	7	5	21	1	48	24	22	27	2	85	28	25	17	7	31	20	30	17	33	44	7	25	15	24	12	94	37	20	9	5	107	19	20	31	26	57	10	34	88
1951	12	1952	Arkansas	44	75	13	25	8	30	19	28	9	2	0	17	3	24	25	2	25	9	12	22	6	23	8	39	2	17	42	1	17	2	20	2	78	22	11	4	1	34	2	21	18	11	36	9	22	24
1952	1	1952.08333333333	Arkansas	6	41	20	12	0	14	2	9	7	2	3	7	8	10	3	6	35	9	0	3	4	13	1	22	9	15	29	9	11	2	2	1	21	5	7	2	0	17	6	8	12	16	9	1	2	21
1952	2	1952.16666666667	Arkansas	8	7	1	5	9	9	1	1	3	3	1	12	2	0	9	4	4	1	3	0	0	2	1	9	3	7	13	1	2	21	2	2	1	4	1	10	4	2	0	4	4	1	5	0	2	3
1952	3	1952.25	Arkansas	6	3	7	0	1	0	11	0	9	0	4	3	4	5	0	0	1	3	0	8	0	15	3	2	8	0	7	0	8	0	4	12	5	3	0	0	2	2	10	3	3	0	1	9	2	4
1952	4	1952.33333333333	Arkansas	3	1	0	4	5	0	1	5	1	7	3	4	2	0	0	1	3	4	9	0	0	1	6	5	1	0	4	1	3	1	2	1	1	3	1	9	4	0	8	14	4	1	0	4	1	6
1952	5	1952.41666666667	Arkansas	4	1	2	5	10	2	1	0	0	0	0	14	0	2	4	6	5	1	0	1	3	0	0	0	2	1	2	4	3	6	0	1	1	4	1	5	1	4	2	8	4	1	6	0	2	3
1952	6	1952.5	Arkansas	16	1	31	7	16	10	3	6	5	2	3	75	3	9	7	25	18	3	14	17	32	8	1	6	11	15	6	24	16	12	8	2	1	8	3	12	0	10	4	59	11	15	11	0	9	17
1952	7	1952.58333333333	Arkansas	49	5	83	61	98	27	5	14	19	9	15	247	60	41	26	118	57	26	54	50	57	61	13	32	13	83	15	100	96	59	42	7	8	37	16	138	3	63	18	204	69	75	29	4	26	37
1952	8	1952.66666666667	Arkansas	101	20	120	34	127	75	4	28	35	4	38	458	33	39	17	172	113	39	49	127	74	56	31	27	16	107	7	113	42	187	12	11	7	25	36	248	3	88	28	180	193	142	51	23	28	120
1952	9	1952.75	Arkansas	97	15	114	19	117	29	1	26	17	3	35	159	56	47	19	252	117	46	44	130	51	93	19	75	7	49	3	60	32	113	2	4	17	7	43	95	7	50	11	81	141	134	34	6	37	100
1952	10	1952.83333333333	Arkansas	59	8	64	10	64	11	4	4	12	4	21	182	17	33	35	83	82	42	48	79	38	30	29	40	3	50	13	17	26	73	0	8	6	10	41	58	7	35	2	84	203	103	22	4	36	26
1952	11	1952.91666666667	Arkansas	20	6	33	9	32	5	8	2	22	7	72	188	15	36	31	116	41	60	17	23	31	9	7	19	4	49	6	13	23	33	2	4	7	12	18	34	2	20	1	81	204	53	28	4	38	14
1952	12	1953	Arkansas	7	13	13	8	23	5	8	5	8	4	22	38	18	43	33	81	27	19	5	12	15	7	15	6	2	44	8	8	8	33	10	10	10	2	13	20	1	9	11	81	80	52	6	5	26	39
1953	1	1953.08333333333	Arkansas	1	8	7	11	16	1	6	7	2	3	6	10	22	7	23	20	19	16	5	7	2	6	6	1	7	8	4	5	8	12	6	3	5	2	3	6	0	9	9	26	28	19	4	12	3	22
1953	2	1953.16666666667	Arkansas	4	0	1	6	20	4	5	2	0	0	11	5	13	1	1	3	10	4	2	1	2	0	1	4	16	2	6	0	3	2	0	5	8	2	0	10	4	5	1	5	7	4	14	0	4	4
1953	3	1953.25	Arkansas	5	1	3	2	6	11	0	8	3	0	4	8	2	1	5	4	2	2	0	5	4	10	2	1	10	3	4	4	2	1	0	0	1	14	12	0	0	7	4	4	0	1	2	4	3	10
1953	4	1953.33333333333	Arkansas	4	1	0	2	6	1	3	3	3	0	1	5	1	0	5	1	7	2	2	5	1	10	0	5	8	2	0	0	2	3	0	2	0	1	2	4	5	2	2	8	1	17	1	1	1	1
1953	5	1953.41666666667	Arkansas	11	3	3	11	2	4	5	15	4	2	1	5	2	7	3	2	5	4	1	4	11	8	0	4	2	1	1	1	2	5	2	5	1	3	0	6	0	2	0	5	1	13	9	5	1	0
1953	6	1953.5	Arkansas	31	7	10	14	4	9	4	61	18	5	7	52	12	67	11	13	9	12	1	4	29	92	4	24	10	7	4	11	5	11	6	2	9	4	6	46	2	11	13	9	17	19	43	22	8	2
1953	7	1953.58333333333	Arkansas	60	17	62	75	30	41	8	184	29	29	13	222	53	215	89	33	10	81	2	22	166	139	15	146	21	26	17	41	12	24	22	18	37	32	19	116	5	26	40	9	62	62	142	50	40	13
1953	8	1953.66666666667	Arkansas	85	44	63	58	15	63	30	188	67	14	35	130	91	289	146	62	12	184	43	14	78	217	8	441	64	85	32	142	28	43	38	8	68	36	39	274	5	66	49	11	73	56	132	100	16	70
1953	9	1953.75	Arkansas	65	27	53	39	11	69	55	185	47	8	18	102	55	182	78	114	14	151	39	9	114	181	4	275	100	30	44	160	12	10	31	9	37	48	24	185	8	64	62	11	43	133	124	142	22	45
1953	10	1953.83333333333	Arkansas	28	27	28	38	6	95	53	145	106	4	47	38	68	69	55	71	9	54	19	13	33	110	0	129	52	23	27	128	8	4	28	8	10	43	53	316	10	19	38	5	26	166	42	113	11	47
1953	11	1953.91666666667	Arkansas	17	15	33	14	18	16	48	49	47	1	40	21	44	34	17	63	15	25	11	3	8	62	1	166	27	16	49	112	2	0	37	8	7	56	29	75	0	2	32	6	5	76	26	211	10	56
1953	12	1954	Arkansas	13	12	9	16	2	21	53	38	42	4	40	15	12	14	3	45	4	10	3	14	2	17	16	72	27	11	47	72	3	0	8	43	7	24	40	116	6	6	21	8	3	68	2	111	5	20
1954	1	1954.08333333333	Arkansas	7	8	10	15	3	1	15	7	21	3	9	6	9	7	2	59	2	5	18	4	2	21	3	23	12	1	17	24	3	1	4	19	1	29	29	52	10	2	5	10	4	24	1	39	9	13
1954	2	1954.16666666667	Arkansas	3	1	4	8	1	3	3	0	6	3	5	5	6	3	0	8	1	3	6	4	2	7	16	20	2	2	1	1	1	1	1	1	3	12	2	2	3	0	10	3	2	0	2	2	1	7
1954	3	1954.25	Arkansas	9	1	0	0	4	9	1	0	1	0	2	5	1	2	2	0	3	3	10	1	1	0	8	1	1	1	7	0	3	2	1	1	1	1	2	0	3	0	2	1	3	7	4	2	4	5
1954	4	1954.33333333333	Arkansas	12	1	2	3	1	11	1	0	1	1	0	1	13	1	1	2	1	4	2	4	5	3	1	1	6	0	2	3	0	5	4	0	0	1	0	1	0	0	2	1	1	2	40	1	1	2
1954	5	1954.41666666667	Arkansas	25	2	5	0	8	5	1	8	2	2	4	0	1	1	5	1	0	1	1	4	6	4	3	2	8	5	7	5	0	2	3	0	3	1	2	0	4	0	1	5	6	10	1	8	1	6
1954	6	1954.5	Arkansas	26	1	13	7	8	28	4	32	8	9	12	0	4	8	22	5	2	4	9	15	29	24	9	16	14	33	28	13	0	11	19	7	27	1	3	2	29	1	3	10	5	36	3	21	6	17
1954	7	1954.58333333333	Arkansas	84	7	31	40	22	152	38	27	33	136	75	4	17	36	61	26	26	7	18	59	52	118	28	51	40	98	126	65	6	76	75	29	119	7	7	15	149	14	16	44	24	164	4	125	43	79
1954	8	1954.66666666667	Arkansas	55	12	62	71	62	123	81	53	165	310	104	19	12	23	54	19	31	21	42	72	37	160	185	74	15	162	288	68	23	62	64	48	198	21	7	75	198	41	30	61	65	379	8	162	43	54
1954	9	1954.75	Arkansas	58	4	41	21	29	158	74	21	168	140	93	18	9	45	39	16	20	11	18	97	48	101	275	56	15	65	184	75	44	98	43	80	217	37	17	62	139	10	40	42	27	255	11	99	28	80
1954	10	1954.83333333333	Arkansas	48	14	30	6	13	65	78	16	171	135	122	3	10	48	19	37	23	16	16	43	21	66	59	70	17	64	127	69	13	26	31	37	127	10	11	33	82	15	9	20	40	106	6	123	31	53
1954	11	1954.91666666667	Arkansas	28	19	25	10	17	45	49	30	118	88	63	2	6	52	23	39	22	13	14	101	3	52	78	52	5	94	28	36	21	15	25	27	63	8	12	11	56	11	7	7	44	29	3	109	25	49
1954	12	1955	Arkansas	14	11	44	2	21	14	31	22	39	74	25	0	8	35	22	27	24	5	17	64	2	22	60	19	2	67	45	21	27	8	31	14	22	1	3	8	29	0	8	4	11	7	2	78	26	16
1932	5	1932.41666666667	California	9	12	7	7	8	16	6	26	19	13	3	5	8	7	11	13	14	12	11	8	12	13	8	8	8	13	10	13	5	11	10	6	9	17	11	19	7	14	10	7	12	8	11	12	7	8
1932	6	1932.5	California	11	42	11	17	13	34	31	57	30	44	10	24	10	12	39	43	7	35	31	21	14	11	12	16	23	36	9	39	8	29	25	27	14	44	32	14	19	35	10	16	25	46	12	37	33	25
1932	7	1932.58333333333	California	19	48	22	65	23	89	35	150	79	52	33	87	38	24	44	32	10	50	22	18	19	22	8	29	69	71	30	31	15	43	34	72	31	62	67	60	47	78	23	24	50	127	29	70	41	19
1932	8	1932.66666666667	California	17	174	58	59	41	111	46	282	94	81	39	100	43	48	40	28	10	131	35	41	41	33	9	31	116	88	39	55	24	55	49	62	23	78	109	48	76	107	28	65	84	56	31	122	64	28
1932	9	1932.75	California	19	195	78	57	56	209	26	223	71	165	63	54	16	55	37	28	10	55	26	32	14	23	20	37	104	117	45	97	22	48	73	67	15	82	19	75	50	117	44	51	78	114	18	125	60	27
1932	10	1932.83333333333	California	21	161	89	59	31	191	48	129	123	87	47	56	32	89	35	28	1	38	40	45	15	15	20	34	103	87	55	115	38	79	31	95	22	43	19	95	54	252	15	74	37	59	22	176	57	12
1932	11	1932.91666666667	California	14	71	60	65	25	118	82	98	77	43	13	70	60	70	19	4	3	45	16	24	25	9	11	8	105	37	31	29	33	47	46	59	7	24	11	58	42	264	15	39	32	13	6	140	22	11
1932	12	1933	California	10	90	32	15	7	72	10	42	21	30	5	77	21	64	8	4	2	29	4	22	9	3	14	14	36	14	33	9	32	26	26	24	10	16	22	35	23	182	8	19	14	17	7	84	11	3
1933	1	1933.08333333333	California	9	56	13	14	6	26	10	21	21	17	5	48	31	16	7	4	1	34	1	20	5	4	12	13	54	14	27	15	10	21	12	15	8	6	13	10	13	101	6	34	6	10	6	61	4	5
1933	2	1933.16666666667	California	3	53	9	18	6	14	7	7	18	14	3	45	27	43	8	3	1	7	2	6	6	1	8	3	34	18	12	14	15	21	5	25	7	6	23	8	3	40	3	34	2	12	5	48	3	6
1933	3	1933.25	California	6	22	19	14	13	10	9	6	42	8	3	35	20	21	8	8	2	24	4	13	6	4	8	4	24	26	24	7	8	12	2	6	5	7	14	5	2	28	1	24	4	3	3	32	5	3
1933	4	1933.33333333333	California	11	23	22	21	6	32	10	5	56	14	4	36	18	30	15	6	3	19	3	27	8	7	5	5	72	15	16	17	9	17	11	10	5	7	12	6	6	26	3	35	4	3	6	22	5	4
1933	5	1933.41666666667	California	8	49	17	30	7	52	10	11	42	31	7	60	31	63	28	16	8	41	7	62	9	6	21	14	89	42	29	62	32	22	23	23	22	10	20	10	6	34	10	46	7	7	11	61	7	11
1933	6	1933.5	California	7	165	79	32	38	223	51	17	31	49	13	139	143	168	102	44	17	54	52	309	25	20	26	50	274	117	129	21	147	65	41	76	38	35	34	21	26	45	15	102	17	14	20	152	30	15
1933	7	1933.58333333333	California	19	261	155	50	97	167	116	30	98	130	25	473	313	258	140	39	58	214	69	326	95	38	52	84	187	176	170	50	424	46	30	107	43	41	42	31	43	88	30	346	22	16	42	165	48	42
1933	8	1933.66666666667	California	12	371	404	115	160	282	439	25	150	275	28	502	521	393	92	28	18	353	95	728	142	17	98	107	690	186	463	89	797	149	56	191	95	90	40	72	142	190	51	413	44	37	71	104	100	84
1933	9	1933.75	California	18	174	208	160	157	160	218	33	130	364	55	232	178	792	182	13	17	274	126	824	55	25	159	110	828	324	305	108	771	227	98	143	251	38	35	53	94	123	62	387	80	18	63	93	68	95
1933	10	1933.83333333333	California	21	138	153	103	102	118	117	16	149	168	17	99	211	311	181	27	74	160	171	1014	88	8	226	110	435	257	302	30	379	188	64	157	199	66	21	31	72	58	43	529	62	11	116	43	47	82
1933	11	1933.91666666667	California	17	147	160	50	39	82	75	14	78	154	33	41	33	641	84	11	29	58	105	370	88	8	183	33	293	334	234	29	269	82	86	86	212	59	25	35	25	35	36	433	63	10	83	47	45	44
1933	12	1934	California	20	63	40	34	30	68	20	13	73	71	11	42	35	120	81	11	8	38	106	154	93	4	60	17	150	56	68	19	213	48	28	99	27	28	20	25	12	23	20	302	21	8	94	16	34	53
1934	1	1934.08333333333	California	18	34	16	25	16	48	7	14	33	46	5	10	23	84	78	7	6	15	79	67	36	5	13	4	71	37	39	14	89	28	22	76	21	24	10	13	12	14	13	28	8	7	72	7	8	17
1934	2	1934.16666666667	California	20	23	17	10	15	34	7	3	25	15	2	12	9	79	41	1	8	8	25	28	28	5	15	2	47	19	12	14	34	18	17	66	4	11	5	17	6	11	7	44	10	5	18	4	9	10
1934	3	1934.25	California	22	9	18	16	8	33	5	3	10	14	2	13	7	39	16	2	7	9	20	10	14	9	12	3	25	27	15	5	64	18	20	40	5	8	5	10	12	10	8	25	10	13	16	4	4	6
1934	4	1934.33333333333	California	33	10	5	8	9	38	4	3	15	9	3	13	18	32	20	2	14	21	19	22	8	6	21	5	35	34	24	9	64	10	15	73	7	10	16	30	6	7	11	58	15	16	18	6	3	12
1934	5	1934.41666666667	California	161	48	33	13	31	33	7	8	37	29	10	18	32	36	27	4	12	23	75	43	21	7	29	13	40	61	28	39	125	12	22	81	17	37	47	64	7	31	25	24	23	18	28	12	12	45
1934	6	1934.5	California	1346	69	45	30	75	186	10	22	39	58	20	50	96	62	54	18	31	46	188	82	95	15	75	26	39	214	31	82	217	28	119	196	69	85	87	100	17	66	25	68	61	108	43	33	26	69
1934	7	1934.58333333333	California	747	335	77	16	231	298	69	19	106	125	34	97	86	59	240	25	63	118	293	197	124	20	159	59	51	436	56	109	220	68	139	495	60	105	89	297	32	72	44	162	150	438	67	79	68	50
1934	8	1934.66666666667	California	330	245	248	47	331	465	69	54	144	113	48	65	106	84	151	63	51	131	256	277	196	40	271	85	67	260	100	207	366	140	272	731	52	235	159	276	73	85	92	452	116	551	46	57	91	142
1934	9	1934.75	California	260	180	721	76	210	413	107	47	134	106	26	58	69	26	118	30	45	270	515	165	220	40	120	132	45	186	85	230	262	182	269	385	38	341	183	323	132	55	46	209	275	507	16	116	65	154
1934	10	1934.83333333333	California	162	249	539	75	189	198	110	44	173	58	24	68	31	27	196	47	31	248	343	53	156	55	137	95	61	163	58	206	116	72	206	550	53	153	189	325	90	34	41	254	152	580	28	145	107	99
1934	11	1934.91666666667	California	81	177	121	48	140	85	112	25	80	59	8	64	30	14	100	31	28	177	238	8	214	23	59	11	36	97	28	98	45	68	214	454	32	196	68	272	54	24	52	140	53	366	19	72	26	80
1934	12	1935	California	91	83	47	51	183	29	197	16	45	58	4	56	10	8	177	41	33	55	261	5	171	12	25	5	9	68	32	38	15	61	243	186	14	49	19	156	65	13	29	118	35	155	17	66	10	43
1935	1	1935.08333333333	California	52	16	31	20	119	32	143	10	38	40	2	37	9	2	98	17	19	117	43	3	229	8	12	4	7	10	13	58	9	36	66	105	20	22	11	138	21	11	30	39	29	86	13	37	14	12
1935	2	1935.16666666667	California	44	26	23	16	79	24	79	7	9	10	2	19	3	4	64	11	13	56	28	1	36	5	9	3	5	2	4	29	3	20	86	69	17	15	11	78	19	4	15	63	11	88	9	28	21	15
1935	3	1935.25	California	45	13	11	20	33	37	79	8	13	27	5	21	3	4	37	25	12	58	36	1	25	7	5	3	2	4	4	15	4	26	50	66	19	10	10	42	21	6	14	74	18	63	13	22	4	5
1935	4	1935.33333333333	California	16	10	8	17	20	25	77	11	8	19	1	32	1	3	24	18	13	61	58	1	15	10	10	3	2	6	2	14	4	43	52	41	16	12	12	48	21	5	26	73	19	33	12	21	8	14
1935	5	1935.41666666667	California	19	13	25	43	46	32	151	16	18	39	3	25	6	3	25	35	22	165	45	2	46	37	35	6	4	17	9	34	8	70	87	74	25	31	32	96	35	4	42	63	36	38	21	53	18	21
1935	6	1935.5	California	97	24	58	102	60	89	416	30	45	50	6	49	19	5	48	83	34	438	223	3	91	97	100	20	9	25	34	28	13	466	204	32	85	77	100	169	126	28	139	71	119	92	80	89	45	30
1935	7	1935.58333333333	California	117	28	220	178	204	72	1161	46	59	163	18	103	29	6	82	199	75	1120	361	4	89	294	219	110	11	28	41	128	18	624	271	52	115	205	207	408	235	58	449	73	430	100	166	419	130	25
1935	8	1935.66666666667	California	121	17	361	361	281	144	357	60	108	220	37	163	26	6	114	275	66	1035	146	4	179	710	489	224	17	144	38	161	7	701	349	48	253	366	475	447	497	111	559	61	443	114	319	279	198	29
1935	9	1935.75	California	96	20	349	301	550	217	375	167	103	92	13	149	15	5	21	201	151	1391	351	2	139	755	332	79	28	220	53	98	8	698	161	63	380	332	595	218	489	90	724	88	441	119	389	369	193	26
1935	10	1935.83333333333	California	96	16	140	312	191	110	192	248	90	111	36	117	13	5	55	206	183	495	98	2	95	347	431	132	33	102	43	116	12	333	118	52	155	683	409	248	375	83	626	76	288	44	312	563	188	15
1935	11	1935.91666666667	California	49	8	138	114	124	79	39	229	93	61	18	46	25	6	57	83	81	206	109	3	75	218	299	69	21	53	15	78	9	360	123	33	107	504	348	147	280	37	340	75	93	27	111	310	102	6
1935	12	1936	California	26	5	66	130	64	63	37	139	48	17	20	15	8	2	48	93	51	37	53	1	20	113	174	51	14	21	20	59	2	95	139	7	23	212	173	69	217	33	112	44	65	12	62	124	58	14
1936	1	1936.08333333333	California	14	8	40	70	54	33	19	125	36	15	12	5	12	3	24	43	27	10	47	1	9	88	104	45	3	5	16	22	2	100	42	2	20	91	148	21	172	17	72	44	38	11	18	46	42	5
1936	2	1936.16666666667	California	15	5	29	83	48	9	15	83	26	9	14	2	7	2	13	30	15	4	15	2	8	47	75	15	7	4	5	20	2	13	27	1	35	82	43	55	167	18	71	25	29	9	15	29	35	5
1936	3	1936.25	California	13	9	20	46	36	14	7	106	15	7	6	1	8	5	6	18	9	1	9	3	11	27	53	9	3	3	6	23	1	8	15	1	14	62	39	21	75	18	37	7	43	7	10	37	22	5
1936	4	1936.33333333333	California	12	21	30	46	50	19	6	83	19	8	10	1	14	3	6	27	9	3	7	3	6	39	47	4	4	3	7	27	1	9	16	1	14	29	98	9	88	20	51	6	31	5	11	37	38	10
1936	5	1936.41666666667	California	18	37	39	108	97	18	10	157	25	16	18	2	33	3	23	28	13	2	6	1	23	79	84	3	6	6	20	57	1	17	27	4	41	74	56	8	173	28	103	9	89	7	13	52	44	13
1936	6	1936.5	California	18	56	34	187	197	42	13	235	30	43	31	5	131	5	107	50	32	2	13	2	45	86	224	9	10	9	27	66	1	39	131	5	91	137	158	20	376	142	146	20	255	7	21	85	266	15
1936	7	1936.58333333333	California	37	237	45	384	331	88	30	704	71	61	38	19	111	8	151	71	59	1	31	3	38	145	233	13	22	13	60	30	3	44	244	10	70	237	452	46	326	361	271	36	239	16	76	464	738	35
1936	8	1936.66666666667	California	56	154	74	697	863	75	24	1067	169	100	150	36	376	29	113	112	162	3	32	7	68	140	244	50	27	29	84	71	7	32	687	14	88	273	363	59	488	421	163	33	139	12	54	456	1135	42
1936	9	1936.75	California	71	156	52	549	550	112	36	1272	81	88	122	39	481	46	315	186	231	3	45	7	75	223	283	63	24	36	53	170	8	25	937	14	127	403	412	60	477	441	172	41	39	11	80	179	1145	47
1936	10	1936.83333333333	California	53	92	65	615	184	26	25	1166	123	74	103	21	457	38	359	208	94	1	27	9	39	117	135	41	35	12	64	60	8	31	188	15	98	236	292	48	418	128	182	26	56	8	55	35	844	95
1936	11	1936.91666666667	California	39	92	46	261	46	32	14	330	92	45	37	20	339	18	82	104	165	1	33	1	28	99	43	29	37	7	10	50	5	13	152	4	56	114	138	62	91	142	170	17	39	9	80	11	393	120
1936	12	1937	California	29	28	28	194	20	27	8	247	77	28	42	15	122	15	41	51	102	1	25	2	35	24	15	11	12	3	11	31	5	6	37	2	22	77	36	20	100	66	93	11	11	2	58	6	192	66
1937	1	1937.08333333333	California	13	26	10	33	13	21	2	76	99	12	20	10	51	7	18	38	26	3	22	3	20	24	10	7	11	3	4	20	3	4	25	1	11	36	30	16	35	48	24	5	8	5	20	2	70	33
1937	2	1937.16666666667	California	2	12	4	22	8	6	4	25	59	11	14	6	40	16	16	42	14	2	7	3	20	16	15	3	5	3	5	22	1	2	10	3	8	29	13	7	25	25	10	2	19	4	18	1	85	25
1937	3	1937.25	California	4	18	6	13	3	5	6	17	40	13	17	7	22	11	27	21	26	1	9	2	27	7	14	1	3	1	3	12	4	1	8	2	8	17	3	2	18	22	3	2	15	4	28	2	68	10
1937	4	1937.33333333333	California	13	16	3	16	6	8	12	10	30	10	13	15	16	7	14	34	35	2	18	1	16	7	10	3	2	1	1	15	2	2	10	2	17	9	6	2	14	21	3	4	11	2	34	1	23	15
1937	5	1937.41666666667	California	17	47	12	25	15	13	13	13	60	17	30	18	45	8	34	61	66	3	18	2	22	7	15	7	6	4	2	34	2	3	24	3	28	8	9	3	13	45	5	8	27	8	65	4	39	42
1937	6	1937.5	California	25	139	26	53	19	27	57	8	79	28	67	49	45	20	149	179	167	15	14	4	21	9	16	8	8	4	4	328	6	5	28	4	66	23	12	6	21	76	21	18	55	14	66	7	44	40
1937	7	1937.58333333333	California	89	552	38	74	28	60	62	22	159	65	70	164	442	37	367	684	185	7	23	12	112	29	71	13	24	10	3	437	6	13	48	5	174	37	13	13	49	123	19	38	72	6	142	15	96	101
1937	8	1937.66666666667	California	138	358	52	147	45	69	49	22	299	44	109	166	539	90	302	455	98	10	25	27	212	20	70	42	53	22	7	195	19	12	51	13	313	60	13	21	73	51	64	37	79	9	342	12	80	157
1937	9	1937.75	California	156	331	39	96	64	73	60	19	339	30	216	232	672	82	147	374	165	10	28	49	128	31	39	64	67	17	9	316	19	10	43	9	258	34	7	25	60	35	28	67	84	13	559	11	30	147
1937	10	1937.83333333333	California	103	340	9	81	15	46	21	11	90	21	165	124	587	54	123	202	108	8	18	22	211	16	26	123	32	10	8	228	30	7	26	11	366	21	5	11	29	64	31	72	45	9	527	10	32	195
1937	11	1937.91666666667	California	61	228	5	22	6	36	34	8	131	12	173	122	386	33	115	87	50	6	8	16	113	6	11	94	34	5	3	78	12	4	10	9	155	8	7	4	17	47	10	61	20	9	262	2	11	183
1937	12	1938	California	17	110	3	19	5	26	20	4	86	8	34	78	78	17	81	63	22	3	13	13	139	4	6	97	20	4	0	61	6	2	6	5	102	6	10	4	6	49	4	40	12	5	111	3	6	80
1938	1	1938.08333333333	California	14	99	2	5	6	9	16	3	41	9	43	21	35	11	59	92	25	2	7	5	52	4	3	78	12	4	1	61	11	4	3	7	51	1	9	2	2	21	3	21	3	3	50	3	4	22
1938	2	1938.16666666667	California	8	100	3	6	2	6	17	1	40	10	51	12	42	8	37	79	12	1	2	6	42	3	1	63	11	7	2	37	13	1	4	4	18	4	10	3	1	17	6	15	2	2	56	3	2	11
1938	3	1938.25	California	9	41	2	6	1	5	8	1	24	6	44	19	16	10	13	52	13	1	2	5	27	3	1	38	8	4	3	17	5	1	3	5	23	5	19	3	4	16	7	10	1	1	64	4	5	17
1938	4	1938.33333333333	California	3	86	4	3	3	6	7	1	41	10	46	14	11	4	12	55	11	3	3	7	23	8	1	85	5	4	3	45	4	1	5	6	25	9	13	8	7	8	8	10	2	1	18	7	2	29
1938	5	1938.41666666667	California	4	108	8	12	5	4	6	4	26	15	115	45	8	15	8	80	35	2	6	8	16	9	3	139	7	13	7	37	6	3	4	8	39	3	36	12	8	13	22	15	3	6	37	10	2	38
1938	6	1938.5	California	6	295	19	23	10	14	14	5	108	78	157	200	8	26	17	206	37	4	6	26	30	63	10	558	12	43	6	67	10	10	5	48	46	10	47	20	35	27	57	33	7	18	63	30	5	181
1938	7	1938.58333333333	California	22	427	23	59	18	17	28	5	355	134	332	156	8	33	29	545	22	4	14	22	53	67	6	513	22	69	30	113	11	19	18	187	63	35	110	26	76	40	69	64	19	36	158	75	5	351
1938	8	1938.66666666667	California	20	225	23	56	20	28	30	12	433	179	427	120	14	69	69	1286	31	12	23	36	97	97	4	593	27	98	74	129	5	5	24	207	89	65	190	29	98	70	191	127	31	55	224	47	7	808
1938	9	1938.75	California	12	164	32	150	38	18	23	27	178	204	235	89	11	57	27	715	34	22	31	27	107	132	6	652	19	61	51	52	6	17	23	218	133	47	154	42	149	69	56	206	22	52	318	32	11	787
1938	10	1938.83333333333	California	14	125	26	71	27	8	11	19	218	191	175	85	7	31	20	657	16	11	14	27	103	141	7	256	22	70	65	54	4	22	29	137	40	26	169	26	112	111	29	79	33	28	299	22	6	1206
1938	11	1938.91666666667	California	2	80	17	44	32	6	4	9	117	86	143	95	5	31	12	264	7	6	8	19	104	166	3	103	13	62	64	21	2	7	22	47	50	15	161	17	33	33	18	69	24	16	100	15	4	1027
1938	12	1939	California	8	68	18	27	35	6	3	3	81	50	36	90	4	16	5	115	6	2	7	15	26	38	4	103	5	17	68	15	1	5	7	65	15	7	108	9	24	17	9	35	21	12	53	9	3	597
1939	1	1939.08333333333	California	4	48	14	20	19	2	3	1	44	12	26	50	1	8	6	48	7	1	5	3	22	31	5	23	5	11	55	14	2	4	2	19	11	3	53	6	11	13	2	7	8	8	49	10	3	261
1939	2	1939.16666666667	California	2	22	12	10	12	3	1	3	15	15	15	53	3	5	4	44	4	2	6	6	15	14	1	19	5	10	20	25	2	6	2	16	12	5	40	6	11	3	4	8	5	7	21	5	2	109
1939	3	1939.25	California	4	5	12	24	10	4	4	2	5	2	14	22	2	3	6	8	9	4	8	10	3	31	1	10	7	5	19	25	3	6	3	29	26	3	34	5	15	3	2	10	6	4	19	6	2	20
1939	4	1939.33333333333	California	8	2	13	9	11	5	4	3	2	3	38	26	1	4	5	8	9	5	19	11	1	13	2	15	9	5	17	40	2	5	3	40	10	7	31	9	10	3	5	9	7	8	21	14	2	9
1939	5	1939.41666666667	California	11	5	44	20	10	4	14	15	3	2	54	95	3	28	11	7	12	6	10	33	3	12	2	29	11	4	22	68	6	12	9	66	14	15	19	17	19	17	11	12	7	10	31	46	3	17
1939	6	1939.5	California	48	14	89	21	50	16	26	12	14	5	66	154	6	28	7	10	63	12	21	67	4	23	7	60	28	5	35	83	14	23	30	180	45	27	44	66	69	34	15	40	69	20	106	147	7	33
1939	7	1939.58333333333	California	176	24	48	44	94	29	48	15	3	4	170	82	7	83	11	15	94	7	42	75	6	89	18	67	81	9	124	197	53	53	25	294	117	44	91	107	101	35	32	27	106	25	113	416	22	48
1939	8	1939.66666666667	California	213	19	87	105	116	27	66	10	3	4	291	60	13	55	12	15	278	26	80	219	13	155	35	189	41	35	240	211	143	47	86	595	165	92	70	245	243	125	25	67	128	26	357	296	27	78
1939	9	1939.75	California	227	25	86	163	182	46	215	19	7	10	358	88	19	68	21	22	281	13	153	192	7	181	33	138	34	42	141	172	110	47	54	1031	205	150	68	126	248	72	48	115	240	21	359	156	19	29
1939	10	1939.83333333333	California	141	13	54	125	74	55	160	9	5	11	419	66	11	52	21	9	184	13	98	160	7	168	18	68	30	37	128	136	65	45	85	734	119	85	78	181	226	80	28	58	191	13	316	157	5	19
1939	11	1939.91666666667	California	92	4	41	60	28	57	133	7	2	8	290	70	13	31	18	4	252	6	266	226	10	241	20	47	24	23	73	205	40	17	52	398	60	132	24	100	75	60	29	32	138	9	119	112	4	6
1939	12	1940	California	54	2	42	11	8	95	106	5	2	5	159	37	5	28	13	5	196	3	184	89	7	39	15	46	13	10	47	64	23	11	19	213	36	30	35	43	32	41	12	15	61	5	45	109	4	4
1940	1	1940.08333333333	California	41	2	17	13	8	36	74	7	1	2	105	31	3	19	16	1	63	3	151	59	6	42	16	15	11	8	29	12	16	8	13	76	41	23	14	49	13	32	6	8	22	4	9	136	2	1
1940	2	1940.16666666667	California	17	4	14	14	7	56	29	5	1	2	77	28	1	17	4	1	76	2	74	36	3	33	6	15	9	9	11	18	5	5	10	14	35	21	7	57	10	21	12	5	30	4	13	107	3	1
1940	3	1940.25	California	14	5	9	7	11	35	18	3	2	5	57	22	2	11	2	2	109	1	58	62	5	9	7	16	6	4	13	7	5	6	4	3	8	16	11	60	7	23	6	3	28	5	5	126	2	1
1940	4	1940.33333333333	California	11	3	4	6	9	44	19	4	3	7	33	61	3	13	5	2	156	1	152	36	11	19	5	19	3	7	14	14	7	10	12	4	17	23	5	19	9	13	16	5	37	6	8	210	2	4
1940	5	1940.41666666667	California	20	6	6	11	10	46	38	12	5	8	35	26	3	14	8	6	315	1	150	102	12	52	7	26	8	14	33	21	10	14	18	4	21	54	9	20	7	51	35	5	68	27	16	320	6	11
1940	6	1940.5	California	86	17	6	47	27	307	140	36	11	13	71	84	4	46	23	10	695	2	197	150	24	81	23	66	18	20	75	72	53	40	44	5	35	148	8	72	28	126	64	13	63	110	26	1052	3	17
1940	7	1940.58333333333	California	74	14	10	130	89	971	321	24	22	23	80	111	9	78	31	13	1807	9	505	345	71	197	52	119	29	39	169	51	150	67	99	12	60	272	27	69	48	338	230	27	118	103	23	1738	11	92
1940	8	1940.66666666667	California	81	12	10	105	119	671	101	19	16	40	106	93	12	72	65	28	2924	9	517	618	144	256	203	151	66	41	203	29	481	108	41	4	30	636	82	64	55	252	397	16	131	104	30	1121	26	205
1940	9	1940.75	California	57	12	7	162	166	261	125	21	30	20	246	185	5	42	28	22	1846	9	171	411	204	163	54	133	36	65	163	48	669	91	144	3	49	821	76	101	30	401	321	21	106	58	17	437	18	119
1940	10	1940.83333333333	California	35	15	7	254	79	131	75	25	48	9	331	106	4	81	49	19	918	7	147	301	107	225	42	73	11	44	132	40	668	34	120	2	48	447	36	130	57	163	469	10	88	44	15	136	10	86
1940	11	1940.91666666667	California	19	4	10	69	67	66	64	13	28	3	283	42	6	72	28	28	425	3	26	160	124	111	26	49	11	52	68	34	339	60	98	0	51	530	24	133	14	96	300	4	83	20	17	87	11	57
1940	12	1941	California	11	2	7	21	41	59	35	5	33	5	174	21	3	29	16	9	99	2	65	134	76	75	18	10	9	35	27	26	222	18	27	1	47	247	11	57	10	168	83	2	110	13	12	43	5	36
1941	1	1941.08333333333	California	5	1	3	9	16	22	21	7	27	5	171	17	2	21	8	4	43	1	32	158	87	59	22	10	6	8	10	7	127	29	6	2	14	199	8	53	6	111	59	3	121	8	7	21	3	38
1941	2	1941.16666666667	California	8	1	1	4	10	13	44	4	19	3	107	10	4	7	6	2	13	2	13	75	40	22	15	8	8	3	6	4	97	20	6	4	19	51	9	45	7	106	18	1	73	6	2	7	5	23
1941	3	1941.25	California	6	3	1	6	6	15	48	2	11	4	55	11	3	8	5	2	6	2	12	53	55	29	12	6	4	5	11	8	31	16	7	3	16	98	17	48	10	44	7	2	29	3	2	3	6	11
1941	4	1941.33333333333	California	3	3	2	27	5	9	66	4	8	6	58	8	4	9	6	2	3	2	18	73	44	19	13	3	12	12	17	9	45	16	5	4	9	63	16	58	14	64	5	2	12	4	3	1	10	23
1941	5	1941.41666666667	California	20	9	7	22	8	19	42	9	22	8	153	17	11	16	7	2	1	5	21	132	46	17	14	11	26	23	30	19	54	10	4	6	5	185	24	115	7	117	8	7	20	5	3	2	29	30
1941	6	1941.5	California	25	9	17	16	40	79	120	26	79	31	689	40	23	36	15	7	1	25	42	132	124	28	57	28	24	48	82	36	85	14	9	5	9	206	45	175	20	207	23	18	50	8	9	1	30	64
1941	7	1941.58333333333	California	21	19	29	61	40	99	164	23	215	87	1539	43	36	77	33	6	3	38	47	447	423	64	104	53	114	104	78	51	132	52	29	5	28	238	92	206	41	565	42	57	93	22	41	3	68	79
1941	8	1941.66666666667	California	42	20	42	56	38	211	211	34	334	188	746	87	63	150	29	4	2	42	101	456	328	83	150	28	205	119	53	118	77	68	32	11	30	254	107	763	61	474	71	80	137	27	56	4	170	115
1941	9	1941.75	California	35	30	32	42	44	124	141	20	214	149	1354	53	45	290	49	7	4	41	102	348	226	64	121	19	112	82	98	69	105	50	33	7	44	125	49	523	22	333	56	80	103	21	61	3	101	54
1941	10	1941.83333333333	California	24	37	21	45	59	106	142	25	105	144	369	33	10	229	56	10	2	12	160	190	108	55	110	21	87	53	49	36	96	48	21	5	52	97	71	173	23	257	77	87	72	13	66	4	111	52
1941	11	1941.91666666667	California	23	18	19	17	22	58	138	18	49	173	227	15	6	59	26	9	2	8	63	55	60	115	110	14	128	42	54	28	68	26	7	5	19	35	33	81	9	286	42	38	79	10	44	4	53	25
1941	12	1942	California	8	10	12	13	55	20	46	11	30	178	165	4	6	36	21	4	1	15	45	70	74	103	135	6	96	19	34	20	15	6	5	5	10	12	14	20	3	226	37	46	35	5	7	2	29	5
1942	1	1942.08333333333	California	12	8	35	5	41	10	29	6	21	67	65	6	8	16	27	2	1	12	22	23	32	35	64	4	115	43	35	10	6	5	2	2	15	4	10	7	1	129	10	51	37	3	6	3	43	4
1942	2	1942.16666666667	California	9	5	14	3	18	5	14	8	14	17	32	4	6	12	20	2	1	7	27	20	18	26	90	7	56	34	29	4	5	4	2	3	17	5	8	6	2	87	5	11	44	3	9	2	22	5
1942	3	1942.25	California	10	6	5	4	16	2	13	15	17	28	22	5	2	9	5	1	1	8	31	23	9	35	65	7	43	55	23	2	4	3	2	3	9	2	9	7	1	41	5	21	36	8	2	2	28	2
1942	4	1942.33333333333	California	3	8	8	3	19	4	22	12	15	26	33	8	5	8	5	6	2	12	23	46	5	12	92	7	70	54	12	4	4	7	3	5	8	4	8	7	5	29	4	16	68	6	5	2	23	5
1942	5	1942.41666666667	California	7	6	29	6	26	4	19	11	29	60	52	12	6	15	23	8	0	32	39	95	19	8	132	6	113	45	22	3	3	8	5	7	27	16	14	11	10	35	4	28	95	15	24	2	20	3
1942	6	1942.5	California	5	10	41	7	97	4	30	27	56	64	69	19	21	19	46	38	1	49	111	213	25	17	234	32	175	147	98	6	6	51	13	35	47	47	28	8	22	81	2	28	273	35	56	2	81	21
1942	7	1942.58333333333	California	9	9	43	9	233	6	62	57	61	213	72	38	22	29	178	48	1	111	97	425	58	57	620	20	399	219	67	15	4	76	23	22	60	45	87	44	49	246	6	76	911	63	110	1	67	55
1942	8	1942.66666666667	California	29	10	83	28	91	6	38	108	106	403	65	107	82	53	258	94	3	83	248	215	115	66	1165	23	484	510	72	34	7	117	43	14	98	34	88	43	62	167	8	73	712	49	413	2	275	86
1942	9	1942.75	California	36	10	113	33	120	14	43	117	73	767	36	86	102	76	291	152	4	25	171	172	139	84	1614	10	154	477	57	29	6	33	9	21	98	34	68	25	50	173	9	112	898	34	194	5	319	48
1942	10	1942.83333333333	California	81	6	61	37	132	4	47	82	41	449	29	69	116	59	140	91	3	17	129	102	240	83	949	13	173	135	39	11	5	55	17	14	119	21	69	34	66	122	8	41	193	25	156	5	130	33
1942	11	1942.91666666667	California	61	10	28	18	73	2	47	48	31	613	13	29	52	18	133	35	2	11	85	62	75	61	361	15	71	199	21	17	6	32	11	6	26	22	41	33	70	42	4	51	170	17	112	3	136	21
1942	12	1943	California	50	4	23	7	59	2	16	18	17	389	9	15	29	17	48	26	1	3	18	21	54	41	156	8	64	143	11	8	5	14	9	9	25	8	32	13	22	16	4	33	124	10	39	3	46	11
1943	1	1943.08333333333	California	28	2	19	6	10	3	3	7	13	303	3	15	12	9	28	20	2	4	19	14	29	25	17	9	37	110	17	5	4	14	6	4	22	7	12	14	29	5	2	18	29	10	11	3	15	10
1943	2	1943.16666666667	California	19	3	10	3	4	4	4	3	16	287	3	7	8	6	32	6	1	3	8	6	22	24	19	10	41	32	11	9	4	28	1	3	16	2	11	6	10	5	3	11	31	6	13	2	7	9
1943	3	1943.25	California	12	1	9	4	8	4	5	8	11	126	8	7	11	5	32	14	2	3	14	4	23	17	15	4	22	21	10	2	2	17	4	2	8	3	8	5	5	2	5	10	16	3	6	3	5	5
1943	4	1943.33333333333	California	20	3	8	7	7	6	6	3	4	82	8	12	9	6	81	6	2	4	17	7	17	30	8	8	14	33	9	3	2	24	5	3	8	4	7	6	5	2	4	13	10	8	14	2	2	11
1943	5	1943.41666666667	California	50	3	12	5	13	7	7	8	7	111	3	28	20	13	226	15	4	7	14	11	16	72	2	12	23	45	23	3	3	48	17	6	13	4	8	12	5	1	14	19	21	13	38	3	5	7
1943	6	1943.5	California	165	7	50	13	22	42	8	12	17	154	27	105	29	38	626	41	5	7	9	18	58	118	5	18	59	108	54	5	7	83	33	23	56	7	30	19	27	6	19	30	37	34	60	3	20	6
1943	7	1943.58333333333	California	437	19	88	30	75	56	33	30	39	554	43	106	71	35	1388	78	6	21	25	58	171	354	11	100	197	322	104	7	8	42	23	65	117	19	70	7	22	7	40	56	18	49	65	4	10	29
1943	8	1943.66666666667	California	506	52	113	52	96	28	41	25	35	433	38	157	107	33	1193	87	7	24	37	64	191	592	14	82	206	157	71	8	29	113	72	136	178	20	130	23	18	12	48	86	33	74	148	6	28	42
1943	9	1943.75	California	492	111	111	32	109	36	44	15	13	618	89	313	102	67	860	95	6	30	60	27	247	292	13	53	307	180	192	13	15	271	137	170	552	18	165	25	22	3	52	72	26	146	74	8	54	28
1943	10	1943.83333333333	California	365	85	82	25	179	34	71	22	19	657	71	304	252	68	468	31	3	18	17	14	352	125	8	46	355	104	328	15	14	122	86	105	465	15	98	30	9	2	59	79	14	105	28	10	43	21
1943	11	1943.91666666667	California	204	61	80	19	100	59	21	23	19	151	24	130	139	48	271	39	2	11	18	4	109	40	7	33	122	228	323	19	8	89	39	67	396	5	36	15	4	2	46	94	7	137	28	5	27	11
1943	12	1944	California	69	36	76	12	60	38	22	10	8	33	7	50	182	34	79	19	2	10	11	8	82	18	2	24	76	58	155	22	5	101	17	43	177	4	6	19	4	2	18	152	8	33	27	5	14	3
1944	1	1944.08333333333	California	31	9	46	13	66	8	9	13	10	27	5	26	36	13	37	18	1	6	3	5	44	16	3	18	60	29	126	12	9	59	18	16	64	2	9	9	4	2	17	87	2	11	20	2	7	2
1944	2	1944.16666666667	California	22	15	24	10	18	6	10	8	6	28	7	26	32	19	16	8	1	7	6	7	13	8	4	16	21	26	59	11	8	73	12	15	111	3	5	10	3	3	11	110	3	6	14	2	9	4
1944	3	1944.25	California	16	17	41	8	19	20	8	17	15	15	3	31	32	15	13	5	1	10	2	6	8	11	2	16	25	18	35	7	3	23	4	13	79	3	6	14	1	1	13	85	2	7	10	1	8	2
1944	4	1944.33333333333	California	17	40	21	13	18	40	13	11	15	17	3	34	60	19	9	11	2	11	5	12	8	8	2	10	13	9	66	10	3	53	6	18	51	3	6	8	2	4	30	152	3	10	13	1	10	7
1944	5	1944.41666666667	California	25	30	40	34	17	42	27	48	40	37	3	49	100	52	12	21	3	26	8	11	15	22	4	39	41	30	74	29	6	42	4	31	100	3	15	4	9	3	42	179	4	11	17	3	35	13
1944	6	1944.5	California	26	82	123	106	40	233	107	92	194	97	7	209	175	115	26	17	7	45	28	26	37	79	9	59	48	62	227	63	12	62	16	43	414	4	31	8	16	26	42	268	8	36	21	9	53	27
1944	7	1944.58333333333	California	57	198	221	231	85	315	140	54	548	198	9	126	414	290	15	47	11	91	20	48	72	75	25	171	159	73	238	138	30	92	18	40	610	5	81	23	27	24	282	559	15	20	27	16	106	129
1944	8	1944.66666666667	California	46	285	622	171	93	650	286	90	618	369	12	88	575	474	74	104	11	82	30	29	156	134	26	266	148	67	641	84	27	60	36	43	927	22	48	16	37	29	319	856	10	53	32	24	93	121
1944	9	1944.75	California	74	424	1123	207	203	553	163	130	687	77	8	53	397	497	60	94	11	86	27	100	116	174	14	234	136	128	572	50	37	84	19	26	734	20	34	38	39	32	261	628	2	45	51	14	128	93
1944	10	1944.83333333333	California	63	367	765	251	77	357	216	75	563	58	5	40	295	512	36	56	18	118	35	122	163	228	10	208	117	49	479	102	52	25	12	46	556	8	66	30	32	13	268	1185	5	61	28	10	116	64
1944	11	1944.91666666667	California	47	63	219	177	36	299	97	63	205	27	4	31	296	574	37	25	8	70	18	58	113	56	4	104	173	32	694	50	39	15	17	53	359	5	40	35	16	11	226	797	4	85	29	9	88	72
1944	12	1945	California	44	72	225	91	20	185	92	19	106	12	3	13	122	85	11	24	6	37	9	50	99	17	3	45	54	30	363	16	31	14	6	29	167	2	34	15	10	4	178	211	3	66	11	10	29	44
1945	1	1945.08333333333	California	12	36	73	48	11	49	73	12	95	5	1	9	119	61	9	20	1	22	5	58	61	11	5	41	54	27	474	14	21	8	3	20	219	2	27	9	5	3	66	66	7	40	18	6	32	5
1945	2	1945.16666666667	California	17	22	36	31	10	19	105	10	77	8	1	4	116	48	9	10	2	9	15	18	29	9	2	36	30	41	254	9	8	4	3	18	200	3	14	5	14	5	55	75	5	21	13	9	15	3
1945	3	1945.25	California	11	11	36	26	6	37	98	10	73	12	4	5	46	29	6	13	5	13	10	10	23	7	10	38	10	28	102	16	11	4	4	9	325	2	15	6	14	9	28	50	6	18	5	8	7	5
1945	4	1945.33333333333	California	9	17	23	27	4	48	46	11	41	9	9	9	45	40	6	8	7	10	8	9	60	6	12	53	18	29	69	23	11	11	4	2	441	8	20	4	6	7	37	36	20	14	3	7	11	4
1945	5	1945.41666666667	California	7	18	32	49	10	93	111	27	36	18	10	12	72	36	11	23	10	13	9	12	88	27	22	68	37	65	217	23	24	25	5	2	303	7	22	5	9	12	58	71	67	17	3	17	7	12
1945	6	1945.5	California	42	27	94	74	16	71	234	123	300	31	20	35	151	106	19	95	23	22	7	50	557	37	17	100	118	37	180	35	68	39	18	8	328	7	60	10	33	43	184	247	98	32	8	72	12	33
1945	7	1945.58333333333	California	86	173	298	354	62	136	449	196	646	19	56	39	354	247	48	223	35	34	34	35	675	88	22	148	239	174	417	71	128	74	44	14	592	9	75	15	49	61	604	291	201	56	14	175	63	58
1945	8	1945.66666666667	California	77	34	551	267	48	396	639	224	445	35	53	77	302	241	45	722	23	84	43	68	534	130	54	257	408	112	345	142	310	159	53	17	391	11	50	37	85	101	577	480	217	74	23	212	35	75
1945	9	1945.75	California	215	33	442	202	45	251	369	231	547	49	51	69	527	68	92	750	19	93	140	87	582	104	36	338	518	295	347	84	425	114	68	11	812	10	106	13	146	106	798	344	120	30	20	225	92	72
1945	10	1945.83333333333	California	155	23	194	150	34	489	216	212	147	70	48	17	467	88	20	678	16	76	67	50	619	156	82	237	144	110	236	248	469	153	94	13	755	6	78	7	154	145	442	341	66	43	10	347	68	47
1945	11	1945.91666666667	California	146	20	384	161	18	183	169	134	110	40	38	6	369	44	8	278	14	34	74	24	438	49	57	335	74	218	249	86	291	157	36	14	222	4	46	10	71	78	437	208	65	33	6	140	79	11
1945	12	1946	California	99	14	164	134	14	176	89	98	88	49	28	5	327	29	7	130	7	27	57	16	291	74	14	179	70	201	103	24	219	92	22	9	106	5	49	3	15	63	89	124	16	17	4	56	30	8
1946	1	1946.08333333333	California	37	17	154	45	15	233	44	51	44	21	12	6	77	16	3	42	6	16	17	10	266	37	12	50	41	69	38	18	142	38	13	6	46	7	21	2	7	86	33	74	11	19	5	28	11	8
1946	2	1946.16666666667	California	22	12	87	39	4	46	36	43	38	16	12	4	27	33	2	20	5	17	9	13	180	19	10	60	31	50	39	10	92	17	29	7	26	3	21	4	13	54	21	48	12	12	5	13	19	12
1946	3	1946.25	California	26	15	49	40	4	24	29	42	20	5	8	4	37	22	2	4	3	24	5	5	70	15	12	32	23	26	14	7	104	21	42	4	7	7	48	5	11	132	13	19	8	12	4	19	12	7
1946	4	1946.33333333333	California	19	6	102	55	8	20	43	53	22	2	5	6	24	11	4	7	8	36	8	8	31	37	18	37	6	43	13	13	38	18	69	4	9	4	53	4	13	131	3	31	9	20	8	10	15	4
1946	5	1946.41666666667	California	25	9	90	65	27	27	62	92	79	3	7	5	48	31	7	21	10	46	12	13	60	29	15	53	9	63	11	46	80	32	114	17	14	5	133	7	42	102	6	51	19	36	15	11	20	14
1946	6	1946.5	California	80	32	234	229	18	77	322	196	141	8	38	4	73	72	34	17	13	80	42	39	76	101	74	81	31	118	58	76	214	68	144	43	13	12	421	8	52	623	6	90	36	48	63	15	52	83
1946	7	1946.58333333333	California	132	112	456	465	71	100	514	300	412	19	106	6	201	168	64	33	16	108	64	63	106	133	84	74	21	211	61	134	240	235	112	56	13	32	531	7	206	1469	13	201	84	97	140	61	171	95
1946	8	1946.66666666667	California	740	131	751	846	142	119	1029	406	859	62	137	7	556	517	31	108	13	223	69	214	127	165	146	94	52	187	207	370	434	90	168	61	9	26	568	21	265	1799	12	175	309	152	129	85	153	105
1946	9	1946.75	California	552	143	238	1692	159	158	1134	211	511	30	101	6	359	447	43	169	17	178	87	133	90	147	182	163	41	517	148	298	453	57	291	30	11	89	555	68	146	2849	18	234	141	86	111	94	235	191
1946	10	1946.83333333333	California	270	181	225	1502	148	224	382	164	627	15	85	8	191	248	52	125	19	202	76	109	219	208	149	72	30	617	154	869	152	109	139	22	15	58	479	66	239	1587	18	142	116	167	65	69	315	168
1946	11	1946.91666666667	California	145	79	71	784	121	94	178	97	405	7	82	8	107	174	63	47	17	145	25	71	68	249	223	81	22	253	61	366	127	99	74	24	6	33	245	42	223	330	6	58	48	173	49	44	209	188
1946	12	1947	California	74	32	47	220	94	17	27	106	348	9	74	9	60	72	54	16	11	181	32	18	43	330	235	44	4	64	42	165	104	51	34	22	6	17	207	21	87	129	8	25	35	99	42	52	106	70
1947	1	1947.08333333333	California	70	38	49	122	25	15	23	68	238	5	56	9	30	52	33	9	8	136	42	11	18	73	312	35	7	22	19	106	35	13	30	16	4	8	167	23	64	60	3	18	29	23	22	15	139	70
1947	2	1947.16666666667	California	45	19	31	26	38	5	37	92	85	4	34	8	23	57	37	8	3	103	24	9	10	105	443	21	4	16	18	68	25	12	27	7	3	4	82	15	34	38	6	11	14	13	11	12	51	44
1947	3	1947.25	California	55	8	36	11	67	4	20	63	78	2	18	6	35	15	22	11	1	73	44	13	7	53	236	33	7	29	5	142	37	17	8	14	3	15	79	11	46	12	2	15	12	7	16	12	51	31
1947	4	1947.33333333333	California	30	17	41	11	75	12	15	58	58	5	20	31	27	25	11	20	4	46	43	15	4	74	199	18	6	29	4	458	59	17	15	17	6	24	94	26	93	21	3	13	18	6	35	8	57	39
1947	5	1947.41666666667	California	60	43	88	15	48	21	8	178	230	7	32	63	72	38	20	25	3	146	82	30	11	382	394	30	10	66	6	632	144	50	49	53	18	60	179	30	109	13	8	24	35	6	66	19	89	97
1947	6	1947.5	California	86	137	145	28	85	50	14	202	378	12	114	113	233	102	127	29	8	213	138	43	25	569	1344	53	19	68	11	2182	469	78	416	164	33	69	526	197	460	19	15	56	95	12	229	39	174	145
1947	7	1947.58333333333	California	93	133	132	47	179	67	24	750	923	27	150	300	449	104	348	78	5	385	261	92	33	1853	689	104	52	135	20	2457	894	164	252	401	63	327	336	289	660	15	39	115	264	34	435	56	313	122
1947	8	1947.66666666667	California	122	263	127	99	541	48	30	885	861	23	172	419	381	88	871	142	15	1322	362	118	73	2551	1136	215	49	184	28	4266	781	147	597	775	149	260	164	312	729	43	25	82	569	49	610	71	602	107
1947	9	1947.75	California	100	436	183	71	391	112	20	920	657	22	252	560	653	101	828	72	24	601	561	91	137	1592	1830	244	40	127	34	2864	1585	195	809	619	128	427	384	242	1137	26	59	169	370	31	1094	31	335	191
1947	10	1947.83333333333	California	72	611	93	47	443	54	27	715	309	15	118	270	382	76	785	162	26	604	329	82	111	1529	1693	157	27	311	16	678	754	61	846	592	131	719	197	301	610	31	92	72	472	58	709	31	209	97
1947	11	1947.91666666667	California	85	279	69	22	328	144	19	727	141	14	87	73	181	183	335	102	28	577	125	86	50	570	670	164	14	167	17	164	458	28	1024	624	53	253	180	244	224	24	46	61	430	45	476	43	206	160
1947	12	1948	California	33	715	51	28	157	149	13	123	44	18	37	38	211	110	208	86	11	535	90	58	61	307	243	45	13	147	14	70	181	24	311	278	35	203	81	132	239	7	41	22	277	31	427	15	114	215
1948	1	1948.08333333333	California	18	275	35	6	100	141	10	63	50	8	23	24	281	67	93	41	5	232	79	18	37	123	107	19	13	89	17	32	215	18	406	181	21	132	48	69	283	8	17	6	405	73	135	17	107	157
1948	2	1948.16666666667	California	9	78	31	4	78	108	13	36	39	7	39	6	132	33	25	62	6	193	29	16	30	95	17	16	23	38	9	28	82	13	94	129	29	80	37	19	277	4	3	11	576	79	130	13	112	161
1948	3	1948.25	California	18	65	18	3	92	142	13	86	16	16	28	10	71	65	27	35	4	106	64	21	34	18	12	15	20	21	9	16	76	31	226	91	9	53	45	41	206	3	2	13	360	80	85	20	81	209
1948	4	1948.33333333333	California	9	52	25	5	118	139	23	84	16	16	36	12	67	104	27	32	8	52	64	11	104	9	22	12	19	22	12	6	103	82	213	93	33	80	25	22	235	3	4	18	419	136	131	18	90	491
1948	5	1948.41666666667	California	76	104	59	6	165	402	49	94	16	24	39	16	97	351	69	30	16	115	69	50	148	15	9	28	61	27	25	6	193	14	415	90	35	281	85	40	397	8	12	58	865	349	336	25	302	1033
1948	6	1948.5	California	156	341	104	10	249	840	128	155	58	81	75	56	150	989	186	50	28	87	310	177	381	47	28	83	91	28	70	9	334	52	622	177	110	517	314	81	793	17	27	103	1157	530	813	51	690	1540
1948	7	1948.58333333333	California	746	549	786	18	236	976	205	233	141	106	273	160	285	950	195	96	149	1203	1203	410	451	38	36	331	143	46	169	13	582	163	1010	410	48	962	698	234	1225	31	81	187	2334	2873	1977	110	1694	3973
1948	8	1948.66666666667	California	850	553	1050	24	511	918	305	151	70	199	264	349	713	1513	702	95	110	1346	1051	279	452	49	27	408	143	98	284	8	1097	280	1007	568	187	713	1276	408	1545	44	94	282	1321	4448	1184	292	3118	2280
1948	9	1948.75	California	1105	493	300	33	325	962	174	110	33	153	185	254	282	1404	591	99	83	804	1887	433	493	30	27	636	79	103	333	12	454	86	1058	700	168	591	1218	214	1908	16	83	322	1432	2162	2007	324	4561	1168
1948	10	1948.83333333333	California	1168	263	186	55	238	1828	232	94	63	211	85	367	37	1003	624	63	58	560	438	230	498	9	16	370	94	105	616	5	573	131	971	1201	129	313	1035	296	561	6	132	188	1223	1615	1307	568	2208	652
1948	11	1948.91666666667	California	911	105	204	25	342	737	172	85	27	151	67	315	50	564	341	43	36	261	366	273	347	10	13	340	88	48	354	3	182	125	878	360	100	126	1214	509	299	3	139	177	884	449	518	323	524	493
1948	12	1949	California	437	29	111	14	167	296	131	109	9	53	95	223	31	345	116	11	29	76	256	491	185	4	5	333	40	31	113	3	118	36	412	679	78	116	299	687	104	2	85	105	158	292	379	243	207	146
1949	1	1949.08333333333	California	251	29	43	17	83	88	127	33	9	74	22	170	20	110	128	4	8	25	121	204	216	4	1	92	55	14	135	1	48	36	247	466	73	91	174	421	105	2	95	69	90	203	133	174	97	54
1949	2	1949.16666666667	California	69	28	51	19	57	35	80	11	9	35	17	143	19	41	46	7	4	24	121	160	54	3	2	106	46	16	42	1	26	30	181	383	51	45	207	380	68	2	82	24	38	92	75	96	39	28
1949	3	1949.25	California	41	38	24	15	66	17	39	10	9	47	24	53	9	56	53	7	3	27	114	138	39	1	1	75	39	11	60	2	23	45	121	110	56	25	142	453	44	2	109	29	29	104	42	95	11	8
1949	4	1949.33333333333	California	37	20	34	20	89	7	112	12	4	102	23	56	10	43	23	26	6	19	110	125	50	2	1	133	27	12	68	2	9	69	44	101	71	31	147	335	37	2	154	17	8	97	33	119	6	15
1949	5	1949.41666666667	California	42	44	74	21	89	10	129	12	9	194	51	63	13	72	21	69	8	50	110	590	52	2	3	225	46	35	91	3	41	140	22	418	170	23	119	1131	79	4	180	25	20	164	70	559	10	10
1949	6	1949.5	California	80	58	414	27	143	27	158	32	21	317	99	77	32	140	39	230	22	61	251	649	256	4	4	760	148	250	211	6	56	284	62	973	405	90	214	1870	65	13	610	112	70	633	116	1383	12	6
1949	7	1949.58333333333	California	337	111	272	95	433	36	274	31	37	367	55	74	44	87	95	776	90	75	415	1505	161	13	11	1939	230	537	622	13	60	1790	96	1727	985	160	503	2626	70	40	1450	130	70	320	119	998	15	4
1949	8	1949.66666666667	California	434	267	594	187	261	45	174	28	24	320	77	109	40	126	171	637	280	114	335	1878	372	11	9	4107	997	1296	760	6	142	2365	115	2179	1429	324	863	1319	103	65	1937	274	41	477	142	1880	14	2
1949	9	1949.75	California	459	275	817	390	235	16	340	29	30	1068	85	177	60	191	240	702	442	53	177	868	368	15	14	2005	1254	2663	1568	6	223	3226	151	969	1506	475	581	1704	116	49	1406	378	14	209	77	2232	15	3
1949	10	1949.83333333333	California	467	286	531	242	148	27	152	17	27	1866	121	116	62	81	104	1026	238	45	126	942	191	4	6	1104	1283	2105	3351	3	164	3012	137	452	1047	596	753	2839	84	31	399	270	7	240	58	1512	12	3
1949	11	1949.91666666667	California	274	284	606	137	94	11	141	12	29	1494	62	96	34	87	41	871	107	38	178	562	146	3	5	547	892	1101	1142	2	34	1438	98	99	320	302	299	956	28	41	392	196	5	103	22	734	6	3
1949	12	1950	California	178	306	181	45	28	10	71	15	17	1171	49	53	20	66	18	491	52	18	147	342	91	5	4	392	1033	440	304	1	26	1046	52	23	161	429	177	185	29	14	116	157	2	107	14	307	1	1
1950	1	1950.08333333333	California	88	166	81	31	17	3	23	7	15	519	52	45	10	52	19	230	57	12	30	120	31	3	6	101	631	61	305	1	3	1150	52	7	59	327	39	86	51	9	50	123	2	49	12	236	2	2
1950	2	1950.16666666667	California	57	165	91	10	28	4	17	12	8	731	38	33	3	87	25	201	98	12	33	42	13	1	9	22	335	66	184	2	1	606	39	2	48	44	40	34	14	6	76	48	2	47	5	122	2	3
1950	3	1950.25	California	36	122	85	12	29	7	11	6	8	350	25	65	4	45	14	135	58	19	32	15	6	1	9	21	421	60	115	5	8	652	59	3	40	55	40	27	13	11	34	28	3	18	3	70	3	2
1950	4	1950.33333333333	California	53	110	97	19	64	3	19	15	7	252	29	84	3	46	12	121	111	12	45	7	8	4	14	25	287	61	48	4	8	662	67	2	38	188	21	11	28	10	28	46	6	9	4	127	2	2
1950	5	1950.41666666667	California	67	148	84	73	138	6	40	100	13	259	78	114	15	111	18	270	91	22	61	21	8	7	20	23	573	54	68	5	7	689	135	5	31	247	26	12	48	20	21	117	8	31	16	154	3	4
1950	6	1950.5	California	88	183	447	90	82	14	92	180	39	358	152	240	22	143	114	301	212	59	300	37	29	15	91	44	1145	203	182	5	8	931	160	6	64	546	92	23	222	40	131	197	10	23	61	127	6	12
1950	7	1950.58333333333	California	216	246	1192	440	804	54	261	409	72	322	136	458	50	271	178	606	377	61	332	141	49	42	110	70	1321	349	155	15	15	476	631	10	248	1563	199	36	569	55	175	234	31	61	110	203	3	33
1950	8	1950.66666666667	California	302	247	1006	415	1620	30	324	827	191	370	397	705	34	220	220	982	592	124	421	137	78	64	116	69	2058	466	200	24	26	512	1123	12	249	1026	232	45	447	223	246	359	50	78	158	334	4	72
1950	9	1950.75	California	393	223	890	1096	1798	19	412	517	269	196	507	730	47	341	267	935	616	75	510	225	58	55	157	98	1012	315	245	17	25	139	842	17	219	718	114	35	710	215	489	820	44	83	143	478	6	75
1950	10	1950.83333333333	California	284	224	553	616	1940	26	334	403	321	155	479	1175	32	148	491	810	624	58	350	231	58	118	256	38	334	179	189	21	17	93	354	8	160	277	101	46	446	147	173	533	36	35	147	393	6	63
1950	11	1950.91666666667	California	277	61	266	761	1635	10	283	223	105	102	245	973	25	129	290	282	254	39	110	148	28	53	327	35	205	38	63	9	11	37	239	8	140	114	112	56	269	304	574	260	9	16	80	193	5	11
1950	12	1951	California	277	64	177	427	909	9	683	140	90	80	127	382	8	83	177	168	184	15	45	119	6	37	99	57	90	28	28	3	7	17	64	8	44	40	22	26	109	203	257	60	5	13	33	101	2	2
1951	1	1951.08333333333	California	131	34	86	245	386	5	857	54	34	64	84	379	3	37	97	38	117	12	30	69	4	35	88	27	31	5	20	1	5	9	35	10	20	18	10	11	50	132	186	83	5	18	20	43	1	6
1951	2	1951.16666666667	California	98	45	66	124	407	3	782	15	13	50	64	274	5	19	61	30	88	15	50	35	5	24	71	6	31	5	15	3	3	6	37	5	10	6	4	7	43	83	161	43	3	13	14	52	1	3
1951	3	1951.25	California	63	34	30	61	280	3	360	14	18	19	45	115	5	13	54	13	168	16	58	47	15	10	50	8	18	5	7	2	5	5	14	5	1	4	9	10	38	29	119	29	3	13	16	31	3	3
1951	4	1951.33333333333	California	47	28	88	55	260	6	233	13	16	15	122	260	6	10	41	27	145	26	56	20	17	26	60	20	14	6	9	4	10	2	10	5	2	8	16	6	13	56	136	31	4	6	9	22	3	3
1951	5	1951.41666666667	California	48	54	87	149	704	32	103	6	42	37	194	183	14	13	37	46	252	41	81	77	65	23	81	14	12	11	14	2	14	5	11	11	8	6	45	12	14	108	101	42	3	18	13	17	3	8
1951	6	1951.5	California	140	207	144	270	856	36	330	18	42	28	442	704	40	36	139	81	1064	56	160	210	157	42	160	29	15	16	36	2	36	3	23	28	11	17	93	15	43	172	314	97	8	23	73	49	5	19
1951	7	1951.58333333333	California	268	1147	172	232	1009	20	432	23	102	72	731	1390	72	16	174	231	2436	70	435	589	259	85	268	40	57	18	127	15	82	10	59	62	7	24	96	24	87	122	133	348	4	41	243	72	13	36
1951	8	1951.66666666667	California	440	1305	157	183	918	29	886	45	183	58	1711	2669	84	40	131	401	2572	173	1179	337	251	44	499	23	44	21	88	14	128	22	30	78	23	76	301	20	95	516	424	735	4	93	320	60	14	81
1951	9	1951.75	California	757	1325	301	237	524	40	456	26	397	21	664	1818	141	44	200	367	2504	243	685	241	632	68	695	40	16	19	130	10	63	16	28	93	11	45	242	17	132	429	495	990	9	165	361	58	17	57
1951	10	1951.83333333333	California	565	735	231	184	646	35	484	36	1018	45	474	2179	233	45	254	401	1263	416	374	181	687	121	557	23	23	25	124	19	75	27	44	94	8	38	132	15	288	446	258	939	12	136	471	40	5	57
1951	11	1951.91666666667	California	446	518	94	155	228	30	109	37	598	13	238	506	195	38	142	258	983	246	301	50	234	94	335	9	20	36	90	8	36	12	24	84	7	26	143	6	195	175	153	667	10	163	493	25	2	78
1951	12	1952	California	340	367	49	61	63	30	32	20	336	20	99	114	132	15	42	189	502	143	140	116	176	57	82	5	13	19	54	10	29	5	18	20	8	14	81	8	146	66	89	295	12	112	283	11	1	53
1952	1	1952.08333333333	California	95	136	14	27	105	18	32	27	214	2	55	49	111	26	29	158	238	54	77	46	79	62	71	3	10	11	20	5	20	6	31	16	4	10	42	3	116	39	48	173	6	112	171	11	2	38
1952	2	1952.16666666667	California	96	139	12	23	24	20	27	23	209	2	17	54	98	20	28	104	170	105	82	31	42	15	54	5	7	11	11	2	27	4	11	7	2	4	15	6	179	25	16	56	6	161	215	18	2	28
1952	3	1952.25	California	74	106	5	31	9	6	19	30	97	3	20	42	56	20	38	92	118	49	50	24	46	11	19	2	10	11	23	2	40	2	6	7	3	7	10	6	66	31	27	22	5	139	185	14	4	30
1952	4	1952.33333333333	California	41	82	2	8	11	11	32	58	120	3	12	71	122	26	73	34	103	35	76	8	29	37	18	5	10	10	38	4	80	5	3	6	2	6	8	6	57	20	14	37	2	130	87	19	8	26
1952	5	1952.41666666667	California	87	190	7	11	15	30	13	95	414	10	21	101	200	58	97	48	228	81	88	11	112	58	49	7	14	41	38	5	96	4	9	29	10	8	19	13	58	54	30	61	9	214	293	43	12	84
1952	6	1952.5	California	140	297	25	41	45	85	34	138	691	9	52	219	756	217	136	125	230	242	184	55	303	213	98	25	50	159	81	8	136	15	24	34	17	16	15	35	280	188	92	34	52	343	340	115	21	110
1952	7	1952.58333333333	California	223	885	51	51	146	151	88	372	861	19	62	326	1483	295	439	137	395	322	526	51	485	528	162	111	67	498	203	18	672	36	56	28	61	41	21	20	420	252	124	78	55	534	377	279	29	132
1952	8	1952.66666666667	California	562	1436	72	62	77	195	109	572	916	16	166	478	3430	930	374	122	530	645	230	143	1145	238	460	131	163	480	302	9	677	38	124	40	53	117	18	39	337	124	230	36	132	1197	284	206	39	287
1952	9	1952.75	California	748	910	40	58	86	178	126	1130	1363	19	67	595	1296	413	441	119	366	771	338	117	859	340	387	102	259	808	526	10	545	58	171	46	81	113	18	41	433	148	159	40	128	1497	251	95	21	395
1952	10	1952.83333333333	California	679	589	85	65	57	72	47	619	849	23	69	397	900	967	776	170	206	823	369	140	1211	250	301	57	253	587	343	25	678	7	105	42	120	154	7	32	289	137	126	59	64	1044	77	68	4	328
1952	11	1952.91666666667	California	920	608	61	29	28	17	63	485	346	9	11	295	958	879	280	49	82	507	405	59	579	356	91	60	101	492	104	15	449	9	99	23	79	55	8	15	137	82	86	19	21	301	74	42	4	289
1952	12	1953	California	387	266	9	17	7	7	44	270	61	5	12	199	466	326	107	40	47	107	173	45	767	189	24	30	81	309	89	3	238	7	49	5	61	44	4	2	133	38	53	8	19	254	63	17	4	192
1953	1	1953.08333333333	California	339	141	5	14	5	3	37	238	105	5	6	89	245	274	57	25	24	45	90	31	255	125	16	13	52	140	63	5	143	3	40	5	27	27	3	2	74	13	14	6	7	99	58	10	8	91
1953	2	1953.16666666667	California	156	82	5	10	7	2	17	289	44	7	14	46	97	151	55	29	31	30	55	9	62	163	13	13	29	59	20	3	74	3	26	8	36	37	2	1	45	14	20	9	21	45	50	7	4	13
1953	3	1953.25	California	87	13	7	4	10	3	19	163	37	3	12	38	50	126	32	39	22	26	23	20	67	42	8	8	26	27	13	5	22	3	15	3	33	40	4	2	30	14	10	16	18	37	18	7	3	11
1953	4	1953.33333333333	California	64	19	4	16	6	7	11	366	41	2	16	29	58	115	45	46	9	37	25	17	37	42	4	5	41	26	18	10	17	9	13	3	18	80	6	6	28	23	15	22	19	18	12	12	5	21
1953	5	1953.41666666667	California	139	26	11	21	7	9	41	1487	31	12	29	34	188	97	62	116	23	57	44	14	47	101	9	15	76	174	8	7	49	12	32	5	41	46	10	12	96	24	56	65	22	65	18	6	6	23
1953	6	1953.5	California	153	24	34	37	21	26	82	1655	83	14	87	49	175	393	149	163	66	235	53	14	122	388	26	15	144	721	38	22	193	13	77	9	89	221	53	31	206	171	186	102	117	95	30	22	12	56
1953	7	1953.58333333333	California	265	45	37	85	23	45	124	2350	301	70	178	72	277	479	132	289	108	373	163	30	212	517	48	61	181	840	99	25	183	17	127	14	172	306	139	89	160	191	406	201	287	78	84	53	48	67
1953	8	1953.66666666667	California	847	53	44	61	66	115	141	3308	225	163	168	71	196	662	204	447	137	965	274	56	142	1025	56	116	261	852	107	75	360	26	203	11	814	534	321	89	454	220	346	260	200	62	104	50	68	68
1953	9	1953.75	California	728	20	32	100	123	120	171	3427	234	221	347	85	301	666	178	186	92	666	287	60	174	1253	62	188	124	639	63	84	520	27	243	13	809	696	247	162	624	325	147	290	416	55	66	22	63	134
1953	10	1953.83333333333	California	769	30	22	41	110	79	233	1045	262	429	283	64	393	900	127	278	76	550	182	34	238	1144	75	198	91	576	19	66	293	24	304	13	738	553	218	174	393	155	64	574	296	33	70	46	79	83
1953	11	1953.91666666667	California	415	15	22	35	31	70	134	916	237	344	72	15	365	223	71	84	48	203	173	41	219	427	28	120	46	344	11	21	245	17	146	15	509	153	70	40	539	99	72	261	188	39	88	23	79	60
1953	12	1954	California	292	21	26	21	22	55	151	511	156	136	59	23	186	152	56	31	27	165	84	20	108	157	26	129	27	252	6	19	255	13	57	10	308	269	36	24	79	53	42	187	155	26	87	18	44	56
1954	1	1954.08333333333	California	200	8	17	12	18	23	68	256	47	267	92	14	58	107	36	17	16	59	58	19	51	105	20	124	34	219	6	8	102	11	73	5	87	151	31	17	33	63	31	102	227	37	29	25	13	39
1954	2	1954.16666666667	California	112	6	14	7	6	4	62	173	30	210	52	12	39	51	9	7	7	38	54	7	10	85	27	132	26	148	10	11	49	9	48	5	60	80	37	25	22	44	47	26	78	43	26	36	12	21
1954	3	1954.25	California	92	5	13	10	7	8	62	180	39	154	62	15	40	36	11	17	5	59	14	5	5	77	20	117	2	121	6	8	43	21	26	3	103	74	33	29	18	7	50	24	29	35	31	18	4	25
1954	4	1954.33333333333	California	87	6	15	10	10	23	79	84	34	326	109	18	24	32	9	7	8	57	9	3	5	22	19	48	3	144	13	18	41	30	43	3	115	108	28	23	26	7	45	42	28	30	26	52	14	29
1954	5	1954.41666666667	California	167	19	50	23	27	33	231	76	58	395	340	13	21	27	30	20	13	96	67	17	15	34	40	42	9	334	26	33	38	19	142	2	140	79	39	29	44	22	117	23	63	37	66	71	52	64
1954	6	1954.5	California	243	50	65	69	66	92	230	195	112	1128	704	61	113	63	97	50	40	199	124	40	15	141	103	98	36	542	36	121	56	54	459	4	408	138	162	98	37	31	226	139	130	53	97	206	52	88
1954	7	1954.58333333333	California	662	36	156	116	81	282	383	363	182	4449	1613	65	86	218	142	128	45	375	458	67	34	170	120	301	40	1066	122	413	149	171	1003	8	718	357	362	196	49	49	596	238	327	140	146	353	105	196
1954	8	1954.66666666667	California	1030	207	114	220	513	392	449	205	289	2085	1486	77	225	280	109	93	57	504	530	87	82	318	166	400	24	866	238	620	225	94	1755	22	1744	417	797	206	63	101	1392	273	178	204	368	532	166	370
1954	9	1954.75	California	943	333	246	141	327	104	337	101	269	2147	1269	69	435	249	119	159	90	671	526	73	48	330	273	423	73	630	189	1138	194	110	889	14	1375	409	691	223	72	137	1642	590	346	204	536	512	155	289
1954	10	1954.83333333333	California	671	139	410	84	80	183	453	17	163	2400	566	32	423	248	114	241	115	401	519	123	56	312	605	299	57	590	219	758	101	34	567	16	796	447	1165	246	32	147	1854	651	168	332	231	403	113	342
1954	11	1954.91666666667	California	298	93	175	77	182	178	415	21	108	2012	160	32	72	277	45	257	67	312	564	49	65	186	373	160	41	478	101	553	83	22	503	12	574	350	358	166	20	72	836	197	206	330	521	121	31	294
1954	12	1955	California	151	22	179	40	86	186	112	5	40	252	110	24	27	192	17	425	79	420	284	75	58	200	105	144	24	97	57	333	82	25	342	12	261	123	544	137	13	45	234	144	145	184	286	69	20	285
1932	5	1932.41666666667	Colorado	0	1	1	0	0	2	1	2	1	2	0	0	1	0	2	1	2	2	2	1	0	2	0	1	0	1	1	2	0	0	1	1	1	2	1	2	1	2	1	1	1	1	1	1	0	1
1932	6	1932.5	Colorado	0	1	0	0	0	2	2	2	0	2	1	1	2	0	0	1	0	3	1	1	0	0	0	0	6	1	0	1	0	1	1	1	1	0	0	1	0	0	0	0	2	2	1	0	2	1
1932	7	1932.58333333333	Colorado	0	2	1	2	0	1	3	5	3	1	0	2	1	1	2	1	0	0	1	0	0	0	1	0	5	3	0	1	1	2	1	1	0	2	2	2	1	0	1	1	1	1	1	3	1	1
1932	8	1932.66666666667	Colorado	2	7	1	1	0	4	1	10	4	1	2	3	6	1	3	1	1	5	0	0	0	1	2	0	5	4	1	1	0	3	2	0	0	2	1	2	2	5	2	2	1	2	0	7	3	0
1932	9	1932.75	Colorado	0	10	0	0	1	5	0	4	1	1	1	2	2	1	1	0	1	1	0	0	3	0	1	2	3	1	1	4	5	1	2	2	1	3	0	2	1	3	1	2	1	1	0	6	1	0
1932	10	1932.83333333333	Colorado	1	2	1	2	0	0	1	2	1	1	0	1	1	1	3	0	0	1	0	0	2	0	1	0	7	0	1	3	1	1	1	2	0	1	0	1	1	5	0	1	0	1	0	4	1	0
1932	11	1932.91666666667	Colorado	2	0	0	0	0	0	2	1	1	0	0	0	4	0	2	0	0	0	0	0	0	0	0	0	2	0	0	0	1	0	0	1	0	3	0	0	1	0	0	0	0	1	0	2	0	0
1932	12	1933	Colorado	0	1	0	1	0	0	1	0	0	0	1	1	1	1	1	0	0	0	0	0	0	0	0	0	0	0	0	0	0	0	0	0	0	0	2	0	0	1	0	0	1	0	0	0	0	0
1933	1	1933.08333333333	Colorado	0	0	0	0	0	0	1	0	2	0	0	0	1	0	0	1	0	0	0	0	0	0	0	0	1	0	0	0	0	0	0	0	0	0	0	0	0	0	0	0	0	0	1	0	0	0
1933	2	1933.16666666667	Colorado	0	1	0	0	0	0	0	0	1	0	0	0	0	0	0	0	0	0	1	0	0	1	0	0	1	1	0	1	0	0	0	1	0	0	0	0	0	0	0	0	0	0	0	0	0	0
1933	3	1933.25	Colorado	0	0	0	0	0	1	0	0	0	0	0	0	1	0	0	0	0	0	0	0	0	0	0	0	1	1	0	0	0	0	0	0	0	0	0	0	0	0	0	0	0	0	0	0	0	0
1933	4	1933.33333333333	Colorado	1	0	2	1	1	0	0	0	0	0	0	0	2	1	0	0	0	0	0	0	0	0	0	0	1	0	0	0	0	0	1	0	1	1	0	0	0	0	1	0	0	0	0	0	0	0
1933	5	1933.41666666667	Colorado	0	0	0	0	0	0	0	0	1	0	0	0	1	1	0	0	0	0	1	0	2	0	0	0	1	1	1	0	0	0	2	1	1	0	0	0	1	0	0	0	0	0	0	0	0	1
1933	6	1933.5	Colorado	0	0	1	0	0	1	0	0	0	0	0	0	1	1	0	0	0	0	0	1	0	0	0	0	1	1	0	0	0	0	4	0	0	0	0	0	2	0	1	0	0	0	1	0	0	1
1933	7	1933.58333333333	Colorado	1	0	1	0	0	0	3	1	0	1	0	5	0	2	0	0	1	1	1	2	3	0	0	0	1	3	0	0	0	0	5	0	2	0	0	0	1	0	1	0	0	0	3	0	0	3
1933	8	1933.66666666667	Colorado	0	0	0	1	0	2	7	0	6	1	0	2	0	3	1	0	0	1	10	4	3	0	1	1	3	2	3	0	0	0	7	2	3	1	1	0	2	1	2	2	0	1	5	1	2	6
1933	9	1933.75	Colorado	2	0	3	0	0	8	3	1	7	1	0	4	0	8	2	2	0	0	6	6	0	0	1	0	5	1	2	0	0	1	2	3	4	1	1	0	5	0	0	2	0	1	7	1	1	4
1933	10	1933.83333333333	Colorado	2	0	1	0	1	1	2	0	1	1	0	0	1	1	1	1	0	0	1	5	0	0	2	0	4	7	2	0	0	0	3	1	1	0	0	1	0	0	2	1	1	1	3	0	1	4
1933	11	1933.91666666667	Colorado	0	0	1	0	0	1	0	0	0	0	1	2	2	0	1	1	0	0	0	1	0	0	0	0	0	1	2	1	0	0	1	1	8	0	0	0	1	1	1	3	0	0	2	0	0	0
1933	12	1934	Colorado	1	0	0	0	0	0	0	0	0	0	0	1	1	0	1	0	0	0	0	0	0	0	0	0	1	1	0	0	0	0	1	0	1	1	0	0	0	0	1	0	0	0	1	0	0	0
1934	1	1934.08333333333	Colorado	0	0	0	0	0	0	0	0	0	1	0	0	1	0	0	0	0	0	0	0	0	0	1	0	0	0	0	0	1	1	0	0	0	0	0	0	0	0	0	0	0	0	0	0	0	0
1934	2	1934.16666666667	Colorado	2	0	3	0	0	0	1	0	0	0	0	0	1	0	1	0	0	0	0	0	0	2	0	0	0	0	0	1	2	1	0	0	0	0	0	0	0	0	0	0	0	0	0	1	0	0
1934	3	1934.25	Colorado	0	0	2	0	0	1	0	1	0	0	0	0	0	0	0	0	0	0	0	0	0	0	0	0	0	0	1	0	1	1	0	1	0	2	1	0	0	0	0	0	0	0	0	0	0	0
1934	4	1934.33333333333	Colorado	0	0	1	0	0	0	0	0	0	0	0	0	0	0	0	0	0	0	1	0	0	0	0	0	1	0	1	0	1	0	0	1	0	1	0	0	0	0	0	0	0	2	0	1	0	0
1934	5	1934.41666666667	Colorado	0	1	1	3	0	0	0	0	0	0	0	0	0	0	0	0	0	2	0	0	0	0	0	0	0	0	0	0	2	1	0	1	0	0	0	1	0	0	0	0	1	0	0	0	0	0
1934	6	1934.5	Colorado	2	0	1	1	2	0	0	0	0	1	0	3	1	0	0	2	0	2	0	0	1	0	0	1	0	0	1	1	0	2	5	2	2	0	0	0	0	0	0	0	3	0	0	1	0	1
1934	7	1934.58333333333	Colorado	2	2	2	3	8	1	0	2	1	12	0	5	3	0	3	2	0	4	4	1	1	1	0	4	0	1	3	1	0	0	4	11	2	1	0	0	0	0	3	0	3	0	1	1	0	4
1934	8	1934.66666666667	Colorado	4	3	3	11	10	4	0	5	3	14	2	14	7	4	5	1	0	34	8	5	0	4	0	8	1	5	7	7	1	3	7	19	2	1	0	1	0	0	19	4	15	11	3	9	0	1
1934	9	1934.75	Colorado	5	11	3	20	4	9	0	6	4	21	4	33	12	3	5	1	0	8	8	2	1	8	3	8	2	0	11	11	0	3	6	7	3	1	0	3	0	2	26	18	14	7	3	9	3	12
1934	10	1934.83333333333	Colorado	1	2	0	4	6	4	3	0	0	1	2	6	10	1	2	1	0	6	3	3	0	12	5	5	0	1	3	29	0	6	4	2	1	2	1	2	3	3	9	11	10	0	4	6	2	3
1934	11	1934.91666666667	Colorado	0	2	0	2	2	2	1	2	1	0	2	8	2	1	1	0	0	13	1	0	0	5	3	4	0	3	1	6	0	2	0	4	0	1	1	0	1	0	6	1	6	10	1	2	0	1
1934	12	1935	Colorado	1	0	1	2	1	1	0	0	1	2	0	4	2	1	0	0	0	2	1	0	0	5	1	0	0	2	0	0	1	2	1	4	0	1	1	1	1	1	3	0	1	3	0	1	0	0
1935	1	1935.08333333333	Colorado	0	0	0	0	0	0	1	1	0	0	1	0	1	0	0	0	0	2	1	0	0	0	1	1	0	0	0	0	0	1	0	0	0	0	2	0	0	0	1	0	0	0	0	0	0	0
1935	2	1935.16666666667	Colorado	2	0	0	0	1	0	0	0	0	0	0	0	0	0	0	0	0	2	0	1	0	0	1	0	0	0	0	1	0	1	1	1	0	1	1	0	0	0	1	0	0	0	0	1	1	1
1935	3	1935.25	Colorado	1	0	0	0	0	0	1	0	0	0	0	0	0	0	1	0	0	2	3	0	0	0	0	2	0	0	0	0	1	0	0	0	1	0	1	0	0	0	1	1	0	1	0	0	0	0
1935	4	1935.33333333333	Colorado	0	0	1	0	1	0	0	0	1	1	0	0	0	0	0	0	0	0	0	0	0	0	0	0	0	0	0	0	1	0	0	0	0	0	1	0	0	1	0	1	1	0	0	0	0	0
1935	5	1935.41666666667	Colorado	0	0	0	0	0	1	0	0	1	1	1	0	1	6	1	0	0	0	0	0	0	2	1	0	0	1	0	0	0	0	0	1	1	0	1	1	0	0	0	1	0	0	0	0	0	1
1935	6	1935.5	Colorado	0	1	2	2	1	2	1	0	3	1	1	1	1	0	2	0	1	0	0	1	0	3	1	0	0	1	3	0	0	0	1	1	1	0	2	1	1	1	0	0	1	0	0	1	1	0
1935	7	1935.58333333333	Colorado	0	4	4	2	5	5	0	2	7	2	2	1	5	5	2	2	3	1	2	1	4	12	1	1	1	7	0	4	5	1	4	7	0	0	10	6	1	1	3	0	6	2	0	1	0	0
1935	8	1935.66666666667	Colorado	3	42	25	3	21	15	1	6	9	8	4	0	15	9	13	3	3	3	1	3	4	39	10	1	4	25	17	3	1	4	5	4	8	2	32	27	3	10	5	2	17	8	0	20	11	0
1935	9	1935.75	Colorado	2	44	14	0	64	16	0	9	19	5	6	0	22	10	46	2	9	4	3	6	3	14	11	0	6	1	57	7	17	6	11	2	3	3	34	27	1	24	6	1	7	5	0	21	12	1
1935	10	1935.83333333333	Colorado	1	14	17	5	12	10	0	17	8	19	0	0	26	14	31	0	3	1	0	0	9	13	1	0	3	4	14	4	20	1	15	1	0	0	18	16	0	0	0	1	2	4	0	18	11	2
1935	11	1935.91666666667	Colorado	4	9	6	13	9	0	1	17	7	3	2	0	10	3	16	2	1	1	0	1	2	3	6	0	2	0	4	3	5	2	5	0	1	0	6	14	3	4	2	1	3	1	0	4	2	2
1935	12	1936	Colorado	1	8	1	1	4	0	0	6	2	1	1	0	6	3	5	1	1	0	0	0	3	1	4	0	0	1	2	0	0	0	2	0	0	0	2	8	3	2	0	0	2	1	1	4	5	0
1936	1	1936.08333333333	Colorado	0	2	0	2	2	2	1	2	2	1	0	0	1	0	4	0	0	0	0	0	1	0	1	0	0	0	4	0	1	0	0	0	0	1	1	5	1	1	1	0	0	0	3	1	0	0
1936	2	1936.16666666667	Colorado	0	0	0	1	0	0	1	1	2	0	1	1	0	0	0	1	0	0	0	3	1	0	1	0	2	0	0	0	0	0	1	0	0	1	0	0	2	0	0	1	0	0	0	0	1	0
1936	3	1936.25	Colorado	0	0	1	1	0	0	0	1	0	1	0	0	0	0	1	0	0	0	0	0	0	1	0	2	1	0	0	0	1	0	0	0	0	1	0	0	1	0	0	0	0	0	0	0	1	0
1936	4	1936.33333333333	Colorado	0	1	0	2	0	0	0	1	1	0	0	2	0	0	0	0	1	0	1	2	1	0	0	0	1	0	0	0	5	0	1	1	0	1	0	0	1	0	0	1	0	0	1	0	1	1
1936	5	1936.41666666667	Colorado	0	0	0	0	0	1	0	0	1	1	0	0	0	1	0	0	2	0	2	0	1	1	0	6	0	4	1	0	1	1	1	4	0	1	0	0	2	0	0	2	1	0	0	0	0	1
1936	6	1936.5	Colorado	2	0	0	0	0	1	0	1	6	1	0	2	3	1	0	0	3	0	4	1	2	1	0	19	1	5	0	0	0	0	1	1	0	3	1	0	4	0	2	0	2	2	0	0	0	0
1936	7	1936.58333333333	Colorado	0	1	1	0	1	4	0	3	21	12	3	7	7	15	2	0	8	0	11	4	6	2	1	50	1	2	1	0	1	5	6	3	3	1	1	4	6	1	0	7	3	4	8	3	1	2
1936	8	1936.66666666667	Colorado	10	13	3	1	2	0	3	12	3	17	4	25	52	86	5	0	54	2	2	2	0	17	5	141	3	24	1	0	0	16	25	24	6	2	27	6	0	2	1	89	0	32	39	14	2	1
1936	9	1936.75	Colorado	23	7	3	1	2	6	3	16	28	20	4	45	32	64	8	1	11	1	65	18	26	20	4	89	4	31	0	7	0	5	33	5	21	39	15	22	26	3	3	65	29	48	41	19	3	0
1936	10	1936.83333333333	Colorado	11	10	4	2	2	5	8	25	10	6	6	22	19	11	7	6	18	2	7	20	20	6	0	65	3	6	0	7	0	3	82	2	16	10	0	2	48	5	1	38	28	3	48	11	0	13
1936	11	1936.91666666667	Colorado	22	6	2	3	4	3	4	9	2	2	10	21	3	11	1	4	0	0	8	5	11	2	0	19	1	7	0	12	0	5	8	3	7	1	27	2	30	6	0	4	5	1	18	5	0	2
1936	12	1937	Colorado	2	4	0	2	1	1	0	7	1	0	2	5	3	7	0	1	2	0	1	5	3	2	0	4	3	0	0	5	0	1	3	2	1	6	7	4	5	3	1	7	2	0	1	1	0	0
1937	1	1937.08333333333	Colorado	1	1	0	0	0	0	1	10	1	0	2	3	0	2	0	0	4	0	0	2	0	0	0	1	2	0	1	0	0	2	1	0	0	1	6	1	5	1	0	3	0	0	3	7	0	1
1937	2	1937.16666666667	Colorado	0	0	0	0	1	0	1	4	0	0	2	0	0	0	0	1	0	0	0	0	0	0	1	0	0	0	1	1	0	0	0	0	0	0	0	1	1	1	0	1	0	0	3	1	1	0
1937	3	1937.25	Colorado	1	0	0	0	0	1	0	1	0	1	0	0	0	0	0	3	0	1	0	1	0	0	0	0	2	1	0	1	0	0	0	0	1	0	1	0	1	0	3	0	0	0	1	0	1	2
1937	4	1937.33333333333	Colorado	0	0	1	0	0	2	1	0	1	1	0	1	0	1	0	1	0	0	1	0	1	0	1	0	3	1	0	0	0	0	0	0	1	2	3	0	1	0	3	0	2	0	1	1	0	0
1937	5	1937.41666666667	Colorado	0	1	4	1	0	0	0	4	0	0	0	1	0	0	0	1	1	1	1	0	0	0	0	0	2	0	0	0	0	2	2	0	0	1	0	0	2	0	1	1	0	0	0	8	2	1
1937	6	1937.5	Colorado	0	1	4	1	0	0	2	5	0	1	0	3	0	1	1	0	3	1	0	1	3	0	0	0	1	1	2	0	1	2	2	0	0	6	4	1	1	7	10	1	1	0	0	1	1	2
1937	7	1937.58333333333	Colorado	7	5	2	27	1	2	9	18	1	3	1	7	1	0	8	3	8	15	1	4	3	0	0	2	3	1	1	2	8	13	8	0	0	15	17	0	28	20	9	1	13	3	1	17	0	18
1937	8	1937.66666666667	Colorado	59	34	70	39	0	11	27	21	0	5	1	32	8	0	16	11	16	47	0	27	11	0	1	1	13	0	2	1	7	44	54	4	0	37	19	2	23	54	103	7	28	9	2	54	6	11
1937	9	1937.75	Colorado	71	12	90	0	9	15	18	12	0	1	1	22	5	3	6	5	12	57	4	21	31	0	3	2	26	21	14	8	20	31	121	5	1	32	39	1	37	103	71	6	38	4	1	57	29	15
1937	10	1937.83333333333	Colorado	66	27	21	34	21	8	22	7	0	2	1	12	3	4	8	35	9	48	2	21	5	0	3	0	10	3	11	3	9	23	26	12	8	43	14	4	27	25	48	5	13	4	1	48	40	81
1937	11	1937.91666666667	Colorado	7	4	1	25	12	1	15	2	1	8	2	14	1	1	5	22	8	3	2	7	4	0	2	0	3	1	4	1	5	12	13	3	4	20	27	7	6	3	41	0	2	12	0	16	0	21
1937	12	1938	Colorado	3	1	4	12	6	0	5	0	0	2	2	16	0	0	4	16	1	4	2	7	2	1	2	2	3	1	1	2	5	0	3	4	1	8	6	5	2	1	11	2	5	7	2	4	10	6
1938	1	1938.08333333333	Colorado	1	0	2	4	5	1	1	5	1	0	3	1	0	3	1	4	0	1	0	1	3	0	1	0	2	0	2	6	1	5	1	2	1	6	0	3	1	0	5	0	5	1	0	9	1	1
1938	2	1938.16666666667	Colorado	1	1	0	1	1	0	2	0	0	2	1	0	0	0	0	3	2	1	0	2	2	0	0	0	1	0	0	1	1	1	2	2	1	2	0	1	0	0	0	0	1	1	1	1	1	4
1938	3	1938.25	Colorado	1	2	1	2	0	0	1	0	0	1	1	1	0	0	1	0	0	0	0	1	0	0	0	0	1	1	0	0	1	0	1	0	0	1	0	1	0	0	1	0	0	0	1	0	1	0
1938	4	1938.33333333333	Colorado	1	0	1	1	0	0	1	0	0	1	2	0	0	0	1	0	0	0	0	1	0	0	0	0	0	0	0	0	2	1	0	2	0	2	2	1	0	0	0	0	0	0	0	0	0	1
1938	5	1938.41666666667	Colorado	0	0	0	0	3	0	1	2	0	1	3	0	1	0	1	0	0	0	2	0	0	0	2	0	1	0	0	1	1	0	0	0	0	0	1	4	0	1	2	1	0	0	1	0	1	0
1938	6	1938.5	Colorado	1	0	1	1	9	1	4	4	0	4	1	0	1	0	1	2	0	1	4	1	0	2	3	0	0	0	2	0	23	0	0	3	2	7	2	5	0	0	0	2	0	1	0	0	1	1
1938	7	1938.58333333333	Colorado	0	0	5	0	17	1	3	0	7	20	15	0	15	0	4	2	0	12	26	4	0	11	55	2	7	2	2	4	61	1	1	14	9	10	5	4	0	3	5	5	9	1	0	0	6	8
1938	8	1938.66666666667	Colorado	1	5	32	3	27	17	8	28	2	12	68	3	42	2	7	8	10	37	35	15	1	42	90	1	26	5	36	8	126	5	1	63	25	72	8	93	4	10	6	8	6	8	7	0	4	28
1938	9	1938.75	Colorado	2	6	11	9	4	15	2	83	61	67	97	2	85	1	41	25	54	48	48	51	3	60	163	3	18	8	66	25	138	9	3	95	76	30	12	145	4	7	21	5	8	12	20	1	2	24
1938	10	1938.83333333333	Colorado	6	0	3	2	2	9	6	16	35	67	0	0	0	1	3	9	43	13	30	9	1	52	63	5	18	0	36	5	38	5	2	44	16	0	19	60	7	14	11	1	48	9	27	0	23	3
1938	11	1938.91666666667	Colorado	0	2	1	1	11	2	2	5	24	8	6	0	7	2	1	4	9	0	5	10	1	12	33	2	18	1	39	9	9	5	0	12	13	23	6	12	0	1	5	5	8	2	8	0	2	2
1938	12	1939	Colorado	0	3	3	0	0	3	1	0	16	1	25	1	4	0	0	1	11	1	2	6	1	1	20	2	4	0	7	1	2	2	0	4	14	10	2	1	0	0	1	1	2	0	8	0	1	1
1939	1	1939.08333333333	Colorado	0	1	0	5	3	3	1	1	5	1	7	2	2	0	0	0	5	2	1	0	0	4	10	0	1	1	4	3	0	1	0	2	3	1	1	1	0	2	2	0	4	0	4	0	1	5
1939	2	1939.16666666667	Colorado	1	0	0	1	0	4	1	0	2	2	2	0	0	1	0	1	0	2	1	2	0	3	2	0	0	0	1	1	0	0	0	2	2	1	0	2	0	0	0	1	1	2	1	1	1	1
1939	3	1939.25	Colorado	0	0	0	0	0	0	0	0	1	1	1	2	0	1	0	0	2	1	0	1	0	0	1	0	0	2	0	1	0	0	0	1	1	0	1	0	0	1	0	1	0	0	0	0	0	1
1939	4	1939.33333333333	Colorado	0	1	1	0	4	3	1	0	0	0	1	1	0	1	0	1	1	0	0	0	1	0	0	1	1	0	0	0	0	0	1	1	1	0	1	0	0	0	1	1	0	2	1	0	2	1
1939	5	1939.41666666667	Colorado	0	4	1	1	1	9	0	0	1	1	1	1	0	2	1	1	1	0	1	0	0	0	1	2	1	0	1	2	2	0	1	0	1	0	0	0	0	0	0	0	1	1	0	2	4	0
1939	6	1939.5	Colorado	4	0	1	2	2	4	3	0	2	4	6	11	1	5	4	0	0	1	2	0	0	1	1	1	2	0	0	1	1	1	0	1	2	0	0	1	0	0	1	3	1	0	0	4	17	0
1939	7	1939.58333333333	Colorado	5	48	0	2	3	58	12	1	5	10	10	5	1	4	11	5	8	6	5	0	0	2	3	7	2	0	3	0	5	5	12	0	4	0	1	20	0	4	2	7	7	5	0	21	105	1
1939	8	1939.66666666667	Colorado	10	0	7	8	6	0	3	1	11	44	28	74	8	4	25	69	16	10	9	2	2	2	4	7	1	3	0	2	9	9	36	18	12	0	7	39	0	27	1	19	2	37	0	91	110	14
1939	9	1939.75	Colorado	43	42	2	6	12	28	59	1	15	28	24	43	29	40	16	79	31	15	39	5	1	0	2	23	4	12	7	5	5	45	40	24	4	1	11	33	1	0	2	12	23	101	0	60	14	22
1939	10	1939.83333333333	Colorado	44	29	3	6	7	68	23	2	3	15	20	16	12	13	14	16	11	0	30	6	1	4	4	6	2	7	0	1	5	36	26	42	6	1	18	0	0	9	5	17	7	33	3	35	36	2
1939	11	1939.91666666667	Colorado	10	7	2	10	2	18	15	0	0	19	12	25	4	4	8	8	1	3	13	3	1	2	6	4	1	3	2	0	1	19	12	19	3	1	7	5	0	2	1	4	0	12	1	9	14	9
1939	12	1940	Colorado	16	3	2	3	1	1	10	0	1	5	3	3	1	2	2	1	0	1	8	2	0	0	2	0	1	0	0	0	0	8	3	5	10	0	10	0	0	0	0	4	3	4	6	1	1	1
1940	1	1940.08333333333	Colorado	2	0	1	2	1	0	7	0	0	1	1	0	1	1	0	1	0	0	1	2	0	1	0	3	2	1	0	0	0	0	0	2	0	3	2	2	0	1	0	2	1	0	2	0	1	1
1940	2	1940.16666666667	Colorado	2	0	0	0	0	0	1	0	1	1	0	0	0	0	0	2	0	0	1	0	2	0	1	0	2	0	0	1	1	0	0	3	0	0	1	0	0	3	0	1	0	0	1	0	2	0
1940	3	1940.25	Colorado	0	0	0	0	0	0	1	1	0	0	0	1	0	0	1	1	1	0	0	1	0	0	1	0	1	0	0	0	0	0	0	0	0	0	0	0	0	1	0	2	1	1	2	0	1	0
1940	4	1940.33333333333	Colorado	0	0	0	0	1	1	0	1	0	1	0	1	0	0	5	2	1	0	0	3	1	0	2	1	1	0	0	2	0	0	0	0	0	0	0	0	0	0	2	0	0	0	1	0	0	1
1940	5	1940.41666666667	Colorado	3	0	1	0	1	0	1	1	0	1	0	0	1	0	0	3	0	0	1	2	2	0	3	1	0	0	0	2	0	0	0	1	0	0	0	0	0	1	0	2	0	0	3	0	0	0
1940	6	1940.5	Colorado	0	1	1	2	12	1	1	0	1	1	0	3	1	3	11	4	5	2	1	5	2	0	2	2	1	7	0	1	0	1	0	3	0	1	0	0	4	3	0	1	3	0	9	0	0	1
1940	7	1940.58333333333	Colorado	0	2	4	3	23	1	19	1	0	8	0	6	8	4	32	91	1	14	2	3	3	1	2	17	6	34	2	16	2	33	1	5	3	3	0	3	11	2	4	13	1	1	8	1	0	1
1940	8	1940.66666666667	Colorado	6	5	5	3	54	4	38	2	9	10	0	17	27	35	7	40	3	30	7	45	26	1	0	93	16	70	9	33	5	89	6	14	4	17	0	1	18	34	9	18	8	3	40	0	0	6
1940	9	1940.75	Colorado	10	1	5	0	74	1	67	4	11	64	1	12	15	82	1	110	5	72	7	134	24	5	19	117	11	237	7	40	12	186	6	13	17	3	4	4	24	68	25	31	8	5	35	1	2	6
1940	10	1940.83333333333	Colorado	9	4	8	6	16	2	40	2	14	36	0	7	5	30	76	31	7	22	7	48	13	19	10	49	10	79	8	23	0	18	6	4	20	15	5	3	17	23	6	10	12	0	37	4	0	7
1940	11	1940.91666666667	Colorado	5	2	5	3	11	3	12	4	8	25	3	4	2	4	3	20	11	9	2	30	15	15	4	6	0	30	2	16	3	13	0	1	3	3	4	1	11	5	7	11	0	0	32	4	0	10
1940	12	1941	Colorado	2	1	8	1	10	1	9	1	1	6	0	1	1	4	3	5	3	1	3	12	0	9	0	5	2	8	2	10	0	21	1	1	2	2	1	1	5	11	0	3	1	0	29	4	0	4
1941	1	1941.08333333333	Colorado	1	0	5	1	0	0	3	3	0	0	0	0	1	4	2	2	1	0	1	3	5	9	0	6	2	0	0	1	0	7	1	4	6	1	1	0	1	0	1	2	0	0	14	1	0	0
1941	2	1941.16666666667	Colorado	0	1	5	1	0	0	0	2	0	0	0	0	2	0	0	0	0	0	1	3	7	2	0	1	2	1	1	0	0	2	1	2	3	3	1	1	0	2	1	0	0	0	8	2	1	1
1941	3	1941.25	Colorado	0	0	1	0	0	0	1	0	0	0	0	1	0	1	1	1	0	0	1	2	1	14	1	0	0	0	1	0	0	0	0	1	1	3	1	0	0	2	0	0	0	2	6	2	0	7
1941	4	1941.33333333333	Colorado	0	0	0	1	0	0	1	0	2	0	1	3	0	1	0	1	0	0	1	1	0	7	0	1	0	0	1	0	0	0	1	0	0	0	0	0	0	0	1	0	1	0	0	1	0	1
1941	5	1941.41666666667	Colorado	0	1	0	0	1	0	0	0	5	0	2	1	2	0	1	0	0	1	0	0	0	4	0	4	0	1	0	0	1	0	0	0	0	1	1	1	0	2	0	0	1	0	1	4	1	0
1941	6	1941.5	Colorado	2	2	4	1	0	0	5	1	3	0	3	2	7	0	0	0	0	1	1	0	2	2	0	1	0	6	1	0	1	5	0	1	0	2	4	0	1	2	0	0	2	0	2	8	0	0
1941	7	1941.58333333333	Colorado	0	3	2	0	0	1	19	1	9	0	6	1	40	0	0	1	1	4	7	0	1	15	1	3	0	11	1	5	0	14	8	0	16	11	9	3	0	6	1	4	12	2	3	12	7	4
1941	8	1941.66666666667	Colorado	4	4	5	6	8	9	68	2	89	1	5	48	0	1	1	0	3	12	15	4	2	7	4	10	2	14	23	2	6	80	1	2	170	0	28	7	1	17	4	3	22	1	12	78	15	9
1941	9	1941.75	Colorado	14	3	8	8	9	4	29	2	0	5	12	81	105	0	0	1	4	9	20	4	3	97	4	15	2	29	71	11	4	117	42	3	108	20	112	7	6	15	17	17	53	1	14	133	34	19
1941	10	1941.83333333333	Colorado	3	2	4	8	3	1	42	2	17	1	17	34	57	2	2	1	5	5	12	2	4	62	3	20	1	5	5	8	10	18	29	18	30	0	39	1	7	8	16	9	6	1	15	44	18	22
1941	11	1941.91666666667	Colorado	3	1	8	2	3	0	10	0	39	2	7	12	11	2	1	0	1	2	12	1	8	42	5	2	2	1	27	2	6	0	5	23	4	3	11	4	14	2	5	5	42	0	8	3	6	24
1941	12	1942	Colorado	1	1	1	1	1	0	0	0	4	1	1	0	11	4	1	1	1	1	6	1	2	1	1	0	1	2	12	1	0	5	1	4	1	3	4	4	3	1	0	2	11	0	2	5	1	5
1942	1	1942.08333333333	Colorado	1	1	1	1	3	0	1	1	5	0	1	5	1	2	0	0	2	3	0	0	0	1	0	0	2	0	3	3	0	2	0	0	0	1	1	1	1	0	1	7	10	0	1	1	1	3
1942	2	1942.16666666667	Colorado	1	0	1	1	2	0	0	0	3	1	4	0	1	1	0	2	0	1	0	0	1	0	1	0	1	0	1	4	0	0	0	1	1	0	2	0	1	0	0	16	3	0	0	0	0	1
1942	3	1942.25	Colorado	2	0	1	0	0	1	0	0	4	0	1	1	0	2	0	0	1	0	0	0	2	0	2	1	1	0	0	1	0	0	0	0	0	0	1	0	0	0	2	2	1	0	0	0	0	1
1942	4	1942.33333333333	Colorado	2	1	0	0	1	0	0	0	3	0	0	0	1	1	0	1	0	3	0	0	1	0	1	0	0	1	0	1	0	0	0	0	0	0	2	1	0	1	0	3	0	0	1	1	1	0
1942	5	1942.41666666667	Colorado	0	0	0	0	0	0	1	0	2	2	0	0	1	1	0	3	1	1	0	0	2	1	3	0	1	0	1	0	2	0	0	1	0	0	1	0	1	2	0	7	0	0	0	1	0	1
1942	6	1942.5	Colorado	1	4	0	5	0	2	1	3	5	2	0	2	0	5	0	11	4	1	0	0	5	1	13	1	4	0	1	2	2	1	0	0	1	1	3	2	13	0	0	9	1	0	0	0	1	5
1942	7	1942.58333333333	Colorado	0	10	13	20	1	13	7	8	5	6	0	1	1	3	1	26	13	3	2	1	35	2	42	1	9	1	3	11	13	0	0	14	1	2	10	6	13	22	0	63	2	1	0	6	15	0
1942	8	1942.66666666667	Colorado	3	71	17	91	7	38	20	14	30	42	3	8	6	9	5	101	73	19	6	4	99	14	13	6	5	2	9	26	52	2	2	51	2	8	51	30	5	45	0	85	5	17	0	20	13	31
1942	9	1942.75	Colorado	8	166	6	44	1	91	50	89	12	25	5	15	3	0	2	167	91	41	28	2	8	21	0	9	49	1	16	52	49	7	2	64	0	1	43	15	164	35	0	38	8	15	0	9	18	108
1942	10	1942.83333333333	Colorado	9	59	17	106	2	67	16	70	18	38	9	6	2	24	2	9	64	8	18	5	55	23	48	8	18	2	60	42	47	0	0	23	3	4	22	13	70	24	0	4	3	8	0	0	22	23
1942	11	1942.91666666667	Colorado	6	4	5	14	2	13	2	60	7	11	6	2	1	4	0	11	63	11	1	2	1	3	26	8	44	3	39	5	9	1	2	11	0	1	10	4	30	5	0	25	3	4	0	2	8	5
1942	12	1943	Colorado	3	4	8	11	0	6	1	13	11	0	2	1	1	1	1	1	29	0	3	2	2	1	14	6	12	4	8	13	3	0	0	0	0	0	2	2	10	6	1	15	1	4	0	4	4	1
1943	1	1943.08333333333	Colorado	2	0	7	5	1	6	2	0	0	0	3	0	4	2	0	0	2	1	4	0	1	1	7	1	4	4	12	2	2	0	1	3	0	3	4	4	1	3	1	4	0	2	2	0	1	2
1943	2	1943.16666666667	Colorado	1	1	1	1	2	0	2	4	1	0	0	0	0	1	1	0	1	0	1	0	1	0	1	0	1	1	2	0	1	0	0	2	1	0	3	3	1	1	0	0	0	3	1	0	2	1
1943	3	1943.25	Colorado	0	0	0	0	0	0	0	5	2	0	1	0	0	0	0	0	0	0	1	0	0	0	0	0	1	0	0	0	0	0	0	1	0	0	1	2	0	0	0	0	0	3	1	0	0	0
1943	4	1943.33333333333	Colorado	0	0	4	0	0	0	2	3	3	0	4	0	1	2	0	0	1	0	0	0	1	0	0	0	0	1	0	0	0	0	2	0	0	0	0	0	2	1	1	0	0	0	0	1	0	0
1943	5	1943.41666666667	Colorado	0	1	5	0	0	1	0	2	0	0	1	0	0	0	0	0	2	1	1	0	0	0	0	1	0	0	1	0	1	0	7	0	0	0	0	1	0	0	1	0	1	1	0	1	0	0
1943	6	1943.5	Colorado	0	1	9	3	0	1	1	3	0	0	1	0	1	0	1	0	3	0	6	2	0	1	0	1	0	0	1	0	1	1	6	1	1	0	2	1	0	1	0	0	2	3	1	1	0	0
1943	7	1943.58333333333	Colorado	12	1	6	8	0	7	2	7	1	6	2	0	13	3	6	0	6	7	17	5	0	5	6	3	0	2	6	1	4	2	61	1	2	0	10	2	0	5	0	0	5	9	6	3	2	1
1943	8	1943.66666666667	Colorado	63	0	0	0	3	18	6	47	1	10	36	0	0	14	13	1	18	35	92	71	0	9	6	8	4	5	13	1	41	3	118	2	6	0	14	5	1	18	0	1	8	10	10	11	0	9
1943	9	1943.75	Colorado	118	2	68	21	8	21	5	36	2	47	34	1	78	38	12	0	37	102	72	47	0	43	13	0	2	11	6	0	54	3	42	1	6	1	67	15	1	22	0	2	20	11	31	12	0	10
1943	10	1943.83333333333	Colorado	72	1	53	13	7	5	6	22	10	19	28	1	15	14	10	1	26	74	61	4	0	35	18	2	1	19	27	1	25	2	46	4	0	3	37	10	1	31	1	0	28	14	17	9	2	10
1943	11	1943.91666666667	Colorado	15	0	11	6	3	2	4	27	2	7	22	0	24	16	5	0	19	11	50	26	0	13	23	4	7	2	5	0	1	5	10	1	1	1	8	1	0	20	1	1	11	5	13	6	3	2
1943	12	1944	Colorado	7	0	4	2	3	0	2	19	3	1	4	1	8	17	8	0	9	11	15	5	1	5	7	5	0	2	1	0	0	1	5	1	2	0	6	0	0	14	1	0	9	1	7	5	0	1
1944	1	1944.08333333333	Colorado	4	0	2	1	3	0	2	7	4	0	4	0	2	9	0	0	2	4	1	1	0	5	1	2	2	0	0	1	0	1	2	1	1	0	4	1	1	12	0	0	1	0	2	1	0	0
1944	2	1944.16666666667	Colorado	1	0	4	0	3	0	0	2	2	0	1	0	2	7	4	0	3	1	1	4	0	2	0	3	2	0	0	1	1	0	0	1	0	1	0	4	0	6	1	0	0	0	0	0	3	0
1944	3	1944.25	Colorado	2	0	1	0	6	1	0	0	1	0	2	1	1	0	0	0	1	1	2	1	0	0	0	4	0	0	0	0	0	0	0	1	0	1	0	1	1	0	1	1	2	0	0	0	0	0
1944	4	1944.33333333333	Colorado	2	1	1	0	3	1	1	0	1	0	0	1	0	1	0	0	0	2	1	1	0	0	0	0	0	1	0	1	0	0	0	5	1	0	0	0	0	1	1	1	0	1	0	0	0	0
1944	5	1944.41666666667	Colorado	1	0	0	0	0	0	1	0	0	1	0	0	0	0	0	0	0	1	2	2	0	0	0	0	1	0	0	3	1	0	1	6	2	0	1	0	0	1	1	3	1	1	0	1	0	1
1944	6	1944.5	Colorado	3	3	2	1	3	1	15	0	0	6	0	1	1	1	0	0	0	5	2	7	1	0	1	0	0	0	1	5	1	1	2	20	9	0	0	1	0	10	3	8	0	3	4	2	0	1
1944	7	1944.58333333333	Colorado	6	8	14	13	29	1	36	1	0	4	1	10	1	0	2	0	0	10	6	2	0	1	4	1	5	0	0	31	1	0	1	47	19	0	2	5	15	49	7	7	1	8	19	0	0	1
1944	8	1944.66666666667	Colorado	10	9	49	19	57	2	72	4	58	21	12	117	2	3	2	1	1	9	19	50	5	4	5	11	6	1	7	278	3	2	2	43	61	0	13	14	41	32	0	103	5	22	9	63	3	7
1944	9	1944.75	Colorado	24	24	20	141	73	8	89	1	0	13	9	87	6	2	2	1	2	39	6	25	14	2	9	25	12	3	7	101	5	1	2	119	115	4	19	33	89	60	17	80	3	21	23	46	0	1
1944	10	1944.83333333333	Colorado	8	4	31	99	17	14	3	3	91	4	14	42	2	4	0	1	1	11	3	15	2	3	16	15	29	5	2	31	18	1	1	115	20	6	6	20	23	32	110	54	7	62	28	14	1	10
1944	11	1944.91666666667	Colorado	3	3	21	8	13	16	7	1	11	3	18	12	3	1	0	0	1	9	7	13	1	3	3	26	14	4	2	8	12	3	2	62	8	4	5	17	14	8	17	8	1	16	14	15	10	16
1944	12	1945	Colorado	0	2	5	3	3	13	1	1	17	1	2	1	0	1	0	0	0	4	3	16	0	2	1	7	3	2	1	4	10	6	3	6	2	7	0	8	2	4	10	0	1	10	3	2	2	4
1945	1	1945.08333333333	Colorado	3	2	1	1	3	2	0	1	4	1	1	1	1	3	2	3	0	1	0	2	0	1	0	1	2	1	0	1	2	8	0	3	0	2	1	3	0	2	19	0	0	8	2	0	5	2
1945	2	1945.16666666667	Colorado	2	1	2	1	0	6	0	1	0	0	0	1	1	1	1	0	0	1	0	0	0	0	0	1	0	0	1	2	1	4	1	1	1	2	0	1	1	0	4	1	2	1	2	2	2	3
1945	3	1945.25	Colorado	0	1	1	1	1	0	0	0	0	0	2	0	3	1	1	0	0	0	2	1	1	1	0	1	0	0	0	1	1	2	1	1	1	1	1	0	0	0	3	0	0	0	0	0	6	5
1945	4	1945.33333333333	Colorado	0	1	0	1	0	0	0	0	0	1	0	1	0	0	0	1	0	0	0	0	1	0	0	0	0	1	0	0	0	0	0	0	0	1	2	0	0	0	1	1	0	0	1	0	3	1
1945	5	1945.41666666667	Colorado	1	0	0	0	1	0	0	0	0	1	0	1	0	0	2	0	2	0	0	1	1	0	0	1	0	2	1	1	1	0	0	0	0	4	4	0	0	1	3	1	0	1	4	1	0	1
1945	6	1945.5	Colorado	2	0	0	2	0	0	0	0	0	3	0	1	1	3	7	1	0	2	0	1	4	1	0	16	1	1	1	5	1	8	0	1	0	4	7	2	3	0	5	2	1	1	13	1	3	2
1945	7	1945.58333333333	Colorado	4	1	0	5	0	9	1	0	1	9	1	6	1	11	40	4	1	0	0	2	24	2	1	19	5	2	9	9	19	6	1	0	1	45	47	11	4	17	23	10	2	1	30	1	8	19
1945	8	1945.66666666667	Colorado	31	0	2	5	3	9	11	4	0	4	7	72	31	133	142	11	1	48	2	8	87	2	39	51	12	4	26	13	30	169	1	4	4	79	91	86	19	28	74	18	2	6	99	3	36	34
1945	9	1945.75	Colorado	69	0	5	12	10	26	13	3	0	3	9	81	42	87	182	6	0	26	3	6	13	8	12	79	48	23	76	17	55	37	4	9	14	115	79	61	5	1	84	19	2	10	128	7	170	6
1945	10	1945.83333333333	Colorado	18	2	9	6	0	13	5	3	1	8	2	29	24	40	27	9	0	11	3	3	16	1	0	52	111	54	86	2	41	39	1	0	13	43	42	107	29	36	70	7	2	0	45	8	24	49
1945	11	1945.91666666667	Colorado	13	1	3	0	3	4	0	9	1	1	2	26	8	20	0	4	0	3	2	1	5	4	7	36	27	10	36	0	0	29	4	1	2	32	14	13	18	4	66	3	1	3	29	5	26	13
1945	12	1946	Colorado	6	2	2	0	0	3	0	5	0	1	3	9	1	8	1	1	0	6	3	0	8	0	2	6	14	27	41	1	14	15	2	1	0	1	8	7	0	2	9	3	0	1	6	4	16	8
1946	1	1946.08333333333	Colorado	0	6	3	2	2	1	3	1	0	1	3	8	0	5	0	2	1	10	2	4	2	2	2	14	14	59	27	0	6	11	1	2	0	23	4	9	18	1	27	5	1	7	5	2	15	8
1946	2	1946.16666666667	Colorado	1	4	2	3	1	0	4	1	1	1	3	0	4	3	1	1	1	9	1	0	3	4	2	5	8	24	6	2	6	5	1	2	4	5	4	2	7	0	9	3	3	13	1	3	13	1
1946	3	1946.25	Colorado	1	9	2	0	0	1	1	1	0	0	1	0	2	1	4	2	0	9	2	1	7	1	1	0	2	6	1	1	0	2	2	3	1	2	7	2	2	1	2	1	2	10	0	1	5	0
1946	4	1946.33333333333	Colorado	6	1	4	0	1	5	0	1	1	0	3	1	2	1	0	1	1	6	1	0	4	5	0	1	6	4	0	1	1	6	2	1	4	2	3	1	1	0	4	0	1	4	2	0	5	0
1946	5	1946.41666666667	Colorado	17	0	17	2	6	3	1	6	4	1	2	0	1	1	0	6	1	12	1	6	4	25	1	0	6	11	2	1	0	4	2	2	3	0	1	1	4	1	2	1	4	11	1	0	4	1
1946	6	1946.5	Colorado	57	1	43	5	15	12	3	30	3	0	9	1	0	2	4	27	0	35	4	26	8	53	9	0	22	48	11	1	2	9	18	3	2	1	0	1	4	6	3	3	11	28	1	1	6	5
1946	7	1946.58333333333	Colorado	144	2	230	19	55	14	10	95	16	1	49	12	4	17	11	143	1	101	7	77	28	129	15	1	113	131	45	4	17	47	66	5	9	2	1	8	9	24	7	10	26	60	2	0	5	7
1946	8	1946.66666666667	Colorado	353	8	559	85	217	72	57	191	85	3	261	45	4	129	36	238	15	265	91	109	107	581	36	5	491	302	128	9	34	62	250	18	22	16	6	11	109	46	4	20	69	335	9	5	13	16
1946	9	1946.75	Colorado	227	27	248	87	160	138	79	109	75	2	385	55	15	113	36	246	71	270	180	208	119	275	52	3	509	541	241	4	73	87	427	19	54	44	2	61	284	72	8	10	229	436	5	9	29	52
1946	10	1946.83333333333	Colorado	77	21	85	72	117	75	39	101	87	0	285	28	10	84	29	222	63	86	72	54	23	179	136	9	386	156	252	2	81	14	242	29	24	58	1	46	168	52	6	10	128	211	2	13	17	40
1946	11	1946.91666666667	Colorado	29	3	37	34	31	33	27	47	24	0	78	29	4	46	20	64	29	13	36	91	24	40	172	3	97	21	125	5	32	9	93	16	3	52	3	18	72	26	1	20	170	60	3	21	4	15
1946	12	1947	Colorado	4	3	31	25	8	13	33	23	9	0	72	13	1	4	8	34	5	13	40	73	7	7	52	4	29	5	52	10	4	3	38	14	3	28	3	4	28	12	6	17	122	13	3	17	2	6
1947	1	1947.08333333333	Colorado	4	1	1	11	9	13	12	5	6	0	12	5	4	1	3	8	33	1	17	21	1	1	12	3	20	3	7	5	1	4	4	16	1	12	2	5	9	3	1	10	40	8	13	8	2	2
1947	2	1947.16666666667	Colorado	1	1	1	7	4	2	4	0	1	1	5	2	4	0	3	6	10	2	5	13	0	0	11	2	2	1	10	4	0	3	2	10	0	6	0	9	3	0	1	5	14	3	2	5	2	2
1947	3	1947.25	Colorado	0	3	2	1	6	0	3	0	0	6	4	4	2	0	0	1	1	4	8	1	1	0	3	0	1	0	2	1	4	1	2	3	0	5	4	6	4	0	0	5	20	1	9	8	0	2
1947	4	1947.33333333333	Colorado	0	6	2	1	2	2	3	0	8	1	0	7	4	0	1	6	1	3	1	1	1	0	2	0	3	0	1	0	3	3	1	6	1	1	7	0	1	0	3	4	27	2	7	1	0	0
1947	5	1947.41666666667	Colorado	0	14	4	0	0	1	3	1	19	1	0	6	4	1	1	3	6	2	2	2	0	4	1	2	0	1	0	1	22	1	3	3	2	3	2	2	0	2	3	4	26	1	3	0	0	0
1947	6	1947.5	Colorado	10	56	3	5	3	1	3	1	38	0	3	11	17	3	5	1	16	2	8	11	2	24	1	6	0	0	1	4	38	6	8	4	1	7	8	14	1	3	11	5	75	3	5	2	1	4
1947	7	1947.58333333333	Colorado	7	135	6	30	13	1	7	7	209	6	13	68	65	17	19	1	65	3	17	55	10	16	6	24	2	3	9	9	50	13	11	8	22	28	43	39	7	3	73	31	194	12	18	5	8	29
1947	8	1947.66666666667	Colorado	11	566	26	55	101	3	28	23	475	33	22	107	306	30	52	4	307	5	51	136	26	46	27	130	7	3	44	33	112	45	20	31	80	148	123	322	19	19	77	106	576	42	55	24	58	95
1947	9	1947.75	Colorado	14	537	31	164	210	21	32	49	423	83	18	143	626	40	104	2	552	14	60	154	12	95	63	250	6	8	70	70	130	42	58	42	112	334	150	310	43	50	253	104	321	47	98	46	124	62
1947	10	1947.83333333333	Colorado	11	175	16	121	164	38	36	22	157	31	10	122	204	33	79	0	391	14	95	77	2	58	63	261	11	8	14	30	104	21	16	21	97	233	153	396	27	40	209	46	69	33	70	38	37	23
1947	11	1947.91666666667	Colorado	9	50	3	92	87	14	43	34	38	9	3	72	55	2	41	1	120	13	90	87	1	36	26	85	2	4	18	4	59	23	9	10	34	74	108	308	16	18	69	20	12	9	24	21	19	36
1947	12	1948	Colorado	1	12	5	20	89	20	15	59	23	28	4	24	38	4	14	0	49	3	75	18	3	13	7	20	7	3	14	0	13	10	11	19	45	16	46	142	6	7	30	31	3	2	31	11	11	10
1948	1	1948.08333333333	Colorado	2	3	2	1	15	33	7	18	5	2	1	14	13	3	7	0	32	1	29	3	0	5	5	10	4	1	1	1	7	11	6	16	36	5	14	49	2	9	14	6	1	1	18	13	6	2
1948	2	1948.16666666667	Colorado	1	1	0	2	10	11	5	13	0	2	7	14	5	2	2	1	13	0	9	0	5	2	2	1	3	1	6	0	0	8	4	18	17	0	3	10	2	4	2	1	3	0	19	23	6	3
1948	3	1948.25	Colorado	0	0	1	3	8	7	7	10	1	1	1	13	1	4	1	0	4	6	4	0	5	0	0	1	2	1	1	1	1	1	8	12	8	0	0	6	2	3	0	1	1	5	2	6	13	6
1948	4	1948.33333333333	Colorado	0	1	2	0	2	7	5	15	2	1	2	3	0	5	6	2	1	4	5	1	7	1	0	1	0	0	0	1	2	1	0	8	7	0	4	5	3	4	2	1	1	1	3	6	7	5
1948	5	1948.41666666667	Colorado	2	0	0	0	1	10	5	6	5	1	3	11	0	2	10	2	1	6	12	2	21	4	2	3	2	1	2	1	3	0	1	13	8	0	4	2	6	5	1	1	0	10	5	21	9	11
1948	6	1948.5	Colorado	3	0	1	1	1	8	11	7	14	4	6	24	9	2	15	1	1	4	13	6	46	6	7	3	7	0	0	2	5	1	3	29	55	3	11	6	24	7	2	3	0	4	10	96	19	42
1948	7	1948.58333333333	Colorado	14	1	1	2	8	27	36	14	27	22	28	86	13	17	35	2	10	19	53	27	238	6	36	5	22	2	6	13	23	3	14	97	129	10	62	9	74	11	16	6	1	16	60	332	79	116
1948	8	1948.66666666667	Colorado	23	2	1	6	21	121	230	56	68	80	111	202	34	43	74	1	52	35	172	129	701	12	149	15	164	5	12	53	66	10	43	362	355	34	170	30	186	81	40	12	2	91	166	735	171	563
1948	9	1948.75	Colorado	38	5	2	11	31	353	205	33	162	215	157	311	76	106	107	7	60	53	280	210	296	28	240	21	182	6	25	154	106	8	189	344	394	25	140	26	224	133	61	14	3	119	172	457	254	536
1948	10	1948.83333333333	Colorado	29	3	3	5	40	214	100	12	79	149	66	117	63	95	35	17	36	27	118	100	121	3	205	16	79	6	31	82	43	6	187	147	199	33	104	16	229	85	52	11	4	58	212	99	188	229
1948	11	1948.91666666667	Colorado	11	2	1	5	29	91	52	6	26	67	51	42	16	44	23	16	37	18	177	75	20	1	49	8	65	3	25	17	24	13	81	60	59	16	19	9	99	17	37	9	7	23	37	20	189	59
1948	12	1949	Colorado	5	3	2	3	10	64	12	1	9	20	9	9	10	16	10	6	8	9	84	31	12	6	7	1	53	0	8	6	15	10	27	21	18	41	7	3	37	32	10	3	7	12	6	6	35	10
1949	1	1949.08333333333	Colorado	2	7	0	0	1	6	1	13	0	10	7	5	4	12	5	2	4	11	35	6	1	3	5	7	21	0	1	1	2	8	19	12	8	11	1	3	2	11	5	2	6	17	2	2	17	3
1949	2	1949.16666666667	Colorado	0	3	0	1	4	2	7	1	8	3	5	6	0	3	0	2	3	6	7	5	0	4	2	1	8	2	1	0	2	1	7	1	4	3	0	13	3	3	0	5	3	9	0	0	6	2
1949	3	1949.25	Colorado	0	1	1	0	2	0	0	4	1	5	0	3	1	2	1	3	1	2	2	1	1	5	1	1	1	6	2	0	4	0	5	4	0	1	0	1	0	2	3	0	1	3	0	1	1	1
1949	4	1949.33333333333	Colorado	1	0	0	4	5	0	3	8	3	3	3	1	1	2	3	5	2	2	5	2	1	1	3	2	0	6	7	1	9	1	1	0	2	2	0	0	0	1	2	5	0	1	1	1	3	2
1949	5	1949.41666666667	Colorado	6	1	0	1	8	2	1	25	1	0	4	4	5	1	1	9	1	1	1	3	1	8	3	3	2	5	9	9	4	3	1	2	3	2	1	0	0	2	2	9	2	1	2	0	1	2
1949	6	1949.5	Colorado	7	1	0	1	12	10	0	90	1	0	15	3	19	14	0	13	6	1	1	1	3	28	4	3	1	5	24	18	10	5	2	3	10	21	4	1	0	3	21	22	0	9	2	1	1	2
1949	7	1949.58333333333	Colorado	61	3	9	2	63	79	1	254	3	4	68	5	75	13	1	52	27	3	8	1	2	76	15	11	3	10	112	107	14	13	7	8	23	77	2	6	1	32	99	61	3	4	8	3	1	10
1949	8	1949.66666666667	Colorado	196	7	56	17	127	383	4	700	43	20	248	6	288	33	3	220	136	7	62	3	7	276	52	58	11	33	404	407	36	26	29	19	94	456	5	45	3	122	387	233	3	20	53	4	2	35
1949	9	1949.75	Colorado	219	13	101	22	195	343	6	313	47	106	253	23	197	160	3	334	179	14	99	7	13	344	73	80	52	101	573	387	45	43	38	29	70	424	19	122	4	188	266	363	6	56	111	8	3	23
1949	10	1949.83333333333	Colorado	122	8	46	22	171	215	4	220	38	217	203	25	127	94	5	122	89	13	60	10	5	252	79	51	2	89	162	207	45	8	29	18	24	229	12	122	1	97	84	311	2	77	57	4	12	13
1949	11	1949.91666666667	Colorado	40	3	56	19	145	63	1	45	33	66	153	25	39	47	2	58	67	12	32	8	2	130	43	61	1	41	51	71	47	4	31	9	14	120	23	70	6	19	12	182	12	52	44	0	16	4
1949	12	1950	Colorado	21	6	10	9	45	7	7	13	22	110	56	12	11	17	2	20	33	10	5	1	0	68	46	25	1	28	13	16	76	10	23	2	2	76	9	23	2	10	7	57	3	53	37	1	17	5
1950	1	1950.08333333333	Colorado	8	6	7	1	28	1	5	9	9	87	19	8	2	3	2	5	21	9	5	2	6	17	11	16	7	12	8	3	28	7	6	4	3	69	3	8	6	4	3	3	4	33	12	1	22	0
1950	2	1950.16666666667	Colorado	5	3	1	4	8	1	5	1	2	83	6	5	2	2	2	2	8	5	1	1	1	2	4	11	4	13	3	2	33	6	0	7	4	21	1	4	5	1	7	2	2	33	4	0	17	2
1950	3	1950.25	Colorado	2	4	7	1	6	1	4	4	3	53	1	3	2	7	2	0	0	6	3	2	1	2	4	9	4	7	1	1	10	2	2	3	6	2	7	2	3	0	4	0	2	23	0	1	2	6
1950	4	1950.33333333333	Colorado	9	7	3	4	2	0	3	2	5	50	1	14	3	5	1	2	4	11	1	0	0	1	2	3	1	3	0	0	3	2	0	1	2	5	2	1	0	1	4	2	4	10	4	0	4	8
1950	5	1950.41666666667	Colorado	3	4	16	1	11	0	2	1	1	29	2	16	0	5	5	1	1	12	6	4	2	0	2	13	0	5	2	2	1	2	0	1	1	2	1	10	0	8	7	1	4	8	3	1	11	3
1950	6	1950.5	Colorado	6	10	28	2	23	0	9	8	4	132	5	28	2	13	15	7	8	42	21	28	4	0	1	62	5	4	2	1	3	1	2	1	1	2	3	32	1	14	15	7	13	13	11	3	47	8
1950	7	1950.58333333333	Colorado	19	49	119	11	43	4	16	24	7	427	13	156	6	71	39	25	26	117	69	55	18	3	21	347	41	23	10	3	9	28	16	1	0	1	10	91	1	128	35	8	48	41	61	18	91	10
1950	8	1950.66666666667	Colorado	36	202	373	47	166	1	88	40	26	591	59	383	27	196	345	29	64	273	217	166	68	4	26	600	159	79	29	1	17	83	64	8	0	15	14	285	1	242	163	15	176	207	196	48	290	35
1950	9	1950.75	Colorado	37	288	429	86	345	3	66	86	27	331	49	381	48	401	518	101	68	552	314	164	65	1	82	280	200	142	25	4	37	229	143	7	6	13	19	348	3	346	262	38	356	405	184	51	418	73
1950	10	1950.83333333333	Colorado	40	76	218	39	118	1	42	100	29	69	32	167	34	306	192	83	65	336	226	137	27	4	85	61	164	87	16	2	38	297	159	6	4	9	36	69	15	202	163	30	66	339	246	28	287	40
1950	11	1950.91666666667	Colorado	31	43	47	33	55	3	13	32	13	22	31	47	21	56	42	47	30	86	89	53	18	5	27	22	194	66	3	0	12	70	122	4	4	12	41	56	20	41	54	33	9	82	58	16	180	29
1950	12	1951	Colorado	15	17	9	24	43	0	9	7	22	8	14	13	15	17	8	12	16	36	13	19	9	2	20	32	115	39	1	0	5	37	41	3	2	5	13	27	9	23	25	27	7	33	63	18	88	16
1951	1	1951.08333333333	Colorado	18	2	4	14	22	11	3	5	4	1	3	3	1	4	3	2	5	13	2	2	5	1	10	7	19	38	5	0	5	12	27	3	11	1	4	6	6	5	4	13	4	9	19	19	16	16
1951	2	1951.16666666667	Colorado	12	4	4	10	13	3	1	4	11	1	3	2	3	1	1	4	6	5	11	1	8	0	10	1	16	7	1	0	3	6	3	1	4	0	1	3	4	3	3	4	5	2	6	12	6	2
1951	3	1951.25	Colorado	9	1	0	2	8	1	5	2	13	0	0	1	3	1	0	4	7	1	6	3	5	2	6	1	18	3	5	4	1	1	1	0	6	1	0	4	0	2	2	1	2	1	3	2	12	1
1951	4	1951.33333333333	Colorado	7	2	0	4	6	0	15	4	28	0	3	6	0	0	2	4	3	0	1	3	7	3	10	3	4	1	3	7	5	0	1	0	5	7	0	2	11	0	3	1	1	8	6	0	9	0
1951	5	1951.41666666667	Colorado	4	2	3	27	4	15	35	1	3	1	3	2	1	2	0	5	5	2	1	8	4	5	20	3	6	3	4	5	2	3	8	3	3	1	2	2	8	2	4	1	3	15	6	1	2	0
1951	6	1951.5	Colorado	16	12	3	42	6	14	78	5	6	3	3	4	0	7	0	32	24	10	1	15	6	14	27	10	8	11	4	8	0	1	25	14	2	2	10	8	10	14	14	8	3	15	15	1	10	4
1951	7	1951.58333333333	Colorado	146	37	6	191	37	45	258	22	16	2	10	10	2	53	1	65	132	14	7	68	10	49	159	33	19	59	36	27	1	8	30	25	8	1	19	40	68	47	13	33	7	72	42	6	12	14
1951	8	1951.66666666667	Colorado	379	191	5	293	117	177	570	68	82	6	56	37	12	63	8	431	388	52	34	144	11	165	439	76	84	149	78	96	3	24	58	79	80	1	68	120	237	79	73	164	9	190	96	11	35	11
1951	9	1951.75	Colorado	324	201	6	465	187	199	722	106	228	2	37	65	22	165	34	619	363	79	81	305	12	159	525	86	102	279	200	157	0	57	45	210	92	0	171	195	318	113	40	247	15	165	177	26	40	33
1951	10	1951.83333333333	Colorado	99	298	1	339	143	96	156	37	309	0	80	46	34	107	32	196	210	52	61	97	17	113	340	55	56	349	123	125	0	65	39	126	113	5	53	62	191	78	65	81	15	102	127	17	27	25
1951	11	1951.91666666667	Colorado	45	132	2	182	72	48	48	12	168	1	25	16	37	60	17	83	75	53	13	43	7	80	88	31	19	84	49	48	5	25	28	47	98	0	50	41	78	49	28	29	8	67	97	10	5	17
1951	12	1952	Colorado	23	30	3	59	28	25	15	5	57	0	16	8	7	16	20	41	26	18	7	16	0	37	9	13	8	35	16	27	1	14	19	55	41	1	26	9	22	13	34	25	2	22	34	15	1	7
1952	1	1952.08333333333	Colorado	4	14	6	27	5	15	3	2	17	0	33	2	12	17	3	13	3	18	1	11	0	1	3	2	7	11	9	16	3	4	6	29	15	0	23	4	7	6	16	9	5	49	4	9	1	2
1952	2	1952.16666666667	Colorado	3	14	2	11	2	5	1	0	13	0	7	1	4	12	7	1	4	11	1	1	4	0	6	0	1	2	9	3	1	4	16	17	1	0	16	1	3	2	11	3	2	11	1	0	2	1
1952	3	1952.25	Colorado	4	5	1	11	0	1	1	1	2	0	3	4	3	2	10	0	3	3	9	1	2	1	1	0	7	3	0	0	0	1	11	6	0	0	2	1	2	0	6	0	3	4	0	0	5	0
1952	4	1952.33333333333	Colorado	1	3	0	9	1	3	0	1	10	0	3	2	8	2	10	0	4	4	3	0	0	0	0	0	6	2	0	0	3	0	11	3	1	0	6	0	3	0	3	4	2	4	1	6	2	3
1952	5	1952.41666666667	Colorado	3	4	5	8	0	8	2	1	13	1	5	2	10	3	10	3	2	10	0	1	0	1	0	0	1	2	0	0	3	1	3	1	2	1	5	1	3	0	2	0	2	3	6	4	2	3
1952	6	1952.5	Colorado	10	9	7	37	2	15	8	1	27	0	4	8	35	7	25	4	3	19	2	4	1	6	6	6	4	0	0	1	24	2	12	5	1	7	18	2	3	1	5	3	7	15	8	8	1	4
1952	7	1952.58333333333	Colorado	57	29	24	123	4	70	8	1	81	5	22	10	84	26	104	19	23	35	3	14	2	19	16	26	11	6	1	3	69	13	73	15	3	31	118	9	6	5	9	18	27	69	25	19	8	6
1952	8	1952.66666666667	Colorado	153	87	144	422	6	284	27	6	119	16	21	31	486	77	271	33	63	204	7	30	6	49	40	107	19	37	1	36	291	65	218	112	10	133	314	40	16	6	22	53	31	151	33	67	9	16
1952	9	1952.75	Colorado	192	78	365	268	18	459	32	12	165	14	37	30	638	113	547	50	83	330	14	90	32	32	90	146	63	74	4	20	660	78	319	176	18	332	528	75	21	17	15	83	95	186	92	77	20	51
1952	10	1952.83333333333	Colorado	154	23	103	141	14	131	28	11	180	5	54	63	207	71	194	48	57	216	10	77	17	28	100	95	91	54	5	4	558	194	222	152	16	196	360	34	22	33	36	81	204	71	48	40	8	49
1952	11	1952.91666666667	Colorado	71	20	39	47	5	18	7	6	65	4	26	55	45	28	117	23	42	60	17	18	2	22	30	63	32	29	1	1	180	62	80	139	5	148	138	25	17	24	30	56	142	17	11	15	6	22
1952	12	1953	Colorado	34	9	14	10	1	18	3	3	31	2	23	76	12	10	49	9	9	72	18	5	0	7	11	17	23	9	2	2	57	42	41	40	7	38	74	9	1	56	13	14	73	6	11	2	3	25
1953	1	1953.08333333333	Colorado	11	1	5	1	3	5	1	6	11	0	6	24	1	3	5	8	4	17	11	1	1	2	1	13	9	3	0	9	27	13	11	61	1	16	38	12	4	16	4	5	15	9	7	1	0	1
1953	2	1953.16666666667	Colorado	2	5	1	3	0	2	0	0	9	1	1	7	2	2	10	0	2	27	7	1	0	2	7	5	11	7	3	2	19	11	2	39	9	4	5	5	6	2	0	2	15	5	1	2	2	2
1953	3	1953.25	Colorado	4	2	1	0	0	2	0	0	2	0	1	1	4	8	1	1	3	20	8	2	1	1	0	0	5	5	9	2	10	1	3	25	0	0	3	5	3	2	1	5	18	2	1	6	1	4
1953	4	1953.33333333333	Colorado	5	3	1	0	5	0	0	0	0	3	0	6	1	1	3	2	0	7	0	4	10	2	0	9	9	11	13	3	3	2	3	18	1	11	3	3	1	0	3	5	2	1	4	6	0	4
1953	5	1953.41666666667	Colorado	11	9	1	0	2	1	0	1	0	4	1	9	0	7	2	2	2	3	7	2	21	1	0	4	21	10	13	14	0	1	5	8	7	5	3	9	10	3	0	5	1	2	9	5	4	7
1953	6	1953.5	Colorado	13	32	3	1	6	0	4	6	2	4	10	13	1	13	0	6	6	11	9	6	51	2	1	4	81	4	14	29	4	4	12	28	16	6	4	26	8	8	1	19	6	4	16	12	6	15
1953	7	1953.58333333333	Colorado	22	73	2	2	29	2	2	26	3	11	51	27	10	59	2	4	27	31	70	16	112	8	5	8	250	32	79	66	18	23	24	144	28	19	3	147	39	34	7	95	33	8	163	37	37	102
1953	8	1953.66666666667	Colorado	62	201	3	3	86	9	6	209	7	13	191	31	15	195	0	23	91	154	182	55	361	42	28	14	361	93	197	234	79	107	64	500	203	50	3	337	223	189	35	152	39	20	301	96	150	300
1953	9	1953.75	Colorado	42	285	5	3	154	10	6	191	14	27	481	48	13	206	0	51	88	175	265	83	437	55	44	33	431	37	557	404	80	257	99	331	282	77	5	316	215	211	11	252	90	8	303	217	215	339
1953	10	1953.83333333333	Colorado	17	294	7	4	119	21	2	116	8	43	265	23	11	154	0	65	38	140	198	46	374	74	26	13	286	86	210	363	54	186	92	153	327	109	3	131	182	204	20	140	56	6	181	119	155	204
1953	11	1953.91666666667	Colorado	4	119	1	1	62	16	6	37	1	9	166	26	9	68	0	43	29	36	127	40	190	30	8	4	87	35	33	124	61	53	58	39	347	106	1	87	64	88	15	79	24	0	49	120	87	143
1953	12	1954	Colorado	6	57	2	1	57	7	9	23	3	5	46	6	4	16	0	16	17	4	68	29	26	44	7	4	49	15	19	31	23	24	22	16	169	49	3	48	30	36	5	34	12	0	20	70	17	59
1954	1	1954.08333333333	Colorado	3	15	1	0	71	4	7	9	5	1	44	6	1	11	1	9	1	5	52	8	26	21	3	3	13	4	10	11	5	33	19	9	43	25	0	6	4	28	15	3	5	0	6	31	29	46
1954	2	1954.16666666667	Colorado	6	11	0	0	23	3	11	1	4	0	6	4	0	20	0	7	0	2	11	4	2	6	1	14	1	1	6	2	1	31	9	4	10	4	0	18	3	14	4	12	1	5	4	29	18	28
1954	3	1954.25	Colorado	4	4	0	0	7	1	1	4	3	3	5	6	1	18	0	6	0	1	8	1	1	1	0	8	0	2	6	2	0	19	6	1	8	0	1	5	4	7	2	1	1	0	1	21	8	4
1954	4	1954.33333333333	Colorado	3	2	0	1	8	0	0	3	9	1	3	5	1	5	1	2	1	2	3	1	5	0	1	3	2	3	3	1	3	12	3	0	1	3	6	1	6	8	1	2	0	3	1	0	4	1
1954	5	1954.41666666667	Colorado	4	0	0	0	6	0	3	1	4	2	3	4	1	7	0	0	1	2	4	0	2	2	0	2	1	1	1	0	13	5	7	1	2	1	4	0	11	5	3	8	1	13	2	6	4	2
1954	6	1954.5	Colorado	15	0	0	1	11	1	12	1	8	5	7	5	3	5	5	1	1	2	7	1	2	7	1	14	4	0	0	0	14	13	2	4	7	11	13	1	19	2	11	7	6	27	1	12	9	29
1954	7	1954.58333333333	Colorado	48	4	0	3	45	3	39	5	29	18	24	22	8	23	11	6	1	0	13	9	2	42	14	76	8	7	6	7	32	42	7	15	14	33	67	0	79	4	39	43	30	88	2	70	22	68
1954	8	1954.66666666667	Colorado	96	9	6	3	79	25	126	13	47	36	123	26	33	93	40	12	3	2	57	41	7	124	46	267	16	10	18	11	247	300	21	83	28	113	121	4	134	19	185	188	64	520	3	207	44	203
1954	9	1954.75	Colorado	111	9	10	3	110	44	138	5	60	54	114	77	43	269	29	9	6	2	153	128	11	283	65	737	49	23	21	23	315	314	40	47	24	216	179	5	240	23	196	445	112	486	6	240	26	345
1954	10	1954.83333333333	Colorado	74	4	6	2	87	14	89	3	117	43	129	73	27	131	15	22	3	1	82	94	18	74	86	197	23	16	21	17	88	132	32	48	13	276	76	7	208	14	139	305	183	92	1	279	49	93
1954	11	1954.91666666667	Colorado	20	9	0	4	92	11	26	5	73	51	59	37	14	35	8	12	3	6	79	75	13	51	39	62	9	10	4	11	47	64	9	34	10	128	35	3	187	7	154	192	41	24	0	171	22	72
1954	12	1955	Colorado	5	9	0	1	18	15	19	9	60	21	36	33	16	9	4	6	4	6	83	9	11	32	24	15	2	2	4	1	14	17	16	24	10	59	26	0	78	4	62	69	20	9	0	88	20	8
1932	5	1932.41666666667	Connecticut	0	1	1	2	2	1	2	6	2	7	0	1	0	2	7	3	5	4	6	3	3	1	2	3	2	4	1	0	1	3	1	3	2	4	3	4	2	4	4	1	4	3	3	2	2	2
1932	6	1932.5	Connecticut	8	0	2	3	1	10	4	8	11	11	1	6	1	2	6	4	2	13	1	0	3	2	2	4	4	6	3	2	1	5	4	4	6	14	2	6	5	7	2	1	2	2	3	9	8	9
1932	7	1932.58333333333	Connecticut	4	18	9	9	4	27	31	81	36	23	12	22	12	0	8	14	8	0	13	4	7	6	3	0	20	14	11	8	5	21	13	32	0	15	14	0	13	35	8	14	17	22	11	27	13	16
1932	8	1932.66666666667	Connecticut	3	72	30	12	20	78	26	159	55	3	5	57	9	3	44	30	1	34	11	17	26	14	8	4	38	58	20	42	0	20	5	9	11	81	62	23	15	17	17	46	59	50	7	48	33	20
1932	9	1932.75	Connecticut	5	172	52	45	37	101	18	193	46	23	31	23	13	5	26	11	1	54	13	21	14	19	4	22	36	99	0	7	3	51	29	25	5	10	13	55	9	44	21	24	22	19	38	30	30	0
1932	10	1932.83333333333	Connecticut	4	29	3	0	2	30	18	41	32	11	0	10	4	0	11	8	0	15	15	9	1	6	3	10	43	20	14	15	8	4	1	31	4	29	11	20	7	58	5	13	20	7	5	43	7	5
1932	11	1932.91666666667	Connecticut	0	6	4	4	2	9	5	14	14	9	2	4	8	10	3	0	1	6	3	4	1	1	0	1	4	5	5	6	5	4	3	4	1	2	2	5	4	19	1	3	3	0	0	18	1	1
1932	12	1933	Connecticut	1	1	1	1	1	0	0	1	1	0	0	2	0	2	1	1	0	0	0	1	1	0	1	0	1	1	1	0	1	2	0	0	1	1	1	1	1	3	0	0	0	1	0	2	0	0
1933	1	1933.08333333333	Connecticut	0	1	0	0	0	0	0	0	3	1	0	1	1	1	0	0	0	0	0	2	0	0	1	0	1	0	1	1	1	2	0	0	1	0	0	0	0	1	0	0	0	0	0	0	0	0
1933	2	1933.16666666667	Connecticut	0	1	0	0	1	0	0	1	1	0	0	1	2	2	1	0	0	0	0	0	0	0	1	1	0	0	0	0	0	0	0	1	1	1	1	0	2	0	0	0	0	0	0	1	0	0
1933	3	1933.25	Connecticut	0	0	0	0	1	0	1	0	1	1	0	1	1	0	0	0	0	1	0	1	1	1	0	0	0	0	0	0	0	0	0	2	0	0	0	0	0	0	0	0	0	0	0	0	0	0
1933	4	1933.33333333333	Connecticut	0	0	0	1	0	0	0	0	0	0	0	0	0	0	1	1	1	0	0	1	0	1	0	0	2	0	0	1	0	1	1	0	1	0	0	1	1	0	0	0	0	0	0	0	0	0
1933	5	1933.41666666667	Connecticut	0	0	1	0	0	1	0	0	1	0	0	0	0	0	1	0	1	0	0	1	0	0	0	0	1	1	1	1	1	0	0	1	1	0	0	0	1	0	1	1	0	0	1	0	0	1
1933	6	1933.5	Connecticut	2	1	2	1	0	4	1	1	1	0	0	1	1	1	2	1	2	1	4	1	0	1	1	2	4	3	5	0	5	0	2	2	3	1	0	1	4	0	1	6	1	0	0	2	0	1
1933	7	1933.58333333333	Connecticut	6	3	3	1	3	9	4	3	4	2	1	5	11	5	1	2	2	6	4	5	1	2	1	13	7	8	5	2	20	1	2	4	3	3	1	3	17	0	3	20	1	0	2	3	2	5
1933	8	1933.66666666667	Connecticut	6	8	4	4	19	23	15	9	3	3	5	19	44	19	4	1	1	13	21	38	5	1	6	27	28	17	15	2	80	2	3	15	12	7	1	1	18	4	18	37	8	3	7	4	19	16
1933	9	1933.75	Connecticut	43	3	10	7	15	0	35	6	5	3	4	6	2	20	2	2	10	14	24	26	20	3	11	28	33	38	41	1	176	5	11	32	27	4	1	11	28	1	19	21	3	2	7	4	4	0
1933	10	1933.83333333333	Connecticut	11	5	4	0	4	2	1	1	3	1	2	1	10	8	1	1	4	5	7	26	6	1	2	7	8	6	11	0	35	2	1	8	6	4	0	1	18	4	2	4	4	1	7	0	5	12
1933	11	1933.91666666667	Connecticut	4	0	0	1	1	2	1	0	0	1	0	0	0	1	1	0	1	1	4	6	1	0	0	2	4	3	1	0	2	1	1	4	3	1	1	2	2	1	1	1	2	0	4	0	1	1
1933	12	1934	Connecticut	2	0	2	0	0	1	0	1	0	0	0	0	1	1	0	1	0	1	1	0	0	0	0	0	3	0	3	0	4	1	0	0	0	0	0	0	0	0	1	1	1	0	2	1	0	1
1934	1	1934.08333333333	Connecticut	1	1	0	0	0	0	0	0	0	0	0	0	0	0	1	0	0	0	1	0	0	1	0	0	0	0	1	0	1	1	0	1	0	0	0	0	1	0	0	0	0	1	0	0	0	0
1934	2	1934.16666666667	Connecticut	0	0	1	0	1	0	0	0	0	0	0	1	0	1	0	0	0	0	0	0	0	0	0	0	1	0	0	0	0	0	0	0	0	0	0	1	0	1	0	1	0	0	1	1	1	0
1934	3	1934.25	Connecticut	0	0	0	0	0	0	0	1	0	0	0	0	1	0	0	0	0	0	0	0	0	1	1	0	0	1	0	0	0	0	0	1	0	0	0	0	1	0	0	0	0	0	1	1	0	1
1934	4	1934.33333333333	Connecticut	0	0	1	0	1	0	0	0	0	0	0	0	0	0	0	0	0	1	0	1	0	0	1	1	1	0	0	1	1	0	0	1	1	0	1	1	0	0	0	1	0	0	0	0	1	0
1934	5	1934.41666666667	Connecticut	1	1	1	0	0	0	1	0	0	0	1	0	1	0	0	0	0	0	0	0	1	0	0	0	0	0	0	1	0	0	0	0	0	0	1	1	1	0	0	0	1	1	0	0	0	0
1934	6	1934.5	Connecticut	1	2	0	0	1	1	0	1	0	3	0	0	2	1	1	1	1	1	0	0	0	3	1	1	0	3	1	4	0	2	3	0	1	0	4	3	0	0	1	1	1	1	2	1	1	1
1934	7	1934.58333333333	Connecticut	1	11	2	0	2	2	2	2	1	6	3	4	3	1	8	6	2	4	8	7	4	12	3	6	1	14	3	8	3	7	9	5	3	0	9	8	6	1	1	2	10	9	9	0	3	0
1934	8	1934.66666666667	Connecticut	3	44	1	1	21	5	16	6	3	20	5	7	8	1	7	7	7	12	15	63	7	25	12	15	3	15	4	17	3	4	2	0	2	2	16	9	15	1	6	4	8	56	16	7	2	5
1934	9	1934.75	Connecticut	7	17	7	3	26	21	13	4	2	19	2	6	7	1	10	4	14	3	25	4	23	32	0	6	3	9	1	10	5	16	21	11	1	1	19	2	23	2	4	6	39	49	27	13	5	15
1934	10	1934.83333333333	Connecticut	0	18	3	2	17	5	14	3	2	10	3	9	2	0	1	7	4	7	7	4	7	1	2	1	4	10	1	12	3	7	2	10	2	1	15	12	17	0	1	4	14	35	15	1	1	10
1934	11	1934.91666666667	Connecticut	0	6	0	0	2	0	10	1	1	4	0	0	0	0	1	3	1	1	5	2	1	5	0	0	1	1	1	1	0	3	5	0	0	1	1	4	5	0	1	1	1	6	3	4	1	1
1934	12	1935	Connecticut	0	1	0	1	0	0	4	0	0	0	0	2	0	1	4	2	1	0	2	1	0	2	0	1	0	0	0	1	0	1	2	0	0	1	0	0	1	1	0	0	1	1	0	1	1	0
1935	1	1935.08333333333	Connecticut	1	2	1	0	0	1	0	1	0	0	0	1	0	0	2	0	0	1	0	0	0	0	0	0	0	0	0	1	0	0	0	0	1	1	0	1	1	0	0	1	0	1	0	1	2	1
1935	2	1935.16666666667	Connecticut	0	1	1	0	0	1	0	0	1	0	0	1	1	0	0	1	0	1	0	0	0	0	0	0	0	2	0	0	0	1	2	0	1	1	0	1	0	0	0	0	0	0	0	0	1	0
1935	3	1935.25	Connecticut	1	1	1	0	0	0	1	1	0	0	0	0	1	1	0	0	0	0	1	0	0	0	0	0	0	0	0	0	1	0	0	0	1	0	0	0	0	1	0	0	1	0	0	0	0	0
1935	4	1935.33333333333	Connecticut	1	0	0	0	0	0	0	1	0	0	1	1	1	0	0	0	0	0	1	0	1	0	1	1	0	0	0	0	0	0	1	0	0	1	1	0	0	0	0	0	0	0	0	1	0	0
1935	5	1935.41666666667	Connecticut	1	0	0	0	1	0	0	0	1	0	1	0	2	0	0	0	0	1	0	0	0	2	1	1	0	0	0	1	0	2	1	0	0	0	0	0	0	0	0	0	1	0	0	0	0	0
1935	6	1935.5	Connecticut	2	0	0	2	1	0	2	0	2	1	5	0	6	0	0	1	2	2	3	0	1	2	3	4	1	1	2	0	2	2	1	0	0	0	3	1	0	0	2	1	2	0	1	0	1	2
1935	7	1935.58333333333	Connecticut	10	1	2	5	4	0	14	11	8	1	0	3	8	0	1	2	9	0	6	2	2	4	26	20	5	2	2	9	4	14	4	0	2	6	10	2	4	5	3	1	7	3	2	11	8	2
1935	8	1935.66666666667	Connecticut	154	2	7	24	6	1	16	29	7	1	64	3	20	2	2	10	4	0	9	2	1	17	71	112	11	6	8	15	0	26	2	0	14	12	0	20	4	9	31	13	8	4	6	2	6	6
1935	9	1935.75	Connecticut	141	3	10	20	22	4	61	71	16	5	54	4	63	1	2	7	17	84	11	2	2	27	50	11	28	0	23	10	2	18	6	1	13	16	73	27	13	22	9	18	12	2	6	16	23	11
1935	10	1935.83333333333	Connecticut	66	3	7	10	7	2	6	13	12	3	35	1	24	1	2	4	2	79	8	5	3	8	23	47	22	3	10	4	2	11	3	1	10	5	28	3	5	4	4	6	2	2	2	10	11	4
1935	11	1935.91666666667	Connecticut	28	1	0	1	4	1	1	3	4	1	7	0	13	1	1	1	0	9	1	0	0	0	10	0	1	1	1	5	2	0	2	0	1	2	7	3	1	0	4	1	1	1	1	1	0	2
1935	12	1936	Connecticut	4	1	1	1	2	0	1	1	0	2	4	0	1	0	0	0	0	1	1	1	0	1	3	13	6	0	0	1	0	1	1	0	0	1	0	1	0	0	1	0	0	0	1	1	1	0
1936	1	1936.08333333333	Connecticut	0	1	2	1	0	1	0	0	0	0	1	0	1	1	0	0	0	0	1	0	0	0	1	1	3	0	0	1	0	1	0	0	1	1	1	0	0	0	1	1	1	0	1	0	2	1
1936	2	1936.16666666667	Connecticut	1	1	0	1	1	3	0	1	1	1	0	0	0	0	0	1	0	0	0	1	1	0	0	1	0	0	0	0	0	1	0	0	1	1	0	1	0	1	1	1	0	0	2	1	1	0
1936	3	1936.25	Connecticut	1	1	0	0	0	0	0	1	0	0	0	1	0	1	0	0	0	0	0	0	1	0	1	0	0	0	2	0	0	1	0	0	0	1	1	0	0	1	0	0	0	0	0	1	1	0
1936	4	1936.33333333333	Connecticut	0	0	1	0	1	0	0	1	1	0	0	0	1	0	0	1	0	1	0	0	0	0	0	0	0	0	0	0	1	0	0	0	0	0	1	0	1	0	0	0	0	0	0	0	1	0
1936	5	1936.41666666667	Connecticut	0	0	0	1	0	0	0	2	1	0	0	1	0	0	1	0	1	0	0	0	3	1	1	0	0	0	0	0	1	1	2	3	1	0	1	2	1	0	0	0	0	0	0	0	0	1
1936	6	1936.5	Connecticut	0	1	0	1	0	2	0	1	3	0	1	4	2	0	2	1	5	1	0	0	4	1	2	1	0	0	0	0	4	1	4	0	3	0	1	3	0	0	1	1	1	0	1	0	1	2
1936	7	1936.58333333333	Connecticut	2	2	2	8	1	1	5	14	11	1	2	14	0	2	1	2	6	2	4	0	25	2	5	12	0	1	1	3	18	2	17	0	2	1	6	3	5	3	7	1	3	1	15	2	8	12
1936	8	1936.66666666667	Connecticut	3	2	9	23	2	13	7	15	16	1	1	0	16	14	7	12	32	1	6	5	68	3	13	3	0	5	0	49	29	7	111	12	8	8	8	19	9	10	8	14	6	7	15	2	22	13
1936	9	1936.75	Connecticut	4	9	1	39	2	0	23	28	49	3	13	80	37	11	10	34	52	4	16	19	69	2	4	5	1	3	1	32	81	4	35	22	10	9	35	23	3	6	23	3	19	4	6	7	24	37
1936	10	1936.83333333333	Connecticut	4	4	5	0	2	3	15	0	4	1	6	22	45	4	3	20	13	0	4	4	45	4	4	22	0	6	0	23	20	2	61	5	5	2	14	11	3	6	2	0	3	1	11	2	8	17
1936	11	1936.91666666667	Connecticut	2	1	1	8	0	2	0	4	2	1	2	1	8	2	0	3	4	0	3	1	0	1	0	5	0	1	0	4	1	0	18	3	2	1	2	7	1	1	4	2	1	0	2	1	3	4
1936	12	1937	Connecticut	0	1	1	3	0	0	0	1	2	0	0	3	1	0	1	1	1	0	2	0	3	2	0	0	0	1	0	2	0	1	2	1	0	0	0	1	1	0	1	1	0	0	2	0	0	1
1937	1	1937.08333333333	Connecticut	0	1	0	0	2	0	0	1	1	1	0	2	0	0	0	2	1	0	1	1	0	0	0	1	0	1	0	1	0	0	1	0	0	0	1	0	0	0	0	0	0	1	0	0	1	1
1937	2	1937.16666666667	Connecticut	0	1	0	0	0	1	1	0	0	1	1	1	0	1	0	0	0	0	1	1	0	4	1	0	0	0	1	1	1	0	0	0	0	0	0	0	0	0	0	1	0	0	0	0	0	1
1937	3	1937.25	Connecticut	0	1	0	0	0	1	1	0	0	1	0	1	0	0	0	0	0	0	1	0	0	0	0	0	0	0	1	0	0	0	0	1	0	0	0	0	1	0	0	0	0	0	1	0	2	1
1937	4	1937.33333333333	Connecticut	0	1	0	0	1	0	0	0	0	0	0	0	0	0	0	0	0	0	1	0	0	1	0	0	0	0	1	0	0	0	1	1	1	1	3	0	0	0	0	1	0	0	1	0	0	1
1937	5	1937.41666666667	Connecticut	1	0	0	1	0	0	1	0	0	2	1	1	0	0	0	1	0	2	0	1	1	0	0	1	1	1	0	2	0	1	1	1	0	1	1	0	1	0	0	1	0	1	1	0	0	0
1937	6	1937.5	Connecticut	0	3	1	3	0	1	1	0	1	1	2	0	0	1	0	2	1	1	0	8	3	3	0	1	1	2	4	1	0	0	2	2	2	3	3	1	1	0	3	1	0	0	0	0	1	2
1937	7	1937.58333333333	Connecticut	4	10	4	8	0	16	2	2	1	10	3	1	0	1	7	12	0	32	1	9	8	6	1	4	6	2	16	6	5	1	5	6	10	5	29	4	8	3	7	12	3	0	11	3	4	13
1937	8	1937.66666666667	Connecticut	19	0	22	0	4	30	6	6	1	5	22	4	0	16	20	57	4	48	1	31	16	17	12	21	23	4	64	20	41	12	12	20	59	0	119	27	33	0	0	39	16	1	10	3	21	26
1937	9	1937.75	Connecticut	50	11	47	79	11	25	6	6	1	8	11	20	1	0	34	51	5	139	4	107	25	41	9	12	7	5	59	25	20	6	37	52	5	62	146	9	39	10	27	5	2	3	18	9	6	11
1937	10	1937.83333333333	Connecticut	30	34	9	39	3	2	4	11	3	9	5	4	0	10	4	17	2	73	1	24	12	33	6	4	1	6	35	7	1	9	3	65	3	39	38	8	13	4	22	37	7	3	23	3	5	0
1937	11	1937.91666666667	Connecticut	7	12	1	5	0	1	1	5	0	1	4	0	0	2	2	7	0	9	1	3	1	6	0	4	1	2	22	0	3	1	9	16	9	13	22	1	8	5	2	7	4	1	5	1	1	2
1937	12	1938	Connecticut	1	3	1	1	1	1	1	1	0	1	1	1	1	1	1	3	0	2	0	3	1	1	1	1	1	0	2	2	0	2	2	1	1	0	6	0	3	1	1	1	2	0	1	1	1	2
1938	1	1938.08333333333	Connecticut	1	2	0	0	0	0	1	0	0	1	0	0	0	0	1	2	0	0	0	2	1	0	1	0	0	0	1	0	0	1	1	2	0	0	2	0	1	0	0	0	0	0	0	1	1	0
1938	2	1938.16666666667	Connecticut	0	1	0	1	0	0	0	0	0	0	1	0	1	0	0	0	0	0	0	1	1	1	0	0	1	0	0	0	0	0	0	1	0	0	2	2	1	0	0	1	0	0	0	1	1	1
1938	3	1938.25	Connecticut	0	0	1	1	0	1	0	0	0	0	0	0	0	0	0	0	0	1	0	0	0	0	1	0	0	1	0	2	0	0	0	0	0	0	1	0	2	0	0	0	0	0	1	1	0	1
1938	4	1938.33333333333	Connecticut	1	0	1	1	0	0	0	1	0	0	1	1	0	0	0	0	1	0	0	0	1	0	0	0	0	0	0	0	0	1	0	1	0	1	0	0	0	0	0	0	1	1	0	0	0	1
1938	5	1938.41666666667	Connecticut	0	0	1	0	0	0	0	1	0	0	0	4	1	0	0	1	1	0	1	0	1	0	0	2	0	0	0	0	0	0	0	0	0	0	0	0	1	1	1	0	1	0	0	0	0	0
1938	6	1938.5	Connecticut	2	0	2	1	3	1	0	2	0	2	0	10	2	0	1	4	2	1	1	0	4	3	1	1	1	3	1	0	1	1	1	0	0	1	2	0	3	1	1	1	4	1	1	0	2	5
1938	7	1938.58333333333	Connecticut	2	3	16	5	5	24	11	21	0	4	2	20	2	2	2	20	18	3	1	8	5	21	1	6	0	4	0	1	8	0	17	16	2	13	5	3	4	3	0	2	15	6	2	1	8	32
1938	8	1938.66666666667	Connecticut	2	4	108	33	21	40	73	34	2	0	4	177	5	0	4	326	54	0	4	17	3	14	0	44	5	24	63	5	1	12	50	35	3	8	23	4	35	10	8	6	31	13	36	5	8	113
1938	9	1938.75	Connecticut	6	5	82	32	31	101	100	22	4	18	3	328	25	26	4	163	56	14	4	28	1	33	2	26	5	3	50	6	26	24	49	67	9	11	16	0	16	20	11	6	89	24	63	8	4	45
1938	10	1938.83333333333	Connecticut	8	21	14	14	24	22	53	15	2	8	2	18	9	7	4	43	22	2	1	12	1	11	4	22	3	3	19	0	16	0	5	5	2	19	17	5	21	15	12	4	11	8	18	4	4	62
1938	11	1938.91666666667	Connecticut	0	2	5	4	16	11	3	2	1	1	0	76	7	2	0	32	18	1	1	3	0	1	1	4	0	2	4	0	5	2	0	4	0	14	2	1	2	2	3	1	20	3	5	1	1	4
1938	12	1939	Connecticut	1	4	2	1	1	1	2	0	1	0	1	3	0	0	0	0	3	0	1	1	0	2	0	4	0	0	1	0	2	1	2	7	0	2	0	1	0	3	1	0	0	2	2	1	1	0
1939	1	1939.08333333333	Connecticut	0	2	1	2	1	1	0	1	2	1	1	0	1	0	1	0	1	1	1	0	0	2	0	3	1	1	1	1	1	1	1	3	0	4	1	0	0	0	1	0	0	0	3	1	2	0
1939	2	1939.16666666667	Connecticut	0	2	0	1	2	0	1	2	0	1	0	0	1	1	0	1	1	1	2	1	0	1	1	0	0	1	1	0	1	0	1	2	1	1	0	0	1	1	0	0	1	1	1	1	0	1
1939	3	1939.25	Connecticut	0	0	0	1	1	0	0	1	0	1	0	1	0	1	0	1	1	0	1	1	1	1	0	0	0	0	0	1	0	0	0	1	0	0	0	1	1	0	1	1	1	0	1	0	0	0
1939	4	1939.33333333333	Connecticut	0	0	0	0	0	0	0	0	1	0	0	0	0	1	0	0	0	0	1	1	0	0	0	0	1	0	0	0	0	0	0	0	0	0	1	1	0	0	0	0	0	1	1	0	1	0
1939	5	1939.41666666667	Connecticut	0	1	0	1	0	0	1	0	2	0	0	0	0	0	0	0	0	0	2	0	1	0	1	1	1	0	0	1	0	0	1	2	1	0	1	1	0	1	1	0	1	1	1	1	2	1
1939	6	1939.5	Connecticut	1	2	1	1	0	0	2	1	8	1	2	1	0	2	0	2	0	1	9	3	2	2	2	7	7	0	0	1	1	1	1	6	1	4	0	2	2	1	1	0	1	2	2	0	1	2
1939	7	1939.58333333333	Connecticut	3	2	1	4	2	0	10	5	9	2	12	0	2	4	7	1	13	2	2	21	4	4	2	6	29	1	2	13	4	14	13	6	24	9	11	11	3	9	3	5	1	12	3	3	14	45
1939	8	1939.66666666667	Connecticut	6	6	1	2	0	1	33	28	30	6	0	31	3	17	20	12	25	13	80	43	19	30	33	46	76	23	1	26	26	36	29	14	23	72	15	1	21	27	40	12	3	20	11	8	18	74
1939	9	1939.75	Connecticut	12	0	5	50	11	4	0	17	35	17	17	74	10	19	37	73	55	16	12	62	1	19	44	63	90	27	2	12	67	35	9	68	31	41	37	33	15	10	71	37	7	10	19	0	7	8
1939	10	1939.83333333333	Connecticut	5	9	1	45	3	1	3	10	2	9	49	22	2	4	10	19	0	7	24	10	10	0	1	67	23	3	3	12	85	26	14	29	0	88	12	24	10	8	13	21	4	9	19	1	24	15
1939	11	1939.91666666667	Connecticut	1	4	0	6	7	0	1	2	14	11	17	4	2	1	10	5	17	3	4	7	2	5	4	8	14	1	1	2	7	0	8	10	4	33	2	15	8	7	7	7	3	1	2	2	17	3
1939	12	1940	Connecticut	1	1	0	0	1	0	0	0	2	3	1	1	1	0	1	0	4	0	6	0	2	1	1	3	2	1	1	2	2	5	0	5	4	1	1	4	2	1	3	2	0	1	3	0	6	2
1940	1	1940.08333333333	Connecticut	0	1	0	2	0	0	0	1	0	3	0	0	0	1	1	0	1	0	0	1	0	0	1	1	0	2	0	1	1	1	1	1	0	9	2	2	1	2	2	1	0	0	0	0	3	1
1940	2	1940.16666666667	Connecticut	0	1	1	2	1	1	0	0	0	1	0	0	0	0	1	0	1	0	0	0	1	0	1	0	0	0	0	1	0	1	1	1	1	3	0	0	1	1	2	0	1	0	0	0	0	3
1940	3	1940.25	Connecticut	0	0	0	0	2	0	0	0	0	0	0	1	0	0	0	0	0	0	1	1	0	0	0	1	0	0	0	0	1	0	0	1	0	1	0	1	1	1	1	2	0	0	0	0	1	1
1940	4	1940.33333333333	Connecticut	0	0	0	0	1	1	0	1	0	0	0	0	1	0	1	0	1	0	1	1	1	0	1	3	0	0	0	0	1	0	1	1	0	0	1	0	0	1	1	0	0	0	0	1	1	0
1940	5	1940.41666666667	Connecticut	0	0	0	0	0	0	1	1	0	0	0	0	0	0	1	0	1	0	0	1	1	0	0	4	0	0	1	0	0	0	0	2	0	3	0	0	3	0	1	1	1	0	0	1	0	0
1940	6	1940.5	Connecticut	0	0	0	3	2	2	2	1	1	1	4	0	1	0	1	1	5	2	1	4	0	1	0	6	1	0	1	0	1	1	0	4	0	0	2	2	0	2	1	1	6	0	0	4	1	0
1940	7	1940.58333333333	Connecticut	3	0	0	13	3	5	6	0	0	10	23	1	4	1	7	0	12	11	0	26	4	7	3	28	8	3	6	3	3	4	5	21	1	34	28	11	14	5	5	5	32	1	5	21	6	11
1940	8	1940.66666666667	Connecticut	5	3	4	43	0	40	13	29	5	21	36	3	5	12	42	5	56	16	25	85	11	46	19	26	43	2	12	13	8	11	54	109	3	52	42	15	5	29	5	5	144	5	8	40	29	25
1940	9	1940.75	Connecticut	6	3	5	81	16	40	28	41	6	38	284	8	3	5	30	12	89	24	20	149	31	42	33	225	16	6	17	14	8	17	44	114	4	27	70	14	17	10	7	22	114	4	26	81	84	42
1940	10	1940.83333333333	Connecticut	3	1	3	38	0	51	11	10	7	63	75	5	5	0	14	4	49	4	18	102	25	19	1	46	8	10	2	15	3	8	7	49	12	32	34	4	32	23	1	13	135	12	7	67	29	37
1940	11	1940.91666666667	Connecticut	1	1	1	8	2	15	3	9	3	3	9	2	2	3	6	1	4	0	6	22	14	16	2	28	4	4	0	2	1	0	2	4	2	11	3	0	17	9	1	1	9	2	2	16	8	2
1940	12	1941	Connecticut	0	1	0	1	1	4	0	0	1	1	9	1	1	4	1	1	1	1	2	1	0	2	1	3	2	1	0	4	3	0	0	0	0	3	1	0	6	1	1	0	11	1	1	8	1	3
1941	1	1941.08333333333	Connecticut	1	1	0	0	1	4	1	2	2	0	3	0	0	1	5	0	3	0	2	2	0	0	0	1	1	1	0	1	1	0	0	1	1	1	0	0	2	2	1	2	4	0	0	2	0	1
1941	2	1941.16666666667	Connecticut	1	0	1	0	1	0	1	0	1	0	3	0	0	0	5	0	0	0	1	1	0	0	0	1	0	1	1	0	1	0	0	1	0	0	0	0	1	1	0	1	4	0	1	2	1	1
1941	3	1941.25	Connecticut	0	1	1	0	0	0	0	0	0	1	2	0	0	0	1	0	0	0	1	0	0	1	1	1	0	0	0	0	0	0	0	1	0	1	1	0	1	1	1	0	0	0	1	0	0	0
1941	4	1941.33333333333	Connecticut	0	0	1	2	1	0	1	0	0	0	1	0	0	0	1	1	0	1	0	0	0	0	0	1	1	1	1	0	0	0	0	0	0	1	0	0	0	0	0	0	1	0	1	0	1	0
1941	5	1941.41666666667	Connecticut	0	1	1	0	0	0	2	0	0	0	0	0	0	1	1	2	1	0	0	1	0	1	0	0	1	0	1	0	1	1	0	3	1	0	1	1	1	2	1	0	0	0	1	0	1	0
1941	6	1941.5	Connecticut	2	3	7	1	1	1	2	0	2	2	2	2	3	0	0	4	1	2	6	1	1	3	0	2	10	1	1	0	1	3	1	7	3	2	2	2	2	10	2	0	1	0	6	0	2	0
1941	7	1941.58333333333	Connecticut	2	9	9	6	16	5	1	1	2	15	7	1	21	5	4	24	2	19	12	2	1	7	7	1	19	8	2	3	4	13	5	0	6	12	7	16	14	0	7	5	2	4	6	1	17	5
1941	8	1941.66666666667	Connecticut	26	67	51	2	85	17	0	3	2	28	35	11	62	17	13	15	5	27	44	24	7	6	29	3	95	20	30	6	6	21	5	3	17	110	13	29	57	36	15	12	18	8	41	3	51	6
1941	9	1941.75	Connecticut	47	95	18	9	100	10	48	4	8	46	31	22	63	18	32	121	6	24	78	16	3	47	45	10	107	31	17	10	9	20	10	259	27	60	36	101	96	53	37	12	15	10	27	1	36	19
1941	10	1941.83333333333	Connecticut	28	27	31	10	34	41	22	2	8	35	27	15	72	4	11	48	6	1	19	35	3	74	33	2	55	19	16	1	10	21	0	22	4	8	17	35	14	0	4	6	5	7	3	4	19	7
1941	11	1941.91666666667	Connecticut	5	21	10	2	2	5	19	0	2	12	7	5	14	1	3	3	2	11	8	5	3	13	7	2	11	4	3	1	1	0	1	14	12	13	6	0	9	2	2	2	1	4	12	1	0	3
1941	12	1942	Connecticut	5	4	0	1	1	0	3	0	1	1	3	2	2	1	0	2	1	2	1	0	3	4	4	2	4	0	0	0	0	0	1	5	1	2	2	5	1	2	4	1	0	0	3	1	0	0
1942	1	1942.08333333333	Connecticut	1	1	1	0	2	0	1	0	1	0	1	0	1	0	1	1	1	1	1	0	1	0	0	1	1	0	2	1	0	1	1	2	0	4	0	0	1	0	0	2	0	0	1	1	1	1
1942	2	1942.16666666667	Connecticut	3	3	1	0	0	0	1	0	1	1	1	0	1	0	1	1	0	1	0	0	1	1	0	0	1	0	1	1	0	1	0	0	1	2	0	0	0	0	1	4	0	0	2	1	2	1
1942	3	1942.25	Connecticut	2	1	0	0	0	0	1	1	1	0	1	0	0	0	0	1	0	0	1	1	0	1	1	0	0	0	0	0	0	3	0	0	0	1	0	1	0	0	0	0	0	1	1	1	0	1
1942	4	1942.33333333333	Connecticut	0	1	0	0	0	1	0	1	1	0	1	0	0	0	0	0	0	0	1	1	0	0	0	1	0	0	1	0	0	0	0	0	0	0	0	0	0	0	0	1	0	1	2	0	0	0
1942	5	1942.41666666667	Connecticut	0	1	0	1	0	0	0	0	2	1	0	1	0	0	0	0	0	1	1	1	0	1	1	0	0	1	0	0	0	1	1	0	1	1	0	3	0	1	1	1	0	0	0	0	2	1
1942	6	1942.5	Connecticut	1	1	1	1	2	1	1	0	10	2	2	2	4	3	1	3	1	1	2	2	0	7	3	3	1	4	1	0	0	9	0	2	0	0	1	1	0	7	2	5	1	3	0	0	6	1
1942	7	1942.58333333333	Connecticut	0	4	3	4	5	8	5	1	36	5	4	5	11	7	3	8	2	3	8	16	4	7	33	11	4	7	5	12	0	38	4	15	8	13	7	11	1	42	12	24	5	7	4	1	25	1
1942	8	1942.66666666667	Connecticut	9	4	18	11	31	18	9	1	0	28	0	24	72	11	18	39	9	4	64	91	14	99	55	25	10	23	7	19	3	20	11	132	3	43	10	24	7	109	60	20	5	0	9	4	44	4
1942	9	1942.75	Connecticut	21	14	27	14	20	151	89	1	309	21	98	49	64	28	10	36	9	11	83	0	34	0	86	25	7	3	44	33	2	76	27	117	0	53	14	106	8	58	81	16	5	18	22	3	82	4
1942	10	1942.83333333333	Connecticut	9	3	4	18	3	112	44	4	87	40	68	29	102	9	18	14	11	2	28	58	41	78	28	33	4	15	16	18	3	9	10	124	17	14	15	13	1	53	47	57	3	6	25	8	115	12
1942	11	1942.91666666667	Connecticut	4	0	1	3	3	24	16	0	15	9	6	3	21	2	0	5	1	1	12	13	3	35	7	4	2	7	3	2	0	9	0	35	13	5	9	18	0	0	17	10	9	1	2	2	16	1
1942	12	1943	Connecticut	0	2	1	0	1	10	7	0	11	17	6	0	3	1	2	1	0	0	1	8	2	2	2	1	1	1	2	0	0	3	1	3	0	0	2	2	1	3	5	8	1	0	1	1	5	1
1943	1	1943.08333333333	Connecticut	0	1	1	1	0	2	1	0	3	3	2	0	4	1	2	1	0	0	0	1	1	2	2	0	0	1	0	0	0	0	0	0	1	1	1	0	0	1	0	4	1	0	3	0	1	2
1943	2	1943.16666666667	Connecticut	0	2	0	0	0	3	1	0	0	4	2	1	2	1	0	1	0	0	0	1	1	1	0	0	0	0	2	0	0	1	2	0	1	2	0	0	0	0	1	1	1	1	0	0	4	0
1943	3	1943.25	Connecticut	0	2	0	0	1	2	0	0	0	0	1	0	0	0	1	0	1	0	1	1	0	0	0	1	0	0	2	1	1	0	0	0	1	0	1	0	0	1	1	0	0	0	0	0	1	0
1943	4	1943.33333333333	Connecticut	0	1	0	0	1	0	0	1	0	0	0	1	0	0	1	0	0	0	0	0	1	2	0	1	0	1	0	1	0	0	0	0	1	0	0	1	0	1	0	1	1	2	1	0	0	0
1943	5	1943.41666666667	Connecticut	0	0	0	0	1	2	1	4	2	0	0	1	1	1	0	1	0	0	0	3	1	0	2	0	0	0	1	1	0	0	0	0	1	0	1	1	0	0	2	0	1	2	0	0	0	2
1943	6	1943.5	Connecticut	4	1	0	0	3	3	1	5	11	0	1	1	1	0	2	1	2	1	0	3	8	1	2	1	2	1	3	7	0	1	2	0	8	0	3	9	0	4	3	3	2	8	1	2	0	6
1943	7	1943.58333333333	Connecticut	13	0	14	4	4	5	8	21	18	3	6	2	6	11	5	2	13	9	2	1	44	10	7	4	7	22	6	31	2	11	8	1	44	2	10	19	4	6	0	13	38	27	6	3	14	4
1943	8	1943.66666666667	Connecticut	137	14	20	2	49	16	11	39	75	8	40	2	25	34	34	7	43	31	11	48	60	19	15	17	16	51	49	81	6	10	26	9	189	1	8	61	17	46	26	11	179	50	16	41	4	89
1943	9	1943.75	Connecticut	130	16	70	13	39	21	14	163	43	6	43	4	22	19	24	27	85	18	16	54	263	37	22	24	26	121	10	175	3	48	73	47	250	13	18	34	55	50	29	56	153	99	23	71	34	57
1943	10	1943.83333333333	Connecticut	73	11	58	13	20	15	11	98	46	0	33	3	30	69	8	40	35	19	5	72	135	8	42	13	13	63	18	86	5	19	54	18	106	6	0	47	28	27	9	50	72	48	16	22	25	54
1943	11	1943.91666666667	Connecticut	20	7	9	1	6	1	11	15	29	3	4	1	7	54	0	3	7	11	3	15	51	5	27	2	3	3	5	62	1	2	5	6	78	2	6	18	5	33	11	12	11	11	5	10	4	7
1943	12	1944	Connecticut	6	0	1	0	1	0	1	6	2	4	1	0	2	6	1	1	1	1	1	6	50	1	7	1	0	3	0	19	3	0	1	1	11	0	5	1	1	7	3	17	5	0	5	3	0	0
1944	1	1944.08333333333	Connecticut	1	0	2	2	1	1	2	2	1	1	0	0	0	6	2	2	1	2	1	2	5	1	1	0	1	1	1	0	1	0	1	0	2	0	2	0	1	13	1	3	4	0	0	4	0	2
1944	2	1944.16666666667	Connecticut	1	0	0	1	2	1	2	2	0	1	1	0	1	3	0	0	0	1	1	1	2	1	0	0	0	0	1	1	1	1	0	1	1	0	1	0	1	2	2	1	3	0	0	4	0	0
1944	3	1944.25	Connecticut	0	0	0	0	0	0	1	1	1	0	0	0	0	0	2	0	0	0	1	1	1	0	0	1	1	0	0	0	1	2	0	0	1	0	1	1	1	1	1	1	0	0	0	1	0	0
1944	4	1944.33333333333	Connecticut	1	1	1	0	0	1	0	0	3	0	0	1	0	0	1	0	1	0	0	0	1	0	1	0	1	0	0	1	0	2	0	0	0	0	1	3	1	0	0	1	0	0	1	0	0	1
1944	5	1944.41666666667	Connecticut	0	1	0	1	1	1	0	0	1	1	0	1	1	1	0	0	1	0	2	0	2	2	1	0	1	0	1	1	1	6	2	0	1	0	2	1	0	2	1	0	1	0	0	0	1	0
1944	6	1944.5	Connecticut	3	5	1	3	2	4	1	0	8	1	2	1	3	2	0	1	1	1	11	1	3	6	7	1	3	3	1	1	2	5	2	0	1	4	2	1	0	5	4	1	9	2	2	1	1	1
1944	7	1944.58333333333	Connecticut	7	13	7	15	11	24	6	2	22	6	7	4	23	6	9	14	2	1	33	1	17	15	35	2	14	4	7	3	18	22	4	1	2	7	9	6	3	26	22	6	0	13	15	13	16	4
1944	8	1944.66666666667	Connecticut	54	43	69	104	9	21	36	9	221	0	16	22	0	26	18	18	3	16	140	4	31	98	0	2	22	18	22	17	51	168	37	4	15	35	30	0	9	265	104	40	76	26	30	1	41	29
1944	9	1944.75	Connecticut	72	111	111	283	0	149	94	15	168	24	61	12	80	65	110	42	29	73	101	1	48	161	149	4	35	25	44	42	68	258	42	12	92	27	42	71	23	66	179	54	146	66	56	50	29	11
1944	10	1944.83333333333	Connecticut	40	53	71	102	34	142	25	5	271	3	51	2	111	54	126	8	59	19	59	7	78	106	85	7	30	9	12	31	127	153	10	2	18	7	60	63	13	74	56	66	38	70	78	15	62	0
1944	11	1944.91666666667	Connecticut	23	28	8	0	10	18	5	2	64	8	12	4	20	15	49	11	15	16	13	1	10	16	45	0	2	4	3	2	27	50	3	0	6	6	17	16	12	39	13	25	33	3	4	0	16	3
1944	12	1945	Connecticut	2	3	9	6	3	0	0	0	12	4	4	1	3	2	5	1	2	2	7	1	5	13	5	1	1	2	2	1	12	9	1	1	5	2	3	1	1	5	4	4	9	2	1	5	4	3
1945	1	1945.08333333333	Connecticut	2	1	3	2	1	4	1	4	6	4	1	1	2	0	1	1	5	1	2	0	0	5	1	0	0	1	2	1	0	0	1	0	4	0	2	0	1	2	2	1	3	1	0	1	1	1
1945	2	1945.16666666667	Connecticut	2	1	2	1	0	1	0	1	4	5	1	0	1	1	1	2	2	1	0	0	6	2	3	1	0	3	0	0	3	2	0	1	2	1	1	0	0	1	0	0	1	1	0	1	1	0
1945	3	1945.25	Connecticut	0	0	1	1	1	0	0	0	1	0	0	0	1	0	1	2	0	0	0	0	1	2	1	1	0	1	1	0	0	1	0	0	1	1	0	1	0	0	1	1	3	0	0	1	1	0
1945	4	1945.33333333333	Connecticut	0	0	0	0	0	1	1	1	1	0	1	1	0	0	1	0	0	0	0	0	0	0	0	1	1	1	0	0	0	0	0	0	0	1	0	1	0	0	2	1	0	1	1	1	0	1
1945	5	1945.41666666667	Connecticut	1	1	1	0	0	1	0	0	2	2	0	0	1	2	4	0	0	0	0	0	0	0	1	1	0	4	1	0	1	1	1	0	2	0	0	0	1	0	0	0	1	1	1	4	0	0
1945	6	1945.5	Connecticut	6	1	2	3	2	2	0	1	4	1	1	4	7	4	0	1	1	0	3	2	1	0	2	9	0	15	5	0	6	4	1	0	3	0	4	1	3	2	5	2	3	5	0	3	3	1
1945	7	1945.58333333333	Connecticut	25	2	16	16	4	1	20	9	18	13	35	12	36	6	50	2	1	5	4	6	3	0	28	19	4	8	9	1	21	31	12	0	18	2	2	22	16	7	11	6	10	11	1	7	23	15
1945	8	1945.66666666667	Connecticut	49	23	88	33	1	3	20	20	0	4	132	49	83	81	93	7	10	20	41	27	24	3	290	71	10	127	25	2	15	108	29	19	120	7	29	77	47	10	20	46	6	12	13	211	35	52
1945	9	1945.75	Connecticut	66	19	138	41	32	16	92	38	58	26	183	38	159	241	286	12	13	92	81	0	21	6	402	66	10	124	0	4	27	194	70	0	87	15	72	4	136	15	28	63	53	13	20	187	80	13
1945	10	1945.83333333333	Connecticut	39	65	5	47	56	17	87	73	40	3	72	47	86	49	75	0	19	39	11	26	14	1	265	112	11	33	19	2	0	26	0	20	63	14	26	41	51	8	19	29	43	3	6	80	44	24
1945	11	1945.91666666667	Connecticut	22	6	19	17	2	7	4	8	4	1	27	18	25	63	7	1	6	7	10	6	4	0	84	6	2	21	0	5	10	40	12	1	27	8	7	8	10	2	1	17	5	0	1	7	9	9
1945	12	1946	Connecticut	4	1	2	1	2	4	11	4	2	0	10	4	2	9	12	0	1	7	3	2	1	0	18	8	2	7	0	1	2	38	2	2	4	1	4	4	6	3	0	2	1	0	1	1	4	2
1946	1	1946.08333333333	Connecticut	3	2	1	3	3	3	2	2	3	2	7	3	3	2	4	0	0	5	3	3	1	0	9	11	2	1	3	1	2	10	6	0	1	1	3	3	2	0	0	1	0	0	1	3	1	1
1946	2	1946.16666666667	Connecticut	2	2	1	3	1	4	2	3	1	3	3	4	1	2	4	1	0	3	1	1	0	1	5	5	2	2	4	1	1	9	3	2	1	1	2	1	1	0	0	0	0	0	1	1	2	0
1946	3	1946.25	Connecticut	4	3	1	1	2	0	0	0	0	1	0	0	2	1	1	0	0	0	0	0	1	1	0	1	1	1	1	1	0	3	0	0	1	1	0	0	0	0	0	0	1	2	1	0	0	0
1946	4	1946.33333333333	Connecticut	0	0	1	0	1	1	0	0	1	1	1	0	0	0	0	2	0	0	0	0	0	1	0	0	0	0	1	2	2	1	4	1	0	1	1	0	1	1	1	1	2	0	0	1	2	0
1946	5	1946.41666666667	Connecticut	0	1	1	1	1	1	1	0	1	0	2	1	1	0	2	1	1	0	1	0	0	1	1	1	2	0	1	1	1	1	0	0	3	0	2	1	0	1	1	2	1	2	0	1	3	1
1946	6	1946.5	Connecticut	4	7	3	7	5	6	4	1	2	1	10	5	3	1	4	6	2	1	2	1	3	6	7	3	3	0	3	1	3	0	2	5	5	2	10	2	1	3	2	6	2	3	0	5	2	2
1946	7	1946.58333333333	Connecticut	16	3	13	72	15	11	25	2	4	7	32	10	13	10	25	27	33	13	10	31	13	22	18	9	9	1	14	9	68	4	4	18	26	7	17	42	9	15	7	3	4	50	4	17	0	3
1946	8	1946.66666666667	Connecticut	10	98	23	173	75	49	92	2	17	10	102	20	29	16	38	111	129	13	17	67	38	49	20	19	101	6	49	34	267	2	8	119	24	10	84	92	55	21	46	222	15	163	14	28	43	10
1946	9	1946.75	Connecticut	20	275	66	401	51	71	77	9	26	10	84	13	29	27	105	126	142	99	49	0	74	58	11	26	76	3	163	62	432	8	15	184	119	22	334	88	50	14	53	129	16	511	11	52	88	10
1946	10	1946.83333333333	Connecticut	45	213	29	161	91	74	152	11	12	9	46	8	40	8	19	28	76	44	32	25	11	147	16	2	74	2	85	136	102	1	4	77	44	39	79	45	10	11	17	93	3	246	8	44	13	17
1946	11	1946.91666666667	Connecticut	16	81	0	36	20	13	37	5	2	0	8	1	36	2	26	13	31	15	12	22	24	12	5	7	11	1	32	78	37	1	4	33	35	14	31	14	9	1	7	35	0	84	3	33	12	5
1946	12	1947	Connecticut	6	8	2	3	6	2	3	1	2	1	5	1	14	1	8	1	11	2	2	9	9	8	2	0	1	0	9	14	15	1	3	19	0	4	5	5	6	1	2	7	1	13	4	6	8	2
1947	1	1947.08333333333	Connecticut	1	2	2	1	3	0	1	0	1	0	1	3	1	1	1	1	2	0	1	2	2	0	0	1	1	0	0	4	3	1	3	12	4	1	0	1	1	0	2	3	0	17	2	7	3	3
1947	2	1947.16666666667	Connecticut	0	1	0	0	2	2	0	0	2	3	1	1	1	3	0	0	1	2	1	1	3	0	1	1	1	0	0	3	4	1	1	10	1	0	1	0	1	0	1	3	1	3	1	2	4	1
1947	3	1947.25	Connecticut	2	1	0	1	1	0	1	1	0	1	1	0	1	1	1	0	0	0	2	1	0	0	0	2	0	0	2	1	0	0	1	2	1	0	1	1	1	0	0	1	2	0	0	2	0	1
1947	4	1947.33333333333	Connecticut	0	1	0	1	1	0	0	1	0	0	0	2	0	1	1	0	1	1	1	0	1	0	0	1	1	0	1	0	2	2	0	0	1	0	1	0	2	0	1	0	1	0	0	1	1	2
1947	5	1947.41666666667	Connecticut	3	1	1	0	0	1	1	0	1	2	0	2	1	0	0	0	0	1	2	1	1	2	1	1	0	1	0	0	0	2	1	1	1	0	3	1	0	2	1	1	3	1	1	1	1	3
1947	6	1947.5	Connecticut	2	1	6	1	1	1	1	1	4	7	0	3	0	6	3	2	1	4	1	4	1	6	2	12	4	3	0	1	5	2	4	1	6	2	4	4	1	5	5	3	16	4	4	2	3	7
1947	7	1947.58333333333	Connecticut	2	4	32	19	0	6	3	2	4	24	8	18	8	17	9	7	1	0	10	14	3	19	13	29	10	18	5	5	20	34	23	3	22	13	28	53	3	6	17	14	104	7	8	25	8	36
1947	8	1947.66666666667	Connecticut	35	42	21	71	8	16	0	6	11	69	19	74	13	121	20	54	6	151	12	81	13	98	15	71	47	54	14	38	5	106	49	7	67	12	41	209	25	122	58	70	167	48	36	105	40	136
1947	9	1947.75	Connecticut	59	36	103	40	11	14	10	5	27	133	42	57	9	203	36	73	14	143	20	84	50	184	9	154	75	118	155	66	75	27	101	3	107	41	117	165	55	76	67	36	263	62	117	119	20	122
1947	10	1947.83333333333	Connecticut	29	25	95	31	8	8	13	5	10	161	33	40	16	172	0	22	3	47	25	15	12	45	8	93	35	100	115	52	57	244	85	5	34	28	55	149	28	25	65	16	28	49	91	61	45	89
1947	11	1947.91666666667	Connecticut	4	6	15	9	2	7	6	3	11	137	10	4	2	50	11	13	1	13	12	2	0	20	1	67	4	16	52	21	14	5	19	0	34	3	22	35	10	17	28	11	57	31	13	8	18	32
1947	12	1948	Connecticut	0	1	1	1	0	2	2	0	4	39	4	1	2	13	1	1	0	7	5	1	2	5	0	7	3	6	3	5	0	12	2	1	11	1	3	12	6	4	11	7	31	5	6	13	2	6
1948	1	1948.08333333333	Connecticut	1	1	0	1	0	1	2	1	1	13	1	1	1	3	1	2	1	1	1	2	2	6	1	1	2	6	9	2	4	2	5	0	7	3	4	3	0	1	2	1	8	1	6	3	5	3
1948	2	1948.16666666667	Connecticut	0	1	2	1	0	1	1	1	1	5	0	1	0	1	1	1	0	1	2	2	0	5	0	1	1	2	0	2	3	1	1	0	2	1	4	2	0	0	1	1	4	5	4	1	3	2
1948	3	1948.25	Connecticut	1	1	1	0	0	0	0	1	1	6	0	1	0	1	1	0	0	2	0	1	0	1	1	1	1	1	2	2	0	0	1	1	1	2	1	0	1	0	1	0	1	0	2	0	3	0
1948	4	1948.33333333333	Connecticut	0	1	1	0	0	0	2	3	1	0	0	0	0	1	1	1	2	1	0	1	1	1	0	0	1	0	1	0	2	2	0	1	0	1	1	1	1	0	1	0	0	1	0	0	1	2
1948	5	1948.41666666667	Connecticut	0	1	0	1	0	1	1	1	0	3	0	0	1	1	1	2	2	1	0	1	3	3	1	0	2	1	0	0	1	2	1	1	0	1	0	1	1	1	2	3	0	2	1	0	0	1
1948	6	1948.5	Connecticut	1	6	1	2	0	1	11	4	3	4	5	3	9	2	6	4	8	7	0	5	3	5	1	0	9	3	1	2	4	8	7	5	3	16	2	3	1	3	3	6	1	6	2	5	0	0
1948	7	1948.58333333333	Connecticut	16	59	20	28	15	5	43	46	22	54	17	9	27	14	40	12	43	20	6	21	4	30	3	1	26	3	9	3	46	31	23	36	13	0	5	7	21	25	11	33	3	22	17	26	3	1
1948	8	1948.66666666667	Connecticut	35	158	90	56	10	40	96	32	149	60	24	29	75	52	43	0	81	56	14	86	61	230	12	15	111	42	45	15	73	114	104	170	61	45	10	62	178	88	148	86	27	60	134	84	12	2
1948	9	1948.75	Connecticut	27	349	172	117	14	48	153	175	138	433	51	160	111	53	67	71	78	60	27	6	12	189	35	14	154	292	58	25	408	66	37	234	86	324	23	98	24	97	255	89	38	67	215	105	21	2
1948	10	1948.83333333333	Connecticut	32	259	35	82	9	164	79	113	55	272	39	63	47	40	158	69	36	17	10	101	10	89	32	1	362	135	55	18	219	64	207	184	70	361	5	90	129	65	112	104	7	41	74	55	9	1
1948	11	1948.91666666667	Connecticut	4	11	14	24	3	30	27	30	12	28	3	19	25	6	44	23	9	5	5	13	12	0	10	5	147	34	7	6	34	42	84	31	14	145	14	29	64	23	50	23	6	7	24	18	1	1
1948	12	1949	Connecticut	6	13	12	3	0	10	2	4	3	84	1	1	3	3	13	8	6	9	3	9	5	18	3	1	6	19	3	2	7	8	32	11	5	18	9	11	20	16	26	19	2	4	10	25	2	1
1949	1	1949.08333333333	Connecticut	1	4	7	2	0	4	2	1	2	19	7	1	2	2	3	8	2	4	0	4	3	1	1	3	0	7	1	2	3	3	11	7	2	4	3	5	12	5	2	9	3	3	4	7	3	0
1949	2	1949.16666666667	Connecticut	2	5	1	2	1	3	1	1	1	5	2	1	1	3	1	4	1	1	0	1	2	1	3	2	13	4	0	0	2	1	6	2	3	5	5	4	7	2	1	7	0	0	0	3	0	0
1949	3	1949.25	Connecticut	0	1	1	3	1	2	0	0	0	6	0	0	0	1	0	1	0	0	0	0	1	1	0	1	2	2	1	1	1	1	1	1	1	1	2	3	3	1	4	1	2	0	1	3	0	0
1949	4	1949.33333333333	Connecticut	2	0	2	0	1	1	7	1	1	0	1	2	1	2	0	1	0	0	1	0	2	1	0	0	1	1	0	0	1	0	1	0	0	1	0	0	2	0	1	0	0	1	0	1	0	0
1949	5	1949.41666666667	Connecticut	1	1	1	0	1	2	5	0	0	1	1	2	2	2	0	2	0	1	2	1	1	0	1	1	1	0	1	0	1	1	2	2	1	0	0	2	2	0	2	1	0	2	0	1	0	1
1949	6	1949.5	Connecticut	2	10	2	1	1	9	9	3	2	2	2	6	0	36	2	4	1	1	15	1	5	1	2	3	8	5	11	2	0	2	4	11	6	0	1	2	2	5	0	0	2	9	1	9	1	1
1949	7	1949.58333333333	Connecticut	41	0	20	2	29	25	20	41	6	15	10	28	11	163	5	57	5	6	47	18	15	2	16	15	7	15	60	5	15	10	9	25	52	1	5	4	10	24	60	3	18	70	3	25	1	48
1949	8	1949.66666666667	Connecticut	186	108	125	4	115	161	218	115	102	153	60	99	24	358	0	157	18	23	129	47	63	11	359	48	15	64	160	8	115	23	57	21	0	2	65	34	36	40	83	9	62	102	45	64	63	210
1949	9	1949.75	Connecticut	187	305	114	24	258	323	212	108	87	115	35	199	37	511	30	69	29	44	321	87	54	16	132	41	23	37	310	24	48	44	101	137	290	5	60	50	102	98	42	5	17	148	78	105	62	593
1949	10	1949.83333333333	Connecticut	153	242	70	9	527	112	245	66	26	75	13	33	24	202	21	95	25	15	95	31	86	5	10	74	84	68	449	32	62	60	121	81	191	3	42	24	85	46	374	5	32	20	40	89	69	88
1949	11	1949.91666666667	Connecticut	58	62	11	9	134	0	34	76	4	16	8	0	6	122	11	44	8	12	108	15	21	2	52	5	21	12	99	9	16	50	34	9	48	0	6	7	4	20	0	3	13	32	15	25	19	33
1949	12	1950	Connecticut	24	3	8	1	68	13	14	14	4	7	3	7	4	9	4	7	4	7	13	3	4	1	8	9	2	4	9	1	5	5	4	5	7	0	4	0	0	6	31	0	3	13	6	7	6	6
1950	1	1950.08333333333	Connecticut	6	3	1	2	22	4	9	8	2	4	2	1	1	2	3	1	5	1	4	3	0	1	5	1	2	2	5	2	3	3	3	1	13	1	0	1	4	1	25	0	2	7	3	3	1	4
1950	2	1950.16666666667	Connecticut	3	1	2	2	20	5	4	4	0	1	1	2	1	1	1	0	1	1	2	6	2	0	1	1	1	1	4	2	2	2	0	2	1	0	0	0	1	0	11	1	1	11	8	3	3	3
1950	3	1950.25	Connecticut	2	0	2	3	2	1	1	2	0	1	0	0	2	0	0	1	1	1	1	1	1	1	1	2	0	0	2	1	3	0	0	1	1	0	0	1	1	1	3	0	0	1	1	1	2	0
1950	4	1950.33333333333	Connecticut	1	1	1	0	1	0	0	0	1	0	1	0	1	0	1	0	1	0	0	0	1	1	1	2	1	0	0	1	1	0	1	1	4	0	0	1	1	0	1	0	0	2	1	1	1	0
1950	5	1950.41666666667	Connecticut	2	1	1	3	2	1	1	1	3	1	0	1	1	1	1	1	4	1	4	0	1	0	2	1	0	1	1	1	1	2	0	1	2	4	0	1	6	0	2	1	0	2	3	1	0	2
1950	6	1950.5	Connecticut	2	2	2	5	0	4	3	9	6	9	3	7	5	0	2	5	8	2	5	2	1	6	6	5	1	5	2	1	1	3	1	1	6	6	1	7	14	4	12	6	3	12	9	8	2	6
1950	7	1950.58333333333	Connecticut	31	12	23	34	30	65	9	46	54	32	10	26	56	2	17	37	50	6	36	3	16	29	12	79	11	33	22	0	3	12	3	5	43	27	10	9	22	25	24	31	11	33	48	96	31	17
1950	8	1950.66666666667	Connecticut	81	108	146	99	77	295	43	63	103	111	107	52	72	14	74	117	155	35	101	17	48	106	45	341	35	77	118	8	11	37	43	11	134	184	44	106	85	63	71	183	24	200	138	264	65	59
1950	9	1950.75	Connecticut	179	114	126	212	74	530	54	121	364	131	60	32	200	17	36	66	430	38	284	12	35	141	17	691	15	312	207	28	7	81	116	9	0	68	55	146	123	82	49	206	31	58	120	309	31	201
1950	10	1950.83333333333	Connecticut	104	67	112	88	149	245	30	182	147	96	146	63	0	10	21	222	294	6	197	8	18	257	35	86	14	44	131	24	23	53	56	2	63	89	0	28	188	51	73	45	33	204	290	303	152	67
1950	11	1950.91666666667	Connecticut	42	16	42	28	31	69	20	133	27	42	21	19	47	4	20	39	57	21	40	5	4	55	12	28	18	152	33	2	4	26	14	6	13	10	12	14	26	16	26	33	2	67	68	88	63	71
1950	12	1951	Connecticut	30	14	10	12	12	14	2	36	9	15	3	18	22	0	8	16	21	1	13	1	3	13	0	14	3	24	14	0	2	9	6	1	2	5	6	12	8	1	4	26	3	31	30	13	17	8
1951	1	1951.08333333333	Connecticut	5	4	8	1	9	4	4	10	3	3	2	11	16	1	2	5	6	7	5	0	1	9	0	9	3	9	2	1	4	1	1	1	0	6	7	6	4	2	1	7	1	25	3	5	5	3
1951	2	1951.16666666667	Connecticut	3	1	3	4	3	2	1	3	1	1	0	2	2	2	1	0	8	3	4	1	0	6	1	3	5	9	0	1	1	1	1	0	1	1	2	1	5	0	2	5	6	9	7	1	2	7
1951	3	1951.25	Connecticut	0	1	1	2	0	1	0	1	3	1	0	3	1	1	1	1	4	1	1	1	0	0	0	0	1	2	3	0	1	0	1	1	0	1	1	1	2	0	0	2	2	1	3	1	0	2
1951	4	1951.33333333333	Connecticut	2	5	0	0	1	0	2	1	0	1	0	1	1	1	0	0	0	0	1	1	0	3	1	0	2	0	0	1	0	1	2	0	2	0	3	1	1	0	0	1	0	1	1	0	2	1
1951	5	1951.41666666667	Connecticut	0	4	1	1	1	0	1	3	2	0	0	1	1	2	0	0	0	2	1	1	1	3	1	0	1	2	0	1	1	0	3	2	2	2	4	0	0	2	1	3	0	0	1	0	2	2
1951	6	1951.5	Connecticut	9	6	1	2	12	2	16	10	4	10	0	10	8	10	2	1	5	10	1	1	3	1	3	1	2	7	0	6	2	0	6	7	8	7	22	5	1	7	4	9	2	2	9	1	3	7
1951	7	1951.58333333333	Connecticut	22	24	3	2	54	6	5	84	15	29	3	82	30	57	4	4	10	81	6	8	5	21	11	15	9	65	1	64	9	0	28	107	28	61	87	45	14	59	23	20	26	4	27	3	24	27
1951	8	1951.66666666667	Connecticut	73	32	8	9	49	40	133	105	89	60	30	354	80	93	22	20	40	409	23	32	46	58	9	98	36	262	2	109	24	5	197	328	86	159	735	18	64	185	67	91	90	14	39	23	117	80
1951	9	1951.75	Connecticut	106	88	17	13	273	28	30	1165	199	136	14	411	181	329	18	14	115	622	9	47	50	69	35	100	60	533	2	176	70	3	440	433	79	139	1149	102	153	225	159	158	237	46	167	32	29	111
1951	10	1951.83333333333	Connecticut	52	128	28	22	125	0	72	273	45	53	33	122	256	201	1	5	44	328	21	40	108	19	22	24	34	312	3	118	10	9	364	429	117	30	652	22	118	116	65	55	124	29	38	28	73	101
1951	11	1951.91666666667	Connecticut	21	12	20	10	43	3	27	144	23	34	1	117	22	37	3	7	39	185	20	13	21	5	4	23	10	143	0	10	11	2	125	113	31	138	142	41	23	20	9	26	9	3	35	1	25	61
1951	12	1952	Connecticut	3	9	2	1	16	18	14	44	15	7	1	38	26	24	1	3	12	41	5	7	15	7	0	11	0	11	1	7	2	0	16	26	3	25	17	15	16	4	11	8	2	1	16	2	7	24
1952	1	1952.08333333333	Connecticut	4	2	1	3	2	9	1	11	6	2	0	11	3	9	0	0	6	5	1	1	3	2	0	1	1	5	2	2	1	1	7	2	4	12	14	4	5	2	3	3	4	0	5	0	1	4
1952	2	1952.16666666667	Connecticut	1	5	3	0	2	1	0	4	4	1	1	3	1	2	2	1	1	2	1	1	2	4	1	4	2	2	1	0	1	0	4	4	6	5	5	1	4	1	1	3	4	1	5	0	5	0
1952	3	1952.25	Connecticut	2	1	1	1	1	0	1	0	1	2	0	0	4	1	3	3	1	2	1	0	2	1	0	1	1	1	0	1	1	1	1	1	1	2	0	0	0	2	0	3	2	1	1	1	1	2
1952	4	1952.33333333333	Connecticut	0	1	0	1	2	0	0	0	0	1	2	1	1	0	0	3	1	0	0	1	3	0	0	0	0	1	1	3	0	0	1	0	1	1	0	0	1	2	0	1	1	1	0	1	1	1
1952	5	1952.41666666667	Connecticut	1	0	1	1	2	1	0	1	3	1	1	1	2	1	1	6	1	1	1	1	2	1	0	0	0	0	1	3	1	0	1	1	1	3	0	1	0	3	1	2	1	4	2	3	4	1
1952	6	1952.5	Connecticut	2	2	3	1	11	1	3	1	5	1	8	2	3	3	2	11	11	4	1	3	8	3	1	2	2	2	3	5	1	0	2	2	6	7	1	2	10	2	4	2	3	8	2	10	5	3
1952	7	1952.58333333333	Connecticut	25	16	32	14	26	19	7	0	14	6	51	8	30	16	9	66	25	28	4	3	58	19	17	4	12	15	11	24	6	1	23	27	28	20	4	8	71	19	34	12	26	84	2	91	31	14
1952	8	1952.66666666667	Connecticut	156	27	51	45	32	79	30	46	72	16	121	41	149	28	7	252	56	71	28	81	89	146	31	12	12	34	33	48	3	16	90	103	204	55	18	10	210	56	179	47	44	216	11	217	300	61
1952	9	1952.75	Connecticut	112	79	108	99	179	93	30	118	132	48	190	108	110	109	19	251	55	80	19	79	300	176	63	50	137	14	54	121	20	63	71	263	224	129	9	102	121	55	319	46	82	564	16	332	560	123
1952	10	1952.83333333333	Connecticut	65	57	58	19	107	186	32	89	183	11	155	58	45	55	9	240	173	44	40	87	181	43	55	27	79	43	28	163	48	73	104	141	91	0	7	31	0	55	89	55	21	287	8	91	228	137
1952	11	1952.91666666667	Connecticut	26	9	16	10	40	16	2	11	17	8	45	26	39	9	1	61	31	7	17	22	64	32	10	6	26	2	12	9	5	7	42	19	72	0	2	11	31	7	14	18	6	168	0	30	184	39
1952	12	1953	Connecticut	5	1	17	3	9	6	1	4	4	3	10	7	5	3	0	20	11	2	1	16	7	14	4	2	7	1	6	8	1	0	5	2	17	2	1	4	21	2	5	2	2	23	2	14	19	13
1953	1	1953.08333333333	Connecticut	6	0	6	0	11	2	0	1	1	2	2	1	9	1	3	4	2	1	2	6	9	3	3	3	5	1	5	2	0	2	4	3	8	0	0	2	8	4	2	1	1	8	4	7	12	2
1953	2	1953.16666666667	Connecticut	1	2	4	1	1	2	1	0	1	3	2	2	10	1	2	3	4	0	5	3	5	1	1	1	3	1	1	2	1	2	4	1	4	2	0	2	1	2	0	1	1	2	1	0	3	2
1953	3	1953.25	Connecticut	2	1	2	1	1	1	1	0	2	0	6	1	2	0	2	2	1	0	2	1	1	0	1	0	4	4	1	1	0	0	3	1	1	2	1	1	0	1	2	1	0	0	0	1	6	0
1953	4	1953.33333333333	Connecticut	2	0	2	0	1	0	0	0	0	0	1	0	2	0	1	1	0	1	0	1	0	1	0	1	2	1	2	0	0	0	1	0	1	1	0	1	1	1	2	0	0	0	1	2	2	1
1953	5	1953.41666666667	Connecticut	4	1	1	0	4	1	2	0	4	1	3	1	1	0	2	0	1	3	1	4	1	0	2	1	5	0	3	2	2	0	1	0	0	0	1	2	1	1	0	0	2	2	1	2	1	1
1953	6	1953.5	Connecticut	14	8	2	0	6	3	3	2	18	2	6	2	9	2	5	1	4	6	3	7	3	3	6	2	11	1	12	6	2	1	3	5	2	1	4	4	2	4	4	2	5	1	1	5	9	4
1953	7	1953.58333333333	Connecticut	50	47	8	5	75	7	42	2	19	8	48	8	38	17	25	3	28	22	19	25	15	8	37	33	16	3	12	29	21	0	2	22	27	10	14	7	9	8	35	56	23	1	20	27	29	50
1953	8	1953.66666666667	Connecticut	91	171	113	18	161	98	242	9	120	38	169	13	55	0	143	19	84	130	65	90	40	53	82	104	147	22	50	144	84	5	54	43	99	25	39	19	30	17	77	362	78	2	73	83	71	94
1953	9	1953.75	Connecticut	99	231	155	37	181	124	350	4	99	30	98	23	59	99	114	40	266	98	188	202	73	60	191	46	349	20	347	372	104	8	92	153	127	33	52	24	38	21	205	684	128	10	77	119	33	272
1953	10	1953.83333333333	Connecticut	68	86	146	39	283	102	289	2	29	59	150	50	145	134	190	10	200	110	136	26	184	40	298	177	287	11	307	136	146	4	4	19	162	61	9	57	16	21	299	236	101	3	83	43	26	34
1953	11	1953.91666666667	Connecticut	25	65	43	9	121	12	0	3	9	10	65	7	31	24	84	6	80	25	40	69	29	3	56	19	65	4	104	64	23	4	32	19	32	0	14	13	9	10	150	112	8	0	41	36	7	50
1953	12	1954	Connecticut	8	34	12	16	29	1	5	2	1	2	6	4	11	5	73	5	33	7	13	11	7	1	15	1	41	3	7	33	4	1	7	8	8	2	4	3	6	5	23	51	4	2	15	6	2	6
1954	1	1954.08333333333	Connecticut	9	19	4	5	11	1	1	0	2	2	1	2	3	2	4	0	17	6	7	6	2	1	2	3	1	0	4	16	5	0	4	1	5	1	1	1	3	1	8	22	2	2	5	2	2	7
1954	2	1954.16666666667	Connecticut	3	5	0	5	12	1	1	0	4	5	1	1	1	7	2	1	9	1	1	1	1	0	4	1	3	1	4	13	7	0	3	2	0	1	1	0	3	2	1	7	1	2	4	0	1	1
1954	3	1954.25	Connecticut	2	5	0	1	2	1	2	1	1	4	0	3	2	1	1	1	4	2	0	1	1	0	2	1	0	0	0	3	1	0	0	1	1	1	0	0	4	2	1	1	1	1	2	0	1	0
1954	4	1954.33333333333	Connecticut	0	1	1	1	1	1	0	0	0	1	1	0	0	0	0	1	2	2	1	0	0	2	1	0	0	1	1	1	1	1	1	1	0	0	1	1	0	1	0	0	0	0	0	0	1	0
1954	5	1954.41666666667	Connecticut	1	1	0	0	0	1	7	0	1	0	1	0	0	2	1	2	1	2	1	0	0	4	1	0	1	0	1	1	1	1	1	1	0	1	0	1	0	1	2	1	1	0	0	0	1	1
1954	6	1954.5	Connecticut	15	4	4	0	2	2	26	1	0	5	5	2	1	4	3	3	9	6	2	1	3	8	1	2	1	1	8	4	15	2	0	2	2	1	0	3	1	3	10	1	7	0	3	0	14	3
1954	7	1954.58333333333	Connecticut	53	52	16	2	4	15	134	3	9	9	32	13	7	31	17	48	25	23	22	6	2	35	6	19	19	7	33	42	47	20	30	4	5	3	3	12	4	14	24	9	49	0	22	4	0	16
1954	8	1954.66666666667	Connecticut	66	250	35	17	25	47	362	5	37	97	15	65	43	58	138	51	365	239	83	37	53	126	5	19	116	9	77	60	212	81	47	17	13	10	13	64	13	115	58	80	478	4	86	9	128	86
1954	9	1954.75	Connecticut	101	616	130	29	48	127	230	3	0	95	115	38	80	115	135	648	425	419	259	73	91	119	17	113	116	70	165	129	312	117	194	18	7	15	16	98	40	168	210	52	476	4	266	33	269	134
1954	10	1954.83333333333	Connecticut	103	328	57	20	21	89	293	3	76	49	75	137	28	13	113	80	280	772	167	45	100	28	9	132	20	113	72	64	264	65	60	18	1	4	4	10	40	52	51	83	55	6	265	10	108	49
1954	11	1954.91666666667	Connecticut	74	45	29	5	6	46	125	4	28	5	18	38	21	22	59	88	9	99	33	7	11	29	1	54	60	13	32	58	78	11	25	7	10	1	0	8	18	9	39	18	34	1	72	11	43	13
1954	12	1955	Connecticut	24	2	8	3	3	8	18	2	5	3	10	9	8	2	15	36	44	69	14	6	2	7	1	3	7	2	2	11	31	4	5	3	6	0	0	6	1	2	1	3	28	1	18	5	4	6
1932	5	1932.41666666667	Delaware	0	0	0	0	0	1	0	0	0	0	0	0	0	0	0	1	0	0	1	0	0	1	0	0	0	0	0	0	0	0	0	0	1	0	0	0	0	1	0	0	0	0	0	0	0	0
1932	6	1932.5	Delaware	0	0	0	0	0	0	0	1	0	0	0	0	1	0	1	0	0	0	0	0	0	0	0	0	1	1	0	1	0	0	0	1	0	0	0	0	0	0	0	0	0	1	0	0	0	0
1932	7	1932.58333333333	Delaware	0	3	0	0	0	0	2	1	2	1	0	2	4	0	0	0	0	1	8	0	0	0	0	1	2	7	0	0	2	0	0	4	0	1	1	1	0	0	0	0	0	0	0	5	2	0
1932	8	1932.66666666667	Delaware	0	7	5	2	1	2	1	0	6	3	6	9	1	1	2	16	0	0	11	0	1	0	0	0	0	9	2	2	1	0	3	2	0	2	0	0	3	0	0	2	2	0	0	11	1	0
1932	9	1932.75	Delaware	7	10	6	3	2	36	0	24	0	5	15	8	13	4	9	3	0	2	1	1	0	0	0	0	17	0	1	6	26	11	1	0	0	0	24	1	0	0	1	3	0	6	1	5	3	0
1932	10	1932.83333333333	Delaware	2	3	2	2	1	0	1	5	0	1	0	2	0	1	0	13	0	1	0	0	0	0	3	0	18	2	0	3	0	4	0	0	0	0	11	0	0	5	0	1	1	1	0	1	0	0
1932	11	1932.91666666667	Delaware	0	2	1	0	0	1	1	2	1	0	4	1	0	1	1	0	0	1	5	0	0	0	3	1	6	0	1	0	10	1	0	1	0	0	8	0	1	5	0	0	0	0	0	1	0	0
1932	12	1933	Delaware	0	1	0	0	0	0	0	0	0	0	0	1	1	2	2	0	0	0	1	0	0	0	0	0	0	0	0	0	2	0	0	0	0	1	0	0	0	3	0	1	0	1	0	1	0	0
1933	1	1933.08333333333	Delaware	0	0	0	0	0	0	0	0	1	0	0	0	1	0	0	0	0	1	0	0	0	0	0	0	0	0	0	0	0	0	0	0	0	0	0	0	0	0	0	0	0	0	0	0	0	0
1933	2	1933.16666666667	Delaware	0	0	0	0	0	0	0	0	0	0	0	0	0	0	0	0	0	0	0	0	0	0	0	0	0	0	1	0	0	1	0	0	0	0	0	0	1	0	0	0	0	0	0	0	0	0
1933	3	1933.25	Delaware	0	0	0	0	0	0	0	0	0	0	0	0	0	0	0	0	1	0	0	1	0	0	0	0	0	1	0	0	0	0	0	1	0	0	0	0	0	0	0	1	0	0	0	0	0	0
1933	4	1933.33333333333	Delaware	0	1	0	0	0	0	0	0	0	0	0	0	0	0	0	0	0	0	0	0	0	0	0	0	0	0	0	0	0	0	1	0	0	0	0	0	0	0	0	0	0	0	0	0	0	0
1933	5	1933.41666666667	Delaware	1	0	0	0	0	0	0	0	1	0	0	0	1	0	0	0	0	0	0	0	0	0	0	0	0	0	0	0	0	0	0	0	1	0	0	0	0	0	0	0	0	0	0	0	0	0
1933	6	1933.5	Delaware	0	0	1	0	0	1	1	0	0	0	0	0	0	0	0	0	2	0	1	0	0	0	2	0	2	1	0	0	0	0	0	0	0	1	0	0	1	0	0	2	0	0	0	1	1	0
1933	7	1933.58333333333	Delaware	0	0	1	0	4	0	0	1	1	2	1	0	2	7	0	1	3	1	0	1	1	2	0	1	0	0	0	7	2	1	0	4	0	0	0	0	2	0	0	5	0	0	0	0	2	1
1933	8	1933.66666666667	Delaware	9	3	0	1	7	2	0	13	1	4	0	4	2	7	0	0	8	2	1	5	0	17	8	1	3	0	1	20	7	12	0	0	0	0	1	0	15	4	0	7	1	0	2	9	0	5
1933	9	1933.75	Delaware	0	0	2	0	6	0	0	0	0	3	0	34	1	4	0	0	6	0	2	26	8	2	3	1	11	0	4	17	20	7	0	9	0	0	2	2	9	1	0	0	1	0	3	0	4	2
1933	10	1933.83333333333	Delaware	1	0	0	0	0	0	0	0	0	0	0	0	0	3	0	2	9	1	0	5	2	1	0	0	3	1	0	2	2	1	0	1	0	0	1	1	2	1	0	4	2	0	2	5	1	0
1933	11	1933.91666666667	Delaware	0	1	0	0	1	1	0	0	0	0	0	1	0	0	0	0	0	0	0	2	0	1	0	0	0	1	0	2	1	0	0	1	0	1	0	0	1	0	0	5	0	0	1	6	0	0
1933	12	1934	Delaware	2	0	0	0	0	1	0	0	0	0	0	0	0	0	0	0	2	0	0	0	0	0	0	0	0	0	0	1	1	0	0	0	1	0	0	0	0	0	0	1	0	0	1	0	0	0
1934	1	1934.08333333333	Delaware	1	0	0	1	0	0	0	0	0	0	0	1	0	0	0	0	0	0	0	0	0	0	0	0	0	0	0	0	0	0	0	0	0	0	0	0	0	0	0	0	0	0	0	0	0	0
1934	2	1934.16666666667	Delaware	0	0	1	0	0	0	0	0	0	0	0	0	0	0	0	0	0	0	0	0	0	0	0	1	0	0	0	1	0	0	1	0	0	0	1	0	0	1	0	0	0	0	0	0	0	0
1934	3	1934.25	Delaware	0	0	0	0	0	0	0	1	0	0	0	0	0	0	0	0	0	0	0	0	0	0	0	0	0	0	0	0	0	0	0	0	1	0	0	0	0	0	0	0	0	0	0	0	0	0
1934	4	1934.33333333333	Delaware	0	0	0	0	0	0	0	0	0	0	0	0	0	0	0	0	0	0	0	0	0	0	0	1	0	0	0	0	0	0	0	0	0	0	0	0	0	0	0	0	0	0	0	0	1	0
1934	5	1934.41666666667	Delaware	0	1	0	0	0	0	0	0	0	0	0	0	0	0	0	0	0	0	0	0	0	0	0	0	0	0	0	0	0	0	0	0	0	0	0	0	0	0	0	0	0	0	1	0	0	0
1934	6	1934.5	Delaware	0	0	0	0	0	0	0	0	0	0	0	0	0	0	0	0	0	0	0	0	0	0	0	0	0	1	0	0	1	0	0	0	0	0	0	0	0	0	0	0	1	0	0	0	0	0
1934	7	1934.58333333333	Delaware	0	0	0	0	0	0	0	0	0	1	0	0	0	2	2	0	0	1	0	0	1	0	0	0	5	0	0	0	2	0	3	1	1	0	0	1	0	0	0	0	0	4	0	2	0	0
1934	8	1934.66666666667	Delaware	2	15	7	0	7	0	0	1	2	1	0	0	4	0	3	3	0	7	2	6	9	0	0	21	1	2	0	1	10	0	7	20	4	1	5	2	2	1	1	0	4	18	6	5	0	2
1934	9	1934.75	Delaware	0	1	13	0	13	0	36	2	0	2	1	0	2	3	5	5	1	11	3	8	8	0	3	8	0	0	8	0	2	1	4	9	1	0	0	1	11	1	0	0	4	24	7	8	1	0
1934	10	1934.83333333333	Delaware	0	2	0	1	3	1	3	0	0	1	0	0	4	0	3	0	0	3	1	0	0	0	0	2	1	0	1	1	0	0	0	2	0	0	0	0	0	0	0	1	4	25	2	0	0	1
1934	11	1934.91666666667	Delaware	0	2	0	0	0	0	3	0	0	0	0	1	3	1	0	1	0	1	2	1	0	0	1	1	0	0	1	0	1	0	0	0	1	0	0	1	7	0	0	0	0	0	0	0	0	0
1934	12	1935	Delaware	0	1	0	0	0	0	2	0	0	0	0	0	0	0	0	0	0	3	0	0	0	0	1	0	1	1	0	0	0	1	1	0	0	0	0	1	0	0	0	0	0	0	0	0	0	0
1935	1	1935.08333333333	Delaware	0	0	0	0	0	0	0	0	0	0	0	0	0	0	0	0	0	0	0	0	0	0	0	0	0	1	0	0	0	0	0	0	0	0	0	0	0	0	0	0	0	0	0	1	1	0
1935	2	1935.16666666667	Delaware	0	0	0	0	0	0	0	0	0	0	0	0	0	0	0	0	0	0	0	0	0	0	0	0	0	0	1	0	0	0	0	0	0	0	0	0	0	0	0	0	0	0	0	0	0	0
1935	3	1935.25	Delaware	0	0	1	0	0	0	0	1	0	0	0	0	0	0	0	0	0	0	0	0	1	0	0	0	0	0	0	0	0	0	0	0	0	0	0	0	0	0	0	0	0	0	0	0	0	0
1935	4	1935.33333333333	Delaware	0	0	0	0	0	0	1	1	0	0	0	0	0	0	0	0	0	0	0	0	0	0	1	0	1	0	0	0	2	0	0	0	0	0	1	0	0	0	1	0	1	0	0	0	0	0
1935	5	1935.41666666667	Delaware	0	0	0	0	0	0	0	0	0	0	0	0	0	0	0	0	0	0	0	0	0	1	0	1	0	0	0	0	0	0	0	0	0	0	0	0	0	0	0	0	0	0	0	0	0	0
1935	6	1935.5	Delaware	0	0	0	0	0	0	2	0	1	0	0	0	0	0	0	0	0	0	0	0	0	1	0	0	1	0	0	0	0	1	1	0	0	0	1	0	0	0	0	1	0	0	0	0	0	0
1935	7	1935.58333333333	Delaware	1	0	0	3	0	0	12	1	2	0	0	0	3	0	0	0	0	3	0	0	0	0	0	0	4	0	0	2	1	0	0	1	0	0	5	0	2	1	5	1	0	1	0	4	0	1
1935	8	1935.66666666667	Delaware	3	1	0	4	2	2	94	0	0	2	2	3	0	4	0	3	1	19	0	0	0	1	0	0	2	4	0	1	8	0	6	5	0	5	3	7	3	2	0	0	1	1	1	8	0	1
1935	9	1935.75	Delaware	0	2	1	0	4	0	20	20	0	16	0	7	5	1	0	1	1	33	0	0	1	17	0	0	0	1	0	5	47	1	1	44	4	7	10	4	0	10	1	24	0	0	0	0	0	0
1935	10	1935.83333333333	Delaware	0	5	0	3	2	0	8	6	0	0	0	0	12	0	0	2	1	12	0	1	0	1	0	0	4	0	1	6	5	3	0	3	2	2	0	0	1	0	0	8	0	0	0	1	0	2
1935	11	1935.91666666667	Delaware	1	1	0	1	3	2	2	0	0	0	0	0	2	0	0	1	0	0	0	0	0	0	0	0	3	0	0	2	2	5	1	4	0	2	13	0	1	1	3	0	0	0	0	0	0	0
1935	12	1936	Delaware	0	1	0	1	0	0	0	0	1	1	0	0	1	0	0	0	0	0	0	0	0	0	0	0	1	0	0	0	1	0	0	0	0	1	0	0	0	0	0	2	0	0	0	0	0	0
1936	1	1936.08333333333	Delaware	0	0	0	0	0	0	0	0	0	0	0	0	0	0	0	0	0	0	0	0	0	0	0	0	0	0	0	0	0	0	0	0	0	0	0	0	0	0	0	0	0	0	0	0	0	0
1936	2	1936.16666666667	Delaware	0	0	0	0	0	0	0	0	0	0	0	0	0	0	0	0	0	0	0	0	0	0	0	0	0	0	0	0	0	0	0	0	0	1	0	0	0	0	0	0	0	0	0	0	0	0
1936	3	1936.25	Delaware	0	0	0	0	0	0	0	0	0	0	0	0	0	0	0	0	0	1	0	0	0	0	0	0	0	0	0	0	0	0	0	1	0	0	0	0	0	0	0	0	0	0	0	0	0	0
1936	4	1936.33333333333	Delaware	0	0	0	0	0	0	0	0	0	0	0	0	0	0	1	0	0	0	0	0	1	0	0	0	0	0	0	0	0	0	0	0	0	0	0	0	0	0	0	0	0	0	0	1	0	0
1936	5	1936.41666666667	Delaware	0	0	0	1	0	0	0	0	0	0	0	0	0	0	0	0	0	0	0	0	0	0	0	0	0	0	0	1	0	0	1	0	0	0	0	0	0	0	0	0	0	0	0	0	0	0
1936	6	1936.5	Delaware	0	0	0	0	0	2	0	0	0	0	0	0	0	0	0	1	1	0	0	0	1	0	1	0	0	0	0	0	0	0	2	0	0	0	0	0	1	0	0	1	0	0	0	0	0	0
1936	7	1936.58333333333	Delaware	0	1	0	0	2	2	0	1	0	0	0	0	0	1	7	0	0	0	0	0	0	0	0	3	1	0	1	0	0	0	1	6	0	0	0	2	0	0	0	1	0	0	5	0	0	6
1936	8	1936.66666666667	Delaware	1	2	2	2	8	0	0	0	2	0	0	15	0	4	10	0	5	0	5	5	1	0	6	11	0	0	2	0	0	0	0	0	3	3	1	5	0	1	1	10	0	0	9	0	8	12
1936	9	1936.75	Delaware	0	0	4	0	1	12	0	11	2	0	0	28	1	0	0	0	1	0	52	0	0	1	0	8	0	1	4	0	0	0	145	1	1	0	1	1	0	2	0	0	0	0	5	4	0	5
1936	10	1936.83333333333	Delaware	0	1	1	0	0	1	0	1	1	0	0	0	0	2	4	0	0	0	6	1	0	0	1	3	0	1	11	0	0	1	51	1	5	1	1	0	0	1	0	1	0	0	16	0	1	6
1936	11	1936.91666666667	Delaware	0	1	0	0	0	4	0	0	1	0	0	1	0	1	2	0	0	0	0	0	0	0	0	2	0	0	3	0	0	0	11	0	0	1	1	0	0	0	0	0	0	0	0	0	0	0
1936	12	1937	Delaware	0	0	0	0	1	0	0	1	0	0	0	0	0	1	1	1	0	0	0	0	0	0	0	0	0	0	0	1	0	0	0	0	2	0	0	0	1	0	0	0	0	0	0	0	0	0
1937	1	1937.08333333333	Delaware	0	1	0	0	0	0	0	0	0	0	0	0	0	0	0	0	0	0	0	0	0	0	0	0	1	0	0	0	0	0	0	0	0	0	0	0	0	0	0	0	0	0	0	1	0	0
1937	2	1937.16666666667	Delaware	0	0	0	0	0	0	0	0	0	1	1	0	0	0	0	1	0	0	0	0	0	0	0	0	0	0	0	0	0	0	0	0	0	0	0	0	0	0	0	0	0	0	0	0	0	0
1937	3	1937.25	Delaware	0	0	0	0	0	0	0	0	0	0	0	0	0	0	0	0	0	0	0	0	0	0	0	0	0	0	1	0	0	0	0	0	0	0	0	0	0	0	0	0	0	1	0	0	0	0
1937	4	1937.33333333333	Delaware	0	1	0	0	0	0	0	1	0	0	0	0	0	0	0	0	0	1	0	0	0	0	0	0	0	1	0	0	0	0	0	0	0	0	1	0	0	0	0	0	0	0	0	0	0	0
1937	5	1937.41666666667	Delaware	0	0	1	0	0	0	0	0	0	0	0	0	0	0	0	0	0	0	0	0	0	0	0	0	0	0	0	0	0	0	0	0	0	0	1	1	0	0	0	0	0	0	0	0	0	0
1937	6	1937.5	Delaware	0	0	0	0	0	0	0	0	0	0	0	1	0	0	0	0	0	0	0	0	0	1	0	1	0	0	0	0	0	0	0	0	0	1	0	0	0	0	0	0	1	0	0	0	0	0
1937	7	1937.58333333333	Delaware	1	1	0	2	0	0	2	1	0	0	1	0	0	0	1	3	1	4	0	8	0	0	0	0	0	2	0	0	0	2	0	0	0	10	2	1	2	1	2	1	2	0	0	0	1	3
1937	8	1937.66666666667	Delaware	1	6	1	1	1	4	1	0	0	0	11	1	2	0	2	9	0	15	1	21	4	0	1	1	3	3	2	0	8	0	0	2	2	119	14	3	20	0	27	1	0	0	1	2	2	1
1937	9	1937.75	Delaware	6	18	0	0	5	1	1	1	0	2	1	1	1	0	0	7	1	18	0	61	0	4	0	3	0	4	0	7	4	5	0	0	1	64	4	0	0	1	0	2	4	1	1	1	0	1
1937	10	1937.83333333333	Delaware	0	8	0	0	0	2	0	1	0	1	0	0	1	0	0	3	2	0	0	10	0	0	0	1	0	1	0	6	0	8	0	13	0	21	14	0	2	0	2	0	4	0	1	0	0	1
1937	11	1937.91666666667	Delaware	0	0	0	1	1	1	0	1	0	0	0	0	0	2	0	3	0	0	2	2	0	0	0	1	0	0	0	1	0	1	0	1	1	2	1	0	0	0	0	1	5	1	0	0	0	0
1937	12	1938	Delaware	0	3	0	0	0	0	0	0	0	0	0	0	0	0	0	6	0	0	1	3	0	0	0	0	0	0	0	1	0	0	0	1	2	0	3	0	0	0	0	0	1	0	0	0	0	0
1938	1	1938.08333333333	Delaware	0	1	0	0	0	0	1	0	0	1	0	0	0	0	0	0	0	0	0	0	0	0	0	0	0	0	0	0	0	0	0	0	0	0	0	0	0	0	0	0	0	0	0	0	0	0
1938	2	1938.16666666667	Delaware	0	0	0	0	0	0	0	0	0	0	0	0	0	0	0	0	0	0	0	1	0	0	0	0	0	0	0	0	0	0	0	0	0	0	0	0	0	0	0	0	0	0	0	0	0	0
1938	3	1938.25	Delaware	0	0	0	0	0	0	0	0	0	0	0	0	0	0	0	0	0	0	0	0	0	0	1	0	0	0	0	0	0	0	0	0	0	0	0	0	1	0	0	0	0	0	0	0	0	0
1938	4	1938.33333333333	Delaware	0	0	0	0	0	0	0	0	0	0	0	0	0	0	1	1	0	1	0	0	1	0	0	0	0	0	0	0	0	1	0	0	0	0	0	0	0	0	1	0	0	0	1	0	0	1
1938	5	1938.41666666667	Delaware	0	0	0	0	1	0	0	0	0	0	1	0	0	0	0	0	0	0	0	0	0	0	0	0	0	0	0	0	1	0	0	0	1	0	0	1	0	0	0	0	0	0	0	0	0	0
1938	6	1938.5	Delaware	0	0	0	0	1	0	0	0	0	0	0	0	0	1	0	1	0	0	0	0	0	0	0	3	0	0	0	1	1	0	1	0	0	0	0	0	1	0	0	0	0	0	0	0	1	1
1938	7	1938.58333333333	Delaware	0	6	0	4	3	0	0	1	7	1	2	0	0	6	3	3	2	0	6	2	1	1	0	0	2	0	0	0	24	0	3	4	0	0	0	8	0	0	0	0	2	0	0	1	0	0
1938	8	1938.66666666667	Delaware	0	23	0	0	4	0	6	2	2	2	3	0	0	11	0	0	3	0	33	2	1	5	1	0	14	3	0	0	116	2	2	24	0	23	0	8	0	1	1	1	2	4	0	1	2	0
1938	9	1938.75	Delaware	1	0	0	1	6	0	1	6	0	2	2	28	2	0	1	4	0	0	37	0	4	20	3	3	1	0	0	7	126	0	0	32	13	24	1	0	25	0	1	0	1	3	2	10	1	0
1938	10	1938.83333333333	Delaware	0	36	0	6	0	2	1	0	5	1	0	5	0	0	0	0	6	0	5	2	1	13	2	0	7	5	0	1	0	0	0	13	0	0	0	9	2	0	1	0	0	0	2	0	1	5
1938	11	1938.91666666667	Delaware	1	4	0	0	1	0	0	0	2	0	1	2	0	1	0	0	0	0	8	1	0	0	0	1	0	1	1	0	17	0	0	6	0	1	1	0	1	0	1	0	1	1	0	3	0	1
1938	12	1939	Delaware	0	0	0	0	1	0	1	1	4	0	0	0	0	0	0	0	0	1	6	0	0	1	0	0	1	0	0	0	0	1	0	1	0	0	0	0	0	1	0	0	0	0	0	0	0	1
1939	1	1939.08333333333	Delaware	0	0	0	0	1	1	0	0	0	0	0	0	0	0	0	0	0	0	0	0	0	0	0	0	0	0	0	0	0	0	0	0	0	0	0	0	0	0	0	0	1	1	0	0	0	0
1939	2	1939.16666666667	Delaware	0	0	0	0	0	0	0	1	0	0	0	0	0	0	0	0	0	0	1	0	0	0	0	0	1	0	0	0	0	0	0	0	1	0	0	0	0	1	0	0	1	0	0	0	0	0
1939	3	1939.25	Delaware	0	0	0	0	0	0	1	0	0	0	0	0	0	0	0	0	0	0	0	0	0	0	0	0	0	0	1	0	0	0	0	0	0	0	0	1	0	0	0	0	0	1	0	0	0	0
1939	4	1939.33333333333	Delaware	0	0	0	0	0	0	0	0	0	0	0	0	0	0	0	0	0	0	0	0	0	0	0	0	0	0	0	1	0	0	0	0	0	0	0	0	0	0	0	0	0	0	0	0	0	0
1939	5	1939.41666666667	Delaware	0	0	0	0	0	0	0	0	0	0	0	0	0	0	0	0	0	0	1	1	0	0	0	1	0	0	0	0	0	0	0	0	0	0	0	0	0	1	0	0	1	0	0	1	0	0
1939	6	1939.5	Delaware	0	0	1	0	0	3	0	1	1	0	0	0	1	0	0	1	0	0	0	0	0	0	2	0	0	0	0	0	0	1	1	0	0	0	0	0	0	0	0	0	0	0	0	0	1	1
1939	7	1939.58333333333	Delaware	0	1	9	3	0	5	0	1	0	2	0	1	2	0	1	0	1	0	2	2	1	1	7	0	0	7	0	0	0	3	0	1	1	1	0	2	1	0	1	0	0	0	1	1	2	0
1939	8	1939.66666666667	Delaware	2	3	76	0	4	25	3	7	5	5	0	0	4	0	3	8	0	0	0	10	2	0	7	0	0	15	2	0	0	0	4	7	35	13	0	0	0	4	13	0	0	0	0	2	0	53
1939	9	1939.75	Delaware	0	1	0	0	2	13	4	0	0	5	0	0	8	0	0	1	3	1	1	3	1	3	7	5	0	39	0	0	0	13	6	0	0	18	3	10	0	8	0	16	3	1	1	6	9	7
1939	10	1939.83333333333	Delaware	2	1	0	2	15	2	2	7	3	2	0	0	5	0	7	2	0	0	0	5	0	2	0	0	0	16	1	2	0	7	4	21	0	30	1	6	0	6	6	4	5	2	0	2	5	26
1939	11	1939.91666666667	Delaware	1	0	1	0	2	0	0	9	0	0	1	0	1	0	23	1	0	0	0	0	0	3	2	3	0	0	1	1	0	3	0	2	0	1	1	0	1	3	0	1	0	0	1	2	2	8
1939	12	1940	Delaware	2	0	1	0	0	0	0	1	0	1	0	0	1	0	2	1	1	0	0	1	0	0	0	4	0	4	0	0	1	0	0	1	1	4	0	3	0	0	1	1	1	0	0	1	1	0
1940	1	1940.08333333333	Delaware	0	0	0	0	0	0	0	0	0	0	1	1	0	0	0	0	0	0	0	0	0	1	0	0	0	0	0	0	0	0	0	0	0	0	0	0	0	0	0	0	0	0	0	0	0	0
1940	2	1940.16666666667	Delaware	0	0	0	0	0	0	0	0	0	0	0	0	0	0	0	1	0	0	0	0	0	0	0	0	0	0	0	0	0	0	0	0	0	0	0	0	0	0	0	0	0	0	0	0	0	0
1940	3	1940.25	Delaware	0	0	0	0	0	0	1	0	0	0	1	0	0	1	0	0	0	0	0	0	0	0	0	0	0	0	0	1	0	0	0	0	0	0	0	1	0	0	0	0	0	0	0	0	0	0
1940	4	1940.33333333333	Delaware	0	1	0	0	0	0	0	0	0	0	0	0	1	0	0	0	1	0	0	1	0	0	0	0	0	0	0	0	0	0	0	0	0	0	0	0	1	0	0	0	0	0	0	0	0	0
1940	5	1940.41666666667	Delaware	0	0	0	0	0	0	0	0	0	0	0	0	0	0	0	0	1	0	0	1	0	0	0	0	0	0	0	0	0	0	0	0	0	0	1	0	1	0	0	0	0	0	0	0	0	0
1940	6	1940.5	Delaware	0	0	0	1	0	0	0	0	0	0	0	0	0	0	0	1	1	0	0	1	0	0	1	1	0	0	0	0	0	0	1	1	3	0	0	0	1	0	0	0	0	0	0	0	1	0
1940	7	1940.58333333333	Delaware	1	1	0	5	3	0	3	1	0	3	4	1	0	0	1	0	1	0	1	5	5	1	4	1	4	0	2	2	0	0	1	2	5	0	3	0	2	4	0	1	1	0	1	0	1	0
1940	8	1940.66666666667	Delaware	0	3	1	0	1	0	3	20	1	33	43	0	1	0	0	0	0	0	0	0	36	0	0	2	0	1	5	2	0	0	0	3	10	0	15	0	27	8	0	3	25	1	0	0	2	13
1940	9	1940.75	Delaware	0	3	8	13	3	1	0	5	2	85	89	1	0	1	0	13	0	0	0	20	8	5	61	0	3	0	5	2	0	0	0	1	293	1	7	1	9	1	0	1	17	0	19	0	0	3
1940	10	1940.83333333333	Delaware	0	0	1	0	0	2	1	4	0	86	0	1	0	1	1	0	1	0	0	0	9	1	23	2	25	0	0	0	0	0	0	0	2	0	0	0	2	3	0	0	0	0	28	0	0	0
1940	11	1940.91666666667	Delaware	0	0	0	0	0	0	1	0	0	8	3	0	0	0	0	0	0	1	2	22	1	0	0	0	2	0	0	1	0	0	0	1	0	0	0	0	3	1	0	0	1	1	0	0	1	0
1940	12	1941	Delaware	1	0	0	0	0	1	1	0	0	0	1	0	0	0	1	0	0	0	1	0	0	1	2	0	0	0	1	0	0	0	0	0	1	0	0	0	0	0	0	0	1	0	7	0	0	1
1941	1	1941.08333333333	Delaware	0	0	0	0	1	1	1	0	0	0	1	0	0	0	0	0	0	0	1	0	0	0	1	0	0	0	0	0	0	0	0	0	0	0	0	0	0	0	0	0	0	0	1	1	0	0
1941	2	1941.16666666667	Delaware	0	0	0	0	0	0	0	1	0	0	1	0	0	0	1	0	0	1	0	0	0	1	0	0	0	0	0	0	0	1	0	0	0	0	0	1	1	1	0	0	1	0	0	1	0	0
1941	3	1941.25	Delaware	0	0	0	0	0	0	0	0	0	0	0	0	0	0	0	0	0	0	0	0	0	0	0	0	0	0	0	0	0	0	0	0	0	1	0	0	0	0	0	0	0	0	0	0	1	0
1941	4	1941.33333333333	Delaware	0	0	0	0	0	0	1	1	0	0	0	0	0	0	0	0	0	0	0	0	0	0	0	0	0	0	0	0	0	0	0	0	0	0	0	0	0	0	0	0	0	0	1	0	0	0
1941	5	1941.41666666667	Delaware	0	0	0	0	0	0	0	0	1	0	0	0	0	0	1	0	0	0	0	0	0	0	0	0	0	0	0	0	0	0	0	0	0	0	0	0	0	0	0	0	0	0	1	0	0	0
1941	6	1941.5	Delaware	0	0	0	0	0	0	0	0	0	2	0	0	0	0	0	0	0	0	0	0	0	1	0	0	0	1	0	0	0	0	0	0	0	0	0	0	0	1	1	0	0	0	0	0	0	0
1941	7	1941.58333333333	Delaware	0	0	0	1	3	12	1	0	0	6	1	0	0	0	1	1	2	0	1	1	0	2	0	1	0	0	0	1	1	0	0	1	0	0	1	1	1	0	2	0	0	0	1	0	4	1
1941	8	1941.66666666667	Delaware	4	9	0	2	0	39	0	0	65	91	3	2	11	0	6	6	1	0	0	4	18	1	0	1	5	2	2	0	0	6	0	1	0	0	0	16	2	5	0	2	1	1	37	0	0	7
1941	9	1941.75	Delaware	5	3	2	0	0	117	0	0	115	100	5	3	23	2	0	2	0	0	5	11	3	39	0	0	2	3	4	2	2	6	0	0	0	1	11	10	0	0	2	3	8	1	0	0	3	1
1941	10	1941.83333333333	Delaware	8	0	1	1	1	0	0	3	18	31	0	0	0	1	3	2	0	0	2	0	0	9	0	1	0	0	1	1	0	0	0	0	0	6	2	0	0	0	0	0	0	0	47	1	0	3
1941	11	1941.91666666667	Delaware	6	0	0	1	0	0	0	0	6	0	0	1	0	1	0	1	0	0	0	3	0	1	0	0	1	3	1	0	0	0	0	0	0	0	0	1	2	1	0	1	0	1	39	1	0	0
1941	12	1942	Delaware	1	0	1	0	1	0	0	0	6	1	0	0	0	0	1	0	0	0	0	0	0	4	0	0	0	1	0	1	1	0	0	0	1	0	1	0	0	0	2	1	0	0	2	0	0	1
1942	1	1942.08333333333	Delaware	0	0	0	0	0	0	0	0	0	0	0	0	0	0	0	0	0	1	0	0	2	1	0	0	0	0	0	0	1	0	0	0	0	0	0	0	0	0	0	0	0	0	0	0	0	0
1942	2	1942.16666666667	Delaware	1	0	0	0	0	0	0	0	0	0	1	0	0	0	0	0	0	0	1	0	0	0	0	1	0	0	1	0	0	0	0	0	0	0	0	0	0	0	0	0	0	0	0	0	0	0
1942	3	1942.25	Delaware	0	0	0	0	0	1	0	0	0	0	0	0	0	0	2	0	0	0	0	0	0	1	0	0	0	0	1	0	0	0	0	0	0	0	0	0	0	0	0	0	0	0	1	0	0	0
1942	4	1942.33333333333	Delaware	0	0	0	0	0	0	0	0	0	0	0	0	0	1	1	0	0	0	0	0	0	0	0	0	0	0	0	0	0	0	0	0	0	0	0	0	0	0	0	0	0	0	0	0	0	0
1942	5	1942.41666666667	Delaware	0	0	0	0	0	0	1	0	0	0	0	0	0	0	0	1	1	0	0	0	0	0	0	0	0	0	0	1	0	0	0	0	0	0	0	0	0	0	0	0	0	0	0	0	0	0
1942	6	1942.5	Delaware	1	0	0	0	0	0	0	0	0	0	3	1	0	0	0	0	1	0	0	0	1	3	0	0	0	0	0	3	0	0	1	0	0	0	0	1	0	0	0	0	0	2	1	0	0	0
1942	7	1942.58333333333	Delaware	1	5	0	3	0	1	4	1	0	0	13	0	2	1	0	0	5	0	2	0	1	0	3	4	0	2	1	3	0	1	3	0	0	0	0	0	0	1	0	0	2	3	1	1	0	0
1942	8	1942.66666666667	Delaware	3	16	3	1	28	4	0	3	3	7	54	8	0	21	1	0	2	0	6	34	0	4	9	13	0	16	0	16	1	6	2	0	0	3	4	6	0	0	11	1	0	1	0	0	1	5
1942	9	1942.75	Delaware	4	12	3	1	80	11	1	0	6	2	79	55	1	1	0	3	3	0	4	3	13	7	38	0	16	26	2	0	9	2	3	1	2	3	5	0	5	2	2	0	4	10	0	4	1	0
1942	10	1942.83333333333	Delaware	7	0	9	1	0	8	2	1	2	4	13	0	1	3	0	2	2	0	0	0	10	0	5	2	7	1	1	3	2	0	4	0	0	1	0	6	0	4	2	7	1	3	0	1	0	2
1942	11	1942.91666666667	Delaware	0	0	4	0	10	1	0	1	4	1	2	3	0	4	0	0	1	0	0	1	0	1	11	0	4	0	0	8	0	0	2	0	1	0	2	2	0	1	0	0	0	1	0	0	0	0
1942	12	1943	Delaware	0	0	0	0	0	0	0	0	1	3	0	0	0	0	0	0	0	0	0	0	6	0	0	0	1	0	0	1	0	0	0	0	0	0	0	0	1	0	0	0	0	0	0	1	0	0
1943	1	1943.08333333333	Delaware	0	0	0	0	0	0	0	0	0	0	0	0	0	1	0	0	0	0	0	1	0	0	0	0	0	0	0	0	0	0	0	0	0	0	0	0	0	0	0	0	0	0	0	1	0	0
1943	2	1943.16666666667	Delaware	0	0	0	0	0	0	1	0	0	0	0	0	0	0	0	0	0	0	0	1	0	0	0	0	0	0	0	0	0	0	0	0	1	0	0	0	0	0	0	0	1	0	0	0	0	0
1943	3	1943.25	Delaware	0	1	0	0	0	0	1	0	0	0	0	0	1	0	1	0	0	0	0	0	1	0	0	0	0	0	0	0	0	1	0	0	0	0	0	0	0	0	1	0	0	1	0	0	0	0
1943	4	1943.33333333333	Delaware	0	0	0	1	0	0	0	0	1	0	0	0	0	0	0	0	0	1	0	0	0	0	1	0	0	0	0	1	0	0	0	0	0	0	0	0	0	0	0	0	0	0	0	0	0	0
1943	5	1943.41666666667	Delaware	0	0	0	1	0	0	0	0	0	0	0	0	0	0	0	0	0	0	0	0	0	0	0	0	0	0	0	0	0	0	0	1	0	0	0	0	0	0	0	0	0	0	0	1	0	0
1943	6	1943.5	Delaware	0	1	0	0	0	0	1	0	1	0	0	0	0	0	0	0	1	0	0	1	0	0	0	2	0	0	0	0	0	0	0	1	0	0	0	1	0	0	0	0	1	0	0	1	2	1
1943	7	1943.58333333333	Delaware	0	0	7	0	0	1	5	10	4	0	1	0	1	0	0	9	2	1	0	0	1	1	0	2	2	0	0	1	3	1	0	1	0	0	0	3	0	0	1	0	2	1	0	3	6	5
1943	8	1943.66666666667	Delaware	0	2	14	41	2	2	8	5	17	0	1	0	4	2	2	3	15	3	2	2	4	4	3	0	0	0	0	5	12	2	0	3	1	0	1	0	2	0	1	2	10	2	1	0	9	22
1943	9	1943.75	Delaware	6	1	4	0	15	0	0	5	14	1	0	5	1	0	5	7	38	8	3	5	1	0	0	31	2	6	1	1	0	5	0	7	2	0	2	16	1	170	0	0	0	0	0	0	37	1
1943	10	1943.83333333333	Delaware	1	0	0	11	5	0	0	0	11	0	0	1	1	1	3	0	0	2	0	3	0	0	1	0	0	3	7	2	0	0	0	4	1	0	3	2	0	42	1	7	19	0	1	110	9	0
1943	11	1943.91666666667	Delaware	0	0	1	1	2	0	1	1	9	0	0	1	0	0	3	0	0	0	1	0	0	5	0	5	1	0	0	0	4	0	0	0	0	0	1	0	0	50	1	2	10	0	0	0	0	0
1943	12	1944	Delaware	0	0	1	2	0	0	0	0	0	0	1	0	0	1	1	0	0	0	0	0	0	1	0	0	0	0	1	0	0	0	0	1	0	0	1	0	0	8	0	0	0	0	0	0	1	0
1944	1	1944.08333333333	Delaware	0	0	0	0	0	0	0	0	0	0	0	0	0	0	0	0	0	0	0	0	0	0	0	0	0	0	0	0	0	0	0	0	0	0	0	0	0	0	0	0	0	0	0	0	0	0
1944	2	1944.16666666667	Delaware	0	0	0	0	0	0	0	0	0	0	0	0	0	0	0	1	0	1	0	0	0	0	0	0	0	0	0	0	0	0	0	0	0	0	0	0	0	0	0	0	0	0	0	0	1	0
1944	3	1944.25	Delaware	0	0	0	0	0	0	1	0	0	0	0	0	0	0	0	0	0	0	0	0	0	0	0	0	0	0	0	0	0	1	0	0	0	0	1	0	0	0	0	0	1	0	0	0	0	0
1944	4	1944.33333333333	Delaware	0	0	1	1	0	0	0	0	0	0	0	0	0	0	0	0	0	0	1	0	0	0	0	0	0	0	0	0	0	0	0	0	0	0	0	0	0	0	0	0	0	0	0	0	0	0
1944	5	1944.41666666667	Delaware	0	0	0	0	0	0	0	0	0	0	1	1	0	0	0	0	0	0	0	0	0	0	1	0	0	0	0	0	0	0	0	0	0	0	0	0	0	1	0	0	0	0	0	0	0	1
1944	6	1944.5	Delaware	0	0	1	0	0	1	0	0	0	0	0	0	0	0	0	0	1	0	2	0	0	0	1	0	0	0	1	0	0	2	0	0	0	0	0	2	0	0	0	0	1	0	0	0	1	0
1944	7	1944.58333333333	Delaware	1	2	1	0	2	2	3	0	1	0	0	0	4	0	0	2	4	1	2	0	0	4	5	1	0	0	1	0	1	2	0	1	0	1	0	5	2	12	0	1	0	0	3	3	15	1
1944	8	1944.66666666667	Delaware	23	28	0	8	6	13	1	3	7	4	1	2	14	4	14	0	9	5	1	3	13	4	11	3	1	0	4	0	0	0	0	2	10	0	4	1	0	112	3	2	0	8	5	7	0	10
1944	9	1944.75	Delaware	37	0	23	1	2	0	1	0	0	3	1	1	28	103	15	16	0	5	1	2	5	0	16	0	0	4	5	0	1	161	0	2	0	13	0	7	0	83	0	0	2	18	0	4	0	1
1944	10	1944.83333333333	Delaware	24	1	11	2	8	0	0	0	3	2	0	0	15	19	4	0	0	3	0	2	1	0	4	0	2	7	0	0	0	8	3	0	2	0	1	8	0	17	6	0	5	4	0	2	94	0
1944	11	1944.91666666667	Delaware	10	0	23	0	6	1	0	0	1	0	1	0	3	5	4	2	1	4	0	1	4	0	1	1	0	0	1	0	0	1	1	0	0	1	1	0	1	4	4	0	0	0	0	0	20	0
1944	12	1945	Delaware	1	1	5	0	0	0	0	1	0	0	1	0	0	0	0	0	0	0	0	0	1	0	0	0	0	2	0	0	0	4	0	1	0	0	0	0	1	2	1	0	0	0	0	2	5	0
1945	1	1945.08333333333	Delaware	0	0	0	0	0	0	0	0	0	0	0	0	0	0	0	0	0	0	0	0	0	0	0	0	1	0	0	0	1	0	1	0	0	0	0	0	0	0	1	0	0	0	0	0	0	0
1945	2	1945.16666666667	Delaware	0	0	0	0	0	0	0	0	0	0	0	0	0	0	0	0	0	0	0	0	0	1	0	0	0	0	0	0	0	0	0	0	0	0	0	0	0	0	0	0	0	0	0	0	0	0
1945	3	1945.25	Delaware	0	0	0	0	0	0	0	0	0	0	0	0	0	0	0	0	0	0	0	0	0	0	0	0	0	1	0	0	0	0	0	0	0	0	1	1	0	0	0	0	0	1	0	0	0	0
1945	4	1945.33333333333	Delaware	0	1	0	0	0	0	0	0	1	0	0	0	0	0	0	0	1	0	0	0	0	0	0	0	0	0	1	0	1	0	0	1	0	0	0	0	0	0	0	0	1	0	0	0	0	0
1945	5	1945.41666666667	Delaware	0	0	0	0	0	0	0	0	0	0	0	0	0	0	0	0	0	0	0	0	0	0	0	0	0	0	0	0	0	0	0	1	1	0	0	1	0	0	0	0	0	0	0	0	0	0
1945	6	1945.5	Delaware	1	0	1	2	0	0	0	0	0	0	4	0	0	0	0	0	0	0	0	0	0	0	0	0	0	2	0	0	0	2	0	0	0	1	0	0	5	0	2	0	1	0	0	0	0	0
1945	7	1945.58333333333	Delaware	4	5	4	0	0	0	2	0	0	0	3	0	0	0	0	2	1	7	1	0	2	3	0	1	6	17	5	0	4	0	1	2	0	1	1	0	1	0	5	0	6	0	1	0	3	1
1945	8	1945.66666666667	Delaware	8	85	5	24	0	3	42	0	1	5	7	0	3	4	0	3	3	4	10	1	4	18	1	4	7	38	22	1	1	24	6	0	9	11	5	2	0	3	64	4	40	0	1	0	1	2
1945	9	1945.75	Delaware	11	16	7	0	0	5	4	0	0	0	4	0	1	31	1	2	6	1	3	0	1	36	0	1	2	0	26	11	7	0	3	3	6	0	0	8	3	10	18	11	2	0	2	2	6	15
1945	10	1945.83333333333	Delaware	4	0	16	3	0	1	9	0	0	1	2	0	1	17	1	1	2	0	9	0	2	0	0	2	1	9	6	12	1	0	3	8	2	2	0	2	1	3	0	6	6	1	1	0	0	0
1945	11	1945.91666666667	Delaware	3	10	0	66	0	4	0	0	0	0	1	1	0	0	0	4	0	0	0	0	0	19	0	1	0	0	3	0	0	11	0	0	0	1	2	0	0	0	1	0	0	0	0	0	2	1
1945	12	1946	Delaware	0	0	2	5	1	3	0	0	0	0	0	0	0	1	0	3	1	0	0	0	0	1	0	0	0	3	0	4	0	13	0	1	0	1	0	0	0	0	0	0	0	2	0	0	0	3
1946	1	1946.08333333333	Delaware	0	0	0	0	0	0	0	0	0	0	0	0	1	0	0	3	0	0	0	0	0	0	0	0	1	3	1	2	0	1	1	0	0	0	0	2	0	1	1	2	1	1	0	0	0	0
1946	2	1946.16666666667	Delaware	0	0	0	0	0	0	1	0	1	0	0	0	0	2	0	0	0	1	0	1	0	0	0	1	0	0	0	0	1	0	0	1	0	0	0	2	1	1	0	1	2	0	1	0	0	1
1946	3	1946.25	Delaware	0	0	0	0	0	1	0	1	0	0	0	0	0	0	0	1	0	0	0	0	1	1	0	0	0	0	0	0	0	0	0	1	1	1	0	0	2	0	0	1	0	0	0	0	0	0
1946	4	1946.33333333333	Delaware	0	0	0	0	0	0	0	0	1	0	0	0	0	0	0	0	0	0	1	0	0	1	0	1	1	0	0	0	1	1	1	0	0	0	0	2	1	0	0	1	0	0	0	0	0	0
1946	5	1946.41666666667	Delaware	0	0	0	0	0	0	2	2	0	0	0	1	0	0	1	0	0	0	0	0	0	0	0	1	1	0	0	0	0	0	1	0	1	0	1	0	0	0	0	0	0	1	0	0	0	0
1946	6	1946.5	Delaware	1	0	1	1	0	1	16	7	0	0	0	1	0	1	0	0	0	0	0	1	0	3	1	2	1	1	1	1	1	1	0	0	0	0	1	0	1	1	1	2	0	1	3	1	0	1
1946	7	1946.58333333333	Delaware	1	2	4	3	1	0	35	10	1	1	1	12	1	4	0	16	0	1	0	0	3	4	2	3	1	9	12	2	1	4	1	0	2	0	5	2	5	2	1	11	1	1	9	2	1	1
1946	8	1946.66666666667	Delaware	7	6	4	3	4	7	226	38	4	14	8	64	4	5	6	10	1	3	3	27	15	10	8	73	14	7	253	3	16	10	1	4	2	1	23	6	6	1	4	20	10	23	16	9	11	4
1946	9	1946.75	Delaware	12	5	1	12	3	5	54	56	6	30	13	158	3	14	17	38	1	3	0	18	49	2	1	314	9	13	47	6	12	6	12	7	1	0	52	4	3	1	3	63	43	14	56	31	9	11
1946	10	1946.83333333333	Delaware	8	5	0	4	0	3	11	0	6	7	2	66	1	5	2	17	0	1	2	4	26	0	10	134	3	0	16	3	2	3	7	2	3	1	11	3	4	2	3	17	15	20	11	10	3	0
1946	11	1946.91666666667	Delaware	3	3	1	2	0	2	3	1	1	2	1	14	1	4	2	0	0	1	0	2	6	1	7	46	2	0	11	2	1	3	4	11	3	0	16	0	2	1	1	1	1	2	3	7	2	3
1946	12	1947	Delaware	0	1	1	0	0	4	3	1	2	3	0	3	1	0	3	2	3	1	0	0	0	0	2	2	0	0	4	1	1	1	1	2	1	0	4	3	2	0	2	0	2	2	2	3	0	0
1947	1	1947.08333333333	Delaware	0	1	0	1	0	0	0	0	1	0	0	1	1	0	0	0	1	1	1	1	0	0	0	1	1	0	0	0	0	0	1	1	1	0	2	0	2	0	0	0	0	0	0	0	1	0
1947	2	1947.16666666667	Delaware	0	0	0	0	0	0	0	0	0	1	0	0	0	0	0	1	1	1	1	0	1	0	1	0	0	1	0	2	0	1	0	1	0	0	0	1	0	1	0	1	1	0	0	0	0	0
1947	3	1947.25	Delaware	0	0	0	0	1	0	0	0	1	0	0	1	1	0	1	0	0	0	0	0	0	0	0	0	1	1	0	0	0	0	0	0	1	0	0	0	0	0	0	0	0	0	0	1	0	0
1947	4	1947.33333333333	Delaware	1	0	1	0	1	0	1	0	0	0	0	0	0	1	0	0	0	0	1	0	0	0	0	0	1	0	0	1	0	0	0	1	0	0	0	0	0	0	1	0	0	0	0	1	0	0
1947	5	1947.41666666667	Delaware	0	0	0	0	1	0	0	0	0	1	0	0	0	0	0	1	0	0	1	0	0	0	1	1	0	0	0	0	1	0	0	0	0	0	1	1	1	0	0	0	0	0	0	0	0	0
1947	6	1947.5	Delaware	0	0	1	0	1	0	2	2	0	0	2	1	1	1	1	1	1	0	0	0	1	2	4	5	1	0	0	0	2	0	0	1	1	2	2	1	1	1	1	0	0	0	0	0	1	1
1947	7	1947.58333333333	Delaware	4	2	10	5	3	4	6	1	1	1	1	6	5	6	3	11	8	0	16	0	1	11	20	5	2	10	2	2	11	2	2	5	3	12	2	9	3	15	12	12	2	0	0	2	3	2
1947	8	1947.66666666667	Delaware	76	18	11	59	2	1	28	13	5	10	9	7	37	34	3	22	14	3	14	2	1	18	61	21	7	59	18	0	4	7	29	15	8	22	7	42	28	23	5	9	24	6	3	8	21	4
1947	9	1947.75	Delaware	25	13	5	21	2	12	57	17	2	18	16	2	17	72	4	39	23	28	3	7	11	104	54	14	1	74	3	1	3	7	61	22	2	235	21	3	47	14	18	17	117	9	1	19	17	3
1947	10	1947.83333333333	Delaware	3	9	18	50	0	1	5	7	1	1	2	0	56	50	2	3	1	9	4	4	2	41	27	0	1	20	0	3	1	11	20	1	10	184	9	4	4	1	22	4	10	4	2	3	9	1
1947	11	1947.91666666667	Delaware	5	1	6	15	0	1	1	10	2	6	1	2	14	97	0	26	1	2	1	1	2	4	9	0	2	12	1	1	0	19	8	2	0	14	10	2	1	2	13	0	23	6	0	3	0	1
1947	12	1948	Delaware	1	2	1	24	1	0	1	9	3	0	0	1	1	0	1	5	0	1	0	1	0	4	1	2	0	1	0	0	0	3	4	2	1	16	1	0	0	0	4	1	8	1	2	1	0	1
1948	1	1948.08333333333	Delaware	0	0	2	1	0	0	0	0	1	0	1	0	1	1	0	0	0	0	0	1	1	2	0	2	3	1	0	0	0	0	0	0	0	0	0	0	1	0	0	1	1	0	0	0	1	0
1948	2	1948.16666666667	Delaware	1	0	0	2	0	0	0	0	0	0	0	0	1	0	0	0	0	0	0	0	2	0	0	0	0	0	1	1	0	1	0	1	0	0	1	0	0	0	0	0	0	0	0	0	0	0
1948	3	1948.25	Delaware	0	0	0	0	0	1	0	1	0	1	0	1	0	0	0	0	1	0	1	0	1	1	1	0	0	1	0	0	0	0	0	0	0	0	1	1	0	1	1	0	0	1	0	0	0	1
1948	4	1948.33333333333	Delaware	0	0	0	1	0	1	0	1	0	1	0	0	0	1	1	1	0	1	0	0	1	0	1	0	0	0	1	1	1	1	1	2	1	0	0	0	0	0	0	0	0	0	1	1	1	1
1948	5	1948.41666666667	Delaware	0	1	0	1	1	0	0	1	1	1	0	1	0	0	0	0	0	0	1	0	1	0	0	0	1	1	0	1	0	1	1	0	0	0	2	1	0	0	1	0	0	0	3	1	0	0
1948	6	1948.5	Delaware	0	0	2	2	3	1	0	4	0	4	0	1	1	1	3	0	1	0	1	0	0	0	1	0	2	1	0	0	1	5	0	0	1	0	2	3	1	0	0	1	0	2	0	2	0	4
1948	7	1948.58333333333	Delaware	49	3	13	1	18	11	1	7	1	0	4	14	21	0	19	1	2	0	2	2	1	0	3	0	0	11	3	0	1	1	1	1	4	1	5	0	8	0	10	3	6	7	3	9	1	25
1948	8	1948.66666666667	Delaware	40	13	38	1	40	43	1	46	2	30	5	59	32	0	60	12	44	4	4	5	4	1	3	2	0	35	10	0	4	4	2	3	16	0	2	43	36	2	57	23	32	179	16	16	5	45
1948	9	1948.75	Delaware	24	16	35	2	341	8	0	65	75	47	1	90	38	1	14	1	16	4	3	7	10	0	7	2	43	4	30	1	18	2	1	5	58	2	1	10	16	2	120	11	22	160	86	27	1	42
1948	10	1948.83333333333	Delaware	14	5	20	2	89	78	1	75	9	24	1	29	3	1	15	0	10	1	2	5	3	2	3	1	67	54	5	1	6	4	1	2	21	2	6	76	6	1	67	3	10	171	25	20	1	38
1948	11	1948.91666666667	Delaware	1	13	1	1	61	9	0	21	6	5	2	37	3	1	6	1	1	1	0	13	0	1	4	0	7	2	1	1	3	2	0	0	8	1	3	104	7	0	15	2	8	59	3	8	0	17
1948	12	1949	Delaware	0	4	5	0	14	2	1	4	6	3	2	3	0	2	1	1	1	1	0	3	2	2	3	0	2	1	0	2	1	2	0	0	1	1	1	14	8	1	6	0	1	36	2	3	0	4
1949	1	1949.08333333333	Delaware	1	0	0	1	0	1	1	1	1	1	0	1	1	1	0	1	0	1	0	0	1	2	0	1	0	0	2	0	1	0	1	1	0	1	0	0	1	1	4	0	0	3	1	0	0	1
1949	2	1949.16666666667	Delaware	1	0	0	0	0	1	0	1	0	1	0	0	1	0	0	1	0	0	1	1	1	1	1	0	1	0	1	0	0	0	1	1	0	0	0	0	0	0	0	1	1	0	0	0	1	0
1949	3	1949.25	Delaware	1	1	0	0	0	0	0	0	0	1	0	0	0	0	0	1	0	0	1	0	0	1	0	3	0	0	0	0	0	0	0	0	0	0	0	0	0	0	0	1	0	0	0	0	1	0
1949	4	1949.33333333333	Delaware	2	0	1	0	0	0	0	0	0	0	0	0	0	1	0	1	1	1	1	0	0	0	0	0	0	1	0	0	1	0	1	0	0	0	1	0	2	0	1	0	0	0	0	0	0	1
1949	5	1949.41666666667	Delaware	2	1	1	0	0	0	1	1	2	0	0	0	0	0	1	0	0	0	0	0	3	1	0	0	4	0	1	0	0	0	0	0	2	0	0	1	1	0	1	0	0	0	1	0	1	0
1949	6	1949.5	Delaware	3	4	2	0	0	0	2	1	2	0	2	1	0	1	0	0	0	1	1	1	1	3	1	1	1	2	2	1	1	0	0	1	4	0	0	1	2	0	1	1	1	1	2	0	2	1
1949	7	1949.58333333333	Delaware	1	12	8	1	3	8	9	3	3	0	10	4	1	3	6	1	13	2	5	0	4	36	14	9	7	1	14	2	10	0	0	4	20	0	0	0	4	2	10	6	9	3	23	1	4	11
1949	8	1949.66666666667	Delaware	18	37	11	1	1	21	8	4	22	3	47	2	10	9	14	3	14	9	28	29	27	132	43	8	39	18	22	11	107	1	3	8	233	3	1	24	13	3	21	24	184	7	12	0	2	27
1949	9	1949.75	Delaware	9	79	11	3	3	77	26	3	39	2	27	13	6	49	8	0	37	5	30	15	6	119	28	61	13	11	51	1	17	1	4	4	104	5	0	4	7	6	26	22	107	0	0	8	20	40
1949	10	1949.83333333333	Delaware	4	89	2	2	2	15	6	1	22	2	40	5	11	13	3	0	14	2	4	3	23	2	10	19	2	26	12	2	22	1	6	9	15	0	2	9	1	4	4	14	33	1	3	0	5	1
1949	11	1949.91666666667	Delaware	2	28	0	1	2	34	0	0	2	1	5	4	2	7	1	1	9	1	3	0	1	1	6	1	3	18	9	2	4	1	3	5	40	0	2	3	19	2	3	4	63	0	9	1	3	5
1949	12	1950	Delaware	2	0	0	2	1	1	0	0	1	0	2	0	1	1	1	0	2	1	0	0	1	0	1	0	1	4	4	1	0	0	1	1	10	0	0	1	2	0	1	1	1	0	4	1	4	1
1950	1	1950.08333333333	Delaware	0	0	0	1	0	0	1	0	0	0	0	0	1	1	0	0	0	0	0	0	1	1	0	0	0	1	0	0	0	0	1	0	1	1	0	1	0	0	0	0	0	0	0	1	0	1
1950	2	1950.16666666667	Delaware	1	2	1	1	0	0	0	0	0	2	0	0	1	1	0	0	0	1	0	0	1	0	1	1	0	0	1	1	0	0	1	0	0	0	1	1	0	0	0	0	0	1	1	0	0	0
1950	3	1950.25	Delaware	1	0	0	0	1	0	0	0	0	0	0	0	1	0	0	0	0	1	2	1	1	0	1	0	1	0	0	0	1	0	1	0	0	1	0	0	1	0	1	1	0	0	0	0	0	0
1950	4	1950.33333333333	Delaware	1	0	0	0	0	0	0	0	0	0	0	0	1	0	0	1	0	0	0	0	0	1	0	0	0	1	1	0	2	0	1	1	0	1	1	1	1	0	0	0	0	0	0	1	0	0
1950	5	1950.41666666667	Delaware	0	1	0	0	0	1	0	0	1	0	0	0	0	0	0	1	1	0	0	1	1	0	0	1	0	0	1	1	0	1	0	0	2	0	0	1	1	1	0	1	0	1	0	0	0	1
1950	6	1950.5	Delaware	0	2	1	5	0	0	0	1	4	1	1	1	12	0	0	0	2	1	0	0	1	1	0	1	0	1	0	2	0	1	0	0	1	0	5	0	1	0	0	1	0	1	0	0	0	2
1950	7	1950.58333333333	Delaware	5	8	2	14	0	0	1	2	71	1	3	1	94	1	1	1	10	7	2	0	1	6	1	7	3	11	3	3	1	10	2	11	3	4	10	0	30	7	5	13	0	2	0	0	3	3
1950	8	1950.66666666667	Delaware	8	21	43	42	6	2	0	7	413	7	9	1	370	0	9	13	26	115	2	2	12	25	3	51	23	12	16	57	2	10	6	39	13	11	49	1	6	4	23	6	2	1	2	1	23	13
1950	9	1950.75	Delaware	14	74	16	48	13	1	1	28	343	6	44	11	153	6	74	97	23	368	2	22	8	157	11	204	6	57	22	19	14	32	9	38	7	209	74	4	9	0	14	6	1	1	7	1	17	8
1950	10	1950.83333333333	Delaware	10	12	33	22	19	2	0	7	27	5	37	1	72	2	2	30	30	15	3	3	5	89	0	118	3	114	1	56	9	5	3	3	4	66	29	2	3	20	21	7	1	2	16	1	4	3
1950	11	1950.91666666667	Delaware	2	13	7	10	3	0	0	6	11	1	4	0	8	1	4	25	18	4	2	2	8	38	1	69	21	5	1	31	1	3	1	0	1	7	28	1	0	11	1	3	0	2	6	0	0	1
1950	12	1951	Delaware	1	3	2	3	2	1	0	0	6	0	5	0	1	0	1	8	4	5	1	0	1	13	2	47	1	1	0	11	1	1	1	0	0	4	26	0	1	1	1	0	2	0	0	0	0	0
1951	1	1951.08333333333	Delaware	1	1	0	1	0	0	0	0	0	1	0	2	0	0	0	1	1	1	1	1	0	1	1	1	1	0	1	3	0	1	1	0	0	0	1	0	0	0	0	0	0	2	0	1	1	0
1951	2	1951.16666666667	Delaware	0	0	0	0	0	0	0	1	1	0	0	0	0	0	0	0	0	1	1	0	0	0	1	0	0	0	1	1	1	0	0	2	0	0	0	0	1	1	1	0	0	1	0	1	0	1
1951	3	1951.25	Delaware	0	0	2	1	1	0	0	0	1	0	0	1	0	0	0	1	1	0	0	0	1	1	1	0	0	1	1	0	0	0	0	0	0	1	1	1	1	0	0	0	0	0	0	0	1	0
1951	4	1951.33333333333	Delaware	1	0	0	2	1	1	0	0	0	0	0	1	0	0	0	0	0	0	0	0	1	0	1	1	0	1	0	0	0	0	1	0	1	0	0	1	0	1	1	1	0	0	0	1	1	0
1951	5	1951.41666666667	Delaware	0	0	0	0	1	0	0	0	0	1	0	0	0	0	0	0	1	0	1	0	0	0	0	0	0	0	0	0	0	1	1	1	0	0	1	1	0	0	1	1	0	0	0	1	0	0
1951	6	1951.5	Delaware	3	1	6	0	2	1	0	1	0	0	0	1	1	0	0	1	1	1	0	1	0	1	0	0	0	0	1	1	0	1	0	5	1	0	1	0	0	1	2	1	1	1	0	3	0	1
1951	7	1951.58333333333	Delaware	4	1	63	0	25	10	0	11	0	1	7	4	8	2	3	3	3	0	3	2	2	2	2	2	0	2	0	11	1	6	5	8	1	5	7	2	1	4	30	7	8	0	5	6	4	1
1951	8	1951.66666666667	Delaware	1	43	174	1	36	6	1	25	2	2	8	37	25	2	18	43	0	0	8	4	6	7	9	14	3	11	11	6	19	6	42	2	4	9	40	3	1	0	28	2	72	9	46	74	34	3
1951	9	1951.75	Delaware	1	92	136	2	28	7	2	24	1	19	3	49	5	3	27	54	13	3	33	28	9	5	20	23	4	8	25	25	3	2	0	49	1	17	10	1	3	3	1	8	47	11	60	79	32	10
1951	10	1951.83333333333	Delaware	0	27	39	2	6	1	1	4	0	8	2	44	14	2	17	3	3	1	17	4	2	16	7	8	0	3	49	23	0	0	45	7	1	10	1	2	2	2	0	5	6	8	9	34	4	3
1951	11	1951.91666666667	Delaware	3	29	9	0	7	1	0	0	0	5	2	8	0	4	18	1	2	1	2	1	3	7	7	7	1	3	7	10	0	2	16	3	0	7	1	1	4	1	1	2	3	1	10	3	1	2
1951	12	1952	Delaware	0	4	4	1	1	1	1	1	1	6	2	2	1	1	1	2	0	1	1	1	0	0	0	2	1	1	1	1	1	4	4	1	1	0	1	0	1	0	0	1	0	0	3	1	1	2
1952	1	1952.08333333333	Delaware	0	1	0	2	1	1	0	0	0	0	0	0	1	0	1	0	1	0	0	2	0	0	0	1	0	1	1	0	0	0	0	1	0	1	0	0	0	0	0	0	1	0	1	1	0	0
1952	2	1952.16666666667	Delaware	0	0	1	0	0	0	1	0	0	0	1	0	0	1	2	2	2	1	0	1	0	1	0	1	1	0	1	1	0	1	1	0	1	0	1	1	0	1	1	2	1	1	0	0	1	0
1952	3	1952.25	Delaware	0	0	0	0	0	0	0	0	0	1	0	0	0	1	1	1	0	0	0	0	0	0	0	1	0	0	0	1	0	0	1	1	0	2	0	0	0	0	0	0	0	0	0	0	0	0
1952	4	1952.33333333333	Delaware	0	0	1	0	0	1	0	0	0	1	1	0	1	0	2	1	0	1	1	0	0	2	0	1	0	1	0	2	0	0	1	2	0	0	0	0	0	0	1	0	0	0	1	0	0	0
1952	5	1952.41666666667	Delaware	1	0	0	1	1	0	1	1	1	0	0	0	0	1	0	3	2	0	1	0	0	0	0	1	1	0	2	1	0	0	0	0	0	1	1	0	0	0	1	0	1	0	0	0	0	0
1952	6	1952.5	Delaware	1	0	0	3	0	1	0	0	1	0	0	1	0	2	0	2	4	1	0	1	0	1	0	0	2	2	1	2	2	2	1	0	0	2	1	1	1	0	1	0	2	0	2	2	0	2
1952	7	1952.58333333333	Delaware	6	1	2	13	3	3	2	1	1	0	1	3	1	14	7	14	29	2	3	2	16	7	7	2	8	4	5	1	4	1	1	7	1	4	3	3	1	0	4	8	6	4	6	1	1	3
1952	8	1952.66666666667	Delaware	40	3	12	208	6	13	2	4	1	1	0	18	38	50	13	87	84	9	29	17	24	27	19	11	31	1	18	5	58	2	14	26	5	3	10	18	6	0	31	5	23	2	59	7	2	3
1952	9	1952.75	Delaware	33	20	5	54	2	44	6	4	1	1	0	60	1	0	53	19	78	11	42	9	49	5	12	3	46	7	46	15	9	1	3	27	1	19	53	68	16	0	23	17	11	4	84	3	2	0
1952	10	1952.83333333333	Delaware	28	7	3	39	1	2	5	0	0	6	1	4	5	3	55	8	132	5	12	4	3	10	4	1	52	4	9	4	5	0	2	6	0	29	15	1	16	1	14	36	3	5	17	0	1	0
1952	11	1952.91666666667	Delaware	6	4	1	3	1	3	0	0	0	2	0	8	2	13	0	1	60	4	6	1	1	4	5	0	11	0	7	1	2	0	0	3	1	1	14	1	2	1	4	2	0	1	4	0	2	1
1952	12	1953	Delaware	2	1	1	1	0	1	0	1	1	1	1	3	1	1	16	1	5	0	1	2	2	1	2	0	6	0	2	1	2	0	1	1	2	0	3	0	0	2	1	2	0	1	1	0	1	0
1953	1	1953.08333333333	Delaware	0	1	0	1	0	0	0	0	0	1	0	1	1	0	0	0	1	0	1	0	0	0	0	0	2	1	0	0	0	1	0	0	0	0	0	0	1	0	1	0	1	1	0	0	1	1
1953	2	1953.16666666667	Delaware	0	0	0	1	0	1	1	1	0	1	1	1	1	2	1	0	1	1	1	2	0	1	0	0	1	1	0	2	0	0	0	1	0	1	0	0	0	0	0	0	0	0	0	0	1	0
1953	3	1953.25	Delaware	0	0	1	0	0	1	1	1	1	1	1	0	0	1	0	1	0	2	1	0	0	0	0	1	0	0	0	0	0	0	1	1	1	0	0	2	0	1	1	1	0	1	1	1	0	0
1953	4	1953.33333333333	Delaware	1	0	1	0	2	0	0	0	1	0	1	0	0	0	0	0	1	0	0	0	0	0	0	1	1	0	0	1	2	0	0	1	0	0	1	0	0	0	1	1	0	0	0	1	0	1
1953	5	1953.41666666667	Delaware	0	0	1	0	0	1	0	0	0	0	0	1	2	0	1	1	1	1	0	0	0	0	1	1	1	1	1	0	0	1	0	2	0	0	1	0	0	1	1	1	1	1	1	1	0	0
1953	6	1953.5	Delaware	0	1	0	2	0	2	1	0	0	1	2	2	4	2	1	4	2	3	1	0	0	1	0	3	1	1	1	1	2	2	1	1	1	1	3	3	1	1	0	1	0	2	0	2	0	0
1953	7	1953.58333333333	Delaware	6	1	3	9	4	5	14	5	1	2	47	0	10	7	9	9	5	11	4	1	1	3	1	15	12	2	6	6	2	11	0	11	2	1	3	27	0	9	0	4	1	1	1	5	12	0
1953	8	1953.66666666667	Delaware	11	11	8	18	35	34	73	4	1	3	7	9	16	20	67	18	42	273	1	7	9	17	4	38	0	7	6	25	16	20	16	22	1	3	13	34	5	15	2	15	0	3	6	10	13	227
1953	9	1953.75	Delaware	9	10	15	37	7	70	38	21	0	4	3	11	27	27	197	62	59	378	3	15	9	46	13	38	30	15	59	86	2	10	2	51	0	10	3	18	8	41	12	8	2	3	11	8	35	244
1953	10	1953.83333333333	Delaware	3	6	8	2	10	43	109	3	1	3	3	12	1	8	210	49	94	28	2	26	8	12	11	14	2	3	56	77	18	7	2	9	0	2	1	6	8	0	5	5	1	2	6	12	14	64
1953	11	1953.91666666667	Delaware	3	0	2	1	3	18	13	0	1	1	0	4	2	2	7	14	25	45	3	5	0	3	2	0	1	2	7	10	4	2	3	4	1	0	1	9	3	0	5	4	1	1	4	14	9	113
1953	12	1954	Delaware	0	2	1	0	2	33	4	0	1	0	1	2	2	0	2	1	14	1	0	5	0	0	1	1	0	0	0	3	1	0	1	1	0	0	1	5	4	1	4	1	1	3	0	11	0	13
1954	1	1954.08333333333	Delaware	0	0	0	0	0	1	0	1	0	0	0	3	1	1	0	1	0	0	0	0	1	1	0	0	0	1	1	0	0	1	1	1	0	1	0	1	1	0	1	1	0	1	0	0	1	1
1954	2	1954.16666666667	Delaware	0	0	0	0	1	1	0	0	1	0	0	1	0	0	0	0	0	1	1	0	1	0	0	1	0	1	0	0	0	0	0	0	1	0	0	0	1	1	1	1	0	1	0	1	0	0
1954	3	1954.25	Delaware	0	1	1	2	0	1	0	1	0	1	2	0	0	1	0	0	0	0	0	0	2	0	0	1	2	0	1	0	0	3	1	0	0	1	0	2	1	1	1	0	1	0	0	0	1	0
1954	4	1954.33333333333	Delaware	0	0	1	0	0	0	0	0	0	0	0	1	0	0	1	2	0	0	1	0	1	0	1	0	1	1	0	0	0	0	0	0	1	1	0	1	0	1	0	0	0	0	2	0	0	0
1954	5	1954.41666666667	Delaware	0	0	0	1	1	0	1	0	0	1	0	0	1	0	0	0	0	0	0	0	0	0	0	1	0	0	3	0	1	0	0	1	0	1	1	0	0	0	0	0	0	0	0	0	0	0
1954	6	1954.5	Delaware	0	0	1	0	6	1	1	0	0	1	1	2	0	0	0	0	0	0	1	1	3	0	0	1	3	1	6	2	0	0	0	1	1	1	0	2	0	0	0	1	1	1	1	0	1	4
1954	7	1954.58333333333	Delaware	9	1	1	0	21	7	4	3	1	1	0	8	3	3	0	1	3	3	5	2	10	1	0	1	3	3	13	6	1	1	2	0	1	1	0	2	0	5	1	6	3	3	9	0	4	8
1954	8	1954.66666666667	Delaware	12	3	2	6	21	29	1	27	1	30	29	36	5	40	1	15	17	2	32	0	16	2	3	10	20	13	45	0	6	7	15	5	10	0	3	10	24	16	2	32	19	23	98	6	10	31
1954	9	1954.75	Delaware	10	5	3	5	56	7	10	0	5	75	2	79	4	37	3	14	3	5	32	8	1	4	0	6	9	28	58	20	8	13	30	3	0	1	5	5	40	6	5	20	15	26	17	11	6	5
1954	10	1954.83333333333	Delaware	34	8	1	5	18	17	1	20	0	1	2	35	6	8	2	3	1	1	8	8	10	2	2	1	1	11	7	0	3	5	7	0	2	1	5	27	9	16	0	12	2	2	11	10	2	2
1954	11	1954.91666666667	Delaware	14	1	0	0	2	12	2	23	6	1	2	5	0	4	1	1	1	1	3	2	7	2	0	0	1	4	29	5	2	1	2	2	1	1	1	31	25	8	2	4	0	3	10	3	0	2
1954	12	1955	Delaware	7	1	0	1	0	1	1	11	2	0	0	14	0	5	1	2	2	1	3	0	5	1	0	0	0	3	6	1	1	1	3	2	1	1	1	0	17	1	2	1	0	3	2	0	1	0
1932	5	1932.41666666667	District of Columbia	1	0	0	0	0	0	0	3	0	0	0	0	0	0	1	0	0	0	2	0	0	0	0	0	0	0	0	1	0	0	0	1	0	0	0	4	0	1	0	0	1	0	0	0	0	1
1932	6	1932.5	District of Columbia	2	2	0	1	0	2	0	3	0	3	0	0	0	0	1	2	0	4	3	1	0	0	0	0	0	0	0	0	1	1	0	1	0	1	0	2	2	2	0	2	2	2	0	1	0	2
1932	7	1932.58333333333	District of Columbia	0	33	4	4	1	2	1	0	0	6	6	3	1	3	2	4	0	10	2	3	1	0	0	0	4	3	1	2	7	2	0	7	3	12	3	13	10	3	1	5	6	5	1	5	2	4
1932	8	1932.66666666667	District of Columbia	1	20	9	0	3	24	4	74	0	22	23	12	5	8	2	15	1	5	4	17	1	0	0	1	7	0	2	7	18	1	13	16	8	25	1	15	18	20	3	15	19	4	3	20	5	30
1932	9	1932.75	District of Columbia	13	30	10	12	5	15	2	18	1	44	20	15	10	7	4	7	0	6	2	3	11	0	0	2	23	15	3	16	16	6	9	19	3	29	4	4	21	15	4	3	33	24	4	15	9	19
1932	10	1932.83333333333	District of Columbia	12	7	4	18	4	12	2	12	1	15	0	19	12	1	0	4	0	9	2	4	5	0	2	0	7	6	3	5	9	21	3	17	5	4	6	11	2	7	2	10	0	6	1	12	2	0
1932	11	1932.91666666667	District of Columbia	2	2	3	3	0	5	1	1	1	3	4	1	1	1	1	4	0	3	1	2	2	0	3	0	2	3	1	4	3	6	2	5	2	4	6	5	3	0	0	5	5	0	0	4	0	1
1932	12	1933	District of Columbia	0	0	1	0	0	1	1	0	6	0	4	0	2	0	1	1	0	0	0	1	2	1	2	0	3	0	0	1	1	2	0	0	1	0	0	0	1	2	0	1	0	0	2	1	0	1
1933	1	1933.08333333333	District of Columbia	0	0	0	1	1	0	0	0	0	0	0	2	0	0	0	0	0	0	3	0	1	0	1	0	1	0	1	0	3	0	0	0	0	2	0	0	0	1	1	1	0	0	0	0	0	0
1933	2	1933.16666666667	District of Columbia	0	0	0	1	0	0	0	0	0	0	0	0	0	0	0	0	1	0	1	0	0	0	0	0	1	1	0	1	0	0	1	0	0	0	0	0	1	0	0	0	0	0	1	0	1	0
1933	3	1933.25	District of Columbia	0	0	0	0	0	0	0	0	0	0	1	0	2	0	0	0	0	0	0	0	0	0	0	1	0	0	1	0	0	0	0	0	1	0	0	0	0	0	0	1	0	0	0	0	0	0
1933	4	1933.33333333333	District of Columbia	0	1	0	0	0	1	0	0	0	0	3	0	0	0	0	0	0	0	0	0	0	1	0	0	0	0	0	1	1	0	0	0	0	1	0	0	0	0	0	0	0	0	0	0	0	0
1933	5	1933.41666666667	District of Columbia	0	0	0	1	0	0	0	0	0	0	1	0	0	1	0	2	0	0	0	0	0	0	0	0	2	0	0	0	0	0	2	0	0	0	0	0	1	0	1	0	1	0	0	1	0	0
1933	6	1933.5	District of Columbia	0	0	1	0	0	0	0	1	1	0	1	1	2	2	1	2	0	0	0	0	1	1	0	1	1	0	1	0	0	0	4	0	0	1	0	2	0	0	0	0	0	0	0	1	0	3
1933	7	1933.58333333333	District of Columbia	1	1	3	1	1	2	14	1	2	1	2	2	0	2	7	9	0	2	0	0	0	2	0	3	1	1	2	3	0	0	5	0	1	5	0	0	5	0	2	1	5	0	7	1	1	7
1933	8	1933.66666666667	District of Columbia	0	0	6	4	2	1	15	1	9	2	3	5	7	10	31	3	0	4	6	1	1	2	1	2	5	2	1	3	1	1	0	0	20	3	4	17	18	1	7	2	9	1	17	6	1	1
1933	9	1933.75	District of Columbia	3	1	2	6	4	4	6	0	6	1	8	5	8	26	13	10	1	2	1	0	2	11	2	2	3	1	5	14	0	1	22	0	14	7	6	9	24	5	6	1	9	1	2	9	4	22
1933	10	1933.83333333333	District of Columbia	2	1	1	1	0	2	8	0	8	0	1	6	5	8	14	4	0	0	5	2	6	6	1	1	6	2	5	5	0	3	9	0	3	6	2	1	7	1	3	5	12	1	5	2	8	7
1933	11	1933.91666666667	District of Columbia	0	0	0	0	6	0	1	0	5	1	0	1	3	1	2	0	0	4	3	3	0	1	0	0	5	0	6	1	0	0	3	3	0	2	1	2	3	0	0	0	1	3	0	0	2	2
1933	12	1934	District of Columbia	1	0	1	0	0	0	0	0	0	0	0	0	2	0	1	0	0	1	6	0	0	0	0	0	0	1	3	1	0	0	0	0	0	0	0	1	0	1	0	0	0	2	0	0	0	1
1934	1	1934.08333333333	District of Columbia	0	0	0	0	3	0	1	0	0	0	0	0	1	0	0	0	0	0	0	0	0	0	0	0	0	1	0	0	0	1	0	0	1	1	0	1	0	1	0	0	0	1	0	0	0	0
1934	2	1934.16666666667	District of Columbia	1	0	0	0	0	1	0	1	0	0	3	0	0	0	1	0	1	0	0	0	0	0	3	0	0	0	2	0	0	1	0	0	1	0	0	0	0	0	0	0	1	0	0	0	0	1
1934	3	1934.25	District of Columbia	0	0	0	0	0	0	0	0	0	0	0	0	0	0	0	0	0	0	1	0	0	1	0	1	0	0	1	0	1	1	0	0	0	0	1	0	0	0	0	1	0	0	0	0	0	0
1934	4	1934.33333333333	District of Columbia	0	0	5	0	0	0	0	0	0	0	0	0	0	0	0	1	1	0	1	0	0	1	1	0	0	0	0	0	1	0	1	0	0	0	0	0	0	0	0	0	0	0	0	0	0	0
1934	5	1934.41666666667	District of Columbia	0	0	1	0	1	0	0	1	0	1	0	0	0	2	0	0	0	0	0	1	0	0	1	0	0	0	0	1	1	0	0	0	0	0	0	1	0	0	0	1	0	0	0	0	0	0
1934	6	1934.5	District of Columbia	0	0	1	0	0	0	1	1	0	1	3	1	1	6	0	0	0	0	0	2	1	0	0	1	0	0	1	2	0	1	0	1	0	0	0	0	0	0	3	1	0	1	1	0	0	1
1934	7	1934.58333333333	District of Columbia	2	1	4	2	2	0	1	5	1	6	12	3	1	8	0	1	0	0	0	1	0	0	5	8	3	0	3	0	9	4	1	3	0	2	0	2	1	0	8	1	4	2	6	0	0	4
1934	8	1934.66666666667	District of Columbia	3	1	3	1	11	4	6	5	3	31	21	9	6	22	0	20	5	0	0	33	2	0	8	7	2	0	20	7	9	21	2	6	0	2	8	8	4	1	23	1	11	3	13	0	1	7
1934	9	1934.75	District of Columbia	1	0	13	5	3	4	1	1	3	15	22	7	6	0	5	6	18	0	1	55	1	0	6	4	2	1	18	5	15	7	1	6	1	0	9	7	2	4	12	10	11	9	4	1	1	16
1934	10	1934.83333333333	District of Columbia	1	3	12	4	5	2	3	4	5	1	6	4	6	4	4	3	7	2	0	17	1	1	8	0	3	1	2	8	2	19	1	1	5	0	7	5	1	2	9	8	4	2	6	3	2	1
1934	11	1934.91666666667	District of Columbia	0	3	2	2	0	1	4	0	2	3	4	3	1	1	1	1	1	1	1	1	1	2	1	0	2	0	1	4	0	1	0	1	0	2	3	1	0	1	3	0	3	1	0	0	2	2
1934	12	1935	District of Columbia	1	2	1	0	0	0	2	0	0	0	1	0	0	0	0	0	0	0	0	0	0	0	4	1	0	0	0	0	0	2	2	0	2	0	0	0	0	0	1	0	1	0	0	0	0	0
1935	1	1935.08333333333	District of Columbia	1	0	0	0	0	0	0	0	1	0	0	0	0	0	1	0	0	0	1	0	0	0	0	0	0	0	1	1	1	2	0	2	2	0	5	1	0	0	0	0	0	0	1	0	0	0
1935	2	1935.16666666667	District of Columbia	2	0	0	0	0	0	0	0	0	0	0	0	2	0	0	0	1	0	0	0	0	0	1	0	0	0	0	0	0	0	1	3	0	0	1	0	0	0	1	0	0	0	0	1	1	0
1935	3	1935.25	District of Columbia	1	0	0	2	0	0	0	0	0	0	0	0	0	0	1	1	0	0	0	2	1	1	0	0	2	1	0	0	0	0	0	0	0	0	0	1	0	0	0	0	0	0	2	0	0	0
1935	4	1935.33333333333	District of Columbia	1	0	0	1	2	5	1	0	0	1	2	0	0	0	1	0	2	0	0	0	0	0	0	0	0	0	0	0	3	0	0	0	0	0	0	0	0	0	0	0	0	0	1	1	0	0
1935	5	1935.41666666667	District of Columbia	0	0	0	0	1	0	0	0	0	0	0	1	2	0	0	0	0	0	0	0	0	0	0	0	0	0	0	0	0	0	0	0	0	0	0	0	0	0	1	1	0	0	0	0	0	0
1935	6	1935.5	District of Columbia	0	0	0	0	1	1	0	1	1	1	0	1	4	0	1	3	0	0	3	0	0	0	0	0	1	0	0	1	1	0	1	0	0	2	1	0	0	0	1	6	0	0	1	1	1	1
1935	7	1935.58333333333	District of Columbia	10	0	0	1	5	0	1	3	3	8	1	2	15	0	16	7	0	1	8	0	8	3	0	1	11	3	0	6	2	0	1	4	0	5	7	1	4	1	5	12	1	7	3	2	1	1
1935	8	1935.66666666667	District of Columbia	27	1	4	9	12	7	7	15	11	8	9	6	15	0	34	4	0	5	21	0	6	4	1	3	18	6	3	8	0	2	1	2	1	26	0	2	4	1	10	25	1	0	7	10	9	1
1935	9	1935.75	District of Columbia	28	5	4	6	3	0	7	13	15	3	9	12	11	1	13	8	0	4	31	0	1	10	0	3	16	8	2	8	5	1	0	7	3	18	0	2	1	2	15	8	0	24	22	4	40	1
1935	10	1935.83333333333	District of Columbia	13	4	5	3	11	2	1	5	6	2	3	8	11	2	8	2	3	2	5	0	7	6	1	14	9	2	0	7	1	1	5	3	0	2	23	1	1	2	5	5	2	5	0	1	10	1
1935	11	1935.91666666667	District of Columbia	3	3	1	1	5	0	2	2	0	1	1	0	2	0	5	1	0	1	5	0	9	4	1	3	2	1	1	4	0	0	3	1	0	2	4	1	0	4	0	1	0	1	6	0	12	0
1935	12	1936	District of Columbia	0	1	0	1	1	0	0	0	2	0	0	1	0	1	1	0	0	0	1	0	2	1	5	0	0	1	0	1	0	0	0	2	0	0	0	0	0	2	0	1	2	0	2	0	2	0
1936	1	1936.08333333333	District of Columbia	0	1	0	1	0	0	2	0	2	0	0	1	0	1	0	0	0	0	0	0	1	0	1	0	0	0	0	0	0	0	0	1	0	1	0	0	1	0	0	0	0	0	0	0	0	0
1936	2	1936.16666666667	District of Columbia	1	0	0	0	0	1	0	0	0	1	0	0	0	0	0	0	0	0	0	0	0	0	1	0	0	0	0	0	0	1	0	4	0	0	1	0	0	0	0	0	0	0	0	0	0	0
1936	3	1936.25	District of Columbia	0	0	0	0	0	0	0	1	2	1	0	1	1	0	0	0	0	1	0	0	2	0	0	0	0	0	0	0	0	0	2	0	0	0	0	1	0	0	0	0	0	0	0	0	0	1
1936	4	1936.33333333333	District of Columbia	0	0	0	0	0	0	0	0	0	0	1	0	0	0	1	0	0	0	0	0	0	1	1	1	0	0	0	0	0	0	0	1	0	0	0	0	0	0	0	0	0	0	0	0	1	0
1936	5	1936.41666666667	District of Columbia	0	1	1	0	0	1	0	2	0	0	0	0	3	0	0	0	0	0	0	0	1	0	0	0	0	0	5	0	0	0	1	1	0	0	0	0	1	0	3	0	3	0	1	0	0	0
1936	6	1936.5	District of Columbia	0	1	1	0	0	1	1	4	2	0	0	0	4	0	0	0	0	0	0	0	6	0	0	0	0	0	4	2	2	1	3	0	3	0	0	0	5	0	3	0	1	1	0	0	1	0
1936	7	1936.58333333333	District of Columbia	0	9	10	1	0	5	10	15	9	0	0	2	3	1	0	1	1	3	0	4	21	0	1	1	0	0	13	0	5	3	0	0	5	2	2	0	10	1	2	0	10	1	1	1	1	1
1936	8	1936.66666666667	District of Columbia	1	2	27	6	1	11	33	18	56	1	0	6	32	2	0	12	5	9	0	7	74	0	1	1	1	4	27	0	7	4	37	6	37	1	5	2	8	0	15	0	6	2	12	2	1	1
1936	9	1936.75	District of Columbia	1	15	5	12	5	17	20	11	15	1	0	1	19	10	1	19	11	10	1	10	23	0	6	6	2	10	18	0	13	1	54	0	39	3	0	0	28	4	7	0	21	7	6	1	4	0
1936	10	1936.83333333333	District of Columbia	4	9	3	0	3	23	14	3	7	2	0	5	11	3	0	5	2	3	0	8	7	0	3	6	1	2	17	1	1	8	26	1	1	0	0	0	2	5	6	0	4	1	10	5	0	1
1936	11	1936.91666666667	District of Columbia	0	4	3	3	1	2	3	1	2	0	0	3	1	2	0	1	1	2	0	1	4	2	0	1	0	1	2	0	1	1	5	3	6	0	0	0	3	1	14	0	1	1	2	2	1	0
1936	12	1937	District of Columbia	0	0	0	1	0	0	0	0	2	1	1	0	0	0	0	0	0	0	0	1	1	0	1	1	0	0	1	0	0	1	0	1	0	1	3	0	1	2	0	1	0	0	0	1	0	0
1937	1	1937.08333333333	District of Columbia	1	0	0	0	1	0	0	0	1	0	2	0	0	0	0	0	0	1	0	0	0	0	0	0	0	1	0	1	0	1	0	0	0	0	0	0	0	0	1	0	0	0	0	0	0	0
1937	2	1937.16666666667	District of Columbia	0	0	0	0	0	0	1	0	0	0	0	0	0	0	0	2	0	0	0	0	0	0	0	1	0	0	0	0	0	0	0	0	0	1	1	0	0	0	0	1	0	0	0	1	0	1
1937	3	1937.25	District of Columbia	1	1	0	0	0	0	0	0	0	0	0	0	0	0	0	1	0	0	0	0	1	1	1	0	1	0	0	0	0	0	0	2	0	0	1	0	0	0	0	0	0	0	0	2	0	0
1937	4	1937.33333333333	District of Columbia	1	0	0	0	3	0	0	0	0	0	0	1	0	0	0	0	0	0	0	2	0	1	0	0	0	0	0	0	0	1	0	0	0	0	0	0	0	0	0	0	2	1	0	2	0	0
1937	5	1937.41666666667	District of Columbia	0	1	1	1	2	0	1	0	0	0	1	0	1	0	0	0	0	0	0	2	0	0	0	0	0	1	0	0	0	0	0	0	0	0	0	0	0	1	0	0	0	2	2	0	0	2
1937	6	1937.5	District of Columbia	0	5	0	1	8	0	0	0	0	0	4	3	0	0	2	0	0	2	0	1	1	0	0	0	0	0	0	1	0	1	0	0	0	0	0	3	1	0	1	1	2	3	5	1	2	2
1937	7	1937.58333333333	District of Columbia	1	11	0	5	33	0	0	2	1	2	16	6	1	0	4	2	1	6	0	6	3	1	2	1	1	6	0	2	0	1	1	1	0	0	2	4	5	3	2	2	8	3	19	6	8	2
1937	8	1937.66666666667	District of Columbia	7	14	3	5	69	0	1	4	1	7	14	22	2	4	18	1	1	4	0	6	7	1	6	12	2	16	2	1	2	3	1	2	1	6	2	8	3	15	7	18	14	27	21	19	11	56
1937	9	1937.75	District of Columbia	12	15	2	17	27	4	3	10	0	8	25	51	3	3	5	2	0	10	1	17	11	4	2	17	3	16	3	4	0	2	1	1	1	3	4	10	5	0	7	18	11	23	9	34	16	19
1937	10	1937.83333333333	District of Columbia	7	8	1	8	19	1	1	1	0	6	8	5	0	1	7	5	1	5	2	1	2	1	5	19	2	3	0	1	3	1	1	0	1	3	11	18	6	4	2	8	2	9	7	14	2	11
1937	11	1937.91666666667	District of Columbia	0	2	1	3	1	1	0	1	1	0	2	0	1	1	3	1	0	2	1	1	4	1	8	5	0	1	0	2	0	0	2	0	0	7	2	5	4	4	2	1	2	2	5	0	7	1
1937	12	1938	District of Columbia	0	1	0	0	1	0	0	0	0	1	0	0	0	1	0	4	1	0	0	0	1	1	2	1	0	0	0	0	0	0	1	0	0	1	0	1	0	0	0	2	0	0	0	0	1	0
1938	1	1938.08333333333	District of Columbia	0	0	0	1	0	0	0	0	1	0	0	0	0	0	0	1	0	0	0	0	1	3	0	0	1	2	0	0	0	1	0	0	0	0	0	0	0	0	0	1	1	0	0	0	0	3
1938	2	1938.16666666667	District of Columbia	1	0	0	1	0	0	0	1	0	0	1	0	1	0	0	0	0	3	0	0	1	0	0	0	1	0	2	0	0	0	0	2	1	0	0	0	0	0	0	0	1	0	0	0	0	0
1938	3	1938.25	District of Columbia	0	0	0	0	0	1	0	0	2	0	1	0	0	0	0	0	1	0	1	0	0	0	0	0	1	0	0	0	0	1	0	0	0	2	0	0	0	0	0	0	0	2	0	3	0	0
1938	4	1938.33333333333	District of Columbia	0	0	0	1	0	0	1	0	0	3	0	0	1	0	0	0	2	0	1	2	1	0	0	0	0	1	0	0	0	0	1	0	0	0	4	0	0	0	0	0	1	0	1	1	0	0
1938	5	1938.41666666667	District of Columbia	0	1	0	0	0	0	0	0	0	0	1	2	0	0	0	1	0	0	0	0	0	0	0	0	0	1	0	0	0	0	0	0	0	0	0	0	0	0	2	1	0	0	0	0	0	0
1938	6	1938.5	District of Columbia	0	1	0	1	0	0	0	0	0	0	1	1	0	0	1	1	0	0	0	3	0	0	2	0	1	0	0	0	0	0	0	1	0	0	0	0	2	0	7	3	1	1	0	0	0	1
1938	7	1938.58333333333	District of Columbia	1	4	1	3	0	0	4	2	2	0	0	4	5	1	5	4	9	0	2	21	0	0	27	0	2	0	0	2	6	1	1	1	1	2	2	0	0	1	11	7	2	3	1	0	0	2
1938	8	1938.66666666667	District of Columbia	9	5	0	15	0	1	5	0	12	0	15	1	4	3	12	10	20	2	2	20	0	4	19	3	4	10	3	1	12	5	1	19	4	1	8	7	33	1	25	3	3	16	5	0	1	9
1938	9	1938.75	District of Columbia	10	10	6	7	3	3	42	2	4	3	14	1	8	6	8	10	30	3	2	26	0	2	31	2	18	5	8	0	17	9	7	3	1	3	15	20	18	1	0	0	2	7	3	0	0	6
1938	10	1938.83333333333	District of Columbia	6	4	3	10	1	0	10	1	0	2	5	2	1	0	3	6	7	1	1	14	0	2	8	7	3	11	1	2	5	10	7	6	1	6	10	7	4	0	5	5	6	4	1	0	1	0
1938	11	1938.91666666667	District of Columbia	0	1	0	4	0	2	3	4	1	0	1	0	0	0	2	0	0	0	0	8	0	2	6	2	3	1	3	0	3	4	1	1	1	0	4	5	0	1	4	1	3	1	2	2	0	1
1938	12	1939	District of Columbia	2	0	1	0	0	2	1	0	0	1	0	0	0	1	0	1	0	0	0	2	0	1	2	0	1	0	1	0	2	2	0	1	0	5	1	0	0	1	0	0	1	1	1	0	1	0
1939	1	1939.08333333333	District of Columbia	0	3	0	1	0	0	1	0	0	0	1	0	1	1	0	0	0	1	0	0	0	0	0	1	1	0	0	0	0	0	1	1	0	3	0	0	0	0	1	1	0	0	0	1	0	0
1939	2	1939.16666666667	District of Columbia	0	0	0	1	3	0	0	0	0	0	0	1	0	0	0	0	0	0	1	0	0	1	0	0	0	0	0	0	1	1	1	0	0	0	0	0	0	0	1	0	0	0	0	1	0	0
1939	3	1939.25	District of Columbia	0	0	0	0	0	0	1	0	0	0	0	0	0	1	0	0	0	1	0	0	0	1	0	1	0	1	0	0	0	0	3	0	1	0	1	0	0	2	0	0	0	0	0	0	0	0
1939	4	1939.33333333333	District of Columbia	0	6	0	0	0	0	0	0	0	1	0	1	0	0	0	0	0	0	0	0	0	0	0	1	0	0	0	0	0	0	0	1	0	0	0	0	0	0	0	0	1	1	0	0	0	0
1939	5	1939.41666666667	District of Columbia	0	0	0	0	1	0	0	0	0	0	2	0	0	0	0	0	1	3	0	1	0	2	1	0	0	0	1	1	0	0	0	0	2	1	1	0	0	0	0	0	1	0	0	0	2	0
1939	6	1939.5	District of Columbia	0	0	0	0	0	0	1	0	0	0	3	0	4	2	0	0	1	2	0	2	0	12	8	1	2	2	0	5	0	0	1	0	3	0	0	2	0	1	0	0	2	1	1	0	14	0
1939	7	1939.58333333333	District of Columbia	0	1	0	0	2	0	2	0	0	1	15	0	6	15	1	1	6	5	2	2	0	75	23	0	11	0	1	6	1	0	3	2	6	4	2	3	3	7	3	3	14	6	6	0	23	1
1939	8	1939.66666666667	District of Columbia	5	1	1	1	6	0	9	5	2	9	34	1	26	15	1	1	33	21	3	6	4	83	29	29	14	24	4	19	0	1	5	5	51	36	7	15	6	12	3	23	17	16	16	0	74	6
1939	9	1939.75	District of Columbia	9	1	0	0	0	0	5	2	3	14	35	2	12	16	0	2	32	7	12	8	2	85	22	27	12	24	4	36	3	1	4	10	20	62	8	0	5	11	0	21	8	19	5	4	7	2
1939	10	1939.83333333333	District of Columbia	2	0	1	1	5	2	11	2	4	3	15	1	7	34	1	0	5	11	10	4	0	22	12	1	1	17	1	11	2	0	5	5	19	2	3	5	4	18	2	11	13	12	4	1	6	1
1939	11	1939.91666666667	District of Columbia	3	0	0	1	0	0	4	2	3	1	3	0	2	2	2	0	8	0	1	2	0	0	3	2	3	1	1	2	0	0	4	4	3	3	2	1	1	2	0	2	2	0	3	0	0	1
1939	12	1940	District of Columbia	0	0	1	1	0	0	1	1	0	0	1	0	1	0	2	0	0	1	0	1	1	0	0	0	1	1	0	0	0	0	0	0	0	3	0	0	0	1	1	0	0	0	2	1	1	2
1940	1	1940.08333333333	District of Columbia	3	1	0	0	0	0	0	0	0	0	0	0	1	1	0	0	0	3	1	1	0	0	0	1	1	0	0	0	0	0	0	1	0	1	0	0	0	0	0	0	0	1	0	0	0	0
1940	2	1940.16666666667	District of Columbia	0	0	0	1	0	0	1	0	0	1	2	0	0	0	0	0	0	0	0	0	0	0	1	0	0	0	0	0	1	1	0	3	0	2	0	0	0	1	0	0	0	1	0	0	1	0
1940	3	1940.25	District of Columbia	0	0	1	0	0	0	2	2	0	0	1	1	0	0	0	0	0	0	1	3	0	0	0	0	0	0	0	0	0	3	0	0	0	0	0	0	0	0	1	0	0	1	0	0	0	0
[truncated: 11,329 more rows]
[truncated: 205 more columns]
