# Supplementary material for: Unraveling the Transmission Ecology of Polio
Source: PLoS Biol. 2015 Jun 19;13(6):e1002172. doi: 10.1371/journal.pbio.1002172 (PMC4474890; doi:10.1371/journal.pbio.1002172)
Supplement: S14 Data — File containing 250 stochastic realizations of monthly reported cases per state. The simulated cases in S14 Data are from the same simulations as infections in S6–S7 Data. Note, only noninfant infections are assumed to be symptomatic and reportable, and S6–S7 Data contain both infant and noninfant infections. (CSV) [file pbio.1002172.s015.csv]

year	month	time	state	cases	sim.251	sim.252	sim.253	sim.254	sim.255	sim.256	sim.257	sim.258	sim.259	sim.260	sim.261	sim.262	sim.263	sim.264	sim.265	sim.266	sim.267	sim.268	sim.269	sim.270	sim.271	sim.272	sim.273	sim.274	sim.275	sim.276	sim.277	sim.278	sim.279	sim.280	sim.281	sim.282	sim.283	sim.284	sim.285	sim.286	sim.287	sim.288	sim.289	sim.290	sim.291	sim.292	sim.293	sim.294	sim.295
1932	5	1932.41666666667	Alabama	1	4	3	2	3	2	2	1	3	2	1	2	4	1	2	3	2	2	1	1	5	3	2	1	1	1	1	2	2	2	2	2	1	3	4	5	1	3	1	2	2	2	1	3	3	1
1932	6	1932.5	Alabama	0	6	7	6	1	4	1	1	5	5	2	2	14	0	11	6	3	3	10	2	11	5	3	1	2	8	1	3	12	9	12	1	3	10	12	7	3	11	3	8	2	8	4	6	13	1
1932	7	1932.58333333333	Alabama	3	1	10	15	2	3	3	5	5	4	7	2	8	2	26	16	12	1	22	1	12	16	4	7	5	22	3	9	49	41	38	16	7	34	15	5	23	31	6	22	6	13	11	7	36	5
1932	8	1932.66666666667	Alabama	4	8	12	3	0	7	4	2	0	12	9	5	6	4	4	12	9	2	21	4	2	14	1	6	4	1	1	11	22	10	17	7	4	12	2	1	6	21	3	13	10	15	4	3	7	3
1932	9	1932.75	Alabama	7	6	4	2	3	2	3	4	2	5	9	1	4	1	2	5	3	1	7	3	3	8	1	2	3	4	2	8	9	12	10	1	1	25	7	1	1	7	19	6	5	5	2	4	5	2
1932	10	1932.83333333333	Alabama	6	1	9	2	2	4	4	6	2	6	4	3	5	4	3	5	1	1	3	1	0	2	5	3	2	2	1	2	5	2	2	2	2	6	2	1	4	1	7	5	6	5	2	3	2	3
1932	11	1932.91666666667	Alabama	2	3	5	5	3	2	0	2	1	1	2	3	1	1	3	1	3	2	3	0	2	5	4	4	2	3	0	1	1	2	5	4	3	4	1	1	2	5	1	3	8	4	1	0	3	2
1932	12	1933	Alabama	2	2	1	6	1	1	1	3	3	1	1	1	2	1	2	1	2	1	1	1	3	1	6	2	1	3	2	3	1	2	4	2	1	1	1	1	5	3	4	4	3	2	1	4	0	2
1933	1	1933.08333333333	Alabama	5	0	1	2	1	4	0	2	1	2	1	2	6	2	4	4	3	2	2	1	2	2	2	5	1	3	2	1	2	3	2	3	1	2	1	1	4	2	0	2	1	1	3	1	1	3
1933	2	1933.16666666667	Alabama	2	2	0	2	2	2	2	0	2	1	1	1	1	0	0	2	2	2	1	2	3	5	1	3	1	1	3	2	1	3	2	2	5	2	2	2	3	2	1	3	2	1	1	2	1	1
1933	3	1933.25	Alabama	1	1	1	0	1	5	1	3	0	1	3	2	1	1	2	2	1	1	2	3	2	1	6	2	2	2	3	2	0	1	2	2	3	3	2	1	2	0	5	1	1	1	1	0	1	2
1933	4	1933.33333333333	Alabama	2	9	1	3	1	1	2	3	1	2	1	2	2	1	4	3	1	3	3	1	1	0	1	2	3	2	4	1	1	2	2	1	0	1	3	4	1	0	1	3	1	1	0	2	1	1
1933	5	1933.41666666667	Alabama	1	3	1	3	0	7	1	1	1	0	0	4	4	2	1	2	3	2	4	2	5	1	5	3	4	1	2	1	2	1	3	2	3	5	2	1	0	1	2	0	3	2	2	4	2	1
1933	6	1933.5	Alabama	2	23	4	6	2	22	5	16	5	2	6	2	14	3	3	7	2	13	3	15	1	3	25	9	19	1	2	5	6	1	5	20	4	13	5	4	4	1	11	7	3	8	8	7	7	3
1933	7	1933.58333333333	Alabama	1	28	9	7	6	12	28	59	8	21	16	9	84	31	2	10	5	24	9	13	10	8	29	18	78	2	6	14	7	5	14	57	33	49	3	9	11	4	28	10	6	3	45	18	5	6
1933	8	1933.66666666667	Alabama	1	17	1	5	7	17	30	13	3	20	2	6	52	26	9	31	5	16	8	9	21	7	69	21	13	1	9	8	20	7	12	39	29	42	7	11	5	6	5	8	9	1	13	17	3	6
1933	9	1933.75	Alabama	6	4	1	3	6	2	8	5	2	9	10	12	30	13	1	17	5	13	5	27	5	2	16	12	27	3	3	9	9	9	5	15	10	21	4	5	2	5	20	4	5	3	17	7	3	3
1933	10	1933.83333333333	Alabama	1	2	3	6	1	1	6	9	3	7	13	7	18	7	0	3	6	16	4	4	4	3	4	10	7	2	3	0	6	2	3	2	8	8	7	4	6	4	6	2	6	2	9	2	1	1
1933	11	1933.91666666667	Alabama	3	1	5	1	6	3	2	10	3	2	1	1	9	1	2	4	3	5	4	6	1	1	3	1	3	0	2	3	1	2	0	1	5	7	1	3	3	2	3	1	6	2	6	4	1	1
1933	12	1934	Alabama	3	3	2	1	3	2	2	6	1	0	2	4	4	1	3	1	2	5	2	3	2	1	1	3	2	7	1	0	1	1	8	3	2	3	4	4	6	2	2	1	6	1	2	0	2	1
1934	1	1934.08333333333	Alabama	3	2	1	2	1	1	1	2	1	2	1	2	2	2	3	2	1	1	0	2	4	1	4	1	1	5	1	2	4	2	1	0	1	1	5	2	2	1	1	2	1	4	6	2	2	1
1934	2	1934.16666666667	Alabama	1	2	2	1	2	2	2	3	2	2	1	4	2	5	1	4	2	3	2	0	2	0	2	1	0	5	3	4	2	3	2	3	2	1	2	1	5	4	1	5	1	0	3	1	2	2
1934	3	1934.25	Alabama	2	1	0	2	2	1	2	2	1	2	2	2	4	2	3	2	1	1	1	2	1	1	1	1	3	2	4	2	2	1	1	2	2	0	3	1	3	5	1	1	0	2	3	4	2	2
1934	4	1934.33333333333	Alabama	0	2	2	4	4	2	7	2	2	1	2	2	1	3	0	0	0	1	2	2	1	3	1	2	4	1	1	3	1	1	1	3	1	2	5	0	1	4	3	1	2	0	4	1	4	1
1934	5	1934.41666666667	Alabama	1	6	2	1	2	2	7	1	2	7	3	0	1	1	2	3	2	3	2	3	5	3	1	2	1	5	3	2	3	2	1	1	6	1	3	1	1	5	3	6	1	2	1	1	0	3
1934	6	1934.5	Alabama	5	5	5	7	13	3	9	3	15	6	9	11	10	7	7	9	13	10	9	1	18	3	2	4	8	20	2	4	2	4	1	1	10	3	15	5	6	4	14	6	7	7	4	5	2	1
1934	7	1934.58333333333	Alabama	4	22	6	10	17	18	11	2	18	13	12	9	21	11	21	19	37	35	10	7	23	6	9	12	25	71	4	8	14	19	8	7	11	2	15	3	2	16	16	10	3	1	2	22	3	7
1934	8	1934.66666666667	Alabama	15	15	21	33	0	3	8	0	37	8	10	23	6	2	20	28	6	20	4	12	27	30	19	12	2	16	2	12	3	5	9	6	44	2	6	3	5	3	18	3	4	2	13	27	5	4
1934	9	1934.75	Alabama	10	31	5	16	13	26	11	2	0	4	5	13	1	3	7	9	47	12	2	3	24	6	7	6	10	33	10	7	2	3	7	10	14	6	6	8	6	2	17	7	1	4	11	8	3	4
1934	10	1934.83333333333	Alabama	5	5	4	5	2	8	2	5	5	2	8	0	1	3	3	0	35	1	1	1	9	3	8	2	11	2	9	3	1	1	6	7	7	4	8	9	4	3	2	4	3	1	8	3	6	3
1934	11	1934.91666666667	Alabama	3	7	3	16	1	2	8	3	7	2	1	7	3	3	2	4	3	0	1	1	10	2	3	7	3	9	4	3	5	1	6	3	4	6	5	8	1	2	14	1	4	2	8	2	2	1
1934	12	1935	Alabama	1	2	4	3	5	3	2	8	7	5	2	0	4	8	1	1	3	6	2	2	2	2	2	2	4	6	2	2	2	1	2	2	6	3	3	6	2	2	4	2	2	3	1	3	1	2
1935	1	1935.08333333333	Alabama	3	3	1	1	0	4	3	2	7	1	8	3	2	11	3	1	3	6	0	2	3	2	3	1	3	3	6	5	1	1	3	1	5	8	1	7	1	2	0	2	3	1	2	3	1	2
1935	2	1935.16666666667	Alabama	3	5	3	1	1	2	4	2	3	1	1	2	4	2	1	1	1	1	0	1	1	2	1	1	1	2	3	3	3	5	1	1	1	3	2	3	2	1	3	2	0	1	1	5	1	2
1935	3	1935.25	Alabama	1	5	3	1	1	5	1	1	5	1	1	4	2	3	7	1	3	1	1	4	5	0	7	2	1	2	5	7	1	3	1	1	1	0	0	1	1	1	2	3	3	1	0	5	1	1
1935	4	1935.33333333333	Alabama	2	2	1	2	2	1	4	3	3	2	1	4	2	3	6	3	2	1	1	3	6	1	2	1	1	1	2	2	1	1	5	3	2	3	2	4	2	1	0	2	1	2	1	1	2	2
1935	5	1935.41666666667	Alabama	2	0	6	1	1	2	12	2	3	1	1	2	1	0	0	4	3	1	1	1	2	3	4	4	3	1	3	1	2	1	6	2	2	1	3	2	2	2	3	2	1	2	1	3	2	2
1935	6	1935.5	Alabama	10	2	27	19	2	4	4	1	14	1	8	8	1	1	6	7	8	2	2	6	15	7	6	8	3	4	7	13	7	1	5	2	9	3	1	15	6	15	16	5	4	23	7	0	3	9
1935	7	1935.58333333333	Alabama	15	2	77	28	4	18	5	11	34	2	54	19	2	2	16	34	5	6	40	37	15	21	11	3	6	13	12	49	20	27	50	8	14	5	1	5	6	19	85	6	36	88	14	7	1	58
1935	8	1935.66666666667	Alabama	9	6	77	33	9	10	13	17	32	1	28	33	2	6	13	30	7	12	13	41	29	19	0	6	12	4	21	54	9	49	79	22	1	13	13	6	4	26	8	0	45	31	16	3	2	19
1935	9	1935.75	Alabama	4	12	43	12	7	14	6	10	12	1	4	9	1	7	12	14	5	9	5	22	25	7	2	3	5	17	9	15	35	50	39	15	4	10	3	1	4	7	10	7	19	72	4	3	11	14
1935	10	1935.83333333333	Alabama	3	6	6	12	11	5	1	3	11	3	5	7	4	4	2	8	3	8	2	10	8	1	2	2	6	5	4	10	5	12	15	4	1	7	3	5	4	7	9	3	19	39	3	6	4	4
1935	11	1935.91666666667	Alabama	5	7	3	6	3	8	2	1	1	1	5	4	2	1	4	8	3	2	4	11	5	4	5	7	4	2	1	2	5	9	12	6	2	4	4	6	3	6	2	5	5	10	3	4	10	2
1935	12	1936	Alabama	4	7	2	2	4	3	5	1	3	1	0	8	1	3	1	6	1	1	3	3	7	2	3	1	3	3	1	1	4	3	7	3	5	3	3	6	3	3	5	1	7	9	4	3	3	1
1936	1	1936.08333333333	Alabama	3	6	5	4	3	4	4	3	2	4	2	1	0	6	4	2	3	2	2	3	4	2	0	3	8	2	3	4	1	7	2	1	3	3	1	2	2	4	1	2	2	2	4	2	2	1
1936	2	1936.16666666667	Alabama	6	6	2	2	1	1	2	2	3	2	0	4	1	1	2	2	3	2	3	6	2	1	1	1	1	1	2	2	1	2	5	5	1	5	1	2	2	2	1	5	2	5	2	5	3	1
1936	3	1936.25	Alabama	2	1	1	2	1	5	1	3	2	1	1	3	3	5	2	1	3	6	2	2	3	3	3	1	2	0	2	3	3	3	0	2	1	2	3	1	3	2	2	2	4	2	2	2	2	5
1936	4	1936.33333333333	Alabama	1	1	4	3	9	3	2	0	2	6	4	2	2	2	3	1	2	3	2	1	3	3	1	2	2	2	4	3	1	2	1	5	2	1	1	2	2	0	1	8	3	2	1	1	4	4
1936	5	1936.41666666667	Alabama	0	1	2	2	4	1	1	5	2	5	1	1	2	1	7	5	2	3	3	2	1	1	1	1	2	1	5	5	3	2	1	8	1	5	1	4	4	9	3	2	3	3	3	1	3	13
1936	6	1936.5	Alabama	17	1	10	5	30	6	4	11	6	22	4	6	4	4	35	15	9	10	8	9	9	4	6	8	11	4	2	7	23	7	2	16	5	3	4	27	6	5	7	7	31	8	25	6	5	20
1936	7	1936.58333333333	Alabama	192	1	27	27	174	36	14	52	14	39	1	25	25	43	68	28	5	6	14	3	42	14	27	15	40	13	23	39	44	57	20	31	9	14	14	11	13	10	17	16	112	7	63	30	11	86
1936	8	1936.66666666667	Alabama	114	1	19	45	0	35	17	58	3	25	13	34	2	43	74	12	3	4	14	8	4	37	17	9	40	11	46	30	29	35	16	50	0	28	4	41	11	18	19	24	71	24	31	29	5	91
1936	9	1936.75	Alabama	39	3	3	13	32	15	26	52	5	3	7	18	7	14	5	5	12	4	1	7	5	5	15	4	15	9	15	9	1	37	6	28	10	20	11	19	22	16	5	5	30	5	9	8	3	72
1936	10	1936.83333333333	Alabama	31	7	1	8	12	2	5	83	11	4	1	8	4	36	7	6	8	4	5	8	8	8	1	5	6	3	3	3	10	8	3	15	5	5	1	14	3	5	2	8	3	3	1	3	4	36
1936	11	1936.91666666667	Alabama	7	9	1	6	5	2	9	58	1	2	4	10	1	20	1	9	11	3	13	2	8	11	2	5	5	2	1	5	3	4	1	18	7	1	1	6	3	4	4	5	2	4	5	1	6	19
1936	12	1937	Alabama	8	4	2	3	15	3	6	1	4	5	2	2	2	4	2	14	2	3	6	9	4	3	1	4	1	10	2	3	5	5	5	8	0	3	4	3	4	2	1	3	1	8	6	2	4	14
1937	1	1937.08333333333	Alabama	2	1	3	5	8	1	2	3	4	5	2	1	3	4	2	16	4	4	3	4	1	4	1	2	2	6	3	4	5	5	1	1	5	2	3	3	8	3	2	5	3	1	4	0	6	4
1937	2	1937.16666666667	Alabama	3	0	2	3	2	0	0	1	3	3	2	3	6	1	3	2	1	4	0	1	7	3	1	6	3	6	1	1	6	3	4	1	3	1	9	2	4	2	2	4	2	3	1	1	2	2
1937	3	1937.25	Alabama	4	3	2	6	2	3	2	2	1	1	0	2	2	1	3	1	2	1	1	3	1	1	2	7	3	2	1	3	2	1	3	2	4	0	1	1	2	2	1	1	2	4	4	5	2	2
1937	4	1937.33333333333	Alabama	2	3	2	1	2	2	3	4	5	3	3	4	3	3	1	3	1	2	1	1	1	1	1	3	4	0	3	3	3	2	3	1	6	1	2	1	5	3	2	1	0	2	5	3	4	2
1937	5	1937.41666666667	Alabama	3	3	7	6	1	3	1	3	5	2	2	6	6	2	1	1	6	4	2	3	3	2	2	3	2	3	2	6	2	3	3	1	3	3	1	3	5	1	3	2	2	2	6	2	4	1
1937	6	1937.5	Alabama	10	3	49	22	1	5	0	3	13	19	6	4	17	2	7	3	14	19	17	12	18	9	15	3	12	8	8	30	17	6	11	18	7	18	25	36	15	11	13	10	3	6	14	6	4	4
1937	7	1937.58333333333	Alabama	9	4	74	12	4	9	9	10	18	60	12	25	31	15	41	19	27	0	19	19	55	36	26	42	32	16	18	78	66	16	15	25	54	40	59	93	23	36	56	2	20	41	87	29	20	7
1937	8	1937.66666666667	Alabama	13	3	130	152	3	3	7	5	51	55	29	12	105	5	23	11	37	14	3	87	226	21	21	20	12	23	16	158	85	5	41	40	89	57	47	30	39	83	10	16	8	46	15	8	20	8
1937	9	1937.75	Alabama	16	2	49	90	4	4	9	1	25	16	40	10	75	12	27	14	11	5	39	16	26	7	25	18	14	4	28	33	63	2	7	37	26	42	28	84	13	16	9	5	6	19	7	12	5	1
1937	10	1937.83333333333	Alabama	10	4	6	9	10	0	4	7	22	18	10	2	23	8	7	8	5	1	13	9	13	23	24	6	16	2	10	8	37	5	6	6	5	4	9	54	6	8	7	10	3	4	11	5	5	1
1937	11	1937.91666666667	Alabama	6	3	2	4	8	3	3	4	12	8	2	6	11	13	2	5	12	3	10	13	11	5	27	4	6	1	6	10	48	2	7	7	5	2	35	0	5	15	4	3	3	2	3	6	2	3
1937	12	1938	Alabama	6	2	13	2	1	3	3	5	3	8	2	4	3	9	3	1	4	0	8	9	5	5	5	12	3	2	1	4	5	3	2	10	2	5	7	21	5	1	4	3	4	4	6	1	2	2
1938	1	1938.08333333333	Alabama	6	5	3	5	1	0	2	1	3	7	2	1	2	3	3	2	9	3	1	2	2	3	0	3	3	1	2	2	3	3	4	1	0	2	1	7	9	5	3	5	2	3	0	3	5	2
1938	2	1938.16666666667	Alabama	2	2	6	3	1	2	3	2	5	7	2	1	4	1	2	2	3	2	4	1	1	3	1	5	7	4	1	4	6	6	3	0	2	0	3	3	0	4	2	5	9	7	0	4	1	2
1938	3	1938.25	Alabama	4	4	2	1	2	3	3	1	1	6	5	2	1	5	1	1	1	3	5	3	1	1	2	2	4	1	7	3	3	3	1	1	3	0	5	2	4	2	2	5	4	3	2	1	3	6
1938	4	1938.33333333333	Alabama	2	1	2	2	2	3	5	0	1	1	3	1	5	3	3	4	3	3	2	2	2	0	3	3	1	4	1	2	3	3	1	3	4	4	1	3	4	1	3	6	4	3	2	3	7	2
1938	5	1938.41666666667	Alabama	5	1	8	2	5	3	2	2	4	3	3	3	4	3	8	0	2	7	4	2	1	3	2	2	2	2	0	2	4	3	1	2	5	2	3	3	1	4	4	4	2	1	2	3	4	4
1938	6	1938.5	Alabama	13	2	8	12	28	13	8	3	3	5	9	17	4	11	46	8	2	28	9	5	2	3	16	10	4	18	1	8	12	20	10	13	24	7	8	9	8	23	5	10	11	12	13	16	38	12
1938	7	1938.58333333333	Alabama	21	9	35	8	37	12	19	24	22	24	22	36	5	21	105	34	5	46	91	29	4	17	44	17	6	16	13	2	20	27	16	7	145	35	23	15	21	24	15	54	81	20	80	63	44	83
1938	8	1938.66666666667	Alabama	8	63	27	15	54	17	12	6	56	5	30	10	4	6	75	27	5	102	38	37	5	6	52	51	40	44	25	4	1	39	11	6	31	33	30	5	62	52	23	55	19	18	92	66	21	44
1938	9	1938.75	Alabama	15	17	17	6	19	10	3	14	9	22	22	29	2	5	31	42	9	22	203	5	2	12	14	23	13	79	16	3	17	6	16	12	20	28	3	6	53	41	12	12	22	10	43	13	12	107
1938	10	1938.83333333333	Alabama	11	34	7	6	6	4	8	3	9	5	9	31	3	5	9	24	16	16	66	17	2	3	4	5	7	12	7	6	3	6	3	9	7	7	9	4	32	8	4	2	6	9	2	13	8	5
1938	11	1938.91666666667	Alabama	2	23	8	4	1	1	10	2	19	12	7	5	1	3	3	6	9	0	0	9	3	2	0	6	2	10	5	6	4	0	3	4	17	2	3	5	13	3	6	4	1	2	9	5	10	8
1938	12	1939	Alabama	10	3	3	5	2	1	5	2	6	1	3	4	3	2	6	4	5	5	4	2	1	1	2	0	1	2	3	1	5	7	1	5	4	7	1	3	8	4	4	7	8	6	8	10	6	4
1939	1	1939.08333333333	Alabama	2	2	4	3	4	2	5	6	3	9	1	1	2	2	1	2	2	2	1	1	1	2	2	1	4	4	2	1	3	4	1	1	5	7	6	4	5	3	5	11	1	6	4	5	5	1
1939	2	1939.16666666667	Alabama	6	1	2	1	1	4	2	3	2	3	2	3	0	4	3	3	4	3	1	2	4	3	1	5	2	9	6	2	2	2	5	4	3	3	2	3	5	1	1	1	3	1	1	2	8	2
1939	3	1939.25	Alabama	2	7	2	0	3	2	1	2	3	1	2	3	3	0	2	2	4	2	1	1	2	3	2	2	1	2	2	3	2	5	3	5	4	1	2	7	3	3	2	0	1	3	1	4	4	2
1939	4	1939.33333333333	Alabama	3	1	2	1	1	4	2	0	3	2	1	3	1	1	2	3	5	4	1	1	5	1	3	3	2	1	3	2	4	3	1	2	4	2	1	2	4	1	6	6	3	3	2	2	2	2
1939	5	1939.41666666667	Alabama	2	6	5	3	3	3	3	2	4	1	5	2	4	1	3	1	6	6	3	1	1	2	1	6	5	5	10	2	3	3	3	2	2	4	2	0	5	3	4	2	1	2	5	3	8	3
1939	6	1939.5	Alabama	3	6	11	4	3	1	6	3	9	10	32	26	18	8	11	3	16	9	16	10	5	12	4	1	6	21	57	6	6	4	23	20	9	24	2	8	14	7	5	3	3	10	9	6	42	5
1939	7	1939.58333333333	Alabama	7	24	58	27	20	15	3	10	12	12	86	30	25	15	29	20	60	9	38	33	2	140	15	19	23	86	197	29	28	44	44	86	25	181	2	4	54	12	12	26	6	61	22	6	140	51
1939	8	1939.66666666667	Alabama	4	45	45	11	30	14	12	27	20	9	77	12	100	13	57	3	43	48	8	30	19	97	13	23	23	69	71	4	44	24	20	57	7	84	4	8	30	7	9	11	2	75	8	9	83	6
1939	9	1939.75	Alabama	3	32	33	4	5	25	3	5	6	8	48	12	15	8	39	19	34	23	8	26	13	82	7	24	53	83	46	14	68	22	15	16	5	62	4	3	14	12	11	9	1	22	3	4	41	7
1939	10	1939.83333333333	Alabama	3	7	9	5	7	6	13	3	4	7	24	5	10	8	14	2	53	15	4	4	5	18	11	13	19	49	32	10	19	8	7	24	6	43	6	3	20	5	2	6	4	14	2	5	64	10
1939	11	1939.91666666667	Alabama	6	9	4	5	11	6	12	1	4	1	12	4	11	5	4	5	13	4	4	12	1	9	5	2	15	11	5	2	14	12	6	3	5	14	3	2	27	7	4	9	2	14	7	10	21	3
1939	12	1940	Alabama	3	4	3	2	14	5	6	10	3	5	8	9	2	14	1	4	4	3	4	10	4	6	2	4	5	14	3	2	7	5	6	1	1	1	7	4	4	5	2	4	1	2	1	3	9	3
1940	1	1940.08333333333	Alabama	4	4	2	2	5	3	3	4	2	2	6	1	8	11	4	6	3	2	4	8	4	2	1	0	8	11	5	4	4	3	4	2	5	2	1	7	3	1	6	1	2	1	1	12	4	1
1940	2	1940.16666666667	Alabama	3	4	4	3	3	5	3	9	6	6	3	2	2	2	2	2	1	2	4	1	4	1	2	3	2	2	2	2	4	2	1	2	5	3	4	3	2	3	5	3	3	3	4	6	4	4
1940	3	1940.25	Alabama	2	2	2	2	1	9	1	8	5	1	1	3	1	1	3	2	1	1	3	1	4	2	3	4	2	3	2	5	5	1	13	3	2	4	3	2	5	4	3	9	3	4	0	2	1	3
1940	4	1940.33333333333	Alabama	2	1	2	1	3	8	6	3	8	5	1	9	4	2	3	2	6	2	1	1	4	2	1	1	3	8	4	2	1	4	4	5	4	4	5	1	2	2	1	3	3	4	4	1	1	3
1940	5	1940.41666666667	Alabama	1	2	5	1	3	4	11	8	9	2	2	3	7	9	0	4	7	1	4	6	4	3	7	14	4	2	9	4	1	5	13	4	3	2	4	3	2	0	4	2	1	2	2	3	1	2
1940	6	1940.5	Alabama	1	4	44	26	21	7	65	23	20	37	17	13	8	53	6	44	8	6	14	7	12	4	22	45	10	4	12	4	25	5	24	16	18	4	13	5	4	3	10	13	34	5	5	3	1	7
1940	7	1940.58333333333	Alabama	13	4	47	76	7	16	196	6	118	59	55	37	2	294	55	95	18	43	37	13	34	11	11	135	36	21	24	58	20	36	33	21	14	9	66	8	33	8	17	17	50	12	4	8	4	3
1940	8	1940.66666666667	Alabama	9	2	78	70	13	31	98	49	39	9	202	39	6	257	56	149	26	45	27	0	46	33	11	163	27	23	22	32	70	11	22	13	12	6	17	2	14	9	35	64	39	8	12	2	9	1
1940	9	1940.75	Alabama	4	6	40	51	5	23	72	11	16	13	31	92	10	84	22	30	10	32	17	2	19	24	17	128	36	8	14	4	28	6	20	13	1	9	27	2	34	4	0	83	33	0	33	9	3	9
1940	10	1940.83333333333	Alabama	9	7	10	25	4	9	88	22	4	18	21	43	8	30	9	11	6	8	1	3	13	8	18	13	16	5	10	5	9	3	19	4	10	5	14	2	12	4	14	12	2	6	9	8	1	15
1940	11	1940.91666666667	Alabama	2	5	3	13	6	9	8	7	6	16	11	9	2	18	3	7	3	10	2	6	6	7	11	2	3	3	5	4	12	5	7	3	12	9	7	4	8	2	9	6	0	10	3	5	1	24
1940	12	1941	Alabama	4	4	4	6	1	4	13	5	2	6	4	11	1	3	5	4	3	9	1	1	7	0	1	2	4	14	1	1	1	2	2	8	3	1	5	7	10	5	3	6	1	4	4	4	5	3
1941	1	1941.08333333333	Alabama	0	1	0	4	1	13	1	2	2	7	2	3	2	5	2	3	5	2	3	1	3	2	4	3	2	4	5	5	3	3	4	2	5	4	7	5	3	8	1	3	3	6	5	5	1	2
1941	2	1941.16666666667	Alabama	0	2	1	1	2	2	0	2	1	3	4	3	3	3	0	4	0	3	5	3	1	1	0	3	1	2	3	4	4	3	2	8	3	4	6	2	6	6	9	3	5	1	6	5	5	3
1941	3	1941.25	Alabama	6	3	3	1	1	2	3	5	5	2	2	1	2	2	1	2	1	1	1	3	5	2	1	1	5	5	1	1	1	1	3	4	5	4	2	1	2	2	4	4	2	1	1	2	1	5
1941	4	1941.33333333333	Alabama	2	2	1	2	6	3	4	1	4	2	2	4	1	5	4	1	3	3	1	3	1	4	1	2	4	4	2	1	4	4	3	1	3	4	2	3	2	2	3	1	1	3	4	5	4	2
1941	5	1941.41666666667	Alabama	2	1	5	2	5	0	4	7	1	2	1	4	8	1	5	8	2	2	3	4	6	17	3	4	1	2	5	2	1	1	1	3	5	1	7	2	3	3	4	3	7	2	6	5	1	3
1941	6	1941.5	Alabama	14	1	31	6	7	7	5	8	14	5	19	11	14	2	5	22	8	3	6	2	37	10	13	2	2	18	28	14	8	8	8	8	22	3	26	11	3	5	11	11	22	3	39	8	5	7
1941	7	1941.58333333333	Alabama	166	12	99	50	46	38	14	53	20	14	86	43	32	5	56	23	30	7	63	19	123	14	67	10	10	35	67	14	19	18	28	11	40	7	150	24	27	13	90	71	67	6	147	11	15	85
1941	8	1941.66666666667	Alabama	354	6	89	45	43	25	11	18	20	21	112	35	19	6	117	17	23	39	74	13	108	27	130	25	9	35	112	33	5	20	49	24	22	8	114	63	12	44	107	227	12	44	285	9	11	61
1941	9	1941.75	Alabama	196	8	88	20	17	66	9	11	10	15	34	13	7	10	28	8	9	12	93	23	55	17	47	26	2	14	17	22	8	67	21	9	6	6	108	20	4	32	56	4	26	63	91	3	13	16
1941	10	1941.83333333333	Alabama	73	4	22	10	11	39	19	14	2	5	6	27	14	10	21	15	14	7	15	17	8	15	16	14	13	15	8	6	2	9	11	8	14	1	16	12	2	47	49	7	4	14	37	20	7	21
1941	11	1941.91666666667	Alabama	49	3	57	7	14	26	4	13	5	3	0	6	12	3	3	7	9	7	4	19	5	7	10	1	5	5	4	3	7	2	12	4	6	5	12	14	6	19	28	9	2	11	20	1	3	3
1941	12	1942	Alabama	20	4	3	2	1	5	4	12	6	11	1	4	7	6	2	5	0	5	4	5	4	4	1	7	11	4	12	3	3	4	2	12	7	1	7	4	7	7	37	11	3	6	5	9	6	1
1942	1	1942.08333333333	Alabama	5	5	2	3	2	5	2	4	3	3	2	6	5	3	5	5	3	4	3	3	1	1	5	6	8	2	2	2	0	1	2	3	6	9	2	3	3	2	43	2	1	4	2	3	8	4
1942	2	1942.16666666667	Alabama	1	4	2	6	8	1	4	5	4	3	1	2	2	4	3	2	1	1	3	3	5	3	3	4	1	2	2	1	2	4	1	0	2	3	2	2	7	4	5	4	3	6	4	2	2	12
1942	3	1942.25	Alabama	4	4	1	3	3	6	5	7	2	5	1	3	3	2	6	0	5	2	1	3	1	2	1	6	2	0	4	8	5	1	10	4	5	2	2	5	3	1	1	3	2	2	2	2	2	2
1942	4	1942.33333333333	Alabama	0	12	0	7	4	3	1	3	4	2	3	5	1	3	3	1	2	3	2	5	3	7	3	5	0	4	3	5	2	1	2	2	3	2	4	3	4	1	2	4	0	3	3	9	7	1
1942	5	1942.41666666667	Alabama	6	9	0	1	2	2	3	2	6	3	8	9	5	3	3	1	3	6	0	5	2	1	2	3	2	1	10	2	3	1	7	1	2	1	2	3	3	3	1	4	2	6	1	12	7	4
1942	6	1942.5	Alabama	7	24	3	28	13	20	19	16	26	10	42	27	13	6	5	4	25	18	23	17	14	15	5	9	15	4	10	10	6	2	9	2	15	23	1	7	6	7	8	6	11	17	7	55	12	18
1942	7	1942.58333333333	Alabama	11	178	9	30	47	75	23	22	69	62	79	90	7	48	21	7	92	38	138	19	33	59	16	9	58	20	41	54	14	5	13	5	24	39	19	28	16	18	39	33	13	75	22	95	41	65
1942	8	1942.66666666667	Alabama	16	250	6	25	14	37	47	16	13	70	179	87	6	8	13	19	31	14	292	59	27	20	8	5	41	13	44	36	9	15	15	32	61	48	24	53	25	16	65	20	3	71	38	83	47	32
1942	9	1942.75	Alabama	7	162	4	75	43	109	34	9	20	73	29	24	2	1	4	19	4	3	43	30	18	15	5	15	24	8	28	34	3	9	6	32	59	85	1	44	20	2	20	13	9	21	21	65	35	54
1942	10	1942.83333333333	Alabama	12	34	4	23	33	78	3	7	19	45	31	80	7	1	1	8	4	12	30	0	15	14	5	1	11	10	10	9	4	3	9	8	26	19	3	6	10	9	23	13	11	5	5	47	6	4
1942	11	1942.91666666667	Alabama	5	19	5	10	1	13	28	5	1	12	25	4	4	2	4	1	3	10	6	3	5	5	5	3	9	10	5	2	4	8	1	5	9	15	3	13	4	12	15	4	7	7	3	33	7	15
1942	12	1943	Alabama	1	8	2	3	18	8	6	7	4	0	3	26	2	3	3	2	10	4	2	3	4	6	4	3	4	5	2	2	0	2	1	8	6	5	2	6	4	3	4	6	5	4	5	7	15	6
1943	1	1943.08333333333	Alabama	3	3	8	1	1	11	6	7	5	2	4	11	6	3	1	3	14	4	1	2	2	7	6	12	3	4	2	3	2	2	2	6	2	1	5	4	3	5	9	3	4	3	0	4	2	2
1943	2	1943.16666666667	Alabama	2	4	8	1	2	6	1	8	3	4	2	4	3	2	2	0	3	3	2	6	1	2	2	5	2	3	2	3	1	5	0	4	2	3	2	1	6	4	1	1	3	5	3	2	4	2
1943	3	1943.25	Alabama	2	1	1	7	1	3	3	4	1	2	2	1	8	2	2	10	1	4	5	5	1	2	1	2	3	3	1	1	3	3	3	3	8	0	4	1	2	1	4	4	3	3	4	1	3	2
1943	4	1943.33333333333	Alabama	3	1	2	3	1	3	2	4	3	2	5	3	10	8	3	3	3	4	0	3	4	4	2	2	5	1	2	2	1	3	3	3	6	1	4	6	4	3	1	8	6	0	7	4	3	6
1943	5	1943.41666666667	Alabama	1	2	1	6	2	3	4	6	2	6	1	1	7	5	4	3	1	2	1	10	5	6	2	1	3	0	7	1	4	6	2	3	2	2	2	3	8	0	4	1	4	1	5	8	7	3
1943	6	1943.5	Alabama	4	15	12	8	4	2	3	10	26	6	5	8	20	38	7	5	11	29	3	13	11	9	7	3	29	9	10	4	9	16	4	6	3	2	5	6	19	27	14	4	7	13	17	16	10	14
1943	7	1943.58333333333	Alabama	6	31	57	18	19	15	4	58	58	44	16	7	58	264	40	13	56	31	17	76	50	20	16	11	14	24	62	16	73	190	13	54	18	9	35	9	133	153	21	2	40	25	56	0	25	14
1943	8	1943.66666666667	Alabama	7	65	49	15	21	16	23	234	127	50	29	29	54	167	18	34	62	59	5	56	32	8	28	21	38	21	47	57	67	161	9	80	21	12	47	25	121	116	3	22	32	41	40	5	29	18
1943	9	1943.75	Alabama	3	14	17	22	20	26	20	94	23	22	9	25	6	64	14	26	28	37	13	9	27	4	23	23	33	26	8	25	14	20	12	74	13	2	14	7	20	48	15	9	0	41	39	7	41	7
1943	10	1943.83333333333	Alabama	6	5	10	30	18	11	16	37	13	11	10	16	75	13	10	13	13	12	6	4	10	16	27	9	39	16	2	21	3	19	7	19	12	2	9	11	12	36	8	5	7	19	4	21	41	2
1943	11	1943.91666666667	Alabama	2	6	7	21	1	7	9	31	4	12	7	2	5	21	5	11	20	4	2	6	2	6	6	27	18	2	4	8	3	3	14	41	23	8	11	5	7	19	10	4	5	3	2	6	26	4
1943	12	1944	Alabama	1	1	2	13	2	2	5	5	3	7	3	2	10	5	6	3	20	2	1	6	9	11	18	15	0	8	4	10	4	4	13	9	8	1	2	3	2	18	16	5	11	3	4	7	30	3
1944	1	1944.08333333333	Alabama	0	3	2	8	4	9	4	4	1	2	0	3	4	11	2	2	15	1	3	2	3	5	6	1	11	15	2	2	5	9	9	2	7	2	2	5	3	3	11	1	8	2	6	4	4	5
1944	2	1944.16666666667	Alabama	2	2	1	4	2	3	2	5	2	4	6	3	1	2	4	4	4	5	1	2	2	1	5	6	4	4	2	2	1	3	6	6	4	1	3	3	9	3	1	5	3	3	2	4	2	4
1944	3	1944.25	Alabama	1	1	2	3	9	2	3	4	3	7	1	5	2	3	3	1	7	5	1	2	7	4	13	0	2	1	1	2	4	4	1	3	6	1	5	2	8	4	5	5	2	4	2	1	2	1
1944	4	1944.33333333333	Alabama	2	3	3	3	4	3	5	5	8	2	7	4	5	3	3	2	1	4	1	8	4	1	4	1	2	12	8	6	1	1	2	3	5	2	3	1	4	0	3	1	4	1	4	1	1	2
1944	5	1944.41666666667	Alabama	3	7	7	2	7	2	9	3	3	1	5	3	1	2	3	6	4	2	1	9	1	7	2	3	4	1	3	4	2	3	7	2	5	5	4	5	5	4	3	3	1	3	1	6	5	1
1944	6	1944.5	Alabama	8	26	1	4	12	9	14	11	12	8	6	48	6	4	6	4	29	5	5	69	8	24	5	21	13	8	22	30	3	6	2	6	18	18	24	28	5	25	20	30	2	11	12	32	9	3
1944	7	1944.58333333333	Alabama	34	54	25	9	78	32	45	34	30	40	9	162	10	63	12	15	21	26	16	91	13	91	24	38	17	21	96	87	6	41	23	17	47	48	74	79	3	49	86	5	23	44	92	68	2	12
1944	8	1944.66666666667	Alabama	25	41	22	6	146	60	22	0	34	146	11	131	18	39	28	14	161	57	16	158	13	74	8	27	203	82	51	85	18	30	25	14	115	52	170	184	18	79	26	58	31	63	12	68	24	13
1944	9	1944.75	Alabama	17	4	10	11	165	69	29	36	14	112	5	36	97	10	8	14	35	29	25	79	14	33	3	13	93	25	34	44	15	22	49	21	39	72	47	94	17	67	153	14	15	27	8	50	9	8
1944	10	1944.83333333333	Alabama	7	3	4	5	83	31	44	5	13	52	7	24	55	7	4	15	59	33	11	17	14	18	9	10	54	12	34	34	15	19	30	9	55	10	13	24	23	53	42	28	17	16	5	10	12	14
1944	11	1944.91666666667	Alabama	3	4	3	7	31	37	44	7	11	44	1	3	38	14	3	8	33	10	10	21	5	5	4	5	5	12	10	2	7	17	5	8	8	6	5	23	1	4	26	13	54	14	4	13	12	7
1944	12	1945	Alabama	3	4	4	6	19	38	27	6	9	19	7	4	13	20	10	0	28	7	6	11	8	6	3	7	6	5	12	5	3	15	10	2	19	13	5	2	3	1	4	3	34	8	3	14	3	10
1945	1	1945.08333333333	Alabama	2	3	8	1	9	4	25	3	11	10	11	5	20	5	4	3	10	4	1	1	2	6	1	3	4	3	8	2	6	1	5	6	5	1	3	5	2	2	8	4	4	4	4	8	5	3
1945	2	1945.16666666667	Alabama	7	1	0	2	4	1	2	2	5	6	7	3	3	1	3	6	3	3	4	5	3	3	1	6	8	12	3	3	1	5	3	8	5	3	4	0	3	1	3	4	4	4	1	2	3	5
1945	3	1945.25	Alabama	2	7	4	4	2	4	5	2	5	7	3	0	1	0	4	1	3	3	2	2	1	2	1	3	1	5	2	8	9	7	2	2	2	5	4	1	2	4	2	1	1	1	5	1	2	4
1945	4	1945.33333333333	Alabama	18	3	2	5	2	8	2	2	2	1	1	4	2	0	3	4	0	7	4	3	1	2	4	7	1	10	4	1	4	5	5	2	1	6	2	5	8	4	0	10	2	3	3	2	3	5
1945	5	1945.41666666667	Alabama	5	3	2	1	1	6	4	4	3	1	6	3	4	5	4	8	1	4	4	2	5	2	4	4	0	5	1	7	6	1	3	10	6	3	6	3	2	4	4	7	4	3	1	9	5	2
1945	6	1945.5	Alabama	28	16	14	15	3	74	36	31	3	8	12	3	52	4	46	41	14	37	21	11	13	14	23	12	6	18	14	9	22	8	9	37	18	5	20	14	8	0	5	27	21	11	5	22	21	16
1945	7	1945.58333333333	Alabama	23	11	23	25	54	116	146	182	12	15	31	5	66	13	154	121	27	59	2	48	36	72	45	21	28	55	41	3	24	28	126	60	59	31	57	45	81	14	17	25	205	26	11	220	72	50
1945	8	1945.66666666667	Alabama	24	9	79	48	33	126	170	44	17	34	18	8	56	13	136	97	30	72	88	42	54	44	35	28	18	16	26	22	42	96	34	162	0	89	43	94	33	28	12	9	346	33	16	78	141	146
1945	9	1945.75	Alabama	21	5	24	47	32	166	61	105	12	19	30	5	28	8	71	80	18	133	35	24	31	33	63	5	22	28	6	25	92	131	41	51	105	20	64	18	23	8	13	44	114	25	17	104	23	32
1945	10	1945.83333333333	Alabama	10	17	26	15	26	32	8	14	3	15	1	7	16	3	15	49	1	22	8	12	17	19	30	8	18	24	5	14	20	23	18	7	29	8	13	21	17	5	8	23	53	5	3	91	8	8
1945	11	1945.91666666667	Alabama	6	7	8	6	21	2	22	4	3	5	4	3	12	2	14	13	1	21	1	5	4	12	16	3	8	11	5	12	9	12	18	8	18	9	2	10	10	3	6	17	10	1	1	25	9	6
1945	12	1946	Alabama	8	3	2	13	10	8	7	2	9	2	2	3	9	1	9	4	5	11	1	12	3	2	7	2	1	3	3	15	9	10	7	5	4	5	1	5	9	6	6	4	5	1	1	21	0	6
1946	1	1946.08333333333	Alabama	1	10	6	7	11	2	9	6	8	4	5	2	3	5	2	8	1	26	5	4	5	1	6	4	14	10	5	4	1	10	4	9	4	6	7	5	6	3	4	9	5	7	3	9	2	5
1946	2	1946.16666666667	Alabama	2	4	5	2	4	2	3	8	7	7	1	2	2	8	3	3	7	4	4	7	2	4	6	8	12	10	1	5	5	5	2	6	11	4	4	4	4	5	0	5	1	6	5	6	1	6
1946	3	1946.25	Alabama	2	0	7	7	2	3	2	2	2	2	7	4	10	4	7	2	5	4	5	3	3	4	6	12	2	14	4	8	4	5	5	4	4	5	3	7	1	5	7	6	3	3	5	2	8	2
1946	4	1946.33333333333	Alabama	2	3	3	7	1	4	2	5	1	5	4	6	2	4	3	1	5	1	8	6	2	5	10	5	2	3	5	6	5	3	3	8	2	7	3	3	4	2	3	2	4	4	6	2	3	5
1946	5	1946.41666666667	Alabama	2	3	3	3	5	3	2	1	3	5	2	4	7	4	7	4	7	5	1	2	5	10	16	9	2	3	11	4	4	4	3	5	5	2	9	2	4	8	4	7	4	3	6	0	7	1
1946	6	1946.5	Alabama	88	7	17	15	9	17	24	5	16	23	9	22	24	3	15	20	10	20	7	12	18	20	71	19	13	15	26	14	17	15	3	6	18	5	9	12	27	47	19	17	10	18	5	8	63	7
1946	7	1946.58333333333	Alabama	89	8	58	68	37	18	59	14	81	16	55	86	31	26	67	48	56	17	47	63	25	41	42	18	44	92	24	74	79	59	41	14	35	33	67	31	93	63	34	126	20	51	65	33	211	6
1946	8	1946.66666666667	Alabama	126	34	35	156	34	64	65	10	50	27	43	81	55	86	55	141	33	60	10	60	46	31	66	27	14	110	61	80	73	42	131	22	71	49	56	29	62	43	18	154	23	68	46	42	120	19
1946	9	1946.75	Alabama	38	14	46	59	27	21	45	4	133	52	24	39	11	54	54	31	46	19	23	30	20	9	144	25	13	129	26	37	32	11	177	19	64	41	17	14	18	14	22	165	9	62	25	13	44	30
1946	10	1946.83333333333	Alabama	18	14	4	24	9	6	19	9	77	19	19	6	25	34	51	19	10	7	2	14	29	10	21	20	6	46	24	29	20	22	216	27	20	25	30	10	25	8	9	49	13	46	10	4	128	40
1946	11	1946.91666666667	Alabama	10	10	10	10	15	3	10	2	12	14	16	16	11	2	19	3	6	2	2	8	13	3	14	1	4	15	18	6	11	5	46	9	12	13	6	7	12	18	9	12	12	14	17	9	21	10
1946	12	1947	Alabama	5	2	6	11	18	6	2	2	10	4	8	6	6	10	8	6	5	6	6	4	3	17	5	2	3	9	6	11	1	6	19	3	12	10	5	4	7	4	8	1	13	14	12	10	4	5
1947	1	1947.08333333333	Alabama	2	12	2	14	1	4	2	2	4	6	10	3	6	14	3	11	10	9	7	5	1	3	7	7	3	4	4	3	1	6	7	5	5	9	6	1	6	13	1	3	7	4	10	3	2	4
1947	2	1947.16666666667	Alabama	7	1	10	9	3	1	2	3	5	3	5	11	3	3	3	10	11	2	6	5	2	4	5	14	8	2	2	5	4	7	1	2	3	8	2	7	3	8	2	5	2	1	2	1	1	5
1947	3	1947.25	Alabama	6	3	2	4	2	1	10	4	4	1	2	2	1	2	3	5	0	8	4	13	3	1	2	5	7	2	1	3	3	2	2	3	8	4	4	4	9	8	2	2	2	7	3	10	2	3
1947	4	1947.33333333333	Alabama	1	2	6	7	4	2	1	2	4	5	6	5	4	2	6	1	3	1	1	10	4	2	2	14	2	8	3	1	5	3	11	2	1	7	16	2	5	3	7	4	5	6	2	5	3	3
1947	5	1947.41666666667	Alabama	2	6	7	2	10	10	8	3	6	8	5	5	5	4	6	4	7	4	5	5	10	2	6	7	4	5	7	7	1	8	5	4	3	7	4	4	8	7	7	5	6	7	3	5	2	3
1947	6	1947.5	Alabama	5	20	4	11	17	13	10	21	9	21	14	10	33	7	20	0	8	32	36	26	16	19	10	50	16	16	24	16	1	10	16	6	33	44	16	4	21	15	16	59	42	13	10	4	12	3
1947	7	1947.58333333333	Alabama	1	103	14	54	19	43	33	52	57	104	86	14	55	19	39	104	8	87	138	89	91	92	88	84	50	45	51	81	6	64	82	16	20	118	24	11	99	15	17	204	59	96	25	55	40	4
1947	8	1947.66666666667	Alabama	10	129	35	33	35	45	26	37	48	84	96	58	100	32	21	182	32	178	101	118	58	114	113	67	92	21	59	132	11	69	63	27	38	161	26	16	138	39	32	136	75	182	28	62	29	17
1947	9	1947.75	Alabama	8	42	15	15	51	32	9	28	22	10	47	13	109	9	16	60	18	170	72	37	26	40	42	44	49	15	9	129	16	42	100	34	12	68	17	24	73	9	5	41	28	39	40	128	29	10
1947	10	1947.83333333333	Alabama	7	11	15	7	25	11	7	12	9	16	56	6	104	20	11	59	18	28	51	6	17	34	13	17	5	20	11	37	5	46	42	6	11	52	10	10	125	8	1	42	30	20	15	25	3	3
1947	11	1947.91666666667	Alabama	1	3	2	1	20	12	8	8	7	8	19	5	71	18	8	20	8	8	30	2	9	34	5	13	5	3	7	7	6	17	15	7	9	23	5	7	42	22	4	33	24	13	6	25	8	2
1947	12	1948	Alabama	1	4	3	4	27	7	11	4	5	4	17	10	1	25	5	3	10	4	7	7	18	7	16	9	5	11	9	33	15	7	32	6	5	8	9	8	18	6	3	12	7	1	7	23	2	5
1948	1	1948.08333333333	Alabama	3	9	3	8	3	7	1	4	4	10	11	10	2	13	2	4	8	10	4	4	4	7	8	10	4	3	4	10	5	6	18	14	3	1	4	4	5	1	5	3	5	4	3	2	3	7
1948	2	1948.16666666667	Alabama	5	3	6	9	3	10	2	2	6	14	5	4	3	2	6	7	6	10	3	4	4	6	5	5	6	3	5	2	1	3	2	1	4	2	5	1	2	3	2	3	2	2	8	2	2	3
1948	3	1948.25	Alabama	5	1	1	3	1	1	2	4	6	4	7	4	3	1	4	2	1	2	2	5	5	5	4	2	6	8	1	10	2	3	1	6	0	1	7	1	5	4	5	5	2	4	3	3	2	5
1948	4	1948.33333333333	Alabama	3	3	7	5	5	5	4	1	7	8	1	6	4	3	1	1	1	4	1	4	3	4	8	2	8	4	4	4	1	2	1	2	3	7	3	5	5	4	5	1	7	7	5	1	10	2
1948	5	1948.41666666667	Alabama	4	2	3	3	1	8	1	2	7	6	6	9	4	2	11	2	4	5	8	4	5	6	7	8	7	6	4	3	1	6	4	6	4	7	5	2	8	5	3	7	5	5	7	5	5	4
1948	6	1948.5	Alabama	6	23	7	12	7	13	15	8	16	10	14	50	7	9	20	11	38	17	43	22	17	4	25	30	95	11	42	40	4	28	19	50	24	27	4	16	6	16	6	14	61	23	15	11	45	8
1948	7	1948.58333333333	Alabama	35	87	80	56	34	31	49	4	59	38	24	76	69	16	58	15	52	51	159	33	35	12	59	39	296	54	60	47	24	37	68	150	24	38	19	42	12	29	18	57	132	95	17	61	63	7
1948	8	1948.66666666667	Alabama	54	93	22	47	41	32	22	10	14	34	55	60	41	34	92	18	115	26	326	32	59	7	15	32	112	161	71	160	6	71	111	86	51	31	14	33	12	60	18	12	212	99	27	152	23	16
1948	9	1948.75	Alabama	49	44	28	63	48	43	22	14	25	59	42	45	92	7	86	19	30	19	89	71	72	4	3	8	40	158	64	28	28	40	48	35	40	16	17	10	8	24	58	14	194	24	10	49	14	17
1948	10	1948.83333333333	Alabama	33	9	26	30	22	16	7	3	17	44	5	11	25	13	23	7	12	36	37	38	33	5	3	11	37	108	33	11	8	34	48	13	27	3	24	10	12	21	110	11	42	10	10	8	9	33
1948	11	1948.91666666667	Alabama	5	9	16	16	8	13	6	9	4	50	7	6	15	21	23	9	40	12	5	25	12	11	2	21	9	18	12	9	15	11	7	19	34	8	6	18	9	18	104	7	8	11	6	1	5	55
1948	12	1949	Alabama	11	9	8	3	12	4	6	10	12	8	4	7	3	15	19	8	4	15	7	8	8	14	1	25	1	10	14	5	5	4	16	10	24	6	7	7	2	1	54	21	9	9	6	3	5	15
1949	1	1949.08333333333	Alabama	9	8	5	4	6	11	7	5	4	8	4	15	1	5	7	11	14	4	3	5	4	3	2	9	4	9	1	4	9	4	3	12	5	5	4	3	7	18	5	1	5	17	8	5	5	11
1949	2	1949.16666666667	Alabama	3	10	3	4	3	2	6	3	5	5	5	5	2	4	3	5	4	2	11	4	3	3	11	13	1	23	3	3	5	3	6	2	4	5	6	7	9	10	10	2	2	5	6	4	0	4
1949	3	1949.25	Alabama	2	5	6	4	4	3	2	4	2	4	6	2	3	3	3	11	5	3	3	5	2	5	3	7	4	3	2	9	11	4	7	2	3	2	1	3	7	1	2	5	10	6	3	5	3	6
1949	4	1949.33333333333	Alabama	3	3	3	2	4	3	10	6	2	2	6	4	3	5	5	3	2	6	4	7	10	4	3	4	4	3	2	5	18	4	14	1	5	7	6	6	5	3	5	6	3	3	3	3	4	7
1949	5	1949.41666666667	Alabama	13	5	5	1	4	2	5	3	3	7	5	1	6	13	6	4	9	9	3	4	4	7	5	9	4	7	2	4	5	2	2	3	2	3	4	14	3	8	6	3	4	5	6	9	10	7
1949	6	1949.5	Alabama	22	27	12	11	9	38	6	16	13	10	11	4	45	59	10	25	32	22	3	61	45	75	16	19	10	17	5	9	7	52	8	8	22	4	14	61	21	44	27	23	10	35	13	22	48	22
1949	7	1949.58333333333	Alabama	62	85	88	63	12	41	16	45	47	70	43	10	79	0	23	73	46	114	5	177	164	57	35	69	82	208	17	212	84	119	14	24	50	26	57	234	87	60	87	95	45	132	53	59	337	120
1949	8	1949.66666666667	Alabama	37	123	69	21	12	65	23	109	66	227	28	22	315	292	17	132	51	47	6	81	131	86	53	179	75	384	59	205	211	53	8	78	20	26	103	188	178	80	79	107	18	169	45	16	285	129
1949	9	1949.75	Alabama	50	27	10	18	19	42	25	79	49	62	24	15	51	185	24	25	59	33	8	185	52	61	32	123	60	145	43	101	107	55	6	74	17	35	36	97	39	92	22	52	72	73	15	7	51	139
1949	10	1949.83333333333	Alabama	32	2	8	18	22	13	4	43	10	48	14	20	34	17	7	25	28	31	4	65	37	49	8	116	34	64	30	66	79	40	10	75	21	39	27	20	9	37	15	18	9	34	3	10	78	58
1949	11	1949.91666666667	Alabama	15	3	5	8	17	13	14	18	3	33	12	5	12	15	10	17	11	9	5	40	38	34	11	174	12	26	25	25	49	23	21	23	7	50	10	25	5	30	16	3	10	14	7	11	9	19
1949	12	1950	Alabama	9	5	5	14	6	1	3	7	5	27	12	2	6	5	7	8	2	16	3	31	8	9	2	51	13	3	5	15	42	19	20	6	8	38	11	13	8	10	11	5	2	13	8	2	4	5
1950	1	1950.08333333333	Alabama	6	5	12	16	2	1	8	2	8	8	4	3	7	2	8	4	10	4	6	4	8	8	23	8	7	8	10	6	38	2	5	6	7	6	13	12	7	5	2	4	8	7	2	3	6	3
1950	2	1950.16666666667	Alabama	9	6	6	4	5	4	4	4	6	7	2	6	4	2	8	9	3	5	3	6	3	13	9	6	3	3	2	10	4	1	8	4	7	4	4	6	3	2	4	6	3	2	9	2	1	2
1950	3	1950.25	Alabama	3	2	4	3	4	6	7	6	8	3	3	2	4	4	2	3	5	4	2	1	2	5	5	5	8	2	4	3	4	6	1	5	7	3	6	4	7	6	5	4	3	8	3	11	0	4
1950	4	1950.33333333333	Alabama	3	4	1	10	7	11	3	5	5	5	6	3	1	2	5	6	4	3	4	3	12	1	5	9	2	2	8	2	6	2	5	5	10	8	3	3	5	6	6	2	3	3	1	15	2	2
1950	5	1950.41666666667	Alabama	7	4	8	5	6	5	4	13	10	7	13	3	7	6	7	3	3	2	3	8	4	3	1	9	4	4	3	5	3	4	8	5	11	16	4	3	7	9	10	3	2	1	3	11	2	4
1950	6	1950.5	Alabama	9	21	49	44	4	52	86	9	1	12	23	11	6	13	59	12	16	7	41	20	19	12	14	24	10	9	17	12	8	32	28	15	52	88	12	31	16	58	26	44	22	3	20	74	3	7
1950	7	1950.58333333333	Alabama	74	44	162	405	59	156	233	88	22	39	97	43	13	10	185	29	38	50	183	125	79	69	16	34	37	34	65	37	36	127	116	9	12	391	60	50	186	487	90	123	111	6	114	37	12	52
1950	8	1950.66666666667	Alabama	72	30	298	86	22	142	241	112	66	19	32	23	16	9	253	16	38	56	213	121	173	125	109	68	26	22	87	49	7	217	127	18	36	538	77	62	147	704	264	127	150	9	137	60	15	130
1950	9	1950.75	Alabama	42	43	120	83	32	17	224	111	47	29	41	27	34	2	161	15	27	23	20	81	148	96	142	71	38	11	89	20	27	26	37	56	18	169	130	120	114	326	97	37	99	5	68	14	7	45
1950	10	1950.83333333333	Alabama	26	38	23	51	23	11	38	16	19	40	11	14	6	3	69	9	34	13	46	34	49	19	70	43	33	7	9	13	17	14	78	35	14	27	69	42	57	62	42	16	88	6	31	34	4	23
1950	11	1950.91666666667	Alabama	18	37	13	8	15	7	41	10	11	18	3	4	3	2	19	6	36	5	19	4	16	13	24	10	8	2	7	9	17	14	26	20	30	10	10	12	10	15	63	9	35	7	42	13	4	16
1950	12	1951	Alabama	12	5	9	17	21	5	11	5	4	6	9	3	11	6	7	2	11	5	25	5	27	8	12	11	5	3	6	4	10	4	30	0	9	6	3	2	15	5	18	16	8	10	20	16	4	13
1951	1	1951.08333333333	Alabama	9	2	10	5	6	4	1	2	8	8	10	20	3	5	5	7	20	2	5	2	16	3	7	5	3	3	3	11	3	4	8	4	11	10	5	5	6	4	8	7	9	9	16	4	2	5
1951	2	1951.16666666667	Alabama	7	6	6	0	1	2	4	3	14	3	5	6	4	7	2	5	8	1	7	4	8	1	11	4	6	4	4	7	9	8	5	5	7	2	2	4	8	2	9	10	3	6	4	3	1	5
1951	3	1951.25	Alabama	9	2	9	3	6	2	3	4	10	3	14	19	3	8	5	7	10	3	2	3	2	5	3	11	3	5	6	4	5	6	11	7	14	1	4	4	1	1	4	3	1	6	3	1	2	9
1951	4	1951.33333333333	Alabama	8	4	4	5	3	6	2	1	2	4	2	6	1	2	10	7	2	4	1	4	2	8	13	1	5	1	4	3	3	1	8	2	0	4	6	8	4	2	4	3	1	9	7	3	7	3
1951	5	1951.41666666667	Alabama	8	13	3	3	3	4	12	4	8	7	8	10	3	9	3	3	4	3	5	3	5	6	7	8	2	5	5	2	3	1	7	1	3	8	6	17	6	3	3	4	4	10	10	13	4	6
1951	6	1951.5	Alabama	49	45	14	10	5	21	66	8	24	26	37	47	21	39	15	26	19	11	12	6	18	33	64	21	33	18	26	12	41	2	45	64	27	12	25	22	10	7	6	16	37	59	46	114	29	13
1951	7	1951.58333333333	Alabama	121	80	33	1	12	113	116	48	84	188	123	264	49	117	20	185	180	57	53	26	253	103	174	122	128	63	241	7	112	15	77	161	37	72	126	29	30	80	4	64	71	209	88	393	76	43
1951	8	1951.66666666667	Alabama	222	132	41	76	22	90	103	46	158	323	50	327	29	210	106	252	82	91	78	34	267	242	101	80	160	84	67	5	177	17	71	0	23	24	110	26	39	38	3	37	82	286	148	152	38	48
1951	9	1951.75	Alabama	137	41	18	82	32	16	84	36	176	330	29	149	8	67	36	75	41	35	51	27	187	86	76	56	20	23	81	5	194	10	111	44	34	20	38	13	21	17	3	14	20	35	91	102	53	24
1951	10	1951.83333333333	Alabama	57	37	2	123	59	6	14	31	250	85	5	21	8	12	16	41	14	21	21	16	36	30	86	15	26	30	19	4	58	7	22	27	14	11	17	5	3	6	5	12	13	40	21	30	15	10
1951	11	1951.91666666667	Alabama	37	6	6	98	57	4	8	27	48	45	3	25	2	7	9	41	14	24	27	4	3	30	16	15	23	22	14	12	18	9	5	26	3	9	62	5	1	2	7	7	11	21	11	63	8	7
1951	12	1952	Alabama	22	3	5	21	9	9	6	11	12	15	4	14	2	5	10	2	4	16	30	4	1	12	20	2	5	7	10	8	9	32	7	18	4	6	18	6	6	2	5	9	6	11	13	17	1	18
1952	1	1952.08333333333	Alabama	5	5	1	14	4	7	7	10	2	2	5	14	6	0	3	8	1	13	12	10	1	4	18	2	1	3	2	2	9	6	11	19	3	9	18	10	2	5	10	12	2	7	1	5	3	4
1952	2	1952.16666666667	Alabama	5	1	9	5	4	11	5	5	3	4	7	5	2	11	15	4	4	11	6	3	3	3	4	3	1	4	2	4	6	2	14	16	2	3	4	3	3	2	7	6	3	2	4	0	1	11
1952	3	1952.25	Alabama	6	2	6	9	7	5	1	3	4	7	3	1	7	3	2	1	2	4	5	4	4	6	3	3	2	2	4	5	1	6	4	4	2	4	14	13	3	1	8	5	3	5	2	9	2	2
1952	4	1952.33333333333	Alabama	1	1	5	7	6	4	4	1	4	2	0	3	3	3	1	5	6	5	1	2	2	3	1	6	1	9	6	7	2	9	8	4	4	2	3	4	4	1	3	4	3	3	6	8	11	2
1952	5	1952.41666666667	Alabama	2	4	8	10	7	6	2	3	5	4	1	7	10	2	0	5	8	11	4	4	2	2	3	4	4	5	8	14	3	8	5	5	6	4	4	2	3	2	5	4	3	2	16	2	9	4
1952	6	1952.5	Alabama	16	25	21	44	18	49	8	9	23	17	1	17	7	25	4	8	20	25	3	24	4	13	34	9	24	36	4	44	6	5	32	8	17	10	3	58	5	6	37	34	10	11	42	7	5	22
1952	7	1952.58333333333	Alabama	62	152	41	101	88	87	12	45	307	61	7	36	88	84	8	15	145	71	12	81	16	31	96	109	21	7	32	126	22	36	14	14	130	22	22	156	26	34	172	127	21	21	202	22	12	130
1952	8	1952.66666666667	Alabama	62	154	24	109	61	56	27	73	299	21	12	184	57	26	9	19	470	96	19	62	14	90	130	45	62	18	39	241	22	27	19	75	45	122	65	350	18	17	65	146	31	41	229	3	1	228
1952	9	1952.75	Alabama	68	166	37	4	302	62	15	69	163	9	8	56	124	16	1	18	115	106	37	106	24	8	57	47	55	15	35	134	27	23	14	134	61	57	32	104	23	11	40	110	35	19	243	2	3	92
1952	10	1952.83333333333	Alabama	28	46	23	7	45	16	4	16	38	19	14	24	20	4	7	7	22	133	8	8	2	14	30	8	12	6	48	32	26	8	3	23	44	24	26	59	9	3	40	67	18	11	235	2	5	170
1952	11	1952.91666666667	Alabama	23	35	14	7	18	9	1	12	13	5	7	11	12	3	8	6	11	27	7	3	2	4	7	14	9	3	29	11	11	3	2	21	8	13	32	59	5	5	23	41	16	7	10	6	10	150
1952	12	1953	Alabama	10	27	6	7	5	9	8	11	21	2	23	12	8	8	5	7	19	13	2	8	1	9	5	10	11	9	15	12	20	13	3	4	8	10	25	16	3	7	10	33	10	13	9	9	15	22
1953	1	1953.08333333333	Alabama	8	5	6	12	5	9	9	12	6	4	3	26	2	8	10	2	13	4	6	10	2	6	4	2	8	4	16	4	5	6	5	2	11	2	5	9	7	2	4	6	10	3	7	3	4	9
1953	2	1953.16666666667	Alabama	2	5	4	7	4	7	2	6	3	5	6	7	4	15	5	5	2	5	9	3	7	2	8	7	4	7	2	3	11	8	5	6	7	3	3	5	7	3	6	15	2	6	3	4	7	1
1953	3	1953.25	Alabama	0	9	1	2	4	12	3	4	8	2	7	4	2	3	1	5	3	2	9	2	4	2	3	4	7	6	2	4	4	9	4	7	3	2	13	3	2	3	7	3	3	3	2	4	3	2
1953	4	1953.33333333333	Alabama	9	2	5	5	1	7	2	0	6	5	8	3	3	5	7	8	8	6	0	2	2	2	6	9	1	6	6	4	2	14	12	3	6	1	4	8	2	5	9	2	2	2	5	6	3	6
1953	5	1953.41666666667	Alabama	32	12	4	7	1	3	3	4	4	4	8	1	1	3	13	10	0	8	4	3	5	4	15	5	7	15	5	4	9	8	4	2	9	5	3	5	2	6	2	4	3	5	5	1	2	12
1953	6	1953.5	Alabama	108	42	18	22	20	27	9	12	24	5	25	10	0	9	16	13	2	71	11	10	19	26	27	31	51	46	28	20	12	41	12	8	43	13	14	25	7	12	4	6	19	20	15	24	9	39
1953	7	1953.58333333333	Alabama	95	137	40	13	21	46	61	130	92	19	210	5	20	5	110	122	13	101	70	14	63	279	113	55	142	166	86	61	49	56	37	27	172	27	79	99	23	17	17	56	26	90	37	28	21	94
1953	8	1953.66666666667	Alabama	97	100	30	6	10	71	93	154	61	18	360	30	71	18	106	62	47	41	26	13	142	104	139	106	78	59	120	137	64	104	27	15	662	26	18	165	57	11	19	75	18	214	35	77	3	117
1953	9	1953.75	Alabama	52	34	21	25	26	28	111	116	54	15	124	30	75	6	66	82	17	44	9	17	31	78	34	33	44	100	48	32	71	60	24	8	147	14	3	52	83	7	13	4	6	248	60	71	6	145
1953	10	1953.83333333333	Alabama	40	22	7	14	7	21	45	18	24	11	69	15	41	3	125	19	24	19	9	2	24	46	23	8	14	19	14	8	9	57	33	12	31	14	10	17	77	4	13	6	5	72	22	42	6	73
1953	11	1953.91666666667	Alabama	9	5	17	16	13	14	34	45	5	2	41	5	7	5	16	4	10	2	10	3	17	30	14	1	10	2	11	6	7	23	29	12	37	5	20	14	40	4	19	3	6	26	14	37	3	40
1953	12	1954	Alabama	9	4	6	14	1	5	20	12	6	3	47	6	4	12	7	6	16	3	3	7	17	6	11	1	7	7	19	10	12	26	36	14	10	5	5	8	50	9	29	5	3	10	4	28	6	15
1954	1	1954.08333333333	Alabama	9	3	8	14	3	8	7	7	3	7	4	6	9	8	5	5	10	10	1	5	3	7	3	4	2	17	2	2	6	14	7	14	7	8	4	3	11	7	3	5	12	2	10	13	3	6
1954	2	1954.16666666667	Alabama	6	4	6	6	5	5	6	1	3	7	6	5	4	5	4	4	3	11	5	6	4	8	4	2	6	2	1	13	5	18	4	7	2	1	5	2	2	3	7	1	4	11	2	2	2	3
1954	3	1954.25	Alabama	4	2	4	5	2	7	3	7	8	4	1	5	5	6	4	4	5	4	4	3	4	6	5	1	1	3	10	2	3	9	3	2	5	6	9	8	3	4	3	2	5	2	7	2	4	2
1954	4	1954.33333333333	Alabama	16	3	5	2	10	3	2	10	1	4	6	6	4	6	3	5	7	3	3	1	4	3	7	3	4	5	4	2	1	2	9	8	4	6	6	4	6	4	2	9	3	6	3	5	6	6
1954	5	1954.41666666667	Alabama	32	8	5	6	6	6	3	12	5	4	9	6	6	4	9	5	4	5	6	9	1	2	4	7	4	3	3	3	12	8	10	1	5	4	4	4	2	4	2	7	13	4	5	5	4	5
1954	6	1954.5	Alabama	35	10	20	15	15	13	11	48	13	32	22	20	24	13	23	12	36	10	98	11	7	15	18	14	16	14	9	37	37	11	39	14	17	5	18	37	27	23	27	10	144	16	28	12	24	19
1954	7	1954.58333333333	Alabama	77	25	48	209	23	68	59	111	14	48	120	41	36	76	108	26	107	27	199	54	49	30	70	57	49	12	20	102	78	32	208	103	42	57	76	107	165	29	192	34	136	69	71	25	47	59
1954	8	1954.66666666667	Alabama	69	16	81	73	29	97	48	287	19	243	174	62	53	78	137	39	22	40	167	163	43	30	82	17	72	15	34	240	35	38	54	300	38	104	118	29	179	16	214	28	51	49	97	21	30	48
1954	9	1954.75	Alabama	63	23	29	53	15	63	31	135	6	40	169	19	26	53	59	26	13	7	97	88	24	36	28	7	16	6	34	32	37	38	12	134	11	42	420	10	165	6	142	8	53	42	58	28	13	11
1954	10	1954.83333333333	Alabama	40	20	24	49	16	107	2	6	10	18	113	4	36	7	25	9	3	3	49	30	58	13	33	10	13	10	8	4	20	32	36	186	14	43	178	13	65	9	70	9	37	24	31	6	10	4
1954	11	1954.91666666667	Alabama	16	12	12	6	12	22	13	18	2	10	24	17	16	5	21	7	15	5	24	29	7	25	12	9	15	13	4	6	14	21	26	82	3	28	77	4	36	5	11	5	14	8	18	7	27	5
1954	12	1955	Alabama	5	15	4	4	26	47	8	11	5	21	11	5	3	9	3	5	5	15	18	20	6	4	8	2	8	6	24	1	9	20	7	27	2	8	20	5	12	10	5	7	17	9	19	6	12	5
1932	5	1932.41666666667	Arizona	0	4	3	2	2	1	0	3	1	1	0	2	1	0	2	0	1	1	0	1	10	4	0	0	1	3	0	3	0	4	4	0	0	2	0	0	1	4	0	0	2	5	4	1	4	1
1932	6	1932.5	Arizona	0	1	3	3	2	0	1	1	3	1	1	0	8	0	2	1	0	1	6	0	9	7	2	6	1	0	1	2	10	2	2	1	1	3	6	3	1	3	1	0	0	3	1	1	2	1
1932	7	1932.58333333333	Arizona	0	1	1	5	0	1	0	0	1	0	0	0	1	0	5	4	4	5	6	0	7	5	1	11	0	7	0	1	11	9	8	1	0	13	5	2	4	9	0	4	2	3	3	1	0	3
1932	8	1932.66666666667	Arizona	2	1	8	10	4	4	1	0	2	4	4	1	16	3	8	15	5	0	14	0	18	27	0	9	0	19	1	3	12	14	0	2	1	0	2	1	0	15	0	14	4	8	1	1	6	1
1932	9	1932.75	Arizona	1	1	7	3	7	1	1	2	0	10	8	4	6	4	1	0	7	6	0	0	7	7	0	12	2	3	0	6	20	28	15	9	0	15	4	5	7	9	3	15	6	15	3	3	2	3
1932	10	1932.83333333333	Arizona	2	1	10	1	1	3	1	3	0	1	1	1	0	1	2	3	1	2	6	1	3	2	1	12	0	3	1	0	7	10	7	3	1	5	5	3	7	5	4	2	4	4	0	2	1	1
1932	11	1932.91666666667	Arizona	0	3	0	1	1	2	0	1	0	2	1	2	0	2	1	1	1	0	3	2	1	5	1	3	0	6	2	3	3	1	0	2	3	5	1	3	0	3	0	2	10	3	1	1	0	0
1932	12	1933	Arizona	0	2	1	1	1	0	0	1	0	1	0	0	3	1	2	3	0	1	2	0	7	1	0	1	0	2	5	1	1	1	1	1	1	2	0	2	2	4	0	2	6	3	1	1	1	1
1933	1	1933.08333333333	Arizona	7	0	0	0	0	0	0	1	1	1	0	1	2	0	1	1	0	0	1	3	2	1	1	0	1	0	1	1	1	0	1	1	1	1	0	0	3	1	0	1	3	0	1	0	1	0
1933	2	1933.16666666667	Arizona	0	1	0	0	1	0	0	0	0	0	0	0	1	3	0	1	1	0	1	0	0	0	0	0	0	0	2	3	0	0	1	0	1	3	0	0	1	0	0	0	0	0	0	0	0	0
1933	3	1933.25	Arizona	0	0	0	1	1	1	0	2	1	1	0	0	0	4	2	1	0	0	0	0	0	0	1	0	1	0	0	0	0	0	0	1	0	1	0	1	0	7	0	0	0	1	1	1	0	0
1933	4	1933.33333333333	Arizona	0	1	1	0	1	0	2	2	0	0	0	0	0	1	0	0	1	2	0	1	2	0	2	0	0	0	1	4	0	1	0	0	0	1	0	0	0	3	0	0	0	0	1	1	0	0
1933	5	1933.41666666667	Arizona	0	0	2	0	0	0	2	3	1	3	0	1	2	6	1	0	0	2	0	1	2	0	3	1	1	6	1	1	0	0	1	2	5	4	0	0	0	1	0	1	1	1	1	1	1	4
1933	6	1933.5	Arizona	1	0	0	1	1	0	0	6	0	12	3	1	10	10	0	1	0	3	2	4	3	0	3	3	0	2	2	2	2	0	3	3	2	5	1	1	1	0	0	1	1	1	1	0	0	5
1933	7	1933.58333333333	Arizona	0	0	1	0	0	0	1	2	4	11	6	3	14	10	4	1	0	7	3	3	1	0	14	3	2	6	1	7	3	1	2	2	9	8	0	1	13	1	1	2	0	0	4	0	4	1
1933	8	1933.66666666667	Arizona	0	0	1	2	10	2	5	24	5	31	14	6	18	9	7	2	1	6	4	2	2	3	6	7	3	1	1	19	2	3	1	4	20	13	1	2	11	1	2	2	2	0	9	2	1	1
1933	9	1933.75	Arizona	2	2	0	6	6	1	11	21	3	21	21	9	6	2	15	2	2	23	4	3	6	1	5	0	2	8	2	17	6	2	2	3	0	5	8	3	8	0	0	4	1	0	10	1	1	0
1933	10	1933.83333333333	Arizona	0	0	3	1	3	2	8	13	0	9	2	9	5	5	6	2	1	4	1	0	4	0	1	2	0	8	1	5	4	1	6	0	8	1	9	2	8	1	0	1	2	1	10	2	1	0
1933	11	1933.91666666667	Arizona	1	0	3	0	4	0	3	6	0	0	2	1	2	1	3	3	0	6	1	0	0	0	9	4	0	10	1	0	1	1	11	1	6	0	6	0	1	0	1	1	2	2	2	4	2	0
1933	12	1934	Arizona	5	1	2	0	3	5	2	5	1	1	0	2	1	2	1	1	1	0	1	1	2	2	3	2	1	1	0	2	0	1	3	3	7	0	4	1	2	0	1	0	1	4	1	0	0	0
1934	1	1934.08333333333	Arizona	4	0	1	0	2	0	0	1	0	0	0	0	0	0	1	1	4	0	0	5	1	0	0	0	0	0	0	1	1	2	0	0	0	0	0	1	1	0	0	2	1	1	2	0	0	0
1934	2	1934.16666666667	Arizona	0	1	1	0	1	0	1	0	4	1	0	0	1	0	2	0	0	0	0	1	0	2	0	1	0	0	1	0	0	0	3	0	1	0	0	0	0	2	1	2	3	2	1	0	0	6
1934	3	1934.25	Arizona	0	0	0	0	0	0	0	0	0	0	0	0	0	0	0	0	2	0	0	0	0	1	0	0	0	0	2	0	2	4	0	1	1	1	1	0	1	0	1	0	0	0	2	1	1	0
1934	4	1934.33333333333	Arizona	4	1	1	0	2	0	0	0	3	1	0	0	0	3	0	3	6	1	0	1	0	0	1	0	1	1	1	1	0	3	2	0	3	8	2	0	1	1	6	0	0	1	3	0	0	1
1934	5	1934.41666666667	Arizona	16	2	7	1	0	9	1	1	4	0	2	0	2	7	0	1	7	4	0	1	0	0	1	0	0	1	1	1	0	2	2	2	2	6	1	0	0	1	1	0	0	1	5	0	0	1
1934	6	1934.5	Arizona	6	3	4	4	1	14	3	1	3	2	2	1	0	4	0	3	10	2	1	4	0	1	1	1	3	0	7	4	1	2	1	7	0	0	1	0	0	3	1	0	0	0	0	1	0	2
1934	7	1934.58333333333	Arizona	9	1	11	4	0	4	7	4	18	2	5	4	5	8	0	5	10	8	1	11	0	3	13	2	7	0	7	11	0	3	2	18	1	2	2	1	3	3	0	0	3	2	3	1	1	1
1934	8	1934.66666666667	Arizona	19	4	4	3	0	30	8	5	5	0	17	5	7	18	3	5	16	3	0	1	3	0	9	2	10	2	22	16	5	14	6	15	1	3	1	2	1	14	11	3	1	5	10	0	0	2
1934	9	1934.75	Arizona	34	4	15	7	1	22	11	9	47	1	2	31	5	3	2	13	7	19	1	4	3	7	7	6	16	0	42	3	5	6	10	16	3	0	4	3	2	5	0	3	3	6	4	6	0	7
1934	10	1934.83333333333	Arizona	12	10	5	9	0	8	0	7	19	0	3	1	1	1	1	6	4	3	1	4	1	2	0	2	12	0	11	6	6	2	0	7	3	2	0	5	1	6	12	1	4	9	9	3	0	2
1934	11	1934.91666666667	Arizona	4	7	2	12	1	13	5	1	4	0	0	4	6	0	2	10	2	1	2	4	0	2	0	2	5	0	7	2	5	7	3	3	0	1	2	15	0	3	3	1	1	6	1	3	0	2
1934	12	1935	Arizona	2	11	0	5	0	7	6	2	1	0	2	4	3	1	0	3	0	0	1	2	7	4	0	4	0	0	4	0	4	0	0	0	1	1	0	6	0	2	3	1	1	2	0	1	0	2
1935	1	1935.08333333333	Arizona	0	3	0	1	0	3	4	0	0	1	0	3	0	1	0	1	0	0	0	1	0	1	0	1	0	0	1	1	0	1	5	0	2	2	0	2	0	1	0	1	1	2	4	0	2	0
1935	2	1935.16666666667	Arizona	0	0	2	0	0	0	2	0	0	0	0	0	0	0	0	0	0	1	0	1	0	0	0	0	0	0	1	0	0	0	0	1	2	0	1	1	0	1	0	0	0	0	1	0	1	2
1935	3	1935.25	Arizona	1	1	0	1	0	0	3	1	1	0	0	0	5	0	0	1	0	0	1	0	0	0	0	0	1	0	0	0	1	0	2	1	0	2	0	5	0	0	2	0	0	0	0	1	0	0
1935	4	1935.33333333333	Arizona	1	0	0	0	2	0	1	1	5	1	0	0	2	0	0	0	1	0	1	2	1	1	3	0	0	1	0	0	0	0	1	0	2	1	0	4	0	1	1	0	7	0	1	1	1	0
1935	5	1935.41666666667	Arizona	1	4	0	2	3	0	1	0	3	0	2	0	0	1	2	1	3	0	1	4	0	0	3	0	2	1	0	0	0	2	0	1	2	1	2	6	1	1	0	1	7	0	7	0	2	0
1935	6	1935.5	Arizona	2	6	0	4	2	1	0	7	1	0	2	1	0	2	0	1	2	1	0	2	0	4	3	0	3	0	0	1	1	2	0	1	6	0	0	3	2	2	1	7	2	0	0	1	1	1
1935	7	1935.58333333333	Arizona	0	9	1	11	11	2	3	8	1	2	2	0	0	4	3	0	5	1	2	2	0	2	2	3	0	1	2	2	2	0	1	4	3	0	3	2	3	4	6	7	0	0	5	2	0	4
1935	8	1935.66666666667	Arizona	2	10	1	14	41	4	1	7	3	2	1	3	0	4	6	1	5	1	2	2	5	15	6	7	27	7	1	9	8	2	2	2	22	0	1	4	7	10	1	14	15	3	6	2	0	11
1935	9	1935.75	Arizona	8	0	3	20	27	2	0	7	1	3	0	7	0	5	8	6	7	3	2	3	0	9	1	2	18	1	1	13	3	1	2	11	20	0	0	1	10	9	9	12	20	3	3	2	0	2
1935	10	1935.83333333333	Arizona	1	5	3	7	1	6	2	2	1	9	0	5	0	5	8	2	2	1	2	13	2	4	2	4	5	1	0	2	0	6	0	2	0	0	0	3	0	3	1	0	3	2	4	2	0	3
1935	11	1935.91666666667	Arizona	4	6	6	0	6	0	1	3	0	3	0	1	1	2	4	1	1	6	0	2	1	4	1	1	4	1	2	7	0	2	0	1	2	0	2	1	1	1	0	3	10	2	2	0	0	2
1935	12	1936	Arizona	1	3	1	2	4	1	0	0	1	5	0	0	0	2	1	1	0	0	1	0	2	6	2	0	3	1	1	2	1	1	0	1	3	1	1	1	0	0	0	1	6	1	1	0	0	2
1936	1	1936.08333333333	Arizona	0	2	1	1	1	0	0	1	0	1	0	3	1	1	1	1	1	1	1	4	3	0	0	1	1	7	1	0	1	2	0	3	1	0	0	1	1	0	0	0	1	0	0	2	1	4
1936	2	1936.16666666667	Arizona	1	0	0	1	0	1	0	0	0	0	0	0	0	0	3	0	0	0	0	3	0	0	4	3	0	1	1	0	1	0	0	3	0	4	1	7	0	0	0	0	0	0	1	0	0	0
1936	3	1936.25	Arizona	0	0	0	0	0	1	0	4	1	0	0	0	1	0	3	0	0	0	0	1	2	0	2	0	0	0	1	0	1	0	0	1	0	0	0	5	3	1	2	0	0	0	4	1	0	1
1936	4	1936.33333333333	Arizona	0	2	0	0	0	1	0	1	3	1	1	1	1	1	1	0	2	0	0	3	1	4	1	0	2	1	0	1	2	0	1	2	0	0	0	4	0	4	11	0	4	0	3	1	0	1
1936	5	1936.41666666667	Arizona	1	1	0	0	1	1	0	3	2	1	8	1	3	0	2	1	1	0	0	3	0	6	0	1	2	2	0	0	0	0	2	0	2	2	2	0	3	1	0	0	1	1	5	2	0	3
1936	6	1936.5	Arizona	0	1	0	1	1	1	1	1	1	1	4	0	2	0	0	0	1	0	0	3	1	5	0	0	1	0	0	1	0	0	0	0	1	1	1	11	3	2	3	3	3	2	2	1	4	5
1936	7	1936.58333333333	Arizona	1	1	2	3	3	2	3	4	4	9	5	0	3	0	1	1	6	0	0	7	4	4	5	1	7	3	0	2	0	0	5	2	4	0	2	1	19	3	23	3	0	2	1	5	10	10
1936	8	1936.66666666667	Arizona	0	10	1	12	6	1	5	2	6	11	14	3	20	1	1	1	7	1	1	5	5	9	9	0	3	10	0	5	1	1	7	3	19	3	1	48	7	4	35	12	1	10	7	5	18	32
1936	9	1936.75	Arizona	2	0	2	6	1	0	8	14	11	6	8	3	6	4	2	6	2	1	1	5	0	22	2	0	22	4	1	4	0	4	6	15	9	1	2	33	1	5	29	7	1	8	11	3	11	17
1936	10	1936.83333333333	Arizona	0	1	2	6	2	0	1	3	1	1	3	9	4	1	1	7	9	1	5	6	0	6	1	0	3	0	1	3	0	0	2	5	9	2	0	30	12	5	7	7	0	4	6	2	1	2
1936	11	1936.91666666667	Arizona	3	2	1	5	1	0	1	1	2	1	6	2	0	2	0	5	1	0	4	1	0	2	0	2	2	6	0	1	0	1	1	6	10	4	0	8	3	3	5	0	0	7	3	4	17	3
1936	12	1937	Arizona	1	0	0	2	4	0	0	2	0	0	2	1	4	3	0	2	4	0	7	2	0	0	0	3	0	0	0	0	4	2	0	1	2	0	0	5	1	0	2	2	0	1	2	3	6	0
1937	1	1937.08333333333	Arizona	0	0	1	3	1	2	0	1	1	1	2	0	1	1	0	0	1	0	2	0	2	4	0	1	3	1	1	0	0	1	0	0	2	0	0	0	1	0	1	1	0	0	0	2	1	7
1937	2	1937.16666666667	Arizona	0	0	2	0	0	1	0	0	0	0	0	0	0	0	1	1	0	0	2	0	0	0	0	0	2	0	5	1	0	4	1	1	1	0	1	1	1	0	1	5	0	1	0	1	0	4
1937	3	1937.25	Arizona	0	0	1	1	0	0	1	1	0	5	0	1	1	0	6	1	4	1	3	0	2	0	0	2	1	0	1	1	1	1	0	0	0	0	0	1	2	0	1	4	0	0	0	3	0	3
1937	4	1937.33333333333	Arizona	3	1	0	2	0	0	3	1	0	3	1	1	1	0	11	1	6	0	6	1	1	0	0	2	0	1	0	1	2	0	0	0	0	1	0	2	1	0	2	1	0	0	1	1	0	0
1937	5	1937.41666666667	Arizona	0	2	4	1	0	3	0	1	1	3	3	2	0	0	7	0	0	1	2	0	1	0	0	2	1	1	0	2	6	1	1	2	1	0	1	1	2	8	1	4	2	0	0	1	5	1
1937	6	1937.5	Arizona	0	0	2	0	0	1	2	3	1	1	2	1	2	0	7	1	1	1	2	12	3	0	1	1	4	2	1	1	0	0	0	4	1	2	0	2	2	3	3	5	2	3	0	6	7	2
1937	7	1937.58333333333	Arizona	6	0	13	1	0	0	7	2	2	0	1	2	8	1	14	0	2	3	9	12	3	1	0	12	0	4	2	0	3	1	1	4	3	4	0	1	5	8	1	11	0	3	1	3	13	3
1937	8	1937.66666666667	Arizona	2	0	9	0	2	1	3	0	3	5	0	12	5	4	8	0	3	8	21	45	16	3	0	32	9	2	3	0	6	4	0	0	4	6	1	1	5	9	2	13	1	3	1	18	12	10
1937	9	1937.75	Arizona	6	0	15	1	2	0	8	0	14	4	1	0	24	2	5	1	1	9	14	20	23	2	1	33	8	0	0	0	4	4	0	12	10	9	10	1	6	2	3	10	3	17	2	14	11	13
1937	10	1937.83333333333	Arizona	2	1	0	1	1	0	5	4	6	5	1	16	13	0	2	1	2	8	2	7	15	3	3	0	3	14	4	0	4	1	2	6	1	3	4	3	10	7	0	6	1	7	2	8	7	4
1937	11	1937.91666666667	Arizona	0	1	5	1	1	0	3	2	1	3	1	3	5	0	1	0	6	1	1	2	3	0	8	8	1	9	8	0	0	12	0	7	1	4	3	0	5	8	3	3	0	4	0	6	7	0
1937	12	1938	Arizona	1	1	1	0	0	1	4	0	1	3	1	0	1	0	2	1	6	4	1	1	2	2	1	3	4	5	12	0	2	3	2	3	0	2	1	0	4	4	0	3	1	4	0	3	6	0
1938	1	1938.08333333333	Arizona	1	1	0	1	0	2	1	0	0	0	1	1	0	1	0	0	4	2	3	1	0	7	1	0	0	4	3	1	1	0	0	0	0	1	1	0	1	0	0	0	0	1	0	2	0	0
1938	2	1938.16666666667	Arizona	1	1	1	0	0	1	0	2	1	0	0	1	0	1	1	0	1	0	1	0	1	0	0	0	0	2	0	0	0	7	3	0	1	0	0	1	1	0	0	0	3	1	0	0	2	0
1938	3	1938.25	Arizona	1	0	1	0	0	0	0	1	1	0	1	1	0	0	1	7	1	0	0	0	0	1	1	0	1	2	1	1	0	1	1	0	0	0	0	0	1	1	1	0	0	0	0	0	1	1
1938	4	1938.33333333333	Arizona	0	0	2	1	0	0	0	1	0	1	0	0	0	5	2	3	2	3	0	0	0	2	0	0	0	1	1	0	0	0	0	0	3	0	0	0	1	5	0	0	2	2	0	0	2	4
1938	5	1938.41666666667	Arizona	1	2	0	2	1	1	0	1	0	2	1	0	0	3	2	3	2	7	0	0	1	7	0	0	0	3	1	1	3	0	2	0	0	1	13	0	1	9	1	0	0	3	0	0	1	0
1938	6	1938.5	Arizona	1	4	2	7	2	0	1	2	0	1	3	0	0	3	1	10	3	5	4	3	2	4	1	0	1	11	0	1	5	2	0	2	5	0	3	1	3	5	4	1	0	4	3	2	1	0
1938	7	1938.58333333333	Arizona	2	15	7	15	0	2	2	2	1	0	2	2	0	0	3	0	0	1	4	1	2	3	1	0	0	11	1	4	13	2	2	0	1	5	2	0	4	5	7	0	1	5	8	3	0	0
1938	8	1938.66666666667	Arizona	0	2	6	14	2	3	0	1	0	0	5	13	1	10	11	14	12	12	2	5	2	10	0	0	0	5	2	6	24	0	10	1	12	5	26	4	2	11	7	0	2	22	14	21	0	0
1938	9	1938.75	Arizona	0	33	10	20	2	5	1	0	1	1	10	6	2	19	11	14	0	10	9	10	11	6	0	0	2	20	3	6	1	7	13	2	2	5	48	0	0	11	5	0	3	18	10	3	2	1
1938	10	1938.83333333333	Arizona	1	2	4	9	1	0	6	0	4	0	5	10	2	21	13	1	8	7	6	2	2	20	0	0	10	17	1	7	2	4	21	2	0	1	0	3	3	6	0	0	1	8	1	0	0	0
1938	11	1938.91666666667	Arizona	2	0	4	1	0	1	7	0	1	1	5	0	2	15	5	3	3	1	4	2	2	5	1	0	0	11	0	3	1	6	21	1	0	0	9	2	10	2	0	0	0	3	3	0	0	0
1938	12	1939	Arizona	0	3	3	4	0	2	6	4	3	1	0	1	0	10	2	1	3	2	1	0	2	6	0	2	4	2	0	2	7	1	7	3	0	5	6	0	3	3	0	0	0	0	1	3	2	5
1939	1	1939.08333333333	Arizona	0	0	3	1	0	3	1	0	4	1	1	2	1	4	2	1	0	0	0	0	1	2	1	0	1	0	1	3	3	0	2	1	1	1	3	0	10	0	0	0	0	0	1	0	0	0
1939	2	1939.16666666667	Arizona	0	1	0	0	0	0	0	3	0	0	4	1	0	1	0	1	1	0	0	0	0	8	0	0	2	0	1	0	0	0	0	1	2	0	1	1	0	0	1	2	3	0	2	3	1	2
1939	3	1939.25	Arizona	2	0	1	1	0	7	0	1	0	1	3	4	0	0	1	0	5	0	1	0	2	0	0	2	0	0	0	0	0	0	0	1	2	1	3	1	1	1	0	0	1	0	1	0	0	2
1939	4	1939.33333333333	Arizona	4	0	2	3	0	4	0	1	0	1	2	2	0	0	0	0	0	1	3	1	0	0	0	1	0	3	0	0	0	1	1	1	0	1	0	0	0	1	1	0	0	0	4	1	2	4
1939	5	1939.41666666667	Arizona	3	0	1	1	1	3	1	0	2	1	1	13	0	0	0	0	0	5	1	1	1	0	1	1	2	4	0	2	0	2	1	0	2	2	1	0	0	1	0	0	2	2	4	2	8	6
1939	6	1939.5	Arizona	20	1	2	2	0	5	1	0	0	3	4	1	0	1	0	1	3	3	1	4	0	1	0	1	0	6	4	2	2	0	4	0	0	1	0	0	3	1	0	0	3	1	6	2	1	5
1939	7	1939.58333333333	Arizona	6	1	3	2	0	4	0	0	1	11	2	14	0	0	2	1	5	1	1	3	0	1	1	2	0	9	3	0	0	3	5	1	0	2	2	1	2	0	0	1	2	8	13	0	6	10
1939	8	1939.66666666667	Arizona	11	3	2	1	0	18	0	0	5	12	1	20	1	3	2	0	12	0	0	7	0	0	0	7	1	20	3	4	1	6	8	0	1	12	5	4	6	11	2	2	8	2	6	0	19	2
1939	9	1939.75	Arizona	25	1	5	4	0	4	0	2	1	26	0	35	0	3	9	0	9	1	6	14	1	1	0	3	1	9	11	5	2	14	10	1	2	9	3	6	3	7	0	4	10	1	14	2	15	1
1939	10	1939.83333333333	Arizona	9	1	4	3	3	9	6	0	1	10	16	9	1	3	16	0	0	2	6	9	0	2	1	6	0	0	0	0	0	0	5	3	1	9	2	2	1	2	2	4	3	1	12	12	3	3
1939	11	1939.91666666667	Arizona	0	1	8	1	2	2	3	1	0	1	9	11	1	2	6	3	0	1	3	6	0	3	3	2	2	1	1	1	0	1	0	0	2	5	1	2	2	1	1	0	6	0	1	6	1	11
1939	12	1940	Arizona	5	1	5	0	1	1	8	0	1	2	2	0	1	0	1	0	1	1	0	3	4	0	2	4	0	4	5	1	0	0	1	0	4	7	0	2	1	0	0	1	3	0	2	2	1	5
1940	1	1940.08333333333	Arizona	0	0	2	0	0	0	3	0	1	0	2	1	0	0	1	0	0	1	0	5	0	1	5	1	1	0	1	0	1	0	1	0	0	7	0	7	2	3	0	1	0	0	1	1	0	0
1940	2	1940.16666666667	Arizona	0	4	1	0	0	0	2	1	6	0	1	0	0	0	1	0	0	2	1	2	0	1	0	0	2	0	4	2	0	2	0	0	0	1	0	0	0	5	0	1	0	1	0	0	2	0
1940	3	1940.25	Arizona	3	1	0	0	0	5	4	5	0	0	0	0	0	0	5	4	0	1	2	0	1	12	3	0	0	0	1	9	0	7	0	3	0	0	1	0	0	1	0	1	0	0	0	1	1	0
1940	4	1940.33333333333	Arizona	0	1	0	2	0	1	1	1	0	1	0	0	0	2	2	5	1	2	5	2	2	7	0	0	0	1	0	3	1	1	0	7	0	0	1	0	0	1	5	5	1	1	0	0	5	0
1940	5	1940.41666666667	Arizona	0	0	1	1	1	8	0	0	0	0	0	0	1	1	1	3	1	3	3	1	0	10	8	1	1	0	1	7	0	2	0	1	0	0	2	3	1	3	0	4	4	1	1	0	2	3
1940	6	1940.5	Arizona	0	2	1	3	5	3	3	3	1	1	2	1	0	2	3	1	0	2	16	2	4	0	0	8	2	1	0	17	0	4	0	4	2	1	1	1	1	2	0	11	1	4	1	0	4	1
1940	7	1940.58333333333	Arizona	0	2	1	11	1	3	3	0	0	8	11	4	1	0	1	2	4	2	9	5	3	12	54	13	0	0	1	29	5	2	2	7	1	0	1	1	6	2	9	11	1	6	5	0	9	3
1940	8	1940.66666666667	Arizona	2	2	1	9	7	18	18	0	11	6	40	5	3	6	6	8	5	9	37	13	2	7	73	24	0	0	1	3	6	12	2	12	4	0	1	0	0	4	12	0	10	0	8	0	7	0
1940	9	1940.75	Arizona	0	1	1	9	0	5	24	31	7	6	20	9	3	42	3	3	12	5	51	6	8	16	53	24	0	0	0	4	4	11	2	16	6	1	3	3	5	1	10	6	10	0	12	2	12	10
1940	10	1940.83333333333	Arizona	2	2	6	4	8	11	9	5	4	7	13	7	6	26	3	4	4	3	10	3	3	0	0	8	3	0	0	3	2	8	0	7	10	0	2	2	4	2	6	7	2	0	3	4	10	10
1940	11	1940.91666666667	Arizona	0	2	3	3	3	3	4	2	0	4	2	2	3	4	1	0	4	4	0	0	0	4	28	2	3	1	0	5	8	3	2	0	0	1	1	0	9	9	14	5	1	1	2	3	8	10
1940	12	1941	Arizona	0	3	4	14	3	2	0	4	1	1	0	1	0	0	0	1	1	0	1	3	2	0	11	2	1	1	0	1	0	2	0	0	3	0	0	2	2	2	2	2	0	0	4	0	2	4
1941	1	1941.08333333333	Arizona	0	0	2	3	7	1	0	0	0	2	0	1	1	0	0	0	2	0	0	0	3	0	1	0	0	0	0	1	1	2	3	0	1	1	0	0	1	0	17	1	0	0	0	0	0	0
1941	2	1941.16666666667	Arizona	0	6	2	1	4	2	0	2	1	0	0	0	0	1	1	1	2	0	0	1	3	1	0	2	0	0	0	1	0	1	0	0	0	1	0	0	0	0	0	0	0	0	1	0	0	1
1941	3	1941.25	Arizona	0	3	0	2	0	0	0	2	0	0	0	0	1	0	0	2	0	1	1	0	0	0	0	5	0	0	1	2	0	0	1	1	0	0	0	0	0	0	0	2	0	1	0	2	4	1
1941	4	1941.33333333333	Arizona	1	3	9	0	0	0	1	3	0	0	1	1	4	0	2	0	0	0	1	1	2	0	1	1	2	0	1	0	2	0	5	0	1	1	0	1	2	0	0	5	2	7	0	2	2	0
1941	5	1941.41666666667	Arizona	3	2	9	0	0	8	1	0	1	0	2	1	1	0	2	0	3	2	0	4	1	3	0	0	3	2	4	1	1	1	7	1	3	6	3	1	1	0	0	2	0	19	2	0	2	1
1941	6	1941.5	Arizona	1	2	3	0	0	4	2	4	2	1	2	1	6	1	5	1	2	0	0	1	3	5	1	5	2	1	3	0	1	2	7	0	5	2	5	3	3	0	0	1	2	18	1	22	1	3
1941	7	1941.58333333333	Arizona	0	2	6	1	0	5	1	4	4	0	2	0	1	2	1	2	2	7	0	1	12	0	1	5	2	1	3	3	5	1	13	5	6	15	0	6	5	0	0	5	2	21	2	14	3	2
1941	8	1941.66666666667	Arizona	2	2	7	5	1	11	3	9	4	5	3	14	1	1	6	0	16	24	2	7	9	6	1	15	3	0	6	15	0	2	51	12	8	28	20	5	6	11	0	12	7	31	4	13	8	5
1941	9	1941.75	Arizona	2	10	3	1	1	6	0	10	5	3	5	7	6	1	2	7	34	9	2	4	12	17	2	15	12	10	12	11	11	5	7	11	14	9	17	5	2	4	0	6	6	22	5	60	1	7
1941	10	1941.83333333333	Arizona	0	7	1	4	0	1	8	4	1	2	4	14	9	0	5	3	5	22	0	1	2	9	2	2	8	5	21	7	1	2	8	3	8	1	2	4	4	4	0	4	11	18	1	5	1	5
1941	11	1941.91666666667	Arizona	3	2	1	4	0	0	1	7	0	3	0	11	3	2	2	1	1	4	0	6	1	3	0	2	2	4	10	6	0	3	6	0	5	5	1	2	1	5	1	3	8	5	3	6	1	0
1941	12	1942	Arizona	1	1	0	2	0	0	4	6	0	3	1	2	16	0	1	1	2	1	0	1	1	0	0	0	2	10	10	3	1	0	3	6	2	3	2	0	2	4	1	3	7	1	3	0	2	0
1942	1	1942.08333333333	Arizona	0	0	0	0	0	2	0	1	1	1	1	0	6	0	0	0	0	0	0	0	0	0	0	1	2	1	2	1	0	1	0	3	1	1	0	0	0	1	0	4	6	1	2	3	0	1
1942	2	1942.16666666667	Arizona	1	0	0	0	2	1	0	1	1	0	1	1	2	0	0	1	1	0	0	0	0	1	0	1	0	0	5	0	0	5	0	1	1	4	0	1	0	0	0	0	0	0	0	1	1	1
1942	3	1942.25	Arizona	1	0	0	0	2	1	0	6	0	1	0	0	1	1	0	1	0	4	1	0	0	1	0	0	0	0	4	1	1	13	4	0	2	0	1	0	0	0	2	0	0	0	2	0	0	0
1942	4	1942.33333333333	Arizona	0	2	0	6	6	1	0	2	0	0	0	0	0	0	0	0	0	0	9	3	1	3	2	0	2	0	4	1	0	10	2	0	1	1	1	1	0	0	0	1	0	0	1	2	0	1
1942	5	1942.41666666667	Arizona	0	1	1	2	5	2	1	8	1	0	0	0	0	0	1	7	1	4	6	1	1	0	3	0	2	0	1	1	0	13	1	6	0	3	2	6	0	0	3	5	2	0	1	0	2	0
1942	6	1942.5	Arizona	3	3	5	2	5	0	3	5	1	0	0	1	2	0	8	9	2	1	7	2	0	0	5	0	0	2	3	2	0	13	4	5	0	4	2	3	0	1	4	1	3	1	4	3	1	1
1942	7	1942.58333333333	Arizona	3	13	0	3	9	4	10	0	2	1	1	0	7	1	3	4	6	19	5	0	0	3	5	0	4	8	5	1	0	9	6	14	1	1	1	7	3	3	7	6	2	3	5	0	1	3
1942	8	1942.66666666667	Arizona	5	24	5	9	35	6	7	5	18	1	2	0	6	1	2	8	19	24	11	1	3	0	8	0	0	10	12	1	1	28	1	2	7	2	2	28	2	7	6	11	5	4	14	14	3	20
1942	9	1942.75	Arizona	5	13	2	5	30	8	12	10	18	0	2	2	4	1	2	6	16	4	1	5	0	1	5	2	30	0	10	4	2	28	4	23	5	6	4	4	0	11	10	4	1	1	6	5	1	3
1942	10	1942.83333333333	Arizona	4	14	6	3	5	4	0	3	5	6	1	0	13	4	7	0	1	5	0	2	1	1	8	0	5	10	21	2	2	5	4	6	9	6	3	9	1	1	2	0	1	2	2	2	0	4
1942	11	1942.91666666667	Arizona	4	0	0	0	19	2	0	5	2	1	0	0	7	1	4	2	11	6	3	0	0	0	3	0	1	5	1	3	1	2	0	4	2	1	4	5	0	0	1	2	10	1	4	4	0	3
1942	12	1943	Arizona	6	3	0	7	0	2	0	5	1	0	1	0	1	1	0	1	6	2	1	0	2	0	0	1	1	0	1	1	4	0	2	7	1	0	1	1	4	0	0	4	6	2	0	3	1	1
1943	1	1943.08333333333	Arizona	4	0	0	0	2	2	0	2	1	1	0	4	2	0	1	3	6	0	2	0	1	0	0	0	1	0	1	0	7	2	2	0	1	3	2	4	1	0	0	0	0	1	1	1	3	1
1943	2	1943.16666666667	Arizona	2	0	6	0	0	0	1	2	2	1	3	1	0	1	2	1	0	0	0	0	0	0	2	1	2	0	1	0	0	0	0	1	1	0	1	1	0	0	0	0	2	3	0	2	0	1
1943	3	1943.25	Arizona	5	0	0	0	0	1	0	2	5	5	1	3	0	0	1	0	0	0	0	0	0	0	0	2	1	2	0	0	0	0	1	2	0	1	0	0	1	4	3	1	0	1	3	1	1	4
1943	4	1943.33333333333	Arizona	8	0	0	0	1	0	4	1	1	2	3	4	0	2	2	0	0	1	1	3	6	0	0	0	0	2	2	0	0	0	1	0	1	5	3	2	0	4	1	0	1	4	1	0	0	3
1943	5	1943.41666666667	Arizona	14	0	0	2	3	0	1	1	5	1	1	2	0	0	3	1	0	0	2	3	4	0	0	0	6	1	3	8	1	1	2	3	0	1	0	1	0	0	1	0	1	1	0	2	4	5
1943	6	1943.5	Arizona	11	1	1	2	3	1	1	1	0	4	1	1	0	0	3	0	0	2	1	0	5	1	0	3	6	1	0	0	0	3	1	1	2	2	0	0	2	0	0	1	3	4	2	0	18	1
1943	7	1943.58333333333	Arizona	10	2	0	8	6	2	0	1	0	3	2	3	1	0	2	2	0	2	1	1	0	0	2	2	10	1	2	3	0	3	1	1	1	0	2	3	16	0	2	3	2	1	1	0	21	5
1943	8	1943.66666666667	Arizona	16	1	2	0	13	2	1	0	2	4	6	8	0	1	5	5	2	7	1	0	11	12	2	18	0	0	4	14	1	8	2	1	4	9	3	5	2	1	5	15	5	4	3	1	11	1
1943	9	1943.75	Arizona	14	0	7	4	12	0	0	1	1	10	3	0	0	0	4	4	5	6	1	1	10	6	0	21	0	1	0	17	4	5	1	0	6	9	8	8	3	2	7	12	5	0	8	1	6	2
1943	10	1943.83333333333	Arizona	10	16	1	1	4	3	8	4	0	9	3	0	1	1	0	0	5	0	4	1	3	3	0	0	5	1	3	2	3	0	0	0	3	3	3	8	5	0	5	7	1	1	5	1	1	0
1943	11	1943.91666666667	Arizona	1	1	3	4	3	2	4	4	1	1	0	1	2	0	4	1	2	0	1	1	1	5	1	0	2	1	3	4	1	5	0	0	1	3	3	2	1	0	6	0	2	1	1	0	2	5
1943	12	1944	Arizona	3	1	0	2	2	2	3	3	1	0	1	3	3	0	6	1	0	2	4	2	1	0	1	1	0	3	1	1	1	5	0	0	1	0	0	3	1	0	0	5	0	1	0	0	1	13
1944	1	1944.08333333333	Arizona	0	0	2	1	0	1	1	6	2	0	0	3	0	0	0	3	1	0	0	1	1	1	0	0	5	0	1	0	0	0	0	0	4	5	2	1	2	0	0	6	0	0	0	0	0	2
1944	2	1944.16666666667	Arizona	0	4	1	0	1	1	1	4	0	0	0	2	0	0	0	0	0	0	0	0	0	2	0	0	2	0	0	1	6	0	1	6	0	0	0	0	3	0	7	1	2	0	2	0	4	0
1944	3	1944.25	Arizona	0	0	1	2	3	0	0	2	0	0	0	2	0	0	1	0	0	1	1	0	6	1	2	0	0	1	1	1	0	0	7	0	0	2	0	1	0	0	1	0	3	0	0	1	0	0
1944	4	1944.33333333333	Arizona	0	2	3	1	2	1	2	4	0	0	0	1	0	1	4	0	0	1	1	0	2	4	2	3	0	0	1	0	0	1	0	2	0	4	6	0	0	0	1	1	1	0	0	8	0	3
1944	5	1944.41666666667	Arizona	3	0	0	1	2	1	3	4	7	0	1	1	0	7	5	0	0	6	1	4	0	0	0	11	1	3	2	2	2	2	3	2	1	4	0	0	1	1	4	1	1	1	0	11	0	4
1944	6	1944.5	Arizona	2	0	1	5	0	1	5	4	12	0	6	1	3	1	0	0	2	5	1	5	2	1	0	22	1	2	1	5	0	2	3	2	0	2	7	1	0	4	3	0	6	2	0	14	0	2
1944	7	1944.58333333333	Arizona	2	0	1	4	3	0	3	6	0	0	5	0	13	7	4	0	2	5	1	7	1	0	2	11	0	5	7	4	3	0	11	3	2	4	13	2	1	11	2	0	14	5	7	2	2	1
1944	8	1944.66666666667	Arizona	7	0	3	5	20	4	6	5	33	0	5	2	17	13	10	1	6	1	5	20	2	5	0	39	1	5	6	11	4	11	9	3	3	0	25	1	4	24	2	6	3	4	12	16	1	0
1944	9	1944.75	Arizona	14	0	3	4	4	1	2	19	11	3	2	3	11	16	14	4	5	9	5	2	2	4	2	21	0	0	12	4	0	14	4	0	2	2	14	0	6	25	4	3	11	9	6	16	0	10
1944	10	1944.83333333333	Arizona	4	0	14	5	2	1	5	5	19	4	9	3	5	6	8	1	1	1	8	6	1	4	0	9	0	3	7	1	0	4	16	0	7	20	3	0	2	22	0	12	9	6	1	7	0	1
1944	11	1944.91666666667	Arizona	1	3	11	3	1	1	1	3	9	4	10	1	0	1	0	0	0	0	5	0	2	5	0	5	0	7	4	1	2	4	13	2	1	5	2	3	1	8	0	2	0	7	0	10	2	4
1944	12	1945	Arizona	0	0	4	2	0	2	0	5	5	4	12	3	1	1	2	1	0	0	9	4	2	1	1	2	1	1	3	0	6	2	4	1	0	0	1	5	1	8	2	0	6	0	1	4	1	0
1945	1	1945.08333333333	Arizona	3	0	2	1	1	0	5	0	0	1	5	2	0	0	1	0	5	0	0	1	2	0	3	0	0	3	1	0	1	4	7	1	0	1	0	0	1	0	2	2	1	2	3	1	0	0
1945	2	1945.16666666667	Arizona	1	0	0	0	0	0	2	6	0	3	0	4	0	2	4	1	0	1	0	0	0	0	0	0	0	1	1	0	1	1	5	1	0	3	1	1	0	0	0	2	1	0	0	1	0	1
1945	3	1945.25	Arizona	0	1	0	0	1	1	1	0	1	1	0	0	0	4	5	1	1	1	0	1	0	0	1	0	1	1	6	0	1	0	1	0	4	2	0	0	6	0	2	2	0	1	0	0	0	0
1945	4	1945.33333333333	Arizona	0	6	3	2	6	1	1	0	0	2	2	1	0	15	1	3	2	3	1	1	0	0	1	0	1	0	19	0	14	0	2	1	0	8	0	1	2	1	1	4	1	1	3	1	6	3
1945	5	1945.41666666667	Arizona	0	8	5	0	3	1	0	1	0	1	1	1	0	16	1	2	0	1	4	2	0	7	1	3	1	1	4	1	10	0	1	1	6	3	2	0	7	7	1	1	2	0	1	5	6	4
1945	6	1945.5	Arizona	0	1	4	3	8	2	0	0	1	2	5	1	0	0	0	8	0	1	1	1	0	3	1	4	2	2	12	3	9	1	2	1	2	16	1	2	18	5	0	1	2	4	4	4	2	1
1945	7	1945.58333333333	Arizona	1	5	7	3	6	8	1	1	0	6	9	4	5	10	1	8	0	0	0	1	3	19	0	0	3	13	17	1	25	5	0	1	16	7	0	0	13	1	5	1	10	3	4	0	1	11
1945	8	1945.66666666667	Arizona	3	8	15	8	8	7	0	3	2	5	7	7	2	15	8	60	1	0	19	0	15	7	8	2	0	0	25	4	23	5	20	2	42	9	4	9	2	9	1	3	11	0	7	7	12	11
1945	9	1945.75	Arizona	4	8	4	12	14	8	13	1	2	18	0	5	6	4	2	39	5	0	15	0	9	39	9	0	5	23	27	3	14	3	9	2	2	14	2	18	23	22	14	0	54	5	16	2	2	4
1945	10	1945.83333333333	Arizona	6	0	8	3	7	3	10	5	1	6	2	1	0	19	2	2	0	2	17	4	9	10	1	1	6	2	14	2	5	2	12	0	4	2	4	2	27	5	5	2	15	2	0	2	1	20
1945	11	1945.91666666667	Arizona	5	2	1	5	3	9	4	1	1	1	14	1	2	11	3	8	3	0	4	0	6	0	0	0	3	12	18	1	1	0	3	1	2	4	9	0	2	19	1	0	7	4	0	6	0	0
1945	12	1946	Arizona	3	1	4	2	2	2	7	1	1	0	0	4	1	1	10	4	0	0	2	7	5	3	0	3	1	5	2	1	1	1	5	0	1	1	16	3	2	4	13	0	5	0	1	0	3	0
1946	1	1946.08333333333	Arizona	2	2	0	0	12	1	7	5	3	4	5	14	1	3	6	8	3	4	6	2	3	5	0	4	11	12	2	5	5	0	3	0	5	2	6	3	0	0	1	0	2	4	3	0	2	5
1946	2	1946.16666666667	Arizona	1	1	1	3	1	1	0	0	7	0	0	6	13	9	2	3	0	7	5	2	3	0	4	0	9	2	1	1	2	3	0	9	9	1	0	0	2	0	4	0	0	4	2	0	2	0
1946	3	1946.25	Arizona	0	3	1	2	0	5	1	6	8	1	3	17	18	3	5	3	0	3	1	1	1	4	7	0	14	8	0	0	7	4	0	2	9	2	1	2	0	4	1	10	12	1	0	2	1	0
1946	4	1946.33333333333	Arizona	1	5	16	1	3	3	0	2	20	3	2	26	25	3	4	1	4	1	0	4	1	2	2	0	10	4	1	2	26	4	5	4	3	4	16	0	3	6	5	20	28	3	5	2	5	0
1946	5	1946.41666666667	Arizona	1	3	6	0	5	3	0	11	22	13	2	32	21	4	2	6	13	5	5	8	7	4	25	0	8	4	0	8	31	16	3	3	3	5	8	2	10	9	4	14	20	3	13	2	8	3
1946	6	1946.5	Arizona	2	2	5	2	5	5	6	27	36	18	3	55	44	2	1	6	12	2	3	14	4	7	35	1	10	7	0	11	45	7	7	7	5	0	14	12	5	8	8	14	18	4	18	3	14	1
1946	7	1946.58333333333	Arizona	22	18	19	2	12	15	34	20	36	52	2	79	78	5	2	17	31	4	4	13	2	15	47	9	18	8	2	13	99	7	2	6	7	6	20	15	7	11	7	32	29	5	35	3	25	1
1946	8	1946.66666666667	Arizona	45	27	25	14	59	17	98	30	60	158	5	133	142	41	9	34	43	3	1	23	11	13	54	25	17	9	2	25	123	9	6	31	6	9	64	32	15	12	11	61	55	11	48	16	22	2
1946	9	1946.75	Arizona	19	25	19	18	39	30	70	20	125	125	8	117	63	43	9	24	60	6	1	36	28	16	44	26	8	16	1	43	72	9	10	28	25	15	62	32	10	13	21	69	37	12	60	16	33	1
1946	10	1946.83333333333	Arizona	13	9	27	5	9	14	28	3	59	64	3	36	22	18	19	12	30	3	2	11	6	16	26	10	19	12	7	19	71	4	11	26	11	9	15	45	3	4	7	41	59	12	34	7	10	2
1946	11	1946.91666666667	Arizona	5	4	22	0	13	7	13	2	10	41	1	12	19	19	8	5	20	4	5	7	10	2	33	9	7	12	6	12	20	1	22	6	2	5	9	17	7	9	2	17	17	1	12	20	4	13
1946	12	1947	Arizona	3	10	13	11	3	7	8	11	7	19	1	0	9	12	5	5	8	6	13	6	3	1	13	6	7	9	3	11	5	4	14	3	2	7	8	38	1	2	2	5	9	4	5	8	5	2
1947	1	1947.08333333333	Arizona	1	4	2	0	4	1	2	3	2	4	1	13	4	0	6	9	2	1	1	1	1	0	26	4	6	2	4	20	2	1	9	4	8	2	0	5	3	1	0	3	1	12	3	1	1	0
1947	2	1947.16666666667	Arizona	1	1	7	1	0	0	1	1	0	0	6	2	1	7	4	3	1	0	5	8	2	1	1	10	6	1	0	4	6	0	4	3	4	7	0	3	4	0	5	3	4	0	3	11	2	0
1947	3	1947.25	Arizona	1	10	6	5	4	0	5	1	0	4	3	2	1	8	8	1	8	3	8	0	21	0	3	3	3	1	6	4	11	0	4	1	1	14	0	9	0	0	1	0	11	5	3	3	3	0
1947	4	1947.33333333333	Arizona	1	2	5	5	3	1	11	7	1	2	8	3	8	10	29	2	6	6	16	0	8	1	10	3	5	1	5	2	8	0	4	3	14	20	3	10	0	3	0	4	17	2	17	7	4	0
1947	5	1947.41666666667	Arizona	5	6	5	5	16	0	24	30	3	2	10	3	2	2	21	3	12	21	46	11	8	4	17	5	11	5	1	14	1	3	20	0	29	39	7	31	5	4	0	6	12	2	16	5	1	1
1947	6	1947.5	Arizona	2	16	5	3	13	5	10	30	12	2	5	4	0	3	43	1	13	17	29	8	9	2	10	12	5	5	3	19	6	2	25	5	12	51	5	27	3	4	3	5	5	5	48	13	1	2
1947	7	1947.58333333333	Arizona	2	26	5	24	22	4	21	69	8	1	16	9	1	4	68	6	8	23	38	7	6	4	40	12	24	5	16	10	16	10	42	10	8	51	9	49	10	25	2	8	23	14	60	32	6	3
1947	8	1947.66666666667	Arizona	13	71	2	27	28	11	29	73	17	5	39	30	3	9	40	23	18	33	81	19	14	14	55	22	55	21	13	49	13	14	63	43	20	116	64	73	18	33	9	9	7	42	61	61	32	5
1947	9	1947.75	Arizona	2	89	1	7	23	10	39	52	10	12	41	34	2	5	103	60	29	20	74	13	29	16	34	25	43	16	10	47	12	19	64	42	28	76	53	34	28	31	5	43	13	43	61	52	25	4
1947	10	1947.83333333333	Arizona	1	42	1	9	25	2	24	45	8	16	48	13	12	36	19	23	17	7	60	16	5	14	15	15	41	37	12	27	16	27	35	25	4	36	45	28	10	15	2	16	14	27	47	42	28	0
1947	11	1947.91666666667	Arizona	5	13	2	9	14	3	9	19	10	13	23	4	1	10	29	23	4	1	26	16	3	3	12	2	12	12	4	25	7	3	15	14	3	23	19	12	16	3	4	20	18	21	10	47	30	5
1947	12	1948	Arizona	2	2	3	1	6	0	5	13	9	19	14	1	0	7	42	34	7	1	15	16	5	6	9	2	7	28	2	7	6	8	3	13	5	14	26	2	1	9	12	25	12	16	13	38	8	6
1948	1	1948.08333333333	Arizona	0	3	0	2	6	1	4	3	1	1	12	3	0	4	5	11	1	3	4	2	0	1	3	7	1	7	0	1	6	1	0	7	3	0	8	3	2	0	1	2	4	7	2	2	11	1
1948	2	1948.16666666667	Arizona	0	2	6	3	0	2	2	3	12	1	5	1	4	2	3	0	5	2	1	0	3	2	2	7	0	4	0	4	4	2	7	0	0	6	0	4	0	2	0	1	3	6	0	1	1	0
1948	3	1948.25	Arizona	1	11	6	6	1	1	0	1	0	2	2	4	1	1	11	0	10	1	0	1	3	1	2	3	2	0	0	2	3	4	3	3	0	9	1	4	1	1	0	2	0	11	3	4	4	6
1948	4	1948.33333333333	Arizona	0	18	8	8	1	1	1	5	4	1	1	1	0	0	24	3	17	0	3	3	7	5	1	2	8	1	2	13	16	8	2	1	1	4	1	3	2	2	1	0	4	9	6	9	33	35
1948	5	1948.41666666667	Arizona	6	6	5	11	5	2	6	8	12	0	12	3	0	0	21	11	12	1	0	8	4	5	3	7	12	6	2	5	9	17	5	2	6	4	3	11	1	3	31	14	8	22	13	11	30	36
1948	6	1948.5	Arizona	2	8	16	25	1	1	3	4	22	7	38	2	5	2	63	12	24	10	0	5	6	12	2	37	11	3	7	8	6	22	10	9	13	2	8	18	5	2	13	6	20	5	40	13	2	36
1948	7	1948.58333333333	Arizona	19	13	42	59	16	7	5	6	21	19	45	7	6	5	45	15	40	29	1	1	28	9	9	19	12	10	9	5	3	31	16	33	25	8	14	49	6	5	32	13	27	15	51	10	2	58
1948	8	1948.66666666667	Arizona	33	26	69	90	34	27	8	4	46	38	33	17	17	9	53	25	124	23	4	1	66	15	16	101	23	31	28	2	26	66	16	78	48	9	31	92	15	3	54	14	37	48	104	11	13	101
1948	9	1948.75	Arizona	45	8	65	139	31	64	14	7	75	41	67	22	22	10	100	28	75	55	5	1	58	10	44	64	20	40	20	2	26	53	46	89	99	36	20	74	25	2	77	57	40	41	65	7	24	92
1948	10	1948.83333333333	Arizona	32	1	36	99	12	29	12	7	68	21	28	5	3	17	19	16	30	34	0	10	26	2	32	12	23	29	52	3	9	45	19	57	28	19	5	41	2	3	56	26	22	35	31	5	51	63
1948	11	1948.91666666667	Arizona	19	3	19	49	8	13	2	3	25	7	7	22	0	10	4	11	18	10	1	8	7	7	3	16	20	16	14	14	12	22	9	21	18	10	15	36	4	2	17	16	12	13	8	4	22	56
1948	12	1949	Arizona	4	4	3	30	3	12	3	1	10	14	7	7	2	27	3	1	20	8	0	1	3	10	2	6	7	9	41	6	8	25	1	9	12	23	16	5	2	2	25	9	6	15	8	9	20	21
1949	1	1949.08333333333	Arizona	8	5	1	4	0	4	20	0	1	1	2	0	1	1	0	1	6	6	2	0	16	12	3	8	33	7	18	0	2	11	0	4	0	2	1	4	1	5	6	2	1	2	1	1	27	1
1949	2	1949.16666666667	Arizona	3	5	9	13	1	7	1	1	2	0	1	1	12	8	2	17	0	1	14	4	1	2	0	5	4	1	1	0	0	1	5	6	0	15	1	3	2	14	2	0	8	0	1	6	1	1
1949	3	1949.25	Arizona	3	10	1	3	1	2	0	0	1	0	17	3	4	4	0	5	0	4	9	2	0	0	2	0	0	8	28	6	8	5	0	1	0	8	1	3	0	4	0	22	2	1	0	4	2	1
1949	4	1949.33333333333	Arizona	0	12	1	1	13	4	0	3	11	4	10	1	10	3	1	8	2	3	28	1	3	0	0	1	1	1	32	10	6	5	5	0	0	8	5	6	0	7	1	12	2	0	3	22	11	13
1949	5	1949.41666666667	Arizona	3	13	1	15	15	52	0	8	6	6	9	7	7	24	3	6	0	19	4	5	8	0	0	0	0	16	10	8	12	1	8	0	0	14	7	16	14	4	12	10	1	0	7	12	9	8
1949	6	1949.5	Arizona	3	14	4	1	13	36	4	8	4	13	14	23	17	19	4	12	0	37	4	8	21	3	0	0	1	13	16	6	19	0	8	10	1	14	41	8	30	7	19	4	4	0	5	21	3	8
1949	7	1949.58333333333	Arizona	20	44	3	1	16	77	12	8	4	22	17	37	19	21	15	37	1	58	8	17	52	2	0	5	3	16	48	13	17	3	12	17	3	23	44	9	64	5	11	2	11	5	9	15	2	16
1949	8	1949.66666666667	Arizona	57	49	10	2	13	185	22	31	33	46	54	58	71	36	11	56	0	75	12	52	60	3	16	5	3	64	78	26	28	23	26	15	12	32	36	18	96	15	23	3	23	26	13	8	3	34
1949	9	1949.75	Arizona	29	53	26	3	27	95	14	37	20	62	35	40	55	28	69	71	26	75	7	64	46	15	30	1	2	82	50	28	21	25	23	17	17	30	50	14	59	12	6	5	26	36	3	9	9	22
1949	10	1949.83333333333	Arizona	21	94	26	0	18	36	8	23	14	51	5	12	24	4	8	30	6	52	26	47	14	10	14	0	2	35	21	26	10	11	36	7	15	22	34	5	46	7	6	2	15	34	5	2	4	11
1949	11	1949.91666666667	Arizona	14	20	10	11	8	32	12	13	28	14	8	14	16	8	11	15	1	26	17	23	19	17	10	0	0	21	8	12	7	20	11	7	12	4	19	10	20	3	8	0	18	15	2	0	1	23
1949	12	1950	Arizona	5	35	4	9	29	17	19	6	19	7	12	10	33	1	10	6	3	19	7	25	4	5	7	0	10	11	16	12	4	15	11	14	11	9	12	9	19	2	11	0	12	8	6	0	3	5
1950	1	1950.08333333333	Arizona	5	7	0	0	8	8	14	1	3	0	6	2	5	1	0	0	1	12	8	3	1	5	5	0	13	1	3	4	0	7	7	16	0	1	2	5	6	4	2	1	1	2	10	0	0	0
1950	2	1950.16666666667	Arizona	3	7	2	8	2	0	6	4	10	0	1	0	0	3	8	0	6	7	8	1	8	1	14	0	3	0	0	3	3	0	4	18	1	19	0	4	7	17	0	0	6	0	7	0	2	1
1950	3	1950.25	Arizona	1	2	3	9	0	2	20	5	8	2	2	3	20	1	11	16	2	2	5	1	25	0	10	5	9	0	0	2	6	2	1	3	1	0	11	0	1	2	2	15	3	2	0	0	4	0
1950	4	1950.33333333333	Arizona	11	5	14	13	8	4	23	0	2	0	7	4	30	2	15	18	2	1	11	5	5	1	20	7	14	2	1	2	6	8	0	1	1	0	4	4	3	10	7	20	4	1	10	14	8	3
1950	5	1950.41666666667	Arizona	7	4	4	4	6	1	42	8	6	0	4	3	44	2	16	21	8	1	46	12	1	11	21	16	27	3	2	14	5	3	3	1	4	0	6	8	19	18	11	18	3	2	10	10	6	1
1950	6	1950.5	Arizona	10	1	4	4	2	1	31	40	16	2	11	3	49	3	16	24	4	2	50	2	2	7	14	14	36	5	1	22	2	12	2	1	1	7	9	19	24	14	24	13	0	1	21	7	2	12
1950	7	1950.58333333333	Arizona	7	1	13	5	22	4	79	42	24	2	34	15	35	17	15	38	13	7	39	5	0	17	27	13	60	12	3	20	16	14	6	0	5	25	13	10	14	15	33	34	6	0	28	14	3	15
1950	8	1950.66666666667	Arizona	16	0	36	10	20	10	71	51	28	13	56	16	35	28	20	65	35	16	43	30	0	54	48	29	97	16	1	60	12	38	11	8	3	71	32	34	16	30	39	73	6	5	68	38	14	18
1950	9	1950.75	Arizona	39	3	25	3	15	18	81	70	49	9	58	18	75	71	18	44	4	9	38	37	0	61	40	39	117	35	1	68	37	47	10	41	2	54	53	68	23	30	45	45	8	20	34	42	12	37
1950	10	1950.83333333333	Arizona	28	3	17	2	9	38	40	45	47	6	46	7	21	22	15	28	28	6	8	42	1	43	47	19	104	32	15	4	16	60	8	25	2	57	13	52	20	42	16	17	5	12	12	8	2	16
1950	11	1950.91666666667	Arizona	27	0	13	9	5	7	9	15	13	2	18	2	13	21	14	17	13	6	6	42	1	29	53	9	30	20	3	9	10	29	5	19	1	22	10	39	40	12	22	29	2	4	17	5	4	14
1950	12	1951	Arizona	17	1	16	1	3	33	8	6	8	0	6	0	14	20	36	2	9	0	10	32	5	50	27	2	30	8	10	7	6	47	1	2	0	9	5	34	15	2	32	4	9	4	6	0	2	4
1951	1	1951.08333333333	Arizona	4	4	1	3	9	7	1	0	6	0	11	0	11	12	13	1	10	0	2	10	0	2	3	1	0	2	13	3	1	0	3	0	2	7	3	7	3	1	18	3	0	1	0	2	8	2
1951	2	1951.16666666667	Arizona	8	0	2	2	3	4	3	0	0	5	1	2	1	2	15	2	1	6	0	2	1	1	0	0	1	0	7	0	0	2	0	1	0	4	0	9	15	0	3	0	17	2	4	4	0	2
1951	3	1951.25	Arizona	9	2	1	1	6	1	0	0	1	7	3	0	6	1	5	7	0	12	0	5	5	3	3	2	8	0	2	0	4	7	0	5	7	4	4	4	5	0	0	3	24	2	4	8	0	1
1951	4	1951.33333333333	Arizona	5	5	9	1	8	1	1	0	0	2	12	2	31	1	8	12	4	3	10	42	6	9	8	5	6	3	17	3	17	32	4	8	12	1	11	7	6	0	0	2	5	5	1	15	10	7
1951	5	1951.41666666667	Arizona	12	15	32	0	12	3	6	0	7	25	6	0	15	4	14	7	1	2	4	47	2	16	10	1	3	7	12	10	6	10	1	4	8	0	6	8	48	1	1	4	3	9	3	14	7	6
1951	6	1951.5	Arizona	22	24	12	0	12	1	15	6	3	16	4	3	28	4	14	9	1	12	11	63	2	34	3	1	2	7	8	3	16	8	10	3	7	0	27	4	37	1	2	11	7	1	0	21	21	6
1951	7	1951.58333333333	Arizona	26	35	36	8	30	1	18	14	4	16	4	5	16	4	20	10	0	24	18	126	5	18	21	4	13	14	29	17	19	12	11	1	14	0	19	10	20	2	6	30	11	8	5	62	28	15
1951	8	1951.66666666667	Arizona	67	82	72	11	36	1	52	9	24	32	6	18	42	8	64	21	4	23	47	126	33	36	31	9	2	48	59	33	42	28	13	7	28	2	37	24	36	16	11	35	16	34	1	92	90	16
1951	9	1951.75	Arizona	86	79	53	74	69	7	19	11	9	53	2	13	29	12	65	19	2	67	34	57	34	15	26	20	0	32	54	28	50	41	31	9	43	2	27	26	41	19	2	35	36	20	2	120	54	17
1951	10	1951.83333333333	Arizona	30	19	53	49	24	9	8	21	21	18	2	19	30	8	39	10	16	56	7	17	58	2	16	10	3	24	59	13	28	28	21	3	65	4	6	8	11	25	4	23	15	18	10	32	45	5
1951	11	1951.91666666667	Arizona	21	16	24	8	9	13	12	25	32	43	10	16	17	10	24	2	11	16	7	16	99	5	19	16	4	43	15	7	22	31	3	1	19	3	9	4	14	18	0	21	8	28	9	8	61	4
1951	12	1952	Arizona	6	3	23	16	2	15	15	20	10	28	3	10	9	4	8	2	6	6	5	15	36	5	27	11	5	3	19	2	18	17	1	7	7	5	6	1	10	1	9	14	7	38	4	2	35	2
1952	1	1952.08333333333	Arizona	2	3	15	17	0	1	14	5	2	4	1	13	5	1	3	5	1	17	1	6	17	1	4	10	0	0	5	0	12	3	0	10	0	9	1	1	2	2	7	1	7	13	4	1	0	2
1952	2	1952.16666666667	Arizona	0	2	6	0	0	6	2	7	16	10	0	10	0	1	2	1	2	5	0	0	17	3	4	1	1	2	15	0	0	0	0	8	1	0	0	1	7	0	0	0	0	4	4	0	0	3
1952	3	1952.25	Arizona	1	1	15	3	0	4	2	4	21	2	0	10	1	7	10	2	8	1	2	4	7	2	3	5	7	0	20	3	2	1	18	19	0	15	0	7	2	1	2	6	4	0	0	3	0	11
1952	4	1952.33333333333	Arizona	0	13	24	9	4	6	9	4	10	1	3	1	3	13	5	4	13	17	0	3	8	16	2	7	7	1	18	13	3	16	41	11	3	3	1	11	1	6	11	5	0	2	0	8	17	5
1952	5	1952.41666666667	Arizona	8	11	21	9	30	17	42	17	7	14	23	7	1	15	7	3	16	20	17	0	34	24	6	22	32	5	22	3	0	8	27	8	14	8	3	2	2	10	60	3	13	11	1	7	50	3
1952	6	1952.5	Arizona	15	13	31	3	22	14	37	15	6	27	13	11	21	11	2	11	40	25	26	2	36	17	19	3	2	6	44	9	5	11	31	9	22	2	2	0	1	36	43	4	4	5	12	12	35	1
1952	7	1952.58333333333	Arizona	29	27	21	2	68	4	28	35	8	16	13	35	20	10	9	3	66	22	57	13	60	55	18	9	6	9	62	14	10	16	65	12	51	3	3	0	1	34	47	5	11	8	6	36	25	6
1952	8	1952.66666666667	Arizona	85	58	54	24	127	14	73	82	8	43	40	84	58	20	23	20	122	31	50	36	113	174	18	10	8	6	103	19	9	19	205	25	103	1	2	13	5	76	42	28	17	2	21	15	55	18
1952	9	1952.75	Arizona	59	29	58	48	119	14	58	63	0	17	29	32	74	21	10	57	73	35	40	18	42	134	15	18	42	5	64	30	6	43	79	14	69	0	2	3	9	86	130	15	14	10	13	30	62	46
1952	10	1952.83333333333	Arizona	82	12	37	26	87	17	11	18	0	12	28	9	29	7	13	17	37	25	30	7	15	83	19	2	21	19	34	33	1	18	27	33	36	0	5	3	6	71	73	20	5	4	13	9	17	46
1952	11	1952.91666666667	Arizona	59	12	5	14	18	6	25	13	6	12	28	12	2	7	11	13	40	26	25	7	14	19	2	1	4	7	32	38	0	5	30	7	33	9	6	1	12	26	89	13	1	1	2	8	4	32
1952	12	1953	Arizona	27	15	3	27	8	5	21	5	2	4	19	25	1	19	7	10	15	12	14	1	4	9	3	2	9	11	8	22	2	4	6	24	18	8	5	13	19	11	33	8	11	1	15	5	1	6
1953	1	1953.08333333333	Arizona	7	3	1	5	8	10	4	1	4	1	3	30	0	14	1	20	0	2	13	3	1	8	2	5	35	5	17	9	3	2	5	11	9	1	1	5	7	7	8	1	24	0	4	13	0	1
1953	2	1953.16666666667	Arizona	7	3	0	4	4	7	0	2	0	1	1	8	1	10	0	0	1	6	9	3	9	0	1	9	1	2	0	3	16	2	6	2	2	11	16	1	2	4	11	10	14	2	2	1	1	5
1953	3	1953.25	Arizona	8	11	0	2	10	1	2	1	4	0	0	6	0	46	0	1	1	4	4	11	9	8	1	4	5	10	1	7	4	14	0	6	5	22	19	0	15	22	22	2	3	4	1	1	2	1
1953	4	1953.33333333333	Arizona	7	6	6	6	17	2	9	3	25	10	1	8	4	73	5	1	4	11	0	11	9	3	0	12	2	5	12	2	6	37	5	18	11	27	15	0	36	8	7	2	3	1	4	1	2	2
1953	5	1953.41666666667	Arizona	6	13	8	4	18	0	10	1	39	23	11	10	10	58	2	12	1	15	1	10	9	8	0	24	6	13	16	1	2	46	9	2	8	30	18	27	57	5	24	5	2	5	28	9	10	0
1953	6	1953.5	Arizona	16	9	12	7	10	1	18	5	47	32	4	31	3	35	13	11	8	10	1	13	34	13	9	51	44	44	20	1	2	61	8	2	13	35	16	27	47	2	21	2	1	16	9	23	23	13
1953	7	1953.58333333333	Arizona	39	24	61	1	13	2	32	17	67	15	15	22	21	86	11	59	12	2	1	7	38	12	6	104	56	49	16	2	7	63	7	2	28	56	11	13	77	4	29	11	4	12	22	42	28	9
1953	8	1953.66666666667	Arizona	172	29	130	4	77	11	27	33	143	32	36	52	7	147	15	63	36	3	0	17	86	18	21	123	38	83	23	11	22	180	4	5	51	97	41	49	53	16	49	20	17	25	18	30	68	28
1953	9	1953.75	Arizona	66	8	101	3	37	6	23	54	126	20	40	21	30	126	10	95	54	3	0	13	45	29	12	175	21	99	13	38	33	100	7	5	18	68	46	33	77	12	27	21	52	15	50	59	54	35
1953	10	1953.83333333333	Arizona	39	6	70	3	11	10	3	23	61	20	39	18	46	52	3	56	30	1	7	27	30	7	6	93	41	61	10	22	12	40	4	4	13	89	29	42	48	20	30	10	38	25	34	18	32	20
1953	11	1953.91666666667	Arizona	11	1	22	1	3	32	1	9	23	18	74	0	28	25	8	34	41	7	1	28	43	5	1	59	14	33	17	16	4	44	9	1	9	35	7	6	25	8	5	9	38	24	5	21	9	14
1953	12	1954	Arizona	10	9	9	17	1	29	9	15	13	13	17	2	12	19	4	7	8	7	6	20	23	10	8	33	24	15	11	35	18	13	2	4	19	25	12	10	14	18	3	6	14	11	2	13	13	16
1954	1	1954.08333333333	Arizona	5	2	3	2	2	11	1	5	1	1	18	4	1	9	10	3	3	1	1	15	5	1	9	1	4	20	2	12	22	7	1	12	3	14	14	15	1	7	1	0	2	6	1	0	18	8
1954	2	1954.16666666667	Arizona	1	1	1	9	6	1	0	12	8	3	0	1	8	7	9	6	12	2	9	22	1	0	2	1	3	15	4	1	16	2	1	4	2	10	8	0	1	1	0	5	0	8	0	1	0	9
1954	3	1954.25	Arizona	7	3	3	11	2	1	1	10	6	0	0	9	0	4	1	13	18	2	3	9	0	0	0	0	8	7	11	0	10	7	5	3	8	4	11	0	5	1	1	1	13	3	6	11	0	1
1954	4	1954.33333333333	Arizona	3	7	21	6	0	15	4	2	2	5	0	30	0	19	13	2	25	1	2	11	15	0	5	25	14	3	8	4	20	0	4	8	1	4	19	0	4	22	2	0	11	3	10	5	6	0
1954	5	1954.41666666667	Arizona	12	5	12	4	11	20	3	3	0	23	1	6	3	13	8	10	12	4	11	11	16	3	24	33	14	38	20	1	32	0	2	2	4	7	22	10	1	14	6	3	19	6	15	1	13	13
1954	6	1954.5	Arizona	20	40	7	3	34	9	2	8	6	36	1	17	3	13	13	12	13	4	13	9	6	1	11	33	42	17	3	10	85	4	1	8	7	2	23	19	6	20	33	4	29	4	21	8	20	16
1954	7	1954.58333333333	Arizona	53	68	5	21	50	52	7	8	20	32	1	23	6	38	35	14	43	1	11	9	14	3	10	63	36	24	7	17	122	9	16	10	11	4	13	46	16	20	69	5	46	12	52	7	54	16
1954	8	1954.66666666667	Arizona	41	138	5	32	68	103	10	28	9	77	9	24	32	30	73	41	46	3	13	59	78	12	22	94	34	27	19	91	133	20	24	25	76	18	33	41	24	42	96	18	93	36	91	6	73	64
1954	9	1954.75	Arizona	45	110	14	21	102	121	16	13	4	35	11	22	37	40	63	42	86	4	47	52	43	8	21	112	51	26	4	99	158	36	38	73	87	22	16	46	16	14	100	25	87	19	86	4	46	47
1954	10	1954.83333333333	Arizona	27	75	13	43	23	84	6	6	4	26	4	7	26	8	40	9	46	21	26	54	29	23	3	42	34	17	3	28	63	13	41	33	78	18	31	33	11	2	13	36	54	62	16	1	55	12
1954	11	1954.91666666667	Arizona	14	22	10	26	15	53	1	11	1	14	1	4	14	3	16	2	39	7	16	42	14	26	2	24	16	14	1	15	37	5	24	56	23	27	13	7	1	2	4	3	54	7	14	0	18	1
1954	12	1955	Arizona	2	8	1	9	7	30	15	7	8	9	9	10	3	3	9	6	6	13	12	24	16	22	0	25	25	17	2	18	23	1	24	38	3	32	4	38	4	6	6	0	7	19	9	0	24	0
1932	5	1932.41666666667	Arkansas	1	1	1	1	1	1	1	1	2	0	0	1	4	3	1	1	2	0	1	0	2	1	1	0	0	2	0	0	1	2	3	1	0	2	3	3	0	2	0	2	1	2	1	2	4	0
1932	6	1932.5	Arkansas	1	1	4	2	1	1	1	0	2	1	1	2	7	3	3	2	1	1	7	0	8	3	1	7	1	6	1	2	3	3	11	1	1	10	6	3	1	3	0	6	0	4	1	2	7	1
1932	7	1932.58333333333	Arkansas	2	1	6	6	1	1	0	1	1	1	1	4	8	5	8	3	3	5	14	1	9	15	1	13	1	17	1	2	27	20	17	7	1	20	8	5	12	19	0	11	2	4	4	2	27	2
1932	8	1932.66666666667	Arkansas	3	2	8	5	3	3	2	0	2	4	6	4	8	10	1	6	3	1	11	2	4	7	0	11	1	12	1	6	12	15	21	2	1	10	4	0	4	10	0	5	2	15	0	2	8	1
1932	9	1932.75	Arkansas	2	2	4	1	1	0	1	1	0	5	3	4	2	2	2	2	1	2	8	3	2	3	1	3	1	2	0	4	7	7	7	1	0	12	1	2	3	6	0	12	2	8	1	1	9	1
1932	10	1932.83333333333	Arkansas	3	0	7	0	3	2	1	2	1	3	0	1	2	0	1	11	1	2	3	2	6	1	1	2	0	1	1	2	4	1	3	1	2	4	2	2	10	2	0	3	3	5	0	1	2	1
1932	11	1932.91666666667	Arkansas	1	2	6	3	0	3	0	0	0	1	1	2	5	1	0	0	1	1	2	1	3	3	0	2	0	3	2	1	0	0	3	2	3	2	0	2	5	2	1	3	4	1	1	3	1	1
1932	12	1933	Arkansas	0	2	1	1	1	1	0	1	1	0	0	1	4	1	0	2	1	1	1	2	1	0	3	1	1	1	2	0	0	1	1	1	1	0	2	1	5	1	2	0	2	2	1	1	0	2
1933	1	1933.08333333333	Arkansas	1	0	1	2	1	7	1	1	1	1	0	1	3	2	2	1	2	1	1	3	1	1	0	2	1	1	5	1	0	0	2	2	1	1	1	0	1	1	1	1	2	0	2	0	3	1
1933	2	1933.16666666667	Arkansas	2	1	1	0	2	2	0	2	1	0	0	0	0	0	1	0	1	1	1	0	2	0	1	1	0	0	0	3	2	1	1	1	2	3	0	0	1	1	0	2	1	0	1	0	0	0
1933	3	1933.25	Arkansas	0	0	0	1	1	0	0	1	0	0	0	0	1	2	0	1	1	1	1	1	0	0	0	1	1	1	0	0	0	1	1	1	0	4	5	1	1	7	0	0	0	1	1	1	0	1
1933	4	1933.33333333333	Arkansas	0	0	1	0	0	0	2	2	1	0	0	1	0	4	2	3	0	1	0	0	1	0	0	1	0	0	0	2	1	0	0	0	1	1	0	1	0	1	0	1	0	1	1	0	0	1
1933	5	1933.41666666667	Arkansas	0	0	2	2	0	0	3	1	0	0	8	2	1	1	0	2	1	4	2	1	0	0	2	0	1	4	1	1	0	2	2	1	4	2	2	1	0	1	0	2	1	0	0	1	2	1
1933	6	1933.5	Arkansas	1	1	3	2	0	3	18	3	2	5	4	6	9	1	0	4	1	9	3	2	1	0	3	1	1	7	2	1	3	3	3	5	9	10	3	2	1	0	1	2	1	3	0	1	5	4
1933	7	1933.58333333333	Arkansas	3	1	11	2	3	9	88	8	3	15	19	12	34	0	2	10	7	14	5	5	0	1	5	3	5	19	3	3	9	3	5	4	14	26	12	7	4	5	2	10	3	7	3	2	7	9
1933	8	1933.66666666667	Arkansas	1	0	1	7	3	8	53	11	2	8	15	15	13	1	1	19	6	20	6	5	0	1	2	8	2	14	1	9	7	3	4	10	24	13	5	1	1	2	3	8	7	1	7	2	3	8
1933	9	1933.75	Arkansas	1	0	1	2	2	1	12	3	1	10	2	2	18	3	2	4	4	4	3	1	1	1	0	3	3	1	0	12	1	2	3	7	15	2	1	1	2	0	3	7	4	2	2	1	1	0
1933	10	1933.83333333333	Arkansas	0	0	1	0	1	0	1	1	0	2	1	2	2	2	0	4	2	3	11	1	8	1	3	4	3	6	2	9	1	1	3	10	10	2	4	0	3	1	1	2	4	1	2	3	4	0
1933	11	1933.91666666667	Arkansas	4	0	1	0	1	2	2	12	1	0	0	1	2	1	1	1	1	2	1	2	1	1	3	1	3	4	0	3	3	2	9	2	5	4	2	0	4	1	0	0	3	3	3	1	3	1
1933	12	1934	Arkansas	0	1	1	2	2	2	0	2	1	2	0	1	0	4	1	0	1	3	3	1	2	2	0	0	0	3	1	0	2	0	2	1	4	1	2	1	5	0	1	1	4	0	3	3	2	0
1934	1	1934.08333333333	Arkansas	0	0	0	0	2	1	2	2	1	2	0	0	0	1	1	0	0	1	3	0	1	6	0	1	0	1	3	0	1	0	0	0	1	0	5	0	0	0	1	0	5	2	2	0	0	1
1934	2	1934.16666666667	Arkansas	0	2	0	0	0	0	1	1	1	3	1	0	4	1	2	0	0	1	1	1	3	0	0	1	2	0	0	1	0	2	3	4	2	1	2	1	2	0	0	1	5	0	2	0	3	6
1934	3	1934.25	Arkansas	5	2	2	0	0	2	1	6	1	0	3	0	0	5	1	3	1	0	0	1	3	0	2	3	0	1	6	1	0	3	0	1	2	1	1	1	1	4	1	2	1	3	1	0	0	1
1934	4	1934.33333333333	Arkansas	0	1	0	1	1	3	0	1	1	0	2	1	0	3	1	0	6	1	0	2	0	3	5	3	1	2	3	1	2	0	2	1	1	2	1	2	0	1	4	0	0	3	0	1	0	1
1934	5	1934.41666666667	Arkansas	3	5	0	1	0	2	1	1	6	1	0	0	3	2	1	0	1	3	1	3	0	3	2	0	1	1	1	2	0	1	1	1	0	2	0	1	2	2	2	2	2	1	2	4	1	0
1934	6	1934.5	Arkansas	0	4	1	1	1	9	1	2	4	2	1	1	1	7	1	4	2	5	0	5	0	5	5	1	3	1	2	4	0	6	1	1	1	4	1	8	3	11	1	1	0	3	9	2	1	0
1934	7	1934.58333333333	Arkansas	0	19	6	2	3	14	3	17	24	4	1	1	11	8	4	8	28	26	2	14	1	9	23	1	16	1	6	28	1	7	5	1	4	19	2	4	5	26	6	0	2	3	25	1	5	0
1934	8	1934.66666666667	Arkansas	0	10	0	7	3	31	0	10	32	3	0	1	11	4	9	13	20	16	2	21	3	19	26	4	10	2	11	28	6	7	6	4	3	30	4	6	14	22	5	0	1	7	18	3	2	3
1934	9	1934.75	Arkansas	3	13	5	13	0	3	1	4	18	3	3	2	1	4	12	4	8	31	1	3	2	12	12	2	9	5	10	8	4	2	13	1	5	13	0	2	13	8	1	1	1	3	14	1	1	2
1934	10	1934.83333333333	Arkansas	0	17	2	1	2	3	1	2	11	0	1	1	5	2	3	1	7	6	4	1	1	5	3	0	3	1	5	5	3	1	5	0	4	3	0	0	3	5	3	1	4	4	8	1	1	8
1934	11	1934.91666666667	Arkansas	2	13	8	1	0	2	2	0	7	0	1	1	2	2	2	0	3	3	3	1	1	0	3	0	0	1	3	3	2	2	3	1	1	4	3	1	2	1	3	0	9	8	2	4	0	1
1934	12	1935	Arkansas	1	7	2	0	0	8	1	0	4	0	0	2	2	3	2	2	6	5	2	1	2	0	1	0	2	1	1	4	5	0	5	1	2	1	1	1	1	1	4	2	3	5	0	1	6	1
1935	1	1935.08333333333	Arkansas	0	11	1	0	2	1	0	2	4	2	0	3	0	3	3	1	3	3	1	0	2	2	4	1	1	0	1	0	8	0	8	1	2	2	3	3	0	2	1	0	1	2	0	0	2	0
1935	2	1935.16666666667	Arkansas	0	2	0	4	1	4	0	1	5	0	2	0	0	2	1	2	1	1	1	0	0	6	1	2	0	1	5	1	1	1	0	2	4	1	1	3	0	2	0	0	0	0	1	0	7	1
1935	3	1935.25	Arkansas	0	4	1	4	2	3	0	0	0	1	2	0	7	2	1	6	0	0	2	5	0	1	1	5	0	0	0	2	3	2	0	0	0	1	1	2	1	0	2	1	0	1	2	2	3	0
1935	4	1935.33333333333	Arkansas	0	2	4	1	0	0	2	0	1	2	0	6	0	0	0	0	3	1	0	2	2	0	0	1	0	3	1	1	1	2	0	0	2	1	1	2	2	3	2	0	4	0	0	0	1	1
1935	5	1935.41666666667	Arkansas	3	0	0	1	0	2	0	0	3	0	1	0	2	0	2	1	0	1	0	2	1	0	2	0	0	0	3	1	2	1	0	2	1	0	1	2	0	1	0	0	1	6	2	0	0	0
1935	6	1935.5	Arkansas	2	3	0	1	2	7	1	1	11	7	0	4	4	3	9	1	4	1	0	6	1	1	2	1	1	2	5	3	6	3	2	1	1	1	0	2	1	9	1	1	3	4	6	1	3	2
1935	7	1935.58333333333	Arkansas	1	8	1	4	8	13	3	0	17	16	0	4	11	7	21	6	6	4	5	19	3	4	8	9	4	14	8	16	10	7	5	4	5	5	0	1	6	27	4	4	2	18	9	2	9	1
1935	8	1935.66666666667	Arkansas	5	27	4	3	9	10	1	4	16	32	1	13	15	24	14	3	7	2	7	13	1	3	11	7	6	11	10	22	11	4	15	6	10	1	2	1	5	16	2	4	1	25	5	1	3	2
1935	9	1935.75	Arkansas	10	13	2	1	1	10	15	7	6	33	2	3	7	9	14	1	5	6	2	9	1	3	6	2	2	7	3	9	5	1	6	8	5	2	0	0	9	6	4	6	1	13	1	6	1	1
1935	10	1935.83333333333	Arkansas	2	13	1	2	1	11	3	3	3	23	2	5	2	4	10	0	5	3	2	3	1	2	0	1	4	5	2	3	7	2	3	8	1	3	0	2	1	3	9	6	1	5	3	2	0	3
1935	11	1935.91666666667	Arkansas	6	7	2	2	8	1	0	3	1	5	2	5	2	2	5	0	2	1	1	5	4	1	1	0	2	10	2	2	1	4	1	9	5	4	0	1	2	1	1	1	1	3	1	9	2	2
1935	12	1936	Arkansas	1	2	1	2	5	0	1	3	1	2	0	3	1	0	1	0	1	0	4	4	1	4	5	0	2	3	1	3	0	0	1	9	2	0	0	11	1	1	1	2	2	1	0	1	2	0
1936	1	1936.08333333333	Arkansas	0	1	0	1	6	0	1	7	0	1	3	0	1	3	0	3	1	0	1	1	4	3	1	0	1	3	1	2	0	3	1	8	0	0	1	2	1	1	8	2	0	1	0	3	0	1
1936	2	1936.16666666667	Arkansas	1	1	0	1	2	0	1	1	1	5	0	1	1	0	1	0	0	1	1	2	0	1	0	6	1	1	0	1	2	0	1	1	0	4	0	2	2	0	3	0	0	0	1	1	2	0
1936	3	1936.25	Arkansas	1	3	2	1	0	0	0	0	2	1	1	3	0	1	0	0	0	1	0	1	3	2	3	1	1	0	1	0	2	3	5	0	2	2	2	1	3	0	2	1	0	0	7	2	1	1
1936	4	1936.33333333333	Arkansas	1	1	4	2	0	0	1	0	0	1	3	1	1	3	1	1	0	0	0	0	0	2	0	3	0	0	2	0	1	2	5	1	6	0	1	2	4	4	0	0	0	0	1	2	0	2
1936	5	1936.41666666667	Arkansas	1	2	4	3	1	0	2	0	1	4	0	0	3	1	2	3	0	1	0	8	3	2	1	1	1	3	0	3	2	1	2	2	2	0	0	1	1	0	3	5	0	1	0	2	0	0
1936	6	1936.5	Arkansas	0	9	12	4	1	0	3	1	6	3	1	1	5	2	1	3	0	1	4	3	6	5	0	22	8	4	1	5	14	4	3	11	4	0	5	4	2	2	21	9	3	2	2	9	0	3
1936	7	1936.58333333333	Arkansas	0	39	33	6	2	0	7	4	8	23	4	4	5	7	5	9	0	2	26	16	11	20	4	35	6	7	2	10	9	15	11	31	6	0	15	4	17	3	36	31	9	7	2	24	3	10
1936	8	1936.66666666667	Arkansas	1	14	53	16	1	0	9	13	11	7	10	1	3	3	4	5	0	5	8	14	10	10	2	37	26	13	2	16	9	19	5	27	7	1	5	6	8	2	46	14	9	11	1	18	3	4
1936	9	1936.75	Arkansas	3	4	27	4	0	0	11	6	15	3	2	2	2	4	8	3	1	1	6	6	9	4	1	29	20	7	7	7	12	8	1	28	3	0	9	4	4	4	17	12	4	8	2	7	3	5
1936	10	1936.83333333333	Arkansas	18	3	7	5	3	5	4	0	5	3	0	1	4	2	19	1	1	2	15	2	3	11	1	9	6	5	2	3	9	1	0	11	1	1	3	2	3	3	9	6	3	4	2	3	6	3
1936	11	1936.91666666667	Arkansas	21	1	14	5	0	1	1	2	0	2	0	2	2	1	4	2	2	1	4	8	1	5	3	6	1	2	2	2	2	0	2	6	6	2	5	1	2	1	7	17	2	9	4	3	3	3
1936	12	1937	Arkansas	10	2	9	3	1	4	1	1	2	2	0	2	3	3	2	0	2	0	4	1	14	1	2	6	3	2	0	1	3	0	0	1	6	4	1	3	1	1	5	3	0	4	0	6	9	2
1937	1	1937.08333333333	Arkansas	6	1	1	7	1	2	1	1	1	10	1	2	3	1	1	0	1	1	2	2	2	1	3	1	4	4	3	2	1	2	2	0	2	2	1	1	1	1	1	0	2	2	2	1	0	9
1937	2	1937.16666666667	Arkansas	8	1	6	1	1	1	1	1	1	5	0	0	1	1	1	1	0	1	0	2	4	0	4	1	2	0	2	1	1	1	0	0	5	1	1	4	2	1	1	0	1	1	2	4	1	1
1937	3	1937.25	Arkansas	1	1	2	2	1	0	1	0	1	3	0	2	1	1	1	0	2	2	2	2	0	1	0	5	1	1	0	1	1	0	0	0	3	1	1	0	2	1	1	1	2	1	6	1	1	2
1937	4	1937.33333333333	Arkansas	0	1	0	2	2	2	1	0	0	2	0	0	1	2	1	1	1	1	0	0	4	0	8	2	2	0	1	0	2	2	2	0	2	3	5	1	5	2	1	3	2	0	1	2	0	1
1937	5	1937.41666666667	Arkansas	2	2	2	4	0	1	0	0	0	5	1	1	0	1	2	2	1	1	2	1	0	2	1	0	0	0	4	1	3	4	2	3	8	1	8	2	0	0	0	0	0	2	0	3	0	4
1937	6	1937.5	Arkansas	15	1	0	9	1	0	5	1	0	9	1	3	1	1	0	3	11	2	3	2	2	0	1	3	0	11	17	0	2	13	3	5	8	12	37	3	5	1	1	1	0	4	1	2	2	7
1937	7	1937.58333333333	Arkansas	172	0	1	15	2	2	8	2	2	51	7	4	2	5	1	7	23	13	2	11	9	10	1	15	2	26	55	3	9	15	11	10	9	20	104	12	7	3	2	1	0	13	1	1	6	13
1937	8	1937.66666666667	Arkansas	57	1	4	25	17	0	7	3	1	46	4	14	4	4	17	14	20	12	1	14	10	13	2	7	1	24	92	2	5	21	23	6	19	11	108	7	20	3	6	2	1	13	2	1	2	17
1937	9	1937.75	Arkansas	39	2	10	22	20	1	4	4	6	23	1	12	7	9	29	3	33	9	8	12	22	7	3	3	4	5	63	1	5	21	4	4	15	12	23	9	14	0	2	2	0	9	3	2	6	23
1937	10	1937.83333333333	Arkansas	37	3	3	12	7	1	13	1	2	14	0	10	17	8	9	3	5	7	5	0	4	1	1	9	1	1	39	2	1	7	1	5	7	12	18	3	9	1	2	0	1	4	17	2	4	14
1937	11	1937.91666666667	Arkansas	10	3	7	3	7	1	3	2	2	5	2	4	13	9	1	2	1	4	2	6	11	1	5	9	0	1	8	4	0	9	1	1	3	14	17	3	7	6	2	7	2	1	3	2	7	11
1937	12	1938	Arkansas	3	3	1	1	0	3	6	0	7	1	2	7	5	4	1	1	0	2	1	1	2	2	6	3	1	1	3	2	5	4	0	2	1	18	16	7	5	9	5	0	0	2	3	2	3	2
1938	1	1938.08333333333	Arkansas	7	5	4	1	0	2	2	1	1	1	2	2	9	1	1	0	0	3	0	0	0	3	1	1	4	1	0	1	1	0	1	1	1	2	4	3	2	1	0	2	2	0	4	0	4	3
1938	2	1938.16666666667	Arkansas	2	0	1	1	2	2	6	2	1	2	1	0	0	1	1	0	5	0	3	0	2	2	2	0	1	2	1	1	0	1	1	0	1	0	0	1	3	1	0	1	3	0	2	0	4	0
1938	3	1938.25	Arkansas	2	2	0	0	3	0	1	1	1	1	0	0	0	0	1	4	1	4	0	5	1	0	0	0	0	3	4	1	0	1	0	2	0	0	1	1	1	1	3	1	0	3	1	4	4	2
1938	4	1938.33333333333	Arkansas	2	1	1	1	0	0	2	1	0	1	0	0	1	2	1	1	2	1	3	1	1	0	1	0	2	2	2	3	1	1	3	1	4	0	2	1	2	4	10	1	1	0	1	0	1	0
1938	5	1938.41666666667	Arkansas	2	2	7	5	1	5	1	4	3	1	2	0	0	1	0	1	0	1	6	1	2	0	0	1	1	0	1	1	2	1	0	1	0	0	11	3	2	4	1	1	5	1	1	2	9	5
1938	6	1938.5	Arkansas	2	23	10	10	3	9	3	11	6	3	8	1	1	0	1	6	1	1	4	1	5	5	1	2	2	4	2	4	7	3	2	2	0	0	6	3	5	5	0	3	6	6	4	3	27	8
1938	7	1938.58333333333	Arkansas	3	84	16	33	12	24	9	42	13	7	17	4	7	2	2	13	7	6	35	1	18	39	3	4	16	13	3	18	36	9	11	2	2	2	8	21	13	46	2	4	16	17	17	27	22	7
1938	8	1938.66666666667	Arkansas	4	47	30	22	16	32	24	98	17	31	17	7	8	1	3	25	1	6	49	0	9	19	1	13	16	30	9	12	70	7	6	3	3	7	10	25	12	48	2	11	23	15	20	21	31	10
1938	9	1938.75	Arkansas	1	27	6	21	5	8	3	32	5	5	15	4	8	1	1	4	1	4	14	5	9	22	5	3	18	4	10	4	16	14	3	2	6	3	0	12	17	18	1	10	8	27	7	21	8	9
1938	10	1938.83333333333	Arkansas	3	25	2	9	2	5	6	4	3	2	9	3	5	1	1	7	1	2	22	2	6	5	2	1	9	3	8	5	17	4	1	5	2	13	1	6	31	8	1	8	2	5	3	3	3	8
1938	11	1938.91666666667	Arkansas	3	7	2	3	8	7	1	17	1	2	1	4	8	3	1	12	3	0	10	0	5	5	4	1	5	5	2	2	5	2	1	3	5	3	1	10	21	6	2	5	7	7	2	2	1	2
1938	12	1939	Arkansas	6	2	2	1	5	6	1	8	4	6	1	1	3	2	0	4	3	0	4	1	5	1	2	1	3	2	5	2	4	1	1	4	4	0	0	6	2	2	0	7	2	8	3	0	0	1
1939	1	1939.08333333333	Arkansas	1	2	2	2	3	23	4	3	2	2	1	6	0	1	0	4	1	4	2	1	1	0	1	2	3	3	0	3	2	3	2	0	1	1	1	1	1	4	1	3	1	4	1	3	1	0
1939	2	1939.16666666667	Arkansas	2	0	3	1	0	7	1	1	0	1	1	4	0	1	1	0	0	0	2	0	1	1	0	5	1	0	0	7	1	1	4	0	2	1	2	0	4	7	0	0	1	2	0	3	1	11
1939	3	1939.25	Arkansas	1	1	0	1	1	3	0	0	1	1	5	1	2	3	2	5	1	2	1	1	3	1	0	7	0	1	0	0	1	0	0	0	3	1	2	1	0	0	0	1	2	1	5	2	0	2
1939	4	1939.33333333333	Arkansas	2	0	0	1	0	1	1	0	2	2	1	2	2	0	2	0	5	2	1	0	2	4	1	0	1	2	1	0	1	4	0	3	2	2	1	1	3	4	1	1	7	2	2	2	2	5
1939	5	1939.41666666667	Arkansas	3	0	2	1	0	2	5	3	0	1	0	2	1	1	1	1	2	2	1	2	2	4	3	2	2	2	0	1	0	1	2	0	3	0	2	1	0	0	1	1	1	2	2	1	3	1
1939	6	1939.5	Arkansas	3	1	7	11	1	5	10	4	0	2	0	3	2	1	1	16	1	9	3	2	9	11	2	20	2	0	0	7	0	0	2	3	14	4	3	3	6	1	6	4	0	5	6	3	5	3
1939	7	1939.58333333333	Arkansas	4	4	28	34	7	12	18	24	0	4	5	21	3	6	15	50	3	14	4	14	9	34	4	30	13	1	2	8	1	2	18	3	20	4	17	10	34	5	13	17	3	12	8	6	15	4
1939	8	1939.66666666667	Arkansas	6	5	9	50	3	21	21	34	2	5	6	29	2	12	16	121	5	18	4	21	17	28	5	20	29	3	7	23	4	1	14	6	10	19	19	19	23	16	24	47	2	24	6	1	15	14
1939	9	1939.75	Arkansas	7	5	20	31	2	15	32	13	1	2	3	19	1	0	5	89	3	14	5	10	19	17	4	16	3	1	5	10	5	0	16	10	18	15	17	24	32	10	12	50	1	4	13	1	6	8
1939	10	1939.83333333333	Arkansas	8	2	7	11	3	4	6	17	2	0	4	11	0	0	2	50	2	6	5	17	34	12	2	6	1	5	6	10	3	1	5	1	9	10	9	9	11	3	2	8	5	5	6	0	4	2
1939	11	1939.91666666667	Arkansas	7	2	5	13	3	2	4	2	2	1	3	3	5	0	1	15	0	3	3	5	20	4	4	3	2	3	1	6	0	0	3	2	6	3	6	5	14	2	5	2	0	8	5	2	3	3
1939	12	1940	Arkansas	5	1	11	4	3	4	2	2	2	8	2	2	3	1	3	3	0	1	0	11	4	1	9	3	1	2	0	2	2	0	6	1	8	2	4	5	2	1	2	6	0	3	1	0	1	8
1940	1	1940.08333333333	Arkansas	2	1	5	3	4	2	6	1	1	1	4	1	1	0	1	7	4	2	1	2	0	1	4	1	0	1	3	2	8	0	4	0	2	2	9	2	0	0	3	14	2	3	3	3	1	5
1940	2	1940.16666666667	Arkansas	1	0	3	1	0	1	3	3	0	1	2	1	0	2	1	0	5	0	9	6	1	3	5	2	1	2	3	1	1	1	4	1	0	2	1	0	0	3	5	1	0	0	1	0	5	0
1940	3	1940.25	Arkansas	3	4	5	1	0	0	1	1	1	0	0	4	1	1	6	6	3	0	0	0	4	0	2	1	2	0	2	2	0	11	3	1	1	4	4	0	1	6	0	3	0	4	0	0	1	6
1940	4	1940.33333333333	Arkansas	2	1	0	0	3	1	0	3	1	0	1	1	1	2	2	1	3	2	4	0	0	0	1	0	2	3	0	0	2	4	0	1	0	2	1	4	0	1	1	0	0	4	1	1	6	0
1940	5	1940.41666666667	Arkansas	0	0	0	0	3	2	0	2	4	1	1	1	1	1	0	0	1	0	9	0	1	1	4	1	1	1	1	0	3	2	5	1	1	2	1	2	1	6	1	1	1	1	0	0	3	2
1940	6	1940.5	Arkansas	0	2	2	1	12	1	4	3	7	1	8	9	4	5	2	2	1	0	54	7	1	10	9	1	2	0	0	0	8	8	8	6	5	3	9	11	1	9	1	2	6	3	1	5	10	9
1940	7	1940.58333333333	Arkansas	2	10	6	2	36	3	11	14	9	9	18	32	18	7	6	3	0	0	149	40	4	18	40	7	7	1	0	1	32	5	29	8	9	6	13	20	1	7	1	5	25	6	2	11	8	33
1940	8	1940.66666666667	Arkansas	6	10	1	2	58	4	9	64	23	6	7	71	10	15	6	1	1	0	88	31	4	35	43	32	8	0	0	2	38	9	24	17	14	3	8	25	1	16	4	14	34	18	5	38	21	49
1940	9	1940.75	Arkansas	5	2	1	2	53	13	6	16	18	10	3	35	19	10	1	1	2	1	60	10	3	26	34	26	17	0	0	1	18	7	4	25	28	18	9	10	1	11	5	2	30	10	5	33	12	21
1940	10	1940.83333333333	Arkansas	6	4	0	3	27	3	7	12	14	2	5	15	2	8	1	3	1	7	42	8	5	15	8	8	8	7	0	4	12	4	2	1	31	5	13	12	7	1	12	5	10	11	8	13	16	7
1940	11	1940.91666666667	Arkansas	2	5	0	2	10	3	4	6	15	12	1	12	5	7	1	1	1	7	8	14	3	8	5	1	2	4	2	1	16	15	1	6	4	3	10	3	3	0	6	20	15	3	6	5	6	7
1940	12	1941	Arkansas	0	2	1	1	17	4	2	2	6	11	1	13	2	7	2	1	5	2	1	8	1	3	0	1	0	2	0	2	4	1	3	5	7	2	4	1	3	0	2	13	7	1	8	1	1	4
1941	1	1941.08333333333	Arkansas	0	0	3	2	16	1	4	3	3	1	1	4	9	1	3	2	0	2	3	4	2	1	1	2	3	2	2	0	2	0	2	5	7	4	3	0	1	9	0	5	8	2	5	1	10	4
1941	2	1941.16666666667	Arkansas	4	9	2	2	1	1	2	4	6	0	3	3	4	5	2	1	2	1	0	1	0	2	4	0	1	0	0	1	0	3	6	0	6	0	1	3	1	1	3	0	0	4	2	5	1	1
1941	3	1941.25	Arkansas	3	2	2	0	2	1	1	3	1	1	0	1	2	1	1	1	3	1	4	1	0	1	1	6	3	3	4	2	6	2	1	1	3	0	0	0	3	0	0	2	1	1	2	2	1	4
1941	4	1941.33333333333	Arkansas	0	4	0	1	1	1	0	0	1	2	1	9	1	0	2	2	1	2	1	2	2	0	2	7	1	0	3	1	1	1	2	5	0	0	4	1	1	1	2	3	2	2	1	1	0	1
1941	5	1941.41666666667	Arkansas	3	0	3	2	1	0	1	0	1	0	13	4	1	3	0	1	4	1	1	1	1	5	3	1	0	0	1	2	3	0	2	2	1	1	0	0	1	0	2	1	7	0	4	4	0	1
1941	6	1941.5	Arkansas	0	2	3	2	2	2	4	2	4	1	46	18	2	5	2	5	19	10	1	2	1	10	5	4	6	1	4	1	3	4	14	15	2	3	1	3	4	2	1	1	21	1	17	12	1	12
1941	7	1941.58333333333	Arkansas	3	19	7	6	15	8	19	4	10	3	39	59	6	32	12	13	20	34	1	2	8	44	12	30	15	11	27	6	5	1	17	32	8	25	3	8	13	11	14	8	47	3	9	17	2	15
1941	8	1941.66666666667	Arkansas	12	15	15	16	21	23	21	7	6	1	95	102	28	29	9	3	53	35	3	2	4	74	3	59	28	10	14	9	4	5	48	53	11	36	3	11	13	13	11	2	84	4	17	41	5	19
1941	9	1941.75	Arkansas	9	5	7	21	10	8	5	4	2	1	46	39	29	17	13	0	30	27	6	2	7	17	5	19	16	1	34	5	3	0	33	38	14	11	12	7	8	14	4	2	24	2	43	41	10	4
1941	10	1941.83333333333	Arkansas	10	5	14	9	17	12	6	1	1	6	21	23	24	5	6	2	3	7	7	1	1	6	4	7	4	3	11	4	1	1	11	27	11	19	6	5	7	2	6	5	25	7	14	23	2	1
1941	11	1941.91666666667	Arkansas	10	4	10	17	15	31	7	1	1	1	15	3	8	7	1	1	2	10	3	4	0	5	10	2	13	1	14	1	1	0	9	8	4	7	3	0	6	3	5	0	20	5	27	4	2	2
1941	12	1942	Arkansas	5	3	1	3	3	7	1	0	0	0	1	3	4	6	1	5	3	2	4	2	3	3	8	2	40	4	4	2	1	0	1	8	2	3	0	1	2	3	2	4	7	12	3	7	8	0
1942	1	1942.08333333333	Arkansas	4	1	1	0	6	1	0	4	1	1	1	1	1	4	0	3	1	1	2	7	1	1	4	2	8	4	8	1	1	1	2	1	5	3	3	1	2	1	1	2	5	10	1	3	6	1
1942	2	1942.16666666667	Arkansas	3	1	0	2	0	2	1	5	1	8	2	0	2	1	7	1	3	1	1	1	3	7	2	1	1	1	1	1	3	2	1	3	2	1	1	1	3	1	3	0	3	3	0	2	1	1
1942	3	1942.25	Arkansas	1	1	1	17	0	6	3	1	2	2	1	1	2	1	2	2	0	1	1	3	0	5	0	2	0	1	2	1	1	0	11	4	2	2	0	0	3	2	1	2	0	1	0	0	1	1
1942	4	1942.33333333333	Arkansas	0	1	1	0	2	5	4	4	3	2	0	1	1	7	0	0	0	1	1	0	0	2	1	0	3	0	2	1	1	2	8	0	0	2	2	0	1	6	6	2	1	1	0	3	1	6
1942	5	1942.41666666667	Arkansas	4	4	3	4	1	0	0	8	2	1	1	1	1	5	0	0	1	1	5	0	1	3	2	0	1	3	2	7	7	3	2	3	2	1	0	1	0	2	1	0	2	1	1	1	5	1
1942	6	1942.5	Arkansas	7	9	4	8	2	4	2	19	1	1	6	1	2	9	1	1	2	2	23	2	6	5	15	1	3	6	5	8	5	11	18	2	8	4	3	6	0	8	5	3	9	2	3	1	10	7
1942	7	1942.58333333333	Arkansas	50	33	6	45	10	32	6	134	3	4	4	7	7	17	3	4	6	5	94	5	18	18	82	2	41	10	34	14	9	58	145	8	16	23	24	22	0	14	12	10	21	4	38	3	53	9
1942	8	1942.66666666667	Arkansas	33	109	27	45	7	26	6	31	1	7	8	11	12	13	3	3	3	5	132	5	16	5	65	1	33	30	18	26	19	53	258	6	31	41	35	50	2	9	73	9	38	13	53	7	85	18
1942	9	1942.75	Arkansas	24	46	16	70	13	11	1	29	0	2	8	8	10	10	6	2	3	2	121	8	11	4	48	0	37	33	7	15	10	33	88	4	28	48	17	21	16	14	44	17	59	6	23	2	83	19
1942	10	1942.83333333333	Arkansas	16	19	19	26	6	8	1	31	1	2	1	10	29	22	13	2	13	2	18	1	2	7	26	0	21	39	6	16	25	11	18	3	18	10	28	24	22	8	22	3	42	39	8	1	31	28
1942	11	1942.91666666667	Arkansas	5	17	12	17	12	13	2	16	3	2	1	3	26	10	9	4	7	6	30	1	4	4	10	5	10	36	2	15	35	3	22	1	3	4	6	22	17	5	7	3	22	8	3	1	14	3
1942	12	1943	Arkansas	4	11	8	3	8	6	4	15	9	1	0	1	14	7	4	1	7	2	10	0	3	7	5	1	8	27	1	8	7	3	2	3	0	5	4	8	6	10	5	2	11	5	2	0	6	7
1943	1	1943.08333333333	Arkansas	4	3	2	1	12	4	6	3	2	0	0	2	15	3	6	1	11	2	5	1	3	2	6	1	12	27	1	2	4	7	1	6	0	4	1	5	0	1	7	4	12	6	2	2	4	3
1943	2	1943.16666666667	Arkansas	1	0	1	0	2	1	3	1	1	3	5	0	6	8	0	2	1	0	0	2	2	0	1	2	6	2	0	2	2	0	3	2	2	1	1	1	0	1	1	4	5	0	1	3	0	2
1943	3	1943.25	Arkansas	0	1	1	4	0	2	3	0	2	2	1	1	2	1	0	2	5	0	4	5	2	0	3	1	0	1	1	3	5	3	1	3	0	0	1	0	0	2	2	6	1	0	0	1	0	2
1943	4	1943.33333333333	Arkansas	1	1	1	1	4	1	0	4	5	2	4	0	3	1	1	0	0	1	0	1	1	8	3	1	0	1	0	2	0	1	1	1	2	2	3	1	2	2	1	1	0	1	2	0	1	2
1943	5	1943.41666666667	Arkansas	3	0	1	0	1	3	2	1	0	8	1	4	1	0	0	3	1	1	2	13	2	2	1	1	6	3	1	1	1	1	0	2	1	5	7	0	4	0	4	3	0	4	1	0	1	2
1943	6	1943.5	Arkansas	8	3	4	1	2	7	16	2	2	20	1	8	1	2	5	10	2	4	10	12	36	5	8	1	9	11	10	4	17	1	0	6	6	6	29	2	9	4	12	23	2	13	6	4	7	22
1943	7	1943.58333333333	Arkansas	25	14	3	2	6	28	20	5	5	119	7	9	3	6	17	69	17	43	8	51	73	6	13	7	16	19	38	9	45	9	4	71	25	20	32	8	49	36	56	125	1	101	15	25	54	74
1943	8	1943.66666666667	Arkansas	21	5	2	6	2	16	32	5	11	85	17	8	7	18	28	114	14	75	6	65	142	14	35	11	26	34	66	7	39	19	2	59	42	25	47	9	47	13	27	138	3	78	18	33	37	110
1943	9	1943.75	Arkansas	8	8	2	4	2	22	22	3	14	53	18	4	16	16	32	110	21	42	9	39	104	8	8	5	9	25	40	16	34	12	5	28	32	32	100	16	18	11	37	80	1	73	19	66	56	24
1943	10	1943.83333333333	Arkansas	2	9	6	1	2	10	10	4	11	55	9	15	4	10	17	10	21	34	8	15	85	9	3	11	5	44	29	2	6	23	6	29	21	8	34	3	13	23	17	82	0	38	12	26	9	17
1943	11	1943.91666666667	Arkansas	3	4	4	1	1	9	4	1	18	23	4	8	2	17	8	4	8	10	3	17	55	3	3	14	2	45	19	3	1	22	5	17	15	17	13	4	19	15	6	73	1	25	15	20	18	24
1943	12	1944	Arkansas	2	3	4	0	1	8	7	2	4	3	17	3	2	14	11	8	5	3	2	15	42	2	1	11	3	6	3	2	1	9	1	2	17	8	2	5	4	5	3	18	1	10	14	7	11	28
1944	1	1944.08333333333	Arkansas	2	5	1	3	1	3	6	3	5	1	3	0	1	13	7	1	1	1	2	2	3	0	0	10	4	2	1	0	2	3	0	6	2	3	1	1	3	1	1	9	0	3	9	1	2	20
1944	2	1944.16666666667	Arkansas	0	1	0	3	3	0	1	2	1	2	4	1	1	0	2	0	5	0	1	3	3	1	2	2	2	3	2	1	1	3	1	2	2	4	1	1	3	3	3	4	0	2	3	0	7	2
1944	3	1944.25	Arkansas	0	1	0	0	1	0	0	3	3	0	1	1	2	0	1	0	2	4	2	2	4	4	2	7	1	6	1	1	2	4	3	6	1	2	2	1	1	3	1	1	5	1	7	2	0	0
1944	4	1944.33333333333	Arkansas	2	1	0	1	1	1	1	1	1	1	1	2	0	1	1	0	1	2	2	1	2	1	1	5	0	1	0	1	0	0	0	0	5	2	2	1	1	0	0	0	0	0	2	0	4	2
1944	5	1944.41666666667	Arkansas	1	0	3	1	2	1	0	2	2	0	2	2	0	1	2	1	3	1	2	1	3	1	2	0	3	2	2	3	0	1	3	0	0	0	5	0	2	0	2	1	0	1	2	0	2	0
1944	6	1944.5	Arkansas	4	2	6	3	5	3	3	3	6	1	13	4	4	1	2	5	8	3	11	2	4	4	4	0	12	4	5	6	2	4	7	1	0	4	16	0	11	1	7	14	1	7	4	2	3	1
1944	7	1944.58333333333	Arkansas	6	4	29	4	10	3	13	5	87	14	154	21	24	1	6	18	63	25	36	13	15	8	58	15	25	12	18	10	4	12	31	4	3	14	26	4	25	3	21	22	13	26	22	23	3	1
1944	8	1944.66666666667	Arkansas	5	2	22	27	12	3	3	6	95	17	89	11	99	2	20	16	53	38	18	6	16	2	44	41	56	12	26	91	9	46	39	17	2	15	32	3	10	6	20	37	16	31	40	21	5	5
1944	9	1944.75	Arkansas	6	7	37	9	37	5	12	16	55	9	140	9	18	1	32	2	37	43	11	13	10	5	51	21	64	13	32	57	12	12	76	5	2	14	29	3	20	5	29	25	13	16	26	39	1	9
1944	10	1944.83333333333	Arkansas	7	2	8	10	15	6	3	36	13	2	133	16	5	4	10	0	45	19	6	3	6	5	25	57	7	7	7	22	10	16	10	3	4	8	10	1	8	5	14	21	12	4	8	14	2	12
1944	11	1944.91666666667	Arkansas	3	3	2	21	3	5	5	3	1	2	28	8	1	8	9	0	11	15	2	1	10	7	25	27	6	6	4	27	3	17	5	1	3	0	3	0	8	10	12	13	6	7	20	9	2	6
1944	12	1945	Arkansas	7	2	1	16	2	3	4	2	1	1	19	3	0	7	6	1	10	9	10	1	18	13	16	5	3	6	5	12	3	10	3	0	7	0	3	0	4	15	6	7	1	13	9	13	2	6
1945	1	1945.08333333333	Arkansas	2	1	5	4	2	0	6	0	1	3	2	4	1	4	2	3	1	2	6	1	2	1	2	1	2	0	7	2	2	6	3	1	3	0	2	3	1	1	5	3	6	4	2	6	2	1
1945	2	1945.16666666667	Arkansas	0	2	4	0	1	11	1	0	2	7	1	11	0	1	0	2	0	1	1	1	2	1	4	1	1	0	0	8	1	3	1	1	0	1	2	6	5	1	3	3	3	0	1	1	1	0
1945	3	1945.25	Arkansas	4	4	6	0	0	0	1	4	1	0	3	7	4	1	1	1	0	3	0	0	0	1	0	2	0	1	1	2	0	0	0	0	1	2	1	1	2	0	0	1	2	6	2	0	0	11
1945	4	1945.33333333333	Arkansas	0	3	3	1	2	2	2	0	0	2	1	4	1	1	1	3	5	1	1	0	1	2	1	3	2	1	2	3	1	0	2	1	5	8	0	0	1	1	0	0	0	1	0	2	7	1
1945	5	1945.41666666667	Arkansas	1	1	0	4	2	1	3	0	0	1	1	2	0	2	0	2	6	0	2	4	0	2	0	0	0	3	2	1	2	2	3	1	1	2	2	1	4	5	0	1	3	5	1	2	1	0
1945	6	1945.5	Arkansas	4	15	5	28	2	8	5	5	2	4	11	6	0	18	0	6	14	0	7	20	2	3	9	4	3	13	7	0	3	5	10	2	3	3	8	1	22	24	3	2	3	9	4	12	1	11
1945	7	1945.58333333333	Arkansas	6	58	41	64	6	25	16	24	4	25	50	38	4	26	5	27	47	1	15	50	3	21	23	9	7	30	16	4	14	20	24	1	28	26	11	1	129	71	10	9	25	31	37	30	14	70
1945	8	1945.66666666667	Arkansas	6	105	52	164	19	40	32	42	11	19	32	32	9	27	5	49	75	4	27	15	3	75	30	14	9	38	5	4	33	32	57	6	15	10	38	6	95	234	11	17	47	41	45	60	55	56
1945	9	1945.75	Arkansas	19	55	53	70	9	19	20	69	9	13	75	14	6	9	11	59	25	7	13	34	6	16	14	15	8	24	4	13	23	28	23	3	30	19	70	4	44	248	13	23	65	28	45	28	17	31
1945	10	1945.83333333333	Arkansas	11	14	17	23	2	13	11	35	2	16	28	4	15	5	10	14	6	7	2	18	7	12	6	2	1	30	3	9	20	25	14	11	13	21	43	1	49	110	11	10	36	9	13	9	6	28
1945	11	1945.91666666667	Arkansas	6	15	9	18	5	12	7	16	3	3	25	3	7	7	15	8	13	15	1	6	2	2	3	4	4	17	0	7	18	24	8	13	5	10	13	4	38	53	8	4	27	4	14	5	2	15
1945	12	1946	Arkansas	4	5	1	14	1	5	3	16	1	7	14	3	7	5	15	6	2	7	1	14	3	2	1	1	2	9	0	1	9	4	4	10	2	8	6	14	12	17	1	10	25	1	6	0	3	17
1946	1	1946.08333333333	Arkansas	5	5	0	8	10	5	10	5	4	16	4	12	4	2	4	3	7	1	4	4	1	1	0	21	3	10	0	4	10	1	6	8	5	2	1	8	13	2	6	6	7	5	2	4	1	11
1946	2	1946.16666666667	Arkansas	4	1	1	2	1	1	8	6	2	1	1	3	1	0	3	7	1	0	4	3	2	2	3	5	5	6	6	2	1	3	3	0	7	5	5	2	4	0	1	0	14	9	6	2	0	1
1946	3	1946.25	Arkansas	4	2	2	0	11	1	2	2	4	6	2	1	9	8	1	1	4	2	10	0	1	0	2	1	4	3	0	3	4	0	3	4	3	4	3	1	3	2	4	9	6	2	2	7	4	4
1946	4	1946.33333333333	Arkansas	3	2	2	5	0	1	0	0	2	7	3	2	0	4	3	2	8	0	6	3	4	1	19	1	2	2	5	1	9	4	3	0	1	4	1	3	0	1	6	5	0	1	1	0	2	2
1946	5	1946.41666666667	Arkansas	2	3	0	1	2	1	1	9	5	2	2	0	0	0	3	0	3	1	4	1	1	8	6	4	6	8	5	5	4	5	2	1	8	2	2	0	0	2	1	1	0	3	5	1	2	3
1946	6	1946.5	Arkansas	14	4	4	2	14	14	9	34	36	8	15	1	6	3	16	3	6	4	11	3	10	16	39	26	16	12	8	16	13	16	14	5	47	20	2	4	5	10	17	3	0	7	12	4	11	5
1946	7	1946.58333333333	Arkansas	64	12	20	1	30	38	14	94	124	15	33	2	47	12	42	14	11	33	20	17	42	72	77	120	32	23	7	55	50	27	88	9	96	38	4	23	10	15	55	21	1	32	17	20	50	15
1946	8	1946.66666666667	Arkansas	128	15	14	2	29	63	26	136	255	43	37	4	45	28	80	16	18	39	45	42	106	108	102	217	107	68	15	38	124	43	128	21	101	38	3	39	15	29	54	22	1	42	31	26	9	28
1946	9	1946.75	Arkansas	90	11	6	1	38	29	21	92	264	37	46	4	23	35	66	8	19	50	39	39	39	90	32	252	92	63	14	58	134	34	57	16	84	21	2	40	13	11	75	12	7	25	64	20	26	17
1946	10	1946.83333333333	Arkansas	49	10	8	0	130	17	17	41	172	7	27	2	2	50	36	3	6	77	45	11	24	72	12	122	38	42	12	38	42	14	35	22	89	28	5	46	14	12	51	12	3	19	15	12	21	6
1946	11	1946.91666666667	Arkansas	33	9	13	11	140	14	14	28	77	11	9	2	1	47	48	1	10	59	15	11	10	12	11	103	42	72	9	20	59	2	26	12	8	47	0	24	6	3	23	10	1	15	41	19	18	4
1946	12	1947	Arkansas	11	12	5	9	32	12	2	12	38	3	8	10	1	42	37	3	2	34	16	8	27	5	13	28	19	52	21	24	19	8	10	2	6	41	0	55	18	3	44	3	8	9	20	6	3	12
1947	1	1947.08333333333	Arkansas	3	3	2	7	21	6	19	7	3	4	0	3	7	31	12	0	5	6	3	4	8	5	2	8	3	8	3	4	9	5	2	0	3	29	1	9	7	1	8	3	19	19	8	4	4	1
1947	2	1947.16666666667	Arkansas	4	0	0	0	1	3	1	3	1	2	1	5	2	8	4	2	0	3	2	1	2	15	1	3	1	2	3	2	0	1	0	0	2	9	3	0	5	1	3	2	8	7	1	0	0	0
1947	3	1947.25	Arkansas	4	13	0	3	4	0	0	1	16	1	8	10	12	1	9	2	13	2	0	8	1	0	0	4	0	2	1	2	1	0	5	2	0	2	3	0	0	1	8	0	5	1	3	4	4	1
1947	4	1947.33333333333	Arkansas	2	1	0	3	1	1	0	0	0	3	7	9	6	6	0	7	2	3	0	2	5	2	3	0	2	3	4	9	9	1	1	4	1	0	0	0	4	9	0	6	3	14	1	13	0	3
1947	5	1947.41666666667	Arkansas	2	4	1	0	1	6	0	1	3	8	2	1	4	1	2	2	14	5	1	2	2	1	8	1	7	1	1	3	3	1	2	8	1	10	0	1	1	1	2	2	1	9	2	4	3	1
1947	6	1947.5	Arkansas	6	7	7	6	2	8	3	19	6	50	34	4	6	17	4	4	67	14	6	26	16	3	34	11	20	1	4	10	7	3	0	22	7	33	4	6	8	9	2	4	5	8	11	25	12	4
1947	7	1947.58333333333	Arkansas	7	33	28	23	10	45	15	60	11	182	77	17	33	74	22	20	177	50	17	79	80	14	85	49	38	12	11	16	37	16	0	68	43	151	15	17	35	47	10	13	4	31	43	36	116	20
1947	8	1947.66666666667	Arkansas	19	31	37	85	10	78	6	97	58	343	59	39	61	117	27	48	176	95	5	83	74	35	81	65	69	12	15	37	95	25	0	147	75	185	50	14	53	135	5	14	8	60	50	56	155	25
1947	9	1947.75	Arkansas	18	17	35	59	6	111	17	124	27	260	27	21	34	25	30	78	120	64	5	68	21	16	71	37	65	12	27	10	64	22	3	102	81	92	101	5	38	112	10	51	18	61	25	32	197	16
1947	10	1947.83333333333	Arkansas	6	15	21	12	7	104	20	49	12	123	2	23	35	80	53	27	78	44	6	50	4	11	19	32	48	7	3	1	18	10	2	44	101	80	69	3	5	34	6	37	32	61	21	17	69	6
1947	11	1947.91666666667	Arkansas	4	13	7	6	5	82	10	71	6	49	4	15	23	28	40	23	32	38	11	27	7	25	43	28	26	3	6	1	20	6	0	10	24	75	40	3	16	16	11	55	10	58	14	9	90	2
1947	12	1948	Arkansas	6	1	4	9	1	46	6	25	2	19	1	30	4	21	14	33	11	32	2	30	3	11	17	15	26	3	7	1	16	21	1	5	17	55	29	1	4	17	4	21	5	27	20	3	35	2
1948	1	1948.08333333333	Arkansas	2	6	7	6	2	29	0	7	2	2	1	11	0	5	10	14	2	20	1	9	6	7	5	8	4	1	2	0	3	4	9	3	7	32	8	1	2	5	5	9	3	16	8	4	19	3
1948	2	1948.16666666667	Arkansas	0	2	3	1	12	2	3	1	1	5	1	8	11	5	6	2	1	1	0	14	1	1	3	9	32	2	1	0	11	1	5	7	0	2	1	0	2	3	5	9	3	12	9	0	9	3
1948	3	1948.25	Arkansas	0	7	10	8	1	2	7	2	1	0	0	15	0	4	12	0	6	1	4	1	2	4	3	2	2	7	8	0	4	0	1	0	0	2	1	4	2	5	10	6	3	4	0	2	0	1
1948	4	1948.33333333333	Arkansas	0	6	2	1	8	2	5	1	2	4	0	7	2	0	3	3	2	0	0	1	2	1	10	2	2	1	0	8	11	0	0	2	0	0	6	16	4	0	1	0	0	3	1	1	0	0
1948	5	1948.41666666667	Arkansas	3	1	2	1	4	2	8	3	1	3	3	1	3	2	5	9	7	1	1	0	1	3	6	2	0	1	1	2	1	0	1	6	0	15	13	3	1	0	14	3	1	3	3	8	8	4
1948	6	1948.5	Arkansas	11	35	3	10	11	13	28	13	5	10	3	8	4	11	27	15	52	6	5	2	1	15	30	4	5	2	10	7	4	1	7	14	0	39	15	16	8	4	81	21	14	6	18	81	35	33
1948	7	1948.58333333333	Arkansas	34	52	13	91	104	57	169	45	24	24	11	13	41	55	223	39	148	24	16	3	2	61	98	25	31	49	28	16	25	9	36	89	0	160	53	28	34	25	315	73	81	14	68	250	68	89
1948	8	1948.66666666667	Arkansas	35	133	16	100	148	127	290	45	50	19	10	22	63	51	132	35	97	22	22	3	8	42	71	10	26	72	42	30	51	17	18	66	0	186	57	42	36	23	600	50	78	10	94	209	96	148
1948	9	1948.75	Arkansas	33	92	13	122	81	168	251	46	47	31	5	3	37	37	62	24	59	30	8	2	30	38	80	6	14	124	67	34	24	16	12	46	0	50	74	38	15	36	171	22	43	5	143	156	31	234
1948	10	1948.83333333333	Arkansas	15	70	18	62	42	147	175	24	5	7	12	8	69	40	60	4	35	48	1	0	35	39	38	7	3	91	29	15	18	24	5	73	4	37	56	56	2	15	94	9	45	9	77	55	13	112
1948	11	1948.91666666667	Arkansas	5	42	10	28	11	51	88	17	12	1	2	12	40	16	6	9	11	32	5	2	44	8	21	2	3	28	21	15	3	4	11	62	9	11	28	33	11	8	63	5	33	4	109	106	20	75
1948	12	1949	Arkansas	6	10	4	1	27	31	43	11	7	4	2	23	27	5	2	3	7	9	8	14	8	3	26	7	0	11	11	9	22	0	6	21	6	26	25	24	14	5	27	6	23	4	33	53	25	99
1949	1	1949.08333333333	Arkansas	5	4	0	6	6	6	12	7	4	9	6	2	7	1	1	3	7	6	4	5	18	5	13	1	9	2	12	6	11	5	5	7	3	15	2	30	4	0	7	0	15	1	2	15	26	54
1949	2	1949.16666666667	Arkansas	4	1	8	21	2	4	0	1	0	3	0	1	0	1	1	10	6	1	3	1	2	4	4	4	3	11	9	3	1	1	0	6	1	2	0	2	4	6	2	1	2	4	5	6	10	2
1949	3	1949.25	Arkansas	3	2	1	0	0	1	1	4	1	6	0	1	6	1	1	0	1	1	2	0	1	10	3	5	1	3	8	2	2	3	2	1	0	5	7	5	5	0	3	4	0	1	3	8	1	1
1949	4	1949.33333333333	Arkansas	1	0	8	3	3	0	0	2	0	1	4	3	6	5	2	2	4	4	4	4	0	6	1	2	4	0	2	2	0	3	6	0	13	3	5	8	0	4	6	3	2	0	2	11	5	5
1949	5	1949.41666666667	Arkansas	15	1	2	0	2	1	6	2	2	1	4	3	1	1	9	1	2	0	0	2	4	1	1	5	5	5	1	2	5	4	13	0	5	3	2	1	1	2	19	3	0	8	7	0	2	1
1949	6	1949.5	Arkansas	70	1	4	3	1	15	10	5	15	5	14	5	5	9	34	2	2	3	4	1	19	3	1	34	34	10	7	15	18	29	20	5	14	4	25	10	6	3	55	8	2	27	9	0	3	11
1949	7	1949.58333333333	Arkansas	394	5	10	27	9	100	48	61	62	3	45	13	15	40	291	5	7	7	24	7	55	26	12	68	145	30	32	121	111	130	95	30	108	4	100	44	26	8	114	18	13	103	31	3	2	50
1949	8	1949.66666666667	Arkansas	228	13	22	38	43	99	54	50	103	6	39	59	39	105	211	1	2	21	33	13	109	61	19	135	275	33	42	109	161	131	81	55	196	3	33	77	49	16	220	28	34	180	85	17	8	68
1949	9	1949.75	Arkansas	129	18	26	12	28	40	31	39	73	9	65	40	53	76	140	4	4	30	31	13	79	45	14	85	226	33	65	113	70	99	95	49	84	4	41	129	41	10	99	27	26	188	40	15	11	39
1949	10	1949.83333333333	Arkansas	93	4	7	9	9	27	30	14	56	6	17	16	41	71	112	5	4	20	17	10	48	16	11	15	122	12	41	88	53	47	26	12	49	3	24	112	9	2	30	42	10	174	45	14	3	23
1949	11	1949.91666666667	Arkansas	35	2	11	11	7	16	23	50	27	7	41	25	46	51	39	2	1	8	23	9	6	17	20	14	26	23	12	31	10	31	24	8	41	1	17	58	2	0	25	35	2	76	26	10	1	39
1949	12	1950	Arkansas	17	7	5	4	5	8	4	25	20	8	50	12	41	39	21	2	0	13	13	5	13	3	15	7	14	12	2	29	12	17	6	3	20	6	27	35	8	1	29	8	0	23	27	4	1	19
1950	1	1950.08333333333	Arkansas	9	4	2	1	3	6	5	10	12	2	18	11	12	7	10	4	1	3	20	2	4	1	7	9	4	30	1	7	2	15	2	1	12	6	11	16	2	14	8	3	2	5	17	2	0	6
1950	2	1950.16666666667	Arkansas	3	0	2	0	7	4	1	1	8	2	3	10	1	1	2	0	0	1	7	3	1	1	1	3	1	1	0	1	3	9	1	1	17	16	1	2	4	3	0	0	0	0	5	0	2	5
1950	3	1950.25	Arkansas	6	8	3	14	2	10	0	10	7	0	7	1	12	3	11	1	4	1	1	0	17	3	2	0	0	7	11	4	0	1	1	0	6	4	1	2	5	1	0	1	5	6	0	2	4	2
1950	4	1950.33333333333	Arkansas	5	8	13	1	5	1	7	4	1	1	2	7	1	8	1	5	20	1	2	0	4	9	7	1	2	0	1	0	5	4	0	10	2	1	2	4	1	2	0	3	0	1	4	8	3	0
1950	5	1950.41666666667	Arkansas	5	0	5	3	7	7	14	1	0	2	0	14	0	3	1	1	0	19	3	1	8	0	6	0	3	8	3	0	2	0	0	6	4	2	2	0	2	4	4	2	13	1	4	0	1	0
1950	6	1950.5	Arkansas	19	4	9	2	15	23	35	0	7	9	3	55	1	14	6	3	1	67	4	1	19	2	14	8	12	54	4	2	5	2	2	6	4	9	1	4	10	18	6	12	93	8	8	4	8	0
1950	7	1950.58333333333	Arkansas	68	12	30	7	69	70	171	9	30	47	7	101	2	35	14	4	2	147	27	3	94	4	51	38	12	190	16	19	9	2	4	4	23	26	2	18	51	77	17	37	257	10	35	38	22	6
1950	8	1950.66666666667	Arkansas	57	14	34	21	157	46	104	16	81	80	6	113	3	45	18	7	18	101	61	5	161	8	88	21	20	158	25	9	5	9	23	10	43	51	18	43	123	137	19	48	218	29	55	40	54	7
1950	9	1950.75	Arkansas	85	8	20	17	111	31	45	8	86	68	2	28	4	86	24	5	30	105	31	17	57	8	38	7	28	222	15	23	10	4	13	7	38	31	15	65	54	26	1	25	147	22	19	46	27	8
1950	10	1950.83333333333	Arkansas	33	1	6	12	34	33	24	6	56	64	2	25	3	27	15	13	6	55	11	17	33	19	34	20	9	101	12	8	6	5	17	1	18	15	12	20	32	37	2	7	78	4	27	11	8	20
1950	11	1950.91666666667	Arkansas	29	2	5	11	13	27	24	14	54	59	7	11	1	17	19	24	7	45	13	21	21	18	27	4	7	22	18	3	3	17	10	6	7	5	9	6	15	12	0	3	37	7	5	1	5	11
1950	12	1951	Arkansas	20	5	5	20	5	23	5	15	13	19	30	10	11	29	28	14	10	31	15	24	7	5	11	6	2	16	5	4	0	15	3	14	5	8	3	5	19	9	7	3	30	2	1	1	4	1
1951	1	1951.08333333333	Arkansas	8	10	2	8	15	1	4	6	2	5	5	10	2	17	12	5	1	13	1	5	1	4	1	3	2	3	6	8	2	2	3	3	1	11	15	3	3	5	3	0	14	4	0	2	1	1
1951	2	1951.16666666667	Arkansas	0	14	2	2	1	11	2	0	2	0	1	5	8	1	4	2	0	2	0	7	1	6	3	0	0	1	1	7	1	10	4	1	8	2	1	3	0	2	10	0	1	2	3	1	0	4
1951	3	1951.25	Arkansas	0	2	1	3	10	3	0	2	0	0	0	10	3	1	8	12	0	5	4	4	0	3	2	1	0	0	10	2	11	3	0	2	1	0	1	1	6	1	0	1	2	3	5	0	0	0
1951	4	1951.33333333333	Arkansas	0	11	1	11	3	1	2	1	7	3	1	2	3	2	2	5	2	1	6	5	3	0	1	0	0	0	6	6	1	2	1	9	6	1	0	7	1	4	4	2	5	3	2	1	7	8
1951	5	1951.41666666667	Arkansas	5	3	6	0	0	2	3	2	3	1	8	2	1	6	6	3	3	8	0	4	3	0	1	1	2	2	0	2	8	4	7	0	0	5	8	14	0	3	0	3	0	3	5	0	1	8
1951	6	1951.5	Arkansas	16	8	15	6	2	11	12	4	11	8	13	8	9	14	35	10	15	22	10	62	11	1	12	14	4	4	3	5	27	17	29	6	6	5	29	81	17	6	4	31	3	21	11	0	10	21
1951	7	1951.58333333333	Arkansas	69	38	23	26	6	33	59	12	28	23	50	7	39	45	88	40	57	71	43	214	16	6	41	21	43	3	16	9	101	103	92	46	15	31	165	455	34	29	1	103	6	52	115	0	32	67
1951	8	1951.66666666667	Arkansas	111	84	17	21	8	38	64	39	32	26	98	18	55	71	119	113	86	19	84	356	27	4	33	20	90	4	31	34	120	181	130	71	30	44	148	332	34	58	0	107	18	94	68	3	50	75
1951	9	1951.75	Arkansas	129	34	31	19	9	29	110	21	47	10	51	16	28	56	122	64	98	29	52	289	22	0	18	10	44	5	51	90	114	74	88	24	39	30	180	408	18	35	2	48	13	104	114	11	32	93
1951	10	1951.83333333333	Arkansas	49	60	56	30	5	21	43	71	16	24	42	8	40	26	54	49	51	27	10	116	39	4	14	14	41	2	8	63	82	96	59	30	27	46	60	196	3	31	0	20	11	69	73	3	18	39
1951	11	1951.91666666667	Arkansas	33	43	30	42	10	2	22	30	6	14	109	5	26	3	23	28	23	3	10	48	21	2	5	10	18	7	30	74	77	129	18	12	9	18	31	95	0	6	10	15	2	57	13	3	32	37
1951	12	1952	Arkansas	44	8	27	25	13	6	8	12	15	27	78	0	21	6	25	53	27	3	7	19	23	4	3	16	13	7	18	79	37	42	6	14	5	9	1	67	1	1	4	12	1	21	13	6	17	4
1952	1	1952.08333333333	Arkansas	6	2	2	12	15	1	1	12	1	9	26	1	8	6	16	13	5	3	1	7	10	18	0	11	6	4	8	17	4	38	7	11	0	1	3	34	1	1	3	3	5	9	7	3	1	2
1952	2	1952.16666666667	Arkansas	8	0	0	2	0	0	4	2	4	2	0	2	12	6	11	2	7	4	5	7	15	5	5	9	7	2	2	13	3	0	4	4	2	4	6	5	2	0	10	4	13	0	7	3	0	5
1952	3	1952.25	Arkansas	6	0	6	1	1	2	1	9	1	3	0	1	4	2	4	1	7	1	1	10	1	1	4	2	0	8	12	5	2	2	0	4	0	1	3	8	3	0	0	2	8	1	5	0	0	1
1952	4	1952.33333333333	Arkansas	3	3	2	3	0	0	1	11	2	5	8	1	1	3	4	0	4	1	2	2	1	1	1	2	3	9	3	4	4	4	9	8	7	1	4	4	2	1	3	2	2	1	1	0	17	5
1952	5	1952.41666666667	Arkansas	4	0	2	1	6	1	4	6	0	2	3	3	4	1	4	4	5	1	7	0	3	1	1	0	7	5	8	1	1	5	7	10	3	1	1	2	3	1	1	4	5	4	1	6	11	4
1952	6	1952.5	Arkansas	16	3	17	5	13	5	5	10	7	10	12	11	10	8	10	23	11	2	29	0	30	21	2	2	25	20	62	0	2	11	24	34	9	6	4	9	22	5	10	6	21	15	11	10	8	16
1952	7	1952.58333333333	Arkansas	49	19	51	6	102	35	24	24	13	40	36	51	79	36	44	16	25	2	102	3	105	27	2	8	103	89	319	6	2	49	88	232	22	31	31	13	168	12	25	22	34	50	40	77	25	27
1952	8	1952.66666666667	Arkansas	101	20	84	16	149	45	14	32	19	65	57	114	167	41	58	41	51	4	234	9	165	104	1	6	52	96	420	9	11	78	78	432	41	9	33	20	87	17	42	34	34	15	93	126	42	59
1952	9	1952.75	Arkansas	97	36	98	7	79	26	6	28	25	65	61	162	247	46	64	23	26	19	166	15	175	57	1	9	41	66	290	10	2	50	90	166	25	19	41	7	66	7	21	17	29	11	104	160	37	42
1952	10	1952.83333333333	Arkansas	59	16	145	23	52	9	9	19	17	97	23	73	221	52	8	22	8	9	144	16	114	63	3	4	13	31	180	12	3	65	58	133	36	17	7	8	54	5	10	18	2	4	33	92	30	34
1952	11	1952.91666666667	Arkansas	20	25	155	8	23	5	6	12	32	43	25	18	121	77	8	22	24	5	140	22	60	59	4	8	8	23	72	1	9	29	43	66	58	37	2	2	38	1	9	16	0	6	36	95	7	21
1952	12	1953	Arkansas	7	26	167	6	9	4	5	5	41	44	18	22	16	46	13	18	19	14	119	29	22	55	0	10	2	21	72	12	16	27	11	26	38	9	2	0	7	2	1	23	0	8	30	76	1	8
1953	1	1953.08333333333	Arkansas	1	9	98	2	1	5	2	2	9	9	13	5	2	14	1	17	4	2	26	27	10	12	2	5	1	4	29	7	14	6	4	5	1	9	1	4	8	5	2	14	6	1	9	43	1	2
1953	2	1953.16666666667	Arkansas	4	3	13	10	4	3	3	1	1	9	1	0	3	0	2	2	1	6	2	7	2	7	0	0	0	4	2	0	1	5	1	1	0	0	1	4	3	19	6	1	5	9	1	5	0	1
1953	3	1953.25	Arkansas	5	5	4	7	2	6	4	0	9	0	2	2	5	1	6	12	1	5	1	3	1	2	0	0	2	6	4	6	2	2	16	1	1	3	3	0	4	5	3	4	1	5	1	0	2	2
1953	4	1953.33333333333	Arkansas	4	0	1	1	7	3	8	5	16	7	0	11	0	0	5	0	6	0	0	2	0	5	4	1	7	2	1	0	7	2	2	7	0	1	2	1	4	8	2	1	0	8	8	5	3	2
1953	5	1953.41666666667	Arkansas	11	14	0	5	1	0	1	0	2	6	1	4	7	4	0	1	6	6	0	2	9	1	0	4	3	2	4	15	4	9	3	0	3	1	0	11	9	11	1	7	6	3	4	1	3	10
1953	6	1953.5	Arkansas	31	26	7	16	14	2	3	3	7	19	4	1	22	10	3	3	14	15	2	9	25	12	6	4	9	11	3	136	9	18	3	0	18	3	8	21	25	14	1	17	14	8	7	5	10	16
1953	7	1953.58333333333	Arkansas	60	91	18	27	28	4	24	7	18	46	18	5	144	81	32	15	135	60	4	66	47	20	47	19	52	69	10	728	18	105	9	1	37	16	28	77	80	33	1	52	190	18	39	13	42	33
1953	8	1953.66666666667	Arkansas	85	133	11	33	120	7	34	8	29	59	31	9	91	128	13	18	194	244	3	78	76	22	37	39	20	133	12	481	29	207	20	1	102	9	14	142	189	25	1	94	271	44	51	3	182	40
1953	9	1953.75	Arkansas	65	53	13	25	99	12	36	17	12	32	50	4	151	59	17	10	143	209	1	102	92	28	26	37	55	60	10	380	20	94	10	1	79	15	64	65	89	42	2	55	128	20	24	3	100	28
1953	10	1953.83333333333	Arkansas	28	112	7	14	119	10	35	9	1	14	26	8	154	59	6	16	60	96	2	87	54	8	38	14	21	22	7	100	20	54	18	2	76	5	57	51	116	48	5	63	112	2	17	3	105	38
1953	11	1953.91666666667	Arkansas	17	38	8	13	110	25	41	4	0	26	17	4	147	38	17	22	17	33	2	48	47	36	24	14	44	12	1	14	8	42	9	3	89	5	33	8	30	22	12	30	47	4	13	9	43	38
1953	12	1954	Arkansas	13	8	12	15	78	12	21	2	6	14	4	8	70	11	3	12	26	29	1	22	21	25	24	21	31	5	1	5	2	16	12	6	33	4	22	6	5	37	13	32	42	0	3	17	25	41
1954	1	1954.08333333333	Arkansas	7	0	9	5	36	15	7	3	2	0	8	1	9	3	2	1	4	10	2	5	9	8	23	12	16	0	2	11	10	22	1	2	5	6	16	1	12	3	3	19	13	5	3	9	2	19
1954	2	1954.16666666667	Arkansas	3	2	4	5	11	1	7	2	3	4	2	1	8	8	0	2	0	1	12	10	9	19	1	14	1	7	0	7	12	12	2	1	1	6	3	2	3	3	0	3	0	3	0	2	5	1
1954	3	1954.25	Arkansas	9	0	6	0	4	10	6	2	0	6	11	3	0	2	5	9	3	4	3	2	3	1	2	1	3	1	11	0	8	0	1	1	2	18	2	2	5	2	0	1	3	2	9	1	0	1
1954	4	1954.33333333333	Arkansas	12	1	1	1	2	3	4	2	4	0	1	1	0	1	5	8	6	2	1	2	11	6	3	7	15	2	2	2	4	1	3	3	5	7	3	0	0	0	6	8	3	4	1	1	1	4
1954	5	1954.41666666667	Arkansas	25	1	4	1	2	2	1	2	4	9	8	1	2	0	6	0	2	2	0	5	2	3	4	8	3	4	0	6	6	9	2	6	7	2	3	0	0	9	4	1	5	2	15	9	6	4
1954	6	1954.5	Arkansas	26	9	21	1	12	19	2	14	35	34	26	3	14	2	24	7	5	6	1	13	10	0	23	24	24	6	2	7	31	10	1	25	15	17	35	12	1	20	8	5	23	9	8	45	15	12
1954	7	1954.58333333333	Arkansas	84	52	103	15	20	51	15	63	171	63	116	6	28	7	45	28	19	17	4	113	40	2	76	134	61	46	6	17	264	57	2	41	95	37	72	55	2	96	14	23	43	77	24	256	23	39
1954	8	1954.66666666667	Arkansas	55	94	93	20	38	91	35	57	418	105	255	8	55	9	31	72	29	18	9	162	47	13	162	152	66	106	12	31	331	99	13	72	178	93	79	96	3	165	10	39	115	48	72	284	19	28
1954	9	1954.75	Arkansas	58	104	53	37	12	11	15	38	347	89	76	8	21	7	18	60	32	22	5	120	26	9	177	168	40	88	6	12	200	35	13	29	117	40	69	44	2	81	8	29	59	60	54	191	24	20
1954	10	1954.83333333333	Arkansas	48	57	86	24	21	2	13	25	153	34	36	7	2	2	19	45	22	21	3	22	11	16	103	111	31	63	7	10	106	46	27	32	54	43	11	32	4	106	6	26	62	36	38	51	32	4
1954	11	1954.91666666667	Arkansas	28	109	62	61	31	4	7	13	99	11	25	5	1	6	29	18	12	6	6	6	2	23	60	87	27	48	5	0	58	26	66	13	43	38	12	20	4	42	5	4	22	17	54	56	48	0
1954	12	1955	Arkansas	14	75	28	76	7	1	5	15	64	8	10	1	3	7	14	8	12	19	8	2	1	21	30	47	34	33	9	1	37	8	17	15	30	34	23	11	4	88	13	1	25	6	21	40	27	2
1932	5	1932.41666666667	California	9	13	9	6	9	9	8	9	10	3	6	3	15	3	10	7	10	6	13	5	31	10	4	3	6	15	4	7	10	11	9	8	7	11	19	11	8	8	6	11	9	9	10	13	4	6
1932	6	1932.5	California	11	22	24	28	21	14	13	11	19	11	8	9	42	4	29	23	11	9	26	11	54	25	19	5	10	24	7	25	41	15	45	18	10	40	37	24	16	26	2	34	11	30	22	23	16	13
1932	7	1932.58333333333	California	19	26	42	54	12	31	17	23	16	25	29	13	26	4	72	53	59	12	84	6	114	62	18	24	14	114	7	41	113	92	145	51	18	106	51	47	91	75	3	64	26	49	34	35	62	37
1932	8	1932.66666666667	California	17	27	66	94	12	40	33	16	29	52	51	19	84	10	59	109	54	19	147	15	141	163	10	22	28	157	8	78	122	153	156	71	29	128	40	21	50	143	4	156	73	106	24	35	81	22
1932	9	1932.75	California	19	67	84	26	12	33	28	16	26	96	66	16	105	8	41	81	51	9	182	22	103	142	17	38	17	80	6	79	144	280	174	50	15	294	63	32	69	128	2	206	74	107	32	35	144	34
1932	10	1932.83333333333	California	21	46	165	24	11	41	32	24	20	110	70	10	101	10	43	103	44	16	151	11	147	81	23	44	18	49	4	89	124	81	149	37	17	153	104	11	177	189	3	147	59	147	27	26	66	30
1932	11	1932.91666666667	California	14	35	150	26	13	34	10	15	13	56	56	11	19	8	31	38	26	10	130	5	39	55	27	41	13	63	3	58	66	55	135	48	24	195	25	7	144	132	4	173	83	113	9	40	68	13
1932	12	1933	California	10	28	65	33	3	16	3	12	10	34	13	6	13	3	26	18	24	6	73	5	19	39	20	22	4	30	3	34	19	24	131	29	14	69	9	3	172	26	3	74	56	59	4	27	21	22
1933	1	1933.08333333333	California	9	10	32	17	4	15	2	7	3	23	8	3	20	2	25	23	17	5	45	4	25	33	20	7	4	33	3	16	20	18	69	13	9	36	6	2	115	11	2	57	44	44	5	9	15	15
1933	2	1933.16666666667	California	3	4	10	16	3	8	2	3	6	12	2	5	30	1	11	16	15	6	47	4	21	31	8	4	2	9	2	14	6	15	75	19	12	46	2	6	88	10	2	56	29	17	4	13	4	11
1933	3	1933.25	California	6	9	8	9	4	12	1	7	5	7	3	4	20	1	11	11	14	5	16	7	19	14	6	7	3	6	8	22	9	12	45	11	11	71	5	14	68	13	2	28	26	9	6	18	4	11
1933	4	1933.33333333333	California	11	3	9	22	7	12	1	10	3	10	3	6	24	1	19	21	14	7	30	4	27	13	4	9	4	9	25	15	5	11	51	11	4	57	5	6	42	15	5	49	17	4	8	12	2	7
1933	5	1933.41666666667	California	8	6	11	44	2	35	2	21	6	3	5	19	78	2	17	35	21	16	65	9	24	26	2	12	27	8	31	23	14	18	114	15	13	160	12	10	95	8	10	48	36	18	18	24	6	9
1933	6	1933.5	California	7	8	22	82	7	214	7	77	11	14	14	27	183	4	25	144	26	57	123	40	134	44	8	38	51	9	38	64	56	41	191	69	68	377	34	28	156	17	26	260	68	35	39	71	20	12
1933	7	1933.58333333333	California	19	13	36	111	10	248	33	158	24	34	51	47	606	21	45	254	65	236	139	56	112	61	17	116	139	13	53	165	46	97	444	231	173	1567	55	35	328	51	81	250	186	30	158	130	26	25
1933	8	1933.66666666667	California	12	28	20	258	30	400	55	291	22	73	96	49	577	44	118	441	82	287	188	55	282	125	54	170	102	9	106	136	151	144	615	443	135	2171	97	50	280	36	120	412	230	28	244	83	48	33
1933	9	1933.75	California	18	16	20	189	30	138	27	168	19	121	105	130	962	8	75	468	181	256	186	134	303	101	34	281	71	6	80	236	75	164	530	364	157	578	56	36	382	29	169	266	242	31	259	163	40	34
1933	10	1933.83333333333	California	21	12	20	186	24	81	42	235	32	155	221	87	913	13	46	254	105	392	165	61	129	112	51	240	67	6	83	130	94	56	243	224	149	176	74	49	407	18	186	251	312	27	344	47	18	14
1933	11	1933.91666666667	California	17	6	31	151	4	48	27	367	18	50	53	41	965	20	41	351	89	316	235	74	92	101	44	195	22	4	35	112	49	29	243	66	233	63	34	37	251	26	94	139	138	29	229	24	11	6
1933	12	1934	California	20	3	16	57	3	32	18	313	7	31	30	65	439	13	27	137	58	156	82	50	17	25	49	121	24	5	23	66	28	22	210	61	181	25	31	25	266	11	108	42	144	11	129	10	10	1
1934	1	1934.08333333333	California	18	8	6	26	4	17	8	116	5	16	9	13	182	16	27	47	29	53	26	23	7	11	44	84	13	4	8	20	36	16	77	26	124	7	39	13	93	11	71	19	61	11	73	15	2	1
1934	2	1934.16666666667	California	20	4	6	13	3	15	6	153	5	9	6	25	62	11	15	47	18	50	25	6	5	10	27	43	9	8	5	44	37	9	24	15	79	3	32	10	67	4	19	30	29	4	80	8	2	2
1934	3	1934.25	California	22	4	2	5	3	9	10	89	2	14	7	16	38	8	13	46	10	32	10	5	4	11	25	38	5	8	11	30	26	17	12	24	58	1	21	11	53	8	26	18	25	5	93	5	2	4
1934	4	1934.33333333333	California	33	4	4	5	4	9	21	142	4	6	5	23	21	7	16	46	13	38	10	7	2	23	14	18	8	4	6	81	19	17	5	43	24	3	47	14	23	17	7	26	14	4	114	6	4	2
1934	5	1934.41666666667	California	161	17	8	14	14	9	37	85	12	17	15	15	18	25	28	79	17	71	17	12	3	24	10	57	19	23	13	155	46	16	5	39	52	3	96	31	50	30	18	46	10	10	94	30	3	4
1934	6	1934.5	California	1346	31	15	25	34	22	105	253	23	27	44	101	69	38	46	207	112	280	41	26	4	27	33	192	56	74	10	138	60	60	6	105	188	3	226	30	57	86	68	87	41	23	361	57	26	4
1934	7	1934.58333333333	California	747	70	30	67	117	35	175	195	51	53	79	174	130	42	93	154	182	402	47	55	7	69	98	250	59	96	15	394	137	189	13	88	546	3	175	98	109	94	79	49	43	13	285	105	20	11
1934	8	1934.66666666667	California	330	119	69	161	122	155	117	97	175	28	148	426	64	49	191	153	615	609	40	89	8	127	185	277	151	181	14	381	134	133	27	253	972	7	313	75	72	241	133	125	62	15	404	72	25	21
1934	9	1934.75	California	260	213	47	126	90	163	241	102	101	51	108	437	20	45	192	249	462	361	22	57	12	262	303	304	113	259	10	410	71	106	21	273	635	4	152	47	160	129	221	149	18	15	665	98	23	16
1934	10	1934.83333333333	California	162	143	25	213	193	163	166	171	100	40	99	329	8	55	80	91	624	191	20	51	11	83	298	231	184	235	9	226	53	25	20	360	389	4	272	32	112	121	206	106	36	13	577	141	20	21
1934	11	1934.91666666667	California	81	179	43	176	56	129	153	135	154	15	61	307	10	57	52	45	370	118	12	14	11	32	152	137	16	290	13	228	50	16	27	192	141	7	99	32	65	50	131	49	20	6	417	118	14	9
1934	12	1935	California	91	70	23	85	27	66	44	77	133	15	24	276	4	77	21	24	86	75	5	4	8	50	89	137	28	170	8	104	31	5	11	63	157	2	77	9	22	36	224	20	12	6	122	123	8	10
1935	1	1935.08333333333	California	52	56	27	55	18	44	39	49	107	8	29	124	1	41	12	8	79	35	1	5	9	37	25	101	21	108	8	59	12	6	3	13	149	4	33	10	9	10	152	26	11	3	74	126	4	6
1935	2	1935.16666666667	California	44	87	13	20	7	56	67	27	33	6	22	88	3	57	7	14	20	15	0	4	6	50	7	40	10	72	6	45	7	7	5	8	45	4	23	9	4	9	56	7	3	2	32	40	3	7
1935	3	1935.25	California	45	119	4	16	7	58	49	13	99	5	11	61	2	76	13	3	17	11	1	5	4	13	3	11	16	56	12	66	5	6	2	2	23	2	6	14	5	4	51	15	4	1	17	70	3	6
1935	4	1935.33333333333	California	16	178	4	19	6	50	67	41	121	8	11	49	4	29	20	5	12	6	1	6	3	6	6	17	20	55	13	53	5	6	6	4	24	3	6	15	3	3	47	6	3	2	6	57	2	5
1935	5	1935.41666666667	California	19	94	3	15	8	98	231	31	186	6	19	121	4	35	24	4	30	8	1	11	12	27	17	18	19	44	24	89	7	6	3	10	38	3	8	16	4	4	58	9	5	4	4	67	4	14
1935	6	1935.5	California	97	112	6	91	9	158	273	36	719	8	51	190	2	45	49	12	51	11	4	42	13	29	29	37	44	76	78	164	21	27	5	10	69	13	23	40	9	10	234	26	18	14	8	149	11	36
1935	7	1935.58333333333	California	117	157	16	137	15	235	334	37	1120	8	165	350	4	111	126	37	46	4	11	49	18	204	51	72	45	148	214	296	36	86	14	31	69	5	43	121	12	29	686	33	23	73	11	284	19	136
1935	8	1935.66666666667	California	121	286	37	136	19	482	586	195	1378	6	104	898	3	251	164	43	89	10	9	182	34	90	51	38	54	238	160	625	58	36	17	44	54	5	38	83	15	29	884	65	85	64	21	295	15	89
1935	9	1935.75	California	96	585	68	209	36	1050	328	134	1338	3	95	185	1	247	381	67	96	3	6	235	52	52	56	33	26	250	183	1081	228	41	11	63	32	6	61	226	13	9	821	68	54	145	18	285	20	102
1935	10	1935.83333333333	California	96	528	50	255	36	394	368	41	815	3	106	491	2	67	309	65	61	4	10	214	75	32	49	42	49	159	487	508	92	49	14	37	18	5	36	102	9	32	437	45	95	284	9	180	15	61
1935	11	1935.91666666667	California	49	342	39	118	37	468	107	78	128	2	109	100	1	77	77	58	54	4	8	176	65	27	34	19	35	113	309	168	109	30	14	39	8	4	18	83	6	15	265	39	47	52	6	98	15	38
1935	12	1936	California	26	465	15	34	11	254	84	39	71	1	46	154	2	50	46	32	33	2	5	76	39	8	22	17	14	52	171	33	43	24	9	23	3	5	15	83	5	8	80	18	31	25	8	108	12	15
1936	1	1936.08333333333	California	14	113	11	42	15	136	38	21	42	2	28	38	2	35	19	14	12	3	3	45	15	8	6	7	11	30	68	23	19	11	5	6	4	4	11	64	4	7	29	7	33	11	6	47	23	6
1936	2	1936.16666666667	California	15	46	6	17	14	49	27	15	22	2	12	39	2	70	47	7	5	2	4	71	16	4	2	4	17	15	45	16	18	15	6	9	1	1	11	52	2	6	37	7	31	5	2	13	5	2
1936	3	1936.25	California	13	32	15	11	8	60	13	18	17	2	10	32	1	37	29	4	2	4	3	33	16	3	5	4	22	3	29	11	23	26	1	6	1	1	4	54	2	5	9	4	32	13	2	10	5	4
1936	4	1936.33333333333	California	12	12	10	14	10	31	10	8	11	7	13	32	1	22	18	4	5	4	4	25	31	4	6	3	33	3	30	16	10	21	3	11	1	1	5	107	3	8	8	6	28	9	3	12	13	13
1936	5	1936.41666666667	California	18	18	13	26	33	20	10	18	13	21	11	23	2	66	65	11	12	8	13	49	22	8	4	3	65	4	78	19	24	21	5	32	1	3	9	89	8	8	13	15	60	14	5	23	12	45
1936	6	1936.5	California	18	27	30	56	170	78	15	63	14	71	27	66	5	170	246	18	9	21	18	137	85	33	10	9	150	7	170	60	108	45	15	69	7	12	15	385	9	24	27	27	141	55	20	40	51	257
1936	7	1936.58333333333	California	37	41	94	128	371	186	12	98	27	71	25	132	10	230	368	24	17	50	32	104	154	50	22	12	376	12	287	101	194	124	28	139	10	30	32	769	25	24	31	50	968	121	34	55	166	284
1936	8	1936.66666666667	California	56	105	138	176	842	205	46	208	18	182	63	147	6	625	460	38	39	80	31	127	168	103	34	14	333	24	445	126	195	421	70	220	22	16	37	1022	23	53	30	72	829	199	32	40	128	560
1936	9	1936.75	California	71	79	123	137	551	156	61	191	13	82	44	97	4	178	242	49	36	149	58	198	260	81	36	16	409	15	847	69	238	418	48	249	9	7	36	1177	22	48	58	65	706	116	17	39	104	1012
1936	10	1936.83333333333	California	53	52	150	108	661	46	56	459	13	71	48	104	3	124	161	57	25	40	49	184	258	53	37	7	475	14	247	49	461	284	24	185	8	7	27	532	16	24	21	62	353	97	10	19	44	906
1936	11	1936.91666666667	California	39	21	76	90	293	30	45	341	10	30	53	80	1	198	79	51	19	16	52	99	119	46	11	8	295	9	282	23	420	186	15	200	6	8	27	273	14	20	6	43	123	85	11	8	31	598
1936	12	1937	California	29	15	33	39	215	14	29	202	4	26	17	21	1	87	47	57	8	8	53	89	50	63	9	5	277	9	195	11	115	78	9	147	3	3	6	194	7	23	4	22	29	107	9	3	25	484
1937	1	1937.08333333333	California	13	6	13	19	349	3	12	46	2	19	10	9	2	28	43	19	2	6	22	69	30	32	2	4	125	6	76	5	89	64	4	51	6	3	3	112	15	22	2	4	15	50	6	4	16	372
1937	2	1937.16666666667	California	2	5	7	14	54	2	3	12	3	15	4	4	2	19	24	14	1	4	6	36	30	20	1	1	66	11	24	5	68	68	4	33	7	1	5	38	17	9	2	5	15	23	3	4	20	174
1937	3	1937.25	California	4	0	7	22	37	2	2	11	1	13	3	3	2	10	24	15	4	5	4	61	27	12	1	3	35	8	7	2	66	42	4	18	10	2	4	23	11	8	2	4	8	42	4	2	24	253
1937	4	1937.33333333333	California	13	2	12	11	69	3	3	9	1	18	3	5	3	12	10	9	6	4	2	41	28	7	2	11	28	11	6	5	95	43	2	11	9	3	8	22	15	9	1	5	6	57	8	5	26	170
1937	5	1937.41666666667	California	17	3	40	25	127	3	2	15	5	27	6	10	10	23	17	4	17	12	4	92	77	26	3	14	58	20	8	6	166	78	3	46	18	3	15	43	36	16	4	5	7	69	17	6	45	96
1937	6	1937.5	California	25	4	93	73	300	3	9	18	7	140	13	11	22	23	41	5	34	17	17	200	113	44	11	54	119	42	4	14	343	123	5	112	28	13	39	70	45	26	12	9	11	79	48	8	282	191
1937	7	1937.58333333333	California	89	9	363	154	759	3	12	24	18	246	28	22	33	72	147	16	64	15	17	754	151	153	27	146	366	49	8	48	658	251	26	162	118	30	79	287	52	49	19	18	24	134	62	24	620	88
1937	8	1937.66666666667	California	138	7	591	483	833	4	12	18	18	506	42	17	64	53	404	24	51	8	49	1558	235	132	30	151	770	122	18	58	910	179	22	188	154	49	131	453	108	42	33	9	29	183	68	31	989	202
1937	9	1937.75	California	156	7	795	446	364	1	16	12	22	475	69	14	83	53	169	17	62	5	100	974	413	213	68	90	518	155	47	75	745	99	29	275	89	80	142	490	102	61	13	16	30	300	85	13	368	206
1937	10	1937.83333333333	California	103	7	836	231	90	1	11	17	26	405	50	10	56	64	136	18	17	7	66	539	441	313	109	73	399	47	31	34	782	96	26	269	110	45	177	509	92	139	18	19	18	173	66	21	290	56
1937	11	1937.91666666667	California	61	7	633	46	64	1	18	17	12	194	22	5	21	53	40	9	25	3	76	444	492	111	83	23	83	21	18	31	554	77	12	127	49	18	109	380	71	165	9	17	7	51	42	13	128	29
1937	12	1938	California	17	6	299	52	15	1	7	9	5	178	10	2	13	63	28	6	19	1	50	286	205	51	94	34	78	11	5	15	303	23	6	80	51	2	89	239	45	56	27	10	7	18	30	16	53	11
1938	1	1938.08333333333	California	14	1	274	46	11	1	4	1	4	210	8	4	10	32	11	3	8	1	20	73	95	65	54	33	69	8	4	5	69	29	10	53	27	2	104	123	39	37	8	8	5	17	9	16	16	4
1938	2	1938.16666666667	California	8	2	205	17	12	1	4	1	5	392	8	2	12	17	12	2	7	1	29	67	52	49	17	18	38	12	6	4	34	13	8	35	5	2	70	110	13	39	7	9	8	20	4	6	14	1
1938	3	1938.25	California	9	1	98	13	11	1	7	2	2	497	7	2	7	9	5	1	8	2	32	48	49	23	13	20	14	8	4	4	42	21	4	13	9	2	46	40	38	26	7	10	10	37	3	15	20	3
1938	4	1938.33333333333	California	3	4	122	26	12	2	8	1	2	469	9	6	9	26	6	3	10	1	27	45	26	17	26	27	22	10	8	6	28	17	7	10	11	2	45	46	54	35	6	24	20	30	2	15	14	3
1938	5	1938.41666666667	California	4	7	221	17	16	4	10	2	3	614	6	5	15	45	27	2	20	4	37	53	69	31	67	105	37	17	6	10	50	45	10	15	16	7	112	71	75	78	11	41	21	50	3	36	36	7
1938	6	1938.5	California	6	22	630	86	15	7	21	6	10	1247	19	29	18	129	89	6	33	9	73	102	92	17	143	161	129	52	7	19	71	60	31	41	111	19	206	122	154	194	20	101	73	152	6	63	111	12
1938	7	1938.58333333333	California	22	33	1150	90	30	14	22	15	10	1155	81	41	17	197	101	36	121	24	100	282	85	84	571	374	127	144	8	26	128	135	42	30	255	24	677	192	249	287	31	245	197	211	21	63	158	52
1938	8	1938.66666666667	California	20	75	699	91	26	13	34	11	21	877	121	69	35	91	145	32	220	26	105	228	61	75	791	204	175	167	16	20	70	174	45	64	192	39	417	175	514	518	44	346	165	284	13	322	517	58
1938	9	1938.75	California	12	120	741	73	43	13	21	12	13	734	128	46	21	112	234	77	145	49	120	211	43	121	514	374	96	467	15	9	48	243	30	111	236	61	697	72	605	725	45	402	155	350	26	455	213	102
1938	10	1938.83333333333	California	14	48	309	45	33	3	44	6	14	481	122	59	10	73	131	41	59	57	113	204	30	65	676	286	48	264	4	4	32	231	27	41	145	76	643	77	372	588	27	213	89	720	14	219	172	50
1938	11	1938.91666666667	California	2	45	193	28	22	1	29	5	10	323	97	26	9	66	101	25	35	51	87	75	12	33	259	147	76	236	1	6	9	98	14	30	175	30	124	37	347	392	16	134	67	459	5	123	96	36
1938	12	1939	California	8	39	77	25	15	2	15	2	9	99	101	8	4	21	54	19	13	24	68	35	7	27	39	87	26	97	2	4	4	48	8	20	47	10	163	8	257	127	13	53	42	318	7	101	47	21
1939	1	1939.08333333333	California	4	11	66	13	5	3	10	2	7	63	33	6	2	15	8	14	17	16	29	6	6	15	32	24	8	46	3	3	3	52	7	16	32	6	54	5	79	236	7	38	14	141	8	60	40	5
1939	2	1939.16666666667	California	2	14	27	3	2	1	6	3	3	31	16	5	2	8	5	9	14	13	25	6	3	27	8	15	7	76	6	1	2	34	5	10	16	10	30	3	89	85	5	36	11	155	8	76	30	5
1939	3	1939.25	California	4	7	23	4	1	3	2	4	2	15	14	1	1	3	4	8	11	13	19	2	2	30	9	17	2	24	7	1	1	16	5	4	15	15	32	4	68	20	4	89	6	131	4	38	20	9
1939	4	1939.33333333333	California	8	12	11	4	1	3	3	4	6	8	8	3	1	4	4	7	8	15	10	2	3	25	5	20	4	38	5	4	1	24	5	7	14	40	22	7	78	38	8	79	9	178	5	61	48	10
1939	5	1939.41666666667	California	11	21	13	10	4	4	6	5	9	7	26	7	4	3	9	8	19	30	11	5	5	23	7	15	2	91	7	3	3	46	6	15	25	31	77	7	126	67	8	85	9	304	14	88	81	16
1939	6	1939.5	California	48	51	12	13	8	8	10	9	20	9	61	15	9	5	18	9	86	73	17	17	10	102	10	53	4	242	10	7	7	68	6	12	43	103	140	8	157	106	19	103	9	470	23	95	117	27
1939	7	1939.58333333333	California	176	62	23	38	10	22	6	26	41	11	198	21	20	13	39	51	194	168	144	21	38	347	17	67	10	470	36	13	8	110	18	19	81	235	151	14	336	113	82	283	12	865	47	221	296	86
1939	8	1939.66666666667	California	213	115	29	26	9	50	12	34	36	5	223	31	8	13	53	23	288	184	156	20	25	688	29	74	15	357	44	32	12	263	34	73	62	283	67	18	168	155	129	387	11	492	53	166	636	35
1939	9	1939.75	California	227	115	47	15	7	27	7	20	25	8	293	29	13	25	119	57	288	271	81	22	18	456	35	100	7	730	74	19	18	161	21	133	27	223	79	8	466	81	60	431	10	460	29	188	816	88
1939	10	1939.83333333333	California	141	98	29	11	4	37	17	9	18	4	403	16	10	21	104	42	424	180	49	13	28	384	23	142	9	359	170	13	24	104	32	66	61	101	52	8	605	58	50	139	8	412	20	237	559	72
1939	11	1939.91666666667	California	92	48	14	11	3	12	13	4	8	1	248	18	8	23	36	23	326	115	35	9	12	188	25	38	10	421	158	5	3	74	18	33	29	97	16	3	433	29	20	64	3	341	7	152	495	17
1939	12	1940	California	54	36	4	7	4	4	8	10	4	1	225	4	8	32	18	31	195	80	23	11	10	145	12	30	10	264	104	5	8	84	17	5	6	83	14	2	104	14	10	99	3	92	6	14	348	7
1940	1	1940.08333333333	California	41	12	2	3	1	10	5	4	8	1	61	13	2	25	14	10	135	69	24	7	7	45	5	17	5	263	76	3	3	17	7	3	6	69	15	2	32	4	3	40	2	51	2	12	255	3
1940	2	1940.16666666667	California	17	9	1	5	3	15	6	7	6	1	90	3	6	15	7	10	80	27	18	2	3	26	2	9	3	169	26	2	4	14	5	2	5	26	8	3	21	6	5	32	2	40	2	12	113	2
1940	3	1940.25	California	14	4	2	4	4	22	5	9	7	1	77	5	5	8	9	8	70	37	28	1	4	16	4	10	5	171	40	2	4	10	6	2	4	17	3	3	20	9	4	13	2	27	3	8	60	4
1940	4	1940.33333333333	California	11	2	3	7	11	16	5	15	3	1	136	7	1	8	15	12	53	15	49	1	5	17	7	8	8	114	35	5	5	6	7	2	5	10	7	3	13	9	5	11	4	44	1	8	54	4
1940	5	1940.41666666667	California	20	5	2	22	16	19	32	64	8	4	174	36	3	39	14	15	99	28	84	3	7	22	8	30	19	233	34	5	4	14	15	4	12	26	6	5	24	13	6	20	7	33	4	11	58	6
1940	6	1940.5	California	86	12	4	58	29	45	91	65	23	12	463	83	11	131	37	80	443	55	230	5	30	40	15	69	35	107	116	15	16	50	42	5	44	43	34	17	22	17	16	34	30	55	8	6	53	9
1940	7	1940.58333333333	California	74	23	15	97	47	76	226	121	124	7	976	103	28	377	128	225	510	66	692	7	74	64	56	406	104	140	433	25	23	42	96	28	26	94	65	18	69	55	31	84	76	104	9	15	63	12
1940	8	1940.66666666667	California	81	40	29	162	83	114	435	221	170	6	1420	144	51	670	140	324	464	94	1309	4	157	121	25	379	83	337	611	58	35	62	208	46	26	194	68	12	21	128	25	75	66	63	10	7	66	9
1940	9	1940.75	California	57	25	15	190	109	125	338	305	71	6	1033	148	36	789	281	289	399	49	867	4	99	141	22	111	87	181	463	41	46	53	79	56	9	151	70	5	62	60	38	61	47	18	16	19	54	23
1940	10	1940.83333333333	California	35	19	6	181	77	104	681	187	60	13	483	218	14	871	153	408	187	45	397	3	104	84	31	240	108	66	441	30	19	19	89	18	4	81	42	3	58	107	18	133	14	11	39	22	22	24
1940	11	1940.91666666667	California	19	17	3	80	15	49	325	89	23	5	620	174	5	474	104	221	57	46	243	3	109	66	49	33	69	34	220	16	17	13	18	14	4	83	46	2	27	46	19	96	8	6	19	11	11	23
1940	12	1941	California	11	9	2	46	12	35	265	59	8	10	184	75	6	134	47	59	65	17	114	0	44	33	34	14	40	23	152	7	12	9	26	8	7	69	20	2	16	18	16	28	5	6	14	9	3	17
1941	1	1941.08333333333	California	5	5	1	40	9	12	95	42	4	4	96	52	4	130	14	27	52	16	72	2	20	19	4	4	21	12	69	5	2	6	12	3	5	65	13	3	7	20	7	11	4	2	10	5	1	8
1941	2	1941.16666666667	California	8	2	1	16	5	5	31	30	5	4	39	41	6	62	4	21	16	11	16	1	21	8	7	2	9	9	38	7	3	4	13	5	7	14	13	2	7	9	7	10	5	1	9	6	1	8
1941	3	1941.25	California	6	1	2	7	3	3	23	26	3	2	29	46	3	43	3	13	9	13	22	1	16	6	4	1	10	3	29	9	3	6	11	9	7	12	14	3	3	8	6	6	5	1	19	5	1	5
1941	4	1941.33333333333	California	3	3	3	8	3	2	36	31	4	1	19	18	3	117	3	11	10	21	21	4	15	7	2	2	14	3	38	8	1	6	13	4	5	9	16	3	2	8	5	8	2	2	19	6	2	8
1941	5	1941.41666666667	California	20	8	5	12	4	9	62	49	3	1	17	40	9	80	8	39	10	24	27	7	33	37	10	4	14	8	113	5	4	8	20	8	14	12	14	4	5	12	15	25	8	4	32	10	4	8
1941	6	1941.5	California	25	11	13	27	5	14	131	50	10	2	30	83	24	126	12	82	17	64	52	8	97	37	26	6	33	22	227	14	1	6	19	51	39	25	32	4	5	50	24	25	15	18	88	14	10	35
1941	7	1941.58333333333	California	21	13	16	72	13	43	320	115	17	3	116	85	26	210	38	134	24	130	81	15	98	41	41	9	62	33	307	23	6	18	29	32	162	44	47	15	13	81	46	63	39	40	253	9	16	143
1941	8	1941.66666666667	California	42	40	17	156	25	31	186	211	30	5	174	265	76	240	148	220	32	144	64	14	160	71	78	10	28	46	216	36	10	31	70	68	75	81	85	16	10	105	109	126	24	27	579	20	11	174
1941	9	1941.75	California	35	34	29	129	17	18	206	468	35	4	105	195	84	236	129	173	48	119	25	15	325	34	98	14	50	48	267	37	8	32	51	71	95	82	130	21	7	72	71	157	41	44	726	12	15	83
1941	10	1941.83333333333	California	24	40	37	82	18	24	433	109	15	2	51	169	53	227	77	187	11	54	16	14	450	49	169	13	20	19	322	25	5	62	110	44	43	83	226	19	5	67	108	178	14	19	813	37	7	145
1941	11	1941.91666666667	California	23	30	18	60	17	16	150	154	17	3	9	153	23	152	44	78	9	29	6	8	311	31	101	5	10	20	309	24	3	25	106	21	51	76	136	7	4	42	126	59	9	7	310	18	12	29
1941	12	1942	California	8	15	31	32	9	21	73	145	6	5	4	127	19	69	16	45	8	21	5	5	97	22	47	5	4	21	132	14	5	6	26	12	24	13	117	6	3	23	20	19	7	6	289	11	4	9
1942	1	1942.08333333333	California	12	24	27	15	4	12	36	24	3	2	2	63	11	42	12	38	4	9	3	4	56	12	14	5	9	6	109	7	3	5	16	10	17	13	64	8	2	24	79	21	2	2	285	9	2	8
1942	2	1942.16666666667	California	9	28	35	22	6	10	20	57	4	1	1	50	18	42	15	19	3	8	3	5	20	11	13	4	23	5	35	4	1	2	23	6	28	6	17	5	3	17	69	21	3	2	166	5	4	11
1942	3	1942.25	California	10	36	18	19	4	6	30	29	4	2	1	54	16	15	10	15	3	8	4	5	25	5	18	4	13	6	31	3	3	3	22	2	14	14	22	6	3	23	47	19	3	2	72	2	6	7
1942	4	1942.33333333333	California	3	45	12	43	4	7	12	16	7	2	2	42	13	16	26	13	3	17	2	15	17	11	27	4	27	4	30	6	6	4	22	1	4	16	19	8	3	17	27	31	4	4	80	9	5	4
1942	5	1942.41666666667	California	7	140	15	59	5	15	31	61	23	3	5	88	28	23	30	22	3	26	4	6	46	12	32	24	37	3	47	14	11	6	58	7	7	33	24	13	3	21	36	26	5	7	102	21	10	10
1942	6	1942.5	California	5	260	21	201	3	84	65	95	31	6	16	278	38	40	113	14	12	60	8	22	83	37	92	83	59	7	59	29	15	3	72	11	11	84	51	10	3	49	71	30	15	17	167	97	22	22
1942	7	1942.58333333333	California	9	561	23	248	2	125	67	85	79	9	42	456	43	61	159	25	20	57	24	57	89	125	96	176	99	13	75	60	19	9	145	37	18	120	152	23	11	75	70	57	14	36	124	133	47	65
1942	8	1942.66666666667	California	29	525	9	753	8	201	74	78	257	18	37	470	100	41	123	50	5	114	11	81	125	91	128	245	36	6	112	123	17	8	135	68	44	324	142	30	10	64	107	67	90	44	205	213	54	69
1942	9	1942.75	California	36	439	12	951	18	240	198	80	220	17	24	554	75	17	51	82	8	92	12	29	185	64	78	271	30	9	104	101	17	11	225	17	29	104	128	64	20	36	132	48	63	32	273	148	41	112
1942	10	1942.83333333333	California	81	305	8	477	11	189	198	103	122	22	30	179	22	7	19	70	3	63	20	19	86	33	38	79	38	5	102	120	14	5	185	12	40	51	58	77	12	17	73	54	26	40	178	198	39	59
1942	11	1942.91666666667	California	61	172	5	305	9	252	204	38	87	8	22	236	14	4	14	26	4	58	23	15	91	38	57	43	25	7	59	35	15	2	202	6	44	15	68	48	5	10	44	30	23	14	272	151	37	52
1942	12	1943	California	50	174	4	87	9	159	221	43	39	2	7	189	10	3	5	9	2	12	20	8	47	5	25	34	10	2	54	11	9	6	117	8	44	5	11	15	3	8	22	17	19	8	43	52	20	20
1943	1	1943.08333333333	California	28	96	2	49	3	38	81	33	16	2	4	129	4	3	2	4	2	5	17	6	25	3	16	4	6	2	15	6	4	1	49	14	15	6	5	11	3	3	21	17	12	6	28	28	6	9
1943	2	1943.16666666667	California	19	38	2	17	2	53	103	27	17	3	2	144	5	2	3	3	4	8	11	6	15	2	7	4	7	2	13	5	1	2	15	6	11	5	5	11	3	2	8	6	7	5	27	28	12	13
1943	3	1943.25	California	12	27	1	13	2	54	65	23	15	4	2	112	5	2	4	9	4	10	5	7	15	6	11	4	8	6	9	4	1	2	24	5	28	3	2	4	3	4	19	9	18	5	12	10	7	8
1943	4	1943.33333333333	California	20	22	4	26	3	38	61	31	6	4	3	57	6	3	1	7	2	7	7	8	10	5	18	9	5	7	6	4	2	2	24	14	63	5	4	3	4	10	28	9	16	5	21	11	9	17
1943	5	1943.41666666667	California	50	70	12	53	15	78	57	30	14	13	2	88	26	8	9	4	2	28	16	29	16	6	31	14	9	18	5	10	3	6	22	27	99	4	7	9	9	10	29	7	108	8	16	35	8	22
1943	6	1943.5	California	165	112	22	55	18	246	56	124	36	16	5	84	72	32	26	22	4	49	39	46	20	17	66	65	13	15	8	22	7	11	46	90	141	19	10	19	18	22	182	32	89	11	30	51	23	29
1943	7	1943.58333333333	California	437	270	47	64	43	274	84	274	50	21	9	135	437	85	33	42	6	112	37	28	65	47	72	80	23	30	13	40	8	37	86	57	292	13	29	33	60	43	418	113	206	20	20	80	47	66
1943	8	1943.66666666667	California	506	200	30	61	28	222	62	1281	44	14	13	95	719	113	39	50	16	193	85	32	105	26	160	46	40	59	11	34	22	109	101	218	516	8	26	42	35	23	324	68	207	25	26	24	44	28
1943	9	1943.75	California	492	278	59	94	33	164	125	774	83	35	9	189	534	48	19	105	31	168	44	27	94	31	106	47	63	48	16	55	13	64	87	162	317	18	29	25	34	26	296	37	222	29	13	29	47	63
1943	10	1943.83333333333	California	365	113	50	187	18	131	116	740	60	15	12	51	473	21	36	55	19	254	12	20	54	9	135	34	64	33	17	64	16	58	101	251	238	11	18	15	16	23	318	24	197	26	11	47	43	22
1943	11	1943.91666666667	California	204	63	35	91	7	100	77	327	110	8	6	60	239	15	17	33	8	83	6	17	36	8	133	28	17	21	5	65	4	20	30	145	166	14	19	17	10	27	258	27	231	17	7	39	33	21
1943	12	1944	California	69	124	17	71	7	56	13	132	32	4	3	11	185	12	16	21	4	68	11	5	26	9	108	17	16	13	7	30	2	14	45	27	207	8	8	9	3	21	112	18	105	4	4	25	36	12
1944	1	1944.08333333333	California	31	33	10	43	4	39	18	71	14	2	2	7	115	6	8	7	3	60	4	10	10	8	53	20	7	9	3	32	3	12	7	16	76	2	5	13	3	14	78	12	72	2	4	16	19	6
1944	2	1944.16666666667	California	22	45	8	32	3	19	18	86	6	1	4	3	116	5	8	11	3	15	4	9	4	10	56	21	10	1	2	19	3	15	6	10	52	1	6	6	7	8	25	7	92	3	3	11	18	5
1944	3	1944.25	California	16	27	14	23	4	31	17	51	7	6	2	2	38	7	5	3	4	6	6	16	9	9	50	15	11	4	1	12	3	7	10	14	47	2	4	5	12	21	16	4	48	3	3	7	8	5
1944	4	1944.33333333333	California	17	42	3	22	9	25	10	45	6	3	5	4	132	5	5	3	5	10	5	5	5	9	169	17	7	2	3	6	6	12	26	14	61	3	3	6	15	16	19	2	44	5	2	9	12	5
1944	5	1944.41666666667	California	25	50	6	27	4	30	28	95	11	2	5	7	103	18	8	12	7	20	6	6	8	14	204	33	20	7	8	29	5	33	29	32	155	6	6	9	16	50	35	9	165	9	3	32	38	7
1944	6	1944.5	California	26	185	13	52	5	82	53	117	21	9	8	11	180	28	13	19	13	76	16	9	33	23	301	30	28	21	6	85	11	61	80	66	341	13	23	11	20	65	175	40	195	22	5	66	105	6
1944	7	1944.58333333333	California	57	84	19	42	21	95	98	226	123	33	12	60	512	58	24	22	47	197	28	43	62	93	350	58	160	27	17	175	12	83	200	127	615	41	31	31	16	115	195	49	182	22	27	100	240	14
1944	8	1944.66666666667	California	46	89	49	50	27	177	166	238	139	61	11	51	508	127	46	34	106	260	19	28	39	138	322	47	189	35	25	182	9	169	390	258	994	48	63	60	47	195	184	118	261	20	22	152	159	24
1944	9	1944.75	California	74	75	76	51	58	157	56	570	148	61	4	58	203	109	40	16	170	334	23	58	51	160	291	81	166	45	60	260	12	108	233	204	733	46	58	75	71	141	61	137	358	23	30	132	110	25
1944	10	1944.83333333333	California	63	51	34	32	77	106	101	341	100	84	6	37	462	125	39	27	110	247	7	32	26	119	197	47	110	71	33	207	10	157	316	156	374	77	94	62	43	224	33	56	227	19	28	71	65	30
1944	11	1944.91666666667	California	47	26	20	24	85	112	111	128	111	42	6	15	180	71	30	13	139	152	6	36	16	31	152	22	184	35	27	131	9	173	197	60	268	45	57	53	26	224	6	37	226	14	31	57	44	20
1944	12	1945	California	44	7	19	10	33	65	117	43	46	41	5	11	127	35	5	6	45	103	5	18	11	37	68	17	273	23	31	82	5	107	81	43	108	18	41	16	10	111	7	24	326	9	25	64	65	32
1945	1	1945.08333333333	California	12	10	6	2	34	55	56	26	23	14	9	9	125	14	3	3	28	57	11	11	18	13	22	13	73	18	22	48	5	78	55	18	70	15	11	22	8	56	5	16	228	6	6	41	46	8
1945	2	1945.16666666667	California	17	10	2	3	35	49	67	12	15	14	8	4	44	10	5	4	33	39	7	8	5	16	6	5	77	7	12	12	4	33	18	11	47	17	9	7	4	40	6	29	141	4	2	28	15	11
1945	3	1945.25	California	11	8	3	2	57	21	65	5	17	21	7	4	30	11	10	1	19	23	8	8	11	10	3	4	27	4	15	17	7	45	43	11	41	6	11	14	6	43	7	4	102	3	3	18	20	14
1945	4	1945.33333333333	California	9	11	7	7	73	36	85	10	32	18	4	5	29	14	7	3	40	16	12	5	7	12	1	4	38	6	9	35	17	83	29	17	92	6	10	16	12	35	16	11	33	8	2	10	26	33
1945	5	1945.41666666667	California	7	7	9	7	132	39	127	26	60	21	4	8	110	46	14	10	61	24	19	14	15	16	4	15	87	22	37	58	22	156	42	28	69	21	33	10	17	43	20	17	34	13	4	30	29	20
1945	6	1945.5	California	42	10	17	28	699	163	201	82	263	45	19	11	118	70	33	33	204	92	37	45	23	46	19	26	314	46	106	302	46	217	186	40	154	81	82	15	35	49	77	32	99	25	16	57	60	106
1945	7	1945.58333333333	California	86	17	38	30	1247	523	671	73	274	88	41	26	134	64	126	61	491	110	74	53	35	144	37	87	327	39	238	182	189	783	304	138	152	87	173	44	63	56	186	76	155	53	25	198	81	213
1945	8	1945.66666666667	California	77	54	48	58	1751	929	1118	167	402	82	54	26	211	50	311	95	1018	301	97	133	66	138	22	136	395	94	183	230	140	780	989	229	245	95	194	48	48	199	318	172	420	92	46	150	269	513
1945	9	1945.75	California	215	36	84	37	2007	1136	1044	100	215	119	47	9	180	31	415	174	1075	402	220	145	62	271	21	90	97	144	164	338	183	1275	833	269	449	129	600	75	56	266	349	181	147	146	37	464	154	507
1945	10	1945.83333333333	California	155	36	54	32	773	889	486	60	129	84	5	4	234	34	492	129	606	356	218	101	102	209	48	66	101	114	115	154	329	1325	735	112	395	185	304	16	49	129	488	89	139	129	44	758	104	184
1945	11	1945.91666666667	California	146	30	61	38	402	560	292	44	99	37	10	4	139	18	184	77	340	172	95	203	38	79	28	41	79	205	110	207	127	331	271	223	247	64	136	15	31	30	183	88	162	55	18	247	107	200
1945	12	1946	California	99	20	22	34	184	236	257	29	47	11	4	2	66	4	175	28	24	117	162	65	19	49	22	10	53	148	98	192	91	239	245	147	35	46	135	9	26	31	209	82	116	45	8	412	26	98
1946	1	1946.08333333333	California	37	2	34	43	107	58	150	9	19	6	3	3	45	4	148	41	25	104	54	84	16	24	20	13	43	174	44	105	47	204	125	77	52	60	108	7	18	18	59	42	43	14	6	163	12	70
1946	2	1946.16666666667	California	22	3	19	33	85	41	81	4	9	8	3	1	45	6	40	29	33	82	67	36	6	8	13	8	38	73	12	61	15	122	65	57	23	59	21	8	13	15	43	40	45	15	5	230	14	51
1946	3	1946.25	California	26	2	20	18	63	24	30	9	14	5	7	4	24	4	27	14	19	28	52	31	5	5	19	7	25	132	11	92	11	96	74	41	33	52	22	10	7	8	11	16	14	10	4	77	13	26
1946	4	1946.33333333333	California	19	2	23	37	80	7	20	9	18	9	7	4	27	5	48	7	19	97	42	42	10	9	20	14	27	61	17	70	14	150	35	28	23	33	19	24	4	11	17	18	19	12	3	43	9	40
1946	5	1946.41666666667	California	25	3	66	64	180	14	21	13	26	13	7	5	34	3	65	10	29	303	27	77	12	22	57	30	105	67	16	136	27	229	102	56	29	52	93	30	16	32	24	51	31	17	2	31	9	42
1946	6	1946.5	California	80	13	218	95	239	39	66	25	48	34	16	13	30	17	226	56	25	475	142	139	28	95	38	98	206	154	33	563	78	291	158	209	92	152	220	66	34	53	48	169	39	31	7	124	36	91
1946	7	1946.58333333333	California	132	16	190	305	600	52	128	51	33	26	58	34	137	75	546	112	71	1046	315	407	54	306	48	561	434	527	47	904	247	482	286	679	108	275	384	186	128	106	75	193	53	21	18	217	32	70
1946	8	1946.66666666667	California	740	31	343	555	700	91	167	36	35	69	47	66	119	80	645	173	148	1506	523	198	44	305	109	1064	457	503	74	766	218	666	282	595	109	474	936	282	76	268	201	428	68	17	41	371	125	172
1946	9	1946.75	California	552	59	659	618	295	113	148	42	40	115	48	64	29	119	673	128	62	1444	492	196	100	183	119	532	304	473	151	602	382	464	288	859	222	561	1213	158	44	297	202	404	109	30	34	198	56	318
1946	10	1946.83333333333	California	270	39	397	436	135	67	131	47	60	94	75	44	17	142	743	123	107	651	695	178	74	120	242	332	322	433	206	586	180	170	187	977	205	614	510	184	78	365	211	165	54	39	39	195	146	518
1946	11	1946.91666666667	California	145	47	262	349	79	45	86	13	32	72	134	33	6	160	855	96	80	221	477	69	17	62	166	200	188	267	88	441	167	170	110	551	101	725	363	189	53	447	53	100	83	26	18	225	98	184
1946	12	1947	California	74	29	260	154	21	11	24	9	41	38	66	18	5	87	501	63	42	177	165	69	11	33	193	116	53	251	71	83	65	63	26	141	50	469	161	114	35	136	37	78	26	30	36	149	48	153
1947	1	1947.08333333333	California	70	12	120	110	17	6	10	7	29	28	63	7	2	71	250	73	41	24	188	41	9	13	109	65	53	221	34	89	16	40	32	90	36	311	136	56	29	81	18	24	12	16	10	62	87	87
1947	2	1947.16666666667	California	45	17	92	98	9	5	7	5	32	29	62	3	6	40	162	73	16	39	79	126	5	4	50	17	17	76	28	32	12	41	37	44	18	275	79	50	13	52	14	21	18	14	9	46	58	88
1947	3	1947.25	California	55	9	73	119	9	7	7	3	27	10	24	5	4	55	71	97	21	15	43	55	6	10	57	17	12	87	42	26	7	35	87	29	14	228	49	30	21	23	14	20	17	16	12	65	35	26
1947	4	1947.33333333333	California	30	19	52	96	10	3	15	4	16	12	58	5	4	81	68	50	15	13	24	97	6	9	72	10	13	112	37	32	15	24	162	48	25	382	43	41	27	47	17	18	27	17	18	104	32	29
1947	5	1947.41666666667	California	60	35	156	216	27	3	19	5	44	30	127	11	5	204	140	99	46	38	34	110	8	29	262	33	27	195	105	22	23	19	149	77	21	382	95	66	124	208	15	16	40	41	61	169	110	116
1947	6	1947.5	California	86	163	282	387	54	7	51	13	110	73	166	59	22	1158	244	101	59	93	67	302	23	56	265	152	82	705	273	35	27	50	335	143	51	1330	97	215	322	468	60	54	62	117	168	177	132	72
1947	7	1947.58333333333	California	93	191	596	635	60	37	69	75	291	183	406	66	14	2015	470	176	210	229	264	699	69	232	795	753	157	830	431	69	17	55	609	317	159	1563	797	427	704	1168	171	131	226	129	341	701	165	67
1947	8	1947.66666666667	California	122	441	759	1327	98	22	101	66	456	307	1129	145	50	1613	544	650	349	98	370	389	142	175	875	643	351	889	504	65	23	126	361	227	97	2168	920	633	698	3431	213	141	408	244	412	960	220	147
1947	9	1947.75	California	100	142	530	574	79	33	44	75	374	193	867	102	45	1568	552	243	544	92	312	652	85	231	1159	1061	337	720	352	52	31	101	528	260	84	2546	508	452	968	2322	105	180	525	232	600	1757	238	142
1947	10	1947.83333333333	California	72	178	229	522	35	32	56	97	419	171	1069	149	47	922	396	1171	348	96	322	334	138	108	1224	633	212	514	338	24	38	61	739	146	68	673	248	228	404	2075	62	297	555	164	352	1128	227	76
1947	11	1947.91666666667	California	85	108	264	197	56	17	14	56	208	160	491	46	26	374	196	783	116	71	327	219	79	41	627	390	189	212	248	24	13	70	441	67	33	128	247	134	345	846	16	459	357	180	150	708	175	57
1947	12	1948	California	33	144	105	25	22	16	17	26	122	73	466	32	22	213	109	358	99	57	243	173	34	25	186	174	124	111	116	10	21	29	212	29	39	50	72	53	390	171	26	370	156	125	165	476	126	35
1948	1	1948.08333333333	California	18	38	74	23	7	12	15	17	74	118	280	27	41	100	57	329	32	25	218	85	60	32	134	94	95	108	95	7	20	9	131	24	14	9	40	66	142	94	17	158	74	56	78	145	100	22
1948	2	1948.16666666667	California	9	34	27	20	7	10	4	13	42	23	272	15	34	74	25	125	36	13	49	67	71	17	46	58	29	67	57	11	15	12	63	13	15	9	22	51	94	13	14	112	128	38	93	46	104	12
1948	3	1948.25	California	18	12	11	32	11	10	2	7	31	33	84	9	10	50	26	59	15	10	69	60	133	27	67	43	21	59	68	13	7	9	82	17	11	6	27	61	41	34	8	216	127	91	135	32	34	13
1948	4	1948.33333333333	California	9	29	10	20	18	6	6	7	33	30	232	19	5	46	14	116	32	6	141	58	115	29	85	58	17	30	48	11	5	9	76	9	4	6	20	70	45	24	11	382	87	128	98	13	50	27
1948	5	1948.41666666667	California	76	67	36	37	45	5	6	8	45	39	288	45	12	122	24	162	59	1	219	97	248	54	148	82	32	21	142	26	8	9	220	8	5	4	52	43	94	33	6	526	265	157	97	31	55	26
1948	6	1948.5	California	156	236	24	39	40	13	10	14	234	178	864	127	30	382	106	122	148	7	544	217	843	260	234	196	85	52	164	96	6	19	1178	29	20	8	147	76	450	45	13	1457	396	241	248	51	136	40
1948	7	1948.58333333333	California	746	359	97	84	60	38	32	15	861	271	1153	438	77	508	90	212	417	16	954	421	1125	453	834	287	169	115	501	96	7	59	2172	68	33	14	308	79	1791	44	48	2213	770	514	556	96	179	96
1948	8	1948.66666666667	California	850	437	105	164	64	48	48	20	1265	295	1636	549	123	260	134	284	598	22	1218	1212	2169	664	788	310	619	104	588	274	25	41	3113	74	28	8	402	202	1042	98	70	2786	1108	282	1262	221	251	37
1948	9	1948.75	California	1105	543	77	210	69	46	28	50	938	450	967	838	131	325	69	179	414	53	622	1546	1629	776	1106	283	884	176	742	439	15	43	968	130	39	10	179	150	687	48	91	583	1651	448	2614	130	395	170
1948	10	1948.83333333333	California	1168	623	86	142	25	31	27	32	1089	411	375	995	102	83	102	157	313	39	155	1198	1056	1089	376	372	1311	125	956	263	35	52	523	67	59	13	152	214	363	56	59	1113	1383	237	1797	50	405	101
1948	11	1948.91666666667	California	911	308	63	109	20	34	11	20	371	49	180	892	135	75	69	168	107	29	199	562	657	972	197	106	564	56	712	225	31	44	218	16	56	5	85	118	391	20	55	495	1029	240	750	19	838	186
1948	12	1949	California	437	368	43	91	10	28	11	32	131	68	139	306	136	32	31	64	114	8	181	246	471	672	32	29	367	31	267	56	16	28	68	9	65	3	35	52	152	14	36	224	828	179	151	16	183	174
1949	1	1949.08333333333	California	251	320	35	23	10	22	13	19	59	53	33	176	90	21	34	67	52	17	128	130	253	118	9	31	282	12	144	35	15	8	56	12	61	3	47	27	38	6	10	60	291	134	74	8	86	93
1949	2	1949.16666666667	California	69	217	32	13	6	26	10	13	50	64	26	60	44	7	32	46	75	6	115	235	113	75	3	31	105	13	128	30	16	6	38	13	25	2	22	18	54	2	8	28	192	60	48	5	75	71
1949	3	1949.25	California	41	167	26	9	4	34	22	4	62	35	8	48	38	9	34	70	32	12	78	121	161	31	2	9	42	13	94	15	3	6	28	5	27	2	14	28	37	4	6	19	48	126	32	8	69	118
1949	4	1949.33333333333	California	37	266	23	14	11	28	12	11	50	61	9	76	12	13	34	84	47	20	67	275	88	26	3	19	33	14	132	27	4	5	23	10	31	1	12	38	11	5	12	12	50	88	29	6	65	69
1949	5	1949.41666666667	California	42	441	42	12	10	35	41	22	111	113	14	301	16	20	67	313	135	33	85	436	114	44	8	52	91	20	308	56	4	9	22	22	74	4	25	33	32	5	10	48	138	113	33	23	78	162
1949	6	1949.5	California	80	1409	177	12	32	216	73	108	94	259	48	353	32	80	147	521	84	80	202	525	287	146	11	218	112	135	280	174	3	21	52	87	82	8	45	95	142	20	28	63	123	330	69	23	220	555
1949	7	1949.58333333333	California	337	1056	477	22	78	251	80	227	489	607	128	421	120	117	372	966	530	123	291	1331	635	390	11	742	231	244	504	290	19	109	67	57	234	14	54	231	188	59	74	82	312	371	120	73	149	1523
1949	8	1949.66666666667	California	434	614	768	74	107	515	58	270	566	441	50	834	143	102	444	1622	568	129	275	935	1257	276	14	855	258	227	602	461	20	118	88	288	469	6	99	321	329	62	154	138	336	1186	68	32	203	1927
1949	9	1949.75	California	459	754	839	35	138	592	148	626	234	1189	55	650	462	170	304	1573	755	157	231	1672	2010	371	17	1063	365	409	237	190	58	68	95	272	288	15	126	890	621	78	130	63	288	2242	64	24	186	2489
1949	10	1949.83333333333	California	467	506	783	31	133	528	150	645	219	1253	68	371	641	279	119	1815	436	209	258	648	847	400	9	906	410	178	145	118	43	95	72	120	288	17	110	1341	485	94	161	70	277	1739	53	26	313	1892
1949	11	1949.91666666667	California	274	204	305	25	93	454	45	598	162	714	31	115	373	194	109	824	386	159	124	277	343	231	10	330	413	377	47	108	86	11	49	72	190	8	70	857	271	49	101	67	105	1234	31	14	361	847
1949	12	1950	California	178	178	218	12	44	215	36	380	125	529	16	74	310	70	51	248	175	86	91	158	70	139	3	330	140	106	29	106	57	12	10	45	89	3	29	444	182	24	105	58	45	525	20	6	323	688
1950	1	1950.08333333333	California	88	86	49	16	18	123	19	444	58	481	12	66	181	72	40	178	103	43	19	21	80	222	2	231	154	68	44	69	76	7	9	17	66	5	23	366	96	15	56	23	63	199	7	4	356	224
1950	2	1950.16666666667	California	57	67	26	17	11	77	26	182	27	418	9	47	191	68	20	116	57	37	10	9	63	88	3	227	107	66	22	38	82	7	2	14	72	6	12	110	26	14	65	14	12	253	3	5	366	147
1950	3	1950.25	California	36	46	11	10	11	51	18	120	15	337	9	21	107	29	23	89	39	35	6	13	22	102	3	303	50	58	32	32	71	6	2	14	83	3	17	159	35	8	46	6	23	226	2	10	385	40
1950	4	1950.33333333333	California	53	53	18	11	14	135	6	152	16	452	20	12	202	64	51	73	45	43	11	6	17	108	12	490	104	104	38	61	289	3	7	39	131	3	27	166	39	15	34	4	14	285	4	24	89	30
1950	5	1950.41666666667	California	67	62	59	43	33	223	13	347	35	402	26	10	335	50	58	151	88	75	11	12	28	192	28	218	247	206	39	125	557	10	10	76	329	4	33	351	64	15	113	6	27	346	7	53	187	31
1950	6	1950.5	California	88	168	172	101	111	214	34	553	114	914	52	59	958	94	196	201	137	87	19	20	31	399	144	582	315	569	131	153	2000	16	23	231	784	15	91	904	134	33	360	12	34	618	14	180	747	33
1950	7	1950.58333333333	California	216	480	200	301	96	396	95	897	295	1877	122	121	1026	131	73	413	340	269	39	41	101	611	423	1780	826	1245	153	484	2670	35	14	226	3106	57	127	2552	207	44	948	16	51	671	33	177	825	72
1950	8	1950.66666666667	California	302	291	716	964	292	1020	96	1268	463	1062	130	87	1946	107	607	288	206	290	81	24	41	1369	164	1382	944	1238	175	578	3069	55	27	687	1099	110	157	2307	377	69	1068	43	56	1167	7	239	462	26
1950	9	1950.75	California	393	279	529	434	183	1740	120	925	116	990	188	72	1094	144	845	297	337	302	162	18	106	3304	243	2051	649	1101	234	548	2300	135	30	812	1022	168	122	2033	495	120	590	36	45	1062	13	191	493	37
1950	10	1950.83333333333	California	284	298	936	360	273	1014	137	890	245	748	171	58	416	95	1657	125	217	322	72	10	99	1372	215	914	414	559	422	660	1199	171	22	235	655	214	176	1540	211	142	816	23	61	307	4	278	178	12
1950	11	1950.91666666667	California	277	99	480	275	261	1255	64	693	85	428	55	32	298	48	1171	74	117	135	64	4	49	473	315	446	334	220	154	331	511	64	14	156	303	115	72	752	330	162	1074	21	47	226	4	214	100	11
1950	12	1951	California	277	60	274	70	149	821	74	461	68	308	43	22	343	12	348	30	52	144	36	2	5	238	188	124	139	250	90	165	238	42	9	82	223	42	102	203	200	118	946	16	54	238	5	145	59	14
1951	1	1951.08333333333	California	131	34	161	95	56	383	38	122	101	110	13	11	154	6	151	20	32	121	32	2	4	84	92	100	116	143	74	137	95	33	6	130	124	24	136	271	105	144	195	9	34	36	5	64	21	6
1951	2	1951.16666666667	California	98	15	125	61	67	129	43	95	42	43	4	6	35	2	82	9	24	49	45	2	5	65	76	50	53	67	111	84	78	19	10	119	93	20	26	76	54	140	115	10	24	7	5	61	39	3
1951	3	1951.25	California	63	16	52	11	30	51	52	52	19	25	6	5	95	4	75	9	12	39	40	2	5	47	72	26	39	33	16	102	94	23	11	313	47	38	28	22	49	107	116	5	23	3	5	28	21	5
1951	4	1951.33333333333	California	47	21	126	16	73	43	37	49	34	14	11	6	52	2	47	15	27	28	36	3	13	73	59	13	55	37	29	210	50	44	14	329	71	18	23	10	29	118	346	9	24	3	7	33	11	8
1951	5	1951.41666666667	California	48	61	215	27	109	89	49	97	58	29	18	19	62	8	81	36	67	34	121	4	18	74	134	26	53	39	67	296	57	123	26	542	134	25	32	19	143	134	831	13	59	3	21	100	28	12
1951	6	1951.5	California	140	117	861	40	260	143	153	136	317	50	59	56	180	24	308	141	120	83	301	11	16	128	288	43	123	96	53	730	162	257	65	972	372	86	99	29	395	303	1400	61	83	10	64	353	49	26
1951	7	1951.58333333333	California	268	170	1498	117	1351	231	321	268	497	118	82	159	146	45	593	191	345	70	540	34	33	246	1179	83	172	160	140	625	326	206	258	1408	460	344	319	27	213	584	2931	95	156	14	65	795	44	73
1951	8	1951.66666666667	California	440	225	1211	128	661	140	768	224	515	238	155	490	188	135	986	261	501	56	964	42	36	140	1118	141	500	118	178	1171	229	135	258	2144	294	360	436	78	249	465	2905	168	81	15	157	679	50	63
1951	9	1951.75	California	757	348	1125	119	555	192	1022	167	641	229	163	1056	186	181	667	701	1308	68	1201	21	50	83	1858	53	253	150	166	484	432	223	418	2869	349	687	445	60	302	688	1660	187	105	23	247	670	90	59
1951	10	1951.83333333333	California	565	82	1023	210	637	261	1069	253	576	260	149	743	202	340	1021	632	366	49	722	15	76	131	1294	84	617	103	181	194	194	190	364	1087	217	324	836	37	164	500	789	201	150	17	259	762	82	32
1951	11	1951.91666666667	California	446	41	509	366	205	164	750	151	328	136	99	643	112	348	248	202	272	43	237	17	76	52	471	41	250	27	151	96	155	216	136	574	71	256	297	12	140	600	1000	77	136	14	226	833	86	24
1951	12	1952	California	340	26	121	347	137	104	384	113	295	106	46	473	23	230	141	215	130	46	148	12	55	68	216	28	144	37	107	42	73	129	162	390	51	162	162	6	65	297	205	45	57	11	89	616	115	10
1952	1	1952.08333333333	California	95	11	31	110	39	53	205	44	337	65	9	169	21	96	99	85	116	35	100	5	18	47	156	8	68	13	77	42	56	85	73	181	22	122	96	4	27	231	76	31	36	11	73	244	46	7
1952	2	1952.16666666667	California	96	10	16	57	15	18	135	85	209	39	10	135	7	65	65	73	91	14	19	3	4	28	70	6	55	7	41	27	25	185	37	88	8	92	130	2	8	115	72	22	15	15	58	343	35	5
1952	3	1952.25	California	74	3	13	123	18	14	117	47	183	41	4	69	3	31	24	31	34	17	27	4	2	29	65	4	37	6	42	10	18	141	14	33	4	122	232	2	2	107	43	17	16	5	24	390	35	6
1952	4	1952.33333333333	California	41	5	4	222	30	6	146	81	91	30	4	84	6	42	27	41	24	35	13	4	7	14	126	2	29	1	36	17	24	86	22	19	5	97	176	5	5	81	26	15	14	14	26	556	37	8
1952	5	1952.41666666667	California	87	11	12	752	93	12	229	154	103	52	14	190	8	53	20	60	66	54	22	11	8	30	123	3	34	4	65	19	60	294	120	11	5	195	391	9	5	73	16	20	22	9	63	583	31	12
1952	6	1952.5	California	140	39	37	1673	366	19	234	297	220	37	20	497	23	29	35	72	64	384	59	26	32	97	245	7	46	6	78	68	67	1048	275	16	5	291	1542	14	9	153	15	90	39	17	69	839	124	32
1952	7	1952.58333333333	California	223	124	40	3940	602	94	475	393	647	133	36	770	51	277	70	191	59	956	218	34	28	208	409	8	50	8	94	307	118	2170	601	36	13	544	2424	45	26	304	12	193	75	60	111	1173	69	42
1952	8	1952.66666666667	California	562	258	70	3568	523	230	615	647	1223	247	17	1082	87	278	23	224	71	794	750	15	28	256	481	21	40	15	84	360	104	1237	739	21	15	577	1997	51	21	264	4	491	89	78	238	333	96	30
1952	9	1952.75	California	748	274	60	2236	626	370	356	365	1633	102	4	703	144	348	16	86	53	658	768	23	32	116	282	13	78	40	113	537	61	1277	599	9	19	551	649	56	28	125	3	399	120	100	426	183	240	31
1952	10	1952.83333333333	California	679	268	34	366	725	310	450	337	1518	101	7	1043	58	187	18	73	50	811	558	60	24	118	214	17	59	27	114	252	36	960	753	7	14	1271	229	15	10	132	2	258	98	38	442	57	516	21
1952	11	1952.91666666667	California	920	196	18	300	420	385	457	252	767	89	6	364	43	179	5	47	46	672	399	34	14	69	185	9	18	13	41	291	23	493	91	14	9	687	120	8	9	81	4	84	38	43	164	44	151	37
1952	12	1953	California	387	104	13	279	243	164	96	166	447	39	3	408	55	131	2	24	32	530	223	13	11	31	38	7	21	8	58	102	16	217	46	5	5	344	40	11	6	59	1	77	41	18	194	36	43	24
1953	1	1953.08333333333	California	339	59	10	76	227	86	11	96	134	12	2	178	26	52	3	8	22	215	101	3	3	21	28	2	18	6	15	60	14	93	34	1	7	214	14	9	7	13	3	49	39	8	208	12	5	25
1953	2	1953.16666666667	California	156	113	5	17	47	32	33	59	76	7	3	52	19	32	2	9	30	242	21	3	3	8	8	2	10	10	14	41	8	76	8	2	5	167	10	4	4	15	3	68	23	7	149	11	6	38
1953	3	1953.25	California	87	62	4	32	89	30	24	70	120	15	11	58	17	12	8	4	23	416	21	3	3	13	10	5	7	5	16	25	6	52	5	2	3	75	15	8	2	13	6	60	27	8	280	7	11	72
1953	4	1953.33333333333	California	64	72	5	16	262	37	27	100	68	6	7	14	9	27	9	7	19	168	19	3	4	7	7	4	10	12	16	34	14	63	2	3	10	88	10	13	3	33	4	64	30	7	219	2	16	39
1953	5	1953.41666666667	California	139	209	6	17	134	79	40	145	77	5	15	8	19	66	35	7	29	282	60	4	14	20	23	4	28	7	72	29	28	97	7	2	19	75	10	17	11	52	5	159	80	17	115	6	55	62
1953	6	1953.5	California	153	677	12	49	319	167	52	398	272	18	46	15	37	81	28	36	101	322	101	6	31	23	24	12	87	13	241	111	124	428	21	11	39	126	31	33	42	99	10	372	125	29	559	5	163	75
1953	7	1953.58333333333	California	265	1007	18	152	486	463	58	639	621	66	65	66	58	138	60	104	302	955	174	17	46	75	76	19	178	44	518	186	188	552	41	7	65	346	89	150	63	143	37	658	312	43	1255	27	490	261
1953	8	1953.66666666667	California	847	699	17	89	476	1399	84	810	534	92	159	55	35	170	173	90	314	881	87	11	50	52	204	36	328	21	858	294	96	1807	96	16	166	395	48	86	93	149	18	2617	191	124	723	19	1038	614
1953	9	1953.75	California	728	862	24	58	422	2046	137	384	700	106	186	64	66	276	146	84	365	1177	207	11	109	48	107	51	534	42	636	436	177	474	50	24	172	305	45	78	46	181	24	2013	239	40	903	16	1117	1666
1953	10	1953.83333333333	California	769	557	15	63	369	1070	124	510	597	53	244	29	7	170	150	90	487	1560	231	21	89	32	82	31	286	26	1651	336	62	496	55	14	204	204	52	99	35	185	21	1459	155	42	573	23	375	1104
1953	11	1953.91666666667	California	415	234	13	36	124	588	269	521	298	31	355	18	50	92	94	42	147	1066	199	10	61	15	39	21	661	18	1032	129	68	294	21	8	256	105	15	114	16	87	14	301	97	36	399	22	424	659
1953	12	1954	California	292	74	5	13	99	261	166	159	25	21	110	7	85	41	68	35	65	290	40	8	30	9	18	10	354	7	422	76	31	227	9	2	175	77	3	77	17	43	8	205	37	9	223	36	219	302
1954	1	1954.08333333333	California	200	73	3	4	33	169	105	100	11	12	104	5	44	36	60	8	17	143	34	4	18	11	12	9	111	3	386	29	21	80	10	2	41	29	5	38	36	18	5	240	14	11	109	16	82	289
1954	2	1954.16666666667	California	112	50	5	2	15	60	106	158	5	6	91	13	25	36	43	8	21	86	18	2	26	16	7	3	71	2	178	32	9	140	4	3	42	20	5	46	9	17	6	62	10	10	122	15	41	234
1954	3	1954.25	California	92	37	3	3	7	43	94	132	5	6	164	10	14	27	20	10	25	85	19	6	16	7	5	1	54	2	229	17	4	49	4	3	50	21	5	19	8	11	5	26	12	8	83	12	20	240
1954	4	1954.33333333333	California	87	46	7	9	12	47	79	73	4	4	75	6	27	50	29	9	60	57	9	6	27	21	4	2	40	3	207	13	7	167	5	2	39	7	6	33	16	8	8	28	8	28	102	10	43	259
1954	5	1954.41666666667	California	167	47	17	9	22	39	202	104	5	7	194	10	62	125	44	21	79	45	10	12	13	32	7	2	67	9	295	60	15	300	10	5	54	20	7	30	46	22	8	14	26	52	144	27	48	622
1954	6	1954.5	California	243	109	17	43	41	115	265	237	11	25	454	16	127	381	108	64	271	160	24	27	56	101	16	5	118	16	529	68	38	234	27	28	131	61	28	71	120	94	10	39	47	143	750	35	57	1328
1954	7	1954.58333333333	California	662	92	41	103	77	306	280	708	42	56	1361	62	512	497	173	141	480	506	91	95	147	191	59	5	188	54	1031	20	60	484	49	24	380	114	85	46	157	134	18	56	163	244	1695	107	189	1806
1954	8	1954.66666666667	California	1030	55	60	116	78	625	530	2211	25	62	2529	78	812	671	89	130	784	859	81	86	138	315	31	6	138	73	764	28	54	323	119	25	548	106	62	189	118	202	18	64	176	256	1686	217	277	2091
1954	9	1954.75	California	943	40	58	130	62	361	922	1504	23	96	1627	74	545	683	69	161	737	468	40	72	47	253	43	15	167	98	800	57	53	276	157	20	429	229	79	340	211	232	25	28	377	146	1223	216	320	1396
1954	10	1954.83333333333	California	671	31	20	92	42	253	684	575	25	80	1506	89	521	1011	72	82	843	403	26	108	84	409	55	6	125	52	1086	38	44	221	277	11	403	265	57	147	226	154	20	25	611	260	1647	239	304	1201
1954	11	1954.91666666667	California	298	55	32	35	55	135	245	643	7	99	854	78	442	473	71	99	441	120	30	107	39	446	34	5	51	60	425	66	44	101	164	6	308	134	85	122	195	197	13	19	421	209	666	80	192	710
1954	12	1955	California	151	30	16	56	29	112	70	255	3	29	654	27	234	128	44	34	382	50	38	64	49	153	10	2	53	30	131	33	9	78	119	3	91	131	8	122	121	43	14	13	113	147	254	105	85	357
1932	5	1932.41666666667	Colorado	0	1	1	1	1	1	0	0	1	1	0	0	1	0	1	0	1	0	1	0	4	1	1	0	0	1	0	0	1	1	1	1	0	1	0	0	1	1	0	1	1	1	1	1	0	1
1932	6	1932.5	Colorado	0	1	2	0	1	0	0	0	1	0	0	0	1	0	2	0	0	0	2	0	2	1	0	1	0	1	0	1	4	1	3	0	0	2	3	1	0	1	1	2	0	0	1	1	1	0
1932	7	1932.58333333333	Colorado	0	0	1	3	0	0	0	0	1	0	1	0	3	0	3	1	1	1	4	2	6	5	0	1	0	5	0	1	3	5	1	2	0	7	1	0	3	4	0	2	0	1	0	0	1	0
1932	8	1932.66666666667	Colorado	2	1	0	3	1	2	0	0	0	1	2	0	4	1	1	5	2	1	3	5	2	3	0	0	0	3	0	4	4	8	15	1	0	5	1	0	1	3	0	0	1	6	0	1	4	0
1932	9	1932.75	Colorado	0	2	2	0	0	0	0	0	0	3	2	1	2	2	2	2	2	1	5	3	5	3	0	3	0	3	0	5	7	8	1	0	0	3	2	0	1	0	10	10	0	4	0	0	1	0
1932	10	1932.83333333333	Colorado	1	0	4	0	1	1	0	0	0	2	2	0	1	0	0	3	0	0	2	1	0	0	0	2	0	1	0	1	2	0	3	0	0	1	1	0	0	3	4	3	0	3	0	0	1	0
1932	11	1932.91666666667	Colorado	2	1	2	1	0	0	0	0	0	0	0	0	0	0	0	0	0	0	1	0	0	1	0	1	0	0	0	0	0	0	1	0	1	1	2	1	1	1	0	2	1	0	0	0	0	0
1932	12	1933	Colorado	0	0	0	0	0	0	0	0	0	0	0	0	1	0	0	0	0	0	0	0	0	0	0	0	0	0	1	0	0	0	1	0	1	0	1	1	2	0	0	0	0	0	0	0	0	0
1933	1	1933.08333333333	Colorado	0	0	0	1	0	0	0	0	0	0	0	0	1	0	0	0	0	0	0	0	0	0	0	0	1	0	0	0	0	0	0	0	0	0	0	0	0	0	0	0	0	0	0	0	0	1
1933	2	1933.16666666667	Colorado	0	0	0	0	3	0	0	0	0	0	0	0	0	0	0	0	0	0	0	0	0	0	0	0	0	0	0	0	0	0	0	0	0	1	0	0	0	0	0	1	0	0	0	0	0	0
1933	3	1933.25	Colorado	0	0	0	0	1	0	1	0	0	0	0	0	1	1	0	0	0	1	0	0	1	0	1	0	1	0	0	0	0	0	0	0	1	0	0	0	0	2	0	0	0	0	0	0	0	0
1933	4	1933.33333333333	Colorado	1	0	0	0	0	0	1	1	0	0	0	0	0	0	0	0	0	0	0	0	0	0	1	0	5	0	0	1	0	0	0	0	0	0	0	0	0	0	0	0	0	0	0	0	0	0
1933	5	1933.41666666667	Colorado	0	0	1	0	0	0	2	0	0	0	0	0	0	0	0	0	0	1	0	0	0	0	0	0	0	0	0	0	0	0	0	0	0	1	0	0	0	0	1	1	0	0	0	0	0	0
1933	6	1933.5	Colorado	0	0	1	0	0	1	4	2	0	1	0	1	1	0	1	0	0	0	0	0	0	0	0	0	2	0	0	0	0	1	1	0	0	0	0	0	0	0	1	1	0	1	0	0	1	1
1933	7	1933.58333333333	Colorado	1	0	1	0	1	3	3	4	0	5	1	2	5	0	0	5	1	2	1	0	0	0	0	1	4	1	1	2	2	1	0	0	1	3	0	0	2	0	2	5	1	4	1	1	0	4
1933	8	1933.66666666667	Colorado	0	0	0	1	2	2	19	8	4	0	1	1	11	0	4	7	1	5	0	0	0	1	4	5	11	1	0	6	0	1	1	2	0	7	1	1	0	0	4	6	1	0	2	1	0	12
1933	9	1933.75	Colorado	2	0	0	0	1	2	14	9	1	8	9	6	10	1	4	0	1	3	1	0	1	1	8	1	20	0	0	10	3	1	3	1	0	3	2	1	8	2	2	11	3	2	2	1	1	6
1933	10	1933.83333333333	Colorado	2	0	0	0	1	1	6	2	1	1	2	1	6	0	1	3	0	3	1	0	0	0	3	1	1	0	0	8	2	0	0	0	1	1	2	0	6	0	1	1	2	2	2	0	1	1
1933	11	1933.91666666667	Colorado	0	0	1	0	0	1	2	0	0	1	0	1	1	0	1	1	0	2	0	0	0	1	1	1	1	1	0	2	1	0	3	0	0	0	1	1	1	0	1	0	1	3	2	0	0	0
1933	12	1934	Colorado	1	0	0	0	2	1	3	0	0	1	0	0	0	0	0	1	0	2	0	0	0	2	0	1	0	1	0	0	0	0	0	0	0	0	1	0	1	0	1	0	1	1	1	0	0	0
1934	1	1934.08333333333	Colorado	0	0	0	0	0	0	2	0	0	0	0	0	0	0	0	0	1	0	0	0	0	1	0	0	0	0	0	0	0	0	0	2	1	0	1	0	0	0	1	1	1	1	0	0	0	1
1934	2	1934.16666666667	Colorado	2	2	0	0	1	0	0	0	1	0	0	0	0	0	0	1	0	1	0	0	0	1	1	0	0	0	0	0	0	1	0	1	0	3	0	0	0	0	0	0	0	0	0	0	0	0
1934	3	1934.25	Colorado	0	0	0	0	1	1	0	1	0	0	0	0	0	1	0	1	3	0	0	0	0	0	1	0	0	0	1	0	0	0	0	0	0	0	0	0	0	0	0	0	0	0	0	0	1	0
1934	4	1934.33333333333	Colorado	0	0	0	0	0	0	0	0	1	0	0	0	0	1	0	0	1	0	0	0	0	0	0	0	1	0	0	0	0	0	0	0	0	0	0	0	0	0	1	0	1	0	0	0	1	0
1934	5	1934.41666666667	Colorado	0	0	0	0	1	1	0	1	1	0	1	0	0	1	0	0	3	0	0	1	0	0	1	0	0	1	0	0	1	0	1	1	0	1	0	1	0	0	0	0	0	0	0	0	0	0
1934	6	1934.5	Colorado	2	0	0	1	0	0	0	3	5	0	4	0	0	1	1	0	1	1	0	2	2	1	3	2	0	3	2	2	1	0	2	0	0	1	0	1	0	0	0	0	1	1	0	0	0	0
1934	7	1934.58333333333	Colorado	2	1	0	7	0	6	1	8	18	0	12	1	3	2	1	2	6	2	0	1	3	2	18	6	0	1	2	5	4	1	5	2	1	4	1	0	0	10	0	1	4	1	2	0	7	5
1934	8	1934.66666666667	Colorado	4	4	0	5	1	11	1	17	11	1	25	1	6	7	5	5	9	7	1	13	5	18	7	0	0	3	11	0	12	4	16	6	5	17	0	1	0	16	4	2	11	3	0	0	15	14
1934	9	1934.75	Colorado	5	2	0	16	1	25	1	11	50	1	32	7	4	34	2	7	3	6	1	14	7	9	22	7	0	1	48	24	9	5	7	8	8	10	1	4	0	13	0	1	16	3	0	0	18	39
1934	10	1934.83333333333	Colorado	1	9	0	5	0	10	1	10	20	1	7	3	5	9	0	0	1	6	0	7	17	1	18	5	1	0	26	10	4	3	1	4	1	16	0	0	2	2	3	1	26	0	0	0	1	22
1934	11	1934.91666666667	Colorado	0	3	0	1	0	8	0	1	6	0	3	3	2	3	3	2	0	1	0	3	0	2	4	2	0	0	7	1	1	1	2	10	0	5	0	0	0	2	1	0	4	0	2	0	3	7
1934	12	1935	Colorado	1	1	0	1	0	0	1	0	2	0	0	0	0	2	2	1	0	0	1	2	1	0	2	2	0	0	2	3	1	0	0	1	0	4	0	0	0	1	0	0	1	0	0	0	1	2
1935	1	1935.08333333333	Colorado	0	4	0	0	0	1	0	0	1	0	0	0	0	3	1	2	0	0	0	0	0	1	1	0	0	0	2	1	0	0	0	0	0	1	0	1	0	0	0	0	0	1	0	0	0	1
1935	2	1935.16666666667	Colorado	2	4	0	0	1	0	0	0	0	1	0	1	0	1	0	0	0	1	0	0	0	0	1	0	0	0	0	0	0	0	1	0	2	0	1	2	0	0	1	0	0	0	0	0	1	0
1935	3	1935.25	Colorado	1	0	0	0	0	0	0	0	1	0	0	0	2	0	0	1	0	0	0	1	1	0	0	0	0	0	1	1	0	1	1	0	0	0	0	0	0	1	1	1	0	0	0	0	0	1
1935	4	1935.33333333333	Colorado	0	2	0	0	0	0	0	0	2	0	1	0	0	0	0	0	0	0	0	1	1	0	0	0	0	0	0	2	0	0	1	0	0	0	0	0	1	0	1	0	0	1	0	0	0	0
1935	5	1935.41666666667	Colorado	0	1	0	0	0	0	0	2	0	0	2	0	0	1	1	0	0	1	0	1	0	1	0	0	1	0	0	1	1	0	0	0	0	0	0	0	0	1	0	0	0	0	0	1	1	0
1935	6	1935.5	Colorado	0	7	0	0	0	0	0	1	1	1	1	2	0	1	1	0	2	0	1	4	0	1	0	0	0	1	0	2	2	1	1	0	0	0	3	0	1	0	1	1	0	0	1	0	2	0
1935	7	1935.58333333333	Colorado	0	14	1	0	0	2	0	4	1	2	3	6	1	4	2	0	9	4	1	6	0	1	0	6	3	1	1	7	1	7	1	3	2	6	3	0	1	2	1	0	0	0	1	1	4	0
1935	8	1935.66666666667	Colorado	3	55	0	16	0	6	1	7	3	4	13	17	2	13	10	1	17	7	6	4	0	3	4	12	8	2	2	3	0	23	1	19	0	7	18	0	8	6	1	2	0	2	2	5	11	0
1935	9	1935.75	Colorado	2	40	11	23	0	7	3	40	2	11	13	32	11	15	15	2	20	17	5	39	2	4	6	25	29	1	3	8	11	6	3	3	3	7	28	3	6	27	5	3	2	4	3	1	30	1
1935	10	1935.83333333333	Colorado	1	15	13	9	1	5	4	2	1	10	3	8	0	14	14	0	4	7	3	4	1	3	6	12	25	6	2	23	8	9	0	0	2	3	9	0	3	11	5	4	1	1	6	0	14	1
1935	11	1935.91666666667	Colorado	4	5	0	5	1	5	0	11	0	9	2	13	0	7	2	0	2	4	0	4	0	2	0	5	14	2	0	4	2	5	2	5	0	0	2	0	1	1	3	0	1	1	4	0	9	1
1935	12	1936	Colorado	1	2	0	4	1	1	0	2	0	3	0	1	1	8	1	0	1	6	0	6	1	3	0	1	0	0	0	1	1	2	0	1	1	1	1	1	1	0	0	3	0	0	2	0	1	2
1936	1	1936.08333333333	Colorado	0	1	0	1	0	0	1	3	0	1	0	0	0	2	0	0	1	3	0	2	1	0	0	0	1	0	0	1	1	1	0	1	0	1	0	1	0	0	0	1	0	0	0	0	2	1
1936	2	1936.16666666667	Colorado	0	4	1	1	1	0	1	1	0	0	1	0	1	0	0	0	3	1	0	1	0	0	0	2	0	0	0	0	0	0	0	1	0	1	1	2	0	0	0	0	0	0	0	1	3	0
1936	3	1936.25	Colorado	0	0	0	0	0	0	2	0	0	1	1	0	0	0	0	0	1	1	0	0	0	0	1	1	0	1	0	0	0	0	0	1	0	1	0	1	1	2	0	3	0	0	0	1	0	0
1936	4	1936.33333333333	Colorado	0	0	0	0	0	1	1	0	1	1	1	0	1	0	0	1	0	0	0	0	0	1	1	0	0	1	0	0	1	0	1	0	0	0	0	1	2	1	0	1	0	0	1	4	0	1
1936	5	1936.41666666667	Colorado	0	0	0	1	1	0	0	0	0	0	0	1	2	1	1	0	0	0	0	0	1	0	1	0	0	0	1	0	3	1	1	5	0	0	0	0	5	3	0	3	0	0	1	5	0	1
1936	6	1936.5	Colorado	2	0	0	3	1	4	1	0	2	1	0	0	4	1	13	0	2	0	0	3	0	1	0	0	2	1	1	1	11	0	1	10	0	0	3	22	5	13	0	0	0	1	8	12	2	0
1936	7	1936.58333333333	Colorado	0	0	0	10	1	3	2	1	9	1	0	1	27	2	15	0	4	0	1	3	0	5	0	1	4	4	6	3	9	0	3	13	0	0	8	32	0	19	1	3	0	5	11	23	0	13
1936	8	1936.66666666667	Colorado	10	1	4	9	6	4	11	1	18	3	0	6	19	5	14	0	19	1	7	9	4	4	1	0	5	3	4	4	49	3	11	47	0	0	19	93	90	28	2	15	4	22	31	6	1	49
1936	9	1936.75	Colorado	23	1	16	19	15	9	18	3	3	4	1	15	59	0	30	1	33	4	12	14	4	14	1	0	12	25	6	7	49	6	8	4	2	1	34	93	45	62	1	29	7	8	110	50	1	39
1936	10	1936.83333333333	Colorado	11	0	7	9	33	1	0	1	24	8	1	6	14	2	7	0	40	0	19	3	0	22	1	1	12	11	17	12	29	0	4	20	4	1	29	34	30	16	1	18	1	3	13	36	0	6
1936	11	1936.91666666667	Colorado	22	0	2	4	12	0	4	1	11	1	7	1	11	2	9	0	19	1	8	4	0	3	1	1	1	4	1	1	4	1	1	25	0	0	16	13	12	9	0	4	3	6	17	3	0	6
1936	12	1937	Colorado	2	0	1	4	3	1	5	0	4	2	3	5	4	1	2	1	8	0	2	6	0	4	0	3	3	0	1	2	3	2	0	9	2	0	3	2	4	6	0	4	0	2	2	3	1	2
1937	1	1937.08333333333	Colorado	1	0	1	0	1	1	1	1	1	1	1	3	2	2	0	0	3	0	3	1	0	0	2	0	1	1	0	1	1	1	0	0	0	0	4	0	1	1	2	6	1	0	2	6	0	0
1937	2	1937.16666666667	Colorado	0	0	0	0	1	2	0	0	1	0	0	1	2	1	0	0	1	0	5	1	0	3	2	2	0	0	1	0	0	1	0	0	0	1	0	0	1	0	3	1	0	0	0	1	0	0
1937	3	1937.25	Colorado	1	1	1	0	2	1	0	0	0	0	0	0	0	1	0	0	0	1	7	1	0	1	0	1	1	0	1	0	0	0	2	1	1	0	1	0	1	0	10	0	1	0	0	1	0	0
1937	4	1937.33333333333	Colorado	0	1	1	0	0	0	0	0	0	1	0	0	0	0	1	1	0	0	2	0	1	0	2	0	0	0	3	0	0	1	1	1	0	1	0	0	1	0	1	0	2	0	0	0	0	0
1937	5	1937.41666666667	Colorado	0	0	0	2	1	0	2	1	0	1	2	0	0	0	1	2	0	0	0	0	0	1	2	0	1	0	1	0	1	1	1	0	3	1	2	0	1	0	0	0	0	0	0	1	0	0
1937	6	1937.5	Colorado	0	0	15	1	2	3	2	0	0	3	2	0	4	0	4	6	0	2	1	0	0	9	2	1	0	0	5	0	1	1	1	3	4	9	5	1	3	1	1	2	1	0	0	1	0	0
1937	7	1937.58333333333	Colorado	7	2	43	2	4	0	1	0	2	7	3	4	9	1	14	4	1	8	1	1	4	16	4	1	5	1	12	0	2	1	5	3	14	24	4	1	5	4	3	3	0	3	0	10	0	3
1937	8	1937.66666666667	Colorado	59	5	57	3	11	29	30	2	3	8	20	14	23	2	19	26	11	34	7	0	10	47	4	7	21	6	17	1	26	11	1	0	36	0	24	2	18	7	5	6	2	6	0	12	2	10
1937	9	1937.75	Colorado	71	7	37	16	9	27	22	3	7	26	49	6	25	7	60	0	23	2	2	0	8	14	38	14	25	8	20	0	25	8	3	20	119	132	24	3	3	4	13	21	4	32	1	24	3	2
1937	10	1937.83333333333	Colorado	66	1	40	4	1	12	9	3	6	4	11	6	14	8	11	63	17	51	0	0	21	16	13	6	23	5	15	0	23	11	5	4	43	18	22	0	10	1	0	14	2	43	0	14	1	2
1937	11	1937.91666666667	Colorado	7	2	26	0	4	2	4	1	8	2	7	5	22	6	7	13	10	16	2	0	1	3	13	21	2	1	9	1	6	3	5	4	34	2	18	0	6	0	7	4	0	19	1	0	1	7
1937	12	1938	Colorado	3	1	6	2	1	6	1	0	3	0	1	2	1	10	3	2	5	6	2	0	5	3	0	13	1	1	6	3	5	8	2	3	8	1	3	0	4	0	2	1	0	2	0	2	0	6
1938	1	1938.08333333333	Colorado	1	0	2	0	1	6	0	0	0	1	0	0	2	3	2	1	3	2	0	1	1	0	1	5	1	4	6	0	2	1	1	0	6	2	1	2	1	0	1	0	1	6	1	3	1	2
1938	2	1938.16666666667	Colorado	1	0	1	0	0	6	0	0	0	1	0	4	1	2	5	1	2	1	1	2	0	0	0	2	1	1	4	0	3	2	0	0	0	1	0	0	0	0	1	2	0	3	0	0	2	2
1938	3	1938.25	Colorado	1	0	1	0	0	0	1	3	0	1	1	1	4	0	0	0	2	1	0	0	1	0	0	0	0	0	4	1	1	0	0	0	1	1	2	0	1	0	0	0	1	1	2	0	2	0
1938	4	1938.33333333333	Colorado	1	0	0	0	0	6	0	1	0	2	0	0	0	0	0	0	0	0	1	1	2	0	0	1	0	2	1	0	1	1	0	0	0	0	0	0	1	1	1	0	1	1	1	1	1	0
1938	5	1938.41666666667	Colorado	0	0	0	0	0	2	2	2	0	0	1	1	2	0	0	1	1	0	1	1	2	0	0	0	1	1	1	0	0	0	1	1	1	0	0	0	0	2	2	0	1	1	0	1	1	0
1938	6	1938.5	Colorado	1	0	0	1	0	2	0	3	0	2	4	2	4	1	0	2	1	1	5	2	3	0	1	0	1	2	1	1	0	1	0	2	2	0	0	1	1	1	9	0	1	6	1	3	3	1
1938	7	1938.58333333333	Colorado	0	2	2	2	1	16	1	9	1	2	8	8	16	4	4	6	4	2	29	6	47	1	5	1	1	5	3	5	1	5	9	1	4	2	4	1	5	3	26	0	1	5	1	4	5	2
1938	8	1938.66666666667	Colorado	1	8	1	7	4	22	10	0	3	9	50	51	19	22	21	4	40	1	32	1	40	1	7	1	7	7	0	23	1	25	3	7	11	4	4	3	2	9	119	2	1	11	5	14	9	17
1938	9	1938.75	Colorado	2	4	10	8	5	66	19	108	1	5	62	40	32	48	16	0	25	5	21	10	52	1	5	2	9	61	16	16	2	6	21	10	5	3	7	4	18	41	205	4	2	38	14	4	4	8
1938	10	1938.83333333333	Colorado	6	3	8	13	2	10	27	54	1	3	47	18	0	18	12	8	25	3	42	5	52	1	7	0	2	40	10	23	1	18	4	14	7	4	4	1	9	4	22	7	1	13	3	0	1	16
1938	11	1938.91666666667	Colorado	0	0	1	3	3	9	25	5	1	2	21	7	3	8	8	0	7	0	8	3	21	0	3	0	2	25	5	15	0	1	6	2	4	2	4	0	0	1	17	1	0	11	2	5	2	4
1938	12	1939	Colorado	0	0	1	5	3	1	27	6	1	1	0	5	9	4	1	1	7	0	8	4	3	2	0	0	0	18	5	13	0	9	3	1	0	0	1	1	16	0	23	0	2	7	0	1	1	6
1939	1	1939.08333333333	Colorado	0	0	1	6	2	0	9	0	1	0	3	1	3	0	1	0	1	1	7	1	4	3	1	0	0	21	1	1	0	5	3	1	0	0	1	0	9	0	6	1	0	4	0	2	0	1
1939	2	1939.16666666667	Colorado	1	0	1	4	1	0	1	0	1	1	1	0	2	1	0	1	3	2	4	1	1	2	0	0	0	5	1	1	0	1	2	1	1	0	1	0	5	4	2	1	0	1	0	0	0	1
1939	3	1939.25	Colorado	0	0	3	1	0	0	3	0	0	1	0	1	1	3	0	1	1	1	1	0	1	1	0	0	0	3	0	1	0	0	0	0	1	0	3	1	1	0	0	0	0	3	0	0	0	0
1939	4	1939.33333333333	Colorado	0	0	1	1	1	0	0	0	0	1	1	0	0	2	0	0	1	0	0	0	0	0	1	1	1	0	0	1	0	0	0	0	0	2	5	1	0	0	0	1	0	1	0	0	0	0
1939	5	1939.41666666667	Colorado	0	2	1	1	3	0	2	0	1	1	0	1	0	2	0	0	1	1	1	0	1	0	0	0	0	1	0	1	0	0	1	0	0	3	0	3	2	1	0	2	0	0	1	0	2	1
1939	6	1939.5	Colorado	4	0	1	2	8	1	3	0	5	5	1	6	0	7	2	0	1	5	1	0	1	2	1	0	2	12	0	1	0	1	2	2	0	2	0	3	1	3	0	0	1	2	2	1	5	4
1939	7	1939.58333333333	Colorado	5	2	2	12	7	0	2	0	0	33	3	20	0	23	3	1	10	0	11	0	25	6	2	1	17	36	2	3	0	3	15	9	3	3	63	7	5	13	0	20	4	4	2	5	32	3
1939	8	1939.66666666667	Colorado	10	11	5	25	97	0	9	9	13	66	1	88	3	15	18	7	29	0	26	0	95	17	18	7	0	24	5	0	2	14	58	10	8	1	95	10	15	25	0	48	20	7	0	19	79	134
1939	9	1939.75	Colorado	43	11	26	14	66	2	18	27	62	133	9	74	1	65	47	15	0	16	4	2	26	65	12	20	89	42	16	61	5	9	36	37	19	13	80	37	15	37	0	121	26	9	13	42	79	126
1939	10	1939.83333333333	Colorado	44	5	0	18	27	1	0	3	29	60	29	31	1	33	38	3	12	24	15	0	14	61	27	42	6	39	7	0	2	27	48	0	20	8	7	0	19	3	0	79	17	6	32	32	88	75
1939	11	1939.91666666667	Colorado	10	3	9	2	34	1	6	9	5	76	8	19	1	24	10	13	4	8	5	0	8	72	10	22	27	3	2	11	3	4	17	4	14	4	3	4	3	5	0	35	10	2	15	9	23	4
1939	12	1940	Colorado	16	0	1	3	12	1	3	4	8	26	5	8	1	8	3	1	3	0	0	0	2	5	4	27	11	4	3	7	1	10	16	1	0	3	0	4	4	1	0	20	3	1	4	1	16	4
1940	1	1940.08333333333	Colorado	2	0	1	0	1	0	1	0	1	5	3	4	0	6	0	0	2	0	0	0	0	1	6	10	1	1	4	2	0	1	4	2	2	1	0	0	1	0	1	5	1	1	4	1	1	2
1940	2	1940.16666666667	Colorado	2	1	1	1	4	1	1	0	1	8	1	3	0	0	1	0	0	0	0	0	1	1	2	13	3	3	0	1	0	0	2	1	1	1	0	0	0	4	0	8	0	2	3	2	1	0
1940	3	1940.25	Colorado	0	2	1	2	0	1	3	0	0	1	0	0	0	0	1	0	0	0	0	0	0	1	0	3	1	0	1	0	1	0	1	1	0	0	0	0	0	1	0	1	0	0	3	2	1	0
1940	4	1940.33333333333	Colorado	0	1	2	1	0	0	1	0	0	0	0	0	0	1	2	1	0	0	0	0	0	0	2	6	0	0	1	1	0	0	0	0	0	0	0	0	0	0	0	1	1	0	3	0	3	1
1940	5	1940.41666666667	Colorado	3	1	3	0	1	0	0	0	0	0	0	0	0	0	2	6	3	1	0	1	0	1	6	3	0	1	4	0	1	0	1	0	1	2	0	1	0	1	0	1	0	0	1	0	1	4
1940	6	1940.5	Colorado	0	3	23	1	6	0	0	1	1	0	3	0	1	0	1	6	5	1	1	1	2	2	16	2	1	3	3	1	0	5	1	0	1	4	0	2	0	1	3	1	1	1	8	0	2	2
1940	7	1940.58333333333	Colorado	0	8	122	3	25	0	2	3	2	0	8	0	0	1	6	34	10	2	11	22	1	5	10	3	5	5	11	0	10	0	0	1	13	14	0	3	0	2	4	2	2	2	63	0	6	4
1940	8	1940.66666666667	Colorado	6	49	149	2	24	1	28	3	16	2	56	3	2	5	2	160	25	6	44	27	12	28	0	26	6	26	9	29	26	19	11	5	15	18	2	8	0	6	11	6	22	6	251	0	38	7
1940	9	1940.75	Colorado	10	145	74	17	27	6	20	17	2	3	78	5	5	8	3	120	42	14	33	109	9	5	128	5	16	22	86	79	0	9	9	7	25	68	1	6	0	3	12	8	71	5	67	1	31	13
1940	10	1940.83333333333	Colorado	9	27	22	27	17	4	15	13	26	1	23	2	0	10	1	22	25	7	11	60	1	8	38	9	8	24	33	111	10	17	4	13	45	30	1	3	0	1	16	2	45	0	35	1	6	17
1940	11	1940.91666666667	Colorado	5	23	7	28	5	2	27	5	25	1	20	1	6	4	3	49	0	2	8	12	5	3	17	2	2	5	38	14	5	6	1	5	16	5	2	11	1	0	2	0	32	5	7	1	8	5
1940	12	1941	Colorado	2	27	0	12	2	0	2	4	14	5	17	1	1	2	0	1	6	3	3	13	4	8	4	4	1	1	20	7	4	5	0	4	20	2	1	6	1	1	1	0	19	4	0	1	2	2
1941	1	1941.08333333333	Colorado	1	6	1	5	0	1	1	1	3	0	3	0	0	0	0	2	0	1	0	14	0	1	1	1	0	0	1	6	0	0	2	8	2	0	0	2	1	0	1	0	10	3	0	0	1	1
1941	2	1941.16666666667	Colorado	0	0	0	2	0	2	0	0	1	0	0	0	0	1	0	1	0	2	0	2	0	0	0	0	0	2	3	1	0	0	0	0	1	0	0	2	0	1	0	0	9	1	0	1	0	0
1941	3	1941.25	Colorado	0	0	1	5	0	0	3	3	0	0	0	0	0	0	0	0	0	0	1	5	0	1	0	0	0	2	0	0	0	0	2	1	3	0	0	1	0	0	0	0	12	0	0	0	1	2
1941	4	1941.33333333333	Colorado	0	0	0	3	0	1	1	1	0	0	1	0	1	0	1	1	0	1	1	0	0	1	0	0	2	3	0	0	1	0	1	2	3	1	0	0	0	0	0	0	1	0	1	0	0	0
1941	5	1941.41666666667	Colorado	0	0	0	1	0	1	4	4	0	0	1	0	4	0	0	0	0	1	1	0	0	0	0	0	2	1	1	0	1	0	1	1	5	0	0	0	1	1	2	0	3	0	0	0	1	1
1941	6	1941.5	Colorado	2	0	0	3	1	3	5	4	2	1	2	0	6	1	1	1	2	2	7	0	2	1	1	1	2	1	0	1	5	1	7	1	18	1	1	1	1	3	2	1	2	1	1	6	0	1
1941	7	1941.58333333333	Colorado	0	0	1	12	5	4	30	13	10	5	2	1	21	3	3	5	3	2	19	0	4	4	4	9	5	4	3	0	13	3	4	49	50	8	4	2	20	20	4	2	4	3	2	17	1	6
1941	8	1941.66666666667	Colorado	4	1	1	21	3	70	73	68	30	12	5	3	51	24	7	4	0	52	38	2	6	9	3	31	15	12	3	3	18	28	27	41	59	18	3	4	55	57	5	6	62	2	7	77	11	6
1941	9	1941.75	Colorado	14	1	2	35	1	85	56	72	58	62	17	5	25	84	6	7	3	25	85	1	8	30	8	39	50	30	16	10	146	37	59	27	122	27	4	23	49	92	18	20	117	14	1	43	17	11
1941	10	1941.83333333333	Colorado	3	0	0	26	1	81	38	19	24	76	8	6	40	78	3	1	10	6	23	6	3	33	2	50	5	16	7	3	92	20	59	47	34	4	10	9	19	58	11	6	30	22	2	41	3	8
1941	11	1941.91666666667	Colorado	3	4	0	18	1	30	7	17	11	14	5	2	25	25	4	4	4	0	6	3	2	24	1	37	1	7	15	3	8	8	37	14	25	4	4	2	11	0	6	0	30	4	1	8	2	3
1941	12	1942	Colorado	1	1	1	14	3	9	3	5	7	2	2	1	18	1	1	0	1	6	4	6	0	8	0	20	4	1	3	1	6	2	1	7	7	0	0	2	4	8	4	3	8	7	0	1	2	1
1942	1	1942.08333333333	Colorado	1	0	0	2	1	6	1	1	3	1	1	0	4	0	1	0	1	8	0	0	2	7	0	1	1	1	2	1	2	2	1	2	1	0	1	1	2	0	1	0	2	4	0	0	0	0
1942	2	1942.16666666667	Colorado	1	0	0	0	1	1	1	1	0	1	1	1	10	0	0	0	0	2	0	0	1	2	0	0	0	2	0	1	1	0	3	1	0	1	0	0	2	0	2	1	2	2	0	3	0	0
1942	3	1942.25	Colorado	2	0	0	0	0	0	0	1	0	1	1	1	2	0	0	0	0	2	0	1	1	1	0	0	0	0	0	0	0	0	1	1	1	1	1	1	1	0	0	1	2	0	1	2	0	0
1942	4	1942.33333333333	Colorado	2	1	0	8	2	2	0	0	0	2	1	0	0	0	0	0	1	1	0	1	1	0	0	0	0	1	0	0	0	0	2	0	1	1	1	0	1	0	3	0	0	0	0	1	0	0
1942	5	1942.41666666667	Colorado	0	1	0	1	1	2	0	0	0	0	0	0	1	0	2	0	1	0	1	0	0	1	0	0	1	5	0	1	1	1	1	1	0	0	1	0	2	2	2	0	0	0	0	2	0	1
1942	6	1942.5	Colorado	1	2	0	0	4	5	0	1	0	1	0	2	1	0	3	3	9	0	2	1	2	2	2	2	3	4	1	1	2	1	5	2	0	7	1	1	2	2	4	0	0	0	0	7	0	1
1942	7	1942.58333333333	Colorado	0	31	2	2	42	28	0	1	0	3	1	5	1	0	17	1	17	5	5	4	8	5	4	9	8	13	3	1	2	11	16	4	0	15	2	4	7	11	16	0	1	5	0	21	3	1
1942	8	1942.66666666667	Colorado	3	37	5	1	72	52	3	9	0	14	1	40	5	1	26	18	10	21	9	22	7	23	1	38	21	43	9	3	24	65	35	5	5	18	6	13	12	11	53	0	5	22	1	58	8	1
1942	9	1942.75	Colorado	8	68	3	21	81	32	3	11	3	10	3	15	34	0	51	26	59	7	3	39	14	19	1	30	28	36	4	3	42	37	59	39	8	52	10	16	27	11	80	1	7	36	2	56	25	8
1942	10	1942.83333333333	Colorado	9	43	6	14	46	4	6	2	8	12	0	1	14	0	59	11	5	17	14	13	0	28	1	14	37	19	23	3	15	22	54	23	2	8	4	6	3	3	11	1	7	2	0	19	26	1
1942	11	1942.91666666667	Colorado	6	22	3	16	10	6	1	1	4	5	1	5	6	0	10	3	13	3	5	6	10	9	0	6	29	11	6	2	5	15	17	6	3	14	2	6	6	0	6	0	9	7	0	2	13	1
1942	12	1943	Colorado	3	3	3	2	1	6	2	3	1	1	1	7	3	1	8	2	3	7	0	1	3	8	0	1	7	9	11	0	4	4	8	4	1	0	1	1	3	1	0	0	3	8	0	1	7	0
1943	1	1943.08333333333	Colorado	2	2	1	1	0	4	1	2	0	0	4	3	0	0	2	1	2	2	1	2	1	2	1	2	0	1	8	0	1	0	0	1	0	2	1	1	9	1	3	2	7	10	0	1	1	1
1943	2	1943.16666666667	Colorado	1	0	0	0	1	1	0	0	1	0	2	0	1	0	3	0	0	0	0	1	0	1	0	2	2	0	3	0	0	1	1	1	0	2	0	0	1	0	1	7	0	3	1	0	0	0
1943	3	1943.25	Colorado	0	0	1	0	0	0	0	1	0	0	0	0	0	0	2	0	1	2	0	0	1	1	0	3	1	0	3	0	0	2	0	0	1	0	0	0	0	1	0	1	0	1	1	0	1	0
1943	4	1943.33333333333	Colorado	0	0	0	1	0	0	1	0	0	0	0	1	0	0	1	0	3	2	0	0	1	2	1	0	1	0	1	1	0	1	1	1	2	0	0	1	0	0	0	1	1	2	2	0	1	2
1943	5	1943.41666666667	Colorado	0	1	0	0	0	0	4	1	0	1	0	4	0	0	2	0	3	2	2	0	0	1	5	0	0	0	1	0	0	3	0	0	2	1	0	0	1	1	0	2	1	1	0	0	3	1
1943	6	1943.5	Colorado	0	0	1	0	2	1	3	18	1	1	0	12	0	4	5	0	4	3	7	0	0	3	1	0	3	2	7	0	3	3	0	0	6	0	0	4	0	12	1	3	3	13	3	0	1	7
1943	7	1943.58333333333	Colorado	12	0	7	2	0	2	5	11	0	18	0	41	0	0	9	0	0	18	0	4	2	2	7	4	11	0	4	12	12	3	1	1	4	0	1	1	7	22	3	8	8	29	11	5	3	17
1943	8	1943.66666666667	Colorado	63	3	41	13	2	1	9	14	21	51	2	43	0	72	11	0	41	44	17	20	7	10	0	5	18	18	28	30	24	3	1	2	10	1	7	18	23	46	4	75	36	56	58	24	24	63
1943	9	1943.75	Colorado	118	3	12	19	3	2	12	75	26	70	6	113	1	126	58	1	66	98	48	23	17	3	34	5	59	21	46	33	3	7	2	7	41	4	17	56	3	45	2	22	25	86	0	27	13	20
1943	10	1943.83333333333	Colorado	72	4	9	16	1	1	21	43	50	75	8	48	0	9	47	0	41	17	12	11	6	5	1	16	23	13	46	14	0	27	6	15	7	2	25	80	10	20	1	43	13	63	12	11	7	12
1943	11	1943.91666666667	Colorado	15	1	10	1	1	1	15	16	12	44	18	0	0	2	6	0	11	16	11	9	9	5	18	8	4	13	6	3	1	10	4	4	16	1	9	30	15	28	0	14	20	2	2	5	2	10
1943	12	1944	Colorado	7	1	0	3	0	1	5	3	5	6	14	0	0	0	5	0	7	10	3	3	3	7	8	6	11	0	15	2	0	18	1	4	3	1	7	10	5	3	0	9	6	1	3	4	3	20
1944	1	1944.08333333333	Colorado	4	0	0	1	1	1	1	1	4	0	5	0	2	1	1	1	11	4	6	3	0	2	2	9	32	1	5	1	0	8	1	1	0	0	0	4	2	1	0	2	0	1	2	1	2	2
1944	2	1944.16666666667	Colorado	1	0	1	1	1	1	2	0	0	0	4	0	2	0	2	3	1	2	1	0	3	3	0	4	8	0	3	1	0	2	1	1	1	0	0	0	1	0	1	1	0	1	0	0	10	0
1944	3	1944.25	Colorado	2	1	0	1	1	0	0	0	0	1	0	0	0	0	1	1	1	0	2	0	0	0	1	1	1	1	0	0	0	0	1	0	1	2	5	2	1	0	2	1	0	1	0	0	3	0
1944	4	1944.33333333333	Colorado	2	0	0	1	0	1	0	0	1	1	7	0	0	0	0	1	1	0	1	0	0	0	2	5	3	3	0	0	0	0	2	0	1	1	0	0	1	0	0	1	0	0	0	0	0	0
1944	5	1944.41666666667	Colorado	1	0	0	0	0	0	0	0	1	5	5	0	0	0	0	1	1	0	1	0	1	0	7	5	1	1	1	1	0	1	0	4	1	3	1	0	1	0	1	7	1	0	0	0	0	3
1944	6	1944.5	Colorado	3	1	2	1	0	1	0	0	7	14	14	0	2	1	2	1	1	0	0	4	1	1	4	10	2	1	0	6	0	7	2	5	3	6	1	0	0	1	1	20	2	2	0	1	2	2
1944	7	1944.58333333333	Colorado	6	0	6	3	8	6	3	0	41	18	82	0	2	0	5	13	0	2	1	0	2	8	3	96	0	2	4	13	0	18	7	12	7	13	1	3	1	1	6	13	1	4	3	6	10	10
1944	8	1944.66666666667	Colorado	10	2	28	20	9	6	10	1	71	42	111	3	7	2	9	11	1	1	7	65	9	39	12	45	37	10	14	8	1	27	50	12	16	73	6	10	9	2	22	110	6	9	2	4	32	0
1944	9	1944.75	Colorado	24	2	54	105	1	10	32	6	132	93	159	24	22	1	14	79	2	1	0	132	26	26	13	55	51	59	10	132	1	97	42	136	32	49	7	9	4	1	17	64	19	27	14	11	20	27
1944	10	1944.83333333333	Colorado	8	2	31	61	18	9	33	1	46	24	43	13	0	1	7	41	4	1	9	43	12	6	17	27	53	48	22	5	1	37	53	45	30	80	5	8	4	2	25	106	4	6	5	1	4	13
1944	11	1944.91666666667	Colorado	3	1	3	11	12	4	6	4	8	1	5	5	6	3	3	14	2	1	4	40	9	7	19	6	6	26	0	59	0	0	31	25	8	9	4	13	7	3	14	14	15	10	2	8	6	8
1944	12	1945	Colorado	0	0	8	26	7	4	10	1	4	1	2	1	16	1	5	15	1	1	0	18	4	2	1	2	5	2	3	33	0	8	20	19	2	3	3	1	1	3	5	15	2	6	1	4	7	0
1945	1	1945.08333333333	Colorado	3	1	4	18	10	1	1	2	3	0	0	0	2	1	1	3	1	1	4	2	0	3	1	2	9	0	1	2	0	3	6	5	2	0	3	1	2	1	1	1	0	1	0	1	7	0
1945	2	1945.16666666667	Colorado	2	1	2	2	2	0	0	1	1	0	0	0	5	1	0	1	0	6	1	0	6	0	1	0	7	1	1	1	0	2	0	0	0	1	0	1	1	2	0	0	3	0	2	0	2	2
1945	3	1945.25	Colorado	0	2	1	1	0	5	1	0	0	0	0	0	1	0	0	1	0	2	0	0	2	0	0	0	0	1	0	2	0	1	1	0	0	1	0	1	0	4	0	0	1	0	0	0	1	2
1945	4	1945.33333333333	Colorado	0	0	0	3	0	0	0	1	0	0	0	0	0	2	2	0	0	1	1	0	4	1	0	0	0	0	0	1	0	0	0	1	0	1	0	1	0	1	0	0	1	0	0	1	0	0
1945	5	1945.41666666667	Colorado	1	1	0	4	0	1	2	1	1	0	0	0	1	1	1	1	0	4	0	0	1	0	0	0	0	0	0	0	0	4	1	0	1	1	0	0	0	0	0	1	1	0	1	0	5	1
1945	6	1945.5	Colorado	2	2	4	6	0	1	11	0	3	0	2	1	3	0	1	4	1	2	0	1	5	2	1	1	1	0	0	2	2	2	2	0	1	2	1	2	0	0	1	1	3	3	1	2	4	1
1945	7	1945.58333333333	Colorado	4	6	6	18	1	6	53	3	4	0	14	0	18	2	5	18	3	28	6	2	43	1	2	2	1	0	3	4	2	4	7	2	5	4	15	4	13	0	1	1	11	6	8	6	22	1
1945	8	1945.66666666667	Colorado	31	15	12	14	3	22	47	4	25	1	26	5	38	19	25	13	3	86	15	4	72	55	2	4	3	0	19	1	5	13	0	6	27	9	71	12	47	5	28	17	5	10	21	19	17	5
1945	9	1945.75	Colorado	69	20	0	76	2	30	108	10	12	2	36	3	17	57	50	15	8	97	54	2	119	81	1	0	3	0	31	0	18	31	22	12	6	10	43	8	37	0	29	9	23	51	14	28	24	2
1945	10	1945.83333333333	Colorado	18	11	0	87	2	30	72	13	19	2	3	2	36	10	3	26	1	18	8	2	68	48	4	0	1	0	12	10	43	41	34	0	2	2	20	1	20	3	9	14	17	58	24	24	19	1
1945	11	1945.91666666667	Colorado	13	16	4	16	1	9	14	4	10	1	2	0	11	12	29	11	5	2	4	2	35	61	1	0	0	0	6	1	14	3	14	0	3	3	31	2	13	2	21	5	0	8	7	4	43	0
1945	12	1946	Colorado	6	6	2	13	0	6	4	1	0	0	0	1	5	0	5	12	5	0	3	2	8	4	1	0	1	2	2	1	11	3	1	0	1	1	3	4	3	5	4	1	4	2	5	0	18	0
1946	1	1946.08333333333	Colorado	0	2	2	21	2	4	4	0	4	1	0	1	29	1	6	7	5	5	13	4	8	14	3	1	4	4	8	1	38	1	4	0	0	2	10	14	8	5	9	2	4	4	17	1	40	1
1946	2	1946.16666666667	Colorado	1	0	9	3	1	2	1	0	1	0	0	1	15	0	4	3	2	2	5	3	1	9	5	0	1	2	6	5	27	2	3	0	2	1	5	8	9	1	1	2	0	0	3	3	5	1
1946	3	1946.25	Colorado	1	0	1	4	1	1	0	2	0	0	0	1	3	3	1	1	6	3	7	2	2	4	2	1	2	8	5	3	4	0	0	5	2	1	0	5	9	1	1	3	0	4	1	0	0	0
1946	4	1946.33333333333	Colorado	6	1	2	2	3	0	3	5	1	2	0	9	1	4	6	0	3	2	1	7	0	5	1	1	1	4	13	0	2	0	0	1	5	1	0	4	1	1	0	1	0	1	3	2	0	5
1946	5	1946.41666666667	Colorado	17	1	0	1	1	0	1	1	1	1	0	7	0	6	7	5	1	1	1	3	6	5	1	1	1	1	7	2	4	0	3	3	11	8	0	9	0	4	3	1	1	3	2	5	1	7
1946	6	1946.5	Colorado	57	1	1	1	3	1	6	4	0	0	1	31	5	17	19	16	1	2	9	2	9	1	4	5	18	7	29	6	16	2	3	2	17	13	2	39	2	5	8	0	0	9	1	25	1	16
1946	7	1946.58333333333	Colorado	144	5	5	14	26	7	33	30	2	0	3	157	20	87	84	15	4	8	37	16	60	2	2	8	57	34	71	9	32	10	17	15	52	76	13	121	25	54	53	1	1	34	10	84	3	87
1946	8	1946.66666666667	Colorado	353	16	14	31	52	23	39	69	3	0	1	299	140	402	157	27	22	12	108	60	88	2	2	60	129	245	198	25	113	24	17	23	145	154	32	336	33	105	331	3	0	107	51	251	13	207
1946	9	1946.75	Colorado	227	27	10	39	87	42	87	105	4	0	6	435	225	235	187	60	27	41	135	47	113	1	1	58	225	225	330	74	107	15	20	14	272	196	36	300	45	246	240	8	0	124	62	454	35	122
1946	10	1946.83333333333	Colorado	77	59	8	7	73	20	54	28	10	0	3	123	115	64	168	18	38	26	94	9	66	0	0	34	232	89	140	47	28	17	52	9	68	137	77	94	56	129	108	12	1	118	19	215	71	60
1946	11	1946.91666666667	Colorado	29	32	3	4	39	10	12	26	14	3	1	20	42	29	66	8	8	15	21	4	14	1	1	27	101	58	49	8	17	7	10	9	91	70	65	79	18	109	112	8	13	103	17	94	55	7
1946	12	1947	Colorado	4	20	5	4	39	8	2	28	12	0	1	6	22	5	17	8	11	5	6	1	24	1	0	15	86	38	19	10	8	1	8	5	36	11	41	24	6	97	53	2	29	27	5	35	32	16
1947	1	1947.08333333333	Colorado	4	5	4	1	11	5	2	27	29	3	4	5	13	2	1	1	14	1	2	0	4	1	0	11	28	30	16	5	5	0	6	1	4	13	14	17	8	47	43	1	13	27	2	19	27	7
1947	2	1947.16666666667	Colorado	1	11	6	0	7	3	0	10	26	5	1	1	8	0	1	0	18	0	3	0	8	0	1	4	6	9	2	4	5	3	7	1	2	6	9	6	2	24	16	0	5	4	1	12	14	11
1947	3	1947.25	Colorado	0	5	1	5	8	4	2	2	18	1	0	0	4	0	3	0	5	0	7	0	8	9	1	5	2	3	2	10	3	3	3	0	1	5	11	0	1	10	6	0	1	1	0	1	14	7
1947	4	1947.33333333333	Colorado	0	2	6	0	10	0	8	3	10	3	6	0	0	1	2	1	7	0	1	2	3	4	10	4	1	1	4	5	2	2	2	0	4	9	5	1	3	9	4	5	13	3	0	0	0	1
1947	5	1947.41666666667	Colorado	0	2	5	0	6	1	7	3	9	5	6	1	5	5	2	1	7	0	4	0	4	12	35	4	0	2	0	11	2	4	2	6	7	3	5	4	3	5	2	8	23	3	0	1	1	4
1947	6	1947.5	Colorado	10	2	8	1	2	5	37	15	6	16	19	1	5	12	9	9	9	1	9	3	3	23	100	8	1	3	1	17	3	7	23	10	8	4	9	13	9	10	6	13	42	11	8	6	1	5
1947	7	1947.58333333333	Colorado	7	16	45	6	13	9	96	67	69	46	25	10	18	34	20	25	35	1	47	35	10	165	427	24	8	18	1	97	14	20	37	119	5	9	57	63	39	34	39	27	107	17	45	22	4	32
1947	8	1947.66666666667	Colorado	11	69	177	21	42	85	233	244	172	163	90	23	63	98	90	75	114	9	284	94	65	276	699	90	19	63	1	216	28	43	150	246	11	63	216	189	61	55	96	171	507	80	115	50	15	100
1947	9	1947.75	Colorado	14	217	319	28	64	129	359	208	310	198	73	5	43	139	144	174	191	20	395	181	98	490	326	121	27	74	1	229	41	54	172	236	7	99	331	150	178	119	100	198	230	130	129	43	16	232
1947	10	1947.83333333333	Colorado	11	90	133	10	25	208	94	158	238	135	22	0	34	73	120	116	151	49	270	153	117	429	56	110	22	61	1	238	31	29	61	146	9	89	223	60	169	69	183	143	150	88	46	15	12	122
1947	11	1947.91666666667	Colorado	9	73	100	21	6	153	38	67	74	56	14	1	12	89	56	91	50	22	157	92	101	121	26	28	13	33	2	80	24	13	36	44	14	46	70	12	104	61	73	65	83	25	46	6	49	58
1947	12	1948	Colorado	1	25	56	9	4	67	9	30	33	9	15	1	6	36	58	45	58	3	37	56	18	14	3	17	11	24	6	30	4	3	38	38	25	19	29	6	33	37	26	15	64	18	28	2	26	40
1948	1	1948.08333333333	Colorado	2	18	20	7	6	65	7	9	7	6	7	0	2	8	24	17	19	1	4	18	7	4	7	4	4	5	6	9	1	2	18	17	13	4	5	1	21	12	5	5	22	14	6	1	29	15
1948	2	1948.16666666667	Colorado	1	7	15	7	15	54	2	2	1	1	6	1	1	8	11	4	5	2	5	3	1	2	1	3	4	2	1	5	3	10	12	7	28	2	3	1	7	3	0	2	10	9	8	3	5	9
1948	3	1948.25	Colorado	0	3	4	4	15	7	1	1	1	1	0	1	0	4	0	1	2	0	1	6	1	1	0	7	1	1	1	1	2	1	5	1	19	1	2	0	5	2	0	2	4	4	1	0	12	1
1948	4	1948.33333333333	Colorado	0	4	3	2	6	2	1	3	0	2	2	6	2	0	0	2	0	1	0	1	1	1	0	3	1	1	1	4	2	0	4	0	9	3	1	1	2	1	3	0	3	3	0	2	3	0
1948	5	1948.41666666667	Colorado	2	9	1	1	2	2	11	4	3	5	1	10	6	4	0	4	1	2	1	2	0	3	0	3	2	3	3	6	2	0	2	2	3	2	4	0	13	1	2	3	1	8	6	7	8	0
1948	6	1948.5	Colorado	3	28	1	2	5	8	25	2	14	11	1	44	10	2	3	8	6	3	1	2	0	1	0	5	3	9	4	1	4	0	14	1	2	10	8	1	61	3	5	4	3	6	28	13	38	1
1948	7	1948.58333333333	Colorado	14	73	0	8	30	15	54	9	17	128	7	67	33	4	2	21	35	24	4	5	0	5	2	26	11	20	7	2	10	0	69	5	15	37	18	12	218	15	15	9	1	23	152	43	71	1
1948	8	1948.66666666667	Colorado	23	347	0	39	159	114	102	26	60	246	28	137	163	4	2	61	85	108	4	20	4	19	6	63	50	112	8	4	25	1	179	8	46	152	54	43	578	47	49	30	5	130	322	70	425	2
1948	9	1948.75	Colorado	38	459	0	115	346	275	169	29	65	306	37	99	303	5	2	101	149	259	3	38	5	9	17	99	101	122	40	17	72	2	251	2	40	230	66	67	422	29	70	41	23	172	485	54	480	1
1948	10	1948.83333333333	Colorado	29	372	0	113	275	159	56	27	69	108	14	85	139	4	3	76	185	164	1	66	4	3	17	58	76	21	41	8	72	1	122	3	30	89	38	12	134	15	40	17	25	162	211	29	139	2
1948	11	1948.91666666667	Colorado	11	87	1	108	110	124	18	16	52	56	25	35	47	2	3	21	141	57	3	56	17	4	2	46	34	13	45	10	45	0	44	10	12	52	13	7	18	7	44	8	11	111	64	7	37	0
1948	12	1949	Colorado	5	23	1	57	112	128	8	5	16	17	7	21	23	1	5	15	41	30	5	11	18	3	2	3	28	3	6	5	23	1	26	15	4	8	13	5	4	4	51	10	4	57	35	14	27	1
1949	1	1949.08333333333	Colorado	2	6	0	37	95	31	3	1	4	3	1	10	10	0	15	3	40	28	1	4	12	7	4	1	14	1	5	2	11	4	10	7	0	4	1	7	1	3	7	8	2	44	12	14	2	0
1949	2	1949.16666666667	Colorado	0	3	3	12	13	15	4	1	3	1	0	1	6	5	4	1	23	13	0	13	4	2	1	0	3	15	3	2	4	0	5	2	1	7	0	1	6	1	3	4	2	11	6	2	0	0
1949	3	1949.25	Colorado	0	0	4	14	3	2	0	0	3	0	3	1	2	4	10	1	19	31	0	5	10	5	0	2	1	5	1	0	9	1	1	1	3	0	0	3	1	0	3	5	1	6	0	1	6	0
1949	4	1949.33333333333	Colorado	1	2	3	15	1	3	5	1	1	0	1	0	0	0	6	1	23	5	0	33	1	1	1	4	2	0	0	1	1	1	7	3	3	0	1	9	0	0	5	6	0	0	2	1	1	0
1949	5	1949.41666666667	Colorado	6	1	2	17	1	1	1	2	14	0	0	9	5	1	1	10	14	5	4	21	3	2	1	3	2	0	5	6	5	2	2	6	3	0	2	2	1	4	5	7	1	2	4	5	1	1
1949	6	1949.5	Colorado	7	4	20	54	8	4	1	2	30	1	6	34	5	1	13	30	52	19	5	31	9	9	2	2	5	9	34	10	2	0	6	4	13	4	14	7	1	8	6	11	8	5	9	14	5	2
1949	7	1949.58333333333	Colorado	61	9	89	150	36	5	3	27	78	2	17	140	4	4	15	139	170	28	5	101	41	45	7	2	31	41	109	49	26	1	7	24	44	38	72	49	2	15	17	103	32	16	36	29	11	7
1949	8	1949.66666666667	Colorado	196	27	276	433	134	29	28	85	292	3	115	297	15	17	31	603	318	194	11	462	150	73	18	14	46	167	356	165	77	5	30	185	157	108	168	131	3	70	48	377	81	43	49	77	49	20
1949	9	1949.75	Colorado	219	49	347	173	100	83	11	154	426	7	103	193	48	50	58	521	310	563	22	390	186	90	21	20	281	109	551	131	128	3	60	407	435	214	288	235	6	128	69	335	82	79	109	93	91	20
1949	10	1949.83333333333	Colorado	122	33	367	273	91	92	1	124	313	11	72	116	28	80	20	101	274	186	28	156	159	71	15	4	165	69	190	107	108	2	47	146	336	142	119	156	4	130	90	103	82	40	60	44	119	28
1949	11	1949.91666666667	Colorado	40	17	130	89	38	31	6	58	81	11	46	41	29	65	6	52	30	46	10	26	90	20	7	5	104	59	53	41	77	1	20	68	138	85	46	74	1	44	71	44	75	12	8	14	47	11
1949	12	1950	Colorado	21	12	50	23	5	10	5	21	24	7	26	15	6	55	2	16	6	12	3	11	37	6	2	3	18	8	25	26	41	3	9	21	51	24	5	41	0	21	50	27	37	5	5	13	42	9
1950	1	1950.08333333333	Colorado	8	2	17	6	1	3	1	12	4	5	18	16	2	32	1	4	2	5	0	3	15	4	1	6	14	4	15	5	11	2	2	12	20	18	4	34	5	7	7	6	29	3	2	11	44	3
1950	2	1950.16666666667	Colorado	5	6	3	3	1	3	1	8	1	1	4	2	13	21	1	2	7	1	4	1	0	1	1	5	9	3	14	6	0	3	0	17	9	6	11	6	2	1	0	7	12	6	0	4	10	6
1950	3	1950.25	Colorado	2	3	1	0	7	1	0	5	3	1	8	3	10	5	2	4	0	3	0	0	3	3	4	3	1	4	10	0	0	1	0	20	8	2	3	3	6	3	1	5	9	1	0	6	0	6
1950	4	1950.33333333333	Colorado	9	4	1	0	3	1	1	2	6	1	13	3	4	0	7	0	1	5	0	0	2	6	1	1	1	0	3	1	2	0	0	19	14	2	3	1	4	4	2	2	2	3	2	6	3	22
1950	5	1950.41666666667	Colorado	3	1	1	3	1	2	4	3	4	1	5	1	4	1	10	0	4	5	2	1	1	2	0	2	1	1	0	5	2	0	4	13	10	1	7	0	2	3	13	0	1	1	6	4	4	14
1950	6	1950.5	Colorado	6	1	2	3	4	2	14	8	7	7	18	0	33	6	86	2	5	5	4	2	14	5	1	8	1	5	1	11	11	15	17	37	8	2	32	2	2	10	31	0	1	1	6	5	4	44
1950	7	1950.58333333333	Colorado	19	4	14	5	3	10	60	63	8	21	89	1	83	27	187	11	15	12	23	15	23	6	1	47	2	13	5	45	52	71	38	86	50	8	40	2	1	46	44	5	4	0	16	10	17	358
1950	8	1950.66666666667	Colorado	36	6	28	11	44	41	237	142	21	47	350	1	428	92	592	18	44	47	45	40	28	34	1	96	7	23	19	122	198	522	160	192	143	34	99	13	1	119	100	6	13	3	116	23	66	765
1950	9	1950.75	Colorado	37	4	27	9	40	92	431	297	84	166	280	5	600	175	632	23	46	43	43	44	80	44	1	67	4	30	10	260	166	514	258	227	201	35	175	18	1	260	50	9	19	4	109	32	76	368
1950	10	1950.83333333333	Colorado	40	2	7	2	37	50	231	197	45	52	264	4	190	105	136	4	35	32	38	24	60	85	3	64	7	27	3	141	196	343	174	145	55	8	99	15	4	136	38	5	5	4	211	27	34	189
1950	11	1950.91666666667	Colorado	31	2	10	2	9	20	87	105	13	101	65	0	17	81	70	2	16	12	39	16	83	99	10	28	9	17	11	52	49	242	76	32	53	13	82	16	8	32	40	1	0	14	38	19	8	77
1950	12	1951	Colorado	15	3	2	3	8	3	30	24	15	13	52	0	4	51	11	0	8	7	9	5	11	18	6	4	2	15	7	17	21	130	53	21	20	15	41	3	16	16	14	1	1	13	7	6	9	9
1951	1	1951.08333333333	Colorado	18	0	1	2	2	3	8	22	13	9	23	1	2	35	7	1	5	10	16	3	6	13	1	11	1	7	3	4	6	15	33	13	15	8	16	1	6	9	4	1	0	12	8	3	4	1
1951	2	1951.16666666667	Colorado	12	2	0	2	2	6	2	11	3	5	7	1	2	3	4	1	0	4	18	1	5	5	0	1	5	4	5	2	1	4	8	2	3	3	2	2	4	3	22	0	6	2	1	5	3	0
1951	3	1951.25	Colorado	9	0	1	9	3	5	5	2	4	6	7	2	0	3	1	2	1	1	10	2	1	8	2	2	3	4	0	0	0	5	4	1	1	0	0	3	6	5	0	5	1	1	0	5	2	0
1951	4	1951.33333333333	Colorado	7	0	1	5	5	1	0	4	3	5	3	1	3	0	3	3	3	0	24	1	1	2	1	0	4	1	1	0	1	1	4	5	2	1	1	0	5	3	0	1	3	1	1	7	3	3
1951	5	1951.41666666667	Colorado	4	2	3	4	7	3	0	8	5	10	3	0	3	2	6	5	2	1	32	3	5	4	3	1	11	10	0	13	2	2	16	5	1	2	1	2	7	6	1	0	1	0	1	8	5	2
1951	6	1951.5	Colorado	16	7	4	10	29	7	3	50	27	15	13	3	13	4	10	9	6	2	49	9	2	13	2	0	49	8	2	24	17	5	20	11	4	21	1	3	12	25	8	6	20	0	6	15	6	3
1951	7	1951.58333333333	Colorado	146	10	13	59	180	22	5	192	100	41	35	8	9	14	35	26	18	7	143	10	7	84	4	0	218	37	1	63	76	50	55	15	9	82	3	34	40	98	67	23	183	3	21	57	6	8
1951	8	1951.66666666667	Colorado	379	55	49	207	465	107	25	464	175	136	79	34	31	56	86	57	28	10	434	40	22	239	10	1	575	154	1	171	296	111	92	85	33	199	7	74	124	244	248	72	436	23	41	277	29	19
1951	9	1951.75	Colorado	324	157	38	222	360	168	25	413	171	363	113	78	112	69	32	82	30	7	359	78	47	385	19	8	433	200	2	230	385	223	182	134	34	505	4	221	182	268	486	229	436	61	95	347	114	19
1951	10	1951.83333333333	Colorado	99	120	34	203	299	75	13	54	148	135	44	23	55	41	9	46	8	5	155	58	19	193	20	7	67	418	5	164	207	69	133	72	17	271	3	109	116	100	179	82	246	30	66	275	50	10
1951	11	1951.91666666667	Colorado	45	92	12	29	114	57	13	14	46	34	18	14	33	5	6	8	7	7	111	51	8	53	6	0	17	208	1	72	89	45	45	21	10	83	3	25	52	68	109	74	93	41	38	154	14	13
1951	12	1952	Colorado	23	79	4	9	50	18	6	0	19	38	15	6	10	6	4	5	3	7	31	22	3	16	16	5	3	55	0	9	60	12	22	5	10	64	3	14	55	12	29	33	31	13	34	50	8	4
1952	1	1952.08333333333	Colorado	4	48	1	4	11	27	1	0	7	4	3	6	8	1	3	3	2	3	7	22	3	12	17	8	1	25	1	14	17	8	6	1	10	9	0	18	7	5	8	8	28	12	14	28	4	2
1952	2	1952.16666666667	Colorado	3	4	1	3	4	6	0	3	0	2	1	5	5	1	2	1	2	1	4	14	11	6	7	15	1	9	2	11	2	2	3	0	4	5	0	14	2	0	4	5	9	11	11	1	1	1
1952	3	1952.25	Colorado	4	3	2	1	1	2	2	2	0	4	0	2	2	15	0	0	1	6	3	2	8	3	4	5	1	3	1	0	7	5	1	2	1	0	0	2	6	1	11	3	1	6	8	1	0	2
1952	4	1952.33333333333	Colorado	1	1	0	0	2	5	4	0	2	5	0	1	1	3	4	2	1	1	1	4	12	0	4	1	1	1	7	1	13	6	3	1	6	0	2	11	1	2	4	12	2	5	2	5	0	1
1952	5	1952.41666666667	Colorado	3	1	2	5	2	6	8	1	0	4	1	2	4	7	8	3	1	1	1	7	17	2	3	0	0	0	3	1	11	12	1	6	1	0	1	7	1	11	11	9	3	10	4	5	6	3
1952	6	1952.5	Colorado	10	0	2	12	5	11	7	4	1	14	0	4	11	28	13	2	1	1	4	9	119	1	29	1	1	2	12	14	54	11	1	18	4	0	4	11	2	9	15	22	6	30	8	14	8	5
1952	7	1952.58333333333	Colorado	57	9	12	41	4	31	13	18	4	30	1	9	8	148	54	8	2	3	9	27	300	4	93	9	3	10	67	28	164	18	2	82	63	1	24	27	2	16	72	44	36	227	22	59	43	3
1952	8	1952.66666666667	Colorado	153	19	61	121	5	148	80	38	10	116	2	31	27	429	106	14	7	9	38	138	472	9	337	22	9	35	204	147	740	74	3	246	399	2	77	106	1	27	274	69	116	639	106	198	135	28
1952	9	1952.75	Colorado	192	50	98	126	4	396	104	60	7	225	2	17	22	449	120	19	45	26	40	280	376	12	456	24	4	75	385	446	470	117	5	222	430	0	75	149	2	63	150	128	132	781	114	128	312	74
1952	10	1952.83333333333	Colorado	154	28	110	111	10	334	65	11	13	114	2	15	20	180	122	11	26	21	38	212	268	25	288	13	3	88	234	369	74	100	5	183	212	2	104	83	6	91	75	84	90	358	116	27	185	28
1952	11	1952.91666666667	Colorado	71	25	42	69	1	187	48	4	2	19	2	19	17	169	62	12	28	15	36	41	68	21	170	11	5	43	80	174	23	52	5	42	39	1	86	19	16	24	29	43	31	118	75	11	76	21
1952	12	1953	Colorado	34	6	17	32	0	98	20	2	8	10	3	5	8	43	49	11	15	2	15	9	24	20	83	8	1	21	63	77	2	30	1	27	22	4	67	7	15	44	15	29	22	33	28	4	82	4
1953	1	1953.08333333333	Colorado	11	2	9	3	1	57	9	0	12	10	5	2	2	3	33	5	8	2	8	6	8	10	36	3	3	7	28	14	1	6	4	13	5	15	30	12	4	23	3	28	4	19	6	12	34	2
1953	2	1953.16666666667	Colorado	2	0	2	1	2	14	3	1	3	4	2	0	2	1	10	2	9	5	11	0	4	1	11	5	2	8	7	2	1	0	1	7	4	10	34	1	8	4	0	15	2	9	6	1	2	4
1953	3	1953.25	Colorado	4	2	0	0	5	16	9	4	1	6	1	2	3	3	3	2	6	0	3	4	2	0	1	5	6	6	3	2	1	0	12	4	3	2	13	0	3	1	3	4	7	1	0	2	0	3
1953	4	1953.33333333333	Colorado	5	1	5	1	3	2	2	1	1	2	0	3	1	2	1	0	0	0	0	2	1	0	0	5	1	12	10	0	0	1	4	7	1	1	2	8	2	1	1	3	3	0	0	1	0	4
1953	5	1953.41666666667	Colorado	11	3	20	5	8	1	4	0	1	1	1	8	6	1	0	9	0	2	4	2	7	1	1	3	4	7	13	0	3	3	3	4	5	1	2	7	1	0	4	3	1	1	1	2	10	5
1953	6	1953.5	Colorado	13	16	62	4	22	1	8	1	4	1	8	11	9	2	0	13	2	18	7	7	3	0	0	10	4	8	12	1	4	12	5	5	11	2	2	4	4	0	8	6	3	1	4	0	34	3
1953	7	1953.58333333333	Colorado	22	162	188	6	42	2	47	1	6	0	18	27	15	5	1	35	12	75	9	21	4	3	8	29	12	32	132	7	6	28	11	17	24	15	8	30	34	0	6	37	41	4	27	9	91	15
1953	8	1953.66666666667	Colorado	62	514	549	11	93	3	176	2	27	2	68	107	64	9	1	131	47	365	27	76	18	8	26	245	98	152	367	10	13	145	47	96	23	35	24	58	114	1	18	68	69	14	37	13	123	65
1953	9	1953.75	Colorado	42	511	426	16	180	17	216	5	23	19	183	191	131	21	4	171	130	174	56	90	17	2	36	297	99	325	448	12	10	279	137	144	67	17	29	44	239	2	19	121	176	17	80	34	234	85
1953	10	1953.83333333333	Colorado	17	349	108	26	163	8	264	1	3	12	155	125	62	12	4	234	32	207	23	136	14	2	44	201	76	196	198	10	15	175	108	61	15	5	21	76	245	1	20	87	125	2	74	10	173	72
1953	11	1953.91666666667	Colorado	4	143	46	23	107	4	69	8	2	7	73	86	10	4	1	71	10	104	26	55	10	3	27	127	45	142	42	2	3	66	72	24	4	0	20	33	75	0	5	57	43	2	38	2	68	28
1953	12	1954	Colorado	6	21	25	6	48	1	27	7	0	2	106	101	6	4	5	51	2	29	10	67	2	0	20	72	20	55	19	2	0	50	35	9	4	2	13	38	65	8	1	19	13	3	15	2	5	6
1954	1	1954.08333333333	Colorado	3	12	21	4	30	7	5	1	4	1	98	37	3	2	4	20	6	12	11	8	0	0	4	22	15	20	3	2	0	13	16	5	7	15	34	65	14	2	0	7	12	3	15	1	1	1
1954	2	1954.16666666667	Colorado	6	10	4	3	5	3	1	1	0	0	38	35	3	0	2	21	8	5	4	3	6	4	1	12	16	33	6	1	1	7	6	0	4	3	23	71	3	2	0	5	8	0	3	3	0	2
1954	3	1954.25	Colorado	4	10	2	1	2	2	3	3	0	0	6	24	11	0	0	4	2	7	9	5	2	3	0	15	2	1	1	1	0	0	1	0	0	7	12	8	2	0	0	0	1	9	3	0	0	1
1954	4	1954.33333333333	Colorado	3	4	1	1	0	1	0	2	2	5	11	3	1	4	3	2	5	6	9	2	0	2	0	7	7	0	0	0	1	0	8	1	1	3	8	2	1	0	1	2	0	4	2	0	1	1
1954	5	1954.41666666667	Colorado	4	4	4	0	0	4	1	0	2	10	16	1	0	5	1	1	3	8	7	5	2	4	4	26	9	2	2	0	0	0	12	5	5	1	3	2	0	0	3	4	1	0	6	1	3	2
1954	6	1954.5	Colorado	15	8	11	0	1	15	3	2	9	32	33	4	10	16	7	3	10	37	19	14	0	12	14	83	9	6	1	2	3	1	36	6	20	14	33	13	2	5	31	23	9	0	18	2	4	14
1954	7	1954.58333333333	Colorado	48	47	28	0	7	60	4	10	31	49	74	9	30	36	13	27	23	142	38	53	0	17	34	565	39	21	1	8	7	4	143	4	89	56	202	28	15	10	141	118	36	0	79	5	25	38
1954	8	1954.66666666667	Colorado	96	363	109	1	16	214	20	13	115	210	139	40	88	77	43	137	126	551	79	122	0	32	63	891	81	80	3	26	19	13	385	5	414	269	502	75	54	40	332	246	132	6	270	34	141	68
1954	9	1954.75	Colorado	111	262	213	1	20	245	16	28	224	188	508	35	260	89	63	179	270	337	177	151	2	80	165	298	69	169	3	61	5	13	537	11	437	495	554	277	157	106	328	270	252	1	245	86	119	80
1954	10	1954.83333333333	Colorado	74	109	114	1	8	272	5	6	224	126	161	31	384	99	31	182	203	159	124	53	11	33	131	168	23	84	1	32	9	9	213	9	116	256	423	147	136	46	72	226	82	5	189	67	122	76
1954	11	1954.91666666667	Colorado	20	46	110	2	5	83	7	8	203	90	127	28	220	28	33	49	106	159	59	60	7	35	25	37	2	76	0	21	6	8	51	8	110	161	91	90	109	92	19	65	33	3	84	38	51	71
1954	12	1955	Colorado	5	15	54	19	5	32	4	3	93	11	28	13	38	25	14	56	53	28	56	34	4	6	16	3	14	55	2	9	1	0	2	5	9	44	17	28	39	21	10	30	22	2	22	24	27	63
1932	5	1932.41666666667	Connecticut	0	4	1	2	2	2	1	2	4	1	1	1	4	1	3	2	1	0	1	1	8	3	2	1	0	2	1	3	1	4	2	3	1	3	3	3	1	4	1	2	2	4	0	2	2	1
1932	6	1932.5	Connecticut	8	3	4	4	8	4	2	0	4	3	2	2	12	0	9	3	5	3	16	3	12	0	3	0	0	7	1	2	8	8	12	4	3	3	2	5	2	6	0	3	2	1	4	2	4	4
1932	7	1932.58333333333	Connecticut	4	13	28	0	6	9	7	7	14	7	3	1	30	1	0	19	21	5	33	2	24	52	17	7	7	36	1	10	29	37	4	11	11	2	27	19	8	58	14	29	8	27	4	16	12	16
1932	8	1932.66666666667	Connecticut	3	42	47	46	5	14	16	4	28	29	27	1	0	4	43	45	47	11	110	0	51	98	18	4	4	61	5	2	80	62	223	31	15	138	19	4	26	46	35	33	19	129	14	22	67	8
1932	9	1932.75	Connecticut	5	34	37	41	11	26	19	14	30	64	21	9	92	3	51	54	53	7	26	13	92	97	10	1	17	60	1	49	106	83	76	10	0	227	55	18	0	137	20	104	10	79	33	8	118	15
1932	10	1932.83333333333	Connecticut	4	8	34	11	2	2	3	8	12	36	0	3	33	3	19	21	15	5	35	3	32	16	7	7	5	12	1	33	39	17	44	15	5	19	32	8	55	13	8	52	8	62	9	13	13	4
1932	11	1932.91666666667	Connecticut	0	2	10	3	2	3	1	2	1	4	4	1	4	1	3	5	4	0	7	1	2	0	2	3	1	4	0	8	3	2	13	6	4	10	2	1	2	11	1	22	7	8	1	2	3	1
1932	12	1933	Connecticut	1	1	0	2	0	0	0	1	0	1	0	1	0	0	1	0	0	0	1	0	1	0	1	0	0	2	0	1	1	1	3	0	1	1	0	1	5	0	0	2	2	1	0	2	1	1
1933	1	1933.08333333333	Connecticut	0	0	0	0	0	0	0	1	0	0	0	0	2	0	1	1	1	0	1	0	1	0	1	1	0	1	0	1	0	0	2	0	0	1	0	1	2	0	0	1	1	1	1	1	0	0
1933	2	1933.16666666667	Connecticut	0	0	1	0	0	0	0	0	0	0	0	1	1	1	0	0	0	0	0	1	0	1	0	1	0	0	1	0	0	1	1	0	1	0	0	0	2	0	0	1	1	0	1	0	0	0
1933	3	1933.25	Connecticut	0	0	1	0	0	1	0	1	0	0	0	0	0	0	1	0	0	0	0	0	1	0	0	0	0	0	1	0	0	1	0	0	0	1	0	0	0	1	0	0	0	0	0	0	0	0
1933	4	1933.33333333333	Connecticut	0	1	0	1	0	0	0	1	0	0	0	0	0	1	0	0	0	0	0	0	0	0	0	0	0	0	0	0	0	0	0	0	0	0	0	0	0	0	1	1	0	0	0	0	0	0
1933	5	1933.41666666667	Connecticut	0	0	0	1	0	1	0	0	0	1	0	0	1	0	0	0	1	0	1	0	0	0	1	0	0	0	0	0	0	0	0	0	0	1	0	0	0	0	0	0	0	1	0	0	0	0
1933	6	1933.5	Connecticut	2	1	0	1	2	1	2	5	0	1	0	1	0	0	0	1	0	1	1	2	2	0	2	2	5	1	1	0	0	0	1	2	1	1	1	1	0	0	2	1	1	1	1	1	0	0
1933	7	1933.58333333333	Connecticut	6	2	2	0	1	1	2	14	3	16	6	3	17	5	1	10	2	7	2	2	1	2	24	7	10	7	1	2	5	1	4	4	5	9	1	4	1	3	12	2	4	1	5	3	1	1
1933	8	1933.66666666667	Connecticut	6	6	3	5	48	1	0	18	3	66	1	2	35	8	0	20	4	32	0	1	5	5	21	8	36	15	4	4	13	9	1	10	26	55	6	3	1	3	0	18	6	1	16	3	1	2
1933	9	1933.75	Connecticut	43	8	5	5	20	11	9	32	2	32	14	3	64	7	2	26	4	23	3	4	13	7	52	22	23	10	3	5	5	6	4	10	26	15	6	10	3	7	41	9	12	1	26	9	9	4
1933	10	1933.83333333333	Connecticut	11	2	3	1	6	1	3	26	2	27	10	4	30	7	1	11	1	14	4	8	5	4	26	5	10	6	2	4	6	1	5	3	0	7	6	3	2	3	9	3	5	1	21	0	2	0
1933	11	1933.91666666667	Connecticut	4	0	1	1	2	6	7	2	0	2	1	0	20	1	0	5	1	4	2	4	0	0	2	2	1	3	0	2	1	1	3	2	7	1	1	1	2	0	0	1	2	1	2	0	0	0
1933	12	1934	Connecticut	2	1	0	0	1	3	1	3	0	1	0	1	3	0	0	1	0	2	0	1	1	0	0	1	0	2	0	0	1	0	0	1	0	0	1	0	1	1	1	0	2	0	2	0	0	0
1934	1	1934.08333333333	Connecticut	1	0	0	0	0	0	0	0	0	0	0	0	1	1	0	0	0	0	0	0	1	0	0	0	0	1	0	0	0	0	1	0	1	0	1	0	0	0	0	1	1	0	0	0	0	0
1934	2	1934.16666666667	Connecticut	0	1	1	0	0	0	0	1	0	0	0	0	0	2	0	0	0	1	1	0	0	0	0	0	0	0	0	1	1	0	0	0	1	0	0	0	0	0	0	1	0	1	1	0	0	1
1934	3	1934.25	Connecticut	0	0	0	0	0	1	0	0	0	0	0	0	0	1	0	0	0	0	1	0	0	0	0	0	0	2	0	1	0	0	0	0	0	0	0	0	1	0	0	0	0	1	0	0	1	0
1934	4	1934.33333333333	Connecticut	0	0	0	1	1	0	0	0	0	0	0	0	0	0	0	0	0	0	1	0	0	0	1	0	0	1	0	1	0	0	0	0	0	1	1	0	0	0	0	1	1	0	0	0	0	1
1934	5	1934.41666666667	Connecticut	1	0	1	0	0	0	0	0	1	0	0	0	0	1	0	0	0	1	1	0	1	0	1	0	1	0	0	1	0	0	0	0	1	0	0	0	0	0	0	1	1	0	0	0	0	0
1934	6	1934.5	Connecticut	1	0	0	0	3	3	1	0	2	0	2	1	1	0	1	1	0	4	0	1	2	1	1	2	1	1	0	1	0	1	0	0	2	0	1	1	1	0	0	1	3	5	2	0	0	1
1934	7	1934.58333333333	Connecticut	1	4	3	3	5	6	3	0	5	1	10	8	6	3	4	3	0	0	0	3	17	6	7	6	7	2	1	2	0	3	3	7	7	1	2	1	1	1	2	2	7	13	3	9	0	6
1934	8	1934.66666666667	Connecticut	3	16	10	8	19	0	12	0	41	1	19	0	4	5	8	8	5	30	1	7	19	17	12	9	8	13	2	2	4	11	7	10	42	4	4	9	2	1	12	4	17	37	5	17	3	3
1934	9	1934.75	Connecticut	7	40	47	7	6	28	7	1	34	2	13	40	5	5	15	6	6	13	1	4	8	7	6	21	15	20	0	13	2	5	8	11	12	1	3	2	6	0	11	11	17	64	3	25	0	9
1934	10	1934.83333333333	Connecticut	0	16	4	8	8	8	8	0	13	1	10	8	2	4	4	3	6	1	0	0	5	4	1	11	1	3	7	3	1	1	9	4	0	5	4	6	4	0	6	3	5	15	3	8	1	5
1934	11	1934.91666666667	Connecticut	0	5	4	1	2	7	2	1	3	0	1	4	1	1	1	1	1	2	0	0	0	3	0	3	1	3	0	1	2	0	3	1	6	1	1	1	1	0	1	1	1	15	1	6	0	2
1934	12	1935	Connecticut	0	0	0	0	0	1	4	0	2	0	0	1	1	0	0	0	0	0	0	0	0	1	0	1	1	0	0	0	0	0	1	0	2	0	1	0	0	1	1	1	0	1	0	1	0	1
1935	1	1935.08333333333	Connecticut	1	0	0	0	0	1	0	0	2	0	2	1	0	0	1	1	0	2	1	0	0	0	0	0	0	0	0	1	0	1	1	1	3	2	0	0	0	1	1	0	0	1	1	1	0	0
1935	2	1935.16666666667	Connecticut	0	1	0	1	0	0	0	0	0	2	1	1	1	0	0	0	0	0	0	0	2	0	0	0	1	0	0	0	0	0	0	0	0	1	0	0	0	1	0	0	2	1	0	1	0	0
1935	3	1935.25	Connecticut	1	1	0	0	0	1	0	0	1	0	0	0	0	1	0	0	0	0	0	1	1	2	0	0	0	0	0	1	0	0	0	0	0	0	1	1	0	0	1	1	1	1	0	0	0	0
1935	4	1935.33333333333	Connecticut	1	1	0	0	0	0	0	1	0	0	0	1	0	0	0	1	0	0	1	1	0	0	0	0	0	1	0	0	0	0	1	1	0	1	1	2	0	0	0	0	0	0	1	0	1	1
1935	5	1935.41666666667	Connecticut	1	0	0	1	0	1	0	0	0	0	0	0	0	1	0	0	1	1	0	0	0	1	0	0	0	0	0	1	0	0	1	1	1	0	0	2	0	0	0	0	0	0	1	0	0	0
1935	6	1935.5	Connecticut	2	1	0	2	0	1	0	0	1	1	1	1	0	1	1	0	2	2	1	1	1	1	0	1	0	1	1	1	1	2	2	0	2	1	1	1	1	0	1	0	0	1	0	0	1	0
1935	7	1935.58333333333	Connecticut	10	17	2	7	0	3	3	3	8	5	8	4	1	2	4	1	3	4	0	10	3	4	1	0	0	5	4	0	2	2	2	10	2	8	3	7	1	5	8	3	1	1	6	2	1	1
1935	8	1935.66666666667	Connecticut	154	113	1	18	2	5	0	1	19	9	11	20	0	0	9	4	7	39	24	32	15	15	11	5	0	11	3	22	6	2	12	26	4	14	2	9	4	9	14	7	1	14	10	4	1	4
1935	9	1935.75	Connecticut	141	107	4	34	2	15	10	1	13	2	10	2	0	16	9	4	14	16	15	28	8	16	7	4	0	3	8	18	18	6	2	13	4	13	0	55	0	5	26	7	3	10	15	5	11	3
1935	10	1935.83333333333	Connecticut	66	6	5	7	4	0	1	6	5	8	3	8	1	6	4	3	14	23	0	13	3	6	5	1	1	1	10	14	4	7	11	10	3	4	5	31	0	1	8	3	2	3	18	3	7	0
1935	11	1935.91666666667	Connecticut	28	8	2	4	0	3	1	2	1	1	1	6	0	2	0	0	2	0	0	5	1	2	4	0	0	0	1	5	5	0	3	2	0	3	1	5	0	2	2	2	0	1	2	0	1	0
1935	12	1936	Connecticut	4	0	0	1	0	0	1	1	1	2	0	1	1	2	1	0	0	1	0	1	1	0	0	0	2	0	1	1	1	1	1	1	0	0	0	4	0	0	0	0	0	1	1	0	0	0
1936	1	1936.08333333333	Connecticut	0	0	0	0	1	0	1	0	1	1	0	0	0	0	0	1	0	0	0	0	0	0	0	0	1	0	0	1	0	1	1	1	0	0	0	1	1	0	0	0	0	1	0	0	1	2
1936	2	1936.16666666667	Connecticut	1	0	0	0	2	0	1	0	1	1	0	1	0	0	0	0	1	1	0	1	0	0	0	0	0	0	0	0	1	1	0	2	0	1	0	1	0	0	0	0	0	1	0	0	0	2
1936	3	1936.25	Connecticut	1	0	0	0	1	0	0	0	0	0	0	0	0	0	1	0	0	1	0	0	0	1	0	0	1	0	1	0	1	0	0	1	0	1	0	0	0	2	0	0	0	0	1	0	1	2
1936	4	1936.33333333333	Connecticut	0	0	0	0	2	0	0	1	0	0	0	1	0	0	1	0	0	1	0	0	0	0	0	0	0	0	1	0	0	0	0	0	0	1	0	0	0	0	0	0	1	1	0	0	0	1
1936	5	1936.41666666667	Connecticut	0	0	1	0	1	0	0	2	0	0	0	0	0	1	0	0	1	0	1	1	0	1	0	0	0	0	0	0	1	0	0	1	0	0	0	0	0	0	1	1	1	0	1	0	0	1
1936	6	1936.5	Connecticut	0	4	3	1	2	0	0	1	1	2	1	1	1	0	1	1	1	0	3	2	1	1	0	0	1	0	0	0	1	1	1	1	1	0	1	1	1	0	1	0	0	0	1	0	0	2
1936	7	1936.58333333333	Connecticut	2	2	16	7	7	1	1	4	4	3	1	5	3	0	2	3	5	0	7	1	3	2	2	2	7	5	1	10	9	6	1	9	3	1	1	3	6	2	2	6	0	0	3	1	0	9
1936	8	1936.66666666667	Connecticut	3	15	100	13	13	6	5	19	9	17	5	7	2	9	11	1	18	4	17	5	4	4	1	0	25	19	1	37	17	6	2	20	11	3	13	8	18	2	15	14	8	2	23	3	1	22
1936	9	1936.75	Connecticut	4	15	43	24	18	7	2	2	4	4	7	13	5	18	17	9	25	2	14	5	24	6	2	1	21	10	1	26	22	32	5	3	17	5	7	14	6	0	11	8	14	2	22	2	0	13
1936	10	1936.83333333333	Connecticut	4	2	124	9	26	3	2	4	7	1	2	3	1	8	20	1	19	1	1	4	23	1	0	2	2	11	0	0	42	8	0	12	3	2	1	10	6	4	3	0	3	5	16	1	0	5
1936	11	1936.91666666667	Connecticut	2	2	4	3	5	0	1	0	1	1	1	4	0	2	4	0	2	0	0	1	2	1	0	0	2	2	0	2	13	2	0	6	1	0	2	3	1	0	1	4	4	2	0	1	0	6
1936	12	1937	Connecticut	0	0	1	1	0	0	1	0	0	0	0	1	0	0	0	0	1	0	1	2	0	1	0	1	2	1	1	2	1	1	0	0	0	2	0	3	1	0	0	1	4	0	0	0	1	0
1937	1	1937.08333333333	Connecticut	0	0	1	2	2	0	1	0	1	1	0	2	0	0	0	0	1	1	1	2	2	1	0	0	0	0	0	1	0	2	0	0	1	0	1	3	0	1	0	1	1	0	1	0	1	0
1937	2	1937.16666666667	Connecticut	0	0	1	0	1	0	0	0	0	0	0	0	1	0	0	1	0	1	1	1	0	0	1	0	0	0	0	0	1	1	0	1	1	1	0	2	1	2	1	0	1	0	0	0	0	1
1937	3	1937.25	Connecticut	0	0	1	0	0	0	0	0	0	0	0	0	0	0	0	0	0	1	0	1	0	0	0	2	0	0	0	1	1	0	0	1	0	1	0	1	0	0	0	0	1	0	0	0	1	1
1937	4	1937.33333333333	Connecticut	0	0	0	1	1	0	2	0	0	0	0	0	0	0	1	1	0	0	0	0	0	4	0	1	0	1	0	0	0	0	1	0	2	0	0	0	0	0	0	0	1	1	0	1	2	0
1937	5	1937.41666666667	Connecticut	1	0	0	1	1	1	1	0	0	0	1	0	1	0	0	0	0	1	0	1	0	0	1	1	2	0	1	0	1	1	1	1	0	0	0	2	0	1	2	0	0	1	2	2	0	0
1937	6	1937.5	Connecticut	0	0	1	0	1	1	0	0	1	1	5	0	3	1	1	1	1	1	3	1	1	2	0	4	1	0	2	2	1	1	2	1	2	0	0	4	2	1	3	1	1	1	3	4	0	1
1937	7	1937.58333333333	Connecticut	4	4	9	26	2	9	3	4	18	2	4	1	12	7	13	2	8	6	8	2	1	10	8	1	19	0	6	10	10	1	6	3	2	0	6	24	8	5	5	0	1	17	25	21	1	5
1937	8	1937.66666666667	Connecticut	19	4	31	70	3	6	6	3	9	11	39	7	50	6	31	1	26	23	36	49	2	62	83	19	26	0	23	9	39	5	22	19	24	1	20	42	22	12	9	0	13	29	130	83	2	4
1937	9	1937.75	Connecticut	50	11	30	16	2	13	4	16	44	10	11	6	22	24	74	22	73	37	3	30	2	49	80	0	103	2	20	32	44	5	14	19	27	3	51	167	1	25	37	2	12	0	124	50	3	36
1937	10	1937.83333333333	Connecticut	30	3	20	27	3	7	11	7	10	7	5	8	59	29	35	0	40	6	4	16	0	28	51	10	25	3	4	20	17	1	4	10	9	0	26	130	10	6	15	2	7	20	111	34	2	15
1937	11	1937.91666666667	Connecticut	7	1	5	5	2	1	1	1	4	2	1	3	7	1	9	3	13	4	4	7	0	5	0	5	14	1	2	5	9	1	3	6	8	1	18	11	0	2	3	2	1	5	17	0	1	0
1937	12	1938	Connecticut	1	0	1	2	0	0	1	1	0	1	1	2	1	0	1	0	0	1	2	3	0	2	3	0	3	0	1	1	4	0	0	0	1	1	1	1	2	3	0	1	1	2	1	3	1	2
1938	1	1938.08333333333	Connecticut	1	0	0	0	1	0	0	0	1	1	1	1	1	0	1	0	2	0	1	0	0	3	1	1	2	0	1	0	0	0	0	1	2	0	1	2	1	1	0	1	0	0	3	2	0	1
1938	2	1938.16666666667	Connecticut	0	1	0	1	0	1	0	0	1	0	0	1	2	0	1	1	1	1	0	0	0	1	0	0	0	1	0	0	1	2	0	1	0	1	1	0	1	1	1	2	0	1	3	0	0	1
1938	3	1938.25	Connecticut	0	0	1	0	0	0	0	0	1	0	0	1	0	1	0	2	1	0	1	1	1	1	1	1	0	0	0	1	1	0	0	0	1	0	1	0	2	0	0	0	0	0	1	0	0	0
1938	4	1938.33333333333	Connecticut	1	0	1	1	0	0	0	1	0	0	0	0	1	0	1	0	1	0	0	0	0	0	0	1	0	1	0	0	0	0	0	0	1	0	1	1	0	1	0	0	0	0	0	0	0	2
1938	5	1938.41666666667	Connecticut	0	1	1	0	0	1	0	0	0	0	2	2	1	0	0	0	0	0	0	0	0	0	0	1	0	1	0	1	1	0	0	1	1	2	0	0	0	0	0	0	0	1	0	2	0	0
1938	6	1938.5	Connecticut	2	0	1	0	1	2	0	1	1	2	3	0	0	2	1	1	1	1	0	2	0	1	0	2	2	1	1	1	2	1	1	2	4	1	2	1	2	1	1	0	1	3	1	1	2	0
1938	7	1938.58333333333	Connecticut	2	4	23	3	9	5	0	5	1	7	5	5	3	5	3	2	18	3	1	7	3	3	0	3	12	7	3	1	6	3	5	3	10	8	3	6	4	10	3	9	1	4	5	1	10	1
1938	8	1938.66666666667	Connecticut	2	19	17	5	28	7	1	14	13	5	7	13	5	11	2	9	46	34	9	7	14	4	1	26	23	15	11	7	28	12	3	11	15	28	5	22	35	27	11	5	2	27	8	6	10	5
1938	9	1938.75	Connecticut	6	19	50	20	38	19	4	8	11	29	0	19	2	51	3	2	13	22	4	40	19	14	3	45	21	65	54	1	19	8	10	29	25	46	18	52	29	35	10	0	3	58	0	33	8	2
1938	10	1938.83333333333	Connecticut	8	11	20	5	17	15	1	13	9	10	6	8	3	17	4	11	22	5	4	4	1	2	1	14	19	9	53	7	0	11	3	11	26	4	3	25	45	10	2	0	1	27	2	11	14	0
1938	11	1938.91666666667	Connecticut	0	2	9	2	2	3	1	5	2	8	1	5	0	9	1	4	2	2	4	3	2	1	0	2	4	2	23	1	3	1	1	0	2	8	3	3	0	4	3	0	0	5	1	4	6	0
1938	12	1939	Connecticut	1	0	1	0	0	1	1	1	0	0	1	0	1	1	0	2	1	0	1	2	1	0	0	0	0	0	3	0	0	2	1	1	2	4	1	0	3	1	2	1	0	2	0	0	2	1
1939	1	1939.08333333333	Connecticut	0	1	1	0	0	0	0	0	0	0	0	1	0	2	0	0	2	0	1	0	0	1	0	0	0	2	0	0	0	0	0	1	1	1	1	1	2	1	0	2	0	6	0	1	1	0
1939	2	1939.16666666667	Connecticut	0	1	0	0	1	0	1	1	0	1	0	0	0	1	0	0	1	0	0	1	0	1	0	0	0	0	0	0	0	0	1	0	0	1	1	0	1	1	0	2	2	1	0	2	0	0
1939	3	1939.25	Connecticut	0	0	1	0	0	0	1	0	0	1	2	2	0	1	0	0	0	0	1	0	1	1	0	0	0	0	0	0	0	1	0	0	0	1	1	0	0	0	1	0	0	0	0	1	0	1
1939	4	1939.33333333333	Connecticut	0	0	2	0	0	2	1	1	0	0	1	1	0	0	0	0	0	0	0	0	0	0	0	0	0	1	0	0	0	0	0	0	0	0	0	0	0	0	0	0	0	0	0	0	1	0
1939	5	1939.41666666667	Connecticut	0	1	1	0	0	4	3	1	1	0	0	1	1	0	1	0	0	1	0	0	0	1	1	2	0	0	1	0	1	0	0	0	1	0	0	0	1	3	0	1	0	0	0	0	0	2
1939	6	1939.5	Connecticut	1	0	0	1	0	16	6	2	2	1	2	1	2	1	3	1	2	3	1	7	2	3	2	8	0	1	3	0	3	1	3	1	1	0	0	1	3	2	0	1	0	2	0	1	3	2
1939	7	1939.58333333333	Connecticut	3	2	4	2	0	203	34	13	7	3	6	2	12	9	18	9	8	10	7	17	10	9	7	0	2	7	8	3	10	0	7	7	7	3	1	5	7	14	0	6	1	18	1	10	9	25
1939	8	1939.66666666667	Connecticut	6	16	23	4	4	301	46	8	8	23	35	61	8	9	26	19	41	41	7	39	21	11	5	157	0	2	39	4	33	14	25	32	20	8	2	48	24	34	18	32	3	45	3	29	54	20
1939	9	1939.75	Connecticut	12	4	9	10	7	336	60	11	34	75	50	66	9	22	10	10	47	18	19	42	46	4	17	129	5	21	166	8	67	7	19	45	30	8	4	30	23	66	10	0	8	27	1	18	127	102
1939	10	1939.83333333333	Connecticut	5	2	22	5	2	134	10	32	76	47	25	31	1	23	23	8	20	44	7	13	44	11	8	34	7	7	45	1	37	15	6	3	4	7	3	2	42	42	1	12	4	35	3	16	23	21
1939	11	1939.91666666667	Connecticut	1	1	11	1	1	21	48	2	27	19	14	26	3	8	6	2	9	10	1	6	8	7	3	10	5	1	19	1	15	8	1	3	0	0	1	5	21	7	1	8	1	6	1	3	7	4
1939	12	1940	Connecticut	1	0	2	0	1	1	4	4	3	2	2	3	1	1	1	1	2	2	0	8	1	2	0	4	1	1	4	0	5	1	0	1	2	0	0	1	2	1	1	3	2	2	1	0	0	3
1940	1	1940.08333333333	Connecticut	0	2	1	0	2	4	0	3	4	1	1	1	0	1	1	0	1	0	1	2	1	0	0	1	1	0	1	1	0	0	1	0	1	0	0	0	1	0	1	1	0	1	0	0	1	4
1940	2	1940.16666666667	Connecticut	0	0	0	1	1	1	1	0	1	0	1	1	2	0	0	0	0	1	0	0	0	1	0	1	1	1	1	1	1	0	1	1	1	2	0	0	1	0	0	2	0	0	0	1	0	1
1940	3	1940.25	Connecticut	0	0	0	0	0	0	1	3	0	0	0	0	0	0	0	0	0	0	0	0	1	0	0	2	0	0	0	0	0	0	1	1	1	2	0	0	0	0	1	0	0	0	1	1	0	0
1940	4	1940.33333333333	Connecticut	0	0	1	0	0	0	0	0	0	0	1	0	1	0	0	0	0	0	0	0	0	0	0	1	1	0	0	1	1	0	0	0	0	0	1	0	0	0	0	1	0	0	0	3	0	2
1940	5	1940.41666666667	Connecticut	0	0	0	1	1	0	0	0	1	0	1	0	0	1	0	0	1	0	1	0	0	1	0	1	0	1	1	0	0	1	0	1	0	0	1	0	1	1	0	1	0	0	1	1	0	0
1940	6	1940.5	Connecticut	0	1	6	3	1	0	2	2	1	2	5	0	0	3	1	4	1	1	5	1	1	1	5	1	1	3	2	0	0	1	1	1	3	0	2	3	1	5	1	8	1	1	3	7	0	0
1940	7	1940.58333333333	Connecticut	3	2	27	8	7	0	4	5	1	4	18	5	1	11	1	1	0	4	9	4	8	8	10	9	9	16	9	5	2	2	2	11	10	3	4	7	10	25	6	36	1	4	14	27	1	1
1940	8	1940.66666666667	Connecticut	5	6	100	35	15	3	0	6	2	10	62	22	5	99	7	8	12	18	63	1	28	24	14	16	0	91	27	49	15	24	1	23	59	16	18	14	13	34	15	25	7	27	23	97	3	8
1940	9	1940.75	Connecticut	6	5	107	85	5	1	29	11	19	57	168	51	5	17	1	10	0	10	46	0	45	7	35	52	45	50	65	66	49	23	7	32	40	19	50	37	0	92	14	32	10	19	40	79	2	7
1940	10	1940.83333333333	Connecticut	3	3	78	32	23	2	5	0	15	25	52	0	2	26	5	8	7	22	19	3	110	43	14	19	8	39	28	6	20	7	5	18	32	21	21	20	33	37	26	60	3	7	18	24	1	1
1940	11	1940.91666666667	Connecticut	1	1	19	8	4	1	4	2	2	5	0	12	1	7	2	5	2	6	3	0	5	1	1	1	11	25	14	4	11	4	4	3	4	13	16	3	5	10	10	13	3	2	5	10	1	2
1940	12	1941	Connecticut	0	0	5	2	1	1	1	0	0	3	6	5	0	2	1	4	2	0	1	1	1	3	2	1	0	3	7	1	4	0	1	1	1	3	1	2	4	3	1	4	0	1	4	4	0	0
1941	1	1941.08333333333	Connecticut	1	0	1	0	0	1	0	1	0	0	1	2	0	1	1	1	1	0	1	1	1	2	0	1	1	1	1	0	0	0	0	0	1	2	2	1	1	0	1	3	0	1	2	1	0	2
1941	2	1941.16666666667	Connecticut	1	0	0	0	2	1	0	2	0	1	2	1	1	0	1	1	2	0	2	1	1	1	1	0	1	1	2	0	0	1	0	0	1	0	4	1	2	0	1	2	2	1	0	0	0	1
1941	3	1941.25	Connecticut	0	0	0	0	0	0	0	1	0	0	0	1	0	1	1	1	1	1	0	0	0	0	1	0	0	0	0	1	0	0	1	0	0	0	1	0	0	0	1	3	2	0	0	0	0	1
1941	4	1941.33333333333	Connecticut	0	1	0	0	0	0	1	0	0	1	1	2	1	0	0	0	0	0	1	0	1	0	1	0	1	0	0	0	0	0	0	0	0	2	1	0	0	0	0	0	1	0	0	0	0	0
1941	5	1941.41666666667	Connecticut	0	0	1	0	0	0	3	1	0	2	1	1	1	0	0	0	1	0	1	0	0	1	2	1	0	1	0	1	0	0	0	1	1	1	1	1	1	0	1	1	1	0	0	1	0	1
1941	6	1941.5	Connecticut	2	2	2	4	1	7	6	3	1	0	7	1	1	1	1	0	7	0	3	1	1	2	1	0	0	2	0	1	0	0	0	3	3	0	7	2	1	0	7	0	2	0	1	13	1	2
1941	7	1941.58333333333	Connecticut	2	5	8	14	13	11	15	9	9	19	27	11	3	4	4	3	9	0	3	10	3	25	7	39	3	13	4	3	1	4	10	9	24	0	30	24	8	1	36	8	3	1	6	11	5	5
1941	8	1941.66666666667	Connecticut	26	11	12	19	36	0	43	68	12	40	92	28	8	12	14	34	31	3	38	8	2	48	5	115	4	141	22	5	17	11	3	16	8	13	35	40	17	12	62	11	70	8	28	121	21	47
1941	9	1941.75	Connecticut	47	99	3	55	20	36	25	217	26	47	3	68	21	22	9	46	44	7	42	101	25	60	50	30	8	0	25	22	4	21	75	12	22	12	56	102	10	9	49	41	124	8	24	24	35	19
1941	10	1941.83333333333	Connecticut	28	0	3	32	29	35	22	23	62	16	23	88	25	6	27	0	0	3	33	30	20	21	33	111	3	24	49	31	11	6	8	17	38	0	58	72	10	4	14	4	27	11	16	103	17	43
1941	11	1941.91666666667	Connecticut	5	23	3	2	13	8	3	36	26	7	10	42	8	1	5	10	0	3	8	10	3	17	14	0	2	22	1	4	2	1	5	6	3	3	3	10	0	1	6	4	16	1	3	36	13	4
1941	12	1942	Connecticut	5	0	2	4	8	3	4	2	2	2	2	7	0	0	1	1	2	1	0	4	1	0	3	1	3	4	1	1	2	0	2	1	4	1	4	0	2	0	1	3	2	0	1	8	6	1
1942	1	1942.08333333333	Connecticut	1	1	1	3	2	0	1	3	1	2	1	5	1	1	0	0	0	1	0	1	1	1	1	1	1	0	1	2	2	0	0	1	5	1	1	1	0	0	1	1	0	1	0	4	3	0
1942	2	1942.16666666667	Connecticut	3	0	1	3	0	0	1	0	0	1	0	2	1	1	1	1	0	1	0	1	0	0	0	0	0	1	1	0	0	0	1	2	0	1	1	0	1	0	0	1	0	0	0	0	1	0
1942	3	1942.25	Connecticut	2	1	0	0	1	0	0	1	0	0	1	1	0	1	1	1	2	1	1	2	0	0	0	0	0	1	0	0	2	0	1	1	1	0	1	2	0	1	0	0	1	0	0	0	0	0
1942	4	1942.33333333333	Connecticut	0	0	1	0	0	0	1	0	1	0	0	0	1	1	0	0	1	1	0	0	1	1	0	0	1	0	0	2	0	0	1	0	1	1	0	1	0	1	0	0	0	1	0	0	0	0
1942	5	1942.41666666667	Connecticut	0	0	1	1	1	1	1	0	0	1	0	0	0	0	1	1	2	2	1	2	0	1	0	1	1	0	0	2	0	2	0	0	0	0	1	3	0	1	0	0	0	1	0	1	1	0
1942	6	1942.5	Connecticut	1	1	0	2	1	0	2	3	2	1	0	1	0	2	1	1	1	10	0	3	1	5	0	3	2	0	1	2	1	6	2	3	2	1	1	2	0	1	0	1	1	1	2	2	2	1
1942	7	1942.58333333333	Connecticut	0	9	16	1	7	6	20	1	4	14	7	4	5	13	11	2	4	24	9	10	9	21	0	24	7	5	1	23	0	13	13	11	7	5	7	8	3	17	36	5	8	20	7	5	6	1
1942	8	1942.66666666667	Connecticut	9	22	24	94	37	8	41	41	21	28	20	4	14	21	22	10	20	62	25	16	22	28	19	124	13	145	3	36	6	13	35	28	22	31	42	8	4	56	98	22	71	31	20	20	11	21
1942	9	1942.75	Connecticut	21	26	33	121	17	6	108	82	19	12	15	30	56	35	33	18	31	139	23	54	12	41	33	88	37	134	2	39	11	20	49	20	12	76	37	75	19	127	114	0	88	93	52	27	36	37
1942	10	1942.83333333333	Connecticut	9	27	65	31	24	7	31	74	11	7	9	9	55	19	10	15	26	21	1	14	16	12	21	32	24	60	4	124	7	41	58	54	30	21	8	44	1	15	87	1	76	36	50	34	3	11
1942	11	1942.91666666667	Connecticut	4	18	6	8	0	3	5	7	3	4	5	2	23	11	3	8	7	23	0	15	4	29	11	8	3	12	3	43	1	14	21	14	5	6	6	3	2	1	48	4	20	1	22	8	6	3
1942	12	1943	Connecticut	0	2	0	1	0	1	2	5	2	0	0	1	4	1	0	3	6	1	1	0	0	5	2	3	1	1	1	8	0	12	3	1	5	4	2	1	1	1	7	2	2	0	1	2	1	0
1943	1	1943.08333333333	Connecticut	0	1	1	1	1	0	2	0	1	0	1	0	2	1	0	0	3	2	0	0	0	2	1	1	0	2	0	2	0	4	2	2	2	2	1	1	0	1	1	0	1	0	0	2	1	0
1943	2	1943.16666666667	Connecticut	0	1	0	2	0	1	3	0	1	0	0	0	2	0	0	0	1	1	0	0	2	0	0	2	0	1	0	1	2	1	2	1	3	1	0	1	2	2	2	1	0	1	1	1	1	0
1943	3	1943.25	Connecticut	0	0	0	1	2	1	1	0	0	0	0	1	0	0	0	0	0	0	0	0	0	0	0	0	1	0	1	0	2	0	1	1	1	0	0	0	1	1	0	1	0	0	0	0	0	0
1943	4	1943.33333333333	Connecticut	0	0	1	0	1	0	1	0	0	1	0	0	1	0	0	0	0	0	0	0	0	0	0	1	0	0	0	0	0	0	0	0	1	1	0	0	1	0	0	0	1	0	0	0	1	1
1943	5	1943.41666666667	Connecticut	0	0	0	0	2	0	0	1	0	1	1	1	3	0	0	0	1	1	1	0	1	0	1	0	1	1	0	1	0	0	0	0	0	2	1	2	0	1	1	1	0	0	0	1	1	1
1943	6	1943.5	Connecticut	4	3	1	1	5	0	1	7	0	4	2	3	3	0	6	0	4	6	4	1	2	0	7	1	2	2	0	2	1	5	2	1	1	2	1	5	4	4	0	3	3	1	1	4	5	3
1943	7	1943.58333333333	Connecticut	13	18	6	5	22	0	12	26	5	0	11	12	17	1	23	6	13	9	3	15	5	5	13	1	3	21	6	6	3	11	0	2	14	3	2	24	44	13	28	15	4	9	10	41	7	21
1943	8	1943.66666666667	Connecticut	137	78	0	27	73	23	80	163	14	194	30	12	54	10	58	18	74	93	64	20	49	0	102	1	61	30	31	32	59	26	26	8	34	36	16	79	127	20	54	35	24	41	6	112	186	67
1943	9	1943.75	Connecticut	130	211	5	68	53	9	84	326	19	177	24	34	156	13	272	35	193	148	54	121	32	46	108	0	82	53	99	17	49	101	24	15	69	105	37	70	61	34	41	52	14	64	34	85	109	149
1943	10	1943.83333333333	Connecticut	73	40	6	63	187	7	125	111	32	246	7	28	74	9	142	37	55	32	15	16	20	32	109	12	47	55	14	20	20	23	14	8	0	44	17	11	35	2	1	61	7	25	11	47	115	180
1943	11	1943.91666666667	Connecticut	20	49	1	21	84	8	67	15	13	43	11	10	8	0	69	2	11	4	11	1	5	5	123	4	10	32	3	7	5	0	2	2	25	17	4	17	7	2	2	11	5	13	6	8	26	14
1943	12	1944	Connecticut	6	8	1	5	13	2	10	4	1	26	1	4	9	0	6	0	4	8	7	1	2	2	6	0	6	7	1	1	0	4	0	1	5	13	3	8	1	2	0	3	1	2	1	2	15	4
1944	1	1944.08333333333	Connecticut	1	0	0	3	0	3	4	6	0	3	1	1	1	0	4	1	1	8	2	2	1	3	2	1	4	6	1	2	0	1	3	1	3	6	2	1	1	1	0	1	0	1	1	1	3	1
1944	2	1944.16666666667	Connecticut	1	0	0	1	5	3	1	6	2	2	0	0	1	0	2	0	1	0	3	1	0	1	0	1	2	2	2	1	0	1	1	1	1	0	2	0	2	1	0	3	0	1	0	0	2	6
1944	3	1944.25	Connecticut	0	1	0	0	0	0	1	3	0	1	0	0	1	0	1	0	0	1	0	1	1	0	1	0	1	0	0	1	1	1	1	0	0	1	0	0	2	0	1	1	1	0	0	1	0	0
1944	4	1944.33333333333	Connecticut	1	0	1	0	0	0	1	0	0	0	0	1	0	0	2	1	0	0	0	0	0	0	0	0	0	0	1	0	0	0	1	0	1	1	0	0	0	1	1	0	0	0	0	0	0	0
1944	5	1944.41666666667	Connecticut	0	0	0	0	0	0	0	0	0	0	0	2	0	2	0	0	1	1	1	0	0	1	1	0	0	0	2	0	1	1	0	3	1	1	0	1	0	0	1	1	0	1	1	1	0	0
1944	6	1944.5	Connecticut	3	0	0	0	1	2	0	0	2	2	2	3	1	7	1	1	4	3	1	1	0	1	1	3	2	2	3	0	2	1	4	3	2	3	1	0	1	4	3	5	2	0	2	3	2	2
1944	7	1944.58333333333	Connecticut	7	4	19	1	9	32	3	1	21	13	12	12	3	19	4	8	10	2	5	0	1	3	3	1	28	5	8	10	19	4	2	58	51	5	13	1	0	12	36	35	3	4	6	6	6	1
1944	8	1944.66666666667	Connecticut	54	13	65	13	22	34	13	12	77	10	83	46	24	32	31	97	54	23	22	31	14	0	16	7	136	3	72	29	56	21	51	113	113	38	40	5	62	46	125	128	22	12	47	21	48	18
1944	9	1944.75	Connecticut	72	12	118	10	38	121	15	3	90	7	146	84	57	92	19	149	69	58	43	20	27	4	7	76	144	35	13	34	98	79	82	72	86	114	111	15	15	70	201	100	74	27	44	39	49	41
1944	10	1944.83333333333	Connecticut	40	0	53	9	51	70	21	7	38	6	80	57	16	137	26	43	13	25	40	54	4	17	1	40	72	7	66	40	45	87	75	39	88	51	97	14	31	27	180	68	7	29	10	11	70	26
1944	11	1944.91666666667	Connecticut	23	2	19	1	24	49	0	1	10	3	22	15	21	26	13	20	30	4	5	7	2	11	0	6	29	9	49	2	10	12	111	20	36	52	14	0	3	26	21	19	10	2	22	3	28	7
1944	12	1945	Connecticut	2	0	7	1	1	14	4	0	4	1	7	2	4	14	3	5	6	3	6	4	0	3	1	1	6	1	7	4	8	6	2	9	3	17	8	1	1	5	0	7	3	6	2	2	2	2
1945	1	1945.08333333333	Connecticut	2	0	6	0	4	3	0	0	0	0	3	0	4	11	3	2	3	1	1	0	0	0	1	0	6	0	2	2	2	4	9	9	4	5	6	1	1	1	4	7	0	1	2	0	1	0
1945	2	1945.16666666667	Connecticut	2	1	1	1	0	1	0	0	2	1	0	1	1	9	1	1	1	1	1	1	0	0	1	1	5	1	1	2	1	2	3	2	2	1	2	1	1	1	2	1	4	2	1	1	3	0
1945	3	1945.25	Connecticut	0	0	0	0	0	2	0	0	0	0	1	1	1	3	1	0	1	1	1	1	0	0	0	0	0	0	0	1	1	2	1	1	1	2	1	1	0	3	1	1	1	1	1	1	1	0
1945	4	1945.33333333333	Connecticut	0	0	0	0	1	0	0	0	0	0	0	0	1	0	0	0	0	0	0	1	0	0	0	0	0	2	0	0	1	1	0	2	0	0	1	1	1	0	0	0	0	0	0	0	0	1
1945	5	1945.41666666667	Connecticut	1	1	0	0	0	0	1	0	0	1	1	1	1	0	0	0	1	0	1	1	0	0	1	1	1	1	0	1	0	0	0	1	1	1	0	1	0	0	0	0	0	0	0	1	2	6
1945	6	1945.5	Connecticut	6	1	1	2	1	1	15	2	1	4	7	1	2	3	1	1	7	1	0	1	1	1	0	2	2	1	1	2	1	2	4	1	3	4	2	1	1	1	0	8	3	5	0	0	16	9
1945	7	1945.58333333333	Connecticut	25	3	7	5	6	9	4	8	3	26	41	2	7	4	3	5	16	11	2	6	6	1	17	34	18	8	7	18	16	8	17	5	16	8	7	11	3	2	2	19	30	16	9	0	0	15
1945	8	1945.66666666667	Connecticut	49	0	45	22	35	3	95	48	38	11	22	18	14	14	32	8	94	0	8	39	0	2	3	119	79	19	42	0	6	48	69	15	102	78	38	29	31	23	2	33	14	50	61	5	176	72
1945	9	1945.75	Connecticut	66	9	41	31	71	4	100	39	2	47	130	19	58	35	22	9	330	12	16	56	16	22	187	511	170	16	68	33	39	0	142	34	35	75	82	29	43	60	23	141	61	32	31	0	38	0
1945	10	1945.83333333333	Connecticut	39	2	39	48	19	11	71	78	7	13	80	5	39	9	18	5	183	29	3	18	5	6	114	155	80	39	47	14	9	32	81	13	100	33	45	33	28	25	16	114	46	26	28	2	144	227
1945	11	1945.91666666667	Connecticut	22	0	10	62	8	2	6	9	3	38	52	1	1	3	1	2	28	2	5	5	2	2	32	18	40	2	0	3	7	9	29	1	14	3	10	7	6	12	6	42	0	0	7	1	22	9
1945	12	1946	Connecticut	4	0	1	13	7	0	3	3	1	4	14	1	0	2	1	0	0	2	1	0	0	2	1	0	25	1	1	1	3	0	6	1	6	1	7	1	2	0	0	17	6	3	1	0	8	2
1946	1	1946.08333333333	Connecticut	3	0	1	2	3	2	0	0	2	1	7	0	0	6	1	2	3	1	2	1	1	0	18	5	5	1	1	2	2	2	2	1	1	1	6	2	0	5	2	8	2	3	2	1	2	0
1946	2	1946.16666666667	Connecticut	2	1	1	3	4	1	1	1	1	1	3	0	0	2	0	1	2	1	2	0	1	0	9	1	1	1	2	0	1	1	2	0	1	1	1	0	1	0	1	3	4	2	4	3	2	1
1946	3	1946.25	Connecticut	4	1	1	2	4	1	1	0	2	1	1	0	0	0	1	1	0	1	2	1	0	0	0	2	0	0	2	1	1	0	1	0	0	1	0	1	1	0	1	1	1	0	1	2	1	2
1946	4	1946.33333333333	Connecticut	0	0	0	0	1	0	0	0	0	1	1	1	3	0	0	0	1	1	0	1	0	1	1	0	1	1	1	0	0	1	1	0	0	0	0	1	1	0	1	0	0	1	0	1	0	2
1946	5	1946.41666666667	Connecticut	0	2	0	1	0	1	0	0	0	0	1	2	2	0	0	1	0	1	1	0	1	2	1	1	1	1	1	1	0	1	0	0	0	0	0	0	1	0	0	0	1	2	1	0	4	1
1946	6	1946.5	Connecticut	4	6	1	4	1	2	0	1	1	2	2	3	3	1	1	5	3	3	2	2	1	6	3	1	0	3	2	2	1	1	1	0	1	1	2	1	2	1	2	1	6	3	3	1	4	0
1946	7	1946.58333333333	Connecticut	16	34	4	32	3	8	5	1	8	9	13	22	19	7	2	62	13	32	14	4	26	11	8	7	7	30	6	10	2	9	8	3	3	3	11	4	5	6	8	2	23	26	8	2	29	12
1946	8	1946.66666666667	Connecticut	10	31	11	88	2	46	5	0	42	36	34	137	107	10	15	137	32	58	42	11	40	19	48	17	13	91	21	13	6	31	44	11	25	13	37	5	48	56	5	13	105	61	77	12	34	65
1946	9	1946.75	Connecticut	20	97	16	101	9	22	16	8	46	45	74	112	192	16	50	124	79	69	57	13	72	46	128	31	14	89	60	48	2	40	69	7	23	22	24	10	54	50	7	27	351	123	186	8	120	4
1946	10	1946.83333333333	Connecticut	45	76	6	60	14	15	1	2	23	24	89	54	401	3	21	205	44	96	124	9	42	18	40	23	7	56	38	11	6	7	39	12	24	25	67	14	60	23	3	7	90	75	111	35	30	24
1946	11	1946.91666666667	Connecticut	16	31	1	31	5	8	2	1	19	3	1	9	65	2	6	26	17	7	6	3	17	3	10	6	4	59	8	3	2	7	13	2	7	2	6	2	8	5	1	5	16	41	11	6	11	12
1946	12	1947	Connecticut	6	15	1	18	1	3	1	2	3	2	3	3	15	5	6	9	3	8	1	1	5	4	3	1	2	16	2	1	0	1	1	1	0	2	8	1	3	1	2	4	6	7	4	0	1	7
1947	1	1947.08333333333	Connecticut	1	1	0	8	1	1	1	1	2	1	2	3	2	2	1	3	5	4	2	2	3	2	1	1	1	3	1	1	1	0	1	0	1	2	1	1	1	1	1	0	1	2	1	0	2	4
1947	2	1947.16666666667	Connecticut	0	1	0	3	1	0	0	0	1	1	2	2	4	1	2	1	1	2	1	1	3	0	1	0	1	2	1	0	1	0	2	0	1	0	1	0	3	1	0	1	1	1	0	0	1	1
1947	3	1947.25	Connecticut	2	0	0	2	1	0	1	1	0	1	1	1	3	1	1	1	0	1	1	0	0	0	0	0	0	0	0	0	0	1	0	1	1	0	0	0	4	0	1	1	0	2	0	2	0	1
1947	4	1947.33333333333	Connecticut	0	0	0	0	1	1	1	0	0	0	1	1	1	0	1	0	0	0	0	0	1	2	1	0	0	0	1	1	1	1	1	2	0	0	0	3	0	0	0	0	0	1	0	1	0	1
1947	5	1947.41666666667	Connecticut	3	1	1	0	0	1	2	1	0	0	1	0	7	1	0	0	0	0	1	0	2	1	1	1	1	2	1	0	0	0	0	2	0	1	0	1	2	0	0	1	1	1	1	2	0	0
1947	6	1947.5	Connecticut	2	6	3	2	1	3	3	0	1	1	1	1	7	4	3	0	2	1	4	0	6	3	1	1	5	2	5	2	2	0	2	7	3	1	2	3	13	1	0	4	7	6	3	2	2	1
1947	7	1947.58333333333	Connecticut	2	12	17	10	5	33	13	9	3	1	5	2	40	29	26	1	11	16	14	12	20	42	2	5	23	13	18	14	7	3	28	20	21	6	10	34	12	9	5	50	52	0	0	14	5	9
1947	8	1947.66666666667	Connecticut	35	4	12	16	20	70	17	36	18	4	26	8	156	145	58	6	10	39	15	128	100	100	23	3	14	17	76	24	47	7	139	46	130	55	92	69	120	25	20	121	256	100	30	91	35	41
1947	9	1947.75	Connecticut	59	12	165	22	43	80	90	66	46	3	67	18	140	224	45	9	92	28	57	88	428	156	39	20	24	132	180	61	32	8	155	28	183	59	209	63	227	20	26	252	443	120	10	247	26	99
1947	10	1947.83333333333	Connecticut	29	10	27	5	27	46	39	19	36	2	68	3	67	312	36	4	20	24	29	73	166	145	18	30	22	65	62	20	35	8	154	70	59	24	49	59	26	24	22	180	409	24	3	122	9	41
1947	11	1947.91666666667	Connecticut	4	5	8	2	21	24	9	9	31	5	9	2	12	49	11	1	11	15	19	38	45	45	4	1	7	1	18	8	2	2	43	23	23	4	33	47	15	9	3	41	43	38	6	68	5	16
1947	12	1948	Connecticut	0	4	2	2	8	8	4	5	3	1	3	0	7	27	6	0	2	5	2	8	14	16	5	3	0	4	7	4	4	6	18	12	12	0	5	19	12	4	1	13	23	9	1	27	1	8
1948	1	1948.08333333333	Connecticut	1	1	3	2	3	1	1	1	3	3	3	0	1	8	1	1	0	0	1	11	6	3	5	3	2	2	2	2	1	1	15	1	4	1	2	11	7	2	0	9	4	8	0	10	2	6
1948	2	1948.16666666667	Connecticut	0	0	3	1	0	2	2	1	1	2	1	1	2	1	2	0	0	1	1	1	2	2	2	3	3	1	1	0	1	0	5	1	1	1	1	8	1	3	0	2	4	2	0	13	5	2
1948	3	1948.25	Connecticut	1	0	0	1	1	0	1	0	0	0	1	1	0	0	1	1	1	0	0	3	1	4	0	0	3	0	1	0	0	1	2	0	2	0	0	1	0	0	1	1	0	3	0	1	0	0
1948	4	1948.33333333333	Connecticut	0	0	1	0	0	1	2	1	0	1	1	0	0	0	1	2	0	1	1	0	1	0	1	2	1	0	2	5	1	0	1	0	0	0	2	1	0	1	1	1	0	0	1	0	0	0
1948	5	1948.41666666667	Connecticut	0	0	1	1	0	0	1	1	0	2	1	0	0	1	2	0	0	0	0	1	2	0	0	1	1	1	2	9	1	1	1	0	0	2	0	0	0	1	1	1	2	1	0	1	0	0
1948	6	1948.5	Connecticut	1	1	3	4	0	1	3	0	4	5	1	1	1	2	1	5	2	1	1	3	8	1	2	6	5	1	20	14	7	1	3	1	1	7	1	5	3	3	5	3	6	2	1	2	2	1
1948	7	1948.58333333333	Connecticut	16	8	7	8	1	4	7	6	13	53	15	2	10	10	42	20	31	2	24	9	103	2	6	14	29	11	141	90	19	6	11	11	7	41	9	18	5	13	21	14	43	12	7	11	12	1
1948	8	1948.66666666667	Connecticut	35	46	14	80	2	37	21	42	27	78	128	24	59	7	145	51	103	16	122	14	196	12	21	256	73	46	104	336	78	35	5	40	13	567	41	16	20	40	42	63	85	31	10	58	19	5
1948	9	1948.75	Connecticut	27	186	11	117	7	36	82	177	52	173	39	13	137	18	456	70	185	23	409	38	426	29	49	390	113	2	733	550	327	60	40	154	12	464	33	23	56	35	56	75	219	91	5	77	40	3
1948	10	1948.83333333333	Connecticut	32	75	4	62	22	9	22	121	48	204	104	17	57	2	316	31	83	6	208	15	179	13	15	165	18	13	416	128	41	61	152	45	27	662	38	26	33	15	12	95	141	55	10	49	4	3
1948	11	1948.91666666667	Connecticut	4	12	6	8	11	4	6	55	18	58	76	1	43	2	96	11	47	2	39	14	35	14	4	78	27	2	59	63	42	14	51	10	7	117	0	11	25	5	20	19	28	6	4	18	3	0
1948	12	1949	Connecticut	6	12	3	4	4	1	4	3	5	4	9	0	4	0	27	6	8	1	19	7	25	2	0	1	4	1	23	29	35	3	5	4	3	21	3	2	9	3	4	4	4	6	1	5	1	2
1949	1	1949.08333333333	Connecticut	1	2	1	1	1	1	1	1	0	0	7	3	2	1	10	0	4	0	11	1	2	2	1	12	2	1	8	16	2	2	1	1	3	9	3	1	2	4	3	3	2	0	1	2	2	2
1949	2	1949.16666666667	Connecticut	2	2	0	1	1	1	0	1	1	3	0	1	1	1	4	1	1	1	8	0	5	0	1	5	1	1	4	0	10	1	2	4	3	3	3	1	3	7	1	1	1	0	1	1	1	1
1949	3	1949.25	Connecticut	0	0	2	0	1	1	1	1	0	1	1	2	0	1	1	1	1	3	1	3	1	0	1	3	0	1	3	1	3	0	2	2	2	2	0	1	1	4	0	1	0	0	1	2	1	0
1949	4	1949.33333333333	Connecticut	2	0	0	0	1	0	0	1	0	2	0	1	1	2	1	1	1	1	1	0	3	1	1	0	1	0	0	1	1	1	1	0	2	0	0	1	1	2	1	1	1	0	1	2	1	1
1949	5	1949.41666666667	Connecticut	1	1	1	1	2	4	2	1	0	1	0	1	1	4	0	1	0	1	0	0	1	2	2	1	3	0	0	1	1	2	2	2	4	1	0	2	0	3	1	2	0	1	1	2	2	2
1949	6	1949.5	Connecticut	2	8	4	4	5	28	13	0	1	1	1	7	1	15	2	5	0	2	1	1	4	14	13	2	7	0	4	3	2	8	8	12	1	6	2	12	1	9	9	5	1	4	1	15	12	6
1949	7	1949.58333333333	Connecticut	41	17	43	6	30	39	25	17	3	15	21	103	1	78	46	20	3	7	4	4	30	69	18	15	34	4	16	17	13	7	44	35	16	39	21	21	0	82	33	57	3	12	39	55	16	45
1949	8	1949.66666666667	Connecticut	186	78	152	43	243	39	94	102	18	36	66	245	19	646	74	159	18	69	35	43	74	321	316	81	113	21	54	33	16	26	232	223	202	139	62	38	46	227	92	177	14	58	211	159	109	79
1949	9	1949.75	Connecticut	187	178	165	88	559	105	273	566	82	71	25	321	38	453	146	247	6	32	14	55	96	392	740	97	160	64	51	92	46	50	142	177	296	192	141	135	65	544	267	228	42	91	311	342	93	138
1949	10	1949.83333333333	Connecticut	153	110	133	38	248	75	205	207	39	44	62	181	8	189	20	39	7	32	22	26	78	104	101	42	0	15	45	58	22	29	186	141	219	116	60	62	21	65	91	205	44	42	35	349	23	105
1949	11	1949.91666666667	Connecticut	58	45	79	24	49	49	40	122	18	19	12	106	1	30	60	22	1	12	4	25	0	51	115	30	44	8	6	18	26	12	1	0	47	37	11	21	8	45	22	70	14	21	40	30	11	52
1949	12	1950	Connecticut	24	4	21	13	12	2	23	5	1	12	7	13	2	7	12	6	2	3	2	3	6	44	2	6	10	2	2	13	7	6	8	7	16	16	5	8	2	19	4	18	9	4	26	16	4	5
1950	1	1950.08333333333	Connecticut	6	1	8	3	2	1	7	6	2	5	5	20	1	7	3	2	1	1	1	2	7	18	10	5	3	0	1	4	1	0	4	6	5	7	2	14	2	12	2	5	1	1	8	8	0	1
1950	2	1950.16666666667	Connecticut	3	2	7	1	0	1	4	1	2	3	3	8	0	0	2	2	1	2	4	2	1	6	8	0	2	1	1	1	2	4	4	5	2	4	1	2	1	12	4	5	1	1	1	0	0	1
1950	3	1950.25	Connecticut	2	1	1	2	1	1	0	1	1	1	0	1	0	5	1	0	1	1	2	0	0	1	3	1	1	1	2	1	1	2	1	2	0	1	1	0	1	3	2	1	0	1	1	2	0	1
1950	4	1950.33333333333	Connecticut	1	1	0	0	0	1	1	0	2	1	3	0	0	0	0	0	3	1	0	0	0	0	1	0	0	1	1	2	0	0	1	0	0	1	2	0	0	0	1	0	1	1	0	0	0	1
1950	5	1950.41666666667	Connecticut	2	3	2	2	0	1	0	1	1	1	1	0	1	1	4	2	1	0	0	1	1	1	2	2	1	3	3	1	0	1	0	1	1	0	0	1	1	1	0	2	1	2	0	2	2	1
1950	6	1950.5	Connecticut	2	10	6	18	1	5	1	4	3	4	2	5	1	1	1	2	3	9	2	3	2	1	6	1	3	3	5	5	2	6	2	1	1	1	2	2	2	2	1	8	2	11	2	4	1	2
1950	7	1950.58333333333	Connecticut	31	62	7	24	4	29	4	13	44	46	17	5	3	21	2	6	11	57	12	15	4	8	21	3	35	16	20	7	16	43	5	0	2	6	14	2	12	4	0	21	4	123	4	11	6	22
1950	8	1950.66666666667	Connecticut	81	116	36	203	6	18	21	71	60	51	39	17	11	57	8	108	27	71	111	72	5	18	45	21	74	67	75	31	39	74	55	6	4	36	40	57	29	44	1	12	12	169	20	65	33	52
1950	9	1950.75	Connecticut	179	472	54	376	25	10	2	142	165	165	56	283	24	20	19	162	145	141	136	77	9	23	54	23	92	40	105	143	53	94	102	31	11	69	67	30	18	69	2	69	8	275	32	84	39	35
1950	10	1950.83333333333	Connecticut	104	364	33	114	18	0	2	155	94	213	19	102	13	25	7	38	31	90	46	114	10	13	71	20	102	69	92	48	165	79	31	15	1	35	11	51	51	61	1	39	7	182	30	101	17	31
1950	11	1950.91666666667	Connecticut	42	147	10	98	5	7	2	44	13	49	1	30	3	9	4	34	48	0	6	18	1	6	36	4	21	2	14	20	54	55	3	1	1	10	6	13	4	3	2	6	1	57	19	43	3	7
1950	12	1951	Connecticut	30	58	6	15	2	4	1	0	17	10	1	4	0	4	0	1	11	3	4	5	0	2	6	3	8	8	3	23	13	5	3	2	1	8	9	8	0	1	0	1	3	26	8	8	2	10
1951	1	1951.08333333333	Connecticut	5	12	4	1	1	8	1	5	5	3	0	2	1	2	0	2	1	9	12	6	0	3	0	1	1	3	2	6	7	0	1	2	0	3	3	2	1	1	1	2	0	7	5	2	2	4
1951	2	1951.16666666667	Connecticut	3	7	1	1	1	3	1	1	10	5	0	1	0	1	1	2	1	7	3	3	0	0	1	1	1	2	1	8	7	3	3	1	1	2	2	3	0	1	2	0	1	4	2	1	1	1
1951	3	1951.25	Connecticut	0	2	1	1	0	2	0	2	3	0	1	2	1	4	0	1	1	2	2	1	1	0	0	0	1	1	3	2	1	0	2	0	0	0	3	3	1	1	3	1	0	1	1	0	2	6
1951	4	1951.33333333333	Connecticut	2	4	1	0	2	2	0	1	1	0	1	0	0	1	2	1	1	1	1	0	1	0	0	0	4	0	3	1	0	1	1	1	0	1	1	0	0	0	1	0	2	1	0	0	4	0
1951	5	1951.41666666667	Connecticut	0	1	0	0	0	4	0	1	0	1	2	0	2	1	0	1	1	0	3	0	0	0	0	1	1	1	0	0	1	1	1	0	1	0	2	0	0	1	1	0	6	1	0	0	4	0
1951	6	1951.5	Connecticut	9	5	1	0	2	3	2	3	2	10	5	1	6	2	10	6	5	3	4	1	2	1	1	3	8	2	16	1	4	11	9	1	4	3	3	2	1	3	4	1	11	1	1	1	7	2
1951	7	1951.58333333333	Connecticut	22	30	12	18	8	26	21	41	17	22	36	14	20	8	76	60	30	12	25	2	21	17	13	4	16	8	13	12	29	2	45	5	14	9	33	18	7	32	25	6	43	11	3	4	36	14
1951	8	1951.66666666667	Connecticut	73	120	51	97	49	145	178	115	61	476	115	80	118	9	243	160	89	64	82	4	32	103	109	0	61	31	47	35	170	145	116	31	90	37	147	64	17	208	63	14	117	77	8	16	57	82
1951	9	1951.75	Connecticut	106	69	0	264	47	181	209	165	87	407	98	25	102	12	386	117	122	46	146	6	90	48	268	68	416	75	41	74	165	284	208	23	115	133	354	25	35	207	117	25	108	80	73	37	418	188
1951	10	1951.83333333333	Connecticut	52	70	65	159	15	58	216	79	201	251	103	43	138	8	220	0	143	43	123	4	23	0	70	87	135	40	21	42	262	214	325	35	97	17	381	13	21	162	58	15	73	53	39	37	149	130
1951	11	1951.91666666667	Connecticut	21	23	19	106	3	61	68	38	14	93	32	10	52	2	102	73	44	42	60	1	16	26	16	29	30	15	13	8	60	98	27	6	11	16	49	16	11	30	15	16	65	7	9	23	25	59
1951	12	1952	Connecticut	3	3	4	13	6	24	24	23	36	3	19	0	12	2	19	15	17	17	8	1	5	7	6	8	5	1	1	1	31	29	12	3	5	0	23	13	1	13	11	2	21	2	9	18	1	21
1952	1	1952.08333333333	Connecticut	4	0	1	13	3	12	2	14	15	4	23	0	2	1	18	17	2	3	3	1	3	3	2	1	1	1	4	3	20	10	3	1	6	3	16	7	0	4	8	2	7	1	3	7	0	17
1952	2	1952.16666666667	Connecticut	1	0	0	4	3	15	3	8	3	3	5	0	0	1	6	7	3	2	2	0	4	1	1	1	1	1	2	3	9	11	1	0	3	5	4	4	2	1	5	1	2	2	6	3	2	8
1952	3	1952.25	Connecticut	2	1	0	2	3	4	0	2	1	0	2	1	0	1	1	0	3	0	2	1	1	1	1	0	1	1	2	1	1	3	0	0	5	1	1	0	1	0	1	1	2	1	2	0	2	2
1952	4	1952.33333333333	Connecticut	0	0	1	3	1	1	0	1	3	0	0	0	1	1	1	1	0	0	1	0	2	2	1	0	0	1	1	0	1	1	0	0	1	1	1	0	1	0	2	0	0	1	1	0	1	1
1952	5	1952.41666666667	Connecticut	1	1	1	3	0	2	0	1	1	1	3	0	1	1	0	2	0	1	1	0	0	2	2	1	0	2	1	0	0	4	1	1	0	1	2	0	1	1	1	0	1	0	3	0	1	1
1952	6	1952.5	Connecticut	2	8	3	7	6	3	5	1	8	6	3	1	3	3	1	7	0	0	0	1	8	4	17	6	2	8	3	1	2	8	8	1	2	10	3	3	0	2	0	5	6	9	0	2	20	4
1952	7	1952.58333333333	Connecticut	25	13	18	73	46	15	32	15	59	18	31	12	12	14	7	45	0	5	36	8	39	28	45	16	8	36	15	11	10	48	0	5	8	27	20	25	4	8	1	17	21	30	63	9	74	34
1952	8	1952.66666666667	Connecticut	156	69	37	68	180	29	68	77	556	136	107	85	46	17	36	346	8	10	94	32	72	59	102	21	38	103	45	11	48	293	0	42	49	205	42	68	9	28	11	39	81	129	246	19	264	194
1952	9	1952.75	Connecticut	112	36	132	16	484	65	29	86	666	134	228	290	191	113	31	403	19	16	72	109	100	34	381	27	36	272	40	43	25	400	207	73	55	246	66	212	33	100	38	135	108	481	561	39	370	434
1952	10	1952.83333333333	Connecticut	65	12	50	6	158	37	64	39	406	117	78	202	47	66	16	192	12	21	0	73	8	17	176	29	4	169	60	24	28	196	184	16	26	103	68	77	48	11	29	80	50	271	371	67	134	263
1952	11	1952.91666666667	Connecticut	26	1	14	89	48	6	3	5	158	23	95	48	18	14	9	49	3	7	19	12	19	6	23	9	2	40	20	1	19	66	33	7	10	41	20	61	4	12	0	19	21	76	150	15	56	90
1952	12	1953	Connecticut	5	0	5	14	19	9	7	0	75	13	28	20	5	3	3	11	0	1	7	13	2	11	7	2	1	18	5	1	4	33	6	1	4	6	17	4	2	6	7	5	8	19	58	2	11	16
1953	1	1953.08333333333	Connecticut	6	2	2	1	6	7	1	2	3	2	8	9	6	1	1	4	1	2	2	3	9	3	3	0	0	4	1	2	2	3	2	1	1	2	3	25	3	1	9	2	2	5	2	8	3	6
1953	2	1953.16666666667	Connecticut	1	1	1	3	5	3	1	1	2	2	8	3	1	0	1	1	2	1	1	3	4	1	6	0	2	4	0	1	1	2	1	1	0	3	2	6	6	4	2	1	1	13	6	1	2	1
1953	3	1953.25	Connecticut	2	1	1	1	1	1	1	0	1	1	2	0	0	0	0	0	1	0	0	2	3	1	2	1	2	2	0	1	0	1	1	3	0	2	1	1	1	0	0	0	0	2	3	3	1	0
1953	4	1953.33333333333	Connecticut	2	0	1	0	0	1	1	0	1	1	0	1	1	1	1	0	0	1	1	0	1	1	1	1	2	2	1	0	1	0	0	0	0	1	0	2	0	0	0	0	0	1	0	1	0	1
1953	5	1953.41666666667	Connecticut	4	1	0	1	0	0	0	0	1	3	1	3	1	1	0	0	0	0	2	1	1	1	1	0	1	1	1	1	0	1	0	0	1	1	2	4	0	0	0	0	1	1	0	0	0	1
1953	6	1953.5	Connecticut	14	1	2	0	2	1	0	0	1	4	2	9	8	15	11	0	3	10	3	7	12	1	4	0	3	4	1	0	2	2	3	2	4	8	1	7	2	2	4	1	1	3	2	2	1	2
1953	7	1953.58333333333	Connecticut	50	8	5	0	8	21	4	0	10	55	10	20	12	43	11	12	8	60	20	37	75	19	8	9	13	28	7	4	15	20	4	17	8	18	4	31	7	6	38	3	27	1	1	30	5	32
1953	8	1953.66666666667	Connecticut	91	33	11	18	26	91	26	3	90	155	0	14	43	53	60	15	70	103	89	67	253	17	14	10	45	26	59	19	22	39	32	35	40	14	39	189	19	56	187	12	177	55	30	49	25	88
1953	9	1953.75	Connecticut	99	73	71	17	54	262	19	2	89	260	34	175	147	81	383	6	38	212	114	0	109	85	18	48	106	135	114	7	9	55	43	124	37	90	103	655	82	88	300	4	84	121	16	172	29	128
1953	10	1953.83333333333	Connecticut	68	28	22	21	6	139	53	3	85	327	46	98	80	135	341	50	128	73	70	154	116	86	46	6	24	88	16	18	58	16	32	96	23	39	57	314	153	62	73	10	177	10	34	91	31	110
1953	11	1953.91666666667	Connecticut	25	25	17	12	10	93	17	1	12	62	7	11	15	23	114	10	23	53	14	5	48	15	19	5	18	8	34	0	8	2	5	52	7	9	20	113	6	44	26	9	22	1	6	27	2	48
1953	12	1954	Connecticut	8	4	2	6	5	34	2	1	6	11	4	8	4	14	53	1	13	4	8	27	8	4	3	1	1	2	4	1	1	1	4	19	2	4	15	18	18	3	9	3	24	0	3	2	0	2
1954	1	1954.08333333333	Connecticut	9	1	2	3	6	20	6	1	1	12	4	1	6	3	10	3	3	2	2	9	3	4	2	1	1	1	0	1	1	2	1	11	2	1	5	23	5	4	1	1	10	1	1	6	0	2
1954	2	1954.16666666667	Connecticut	3	1	1	2	4	2	2	1	1	8	1	2	2	2	3	2	1	2	2	6	4	0	1	2	1	2	1	0	3	0	2	3	1	3	1	9	3	2	4	2	2	1	1	5	1	1
1954	3	1954.25	Connecticut	2	2	0	0	1	1	0	1	0	1	1	4	2	0	2	0	2	2	2	4	1	4	0	2	0	1	0	0	0	0	0	1	0	1	0	3	2	0	2	0	0	0	1	1	2	0
1954	4	1954.33333333333	Connecticut	0	1	0	1	0	0	1	0	0	1	0	1	3	1	2	0	0	1	1	1	1	1	3	2	0	1	0	1	1	0	1	2	0	1	1	0	1	1	1	1	1	0	2	0	0	1
1954	5	1954.41666666667	Connecticut	1	1	0	1	1	0	1	0	1	0	0	4	1	0	3	0	0	2	3	1	2	0	1	1	1	2	0	1	0	1	1	3	0	2	0	1	1	1	1	1	0	2	1	1	0	1
1954	6	1954.5	Connecticut	15	4	3	11	9	2	2	1	2	6	3	6	3	0	29	0	0	7	6	9	7	0	2	2	1	0	2	2	5	0	2	2	1	5	1	0	5	1	1	1	0	7	2	0	1	3
1954	7	1954.58333333333	Connecticut	53	47	7	10	74	21	11	18	8	28	1	39	10	0	97	5	2	26	11	54	51	6	44	16	19	22	14	17	11	29	8	16	4	22	19	1	6	5	7	11	0	38	14	14	0	17
1954	8	1954.66666666667	Connecticut	66	96	60	76	216	190	52	19	133	75	43	65	100	13	398	4	11	221	32	93	202	20	82	75	11	88	31	25	71	49	16	113	33	42	94	23	35	18	47	99	0	88	132	28	12	22
1954	9	1954.75	Connecticut	101	37	73	164	736	86	129	280	141	196	155	134	0	30	388	10	11	107	124	208	157	44	91	44	76	129	65	57	211	71	5	161	75	61	200	11	28	23	87	92	3	262	90	29	31	72
1954	10	1954.83333333333	Connecticut	103	97	51	63	275	157	86	132	0	137	25	36	106	8	185	6	11	34	40	288	56	15	126	22	23	73	49	38	82	141	30	100	13	27	64	8	154	24	59	86	1	66	77	28	20	25
1954	11	1954.91666666667	Connecticut	74	47	19	21	81	50	38	98	64	44	37	8	25	2	97	1	7	18	26	17	42	1	63	5	15	11	49	22	67	65	6	33	6	1	59	13	24	11	18	42	0	2	48	4	5	10
1954	12	1955	Connecticut	24	17	7	2	67	11	19	18	17	12	10	7	3	0	14	1	4	14	8	18	7	5	15	3	5	11	6	2	15	12	5	6	5	1	6	4	13	2	7	4	2	6	1	0	1	4
1932	5	1932.41666666667	Delaware	0	0	0	0	0	0	0	0	0	0	0	0	0	0	0	0	0	0	0	0	0	1	0	0	0	0	0	0	0	0	0	0	0	1	1	1	0	0	0	0	0	0	0	0	0	0
1932	6	1932.5	Delaware	0	0	0	0	0	0	0	0	0	0	0	0	0	0	0	0	0	0	1	0	1	1	0	0	0	1	0	0	0	0	1	0	0	1	0	0	0	0	1	0	0	0	0	0	0	0
1932	7	1932.58333333333	Delaware	0	0	0	0	0	0	0	0	0	0	1	0	0	0	1	1	2	1	0	0	1	4	0	0	0	1	0	2	1	1	0	1	0	1	0	0	1	3	1	6	0	1	2	0	0	0
1932	8	1932.66666666667	Delaware	0	1	2	0	0	1	0	0	0	1	0	1	0	0	0	15	0	1	10	0	2	7	0	6	0	7	0	3	9	14	38	3	0	3	7	2	1	0	15	14	2	3	0	2	0	0
1932	9	1932.75	Delaware	7	0	0	1	0	0	0	0	0	9	1	0	0	0	0	1	0	1	3	5	3	6	0	11	1	4	0	4	13	14	10	1	0	36	1	1	2	2	9	0	0	20	0	1	0	1
1932	10	1932.83333333333	Delaware	2	0	1	0	0	1	0	1	0	5	1	0	0	0	0	1	0	1	7	0	0	3	1	3	0	0	0	0	4	2	4	0	1	0	0	2	0	4	0	7	3	0	0	0	3	1
1932	11	1932.91666666667	Delaware	0	0	8	1	0	0	0	0	0	1	2	0	2	0	0	1	0	1	0	0	0	2	0	1	0	1	0	1	1	1	0	0	0	1	0	1	3	0	4	1	0	2	1	0	1	0
1932	12	1933	Delaware	0	0	1	1	0	0	0	1	0	0	0	0	4	0	0	0	0	0	0	0	1	0	0	0	0	0	0	0	0	0	0	0	0	0	0	0	0	0	0	0	1	1	0	0	0	0
1933	1	1933.08333333333	Delaware	0	0	0	0	0	0	0	0	0	0	0	0	0	0	0	0	0	0	0	0	0	0	0	0	0	0	0	0	0	0	0	0	0	0	0	0	0	0	0	0	0	0	0	0	0	0
1933	2	1933.16666666667	Delaware	0	0	0	0	0	0	0	0	0	0	0	0	0	0	0	0	0	0	0	0	0	0	0	0	0	0	0	0	0	0	0	0	1	1	0	0	0	0	0	0	0	0	0	0	0	0
1933	3	1933.25	Delaware	0	0	0	0	0	1	0	0	0	0	0	0	0	0	0	0	0	0	0	0	0	0	0	0	0	0	0	0	0	0	0	0	0	0	0	0	0	0	0	0	0	0	0	0	0	0
1933	4	1933.33333333333	Delaware	0	1	0	0	0	0	0	0	0	0	0	0	0	0	0	0	0	0	0	0	0	0	0	0	0	0	0	0	0	0	0	0	0	0	0	0	0	0	0	0	0	0	0	0	0	0
1933	5	1933.41666666667	Delaware	1	0	0	0	0	0	0	0	0	0	0	0	0	0	0	0	0	0	0	0	0	0	0	0	1	0	0	0	0	0	0	0	1	0	0	0	0	0	0	0	0	0	0	0	0	0
1933	6	1933.5	Delaware	0	0	0	0	1	0	0	1	0	0	1	0	0	0	0	0	0	1	0	0	0	0	0	1	0	1	0	0	0	0	0	1	1	0	0	0	0	1	1	1	0	0	1	0	0	0
1933	7	1933.58333333333	Delaware	0	0	1	0	1	0	1	0	0	0	1	0	2	3	0	1	0	4	0	1	1	1	0	2	0	7	0	0	1	1	1	2	0	8	1	0	1	4	1	0	1	0	0	1	0	1
1933	8	1933.66666666667	Delaware	9	0	4	1	12	1	1	1	0	0	13	0	6	8	1	0	1	13	2	1	2	3	0	9	2	0	2	1	0	2	0	1	8	12	0	3	0	10	2	1	1	0	12	0	3	0
1933	9	1933.75	Delaware	0	3	5	2	2	1	7	3	0	4	13	5	19	17	0	3	1	17	1	5	1	4	0	4	3	1	1	2	7	1	2	1	2	14	2	2	1	5	0	2	1	0	3	0	3	1
1933	10	1933.83333333333	Delaware	1	1	2	0	3	2	0	0	1	2	4	1	17	8	0	0	1	2	1	0	0	1	0	1	8	2	0	0	2	0	0	0	4	14	4	1	0	1	1	0	0	0	1	0	2	2
1933	11	1933.91666666667	Delaware	0	0	0	0	0	5	0	9	0	0	0	0	0	8	0	1	1	1	1	0	0	0	1	0	0	1	0	0	0	0	0	0	2	6	0	0	0	0	4	0	0	0	0	0	0	0
1933	12	1934	Delaware	2	0	0	0	0	0	0	1	0	0	0	1	1	0	0	0	0	0	0	0	0	0	1	1	0	0	0	0	0	0	1	0	1	1	0	0	0	0	0	0	1	0	0	0	0	0
1934	1	1934.08333333333	Delaware	1	0	1	0	0	0	0	0	0	0	0	0	0	0	0	0	0	0	0	0	0	0	0	0	0	0	1	0	0	0	0	0	0	0	0	0	0	0	0	0	0	0	0	0	0	0
1934	2	1934.16666666667	Delaware	0	0	0	0	0	0	0	1	0	0	1	0	0	0	0	0	0	0	0	0	0	0	0	0	0	0	0	0	0	1	0	1	0	0	0	0	0	0	0	0	0	0	0	0	0	0
1934	3	1934.25	Delaware	0	0	0	0	1	0	0	0	0	0	0	0	0	0	0	0	0	0	0	0	0	0	0	0	0	1	0	0	0	0	1	0	0	0	0	0	0	0	0	0	0	0	0	0	0	0
1934	4	1934.33333333333	Delaware	0	1	0	0	0	0	0	0	0	0	0	1	0	0	0	1	0	0	0	0	0	0	0	0	0	0	0	0	0	0	0	0	0	0	0	0	0	0	0	0	0	0	0	0	0	0
1934	5	1934.41666666667	Delaware	0	0	0	1	0	0	0	0	0	0	0	0	0	0	0	0	0	0	0	0	0	0	0	0	0	0	0	0	1	0	0	0	0	0	0	0	0	0	0	0	1	2	0	0	0	0
1934	6	1934.5	Delaware	0	0	0	0	1	0	3	0	1	0	0	0	1	0	0	1	1	0	0	1	0	0	0	0	0	0	0	0	0	1	1	0	0	0	0	0	0	0	0	1	0	0	0	0	0	0
1934	7	1934.58333333333	Delaware	0	0	0	4	0	0	1	0	1	0	1	0	0	0	2	2	13	0	0	0	1	0	3	3	0	2	2	1	1	0	0	0	8	0	0	3	3	1	0	0	1	0	0	0	0	0
1934	8	1934.66666666667	Delaware	2	13	1	2	0	13	24	0	12	0	0	6	4	1	3	21	21	6	7	1	16	1	0	13	1	2	4	0	7	0	0	5	4	0	3	13	16	8	12	0	1	1	3	1	0	0
1934	9	1934.75	Delaware	0	20	1	3	1	12	0	0	1	1	1	6	5	1	6	18	32	0	1	0	8	0	9	2	1	12	4	0	1	2	27	0	7	0	0	10	5	7	14	2	5	1	4	1	1	1
1934	10	1934.83333333333	Delaware	0	25	2	0	0	0	15	1	1	0	1	2	1	3	0	3	0	0	1	0	3	0	2	0	0	2	1	0	0	0	0	0	3	1	0	5	0	1	2	0	5	5	1	0	1	1
1934	11	1934.91666666667	Delaware	0	9	2	0	0	2	2	1	0	0	0	0	0	0	0	1	0	1	1	0	1	0	1	0	0	0	1	0	1	0	0	0	0	0	1	0	1	1	0	0	1	0	1	0	1	0
1934	12	1935	Delaware	0	0	0	0	0	1	0	0	2	0	0	1	0	0	0	0	0	1	0	0	1	0	0	0	0	0	0	0	2	0	0	0	0	0	0	1	0	0	1	0	0	0	0	0	0	0
1935	1	1935.08333333333	Delaware	0	0	0	0	0	0	0	0	1	0	0	0	0	0	0	0	0	0	0	0	0	0	0	0	0	0	0	0	0	0	0	0	0	1	1	0	0	0	0	0	0	0	0	0	0	0
1935	2	1935.16666666667	Delaware	0	0	0	1	0	0	0	0	0	1	0	0	0	0	0	0	0	0	0	0	0	0	0	0	1	0	0	0	0	0	0	0	0	0	0	1	0	0	0	0	0	0	0	0	0	0
1935	3	1935.25	Delaware	0	0	0	0	0	0	0	0	0	0	0	0	0	0	0	0	0	0	0	0	1	1	0	0	0	0	0	0	0	0	0	0	0	0	0	0	0	0	0	0	0	0	0	0	0	0
1935	4	1935.33333333333	Delaware	0	0	0	0	0	0	0	0	0	0	0	0	0	0	0	0	0	0	0	1	0	0	0	0	0	0	0	0	0	0	0	0	0	0	0	0	0	0	0	0	0	0	1	0	0	0
1935	5	1935.41666666667	Delaware	0	1	0	0	0	0	0	0	0	0	0	0	0	0	0	0	0	0	0	0	0	0	0	0	0	0	0	1	0	0	0	0	0	0	0	1	0	0	1	0	0	0	0	0	0	1
1935	6	1935.5	Delaware	0	3	0	0	1	0	0	0	0	0	0	1	0	0	0	0	0	1	0	0	1	0	0	0	0	0	0	0	0	0	0	0	0	0	0	0	0	0	0	0	0	0	0	0	0	0
1935	7	1935.58333333333	Delaware	1	15	1	1	2	2	5	0	1	0	0	0	0	0	2	0	1	0	1	0	4	2	0	0	1	0	0	0	1	1	0	0	0	0	1	0	1	0	0	1	0	1	1	0	0	0
1935	8	1935.66666666667	Delaware	3	13	3	2	4	0	1	0	12	5	2	1	0	1	2	0	1	4	11	22	3	1	6	0	0	1	1	3	5	0	1	16	0	0	1	4	2	0	7	0	1	4	31	0	0	1
1935	9	1935.75	Delaware	0	0	0	3	3	8	0	0	1	4	0	0	0	1	3	1	0	10	0	20	2	2	0	0	5	0	0	4	7	3	3	3	1	0	0	0	2	0	6	0	1	0	1	0	0	1
1935	10	1935.83333333333	Delaware	0	0	2	0	2	2	0	0	4	0	0	0	0	0	0	1	0	6	3	11	2	0	0	0	0	1	1	1	1	0	1	0	0	1	2	4	0	0	1	3	0	0	5	0	0	0
1935	11	1935.91666666667	Delaware	1	0	0	0	1	1	0	0	1	1	0	1	0	0	0	0	0	5	0	2	1	0	0	0	1	0	0	0	0	4	0	1	0	0	1	1	1	0	0	0	0	0	0	0	0	0
1935	12	1936	Delaware	0	0	0	0	0	0	0	0	0	0	0	1	0	0	1	0	1	2	0	1	0	0	0	0	0	0	0	1	0	0	0	0	0	0	5	2	0	0	0	0	0	0	0	0	0	0
1936	1	1936.08333333333	Delaware	0	0	0	0	0	0	0	0	0	0	0	0	0	0	0	0	0	0	0	0	0	0	0	0	0	0	0	0	0	0	0	0	0	0	0	0	0	0	0	0	0	0	0	0	0	0
1936	2	1936.16666666667	Delaware	0	0	0	0	0	0	0	0	0	0	0	0	0	0	0	0	0	0	0	0	1	0	0	0	0	0	0	0	0	0	0	0	0	0	0	0	0	0	1	0	0	0	0	0	0	0
1936	3	1936.25	Delaware	0	0	0	0	0	0	0	0	0	0	0	0	0	0	0	0	0	0	0	0	0	0	0	0	0	0	1	0	0	0	0	0	0	1	0	0	0	0	0	0	0	0	0	0	0	0
1936	4	1936.33333333333	Delaware	0	0	0	0	0	0	0	0	0	0	0	0	0	0	0	0	0	0	0	0	0	0	0	0	0	0	0	0	0	0	0	0	0	0	0	0	0	0	0	0	0	0	1	0	0	0
1936	5	1936.41666666667	Delaware	0	0	1	0	0	0	0	0	0	0	0	0	0	0	0	0	0	0	0	0	0	0	0	0	0	0	0	0	0	0	0	1	0	0	0	0	0	0	0	0	0	0	0	0	1	0
1936	6	1936.5	Delaware	0	0	0	0	0	0	1	0	0	0	0	0	1	0	0	0	0	0	0	1	0	0	0	0	1	0	0	0	1	0	0	0	0	0	0	0	0	0	0	0	0	0	0	1	1	0
1936	7	1936.58333333333	Delaware	0	0	7	2	4	0	1	0	0	2	0	1	0	0	0	2	0	0	7	0	1	0	3	0	4	1	2	0	2	1	0	0	1	0	1	1	0	0	2	0	2	0	3	0	0	2
1936	8	1936.66666666667	Delaware	1	0	17	4	57	0	4	13	1	5	1	2	13	0	2	12	1	0	20	10	34	3	39	0	11	2	4	8	34	0	0	1	1	1	0	7	1	3	19	1	16	0	11	4	1	4
1936	9	1936.75	Delaware	0	0	0	1	12	0	18	0	2	7	1	0	0	7	8	2	2	13	4	0	5	0	106	10	1	0	0	1	0	0	0	0	0	0	1	19	0	18	7	1	30	2	30	0	0	0
1936	10	1936.83333333333	Delaware	0	0	0	0	11	0	0	0	1	10	0	1	0	0	9	0	0	12	0	8	0	1	19	1	1	0	0	5	0	1	0	0	0	0	0	0	1	0	1	0	10	0	0	2	0	3
1936	11	1936.91666666667	Delaware	0	1	6	1	2	0	0	0	0	0	0	0	1	0	0	3	0	8	0	8	2	0	2	0	1	4	1	0	1	0	0	1	0	0	0	0	0	1	1	0	7	0	0	2	0	0
1936	12	1937	Delaware	0	1	0	0	0	0	0	0	0	0	0	0	0	1	0	1	1	0	0	3	1	1	1	1	0	0	0	0	0	0	0	0	0	1	0	7	1	0	0	0	2	0	0	0	0	0
1937	1	1937.08333333333	Delaware	0	0	0	1	0	0	0	0	0	0	0	1	0	0	0	0	0	0	0	0	0	1	0	0	0	0	0	0	0	0	0	0	0	0	0	1	0	0	0	0	0	0	1	0	0	0
1937	2	1937.16666666667	Delaware	0	0	0	0	0	0	0	0	0	0	0	0	0	0	0	1	0	0	0	0	0	0	0	0	0	0	0	0	0	1	0	0	0	0	0	0	0	0	0	0	1	0	0	0	0	0
1937	3	1937.25	Delaware	0	0	0	0	0	0	0	0	0	0	0	0	1	0	0	0	0	0	0	0	0	0	0	0	0	0	0	0	0	0	0	0	0	0	0	1	1	0	0	0	0	0	0	0	0	0
1937	4	1937.33333333333	Delaware	0	0	0	0	0	0	0	0	0	0	0	0	0	1	0	0	0	0	0	0	0	0	0	0	0	0	0	0	0	0	0	0	0	0	0	0	0	0	0	0	0	0	0	1	0	0
1937	5	1937.41666666667	Delaware	0	0	0	0	0	0	0	0	0	0	0	0	0	0	0	0	0	0	0	0	0	0	0	0	0	0	0	0	0	0	0	0	0	0	0	0	0	0	0	0	0	0	0	0	0	0
1937	6	1937.5	Delaware	0	0	0	0	0	1	0	0	0	0	0	0	0	0	0	0	0	0	1	0	0	0	0	0	0	0	0	0	0	0	0	1	0	0	0	1	0	0	0	0	0	1	0	0	1	0
1937	7	1937.58333333333	Delaware	1	1	2	0	0	1	0	0	0	1	0	1	2	1	2	1	0	1	3	1	0	0	0	1	0	0	0	0	0	3	0	0	1	0	1	2	0	4	0	0	0	2	1	0	1	0
1937	8	1937.66666666667	Delaware	1	2	0	0	3	5	0	0	13	5	3	4	23	5	131	13	9	6	0	5	2	0	2	8	0	1	7	0	1	22	0	0	0	3	8	1	4	13	2	2	0	8	0	0	2	0
1937	9	1937.75	Delaware	6	6	6	5	5	1	0	2	22	0	3	0	2	4	0	1	45	6	38	1	0	9	10	39	7	3	23	1	0	7	1	1	6	2	1	9	7	10	0	6	0	2	1	1	1	1
1937	10	1937.83333333333	Delaware	0	1	0	1	0	1	0	1	0	0	1	0	2	1	2	3	0	12	2	0	0	1	4	11	0	0	47	0	1	4	0	0	8	1	0	0	1	2	3	0	0	3	0	2	1	0
1937	11	1937.91666666667	Delaware	0	0	0	0	0	1	0	1	4	0	1	0	1	0	0	0	0	0	0	2	0	1	0	0	0	0	17	0	2	0	0	0	3	1	1	0	1	0	0	0	0	0	0	0	1	0
1937	12	1938	Delaware	0	0	0	0	0	0	0	0	0	1	0	0	0	0	0	0	2	0	1	0	0	0	0	1	0	0	2	0	0	1	0	1	1	0	0	0	0	0	0	0	0	0	0	0	0	0
1938	1	1938.08333333333	Delaware	0	0	0	0	0	0	1	0	0	0	0	0	1	1	0	0	0	0	0	0	0	1	0	0	0	0	0	0	0	0	0	0	1	0	0	0	0	0	0	0	0	0	0	0	0	0
1938	2	1938.16666666667	Delaware	0	0	0	0	0	0	0	0	0	0	0	1	0	0	0	0	0	0	0	0	0	0	0	0	0	0	0	0	0	0	0	0	0	0	1	0	0	0	0	0	0	0	0	0	0	1
1938	3	1938.25	Delaware	0	0	0	0	0	0	0	0	0	0	0	0	0	0	1	0	0	0	0	0	0	0	0	0	0	0	0	0	0	0	0	0	0	1	0	0	0	0	0	0	0	0	0	1	0	0
1938	4	1938.33333333333	Delaware	0	0	0	0	0	0	0	0	0	0	0	0	0	0	0	0	0	0	0	0	0	0	0	0	0	0	0	0	0	0	0	0	0	0	0	0	1	0	0	0	0	0	0	0	0	0
1938	5	1938.41666666667	Delaware	0	0	0	0	0	0	0	0	0	0	0	0	1	0	0	0	0	0	0	0	0	0	0	0	0	0	0	0	0	0	2	0	0	0	0	1	0	0	0	0	0	1	0	0	0	0
1938	6	1938.5	Delaware	0	0	0	0	0	0	0	1	1	0	0	0	0	0	0	0	0	0	1	2	0	0	0	1	0	0	0	0	0	0	0	0	0	0	0	0	0	0	0	0	0	0	0	0	0	0
1938	7	1938.58333333333	Delaware	0	2	1	2	2	40	1	2	0	2	0	0	5	4	0	0	2	0	0	3	1	1	0	4	3	0	7	1	1	2	28	2	1	1	0	0	3	1	1	3	0	2	0	0	1	0
1938	8	1938.66666666667	Delaware	0	3	5	5	0	305	0	0	0	0	0	1	7	83	0	2	2	0	0	9	4	0	0	0	7	0	5	0	0	3	0	0	0	0	1	0	0	3	2	5	3	3	1	6	0	10
1938	9	1938.75	Delaware	1	2	6	1	1	0	1	34	5	4	1	2	1	70	1	2	2	0	0	2	2	3	1	50	45	9	0	4	2	0	11	0	0	26	1	1	40	3	2	45	2	3	0	12	17	0
1938	10	1938.83333333333	Delaware	0	1	2	0	0	22	1	0	1	1	4	1	0	29	2	1	1	0	0	2	4	0	0	63	10	3	2	0	0	1	9	0	0	7	1	0	0	0	0	4	10	2	2	2	6	6
1938	11	1938.91666666667	Delaware	1	1	0	0	0	2	1	0	0	0	0	1	0	5	0	0	0	0	0	1	0	1	0	40	14	0	0	0	0	0	1	3	1	4	0	0	14	0	0	2	0	0	0	0	5	0
1938	12	1939	Delaware	0	0	0	0	0	0	0	0	0	0	0	0	0	0	0	3	0	0	0	0	0	0	1	0	0	1	0	0	0	0	0	1	0	1	0	0	0	0	0	0	1	0	0	0	2	0
1939	1	1939.08333333333	Delaware	0	0	1	0	0	0	0	0	0	0	0	0	0	0	0	1	0	0	0	1	0	0	0	0	0	0	0	0	0	0	0	0	0	0	0	0	0	0	0	0	0	0	0	0	0	0
1939	2	1939.16666666667	Delaware	0	0	0	0	0	1	0	0	0	0	1	0	0	0	0	0	1	0	0	0	0	0	0	0	0	0	0	0	0	0	0	1	0	0	0	0	0	0	1	0	0	0	0	0	0	1
1939	3	1939.25	Delaware	0	0	1	0	0	0	0	0	0	1	0	0	0	0	0	0	0	0	0	0	0	0	0	0	0	0	0	0	0	0	0	0	0	0	0	0	0	0	0	0	0	0	0	1	0	0
1939	4	1939.33333333333	Delaware	0	0	0	0	1	0	0	1	1	0	0	0	0	0	0	0	0	0	0	0	0	0	0	0	0	0	1	0	0	0	0	0	0	0	0	0	0	0	0	0	0	0	0	0	0	0
1939	5	1939.41666666667	Delaware	0	0	0	0	0	0	0	0	0	0	0	0	0	1	0	0	0	0	0	0	0	0	0	0	0	0	0	0	0	0	0	0	0	0	0	0	0	0	0	0	0	0	0	0	0	0
1939	6	1939.5	Delaware	0	0	1	0	1	0	0	1	0	0	1	3	0	0	1	1	1	0	0	0	0	1	0	0	0	0	1	0	0	0	0	0	1	1	0	0	0	0	0	0	0	0	1	0	0	0
1939	7	1939.58333333333	Delaware	0	0	1	1	0	0	4	0	15	1	1	2	0	0	3	1	2	0	0	0	3	1	2	2	0	0	1	0	1	0	0	0	0	2	1	0	0	0	0	0	2	1	0	1	0	0
1939	8	1939.66666666667	Delaware	2	0	0	0	1	0	33	2	49	0	7	0	1	1	12	0	0	1	2	1	9	2	34	9	2	9	0	4	1	1	4	1	10	3	4	1	1	9	0	28	0	0	1	5	0	5
1939	9	1939.75	Delaware	0	0	29	2	3	0	0	0	0	0	7	28	0	0	21	10	8	0	0	0	7	1	16	31	3	20	4	4	5	4	2	3	1	3	0	0	54	12	2	55	1	5	2	11	0	4
1939	10	1939.83333333333	Delaware	2	0	3	2	0	0	27	0	50	1	0	5	0	0	0	0	0	0	1	0	2	3	5	0	1	0	2	0	0	0	2	6	13	3	1	0	52	0	0	4	1	2	1	2	0	1
1939	11	1939.91666666667	Delaware	1	0	2	0	0	0	13	0	0	1	6	0	0	1	1	0	0	0	0	1	1	0	0	0	0	0	0	0	0	0	1	0	1	1	1	0	24	0	0	0	0	1	0	0	0	0
1939	12	1940	Delaware	2	0	22	1	0	0	1	0	1	1	3	3	0	0	0	0	0	0	0	0	0	1	0	0	1	0	1	0	0	0	0	0	0	1	1	0	0	0	3	1	0	0	1	0	0	0
1940	1	1940.08333333333	Delaware	0	0	0	0	0	0	1	0	0	0	0	1	1	0	0	0	0	0	0	0	0	0	0	0	0	0	0	0	0	0	1	0	1	1	0	0	0	0	0	0	0	0	0	0	0	0
1940	2	1940.16666666667	Delaware	0	0	0	1	0	0	0	1	0	0	0	0	0	0	0	0	0	0	0	0	0	0	0	0	0	0	0	0	0	0	0	0	0	0	0	1	0	0	0	0	0	0	0	0	0	0
1940	3	1940.25	Delaware	0	0	0	0	0	0	0	0	0	0	1	1	0	0	0	0	0	0	0	0	0	0	0	0	0	0	0	0	0	1	0	0	0	0	0	0	1	0	0	0	0	0	0	0	0	0
1940	4	1940.33333333333	Delaware	0	0	0	0	0	0	0	0	0	0	0	0	0	0	0	0	0	0	0	0	0	0	0	0	0	0	0	0	0	0	0	0	1	0	0	0	0	0	0	0	0	0	0	0	0	0
1940	5	1940.41666666667	Delaware	0	1	0	0	0	0	0	0	0	0	0	0	0	0	0	0	0	0	1	0	0	0	0	0	0	0	0	0	1	0	0	0	1	0	0	0	0	0	0	0	0	0	0	0	0	0
1940	6	1940.5	Delaware	0	0	0	0	1	1	0	1	0	0	0	1	0	0	0	0	2	0	0	1	0	0	0	0	0	0	1	0	0	1	0	1	0	0	0	0	0	0	1	0	0	0	0	0	0	0
1940	7	1940.58333333333	Delaware	1	4	0	5	1	0	3	3	0	1	1	0	1	0	0	5	0	1	2	0	19	0	0	1	9	3	0	0	0	0	1	3	4	3	3	0	1	0	5	2	0	1	15	1	0	2
1940	8	1940.66666666667	Delaware	0	0	2	10	0	1	0	6	0	1	1	6	0	0	20	3	19	0	2	8	0	0	0	0	3	3	19	2	9	4	1	1	15	18	14	3	4	1	0	12	1	0	3	2	1	5
1940	9	1940.75	Delaware	0	22	0	4	0	1	1	3	0	0	6	46	3	0	19	1	3	0	2	0	5	0	0	1	1	1	31	2	0	1	0	0	0	21	24	2	3	2	0	4	18	0	8	3	6	7
1940	10	1940.83333333333	Delaware	0	3	1	1	0	0	2	1	1	0	2	7	0	0	1	0	18	1	0	0	1	6	1	2	2	0	0	0	0	0	0	0	9	25	8	2	0	0	1	0	3	0	15	1	0	1
1940	11	1940.91666666667	Delaware	0	12	0	0	1	0	1	1	0	0	6	4	0	0	2	0	2	0	0	1	2	1	0	0	1	0	3	0	0	1	1	0	20	4	3	1	1	0	3	0	1	0	0	0	0	5
1940	12	1941	Delaware	1	1	0	0	0	0	0	0	1	0	1	1	0	0	0	0	2	0	0	0	1	0	0	2	0	0	0	0	0	1	0	0	3	0	1	0	0	0	0	0	2	0	0	0	2	0
1941	1	1941.08333333333	Delaware	0	0	0	0	0	0	0	0	0	0	0	0	1	0	0	0	0	0	0	0	0	0	0	0	0	0	0	0	0	0	0	0	1	0	0	0	0	0	0	0	0	1	0	0	1	0
1941	2	1941.16666666667	Delaware	0	0	0	0	1	0	0	0	0	0	0	0	0	0	0	0	0	0	0	0	1	0	0	0	0	0	0	0	0	0	0	0	1	0	0	1	0	0	0	0	0	1	0	0	0	0
1941	3	1941.25	Delaware	0	0	0	0	0	0	0	0	0	0	0	0	0	0	0	0	0	0	0	0	0	0	0	0	0	1	0	0	0	0	0	0	0	0	0	0	0	0	0	0	0	0	0	0	0	0
1941	4	1941.33333333333	Delaware	0	0	0	0	0	0	0	0	0	1	0	0	0	0	0	0	0	0	0	0	0	0	0	0	0	0	0	0	0	0	1	0	0	0	0	0	0	0	0	0	0	0	0	1	0	0
1941	5	1941.41666666667	Delaware	0	0	0	0	0	0	0	1	0	0	0	0	0	0	0	0	0	0	0	0	0	0	0	0	0	0	0	0	0	0	0	0	0	0	0	0	0	0	0	0	0	0	0	1	0	0
1941	6	1941.5	Delaware	0	1	0	0	0	0	0	0	0	0	0	0	0	0	0	1	0	0	1	0	0	0	0	0	0	0	0	1	1	0	0	0	0	0	1	2	1	1	0	0	1	0	0	0	0	0
1941	7	1941.58333333333	Delaware	0	1	1	0	2	0	0	2	1	2	0	1	1	0	1	7	0	2	1	2	3	0	0	5	0	1	1	0	0	1	1	9	1	1	4	2	6	3	2	2	0	3	1	1	0	0
1941	8	1941.66666666667	Delaware	4	6	1	9	5	7	0	23	2	8	0	1	15	1	3	1	3	11	0	0	7	15	3	26	2	4	4	2	8	1	6	1	1	0	2	2	0	0	1	5	0	0	5	2	5	0
1941	9	1941.75	Delaware	5	2	0	4	9	3	2	4	1	38	9	1	0	18	2	57	2	0	1	8	0	17	14	9	1	34	7	11	1	18	6	0	3	9	10	20	2	12	0	1	1	0	16	21	10	5
1941	10	1941.83333333333	Delaware	8	0	2	7	2	1	0	2	0	0	0	1	5	3	1	24	0	11	1	1	0	0	0	2	0	1	1	0	9	5	0	0	0	3	0	0	0	19	2	0	0	0	0	54	1	3
1941	11	1941.91666666667	Delaware	6	1	1	5	4	0	0	0	0	11	2	0	1	1	0	0	0	9	0	3	0	1	4	0	0	1	0	0	2	1	1	0	0	1	0	5	0	0	3	0	0	1	3	7	1	0
1941	12	1942	Delaware	1	0	1	4	6	0	0	0	0	1	0	0	0	0	0	0	0	1	0	1	1	2	2	0	0	1	0	4	1	1	0	0	0	0	0	3	0	2	1	0	0	1	0	4	0	0
1942	1	1942.08333333333	Delaware	0	0	0	0	0	0	1	0	0	0	0	0	0	0	0	0	0	0	0	0	0	0	0	0	0	0	0	0	0	0	0	0	0	0	0	1	0	0	0	0	0	0	0	0	0	0
1942	2	1942.16666666667	Delaware	1	0	0	1	0	0	0	0	0	1	0	0	0	0	0	0	1	0	0	0	0	0	0	0	0	0	0	0	0	0	0	1	0	0	0	0	0	0	0	0	0	0	0	0	0	0
1942	3	1942.25	Delaware	0	0	0	0	0	0	0	0	0	0	0	0	0	0	0	0	0	0	0	1	0	0	0	0	0	0	0	0	0	0	0	0	0	0	0	0	0	0	1	0	1	0	0	0	0	0
1942	4	1942.33333333333	Delaware	0	0	1	0	0	0	0	0	0	0	0	0	0	0	0	0	0	0	0	0	1	0	0	0	0	0	0	0	0	0	0	0	0	0	0	0	0	0	0	0	0	0	0	0	0	0
1942	5	1942.41666666667	Delaware	0	0	0	0	0	0	0	1	1	0	0	0	1	0	0	0	0	0	1	0	0	0	1	0	0	0	0	0	0	0	0	0	0	0	0	0	0	0	0	1	0	0	0	0	0	0
1942	6	1942.5	Delaware	1	0	1	0	1	1	0	0	0	0	0	0	1	1	0	1	0	0	0	0	0	0	0	0	1	1	0	0	0	1	0	1	0	1	1	0	0	0	0	2	0	0	0	0	0	0
1942	7	1942.58333333333	Delaware	1	0	0	3	11	1	0	0	4	1	0	0	3	3	1	2	0	0	2	1	2	0	3	0	5	3	3	0	0	0	1	2	1	1	2	0	2	2	0	7	0	1	1	1	2	0
1942	8	1942.66666666667	Delaware	3	2	2	3	36	13	0	0	4	0	1	0	0	1	3	7	12	13	3	0	2	0	0	0	0	0	0	12	0	8	2	10	7	9	0	2	0	0	5	2	1	1	0	1	1	2
1942	9	1942.75	Delaware	4	1	3	2	77	0	1	0	3	1	3	6	9	2	5	12	0	3	0	1	0	2	15	0	0	34	39	0	1	17	1	12	3	0	41	1	4	3	0	6	0	0	4	1	2	2
1942	10	1942.83333333333	Delaware	7	0	0	1	21	2	0	8	0	1	1	0	11	0	11	2	0	1	1	2	2	1	3	0	4	9	14	1	1	1	1	0	7	2	0	0	5	0	4	4	4	0	2	4	2	0
1942	11	1942.91666666667	Delaware	0	0	0	1	6	0	0	7	0	0	2	1	4	0	1	0	8	1	0	0	0	3	1	0	1	4	2	3	0	1	0	8	2	1	3	0	0	0	1	0	5	0	0	0	1	0
1942	12	1943	Delaware	0	0	0	1	1	1	0	4	0	0	1	0	0	0	0	0	0	0	1	0	0	0	2	0	0	1	2	2	0	0	0	2	0	0	0	0	2	0	0	1	0	0	0	0	0	0
1943	1	1943.08333333333	Delaware	0	0	0	1	0	0	0	0	0	0	0	0	0	0	0	0	0	0	0	0	0	0	0	0	0	0	1	0	0	0	0	0	0	0	1	1	0	0	0	0	0	0	0	0	0	0
1943	2	1943.16666666667	Delaware	0	0	1	0	0	0	0	0	0	0	0	0	0	0	0	0	0	0	0	0	0	0	1	0	0	0	0	0	0	0	0	1	0	0	0	0	0	0	0	0	0	0	0	0	0	0
1943	3	1943.25	Delaware	0	0	0	0	0	0	0	0	0	0	0	0	0	0	1	0	0	0	0	0	0	0	1	0	0	0	0	0	0	0	0	0	0	0	0	0	0	0	0	1	0	0	1	0	0	0
1943	4	1943.33333333333	Delaware	0	0	0	0	0	0	1	0	0	0	0	1	1	0	0	1	0	0	0	0	0	0	0	0	0	0	0	0	0	0	1	0	0	0	0	0	0	0	0	0	0	0	0	0	0	0
1943	5	1943.41666666667	Delaware	0	0	0	0	0	0	0	1	0	1	0	0	0	0	0	0	0	0	0	0	0	0	0	0	0	0	0	0	0	0	1	0	0	0	0	0	0	0	0	0	0	0	0	0	0	0
1943	6	1943.5	Delaware	0	0	0	1	1	0	0	0	0	1	0	0	0	0	0	0	0	1	0	0	0	0	0	0	0	0	0	0	0	0	1	0	0	0	0	1	0	0	0	0	0	0	0	1	1	0
1943	7	1943.58333333333	Delaware	0	0	2	12	0	0	0	1	0	0	0	0	0	5	2	0	0	0	1	1	0	0	1	0	3	0	5	1	0	1	1	0	0	0	3	1	1	0	3	1	0	2	4	0	1	3
1943	8	1943.66666666667	Delaware	0	3	2	0	16	1	0	0	4	0	1	31	6	0	10	2	1	0	0	4	1	1	2	1	10	8	0	0	0	17	3	0	0	6	4	5	0	4	0	72	3	0	38	20	5	0
1943	9	1943.75	Delaware	6	0	3	27	5	4	0	1	3	4	2	13	9	8	0	0	6	12	1	1	1	2	26	4	1	2	37	3	1	24	1	5	5	0	19	1	5	0	7	54	1	12	28	6	11	0
1943	10	1943.83333333333	Delaware	1	0	4	66	10	1	0	0	1	4	0	2	0	24	0	3	0	2	2	1	0	1	0	1	3	5	2	0	0	0	1	0	1	3	1	0	1	0	0	16	0	9	2	0	2	3
1943	11	1943.91666666667	Delaware	0	1	0	32	2	0	1	1	1	0	0	0	0	28	1	4	0	0	0	1	0	1	4	0	4	18	0	4	0	3	1	1	1	1	1	0	0	1	1	4	1	1	1	0	1	1
1943	12	1944	Delaware	0	0	1	0	0	0	1	0	0	1	0	1	0	2	0	0	1	1	0	0	1	0	4	0	0	5	0	0	1	2	0	0	0	0	0	0	0	1	1	0	0	0	1	0	1	1
1944	1	1944.08333333333	Delaware	0	0	0	0	0	0	0	0	1	0	0	0	0	0	0	0	0	0	0	0	0	0	0	0	0	0	0	0	0	0	0	0	0	0	0	0	0	0	0	1	0	1	0	0	0	0
1944	2	1944.16666666667	Delaware	0	0	0	0	0	0	0	0	0	0	0	0	0	0	0	1	1	0	0	0	0	0	0	0	1	0	0	0	0	0	0	0	0	0	0	0	0	0	0	0	1	0	0	0	0	0
1944	3	1944.25	Delaware	0	0	0	0	0	0	0	0	0	0	0	0	0	0	0	0	0	0	0	0	0	0	0	0	0	0	0	0	0	1	0	0	0	0	0	1	0	1	0	0	0	0	0	0	0	0
1944	4	1944.33333333333	Delaware	0	0	0	0	0	0	0	0	0	0	0	0	0	0	0	0	0	0	0	0	0	0	1	0	0	0	0	0	0	2	0	0	1	0	0	0	0	0	0	0	0	0	0	0	0	0
1944	5	1944.41666666667	Delaware	0	0	0	0	1	0	0	0	0	0	0	0	3	0	0	0	0	0	0	0	0	0	0	0	1	0	0	1	0	0	0	1	0	0	1	0	0	0	0	0	0	1	0	0	0	0
1944	6	1944.5	Delaware	0	0	0	0	0	0	0	0	0	0	1	0	1	0	0	1	0	0	0	0	0	0	0	1	2	1	0	1	0	0	1	0	0	1	0	0	0	0	0	0	0	0	0	0	0	1
1944	7	1944.58333333333	Delaware	1	2	4	1	0	0	1	0	1	3	5	1	7	2	0	1	0	4	0	1	2	0	1	6	1	2	2	4	1	0	1	1	2	2	0	1	0	0	0	2	4	2	2	0	0	0
1944	8	1944.66666666667	Delaware	23	0	6	0	0	1	3	0	3	0	9	0	0	4	13	4	1	3	0	0	7	3	0	61	0	5	0	8	0	6	13	1	0	8	0	0	7	0	0	8	22	0	3	2	0	0
1944	9	1944.75	Delaware	37	0	10	0	0	2	1	6	0	5	66	0	0	2	27	2	0	2	0	0	1	6	6	0	0	16	5	18	3	18	17	13	3	0	44	0	1	79	2	11	6	0	2	1	3	0
1944	10	1944.83333333333	Delaware	24	0	16	0	0	0	1	0	1	0	0	9	0	0	0	8	1	1	0	0	1	0	2	27	4	6	3	4	2	3	2	2	1	0	3	1	0	75	0	2	3	0	0	0	5	0
1944	11	1944.91666666667	Delaware	10	0	0	0	1	1	0	0	0	2	1	0	19	0	0	1	2	0	1	0	0	1	1	6	0	2	1	0	1	16	3	2	2	0	0	0	0	21	0	0	0	0	2	0	0	2
1944	12	1945	Delaware	1	0	1	0	0	0	0	0	0	1	1	0	1	0	0	0	0	1	0	0	0	2	0	0	0	0	0	0	0	2	0	1	0	1	1	0	0	5	0	1	0	0	0	0	0	0
1945	1	1945.08333333333	Delaware	0	0	0	0	0	0	0	0	0	0	0	0	0	0	0	0	1	0	0	0	0	0	0	0	0	0	0	0	1	0	0	0	0	0	0	0	0	0	0	0	0	1	1	0	0	0
1945	2	1945.16666666667	Delaware	0	0	0	0	0	0	0	0	0	0	0	0	0	0	0	0	0	0	0	0	0	0	0	0	0	0	0	0	1	0	0	0	1	0	0	0	0	0	0	0	0	0	0	0	0	0
1945	3	1945.25	Delaware	0	0	0	0	0	0	0	1	1	0	1	0	0	0	0	0	0	0	1	0	0	0	0	0	0	0	0	0	0	0	0	0	0	0	0	0	0	0	0	0	0	0	0	0	0	0
1945	4	1945.33333333333	Delaware	0	0	0	0	1	0	0	0	0	0	0	1	1	0	0	0	0	0	0	0	0	0	0	1	0	0	0	0	0	0	0	0	0	0	0	0	1	0	0	0	0	0	0	0	0	0
1945	5	1945.41666666667	Delaware	0	0	0	0	0	0	0	0	0	1	0	0	0	0	0	0	0	0	0	0	0	0	0	0	0	0	0	0	1	0	0	0	0	0	0	0	0	0	0	0	0	0	0	0	0	0
1945	6	1945.5	Delaware	1	0	0	0	0	0	0	1	0	0	1	0	0	0	0	1	0	1	0	0	1	1	0	0	0	1	1	0	1	0	0	0	0	0	0	0	0	0	0	1	1	0	0	2	0	0
1945	7	1945.58333333333	Delaware	4	0	1	7	2	0	0	3	0	2	1	0	5	1	1	2	1	0	3	1	1	0	0	0	3	1	1	0	0	1	0	0	0	0	0	1	0	0	2	0	5	0	1	9	0	0
1945	8	1945.66666666667	Delaware	8	1	1	9	5	2	1	10	2	31	0	0	0	1	0	4	8	0	11	22	1	0	8	3	6	0	6	1	0	0	22	1	0	6	1	7	3	0	3	0	76	2	4	4	0	0
1945	9	1945.75	Delaware	11	0	3	26	2	3	0	9	1	14	0	1	1	3	3	6	1	3	6	0	1	0	2	0	0	1	0	1	28	0	34	0	2	4	0	12	2	2	1	0	53	1	2	40	5	0
1945	10	1945.83333333333	Delaware	4	1	1	4	1	1	0	7	0	27	3	0	4	1	1	0	0	1	0	21	2	0	5	1	1	1	67	0	0	0	0	0	0	0	0	0	2	0	0	0	1	2	1	19	2	0
1945	11	1945.91666666667	Delaware	3	2	0	1	1	1	0	6	0	7	0	0	0	2	1	1	0	4	0	0	0	0	0	0	1	0	0	0	0	0	0	0	3	0	0	9	0	0	0	0	35	1	0	2	1	0
1945	12	1946	Delaware	0	2	0	0	0	0	0	0	0	8	1	0	1	0	0	0	1	1	4	2	0	1	2	0	0	1	3	0	0	0	3	0	0	0	0	0	0	0	1	0	9	1	0	1	0	1
1946	1	1946.08333333333	Delaware	0	0	0	0	0	0	1	0	0	0	0	0	0	0	1	0	0	0	1	2	0	0	1	0	0	0	0	0	0	1	1	0	0	0	1	1	1	0	1	0	1	1	0	0	0	0
1946	2	1946.16666666667	Delaware	0	0	0	0	0	0	0	0	0	0	0	0	0	0	0	0	1	0	0	0	0	0	0	0	0	1	0	0	0	0	0	0	1	0	0	2	0	0	0	0	0	0	1	0	0	1
1946	3	1946.25	Delaware	0	0	0	0	0	0	0	0	1	0	0	0	0	1	0	0	0	0	0	1	0	0	1	0	0	0	1	0	1	0	0	0	0	1	0	0	0	0	0	1	1	1	0	0	0	0
1946	4	1946.33333333333	Delaware	0	0	0	0	0	0	0	0	1	1	1	0	0	1	1	0	0	0	1	0	1	1	0	0	0	0	0	0	0	0	1	0	1	0	0	0	0	0	0	0	1	0	0	1	0	1
1946	5	1946.41666666667	Delaware	0	0	0	1	0	2	1	1	0	1	1	0	0	0	1	0	0	0	1	0	1	0	1	0	0	1	0	1	0	0	1	0	0	0	2	0	0	0	0	0	0	1	0	1	0	0
1946	6	1946.5	Delaware	1	1	1	0	2	0	1	1	3	0	1	0	1	1	1	0	0	1	1	0	5	0	2	0	3	0	1	0	0	0	1	0	3	0	0	0	2	2	0	1	3	1	1	3	0	0
1946	7	1946.58333333333	Delaware	1	4	3	6	1	1	6	1	47	2	2	0	1	5	3	1	2	3	3	1	5	4	2	1	17	1	15	1	4	0	2	0	2	2	2	0	2	20	1	1	8	1	3	3	1	5
1946	8	1946.66666666667	Delaware	7	11	0	2	5	6	20	0	323	4	12	5	10	11	21	1	5	6	58	7	60	7	16	1	124	5	8	1	12	2	24	2	16	4	78	5	63	72	4	9	0	14	2	6	10	76
1946	9	1946.75	Delaware	12	3	6	2	4	4	21	8	222	8	17	8	1	39	103	3	3	9	35	2	148	3	4	0	48	8	4	1	4	4	0	5	19	0	2	24	35	320	15	12	16	17	6	11	54	31
1946	10	1946.83333333333	Delaware	8	3	3	1	4	3	20	1	43	10	6	7	1	3	11	0	11	3	8	2	8	28	21	1	21	0	4	1	8	5	12	2	2	1	2	1	26	80	3	13	7	17	2	9	2	10
1946	11	1946.91666666667	Delaware	3	4	2	0	1	0	7	1	6	3	1	8	0	1	4	2	4	4	9	1	14	2	5	2	8	2	3	1	2	1	2	1	0	1	2	1	28	31	1	7	3	1	4	7	0	3
1946	12	1947	Delaware	0	2	1	0	1	1	0	1	0	0	0	2	0	0	0	2	6	2	1	1	1	2	1	1	1	0	0	0	1	0	0	0	1	1	0	0	1	1	0	1	0	0	1	1	0	2
1947	1	1947.08333333333	Delaware	0	1	0	0	0	0	0	0	0	1	1	1	0	0	0	1	0	0	0	1	1	0	0	0	0	0	0	1	1	1	0	1	0	1	0	0	0	0	1	1	0	0	0	1	0	1
1947	2	1947.16666666667	Delaware	0	1	0	0	1	0	0	1	0	1	1	0	0	0	0	0	0	0	1	1	1	1	0	0	0	0	0	0	0	0	2	0	0	0	1	0	1	0	2	0	0	1	0	1	0	1
1947	3	1947.25	Delaware	0	0	1	1	2	0	1	1	0	1	0	0	0	0	0	1	0	0	0	0	0	1	0	0	0	1	0	0	0	0	0	1	1	0	0	0	0	0	1	0	1	1	0	1	0	0
1947	4	1947.33333333333	Delaware	1	1	0	0	0	0	0	1	0	0	0	0	0	0	0	2	0	0	0	0	0	0	1	0	0	0	0	0	0	0	0	2	1	0	0	0	0	0	0	0	1	1	0	0	0	0
1947	5	1947.41666666667	Delaware	0	0	0	0	2	0	0	1	0	0	0	1	0	0	1	1	0	0	1	2	0	0	0	1	0	0	0	0	1	0	0	0	0	1	3	1	1	1	0	0	1	0	1	0	1	1
1947	6	1947.5	Delaware	0	1	0	1	1	0	1	0	0	2	0	2	0	0	1	0	0	1	2	0	0	0	0	0	0	2	0	0	2	1	1	1	0	3	1	2	1	2	1	0	0	2	1	0	3	1
1947	7	1947.58333333333	Delaware	4	2	1	2	4	3	3	1	0	15	2	2	1	0	3	3	7	3	3	2	2	2	1	7	2	6	3	3	0	12	5	2	4	19	5	2	1	18	11	3	1	4	4	11	4	5
1947	8	1947.66666666667	Delaware	76	1	0	12	13	35	29	3	2	17	13	25	1	1	5	3	47	23	10	8	7	7	15	36	24	26	11	4	13	86	21	1	11	131	92	7	3	43	92	10	1	5	20	87	100	2
1947	9	1947.75	Delaware	25	15	1	23	7	4	49	5	2	149	5	3	0	0	4	14	18	5	32	3	17	5	21	55	21	35	59	1	9	128	2	8	22	107	86	5	5	14	36	5	1	34	30	16	289	2
1947	10	1947.83333333333	Delaware	3	8	0	6	6	8	4	7	1	37	0	10	1	0	1	5	19	4	11	3	5	8	10	10	8	22	7	2	14	61	15	3	49	79	26	3	5	3	11	2	1	0	8	15	116	1
1947	11	1947.91666666667	Delaware	5	2	0	1	12	17	15	3	2	22	12	2	1	1	3	1	7	0	19	2	7	2	5	1	4	4	2	1	4	7	5	3	13	12	7	1	5	0	16	4	2	1	25	11	44	0
1947	12	1948	Delaware	1	0	1	2	0	3	3	1	0	1	3	1	1	1	1	0	4	0	7	2	3	1	1	2	1	1	0	1	2	3	6	3	15	1	4	0	0	0	6	4	0	5	1	3	10	0
1948	1	1948.08333333333	Delaware	0	0	1	0	0	1	0	0	0	0	1	0	0	0	1	0	3	0	1	0	0	1	0	0	0	0	0	1	1	1	0	0	2	0	0	0	0	1	1	0	0	0	1	0	0	0
1948	2	1948.16666666667	Delaware	1	0	0	0	1	0	1	0	1	1	0	1	0	0	0	0	3	0	1	5	0	0	0	1	1	1	0	2	0	1	0	0	0	1	1	0	0	0	0	1	0	1	1	1	0	0
1948	3	1948.25	Delaware	0	1	2	0	1	0	0	1	0	0	1	1	0	2	1	0	0	0	0	0	0	0	2	1	0	0	0	1	1	0	0	0	2	0	1	0	0	0	0	2	0	0	0	0	0	0
1948	4	1948.33333333333	Delaware	0	1	1	1	1	0	2	0	1	0	0	1	0	1	1	0	1	0	0	0	0	1	0	0	1	0	0	0	2	0	0	1	0	0	0	1	0	0	0	0	0	1	2	1	0	0
1948	5	1948.41666666667	Delaware	0	1	1	1	1	1	2	1	0	0	1	0	0	1	0	0	0	0	0	0	0	0	0	0	0	0	0	0	0	0	1	0	1	0	0	0	0	0	0	0	0	0	0	1	1	1
1948	6	1948.5	Delaware	0	1	1	0	3	0	1	1	0	0	0	1	0	0	0	0	1	1	0	0	0	4	1	1	0	0	1	1	1	0	2	1	0	1	0	2	0	0	0	1	1	1	1	2	0	1
1948	7	1948.58333333333	Delaware	49	9	3	2	1	2	3	4	0	1	2	6	4	1	0	0	8	4	1	2	2	14	6	6	1	3	4	14	8	1	8	4	0	12	3	14	4	2	2	16	1	4	8	16	1	1
1948	8	1948.66666666667	Delaware	40	48	16	9	33	3	4	6	10	1	3	45	27	2	2	2	7	40	0	0	33	50	3	7	3	12	65	10	30	25	98	49	2	15	22	79	0	4	6	49	4	31	20	114	18	18
1948	9	1948.75	Delaware	24	17	17	2	79	4	22	4	7	3	0	14	25	5	3	1	72	9	48	7	17	156	6	9	3	10	49	27	63	9	49	31	1	21	9	54	3	6	3	48	11	37	38	160	9	9
1948	10	1948.83333333333	Delaware	14	11	6	0	6	12	2	5	7	1	1	3	7	2	4	2	2	1	7	13	7	25	2	4	4	5	56	23	15	3	57	57	0	0	8	32	0	2	0	75	1	8	0	14	11	8
1948	11	1948.91666666667	Delaware	1	13	6	0	14	4	2	4	1	0	2	3	8	2	2	1	6	6	5	8	3	11	0	1	1	2	26	6	1	9	10	5	0	3	2	24	2	2	1	8	1	6	2	4	3	4
1948	12	1949	Delaware	0	1	3	2	5	6	3	2	1	1	1	0	1	1	1	1	1	2	1	1	0	8	0	0	1	0	6	5	1	3	2	4	1	1	4	2	1	0	1	7	0	2	3	3	3	4
1949	1	1949.08333333333	Delaware	1	1	0	1	1	1	0	1	0	1	1	1	1	0	0	2	1	5	2	0	1	0	0	0	0	0	1	0	1	0	0	1	0	0	1	1	0	0	0	0	1	0	0	0	0	0
1949	2	1949.16666666667	Delaware	1	0	1	0	0	0	0	0	0	0	0	1	1	1	0	0	0	0	1	1	1	0	1	0	0	0	1	0	0	1	0	1	0	1	1	1	0	0	0	0	0	0	1	0	1	0
1949	3	1949.25	Delaware	1	1	0	2	1	1	0	1	0	1	0	0	1	0	2	1	0	0	0	0	1	0	0	0	0	0	0	0	1	1	0	1	1	0	0	0	1	1	0	0	1	1	0	0	1	1
1949	4	1949.33333333333	Delaware	2	0	1	0	0	0	0	1	0	0	0	0	0	1	0	0	0	0	0	0	1	0	0	1	0	0	0	0	0	0	0	0	0	0	0	0	0	0	1	0	0	0	1	1	2	0
1949	5	1949.41666666667	Delaware	2	0	0	1	0	0	1	0	0	0	0	0	0	0	0	0	1	1	0	2	0	0	1	0	1	0	0	1	0	1	0	1	0	1	0	0	0	0	1	1	1	0	1	0	1	0
1949	6	1949.5	Delaware	3	1	0	2	0	0	1	1	1	0	1	0	0	1	1	1	1	0	2	2	0	0	0	1	0	1	1	5	0	1	0	2	1	1	0	2	1	0	1	1	1	0	2	0	0	0
1949	7	1949.58333333333	Delaware	1	2	1	16	5	1	1	5	6	1	12	0	2	7	3	0	5	3	7	4	0	2	2	11	24	2	8	26	2	1	1	10	3	7	1	13	0	0	3	0	2	4	8	2	0	1
1949	8	1949.66666666667	Delaware	18	3	8	74	21	29	3	17	32	1	13	7	5	27	2	3	39	16	13	26	1	2	12	6	47	4	30	94	11	6	15	63	4	25	3	34	13	2	17	17	2	14	62	7	3	8
1949	9	1949.75	Delaware	9	2	33	77	22	1	16	27	96	7	7	10	22	45	11	4	15	67	16	41	2	0	14	10	4	2	152	14	0	4	7	27	3	27	5	30	15	3	18	3	4	11	66	10	20	14
1949	10	1949.83333333333	Delaware	4	1	8	40	15	5	0	27	40	0	19	6	4	11	17	0	15	14	1	19	0	0	5	1	6	1	10	4	1	2	2	7	12	9	0	26	9	0	2	4	2	3	19	15	1	1
1949	11	1949.91666666667	Delaware	2	0	4	24	5	8	2	5	14	1	5	0	3	2	6	0	1	2	2	3	4	1	1	1	4	3	2	0	2	1	1	21	6	9	1	8	4	1	2	1	2	1	21	6	0	3
1949	12	1950	Delaware	2	1	1	6	1	1	2	2	1	1	2	0	3	0	1	1	1	2	3	0	2	0	2	1	3	1	0	0	0	1	0	1	1	2	1	2	1	1	1	0	0	0	4	2	1	0
1950	1	1950.08333333333	Delaware	0	1	1	0	0	0	0	2	0	0	0	1	2	0	0	1	1	0	1	0	2	0	0	0	0	1	1	0	1	0	0	0	0	0	0	0	0	0	1	0	0	0	0	0	1	0
1950	2	1950.16666666667	Delaware	1	0	0	0	2	1	0	0	1	0	1	1	0	1	1	0	0	1	1	1	1	0	0	0	0	0	0	0	0	1	0	1	1	0	2	1	0	1	0	0	0	0	1	0	1	0
1950	3	1950.25	Delaware	1	0	0	0	0	0	1	1	0	1	0	0	0	2	0	0	1	0	0	1	1	0	1	1	0	1	0	0	1	0	0	0	1	0	0	1	1	1	0	0	0	0	1	0	1	0
1950	4	1950.33333333333	Delaware	1	0	0	0	0	1	0	0	0	0	2	0	1	0	1	0	0	0	0	1	0	0	0	0	0	0	0	0	1	1	0	0	0	0	0	1	1	0	1	0	0	1	0	0	0	3
1950	5	1950.41666666667	Delaware	0	0	1	0	0	1	1	3	0	1	2	1	0	1	0	0	0	1	0	0	1	0	0	0	0	0	3	0	0	0	0	0	1	0	1	1	1	0	1	0	1	1	0	0	0	0
1950	6	1950.5	Delaware	0	5	0	0	1	2	1	4	1	0	1	0	2	0	5	0	0	1	0	1	1	1	1	0	1	0	2	1	1	1	1	0	1	0	0	3	0	0	0	0	1	1	0	1	0	0
1950	7	1950.58333333333	Delaware	5	18	0	6	0	15	5	16	7	2	6	10	5	6	0	1	0	3	0	4	1	6	3	1	2	1	4	5	2	2	1	3	0	1	1	5	0	0	0	1	4	3	1	7	14	13
1950	8	1950.66666666667	Delaware	8	0	6	20	8	29	25	208	70	38	15	0	1	28	177	0	0	14	8	0	5	13	5	5	2	5	19	33	14	17	7	24	5	2	0	1	1	0	1	6	14	7	3	36	51	195
1950	9	1950.75	Delaware	14	166	4	24	1	143	12	12	78	7	72	1	1	10	32	8	2	4	3	26	26	1	34	1	3	10	15	169	14	20	15	90	15	2	1	7	1	2	2	2	36	3	4	31	14	109
1950	10	1950.83333333333	Delaware	10	2	2	12	7	39	10	2	18	5	10	1	4	14	37	8	1	3	0	4	13	1	15	4	11	11	3	31	4	21	19	56	6	2	6	1	3	1	2	2	26	4	2	8	3	15
1950	11	1950.91666666667	Delaware	2	4	1	12	5	29	5	3	28	6	7	1	5	11	24	2	1	1	0	2	8	5	11	12	1	15	1	63	0	11	3	56	1	0	2	1	0	1	1	2	15	3	0	30	1	3
1950	12	1951	Delaware	1	0	0	4	7	5	2	0	6	6	1	1	1	0	4	1	0	0	2	0	0	4	0	0	0	4	0	11	0	11	2	5	1	1	1	0	7	0	1	1	1	1	0	3	0	2
1951	1	1951.08333333333	Delaware	1	0	1	0	1	1	1	0	0	1	1	1	1	1	0	1	0	0	1	0	1	0	0	0	1	1	0	0	0	2	0	0	1	1	1	0	1	0	1	1	1	0	0	0	0	1
1951	2	1951.16666666667	Delaware	0	1	0	0	0	0	1	0	0	0	1	0	0	0	0	0	1	0	0	1	0	1	0	1	0	1	0	0	0	0	1	0	1	2	0	0	1	1	0	0	1	0	0	0	1	2
1951	3	1951.25	Delaware	0	1	1	0	0	0	0	0	0	1	1	1	1	0	1	0	1	1	2	0	1	0	0	0	1	1	0	0	0	0	0	0	0	0	2	2	0	0	0	1	0	1	0	0	0	0
1951	4	1951.33333333333	Delaware	1	0	0	2	0	1	1	0	1	1	0	0	2	1	0	1	0	0	1	0	0	1	0	1	1	0	1	0	0	1	1	1	0	1	2	1	0	0	0	1	2	1	0	0	0	0
1951	5	1951.41666666667	Delaware	0	0	1	0	0	1	2	0	0	1	1	1	1	1	2	0	0	0	0	1	0	0	1	0	1	1	0	0	0	1	1	4	1	1	1	0	0	0	1	1	1	0	1	1	0	1
1951	6	1951.5	Delaware	3	1	1	0	0	0	2	1	0	0	3	1	3	3	3	0	0	0	0	2	1	0	0	1	1	0	1	1	1	2	0	4	0	1	0	2	2	0	4	1	0	1	1	0	0	1
1951	7	1951.58333333333	Delaware	4	3	3	8	1	1	12	1	2	11	6	1	44	2	29	1	3	2	2	11	9	0	0	0	26	2	2	1	4	12	0	26	1	2	1	5	8	1	8	2	4	2	0	2	1	6
1951	8	1951.66666666667	Delaware	1	10	10	1	2	12	39	1	2	7	46	6	107	11	202	15	9	12	2	290	17	3	2	1	62	37	3	12	5	116	1	36	7	14	5	0	66	3	8	6	10	7	5	5	5	59
1951	9	1951.75	Delaware	1	3	1	1	0	20	153	3	2	23	39	20	33	4	197	5	11	4	1	45	138	2	1	1	77	18	5	0	37	84	1	0	2	4	6	11	42	1	8	17	37	3	6	8	13	183
1951	10	1951.83333333333	Delaware	0	4	4	1	1	1	78	0	1	7	0	27	79	3	130	6	6	8	2	98	25	3	4	1	8	4	3	3	12	40	0	3	0	3	15	6	10	0	3	5	30	2	8	5	3	59
1951	11	1951.91666666667	Delaware	3	1	1	0	0	2	26	1	1	7	2	4	19	0	23	5	6	2	1	17	4	1	0	1	22	1	1	9	5	30	0	2	0	2	4	1	5	1	1	1	1	6	6	9	1	19
1951	12	1952	Delaware	0	2	1	1	0	1	6	1	0	2	3	1	8	2	5	2	2	1	0	11	2	3	0	2	14	0	0	1	2	7	1	0	0	0	2	0	4	1	0	0	2	3	0	2	0	5
1952	1	1952.08333333333	Delaware	0	0	0	0	0	1	1	0	0	1	0	1	0	0	1	3	0	1	1	1	0	0	0	1	0	1	0	0	0	0	0	1	1	0	0	1	0	2	0	0	0	1	1	0	0	1
1952	2	1952.16666666667	Delaware	0	0	0	2	1	0	0	1	1	1	0	0	0	0	1	1	0	0	0	1	1	1	2	1	1	0	0	0	1	0	0	1	0	1	0	1	0	0	1	0	0	1	1	1	0	0
1952	3	1952.25	Delaware	0	0	0	2	0	1	1	0	0	1	1	1	1	0	0	1	0	0	0	0	0	0	1	0	0	0	0	0	0	0	4	0	0	1	0	0	1	1	1	0	1	1	1	0	1	0
1952	4	1952.33333333333	Delaware	0	0	0	0	1	0	0	0	1	0	1	1	1	0	1	0	0	0	0	1	1	0	1	0	0	0	1	1	1	1	0	0	0	0	0	0	2	1	0	0	0	0	0	0	0	0
1952	5	1952.41666666667	Delaware	1	0	0	0	0	0	1	0	1	0	3	1	1	0	0	0	0	1	0	0	2	0	0	1	0	0	0	0	0	0	0	1	0	1	2	1	0	0	0	0	0	1	0	1	0	0
1952	6	1952.5	Delaware	1	0	1	1	1	1	5	1	3	2	1	0	0	0	0	2	0	1	2	1	1	1	1	1	1	0	1	1	1	1	1	0	0	1	1	1	1	2	1	0	0	3	1	2	1	0
1952	7	1952.58333333333	Delaware	6	11	1	2	1	2	18	17	0	1	3	2	2	1	4	12	0	7	2	2	7	6	2	3	15	2	2	7	36	8	0	4	1	3	20	6	1	4	7	3	2	3	9	10	1	1
1952	8	1952.66666666667	Delaware	40	183	26	10	1	25	125	45	5	1	4	16	0	8	11	84	1	43	32	5	13	84	21	4	87	16	10	36	410	3	38	5	1	34	20	22	0	66	4	3	0	8	11	39	3	8
1952	9	1952.75	Delaware	33	243	32	39	1	13	185	76	0	13	19	18	13	16	53	94	2	60	22	3	16	200	12	11	74	14	15	72	164	2	14	14	3	8	34	32	11	37	33	7	4	25	8	1	13	5
1952	10	1952.83333333333	Delaware	28	91	10	11	4	7	3	63	13	6	4	2	13	2	35	40	1	33	31	11	4	7	19	7	42	16	8	17	2	2	7	11	4	5	27	9	2	15	7	2	2	66	6	0	15	5
1952	11	1952.91666666667	Delaware	6	24	8	8	0	1	15	32	4	5	1	4	8	0	0	20	1	9	7	4	1	10	1	5	12	4	1	1	0	2	0	10	4	1	5	25	5	3	2	3	2	14	1	17	2	3
1952	12	1953	Delaware	2	7	1	12	0	1	1	18	4	2	1	3	0	0	2	26	1	1	3	3	0	3	1	1	6	3	3	1	4	1	1	2	0	2	7	0	0	2	1	1	1	1	0	6	3	1
1953	1	1953.08333333333	Delaware	0	0	0	0	1	1	0	0	1	1	1	0	0	0	0	0	1	2	0	2	1	0	1	0	0	0	1	0	1	0	0	0	1	1	0	3	0	1	3	0	1	0	1	0	0	0
1953	2	1953.16666666667	Delaware	0	1	0	1	0	0	2	1	0	0	0	0	1	0	0	0	0	0	0	2	0	2	0	0	1	0	1	0	0	0	1	0	0	0	0	1	2	0	0	0	0	0	0	3	1	0
1953	3	1953.25	Delaware	0	0	0	0	0	0	0	2	0	1	3	1	0	0	1	2	1	0	1	0	0	1	1	2	1	1	0	1	1	1	0	3	0	1	1	1	0	2	0	1	0	0	0	0	0	0
1953	4	1953.33333333333	Delaware	1	1	1	0	0	0	0	1	0	0	1	0	0	1	0	0	1	0	0	0	1	0	2	0	0	1	1	1	0	0	1	0	0	0	1	0	0	0	0	1	0	1	0	1	1	0
1953	5	1953.41666666667	Delaware	0	1	0	0	1	1	0	1	0	0	1	1	0	1	1	1	0	1	1	0	1	3	1	0	1	2	1	1	0	0	0	0	2	0	1	0	0	0	1	0	2	0	0	0	0	0
1953	6	1953.5	Delaware	0	0	0	3	1	3	2	0	0	1	0	0	1	1	1	3	1	2	2	1	3	2	2	0	0	0	2	2	1	0	2	0	3	0	2	1	0	0	3	1	3	0	1	1	1	1
1953	7	1953.58333333333	Delaware	6	4	8	22	11	8	4	0	0	7	0	1	5	10	8	7	8	1	14	4	13	5	12	3	2	1	4	9	3	3	4	2	41	1	7	3	1	2	13	1	5	0	3	2	1	6
1953	8	1953.66666666667	Delaware	11	25	17	9	39	91	9	20	1	12	0	25	22	16	7	7	16	0	29	17	71	132	34	1	4	5	10	25	4	42	12	2	50	1	58	17	6	16	129	2	6	0	26	1	2	10
1953	9	1953.75	Delaware	9	2	2	23	16	95	9	4	0	41	4	67	5	6	17	9	26	6	59	22	121	177	64	2	17	22	17	70	26	24	100	1	65	4	17	29	19	8	108	5	4	4	12	2	2	5
1953	10	1953.83333333333	Delaware	3	2	2	6	10	73	0	5	0	29	0	13	2	8	5	17	4	4	61	25	7	51	20	0	4	11	6	60	3	24	65	3	12	0	4	18	0	0	10	2	0	1	7	0	2	8
1953	11	1953.91666666667	Delaware	3	1	3	5	9	21	1	2	1	1	0	5	2	3	2	21	2	5	6	7	9	35	16	1	8	4	16	10	4	4	1	0	7	1	0	8	1	0	140	1	0	0	14	0	1	1
1953	12	1954	Delaware	0	0	3	4	2	19	2	1	1	1	1	2	1	1	0	5	2	0	9	2	4	14	1	0	2	2	2	0	1	2	4	1	3	1	0	1	5	0	38	0	0	3	1	1	3	0
1954	1	1954.08333333333	Delaware	0	0	0	0	2	0	2	0	0	0	0	0	0	0	1	0	0	0	1	0	1	0	1	2	1	1	1	0	0	0	0	0	0	1	0	1	1	1	2	1	0	0	0	0	1	0
1954	2	1954.16666666667	Delaware	0	1	0	0	1	0	0	0	0	1	1	0	0	0	1	0	1	1	0	0	0	0	1	1	1	0	1	0	1	0	0	0	0	0	0	1	1	0	0	0	1	0	1	1	0	1
1954	3	1954.25	Delaware	0	2	1	0	1	0	0	0	1	1	0	0	0	1	0	0	0	0	0	1	0	0	0	1	1	0	0	0	0	1	0	0	1	0	0	0	0	0	0	2	0	0	0	0	1	1
1954	4	1954.33333333333	Delaware	0	0	0	0	0	0	1	0	0	1	3	1	0	1	1	1	0	0	1	2	0	1	1	1	0	1	0	0	0	1	0	1	2	1	1	1	1	1	1	0	0	1	0	0	0	0
1954	5	1954.41666666667	Delaware	0	0	0	0	0	0	0	0	0	0	1	0	0	0	0	1	0	0	1	0	0	1	0	1	0	1	0	0	1	0	1	0	0	0	1	0	0	0	0	0	1	0	1	1	1	0
1954	6	1954.5	Delaware	0	0	2	1	3	0	0	2	1	0	1	0	1	1	0	1	5	1	1	0	0	2	2	2	0	1	0	0	1	0	0	1	0	0	6	1	1	2	0	0	0	0	0	1	0	0
1954	7	1954.58333333333	Delaware	9	2	23	5	13	2	1	13	4	1	6	1	10	3	2	3	15	3	4	3	1	1	4	2	0	3	7	50	2	1	17	7	0	0	15	2	24	4	0	3	5	3	20	10	6	2
1954	8	1954.66666666667	Delaware	12	4	400	39	28	4	20	85	64	4	94	1	12	4	18	3	146	6	12	3	1	3	2	86	5	36	8	39	0	9	78	30	10	0	153	1	129	16	5	42	44	21	8	15	2	3
1954	9	1954.75	Delaware	10	2	158	33	34	0	7	166	66	9	89	3	23	14	15	1	87	66	4	3	1	5	9	104	15	106	55	227	45	10	80	8	5	1	97	1	285	19	4	17	169	3	54	74	8	2
1954	10	1954.83333333333	Delaware	34	0	260	5	7	1	2	230	7	13	7	1	0	9	14	1	23	2	1	0	1	2	2	32	9	7	10	123	7	0	0	19	2	1	21	1	64	1	1	4	22	6	10	51	0	2
1954	11	1954.91666666667	Delaware	14	0	63	1	2	1	1	41	10	3	2	4	3	4	1	0	0	0	1	1	0	0	3	14	1	3	2	76	0	2	1	2	2	2	34	1	8	1	1	3	13	1	2	27	0	1
1954	12	1955	Delaware	7	0	6	0	2	0	1	0	3	0	2	3	0	2	0	1	34	2	1	0	0	0	1	1	1	1	1	25	0	0	1	1	2	0	12	2	4	0	3	1	7	1	0	4	0	1
1932	5	1932.41666666667	District of Columbia	1	0	0	0	0	0	0	0	0	2	0	0	1	0	0	0	1	0	2	0	0	1	0	0	0	2	0	0	1	1	0	0	0	1	3	1	0	1	0	0	0	0	1	1	0	0
1932	6	1932.5	District of Columbia	2	0	1	0	0	1	1	1	1	4	2	0	6	0	0	1	0	0	4	0	0	2	0	0	0	1	0	1	1	1	1	0	4	2	3	1	3	1	0	0	2	2	0	1	0	0
1932	7	1932.58333333333	District of Columbia	0	0	3	0	3	5	0	3	1	13	2	9	9	1	0	6	0	2	7	1	1	15	0	9	0	1	7	1	17	8	15	6	3	15	2	2	11	8	1	7	6	1	2	5	1	0
1932	8	1932.66666666667	District of Columbia	1	3	0	0	2	11	2	4	18	34	27	8	24	4	0	1	6	3	34	8	8	15	4	21	0	8	8	0	18	9	37	11	28	32	0	4	47	29	10	11	32	23	1	5	3	0
1932	9	1932.75	District of Columbia	13	9	10	1	19	11	2	0	9	25	2	30	30	8	0	4	1	3	34	1	6	41	7	31	0	3	3	5	15	33	53	18	24	22	17	2	29	32	10	24	59	22	1	13	3	2
1932	10	1932.83333333333	District of Columbia	12	3	6	0	1	18	1	12	8	3	19	11	2	2	0	2	5	1	3	6	1	7	8	0	2	7	3	5	5	8	9	13	10	17	8	1	12	12	5	6	2	10	2	6	4	1
1932	11	1932.91666666667	District of Columbia	2	2	0	0	0	3	0	3	1	3	2	3	3	2	1	2	2	1	1	4	0	2	4	2	1	1	2	0	2	3	1	2	8	3	1	3	4	6	0	0	9	1	0	6	1	3
1932	12	1933	District of Columbia	0	0	0	0	0	0	0	1	1	1	0	1	1	0	0	0	0	0	1	1	1	0	0	0	0	0	0	0	0	0	0	1	1	0	0	0	0	1	0	0	1	0	0	1	0	0
1933	1	1933.08333333333	District of Columbia	0	0	0	0	0	0	0	0	0	0	0	0	0	0	0	0	0	0	1	0	0	0	1	0	0	0	0	0	0	0	0	0	0	0	0	3	0	0	0	0	0	0	1	0	0	0
1933	2	1933.16666666667	District of Columbia	0	0	0	0	1	0	0	0	0	0	0	0	1	2	0	0	0	0	0	0	0	0	0	0	0	0	1	0	1	0	0	0	1	1	0	0	0	1	1	1	0	0	0	0	1	0
1933	3	1933.25	District of Columbia	0	0	0	0	0	0	0	0	0	0	0	0	0	1	0	0	0	0	0	1	5	0	0	0	0	0	0	1	0	1	0	0	0	1	0	0	0	0	0	1	0	0	0	0	0	0
1933	4	1933.33333333333	District of Columbia	0	0	0	0	0	0	1	1	0	0	0	0	0	0	0	0	0	3	0	0	0	0	0	0	0	0	0	0	0	0	1	0	0	0	0	2	0	0	0	0	0	1	0	0	0	0
1933	5	1933.41666666667	District of Columbia	0	0	0	0	0	0	0	1	0	0	0	0	0	0	0	2	0	0	1	0	0	0	1	0	0	0	0	1	0	0	0	0	3	0	0	0	0	0	0	0	0	0	0	0	1	0
1933	6	1933.5	District of Columbia	0	0	2	0	1	0	2	1	0	0	1	0	0	0	0	0	0	0	0	0	2	0	1	1	0	4	2	0	0	1	0	0	5	0	0	0	0	1	0	0	0	1	0	0	1	0
1933	7	1933.58333333333	District of Columbia	1	0	0	1	9	0	0	3	1	1	5	5	0	1	2	1	0	0	4	0	5	0	7	0	0	6	2	7	2	2	0	1	7	2	5	1	1	4	0	1	0	0	0	1	0	0
1933	8	1933.66666666667	District of Columbia	0	1	5	1	13	6	19	23	4	7	7	14	1	2	15	3	0	3	5	1	16	0	0	2	1	13	14	18	8	3	0	2	28	10	6	0	9	6	2	4	11	6	0	2	6	0
1933	9	1933.75	District of Columbia	3	1	14	3	4	5	38	20	2	3	23	0	1	2	11	10	1	0	4	2	26	2	6	5	4	41	6	13	0	8	0	2	18	10	6	2	3	4	2	2	7	9	3	6	12	3
1933	10	1933.83333333333	District of Columbia	2	1	7	4	5	2	23	13	3	3	0	12	0	4	11	10	0	2	2	0	17	0	17	1	2	19	7	3	3	0	0	1	11	3	5	0	1	5	6	4	0	1	9	0	3	11
1933	11	1933.91666666667	District of Columbia	0	0	4	0	3	2	4	1	0	1	0	1	2	0	0	1	0	0	1	0	3	0	4	2	1	1	2	1	0	1	0	0	2	0	4	1	1	5	4	1	0	1	2	0	0	0
1933	12	1934	District of Columbia	1	1	0	0	0	0	0	0	0	0	0	0	1	0	0	0	1	0	0	0	0	0	0	3	0	0	0	0	0	1	1	0	0	0	0	0	0	1	1	0	0	0	1	1	0	0
1934	1	1934.08333333333	District of Columbia	0	0	0	0	0	1	0	0	0	0	0	0	0	0	0	0	3	1	0	0	1	1	0	0	0	0	0	0	0	0	0	0	0	1	1	0	1	0	0	0	0	0	1	0	0	0
1934	2	1934.16666666667	District of Columbia	1	1	0	0	5	0	2	0	1	0	0	0	0	0	0	0	0	0	0	0	0	0	0	0	0	0	0	0	0	0	0	2	0	0	0	0	0	3	1	0	0	0	0	0	0	1
1934	3	1934.25	District of Columbia	0	0	0	1	0	0	0	0	0	0	0	0	0	0	1	1	0	0	0	0	0	0	2	0	0	0	0	1	0	0	0	1	0	0	0	1	0	0	0	0	0	1	0	0	1	0
1934	4	1934.33333333333	District of Columbia	0	0	0	0	1	0	0	0	0	1	0	0	0	1	1	0	0	0	0	0	0	1	0	1	0	0	0	0	0	0	0	1	0	0	0	0	0	0	1	0	0	0	1	2	0	0
1934	5	1934.41666666667	District of Columbia	0	0	0	1	1	0	0	0	1	1	2	0	0	0	0	0	1	0	0	1	0	1	0	1	1	0	1	0	0	0	0	0	0	0	0	0	0	2	0	1	0	0	1	0	0	0
1934	6	1934.5	District of Columbia	0	1	0	2	1	1	0	0	0	1	2	1	0	1	1	0	1	1	0	3	0	2	1	0	0	0	1	0	0	1	0	1	1	0	0	1	0	3	0	0	0	0	2	1	0	0
1934	7	1934.58333333333	District of Columbia	2	0	4	0	9	5	2	1	6	13	5	0	1	2	2	1	4	1	1	9	1	10	5	1	8	2	4	0	0	1	2	0	3	1	2	3	0	3	3	0	1	2	28	1	0	7
1934	8	1934.66666666667	District of Columbia	3	11	5	51	6	11	4	0	13	26	18	4	1	12	3	3	27	9	1	19	0	36	18	0	4	2	3	1	2	9	3	4	9	8	11	1	0	5	3	2	1	3	12	23	1	8
1934	9	1934.75	District of Columbia	1	9	3	32	4	8	2	4	13	15	13	13	0	42	8	7	27	2	2	13	6	4	4	3	20	4	1	2	0	4	5	21	2	8	3	10	1	4	0	2	1	6	40	0	0	9
1934	10	1934.83333333333	District of Columbia	1	3	0	6	4	7	0	0	7	4	6	3	0	12	9	5	0	4	0	8	2	4	2	1	3	4	1	4	0	1	0	0	2	7	6	5	1	1	4	1	0	8	8	13	1	11
1934	11	1934.91666666667	District of Columbia	0	8	0	3	0	1	0	3	1	1	0	2	0	0	1	3	8	2	0	5	3	3	0	0	10	0	1	0	0	1	0	1	0	0	1	3	1	1	4	0	0	3	1	3	0	7
1934	12	1935	District of Columbia	1	7	1	0	0	0	0	0	0	0	0	0	0	0	0	2	0	1	0	1	1	1	0	0	1	0	1	1	0	0	0	2	0	0	0	1	0	0	3	0	0	1	0	1	0	0
1935	1	1935.08333333333	District of Columbia	1	1	0	0	0	0	0	0	2	0	0	0	1	0	0	0	0	0	0	0	1	0	0	0	1	0	0	1	1	0	0	0	0	1	0	0	0	0	0	0	0	0	0	0	0	0
1935	2	1935.16666666667	District of Columbia	2	0	1	1	0	0	1	0	0	0	0	0	0	1	1	0	0	0	0	0	0	0	1	1	0	0	0	1	1	0	0	0	0	0	0	0	0	1	1	0	2	1	1	0	0	2
1935	3	1935.25	District of Columbia	1	1	1	0	0	0	0	0	0	0	0	0	0	0	0	0	2	0	0	1	0	0	0	0	0	1	0	0	0	0	0	0	0	0	2	0	0	0	0	0	1	0	0	0	1	0
1935	4	1935.33333333333	District of Columbia	1	0	1	2	0	0	0	0	1	0	0	1	0	0	1	0	0	0	1	1	0	0	0	0	0	1	0	0	0	0	0	0	1	1	0	0	1	1	1	0	1	0	0	0	0	0
1935	5	1935.41666666667	District of Columbia	0	0	0	0	0	1	0	0	0	0	0	0	0	0	0	0	1	1	0	0	0	0	0	0	0	1	1	0	0	0	0	0	0	0	1	1	0	0	0	0	0	0	0	0	0	0
1935	6	1935.5	District of Columbia	0	2	0	0	1	1	0	0	1	0	0	2	0	0	0	0	4	0	0	1	0	0	3	0	1	1	1	0	0	0	0	0	2	1	0	2	0	5	0	0	0	0	1	0	1	0
1935	7	1935.58333333333	District of Columbia	10	14	1	0	1	2	2	2	3	1	3	1	1	1	1	1	26	3	2	20	1	0	1	1	3	7	1	2	2	0	20	0	4	1	2	8	0	11	0	0	1	1	1	0	8	0
1935	8	1935.66666666667	District of Columbia	27	15	2	0	2	4	1	25	10	4	6	16	0	6	0	1	13	8	3	18	5	0	1	10	8	21	3	10	5	0	11	0	12	4	6	14	1	21	0	4	1	3	1	0	2	0
1935	9	1935.75	District of Columbia	28	21	2	0	9	5	2	26	20	3	14	13	0	5	4	3	8	1	2	0	5	1	1	12	11	10	0	4	2	1	23	1	6	6	1	2	2	22	3	2	4	2	4	0	3	2
1935	10	1935.83333333333	District of Columbia	13	11	0	1	2	1	2	5	3	4	4	14	2	4	7	13	2	3	0	6	2	2	2	4	15	0	4	3	4	2	0	0	0	3	4	7	1	5	3	1	1	2	3	0	15	0
1935	11	1935.91666666667	District of Columbia	3	3	1	0	3	0	0	1	2	5	2	2	0	0	12	6	3	1	0	1	3	1	0	0	3	1	0	1	3	2	2	2	0	0	1	5	1	1	2	0	0	0	1	0	7	7
1935	12	1936	District of Columbia	0	2	1	1	1	1	0	0	0	0	1	1	5	1	1	0	0	0	0	0	0	0	1	0	4	0	0	1	0	0	1	0	3	0	0	2	2	0	2	0	0	0	0	0	0	1
1936	1	1936.08333333333	District of Columbia	0	1	0	0	0	0	0	0	0	0	0	0	0	0	0	0	0	0	0	0	0	0	0	0	1	1	0	0	0	0	0	0	1	0	0	0	1	0	0	0	0	0	0	1	1	1
1936	2	1936.16666666667	District of Columbia	1	0	0	0	1	0	0	0	1	0	0	0	4	0	0	1	1	1	0	0	0	0	1	0	0	1	0	0	0	1	0	0	0	0	1	1	3	0	0	0	0	0	0	0	0	0
1936	3	1936.25	District of Columbia	0	1	0	0	0	1	1	0	0	0	0	1	0	0	1	0	1	0	0	0	0	1	3	0	0	0	0	0	0	0	0	0	2	0	0	0	0	1	0	0	0	0	0	0	0	0
1936	4	1936.33333333333	District of Columbia	0	0	1	0	0	0	0	0	0	0	0	0	0	0	0	0	0	0	0	0	1	0	0	0	1	0	0	0	1	2	0	0	0	2	0	0	0	0	0	0	0	0	0	0	0	0
1936	5	1936.41666666667	District of Columbia	0	0	2	1	0	1	0	0	0	0	0	0	1	1	0	0	0	0	1	0	0	0	3	0	1	0	0	0	2	0	0	0	0	0	1	0	0	0	3	0	0	1	0	0	0	0
1936	6	1936.5	District of Columbia	0	0	5	1	0	1	0	0	0	1	1	0	1	2	1	1	0	0	4	2	0	1	1	0	0	0	0	0	2	2	1	1	0	2	1	1	0	0	11	1	0	3	1	0	0	1
1936	7	1936.58333333333	District of Columbia	0	2	29	1	5	4	2	0	1	4	1	5	10	2	2	1	1	5	1	2	0	2	6	1	2	0	1	4	6	10	2	8	0	9	7	0	0	1	49	4	0	6	10	1	1	1
1936	8	1936.66666666667	District of Columbia	1	11	47	6	3	7	5	0	0	4	10	17	8	5	20	4	2	8	21	3	0	9	10	0	6	1	3	9	14	8	1	9	0	0	22	3	0	3	88	9	1	20	23	9	1	1
1936	9	1936.75	District of Columbia	1	3	30	2	7	3	10	1	3	4	4	15	14	6	35	4	3	6	14	6	0	7	11	11	3	3	6	14	26	34	0	46	0	6	13	1	1	0	37	15	2	25	26	4	1	4
1936	10	1936.83333333333	District of Columbia	4	4	7	8	3	2	3	0	4	5	2	7	5	3	6	4	5	4	1	2	0	3	6	5	1	1	6	11	11	8	2	8	0	3	8	4	0	4	6	6	1	1	2	8	0	1
1936	11	1936.91666666667	District of Columbia	0	2	1	1	3	0	0	0	1	1	0	5	2	0	4	1	1	2	1	1	1	1	2	0	4	1	1	0	7	0	0	6	0	1	4	1	1	2	5	7	2	0	1	2	1	0
1936	12	1937	District of Columbia	0	0	0	0	1	0	3	0	1	0	0	0	0	0	1	0	2	0	0	0	0	0	1	1	0	0	0	0	2	0	1	0	0	1	0	1	0	0	0	0	1	0	0	0	1	0
1937	1	1937.08333333333	District of Columbia	1	0	0	1	0	0	0	0	0	0	0	0	0	0	1	0	1	0	0	0	0	0	1	3	1	0	0	0	0	0	0	0	2	0	0	5	3	0	0	0	1	1	0	1	3	0
1937	2	1937.16666666667	District of Columbia	0	0	2	0	1	0	1	1	0	1	0	1	0	1	0	0	0	0	0	0	0	0	0	0	0	0	0	0	0	0	1	0	0	2	0	1	0	0	0	0	0	0	0	0	0	0
1937	3	1937.25	District of Columbia	1	0	0	0	0	0	0	0	0	1	0	0	0	0	0	0	0	0	0	0	0	0	0	1	0	0	0	0	0	1	0	0	0	1	0	1	0	0	0	0	1	0	0	0	0	1
1937	4	1937.33333333333	District of Columbia	1	0	1	0	0	0	0	0	0	0	2	0	0	0	1	0	0	1	0	0	0	2	0	1	0	0	0	0	1	0	0	0	0	0	0	1	1	0	0	0	1	0	0	0	0	0
1937	5	1937.41666666667	District of Columbia	0	0	0	1	3	0	0	1	0	0	1	1	2	0	0	1	1	0	0	0	1	0	0	1	0	1	0	0	0	0	0	1	0	0	0	0	1	1	0	0	0	0	0	0	1	0
1937	6	1937.5	District of Columbia	0	1	0	0	4	0	1	4	0	2	0	1	2	0	1	0	0	1	0	3	0	1	1	2	5	0	1	0	0	0	0	0	0	0	0	0	4	0	0	0	0	1	0	1	1	0
1937	7	1937.58333333333	District of Columbia	1	2	0	1	4	1	19	2	0	4	3	5	8	0	4	6	3	5	0	13	2	1	1	7	14	0	10	0	0	12	0	2	5	0	2	0	11	1	0	1	1	2	1	1	2	1
1937	8	1937.66666666667	District of Columbia	7	8	1	6	24	2	40	7	3	26	7	0	19	1	5	5	6	20	0	21	5	6	0	18	25	8	14	3	2	16	3	2	16	0	2	2	34	4	1	5	1	4	1	1	1	6
1937	9	1937.75	District of Columbia	12	6	9	5	12	5	68	9	4	22	3	18	17	0	1	4	2	23	0	17	6	5	3	17	28	5	22	8	1	26	3	5	16	0	2	1	43	0	0	3	1	9	2	1	13	5
1937	10	1937.83333333333	District of Columbia	7	2	1	3	2	2	6	6	11	1	7	3	14	0	1	5	8	9	0	8	2	7	1	24	10	6	2	2	1	9	2	1	8	1	1	0	7	2	0	8	0	5	0	1	6	4
1937	11	1937.91666666667	District of Columbia	0	0	0	1	1	1	3	3	1	2	3	4	1	0	1	1	3	3	2	0	0	4	0	4	5	8	5	1	2	2	1	0	1	1	1	2	2	0	0	1	1	2	0	0	5	3
1937	12	1938	District of Columbia	0	0	0	0	0	0	1	0	0	1	1	1	1	0	1	0	1	1	1	1	0	1	0	0	2	0	0	1	1	1	1	0	0	0	0	0	0	0	0	0	1	1	1	0	0	0
1938	1	1938.08333333333	District of Columbia	0	1	0	1	0	1	0	0	0	0	0	0	0	0	0	0	1	0	1	1	0	0	0	1	0	1	2	0	0	0	0	0	2	0	0	0	2	1	0	0	0	1	0	1	1	0
1938	2	1938.16666666667	District of Columbia	1	0	0	2	1	0	0	1	0	0	0	0	1	0	0	0	0	0	0	0	0	0	0	0	0	1	2	0	3	0	0	0	0	2	0	0	0	1	0	0	1	0	0	0	0	0
1938	3	1938.25	District of Columbia	0	1	0	0	0	2	0	0	0	0	0	0	0	0	0	0	1	1	0	1	0	1	0	0	0	1	0	1	1	0	1	0	0	0	0	0	0	1	0	0	0	0	0	1	0	0
1938	4	1938.33333333333	District of Columbia	0	0	0	0	0	0	0	1	0	1	0	0	0	0	0	0	0	1	0	0	0	0	0	0	0	0	1	3	1	0	0	0	0	0	1	0	0	0	0	0	0	0	0	0	0	1
1938	5	1938.41666666667	District of Columbia	0	0	0	0	0	0	1	0	0	0	0	0	0	0	1	0	0	0	0	0	0	0	0	0	0	0	0	0	0	0	0	0	0	0	1	0	0	0	0	0	0	0	0	0	0	1
1938	6	1938.5	District of Columbia	0	0	1	0	1	0	1	1	0	1	0	0	0	0	0	0	2	0	1	0	0	0	0	0	1	0	1	0	0	0	0	0	1	0	0	1	0	0	1	2	1	1	0	1	0	4
1938	7	1938.58333333333	District of Columbia	1	5	0	1	3	0	0	11	0	7	0	0	0	1	11	3	6	1	3	1	2	1	0	0	1	0	6	1	1	0	2	0	2	0	2	7	2	1	0	7	2	3	0	2	2	13
1938	8	1938.66666666667	District of Columbia	9	13	4	2	7	4	0	17	1	18	0	0	1	2	42	0	46	3	8	2	9	4	1	4	2	1	4	13	3	0	6	4	5	0	10	37	2	0	12	13	8	11	1	13	9	29
1938	9	1938.75	District of Columbia	10	17	3	3	5	8	0	18	2	12	1	0	0	2	16	6	13	5	17	1	30	9	2	2	4	6	14	5	4	0	8	6	8	0	4	19	3	0	3	13	27	8	1	23	8	35
1938	10	1938.83333333333	District of Columbia	6	12	3	4	3	2	0	0	4	6	1	0	0	6	9	3	7	1	12	2	7	11	2	0	0	2	3	6	0	0	1	4	7	0	5	12	4	0	1	1	6	0	1	2	4	8
1938	11	1938.91666666667	District of Columbia	0	4	0	1	2	3	3	7	0	2	1	0	0	3	2	0	0	0	1	1	3	3	0	4	1	1	4	5	1	0	0	1	3	0	4	5	1	0	0	2	4	0	1	1	0	3
1938	12	1939	District of Columbia	2	0	0	1	2	0	0	0	1	0	0	0	0	3	2	0	1	0	2	0	0	1	1	0	2	2	0	1	1	0	0	0	1	0	0	0	1	0	0	1	0	0	0	1	0	0
1939	1	1939.08333333333	District of Columbia	0	0	0	0	0	0	0	0	0	0	0	0	2	1	0	0	0	0	0	0	1	0	3	0	2	0	1	3	0	0	3	0	0	0	0	0	0	1	0	0	0	0	0	0	1	0
1939	2	1939.16666666667	District of Columbia	0	0	0	1	1	2	1	0	0	0	0	0	0	1	0	0	0	1	0	0	0	0	0	0	0	1	1	0	0	0	0	0	0	0	0	0	0	1	0	3	2	0	0	0	2	0
1939	3	1939.25	District of Columbia	0	0	0	0	0	0	0	0	0	0	1	2	0	1	0	0	0	1	0	1	1	1	0	0	0	0	0	0	1	0	0	0	0	1	0	1	0	2	0	0	0	4	0	1	1	1
1939	4	1939.33333333333	District of Columbia	0	0	0	0	0	0	1	0	1	0	0	1	0	0	0	0	0	1	0	0	2	2	0	0	0	3	0	1	1	0	0	0	0	0	0	1	0	0	0	1	0	0	0	0	0	0
1939	5	1939.41666666667	District of Columbia	0	0	0	0	0	0	1	1	1	1	0	2	0	0	0	0	1	2	0	0	0	0	0	1	1	1	0	2	1	0	1	0	1	0	0	0	0	0	0	1	0	0	0	0	0	1
1939	6	1939.5	District of Columbia	0	0	3	0	0	4	2	0	0	0	0	4	2	1	0	2	0	3	0	1	0	1	0	2	1	1	0	5	0	1	0	0	1	1	1	0	0	1	0	3	0	0	1	2	0	0
1939	7	1939.58333333333	District of Columbia	0	2	7	0	0	11	9	3	5	0	2	13	9	1	0	3	1	4	0	2	2	2	1	16	10	9	0	25	3	2	4	1	1	5	3	0	0	2	1	5	2	1	2	7	0	0
1939	8	1939.66666666667	District of Columbia	5	1	0	5	1	7	25	5	45	0	12	17	5	3	1	10	3	14	3	21	11	6	11	53	19	14	4	53	5	3	3	4	0	18	4	1	1	6	1	8	6	3	24	22	0	0
1939	9	1939.75	District of Columbia	9	2	5	4	5	39	21	4	33	0	5	31	50	5	3	1	2	18	1	29	4	6	22	73	16	23	4	38	4	4	35	3	3	20	13	0	0	19	1	13	14	12	15	18	0	0
1939	10	1939.83333333333	District of Columbia	2	3	13	4	0	15	0	2	4	0	7	19	8	6	0	12	2	13	0	12	18	4	9	12	12	12	4	17	3	5	6	3	2	16	10	0	0	0	0	8	2	0	17	0	2	1
1939	11	1939.91666666667	District of Columbia	3	1	2	1	0	3	2	1	9	0	3	0	4	1	0	4	0	0	0	6	2	4	2	5	4	3	1	0	1	0	3	3	2	2	4	1	1	7	0	10	2	2	9	1	1	1
1939	12	1940	District of Columbia	0	0	0	1	0	1	0	1	2	0	0	0	1	0	1	1	0	0	1	3	0	6	1	4	0	0	0	0	1	0	0	0	0	0	0	1	3	3	0	3	2	2	1	0	0	0
1940	1	1940.08333333333	District of Columbia	3	0	0	0	0	0	1	0	0	0	2	0	0	0	0	0	0	1	0	1	1	1	1	0	1	0	1	0	0	2	1	0	1	0	2	2	0	0	0	0	0	0	0	0	1	0
1940	2	1940.16666666667	District of Columbia	0	0	0	0	0	1	1	1	0	0	1	0	0	1	0	0	0	0	1	0	1	0	0	0	0	0	0	0	0	1	0	1	0	0	0	1	0	0	0	1	1	1	0	0	0	0
1940	3	1940.25	District of Columbia	0	1	0	6	2	0	0	0	0	0	0	0	0	0	0	0	0	0	0	1	0	0	0	0	0	0	1	0	0	0	0	0	0	2	0	0	0	0	0	0	0	1	0	0	0	0
[truncated: 11,329 more rows]
[truncated: 205 more columns]
